# Supplementary material for: Genomic insights into local adaptation and future climate-induced vulnerability of a keystone forest tree in East Asia
Source: Nat Commun. 2022 Nov 1;13:6541. doi: 10.1038/s41467-022-34206-8 (PMC9626627; doi:10.1038/s41467-022-34206-8)
Supplement: Supplementary file 6 — Supplementary Data 3 [file 41467_2022_34206_MOESM6_ESM.xlsx]

## Sheet: BIO1
Supplementary Table 16. Risk of non-adaptedness (RONA) calculated using the four climate models for environmental variables of BIO1-BIO19 across the 24 natural populations of P. koreana under climate scenarios of SSP126 and SSP370 in 2061-2080 and 2081-2100.
Risk of non-adaptedness (RONA) of 24 P. koreana populations for BIO1 (Annual Mean Temperature) under eight different climate scenarios.
	SSP126_2061-2080					SSP126_2081-2100					SSP370_2061-2080					SSP370_2081-2100
POP	SSP126_2061-2080_BCC(RONA±SE)	SSP126_2061-2080_ACCESS(RONA±SE)	SSP126_2061-2080_CanESM5(RONA±SE)	SSP126_2061-2080_GISS(RONA±SE)	SSP126_2061-2080_ave(RONA±SE)	SSP126_2081-2100_BCC(RONA±SE)	SSP126_2081-2100_ACCESS(RONA±SE)	SSP126_2081-2100_CanESM5(RONA±SE)	SSP126_2081-2100_GISS(RONA±SE)	SSP126_2081-2100_ave(RONA±SE)	SSP370_2061-2080_BCC(RONA±SE)	SSP370_2061-2080_ACCESS(RONA±SE)	SSP370_2061-2080_CanESM5(RONA±SE)	SSP370_2061-2080_GISS(RONA±SE)	SSP370_2061-2080_ave(RONA±SE)	SSP370_2081-2100_BCC(RONA±SE)	SSP370_2081-2100_ACCESS(RONA±SE)	SSP370_2081-2100_CanESM5(RONA±SE)	SSP370_2081-2100_GISS(RONA±SE)	SSP370_2081-2100_ave(RONA±SE)
PK1	0.133±(0.015)	0.229±(0.015)	0.229±(0.015)	0.167±(0.015)	0.190±(0.166)	0.096±(0.009)	0.033±(0.008)	0.033±(0.008)	0.057±(0.008)	0.055±(0.160)	0.207±(0.016)	0.301±(0.017)	0.301±(0.017)	0.256±(0.016)	0.266±(0.162)	0.131±(0.021)	0.207±(0.023)	0.225±(0.023)	0.164±(0.022)	0.182±(0.167)
PK2	0.134±(0.013)	0.201±(0.021)	0.214±(0.022)	0.162±(0.017)	0.178±(0.169)	0.313±(0.017)	0.410±(0.018)	0.428±(0.018)	0.357±(0.017)	0.377±(0.190)	0.264±(0.014)	0.351±(0.016)	0.360±(0.016)	0.298±(0.015)	0.318±(0.232)	0.402±(0.023)	0.494±(0.025)	0.502±(0.025)	0.432±(0.024)	0.458±(0.230)
PK3	0.177±(0.013)	0.316±(0.014)	0.325±(0.014)	0.237±(0.013)	0.264±(0.198)	0.181±(0.016)	0.322±(0.015)	0.322±(0.015)	0.233±(0.015)	0.264±(0.168)	0.219±(0.019)	0.353±(0.021)	0.362±(0.021)	0.300±(0.020)	0.309±(0.190)	0.349±(0.035)	0.487±(0.038)	0.504±(0.039)	0.442±(0.037)	0.446±(0.184)
PK4	0.117±(0.012)	0.207±(0.022)	0.221±(0.023)	0.168±(0.017)	0.178±(0.170)	0.275±(0.017)	0.428±(0.018)	0.437±(0.018)	0.366±(0.017)	0.377±(0.191)	0.216±(0.013)	0.360±(0.016)	0.378±(0.016)	0.298±(0.015)	0.313±(0.233)	0.354±(0.022)	0.494±(0.025)	0.511±(0.025)	0.441±(0.024)	0.450±(0.231)
PK5	0.089±(0.014)	0.229±(0.015)	0.238±(0.015)	0.176±(0.015)	0.183±(0.167)	0.128±(0.010)	0.036±(0.008)	0.036±(0.008)	0.050±(0.008)	0.062±(0.162)	0.176±(0.016)	0.309±(0.017)	0.318±(0.017)	0.256±(0.016)	0.265±(0.163)	0.102±(0.020)	0.225±(0.023)	0.234±(0.023)	0.172±(0.023)	0.183±(0.168)
PK6	0.125±(0.011)	0.250±(0.012)	0.268±(0.013)	0.206±(0.012)	0.212±(0.164)	0.101±(0.021)	0.228±(0.021)	0.255±(0.021)	0.184±(0.021)	0.192±(0.171)	0.297±(0.027)	0.423±(0.028)	0.441±(0.028)	0.379±(0.028)	0.385±(0.162)	0.082±(0.009)	0.213±(0.011)	0.231±(0.011)	0.160±(0.010)	0.172±(0.169)
PK7	0.161±(0.012)	0.241±(0.012)	0.259±(0.013)	0.197±(0.012)	0.214±(0.163)	0.135±(0.021)	0.220±(0.021)	0.237±(0.021)	0.175±(0.021)	0.192±(0.170)	0.327±(0.027)	0.414±(0.028)	0.432±(0.028)	0.370±(0.028)	0.386±(0.161)	0.112±(0.010)	0.205±(0.011)	0.213±(0.011)	0.160±(0.010)	0.172±(0.168)
PK8	0.324±(0.016)	0.379±(0.017)	0.485±(0.019)	0.256±(0.015)	0.361±(0.159)	0.100±(0.010)	0.154±(0.012)	0.242±(0.014)	0.052±(0.008)	0.137±(0.153)	0.399±(0.017)	0.442±(0.017)	0.557±(0.019)	0.336±(0.017)	0.433±(0.155)	0.326±(0.024)	0.357±(0.025)	0.499±(0.027)	0.251±(0.024)	0.358±(0.160)
PK9	0.201±(0.013)	0.299±(0.014)	0.316±(0.014)	0.228±(0.013)	0.261±(0.197)	0.204±(0.016)	0.304±(0.015)	0.313±(0.015)	0.233±(0.015)	0.263±(0.167)	0.252±(0.019)	0.336±(0.020)	0.353±(0.021)	0.300±(0.020)	0.310±(0.189)	0.386±(0.036)	0.469±(0.038)	0.496±(0.038)	0.442±(0.037)	0.448±(0.183)
PK10	0.069±(0.008)	0.157±(0.008)	0.175±(0.008)	0.104±(0.008)	0.126±(0.202)	0.301±(0.031)	0.394±(0.032)	0.412±(0.032)	0.350±(0.031)	0.364±(0.209)	0.331±(0.010)	0.429±(0.009)	0.447±(0.009)	0.358±(0.010)	0.391±(0.202)	0.343±(0.036)	0.444±(0.037)	0.461±(0.037)	0.373±(0.036)	0.405±(0.212)
PK11	0.280±(0.013)	0.381±(0.015)	0.381±(0.015)	0.328±(0.014)	0.342±(0.167)	0.053±(0.014)	0.135±(0.016)	0.152±(0.016)	0.084±(0.015)	0.106±(0.163)	0.222±(0.013)	0.309±(0.013)	0.326±(0.013)	0.265±(0.013)	0.280±(0.161)	0.064±(0.013)	0.143±(0.015)	0.161±(0.015)	0.101±(0.014)	0.117±(0.176)
PK12	0.252±(0.013)	0.381±(0.015)	0.398±(0.015)	0.337±(0.014)	0.342±(0.168)	0.050±(0.011)	0.144±(0.016)	0.161±(0.016)	0.092±(0.016)	0.112±(0.164)	0.189±(0.013)	0.318±(0.013)	0.335±(0.013)	0.265±(0.013)	0.277±(0.162)	0.041±(0.013)	0.161±(0.015)	0.179±(0.015)	0.109±(0.014)	0.122±(0.177)
PK13	0.355±(0.014)	0.391±(0.014)	0.524±(0.016)	0.285±(0.013)	0.389±(0.155)	0.337±(0.021)	0.370±(0.021)	0.511±(0.022)	0.264±(0.021)	0.370±(0.163)	0.524±(0.029)	0.565±(0.030)	0.688±(0.031)	0.459±(0.029)	0.559±(0.153)	0.307±(0.012)	0.346±(0.013)	0.478±(0.016)	0.240±(0.011)	0.343±(0.160)
PK14	0.314±(0.029)	0.334±(0.029)	0.475±(0.032)	0.234±(0.025)	0.339±(0.162)	0.492±(0.019)	0.552±(0.020)	0.675±(0.021)	0.437±(0.018)	0.539±(0.180)	0.438±(0.018)	0.492±(0.019)	0.616±(0.022)	0.369±(0.016)	0.479±(0.221)	0.580±(0.026)	0.635±(0.028)	0.750±(0.030)	0.520±(0.025)	0.621±(0.222)
PK15	0.461±(0.016)	0.513±(0.017)	0.628±(0.019)	0.407±(0.015)	0.502±(0.159)	0.245±(0.017)	0.276±(0.017)	0.417±(0.019)	0.170±(0.016)	0.277±(0.155)	0.426±(0.013)	0.459±(0.014)	0.591±(0.015)	0.344±(0.013)	0.455±(0.153)	0.268±(0.016)	0.293±(0.016)	0.435±(0.018)	0.187±(0.015)	0.296±(0.167)
PK16	0.289±(0.010)	0.307±(0.010)	0.457±(0.013)	0.201±(0.009)	0.314±(0.192)	0.512±(0.034)	0.553±(0.034)	0.685±(0.036)	0.447±(0.033)	0.549±(0.200)	0.551±(0.009)	0.597±(0.009)	0.712±(0.011)	0.464±(0.009)	0.581±(0.192)	0.562±(0.038)	0.611±(0.038)	0.726±(0.040)	0.470±(0.037)	0.593±(0.203)
PK17	0.035±(0.008)	0.166±(0.008)	0.184±(0.009)	0.113±(0.008)	0.124±(0.203)	0.270±(0.030)	0.403±(0.032)	0.420±(0.032)	0.350±(0.031)	0.361±(0.211)	0.306±(0.010)	0.438±(0.009)	0.456±(0.009)	0.367±(0.009)	0.392±(0.203)	0.318±(0.036)	0.452±(0.037)	0.461±(0.037)	0.373±(0.036)	0.401±(0.213)
PK18	0.576±(0.018)	0.634±(0.019)	0.758±(0.021)	0.413±(0.015)	0.595±(0.183)	0.579±(0.016)	0.640±(0.017)	0.763±(0.019)	0.419±(0.015)	0.600±(0.154)	0.603±(0.025)	0.654±(0.026)	0.804±(0.029)	0.477±(0.023)	0.634±(0.175)	0.734±(0.044)	0.778±(0.045)	0.946±(0.049)	0.619±(0.041)	0.769±(0.168)
PK19	0.418±(0.012)	0.466±(0.013)	0.625±(0.016)	0.281±(0.010)	0.447±(0.186)	0.660±(0.036)	0.703±(0.037)	0.862±(0.040)	0.526±(0.034)	0.688±(0.194)	0.706±(0.011)	0.747±(0.011)	0.889±(0.014)	0.544±(0.009)	0.721±(0.186)	0.721±(0.040)	0.770±(0.040)	0.903±(0.042)	0.558±(0.038)	0.738±(0.197)
PK20	0.416±(0.015)	0.475±(0.016)	0.581±(0.018)	0.334±(0.014)	0.452±(0.189)	0.419±(0.015)	0.481±(0.016)	0.587±(0.017)	0.339±(0.015)	0.456±(0.159)	0.460±(0.022)	0.504±(0.023)	0.627±(0.025)	0.398±(0.021)	0.497±(0.180)	0.598±(0.041)	0.628±(0.041)	0.769±(0.045)	0.540±(0.039)	0.634±(0.174)
PK21	0.434±(0.018)	0.530±(0.019)	0.653±(0.022)	0.335±(0.016)	0.488±(0.154)	0.205±(0.013)	0.295±(0.014)	0.401±(0.016)	0.113±(0.010)	0.254±(0.148)	0.513±(0.018)	0.592±(0.019)	0.716±(0.021)	0.415±(0.017)	0.559±(0.150)	0.451±(0.026)	0.507±(0.027)	0.658±(0.029)	0.331±(0.024)	0.487±(0.155)
PK22	0.440±(0.031)	0.493±(0.032)	0.652±(0.035)	0.307±(0.029)	0.473±(0.157)	0.587±(0.020)	0.675±(0.021)	0.852±(0.025)	0.516±(0.019)	0.657±(0.174)	0.543±(0.020)	0.634±(0.022)	0.775±(0.026)	0.448±(0.018)	0.600±(0.214)	0.688±(0.029)	0.776±(0.031)	0.918±(0.034)	0.591±(0.027)	0.743±(0.216)
PK23	0.472±(0.016)	0.542±(0.017)	0.692±(0.020)	0.365±(0.014)	0.518±(0.150)	0.458±(0.021)	0.520±(0.022)	0.679±(0.023)	0.343±(0.021)	0.500±(0.158)	0.647±(0.031)	0.706±(0.032)	0.856±(0.034)	0.538±(0.029)	0.687±(0.148)	0.427±(0.015)	0.496±(0.016)	0.637±(0.019)	0.319±(0.013)	0.470±(0.155)
PK24	0.579±(0.018)	0.655±(0.020)	0.787±(0.023)	0.478±(0.017)	0.625±(0.154)	0.373±(0.018)	0.426±(0.019)	0.577±(0.022)	0.250±(0.017)	0.406±(0.150)	0.552±(0.015)	0.609±(0.015)	0.759±(0.018)	0.432±(0.013)	0.588±(0.148)	0.393±(0.017)	0.452±(0.018)	0.611±(0.021)	0.267±(0.016)	0.431±(0.162)
BCC: BCC-CSM2-MR
ACCESS: ACCESS-CM2
GISS: GISS-E2-1-G

## Sheet: BIO2
Risk of non-adaptedness (RONA) of 24 P. koreana populations for BIO2 (Mean Diurnal Range) under eight different climate scenarios.
	SSP126_2061-2080					SSP126_2081-2100					SSP370_2061-2080					SSP370_2081-2100
POP	SSP126_2061-2080_BCC(RONA±SE)	SSP126_2061-2080_ACCESS(RONA±SE)	SSP126_2061-2080_CanESM5(RONA±SE)	SSP126_2061-2080_GISS(RONA±SE)	SSP126_2061-2080_ave(RONA±SE)	SSP126_2081-2100_BCC(RONA±SE)	SSP126_2081-2100_ACCESS(RONA±SE)	SSP126_2081-2100_CanESM5(RONA±SE)	SSP126_2081-2100_GISS(RONA±SE)	SSP126_2081-2100_ave(RONA±SE)	SSP370_2061-2080_BCC(RONA±SE)	SSP370_2061-2080_ACCESS(RONA±SE)	SSP370_2061-2080_CanESM5(RONA±SE)	SSP370_2061-2080_GISS(RONA±SE)	SSP370_2061-2080_ave(RONA±SE)	SSP370_2081-2100_BCC(RONA±SE)	SSP370_2081-2100_ACCESS(RONA±SE)	SSP370_2081-2100_CanESM5(RONA±SE)	SSP370_2081-2100_GISS(RONA±SE)	SSP370_2081-2100_ave(RONA±SE)
PK1	0.143±(0.009)	0.143±(0.009)	0.108±(0.012)	0.162±(0.014)	0.139±(1.030)	0.133±(0.019)	0.138±(0.019)	0.101±(0.016)	0.152±(0.019)	0.131±(0.994)	0.069±(0.006)	0.090±(0.007)	0.047±(0.007)	0.076±(0.006)	0.070±(1.008)	0.062±(0.014)	0.105±(0.015)	0.050±(0.007)	0.088±(0.014)	0.076±(1.006)
PK2	0.122±(0.025)	0.107±(0.019)	0.181±(0.026)	0.111±(0.024)	0.130±(1.002)	0.073±(0.016)	0.083±(0.015)	0.101±(0.017)	0.077±(0.016)	0.083±(1.036)	0.036±(0.005)	0.047±(0.005)	0.103±(0.010)	0.027±(0.006)	0.053±(0.914)	0.074±(0.015)	0.087±(0.016)	0.146±(0.019)	0.055±(0.013)	0.091±(0.868)
PK3	0.114±(0.014)	0.097±(0.014)	0.126±(0.016)	0.107±(0.014)	0.111±(1.128)	0.069±(0.014)	0.075±(0.014)	0.072±(0.013)	0.069±(0.014)	0.071±(1.153)	0.104±(0.008)	0.108±(0.010)	0.104±(0.015)	0.105±(0.009)	0.105±(1.087)	0.136±(0.018)	0.142±(0.019)	0.145±(0.027)	0.135±(0.019)	0.139±(1.080)
PK4	0.124±(0.025)	0.106±(0.015)	0.181±(0.026)	0.111±(0.024)	0.131±(1.002)	0.076±(0.016)	0.071±(0.015)	0.110±(0.019)	0.077±(0.016)	0.084±(1.036)	0.029±(0.009)	0.047±(0.005)	0.103±(0.010)	0.036±(0.005)	0.054±(0.913)	0.052±(0.013)	0.074±(0.015)	0.131±(0.018)	0.063±(0.014)	0.080±(0.867)
PK5	0.166±(0.015)	0.152±(0.011)	0.108±(0.012)	0.162±(0.014)	0.147±(1.030)	0.158±(0.020)	0.152±(0.019)	0.109±(0.018)	0.152±(0.019)	0.143±(0.994)	0.089±(0.007)	0.105±(0.009)	0.047±(0.007)	0.090±(0.007)	0.083±(1.008)	0.074±(0.014)	0.122±(0.015)	0.050±(0.007)	0.071±(0.014)	0.079±(1.006)
PK6	0.055±(0.013)	0.067±(0.014)	0.040±(0.010)	0.054±(0.012)	0.054±(0.870)	0.161±(0.017)	0.190±(0.017)	0.089±(0.010)	0.157±(0.017)	0.149±(0.917)	0.141±(0.025)	0.137±(0.018)	0.156±(0.033)	0.140±(0.024)	0.144±(0.883)	0.086±(0.018)	0.086±(0.013)	0.105±(0.025)	0.091±(0.020)	0.092±(0.896)
PK7	0.041±(0.010)	0.054±(0.012)	0.050±(0.010)	0.054±(0.012)	0.050±(0.870)	0.149±(0.016)	0.173±(0.017)	0.089±(0.010)	0.157±(0.017)	0.142±(0.917)	0.144±(0.028)	0.138±(0.021)	0.156±(0.033)	0.140±(0.024)	0.144±(0.883)	0.093±(0.021)	0.086±(0.016)	0.105±(0.025)	0.086±(0.018)	0.093±(0.896)
PK8	0.150±(0.011)	0.143±(0.009)	0.093±(0.017)	0.115±(0.010)	0.125±(1.030)	0.145±(0.019)	0.138±(0.019)	0.093±(0.014)	0.109±(0.018)	0.121±(0.993)	0.070±(0.006)	0.090±(0.007)	0.027±(0.008)	0.034±(0.007)	0.055±(1.008)	0.055±(0.012)	0.105±(0.015)	0.050±(0.006)	0.050±(0.007)	0.065±(1.006)
PK9	0.117±(0.015)	0.107±(0.014)	0.136±(0.018)	0.116±(0.015)	0.119±(1.128)	0.070±(0.013)	0.075±(0.014)	0.072±(0.013)	0.069±(0.014)	0.071±(1.153)	0.104±(0.009)	0.105±(0.009)	0.104±(0.015)	0.105±(0.009)	0.105±(1.087)	0.137±(0.018)	0.135±(0.019)	0.142±(0.024)	0.135±(0.019)	0.137±(1.080)
PK10	0.131±(0.018)	0.149±(0.022)	0.092±(0.012)	0.149±(0.022)	0.130±(1.117)	0.097±(0.021)	0.086±(0.019)	0.137±(0.024)	0.095±(0.021)	0.104±(1.154)	0.235±(0.015)	0.220±(0.015)	0.270±(0.016)	0.237±(0.015)	0.240±(1.187)	0.278±(0.064)	0.270±(0.060)	0.303±(0.064)	0.274±(0.063)	0.281±(1.127)
PK11	0.331±(0.009)	0.284±(0.009)	0.335±(0.009)	0.301±(0.009)	0.313±(1.126)	0.056±(0.007)	0.080±(0.011)	0.040±(0.007)	0.068±(0.010)	0.061±(1.125)	0.109±(0.011)	0.151±(0.014)	0.065±(0.010)	0.121±(0.012)	0.111±(1.170)	0.085±(0.011)	0.099±(0.012)	0.057±(0.010)	0.099±(0.012)	0.085±(1.126)
PK12	0.314±(0.009)	0.267±(0.009)	0.335±(0.009)	0.301±(0.009)	0.304±(1.126)	0.063±(0.009)	0.111±(0.013)	0.040±(0.007)	0.068±(0.010)	0.071±(1.125)	0.120±(0.012)	0.165±(0.016)	0.078±(0.011)	0.121±(0.012)	0.121±(1.170)	0.088±(0.011)	0.123±(0.016)	0.057±(0.010)	0.099±(0.012)	0.092±(1.126)
PK13	0.041±(0.010)	0.067±(0.014)	0.064±(0.009)	0.040±(0.010)	0.053±(0.870)	0.140±(0.015)	0.173±(0.017)	0.067±(0.009)	0.102±(0.011)	0.120±(0.917)	0.144±(0.029)	0.137±(0.018)	0.180±(0.035)	0.166±(0.035)	0.157±(0.883)	0.094±(0.021)	0.086±(0.013)	0.134±(0.026)	0.118±(0.026)	0.108±(0.896)
PK14	0.161±(0.025)	0.107±(0.019)	0.225±(0.028)	0.167±(0.025)	0.165±(1.002)	0.072±(0.015)	0.101±(0.017)	0.149±(0.022)	0.075±(0.015)	0.099±(1.036)	0.029±(0.006)	0.073±(0.008)	0.154±(0.010)	0.103±(0.010)	0.090±(0.914)	0.066±(0.015)	0.102±(0.016)	0.180±(0.019)	0.131±(0.018)	0.120±(0.867)
PK15	0.328±(0.009)	0.267±(0.009)	0.352±(0.009)	0.352±(0.009)	0.325±(1.126)	0.046±(0.006)	0.095±(0.012)	0.048±(0.011)	0.040±(0.007)	0.057±(1.125)	0.088±(0.011)	0.151±(0.014)	0.047±(0.011)	0.078±(0.011)	0.091±(1.170)	0.072±(0.010)	0.111±(0.014)	0.061±(0.016)	0.062±(0.009)	0.077±(1.126)
PK16	0.111±(0.014)	0.163±(0.023)	0.081±(0.016)	0.108±(0.014)	0.116±(1.116)	0.110±(0.023)	0.095±(0.021)	0.188±(0.025)	0.121±(0.024)	0.129±(1.155)	0.255±(0.015)	0.254±(0.015)	0.321±(0.016)	0.287±(0.016)	0.279±(1.187)	0.301±(0.064)	0.303±(0.064)	0.347±(0.066)	0.318±(0.065)	0.317±(1.127)
PK17	0.130±(0.018)	0.179±(0.023)	0.092±(0.012)	0.149±(0.022)	0.137±(1.117)	0.094±(0.021)	0.081±(0.016)	0.137±(0.024)	0.086±(0.019)	0.100±(1.154)	0.228±(0.015)	0.203±(0.015)	0.270±(0.016)	0.237±(0.015)	0.234±(1.187)	0.274±(0.063)	0.268±(0.057)	0.303±(0.064)	0.274±(0.063)	0.280±(1.127)
PK18	0.128±(0.017)	0.146±(0.021)	0.191±(0.022)	0.161±(0.021)	0.157±(1.127)	0.071±(0.013)	0.077±(0.013)	0.106±(0.013)	0.083±(0.014)	0.084±(1.153)	0.104±(0.013)	0.104±(0.009)	0.131±(0.028)	0.104±(0.015)	0.111±(1.086)	0.140±(0.020)	0.137±(0.019)	0.173±(0.040)	0.141±(0.021)	0.147±(1.080)
PK19	0.099±(0.013)	0.149±(0.022)	0.084±(0.023)	0.108±(0.014)	0.110±(1.117)	0.119±(0.023)	0.086±(0.019)	0.222±(0.025)	0.137±(0.024)	0.141±(1.155)	0.261±(0.015)	0.237±(0.015)	0.355±(0.017)	0.287±(0.016)	0.285±(1.187)	0.292±(0.064)	0.289±(0.064)	0.362±(0.066)	0.333±(0.065)	0.319±(1.128)
PK20	0.137±(0.019)	0.146±(0.021)	0.161±(0.021)	0.146±(0.021)	0.148±(1.127)	0.076±(0.013)	0.083±(0.014)	0.094±(0.013)	0.077±(0.013)	0.082±(1.153)	0.104±(0.014)	0.104±(0.009)	0.106±(0.026)	0.104±(0.012)	0.105±(1.086)	0.139±(0.019)	0.135±(0.019)	0.157±(0.036)	0.139±(0.019)	0.142±(1.080)
PK21	0.145±(0.010)	0.133±(0.008)	0.079±(0.023)	0.115±(0.010)	0.118±(1.030)	0.140±(0.019)	0.138±(0.019)	0.086±(0.013)	0.109±(0.018)	0.118±(0.993)	0.060±(0.006)	0.090±(0.007)	0.028±(0.009)	0.034±(0.007)	0.053±(1.008)	0.050±(0.007)	0.105±(0.015)	0.057±(0.011)	0.050±(0.007)	0.065±(1.006)
PK22	0.173±(0.026)	0.107±(0.019)	0.255±(0.030)	0.152±(0.025)	0.172±(1.002)	0.072±(0.015)	0.133±(0.022)	0.166±(0.022)	0.075±(0.015)	0.112±(1.036)	0.027±(0.007)	0.088±(0.009)	0.205±(0.011)	0.103±(0.010)	0.106±(0.914)	0.066±(0.015)	0.116±(0.017)	0.214±(0.019)	0.146±(0.019)	0.136±(0.867)
PK23	0.037±(0.010)	0.054±(0.012)	0.093±(0.009)	0.050±(0.010)	0.058±(0.871)	0.121±(0.014)	0.157±(0.017)	0.056±(0.010)	0.102±(0.011)	0.109±(0.918)	0.153±(0.032)	0.138±(0.021)	0.196±(0.036)	0.166±(0.035)	0.163±(0.883)	0.098±(0.022)	0.086±(0.016)	0.151±(0.026)	0.118±(0.026)	0.113±(0.897)
PK24	0.332±(0.009)	0.284±(0.009)	0.369±(0.010)	0.352±(0.009)	0.334±(1.126)	0.041±(0.007)	0.095±(0.012)	0.075±(0.012)	0.040±(0.007)	0.063±(1.125)	0.068±(0.010)	0.151±(0.014)	0.044±(0.011)	0.078±(0.011)	0.085±(1.171)	0.063±(0.009)	0.099±(0.012)	0.086±(0.017)	0.062±(0.009)	0.078±(1.126)

## Sheet: BIO3
Risk of non-adaptedness (RONA) of 24 P. koreana populations for BIO3 (Isothermality (BIO2/BIO7)) under eight different climate scenarios.
	SSP126_2061-2080					SSP126_2081-2100					SSP370_2061-2080					SSP370_2081-2100
POP	SSP126_2061-2080_BCC(RONA±SE)	SSP126_2061-2080_ACCESS(RONA±SE)	SSP126_2061-2080_CanESM5(RONA±SE)	SSP126_2061-2080_GISS(RONA±SE)	SSP126_2061-2080_ave(RONA±SE)	SSP126_2081-2100_BCC(RONA±SE)	SSP126_2081-2100_ACCESS(RONA±SE)	SSP126_2081-2100_CanESM5(RONA±SE)	SSP126_2081-2100_GISS(RONA±SE)	SSP126_2081-2100_ave(RONA±SE)	SSP370_2061-2080_BCC(RONA±SE)	SSP370_2061-2080_ACCESS(RONA±SE)	SSP370_2061-2080_CanESM5(RONA±SE)	SSP370_2061-2080_GISS(RONA±SE)	SSP370_2061-2080_ave(RONA±SE)	SSP370_2081-2100_BCC(RONA±SE)	SSP370_2081-2100_ACCESS(RONA±SE)	SSP370_2081-2100_CanESM5(RONA±SE)	SSP370_2081-2100_GISS(RONA±SE)	SSP370_2081-2100_ave(RONA±SE)
PK1	0.133±(0.008)	0.120±(0.008)	0.116±(0.009)	0.136±(0.008)	0.126±(0.054)	0.101±(0.011)	0.085±(0.009)	0.085±(0.009)	0.104±(0.011)	0.094±(0.056)	0.099±(0.013)	0.107±(0.010)	0.107±(0.010)	0.096±(0.012)	0.102±(0.065)	0.129±(0.010)	0.102±(0.010)	0.097±(0.010)	0.125±(0.010)	0.113±(0.060)
PK2	0.062±(0.005)	0.080±(0.005)	0.087±(0.005)	0.069±(0.005)	0.075±(0.068)	0.270±(0.021)	0.331±(0.023)	0.321±(0.022)	0.273±(0.022)	0.299±(0.065)	0.124±(0.010)	0.149±(0.010)	0.166±(0.012)	0.139±(0.009)	0.144±(0.058)	0.100±(0.017)	0.128±(0.017)	0.155±(0.017)	0.111±(0.017)	0.124±(0.061)
PK3	0.094±(0.010)	0.136±(0.008)	0.097±(0.009)	0.102±(0.009)	0.108±(0.057)	0.128±(0.008)	0.186±(0.011)	0.128±(0.008)	0.133±(0.008)	0.144±(0.057)	0.122±(0.007)	0.152±(0.012)	0.119±(0.007)	0.133±(0.009)	0.131±(0.067)	0.116±(0.012)	0.145±(0.010)	0.098±(0.014)	0.128±(0.011)	0.122±(0.057)
PK4	0.087±(0.005)	0.060±(0.005)	0.087±(0.005)	0.060±(0.005)	0.073±(0.067)	0.290±(0.022)	0.311±(0.022)	0.351±(0.023)	0.248±(0.020)	0.300±(0.065)	0.155±(0.010)	0.135±(0.009)	0.166±(0.012)	0.139±(0.009)	0.149±(0.058)	0.138±(0.017)	0.111±(0.017)	0.155±(0.017)	0.103±(0.017)	0.127±(0.061)
PK5	0.128±(0.008)	0.136±(0.008)	0.116±(0.009)	0.140±(0.008)	0.130±(0.054)	0.088±(0.010)	0.109±(0.012)	0.085±(0.009)	0.109±(0.012)	0.098±(0.056)	0.107±(0.010)	0.095±(0.013)	0.110±(0.010)	0.103±(0.013)	0.104±(0.065)	0.095±(0.010)	0.138±(0.010)	0.097±(0.010)	0.131±(0.010)	0.115±(0.059)
PK6	0.078±(0.010)	0.101±(0.009)	0.077±(0.010)	0.101±(0.009)	0.089±(0.065)	0.087±(0.007)	0.098±(0.008)	0.086±(0.007)	0.098±(0.008)	0.092±(0.067)	0.099±(0.010)	0.120±(0.008)	0.102±(0.009)	0.127±(0.008)	0.112±(0.061)	0.095±(0.010)	0.073±(0.010)	0.097±(0.010)	0.073±(0.010)	0.084±(0.040)
PK7	0.093±(0.009)	0.076±(0.010)	0.077±(0.010)	0.090±(0.009)	0.084±(0.065)	0.097±(0.008)	0.087±(0.007)	0.086±(0.007)	0.092±(0.007)	0.090±(0.067)	0.127±(0.008)	0.102±(0.009)	0.104±(0.009)	0.112±(0.008)	0.111±(0.061)	0.069±(0.010)	0.092±(0.009)	0.097±(0.010)	0.075±(0.009)	0.083±(0.041)
PK8	0.151±(0.009)	0.132±(0.008)	0.124±(0.008)	0.105±(0.011)	0.128±(0.050)	0.119±(0.012)	0.104±(0.011)	0.087±(0.010)	0.081±(0.010)	0.098±(0.051)	0.100±(0.013)	0.100±(0.011)	0.104±(0.011)	0.107±(0.010)	0.103±(0.060)	0.121±(0.009)	0.113±(0.009)	0.102±(0.010)	0.087±(0.011)	0.106±(0.055)
PK9	0.092±(0.010)	0.130±(0.007)	0.097±(0.009)	0.097±(0.009)	0.104±(0.058)	0.121±(0.009)	0.179±(0.010)	0.133±(0.008)	0.133±(0.008)	0.141±(0.058)	0.122±(0.007)	0.145±(0.011)	0.119±(0.007)	0.127±(0.008)	0.128±(0.067)	0.116±(0.012)	0.123±(0.011)	0.101±(0.014)	0.123±(0.011)	0.116±(0.057)
PK10	0.056±(0.009)	0.090±(0.010)	0.082±(0.010)	0.058±(0.009)	0.071±(0.057)	0.085±(0.012)	0.097±(0.011)	0.090±(0.012)	0.085±(0.012)	0.089±(0.056)	0.120±(0.014)	0.135±(0.009)	0.120±(0.014)	0.122±(0.013)	0.124±(0.057)	0.110±(0.009)	0.145±(0.011)	0.114±(0.009)	0.114±(0.009)	0.121±(0.058)
PK11	0.112±(0.011)	0.159±(0.013)	0.177±(0.013)	0.126±(0.012)	0.144±(0.046)	0.106±(0.013)	0.080±(0.013)	0.076±(0.012)	0.080±(0.013)	0.085±(0.050)	0.126±(0.013)	0.098±(0.012)	0.098±(0.012)	0.114±(0.013)	0.109±(0.062)	0.082±(0.010)	0.092±(0.007)	0.089±(0.007)	0.085±(0.008)	0.087±(0.060)
PK12	0.160±(0.013)	0.111±(0.011)	0.168±(0.013)	0.111±(0.011)	0.138±(0.045)	0.075±(0.012)	0.132±(0.014)	0.075±(0.012)	0.105±(0.013)	0.097±(0.050)	0.093±(0.012)	0.151±(0.013)	0.098±(0.012)	0.132±(0.013)	0.118±(0.061)	0.088±(0.007)	0.084±(0.010)	0.092±(0.007)	0.084±(0.010)	0.087±(0.059)
PK13	0.099±(0.009)	0.086±(0.009)	0.076±(0.010)	0.087±(0.010)	0.087±(0.059)	0.094±(0.007)	0.090±(0.007)	0.086±(0.007)	0.086±(0.008)	0.089±(0.062)	0.125±(0.008)	0.110±(0.008)	0.107±(0.008)	0.102±(0.009)	0.111±(0.056)	0.072±(0.011)	0.081±(0.009)	0.088±(0.009)	0.092±(0.009)	0.083±(0.038)
PK14	0.074±(0.005)	0.087±(0.005)	0.094±(0.006)	0.094±(0.006)	0.087±(0.062)	0.273±(0.022)	0.383±(0.023)	0.331±(0.023)	0.341±(0.023)	0.332±(0.060)	0.117±(0.014)	0.153±(0.010)	0.166±(0.012)	0.201±(0.014)	0.159±(0.053)	0.139±(0.015)	0.135±(0.017)	0.155±(0.017)	0.177±(0.017)	0.151±(0.056)
PK15	0.099±(0.011)	0.134±(0.012)	0.150±(0.013)	0.168±(0.013)	0.138±(0.042)	0.086±(0.013)	0.087±(0.013)	0.076±(0.013)	0.076±(0.011)	0.081±(0.046)	0.102±(0.012)	0.105±(0.012)	0.098±(0.012)	0.079±(0.012)	0.096±(0.056)	0.084±(0.008)	0.089±(0.007)	0.092±(0.007)	0.098±(0.007)	0.091±(0.055)
PK16	0.068±(0.009)	0.090±(0.010)	0.106±(0.011)	0.098±(0.011)	0.090±(0.053)	0.105±(0.012)	0.088±(0.011)	0.095±(0.012)	0.101±(0.012)	0.097±(0.051)	0.134±(0.015)	0.128±(0.011)	0.120±(0.014)	0.118±(0.015)	0.125±(0.053)	0.089±(0.010)	0.125±(0.010)	0.114±(0.009)	0.108±(0.009)	0.109±(0.053)
PK17	0.075±(0.010)	0.058±(0.009)	0.090±(0.010)	0.057±(0.009)	0.070±(0.057)	0.085±(0.012)	0.104±(0.011)	0.095±(0.012)	0.086±(0.011)	0.092±(0.055)	0.122±(0.013)	0.137±(0.009)	0.120±(0.014)	0.124±(0.012)	0.126±(0.057)	0.113±(0.009)	0.145±(0.011)	0.114±(0.009)	0.120±(0.010)	0.123±(0.058)
PK18	0.100±(0.009)	0.108±(0.008)	0.113±(0.008)	0.092±(0.010)	0.103±(0.048)	0.136±(0.008)	0.149±(0.008)	0.143±(0.008)	0.123±(0.008)	0.138±(0.048)	0.129±(0.008)	0.121±(0.007)	0.130±(0.008)	0.119±(0.007)	0.125±(0.057)	0.126±(0.011)	0.098±(0.014)	0.104±(0.013)	0.108±(0.013)	0.109±(0.048)
PK19	0.068±(0.007)	0.090±(0.010)	0.098±(0.011)	0.082±(0.010)	0.084±(0.048)	0.090±(0.011)	0.085±(0.012)	0.086±(0.011)	0.095±(0.012)	0.089±(0.047)	0.123±(0.012)	0.126±(0.011)	0.126±(0.011)	0.120±(0.014)	0.124±(0.048)	0.123±(0.010)	0.125±(0.010)	0.132±(0.010)	0.108±(0.009)	0.122±(0.049)
PK20	0.084±(0.013)	0.108±(0.008)	0.102±(0.009)	0.087±(0.011)	0.095±(0.053)	0.101±(0.011)	0.161±(0.009)	0.133±(0.008)	0.118±(0.009)	0.128±(0.053)	0.113±(0.008)	0.130±(0.008)	0.119±(0.007)	0.119±(0.007)	0.120±(0.062)	0.102±(0.014)	0.113±(0.012)	0.098±(0.014)	0.104±(0.013)	0.104±(0.052)
PK21	0.199±(0.015)	0.145±(0.008)	0.136±(0.008)	0.107±(0.011)	0.147±(0.045)	0.175±(0.014)	0.132±(0.012)	0.099±(0.011)	0.085±(0.009)	0.123±(0.047)	0.158±(0.014)	0.097±(0.013)	0.096±(0.012)	0.107±(0.010)	0.115±(0.055)	0.172±(0.011)	0.125±(0.010)	0.119±(0.009)	0.092±(0.011)	0.127±(0.050)
PK22	0.052±(0.006)	0.094±(0.006)	0.087±(0.005)	0.087±(0.005)	0.080±(0.057)	0.247±(0.020)	0.393±(0.023)	0.301±(0.022)	0.341±(0.023)	0.321±(0.056)	0.139±(0.017)	0.145±(0.009)	0.153±(0.010)	0.185±(0.014)	0.155±(0.049)	0.169±(0.015)	0.122±(0.017)	0.135±(0.017)	0.177±(0.017)	0.151±(0.051)
PK23	0.153±(0.011)	0.101±(0.009)	0.082±(0.009)	0.082±(0.010)	0.104±(0.055)	0.143±(0.012)	0.090±(0.007)	0.088±(0.007)	0.086±(0.007)	0.102±(0.057)	0.168±(0.013)	0.120±(0.008)	0.112±(0.008)	0.102±(0.009)	0.126±(0.052)	0.136±(0.012)	0.073±(0.010)	0.078±(0.009)	0.092±(0.009)	0.095±(0.035)
PK24	0.082±(0.010)	0.119±(0.012)	0.134±(0.012)	0.159±(0.013)	0.123±(0.039)	0.166±(0.014)	0.087±(0.013)	0.087±(0.013)	0.075±(0.012)	0.104±(0.042)	0.185±(0.013)	0.114±(0.013)	0.132±(0.013)	0.085±(0.012)	0.129±(0.052)	0.119±(0.011)	0.089±(0.007)	0.086±(0.008)	0.092±(0.007)	0.097±(0.050)

## Sheet: BIO4
Risk of non-adaptedness (RONA) of 24 P. koreana populations for BIO4 (Temperature Seasonality) under eight different climate scenarios.
	SSP126_2061-2080					SSP126_2081-2100					SSP370_2061-2080					SSP370_2081-2100
POP	SSP126_2061-2080_BCC(RONA±SE)	SSP126_2061-2080_ACCESS(RONA±SE)	SSP126_2061-2080_CanESM5(RONA±SE)	SSP126_2061-2080_GISS(RONA±SE)	SSP126_2061-2080_ave(RONA±SE)	SSP126_2081-2100_BCC(RONA±SE)	SSP126_2081-2100_ACCESS(RONA±SE)	SSP126_2081-2100_CanESM5(RONA±SE)	SSP126_2081-2100_GISS(RONA±SE)	SSP126_2081-2100_ave(RONA±SE)	SSP370_2061-2080_BCC(RONA±SE)	SSP370_2061-2080_ACCESS(RONA±SE)	SSP370_2061-2080_CanESM5(RONA±SE)	SSP370_2061-2080_GISS(RONA±SE)	SSP370_2061-2080_ave(RONA±SE)	SSP370_2081-2100_BCC(RONA±SE)	SSP370_2081-2100_ACCESS(RONA±SE)	SSP370_2081-2100_CanESM5(RONA±SE)	SSP370_2081-2100_GISS(RONA±SE)	SSP370_2081-2100_ave(RONA±SE)
PK1	0.033±(0.010)	0.101±(0.007)	0.052±(0.009)	0.093±(0.007)	0.070±(0.098)	0.067±(0.007)	0.045±(0.008)	0.034±(0.006)	0.034±(0.007)	0.045±(0.102)	0.226±(0.016)	0.102±(0.016)	0.157±(0.016)	0.133±(0.016)	0.154±(0.100)	0.078±(0.016)	0.130±(0.011)	0.094±(0.011)	0.115±(0.010)	0.104±(0.092)
PK2	0.080±(0.008)	0.104±(0.016)	0.078±(0.010)	0.085±(0.015)	0.087±(0.090)	0.216±(0.017)	0.141±(0.017)	0.195±(0.017)	0.140±(0.017)	0.173±(0.088)	0.120±(0.010)	0.044±(0.004)	0.097±(0.009)	0.051±(0.005)	0.078±(0.088)	0.116±(0.015)	0.061±(0.010)	0.088±(0.014)	0.062±(0.011)	0.082±(0.088)
PK3	0.074±(0.011)	0.091±(0.009)	0.078±(0.010)	0.072±(0.012)	0.079±(0.106)	0.085±(0.014)	0.095±(0.013)	0.085±(0.014)	0.089±(0.014)	0.089±(0.093)	0.182±(0.014)	0.196±(0.014)	0.194±(0.014)	0.175±(0.014)	0.187±(0.102)	0.166±(0.020)	0.160±(0.018)	0.170±(0.022)	0.166±(0.020)	0.166±(0.101)
PK4	0.079±(0.012)	0.107±(0.016)	0.078±(0.010)	0.080±(0.013)	0.086±(0.091)	0.139±(0.017)	0.132±(0.017)	0.195±(0.017)	0.160±(0.017)	0.156±(0.089)	0.054±(0.006)	0.047±(0.005)	0.098±(0.009)	0.058±(0.007)	0.064±(0.089)	0.064±(0.011)	0.061±(0.010)	0.091±(0.014)	0.066±(0.012)	0.070±(0.089)
PK5	0.077±(0.007)	0.099±(0.007)	0.052±(0.009)	0.078±(0.007)	0.077±(0.099)	0.033±(0.006)	0.039±(0.007)	0.034±(0.006)	0.032±(0.006)	0.034±(0.103)	0.149±(0.016)	0.115±(0.016)	0.159±(0.016)	0.152±(0.016)	0.144±(0.102)	0.099±(0.011)	0.124±(0.011)	0.093±(0.011)	0.104±(0.010)	0.105±(0.093)
PK6	0.052±(0.008)	0.044±(0.007)	0.061±(0.008)	0.049±(0.008)	0.051±(0.089)	0.105±(0.013)	0.140±(0.014)	0.094±(0.013)	0.109±(0.013)	0.112±(0.087)	0.158±(0.021)	0.128±(0.018)	0.165±(0.021)	0.152±(0.020)	0.151±(0.085)	0.041±(0.006)	0.051±(0.007)	0.041±(0.006)	0.040±(0.006)	0.043±(0.087)
PK7	0.113±(0.009)	0.045±(0.007)	0.060±(0.008)	0.044±(0.007)	0.065±(0.088)	0.073±(0.011)	0.147±(0.014)	0.093±(0.013)	0.127±(0.014)	0.110±(0.087)	0.235±(0.023)	0.121±(0.017)	0.163±(0.021)	0.137±(0.019)	0.164±(0.085)	0.088±(0.010)	0.060±(0.008)	0.041±(0.006)	0.044±(0.006)	0.058±(0.087)
PK8	0.033±(0.010)	0.104±(0.006)	0.038±(0.011)	0.097±(0.007)	0.068±(0.099)	0.063±(0.007)	0.046±(0.008)	0.061±(0.007)	0.036±(0.007)	0.051±(0.103)	0.212±(0.016)	0.098±(0.016)	0.212±(0.016)	0.127±(0.016)	0.162±(0.101)	0.075±(0.015)	0.137±(0.013)	0.077±(0.016)	0.114±(0.010)	0.101±(0.092)
PK9	0.096±(0.010)	0.085±(0.009)	0.078±(0.010)	0.076±(0.013)	0.084±(0.105)	0.098±(0.013)	0.091±(0.013)	0.086±(0.013)	0.097±(0.014)	0.093±(0.092)	0.241±(0.015)	0.187±(0.014)	0.196±(0.014)	0.160±(0.014)	0.196±(0.101)	0.207±(0.027)	0.159±(0.018)	0.173±(0.022)	0.160±(0.018)	0.175±(0.099)
PK10	0.178±(0.013)	0.304±(0.014)	0.227±(0.014)	0.282±(0.014)	0.248±(0.095)	0.189±(0.022)	0.140±(0.017)	0.150±(0.019)	0.129±(0.015)	0.152±(0.108)	0.130±(0.010)	0.091±(0.010)	0.089±(0.010)	0.052±(0.008)	0.091±(0.108)	0.293±(0.033)	0.260±(0.032)	0.256±(0.031)	0.217±(0.030)	0.256±(0.110)
PK11	0.244±(0.007)	0.110±(0.006)	0.160±(0.007)	0.138±(0.007)	0.163±(0.084)	0.084±(0.016)	0.113±(0.011)	0.092±(0.009)	0.103±(0.009)	0.098±(0.087)	0.066±(0.011)	0.128±(0.014)	0.092±(0.009)	0.116±(0.012)	0.100±(0.088)	0.070±(0.010)	0.178±(0.013)	0.114±(0.012)	0.158±(0.013)	0.130±(0.088)
PK12	0.178±(0.007)	0.122±(0.006)	0.164±(0.007)	0.155±(0.007)	0.155±(0.085)	0.091±(0.010)	0.110±(0.010)	0.092±(0.009)	0.096±(0.009)	0.097±(0.087)	0.098±(0.009)	0.124±(0.013)	0.092±(0.009)	0.104±(0.010)	0.105±(0.089)	0.129±(0.012)	0.172±(0.013)	0.115±(0.012)	0.138±(0.012)	0.138±(0.089)
PK13	0.104±(0.009)	0.045±(0.008)	0.117±(0.009)	0.044±(0.007)	0.078±(0.088)	0.073±(0.012)	0.156±(0.014)	0.074±(0.011)	0.123±(0.014)	0.106±(0.087)	0.214±(0.023)	0.118±(0.016)	0.222±(0.023)	0.140±(0.020)	0.173±(0.085)	0.072±(0.010)	0.067±(0.008)	0.075±(0.010)	0.043±(0.006)	0.064±(0.087)
PK14	0.083±(0.008)	0.117±(0.017)	0.092±(0.010)	0.080±(0.013)	0.093±(0.091)	0.197±(0.017)	0.129±(0.017)	0.249±(0.017)	0.133±(0.017)	0.177±(0.088)	0.118±(0.010)	0.038±(0.004)	0.164±(0.010)	0.048±(0.005)	0.092±(0.088)	0.121±(0.015)	0.062±(0.010)	0.149±(0.016)	0.061±(0.010)	0.098±(0.088)
PK15	0.220±(0.007)	0.105±(0.006)	0.217±(0.007)	0.145±(0.007)	0.172±(0.085)	0.082±(0.015)	0.119±(0.012)	0.083±(0.015)	0.099±(0.009)	0.096±(0.087)	0.073±(0.010)	0.137±(0.015)	0.066±(0.011)	0.113±(0.011)	0.097±(0.089)	0.080±(0.011)	0.191±(0.014)	0.065±(0.009)	0.150±(0.012)	0.121±(0.088)
PK16	0.181±(0.013)	0.319±(0.014)	0.141±(0.013)	0.268±(0.014)	0.227±(0.095)	0.162±(0.020)	0.147±(0.019)	0.219±(0.023)	0.139±(0.017)	0.167±(0.108)	0.097±(0.010)	0.119±(0.010)	0.173±(0.010)	0.076±(0.010)	0.116±(0.109)	0.265±(0.032)	0.287±(0.032)	0.326±(0.034)	0.244±(0.031)	0.281±(0.110)
PK17	0.246±(0.014)	0.302±(0.014)	0.228±(0.014)	0.263±(0.014)	0.260±(0.096)	0.140±(0.017)	0.145±(0.018)	0.148±(0.019)	0.135±(0.016)	0.142±(0.109)	0.070±(0.010)	0.101±(0.010)	0.088±(0.010)	0.059±(0.009)	0.079±(0.110)	0.239±(0.031)	0.269±(0.032)	0.255±(0.031)	0.226±(0.031)	0.247±(0.111)
PK18	0.095±(0.010)	0.097±(0.010)	0.148±(0.018)	0.077±(0.010)	0.104±(0.106)	0.098±(0.013)	0.104±(0.013)	0.149±(0.017)	0.085±(0.014)	0.109±(0.092)	0.235±(0.015)	0.198±(0.014)	0.327±(0.015)	0.179±(0.014)	0.235±(0.100)	0.208±(0.027)	0.151±(0.016)	0.295±(0.029)	0.164±(0.020)	0.205±(0.099)
PK19	0.130±(0.013)	0.322±(0.014)	0.076±(0.011)	0.271±(0.014)	0.200±(0.095)	0.188±(0.021)	0.140±(0.017)	0.270±(0.025)	0.141±(0.018)	0.184±(0.108)	0.137±(0.010)	0.108±(0.010)	0.226±(0.010)	0.083±(0.010)	0.138±(0.108)	0.294±(0.033)	0.280±(0.032)	0.369±(0.037)	0.248±(0.031)	0.297±(0.110)
PK20	0.085±(0.009)	0.102±(0.011)	0.113±(0.013)	0.075±(0.011)	0.094±(0.106)	0.090±(0.013)	0.110±(0.014)	0.117±(0.014)	0.086±(0.014)	0.101±(0.092)	0.217±(0.014)	0.202±(0.014)	0.271±(0.015)	0.178±(0.014)	0.217±(0.101)	0.195±(0.025)	0.159±(0.018)	0.234±(0.028)	0.164±(0.020)	0.188±(0.100)
PK21	0.041±(0.011)	0.103±(0.007)	0.091±(0.012)	0.098±(0.007)	0.083±(0.098)	0.065±(0.007)	0.050±(0.008)	0.104±(0.009)	0.039±(0.007)	0.065±(0.102)	0.227±(0.016)	0.093±(0.016)	0.270±(0.016)	0.125±(0.016)	0.179±(0.100)	0.084±(0.018)	0.141±(0.013)	0.110±(0.020)	0.117±(0.010)	0.113±(0.092)
PK22	0.096±(0.011)	0.122±(0.017)	0.124±(0.017)	0.080±(0.013)	0.105±(0.090)	0.180±(0.017)	0.125±(0.017)	0.301±(0.017)	0.125±(0.017)	0.183±(0.088)	0.121±(0.010)	0.034±(0.006)	0.224±(0.011)	0.048±(0.005)	0.107±(0.088)	0.126±(0.015)	0.062±(0.010)	0.207±(0.018)	0.061±(0.010)	0.114±(0.088)
PK23	0.132±(0.009)	0.046±(0.008)	0.180±(0.011)	0.044±(0.007)	0.100±(0.088)	0.077±(0.012)	0.158±(0.015)	0.088±(0.016)	0.126±(0.014)	0.112±(0.087)	0.250±(0.023)	0.115±(0.015)	0.286±(0.023)	0.137±(0.019)	0.197±(0.085)	0.100±(0.010)	0.073±(0.008)	0.140±(0.010)	0.044±(0.006)	0.089±(0.087)
PK24	0.239±(0.007)	0.099±(0.006)	0.266±(0.007)	0.140±(0.007)	0.186±(0.084)	0.101±(0.019)	0.123±(0.013)	0.115±(0.019)	0.101±(0.009)	0.110±(0.087)	0.068±(0.014)	0.141±(0.016)	0.087±(0.017)	0.115±(0.011)	0.103±(0.089)	0.059±(0.009)	0.195±(0.014)	0.058±(0.012)	0.153±(0.012)	0.116±(0.088)

## Sheet: BIO5
Risk of non-adaptedness (RONA) of 24 P. koreana populations for BIO5 (Maximum Temperature of Warmest Month) under eight different climate scenarios.
	SSP126_2061-2080					SSP126_2081-2100					SSP370_2061-2080					SSP370_2081-2100
POP	SSP126_2061-2080_BCC(RONA±SE)	SSP126_2061-2080_ACCESS(RONA±SE)	SSP126_2061-2080_CanESM5(RONA±SE)	SSP126_2061-2080_GISS(RONA±SE)	SSP126_2061-2080_ave(RONA±SE)	SSP126_2081-2100_BCC(RONA±SE)	SSP126_2081-2100_ACCESS(RONA±SE)	SSP126_2081-2100_CanESM5(RONA±SE)	SSP126_2081-2100_GISS(RONA±SE)	SSP126_2081-2100_ave(RONA±SE)	SSP370_2061-2080_BCC(RONA±SE)	SSP370_2061-2080_ACCESS(RONA±SE)	SSP370_2061-2080_CanESM5(RONA±SE)	SSP370_2061-2080_GISS(RONA±SE)	SSP370_2061-2080_ave(RONA±SE)	SSP370_2081-2100_BCC(RONA±SE)	SSP370_2081-2100_ACCESS(RONA±SE)	SSP370_2081-2100_CanESM5(RONA±SE)	SSP370_2081-2100_GISS(RONA±SE)	SSP370_2081-2100_ave(RONA±SE)
PK1	0.409±(0.011)	0.602±(0.012)	0.464±(0.012)	0.519±(0.012)	0.498±(0.005)	0.235±(0.009)	0.497±(0.009)	0.359±(0.009)	0.345±(0.009)	0.359±(0.005)	0.251±(0.005)	0.569±(0.006)	0.459±(0.006)	0.390±(0.005)	0.417±(0.005)	0.252±(0.006)	0.542±(0.006)	0.431±(0.006)	0.390±(0.006)	0.404±(0.005)
PK2	0.166±(0.007)	0.466±(0.011)	0.273±(0.009)	0.328±(0.010)	0.308±(0.005)	0.219±(0.009)	0.256±(0.009)	0.202±(0.010)	0.256±(0.009)	0.233±(0.005)	0.131±(0.007)	0.318±(0.010)	0.182±(0.007)	0.198±(0.008)	0.207±(0.005)	0.188±(0.006)	0.467±(0.009)	0.304±(0.008)	0.317±(0.008)	0.319±(0.005)
PK3	0.443±(0.013)	0.636±(0.015)	0.512±(0.013)	0.484±(0.013)	0.519±(0.006)	0.494±(0.014)	0.673±(0.016)	0.563±(0.015)	0.521±(0.014)	0.563±(0.006)	0.337±(0.012)	0.557±(0.014)	0.392±(0.012)	0.405±(0.012)	0.423±(0.005)	0.408±(0.015)	0.655±(0.017)	0.490±(0.016)	0.503±(0.016)	0.514±(0.006)
PK4	0.245±(0.009)	0.466±(0.011)	0.300±(0.010)	0.328±(0.010)	0.335±(0.005)	0.199±(0.009)	0.291±(0.010)	0.212±(0.009)	0.233±(0.009)	0.234±(0.005)	0.198±(0.008)	0.305±(0.010)	0.198±(0.008)	0.190±(0.007)	0.223±(0.006)	0.331±(0.008)	0.467±(0.009)	0.331±(0.008)	0.304±(0.008)	0.358±(0.005)
PK5	0.464±(0.012)	0.602±(0.012)	0.478±(0.012)	0.505±(0.012)	0.512±(0.005)	0.345±(0.009)	0.470±(0.009)	0.373±(0.009)	0.331±(0.009)	0.380±(0.005)	0.459±(0.006)	0.556±(0.006)	0.486±(0.006)	0.376±(0.005)	0.469±(0.005)	0.445±(0.006)	0.542±(0.006)	0.445±(0.006)	0.390±(0.006)	0.456±(0.005)
PK6	0.434±(0.007)	0.544±(0.007)	0.434±(0.007)	0.392±(0.007)	0.451±(0.005)	0.373±(0.005)	0.484±(0.005)	0.373±(0.005)	0.346±(0.005)	0.394±(0.007)	0.540±(0.006)	0.651±(0.007)	0.582±(0.007)	0.443±(0.006)	0.554±(0.006)	0.573±(0.013)	0.684±(0.013)	0.615±(0.013)	0.490±(0.012)	0.590±(0.006)
PK7	0.281±(0.007)	0.544±(0.007)	0.420±(0.007)	0.406±(0.007)	0.413±(0.005)	0.221±(0.005)	0.484±(0.005)	0.346±(0.005)	0.360±(0.005)	0.353±(0.006)	0.291±(0.005)	0.665±(0.007)	0.554±(0.006)	0.471±(0.006)	0.495±(0.006)	0.326±(0.011)	0.698±(0.013)	0.601±(0.013)	0.504±(0.012)	0.532±(0.006)
PK8	0.823±(0.014)	0.892±(0.014)	0.837±(0.014)	0.643±(0.013)	0.799±(0.007)	0.649±(0.009)	0.746±(0.009)	0.719±(0.009)	0.470±(0.009)	0.646±(0.007)	0.680±(0.007)	0.832±(0.008)	0.832±(0.008)	0.514±(0.006)	0.715±(0.007)	0.667±(0.007)	0.832±(0.008)	0.819±(0.008)	0.528±(0.006)	0.711±(0.008)
PK9	0.429±(0.012)	0.636±(0.015)	0.498±(0.013)	0.484±(0.013)	0.512±(0.005)	0.480±(0.014)	0.673±(0.016)	0.549±(0.015)	0.535±(0.015)	0.559±(0.005)	0.324±(0.012)	0.543±(0.014)	0.378±(0.012)	0.419±(0.013)	0.416±(0.005)	0.408±(0.015)	0.642±(0.017)	0.476±(0.016)	0.517±(0.016)	0.511±(0.005)
PK10	0.256±(0.008)	0.549±(0.012)	0.343±(0.011)	0.411±(0.011)	0.390±(0.005)	0.439±(0.010)	0.657±(0.013)	0.492±(0.011)	0.519±(0.011)	0.527±(0.006)	0.476±(0.014)	0.696±(0.017)	0.545±(0.015)	0.545±(0.015)	0.565±(0.005)	0.371±(0.014)	0.573±(0.019)	0.438±(0.017)	0.425±(0.017)	0.452±(0.005)
PK11	0.288±(0.008)	0.641±(0.012)	0.558±(0.011)	0.462±(0.010)	0.487±(0.006)	0.161±(0.007)	0.460±(0.007)	0.363±(0.007)	0.349±(0.007)	0.333±(0.005)	0.309±(0.007)	0.599±(0.008)	0.447±(0.007)	0.447±(0.007)	0.451±(0.005)	0.154±(0.007)	0.451±(0.009)	0.271±(0.008)	0.299±(0.008)	0.293±(0.005)
PK12	0.462±(0.010)	0.613±(0.012)	0.572±(0.011)	0.448±(0.010)	0.524±(0.006)	0.321±(0.007)	0.460±(0.007)	0.377±(0.007)	0.349±(0.007)	0.377±(0.005)	0.447±(0.007)	0.599±(0.008)	0.475±(0.007)	0.447±(0.007)	0.492±(0.006)	0.257±(0.007)	0.451±(0.009)	0.299±(0.008)	0.299±(0.008)	0.326±(0.006)
PK13	0.696±(0.008)	0.821±(0.009)	0.807±(0.008)	0.544±(0.007)	0.717±(0.007)	0.636±(0.006)	0.775±(0.008)	0.747±(0.007)	0.484±(0.005)	0.660±(0.010)	0.692±(0.008)	0.941±(0.010)	0.928±(0.010)	0.582±(0.007)	0.786±(0.009)	0.698±(0.013)	0.974±(0.015)	0.960±(0.015)	0.615±(0.013)	0.812±(0.009)
PK14	0.522±(0.011)	0.757±(0.013)	0.688±(0.012)	0.452±(0.011)	0.605±(0.007)	0.412±(0.014)	0.452±(0.014)	0.403±(0.013)	0.310±(0.010)	0.394±(0.007)	0.398±(0.011)	0.563±(0.012)	0.521±(0.012)	0.293±(0.010)	0.444±(0.008)	0.536±(0.009)	0.729±(0.011)	0.688±(0.010)	0.440±(0.009)	0.598±(0.007)
PK15	0.586±(0.011)	0.890±(0.014)	0.904±(0.015)	0.558±(0.011)	0.734±(0.009)	0.570±(0.008)	0.764±(0.009)	0.736±(0.009)	0.487±(0.007)	0.640±(0.007)	0.724±(0.009)	0.890±(0.010)	0.848±(0.009)	0.585±(0.008)	0.762±(0.007)	0.561±(0.010)	0.741±(0.011)	0.672±(0.010)	0.437±(0.009)	0.603±(0.007)
PK16	0.660±(0.013)	0.840±(0.015)	0.743±(0.014)	0.536±(0.012)	0.695±(0.007)	0.781±(0.014)	0.947±(0.016)	0.864±(0.015)	0.643±(0.013)	0.809±(0.007)	0.862±(0.019)	0.986±(0.020)	0.917±(0.019)	0.627±(0.016)	0.848±(0.008)	0.725±(0.020)	0.850±(0.021)	0.795±(0.021)	0.505±(0.018)	0.719±(0.009)
PK17	0.331±(0.010)	0.563±(0.013)	0.370±(0.011)	0.411±(0.011)	0.419±(0.006)	0.426±(0.010)	0.671±(0.013)	0.506±(0.011)	0.519±(0.011)	0.530±(0.006)	0.489±(0.014)	0.710±(0.017)	0.558±(0.015)	0.531±(0.015)	0.572±(0.006)	0.381±(0.015)	0.587±(0.019)	0.451±(0.017)	0.413±(0.016)	0.458±(0.006)
PK18	1.190±(0.021)	1.245±(0.021)	1.065±(0.019)	0.733±(0.016)	1.058±(0.013)	1.226±(0.022)	1.281±(0.023)	1.115±(0.021)	0.783±(0.017)	1.101±(0.011)	1.012±(0.019)	1.165±(0.021)	0.943±(0.018)	0.694±(0.016)	0.954±(0.009)	1.098±(0.022)	1.264±(0.023)	1.043±(0.021)	0.808±(0.019)	1.053±(0.011)
PK19	0.909±(0.016)	1.144±(0.018)	0.951±(0.016)	0.702±(0.014)	0.926±(0.009)	1.127±(0.018)	1.279±(0.019)	1.058±(0.017)	0.795±(0.014)	1.065±(0.009)	1.221±(0.022)	1.318±(0.023)	1.111±(0.021)	0.779±(0.018)	1.107±(0.010)	1.113±(0.024)	1.196±(0.025)	1.002±(0.023)	0.656±(0.019)	0.992±(0.013)
PK20	0.775±(0.016)	0.913±(0.018)	0.872±(0.017)	0.581±(0.014)	0.785±(0.009)	0.811±(0.018)	0.949±(0.019)	0.908±(0.019)	0.632±(0.016)	0.825±(0.008)	0.653±(0.015)	0.833±(0.017)	0.750±(0.016)	0.543±(0.014)	0.695±(0.007)	0.752±(0.018)	0.932±(0.020)	0.849±(0.019)	0.655±(0.017)	0.797±(0.008)
PK21	1.031±(0.015)	1.155±(0.016)	1.045±(0.016)	0.796±(0.014)	1.007±(0.010)	0.871±(0.010)	0.995±(0.010)	0.940±(0.010)	0.608±(0.009)	0.853±(0.009)	0.901±(0.009)	1.081±(0.011)	1.040±(0.010)	0.666±(0.007)	0.922±(0.010)	0.888±(0.008)	1.109±(0.010)	1.026±(0.009)	0.680±(0.007)	0.926±(0.010)
PK22	0.812±(0.014)	1.089±(0.016)	0.895±(0.014)	0.618±(0.012)	0.854±(0.010)	0.604±(0.014)	0.645±(0.014)	0.645±(0.014)	0.403±(0.013)	0.574±(0.010)	0.618±(0.012)	0.812±(0.014)	0.715±(0.013)	0.425±(0.011)	0.642±(0.011)	0.785±(0.011)	0.978±(0.012)	0.895±(0.012)	0.591±(0.010)	0.812±(0.009)
PK23	0.918±(0.009)	1.084±(0.011)	1.015±(0.010)	0.683±(0.008)	0.925±(0.010)	0.844±(0.008)	1.065±(0.011)	0.954±(0.009)	0.636±(0.006)	0.875±(0.014)	0.914±(0.010)	1.177±(0.012)	1.149±(0.012)	0.734±(0.008)	0.993±(0.012)	0.933±(0.015)	1.209±(0.017)	1.182±(0.017)	0.767±(0.014)	1.023±(0.012)
PK24	0.848±(0.014)	1.125±(0.017)	1.125±(0.017)	0.710±(0.013)	0.952±(0.012)	0.792±(0.009)	1.055±(0.011)	0.944±(0.010)	0.640±(0.008)	0.857±(0.010)	0.931±(0.010)	1.194±(0.012)	1.042±(0.011)	0.738±(0.009)	0.976±(0.009)	0.797±(0.012)	1.046±(0.014)	0.880±(0.012)	0.589±(0.010)	0.828±(0.009)

## Sheet: BIO6
Risk of non-adaptedness (RONA) of 24 P. koreana populations for BIO6 (Minimum Temperature of Coldest Month) under eight different climate scenarios.
	SSP126_2061-2080					SSP126_2081-2100					SSP370_2061-2080					SSP370_2081-2100
POP	SSP126_2061-2080_BCC(RONA±SE)	SSP126_2061-2080_ACCESS(RONA±SE)	SSP126_2061-2080_CanESM5(RONA±SE)	SSP126_2061-2080_GISS(RONA±SE)	SSP126_2061-2080_ave(RONA±SE)	SSP126_2081-2100_BCC(RONA±SE)	SSP126_2081-2100_ACCESS(RONA±SE)	SSP126_2081-2100_CanESM5(RONA±SE)	SSP126_2081-2100_GISS(RONA±SE)	SSP126_2081-2100_ave(RONA±SE)	SSP370_2061-2080_BCC(RONA±SE)	SSP370_2061-2080_ACCESS(RONA±SE)	SSP370_2061-2080_CanESM5(RONA±SE)	SSP370_2061-2080_GISS(RONA±SE)	SSP370_2061-2080_ave(RONA±SE)	SSP370_2081-2100_BCC(RONA±SE)	SSP370_2081-2100_ACCESS(RONA±SE)	SSP370_2081-2100_CanESM5(RONA±SE)	SSP370_2081-2100_GISS(RONA±SE)	SSP370_2081-2100_ave(RONA±SE)
PK1	0.059±(0.031)	0.079±(0.033)	0.097±(0.035)	0.060±(0.032)	0.074±(6.458)	0.043±(0.010)	0.024±(0.008)	0.023±(0.007)	0.033±(0.006)	0.031±(6.592)	0.239±(0.030)	0.273±(0.029)	0.296±(0.029)	0.256±(0.030)	0.266±(8.074)	0.119±(0.032)	0.128±(0.035)	0.172±(0.040)	0.128±(0.035)	0.136±(6.412)
PK2	0.085±(0.010)	0.089±(0.012)	0.173±(0.025)	0.106±(0.019)	0.113±(6.544)	0.359±(0.032)	0.416±(0.032)	0.422±(0.032)	0.365±(0.032)	0.390±(8.016)	0.236±(0.025)	0.316±(0.027)	0.287±(0.026)	0.224±(0.025)	0.266±(5.576)	0.337±(0.027)	0.405±(0.027)	0.388±(0.027)	0.325±(0.027)	0.364±(5.691)
PK3	0.181±(0.013)	0.329±(0.014)	0.255±(0.013)	0.209±(0.013)	0.244±(6.805)	0.086±(0.023)	0.254±(0.028)	0.134±(0.029)	0.108±(0.024)	0.145±(5.349)	0.230±(0.038)	0.379±(0.040)	0.299±(0.039)	0.270±(0.039)	0.295±(5.457)	0.318±(0.035)	0.432±(0.037)	0.398±(0.036)	0.369±(0.036)	0.379±(6.690)
PK4	0.079±(0.007)	0.098±(0.017)	0.173±(0.025)	0.119±(0.022)	0.117±(6.513)	0.302±(0.031)	0.422±(0.032)	0.427±(0.032)	0.382±(0.032)	0.383±(7.992)	0.144±(0.023)	0.333±(0.027)	0.293±(0.026)	0.241±(0.025)	0.253±(5.559)	0.257±(0.027)	0.422±(0.027)	0.394±(0.027)	0.348±(0.027)	0.355±(5.664)
PK5	0.062±(0.027)	0.101±(0.035)	0.097±(0.035)	0.071±(0.033)	0.083±(6.438)	0.063±(0.011)	0.040±(0.011)	0.023±(0.007)	0.029±(0.004)	0.039±(6.561)	0.227±(0.030)	0.307±(0.029)	0.296±(0.029)	0.273±(0.029)	0.276±(8.050)	0.117±(0.031)	0.158±(0.038)	0.172±(0.040)	0.140±(0.036)	0.147±(6.391)
PK6	0.100±(0.020)	0.157±(0.029)	0.162±(0.029)	0.139±(0.026)	0.139±(6.951)	0.080±(0.010)	0.062±(0.021)	0.063±(0.026)	0.061±(0.018)	0.066±(5.823)	0.349±(0.041)	0.418±(0.041)	0.429±(0.041)	0.395±(0.041)	0.398±(5.932)	0.128±(0.015)	0.203±(0.016)	0.208±(0.016)	0.180±(0.016)	0.180±(7.280)
PK7	0.107±(0.022)	0.125±(0.024)	0.162±(0.029)	0.121±(0.023)	0.129±(6.972)	0.077±(0.011)	0.064±(0.016)	0.063±(0.026)	0.064±(0.016)	0.067±(5.841)	0.361±(0.041)	0.384±(0.041)	0.429±(0.041)	0.378±(0.041)	0.388±(5.960)	0.140±(0.015)	0.168±(0.015)	0.208±(0.016)	0.163±(0.015)	0.170±(7.303)
PK8	0.233±(0.034)	0.227±(0.034)	0.313±(0.034)	0.118±(0.035)	0.223±(6.398)	0.143±(0.011)	0.160±(0.011)	0.205±(0.011)	0.040±(0.011)	0.137±(6.524)	0.416±(0.027)	0.404±(0.028)	0.496±(0.026)	0.324±(0.029)	0.410±(7.932)	0.260±(0.047)	0.237±(0.046)	0.374±(0.048)	0.185±(0.042)	0.264±(6.352)
PK9	0.175±(0.013)	0.324±(0.014)	0.255±(0.013)	0.204±(0.013)	0.239±(6.825)	0.083±(0.019)	0.248±(0.028)	0.140±(0.029)	0.099±(0.023)	0.142±(5.366)	0.236±(0.038)	0.373±(0.040)	0.299±(0.039)	0.259±(0.038)	0.292±(5.482)	0.329±(0.035)	0.415±(0.037)	0.403±(0.036)	0.363±(0.036)	0.378±(6.710)
PK10	0.168±(0.004)	0.157±(0.004)	0.065±(0.005)	0.145±(0.004)	0.134±(6.036)	0.254±(0.020)	0.386±(0.022)	0.328±(0.021)	0.277±(0.020)	0.311±(7.394)	0.203±(0.012)	0.363±(0.012)	0.289±(0.012)	0.238±(0.012)	0.273±(5.456)	0.451±(0.024)	0.582±(0.026)	0.537±(0.025)	0.485±(0.024)	0.514±(5.570)
PK11	0.372±(0.023)	0.400±(0.023)	0.417±(0.024)	0.383±(0.023)	0.393±(5.576)	0.070±(0.020)	0.082±(0.024)	0.137±(0.026)	0.082±(0.024)	0.093±(5.691)	0.025±(0.010)	0.044±(0.011)	0.107±(0.011)	0.038±(0.011)	0.054±(6.972)	0.086±(0.022)	0.081±(0.023)	0.088±(0.032)	0.081±(0.023)	0.084±(5.915)
PK12	0.360±(0.022)	0.429±(0.024)	0.423±(0.024)	0.395±(0.023)	0.402±(5.559)	0.064±(0.018)	0.109±(0.026)	0.137±(0.026)	0.103±(0.026)	0.103±(5.664)	0.025±(0.008)	0.078±(0.011)	0.107±(0.011)	0.055±(0.011)	0.066±(6.951)	0.087±(0.022)	0.070±(0.030)	0.088±(0.032)	0.074±(0.026)	0.080±(5.897)
PK13	0.277±(0.029)	0.254±(0.029)	0.374±(0.029)	0.185±(0.029)	0.272±(6.850)	0.150±(0.028)	0.127±(0.029)	0.276±(0.028)	0.070±(0.029)	0.156±(5.786)	0.526±(0.042)	0.509±(0.042)	0.635±(0.043)	0.452±(0.041)	0.531±(5.900)	0.305±(0.018)	0.288±(0.018)	0.414±(0.020)	0.231±(0.017)	0.310±(7.175)
PK14	0.253±(0.026)	0.173±(0.025)	0.395±(0.029)	0.184±(0.025)	0.251±(6.477)	0.536±(0.033)	0.530±(0.033)	0.633±(0.034)	0.427±(0.032)	0.532±(7.875)	0.436±(0.029)	0.447±(0.029)	0.516±(0.031)	0.299±(0.026)	0.424±(5.524)	0.542±(0.027)	0.542±(0.027)	0.611±(0.028)	0.400±(0.027)	0.524±(5.633)
PK15	0.515±(0.026)	0.509±(0.026)	0.617±(0.028)	0.446±(0.024)	0.522±(5.524)	0.234±(0.028)	0.200±(0.027)	0.354±(0.031)	0.160±(0.027)	0.237±(5.633)	0.192±(0.011)	0.175±(0.011)	0.318±(0.012)	0.118±(0.011)	0.201±(6.850)	0.156±(0.037)	0.132±(0.034)	0.293±(0.036)	0.092±(0.032)	0.168±(5.859)
PK16	0.033±(0.006)	0.037±(0.005)	0.169±(0.010)	0.065±(0.005)	0.076±(5.974)	0.374±(0.021)	0.494±(0.023)	0.546±(0.024)	0.357±(0.021)	0.443±(7.265)	0.335±(0.012)	0.506±(0.012)	0.512±(0.012)	0.318±(0.012)	0.418±(5.407)	0.582±(0.026)	0.731±(0.028)	0.754±(0.029)	0.565±(0.025)	0.658±(5.515)
PK17	0.168±(0.004)	0.122±(0.004)	0.065±(0.005)	0.128±(0.004)	0.121±(6.007)	0.243±(0.020)	0.397±(0.022)	0.323±(0.021)	0.283±(0.020)	0.311±(7.372)	0.209±(0.012)	0.363±(0.012)	0.289±(0.012)	0.243±(0.012)	0.276±(5.440)	0.457±(0.024)	0.582±(0.026)	0.537±(0.025)	0.491±(0.024)	0.517±(5.544)
PK18	0.535±(0.018)	0.604±(0.019)	0.615±(0.020)	0.375±(0.015)	0.532±(6.653)	0.431±(0.027)	0.511±(0.027)	0.499±(0.027)	0.259±(0.028)	0.425±(5.273)	0.585±(0.043)	0.590±(0.043)	0.665±(0.044)	0.419±(0.041)	0.565±(5.374)	0.683±(0.041)	0.586±(0.040)	0.780±(0.043)	0.523±(0.038)	0.643±(6.542)
PK19	0.238±(0.011)	0.112±(0.008)	0.335±(0.014)	0.020±(0.004)	0.176±(5.919)	0.608±(0.026)	0.586±(0.025)	0.694±(0.027)	0.437±(0.022)	0.581±(7.207)	0.569±(0.013)	0.598±(0.013)	0.655±(0.014)	0.403±(0.012)	0.556±(5.362)	0.817±(0.030)	0.851±(0.030)	0.902±(0.031)	0.651±(0.027)	0.805±(5.464)
PK20	0.301±(0.014)	0.484±(0.017)	0.472±(0.017)	0.289±(0.014)	0.387±(6.706)	0.185±(0.028)	0.414±(0.027)	0.357±(0.027)	0.174±(0.028)	0.282±(5.318)	0.362±(0.040)	0.493±(0.042)	0.516±(0.042)	0.339±(0.039)	0.428±(5.424)	0.466±(0.037)	0.512±(0.038)	0.626±(0.040)	0.438±(0.037)	0.510±(6.594)
PK21	0.410±(0.034)	0.393±(0.034)	0.473±(0.033)	0.193±(0.034)	0.367±(6.344)	0.303±(0.012)	0.314±(0.012)	0.343±(0.012)	0.108±(0.011)	0.267±(6.463)	0.587±(0.025)	0.553±(0.026)	0.638±(0.025)	0.398±(0.028)	0.544±(7.869)	0.465±(0.050)	0.380±(0.048)	0.534±(0.051)	0.254±(0.047)	0.408±(6.299)
PK22	0.453±(0.030)	0.315±(0.027)	0.550±(0.032)	0.258±(0.027)	0.394±(6.417)	0.639±(0.035)	0.673±(0.035)	0.793±(0.037)	0.496±(0.033)	0.650±(7.813)	0.567±(0.032)	0.578±(0.032)	0.676±(0.034)	0.373±(0.028)	0.548±(5.478)	0.685±(0.028)	0.680±(0.028)	0.771±(0.029)	0.480±(0.027)	0.654±(5.581)
PK23	0.465±(0.029)	0.408±(0.029)	0.528±(0.029)	0.265±(0.029)	0.417±(6.795)	0.356±(0.028)	0.276±(0.028)	0.436±(0.028)	0.144±(0.028)	0.303±(5.737)	0.726±(0.043)	0.646±(0.043)	0.789±(0.044)	0.526±(0.042)	0.672±(5.845)	0.494±(0.022)	0.431±(0.021)	0.563±(0.023)	0.305±(0.018)	0.448±(7.118)
PK24	0.669±(0.030)	0.646±(0.029)	0.755±(0.032)	0.520±(0.026)	0.647±(5.478)	0.440±(0.032)	0.337±(0.030)	0.503±(0.034)	0.240±(0.028)	0.380±(5.581)	0.410±(0.013)	0.318±(0.012)	0.478±(0.014)	0.192±(0.011)	0.350±(6.795)	0.373±(0.035)	0.270±(0.036)	0.453±(0.035)	0.156±(0.037)	0.313±(5.810)

## Sheet: BIO7
Risk of non-adaptedness (RONA) of 24 P. koreana populations for BIO7 (Temperature Annual Range (BIO5-BIO6)) under eight different climate scenarios.
	SSP126_2061-2080					SSP126_2081-2100					SSP370_2061-2080					SSP370_2081-2100
POP	SSP126_2061-2080_BCC(RONA±SE)	SSP126_2061-2080_ACCESS(RONA±SE)	SSP126_2061-2080_CanESM5(RONA±SE)	SSP126_2061-2080_GISS(RONA±SE)	SSP126_2061-2080_ave(RONA±SE)	SSP126_2081-2100_BCC(RONA±SE)	SSP126_2081-2100_ACCESS(RONA±SE)	SSP126_2081-2100_CanESM5(RONA±SE)	SSP126_2081-2100_GISS(RONA±SE)	SSP126_2081-2100_ave(RONA±SE)	SSP370_2061-2080_BCC(RONA±SE)	SSP370_2061-2080_ACCESS(RONA±SE)	SSP370_2061-2080_CanESM5(RONA±SE)	SSP370_2061-2080_GISS(RONA±SE)	SSP370_2061-2080_ave(RONA±SE)	SSP370_2081-2100_BCC(RONA±SE)	SSP370_2081-2100_ACCESS(RONA±SE)	SSP370_2081-2100_CanESM5(RONA±SE)	SSP370_2081-2100_GISS(RONA±SE)	SSP370_2081-2100_ave(RONA±SE)
PK1	0.110±(0.007)	0.144±(0.008)	0.085±(0.010)	0.140±(0.008)	0.120±(0.060)	0.046±(0.011)	0.087±(0.012)	0.046±(0.011)	0.067±(0.012)	0.062±(0.087)	0.146±(0.014)	0.060±(0.014)	0.120±(0.014)	0.110±(0.014)	0.109±(0.059)	0.100±(0.021)	0.154±(0.018)	0.100±(0.021)	0.120±(0.018)	0.118±(0.086)
PK2	0.083±(0.011)	0.092±(0.025)	0.109±(0.012)	0.066±(0.018)	0.087±(0.052)	0.176±(0.025)	0.202±(0.025)	0.247±(0.025)	0.156±(0.025)	0.195±(0.081)	0.098±(0.011)	0.068±(0.008)	0.102±(0.012)	0.051±(0.006)	0.080±(0.050)	0.103±(0.021)	0.064±(0.018)	0.099±(0.021)	0.058±(0.016)	0.081±(0.078)
PK3	0.047±(0.010)	0.081±(0.007)	0.068±(0.006)	0.052±(0.008)	0.062±(0.064)	0.079±(0.019)	0.106±(0.016)	0.077±(0.018)	0.074±(0.019)	0.084±(0.096)	0.080±(0.021)	0.130±(0.021)	0.120±(0.021)	0.090±(0.021)	0.105±(0.058)	0.122±(0.019)	0.128±(0.020)	0.147±(0.024)	0.128±(0.020)	0.131±(0.090)
PK4	0.063±(0.019)	0.084±(0.023)	0.103±(0.010)	0.073±(0.015)	0.081±(0.052)	0.151±(0.025)	0.186±(0.025)	0.242±(0.025)	0.186±(0.025)	0.191±(0.081)	0.037±(0.013)	0.085±(0.010)	0.098±(0.011)	0.064±(0.008)	0.071±(0.051)	0.062±(0.011)	0.073±(0.019)	0.095±(0.021)	0.070±(0.019)	0.075±(0.078)
PK5	0.161±(0.011)	0.123±(0.007)	0.089±(0.010)	0.123±(0.007)	0.124±(0.060)	0.102±(0.012)	0.057±(0.012)	0.049±(0.011)	0.053±(0.012)	0.066±(0.088)	0.060±(0.014)	0.095±(0.014)	0.110±(0.014)	0.131±(0.014)	0.099±(0.060)	0.144±(0.017)	0.132±(0.017)	0.102±(0.020)	0.110±(0.019)	0.122±(0.087)
PK6	0.061±(0.016)	0.051±(0.013)	0.043±(0.014)	0.042±(0.013)	0.049±(0.048)	0.193±(0.023)	0.178±(0.022)	0.121±(0.020)	0.142±(0.022)	0.159±(0.075)	0.153±(0.028)	0.169±(0.029)	0.199±(0.032)	0.219±(0.033)	0.185±(0.049)	0.047±(0.011)	0.041±(0.009)	0.040±(0.012)	0.052±(0.014)	0.045±(0.076)
PK7	0.042±(0.014)	0.067±(0.018)	0.046±(0.014)	0.048±(0.013)	0.051±(0.049)	0.134±(0.021)	0.208±(0.023)	0.113±(0.019)	0.163±(0.022)	0.154±(0.076)	0.244±(0.033)	0.144±(0.026)	0.209±(0.033)	0.195±(0.032)	0.198±(0.049)	0.073±(0.015)	0.053±(0.011)	0.042±(0.013)	0.040±(0.012)	0.052±(0.077)
PK8	0.093±(0.009)	0.119±(0.007)	0.038±(0.018)	0.123±(0.007)	0.093±(0.054)	0.042±(0.009)	0.053±(0.012)	0.038±(0.006)	0.057±(0.012)	0.048±(0.082)	0.146±(0.014)	0.080±(0.014)	0.161±(0.014)	0.125±(0.014)	0.128±(0.053)	0.100±(0.021)	0.147±(0.018)	0.093±(0.023)	0.110±(0.019)	0.113±(0.081)
PK9	0.047±(0.010)	0.078±(0.007)	0.072±(0.006)	0.050±(0.009)	0.062±(0.063)	0.082±(0.019)	0.103±(0.016)	0.081±(0.017)	0.079±(0.019)	0.086±(0.096)	0.090±(0.021)	0.130±(0.021)	0.125±(0.021)	0.075±(0.021)	0.105±(0.060)	0.128±(0.020)	0.122±(0.019)	0.153±(0.026)	0.122±(0.019)	0.131±(0.090)
PK10	0.268±(0.020)	0.374±(0.021)	0.218±(0.019)	0.314±(0.020)	0.293±(0.061)	0.116±(0.023)	0.139±(0.028)	0.146±(0.030)	0.110±(0.022)	0.128±(0.096)	0.068±(0.010)	0.129±(0.009)	0.119±(0.009)	0.073±(0.010)	0.097±(0.060)	0.317±(0.038)	0.347±(0.040)	0.355±(0.041)	0.321±(0.039)	0.335±(0.093)
PK11	0.260±(0.010)	0.154±(0.009)	0.199±(0.009)	0.204±(0.009)	0.204±(0.049)	0.069±(0.012)	0.111±(0.016)	0.070±(0.011)	0.088±(0.012)	0.085±(0.077)	0.115±(0.012)	0.162±(0.028)	0.104±(0.009)	0.131±(0.019)	0.128±(0.060)	0.149±(0.020)	0.245±(0.021)	0.114±(0.020)	0.189±(0.021)	0.174±(0.093)
PK12	0.184±(0.009)	0.189±(0.009)	0.199±(0.009)	0.220±(0.009)	0.198±(0.049)	0.099±(0.014)	0.096±(0.013)	0.071±(0.011)	0.079±(0.010)	0.086±(0.076)	0.140±(0.024)	0.140±(0.024)	0.108±(0.009)	0.124±(0.015)	0.128±(0.061)	0.194±(0.021)	0.209±(0.021)	0.124±(0.020)	0.169±(0.020)	0.174±(0.092)
PK13	0.046±(0.014)	0.056±(0.015)	0.081±(0.011)	0.043±(0.013)	0.057±(0.043)	0.130±(0.021)	0.198±(0.023)	0.082±(0.013)	0.142±(0.022)	0.138±(0.072)	0.244±(0.033)	0.150±(0.027)	0.254±(0.033)	0.219±(0.033)	0.217±(0.044)	0.084±(0.015)	0.049±(0.011)	0.084±(0.015)	0.052±(0.014)	0.067±(0.073)
PK14	0.098±(0.010)	0.104±(0.026)	0.136±(0.018)	0.080±(0.012)	0.105±(0.046)	0.222±(0.025)	0.202±(0.025)	0.312±(0.025)	0.181±(0.025)	0.229±(0.077)	0.135±(0.014)	0.089±(0.010)	0.160±(0.014)	0.064±(0.008)	0.112±(0.044)	0.148±(0.022)	0.082±(0.020)	0.153±(0.023)	0.067±(0.018)	0.112±(0.074)
PK15	0.275±(0.010)	0.159±(0.009)	0.250±(0.010)	0.225±(0.009)	0.227±(0.044)	0.067±(0.012)	0.115±(0.017)	0.062±(0.020)	0.079±(0.010)	0.081±(0.073)	0.115±(0.012)	0.154±(0.027)	0.085±(0.013)	0.122±(0.014)	0.119±(0.053)	0.144±(0.020)	0.235±(0.021)	0.080±(0.013)	0.169±(0.020)	0.157±(0.088)
PK16	0.248±(0.019)	0.374±(0.021)	0.157±(0.019)	0.288±(0.020)	0.267±(0.055)	0.104±(0.020)	0.131±(0.027)	0.201±(0.031)	0.125±(0.025)	0.140±(0.092)	0.044±(0.010)	0.149±(0.009)	0.179±(0.008)	0.114±(0.009)	0.121±(0.053)	0.300±(0.038)	0.372±(0.042)	0.406±(0.046)	0.355±(0.041)	0.358±(0.088)
PK17	0.304±(0.020)	0.349±(0.020)	0.228±(0.019)	0.298±(0.020)	0.295±(0.063)	0.113±(0.022)	0.142±(0.029)	0.139±(0.028)	0.113±(0.022)	0.127±(0.096)	0.068±(0.010)	0.124±(0.009)	0.114±(0.009)	0.083±(0.010)	0.097±(0.061)	0.317±(0.038)	0.342±(0.040)	0.351±(0.040)	0.330±(0.039)	0.335±(0.092)
PK18	0.068±(0.006)	0.094±(0.011)	0.158±(0.017)	0.085±(0.008)	0.101±(0.050)	0.085±(0.016)	0.109±(0.016)	0.140±(0.021)	0.089±(0.015)	0.106±(0.087)	0.145±(0.022)	0.095±(0.021)	0.241±(0.023)	0.115±(0.021)	0.149±(0.049)	0.165±(0.029)	0.086±(0.018)	0.262±(0.036)	0.144±(0.023)	0.164±(0.081)
PK19	0.157±(0.019)	0.354±(0.020)	0.095±(0.015)	0.278±(0.020)	0.221±(0.049)	0.161±(0.030)	0.107±(0.021)	0.262±(0.032)	0.135±(0.028)	0.166±(0.087)	0.119±(0.009)	0.109±(0.009)	0.235±(0.008)	0.134±(0.009)	0.149±(0.047)	0.355±(0.041)	0.355±(0.041)	0.452±(0.051)	0.372±(0.042)	0.384±(0.083)
PK20	0.042±(0.012)	0.104±(0.013)	0.107±(0.014)	0.072±(0.006)	0.081±(0.056)	0.086±(0.019)	0.131±(0.019)	0.109±(0.016)	0.081±(0.017)	0.102±(0.092)	0.080±(0.021)	0.130±(0.021)	0.180±(0.022)	0.100±(0.021)	0.122±(0.055)	0.125±(0.019)	0.111±(0.017)	0.198±(0.033)	0.131±(0.020)	0.141±(0.086)
PK21	0.032±(0.020)	0.076±(0.012)	0.064±(0.022)	0.114±(0.007)	0.072±(0.047)	0.041±(0.010)	0.038±(0.005)	0.046±(0.011)	0.049±(0.011)	0.044±(0.077)	0.216±(0.014)	0.120±(0.014)	0.211±(0.014)	0.136±(0.014)	0.171±(0.046)	0.098±(0.031)	0.132±(0.017)	0.102±(0.032)	0.105±(0.020)	0.109±(0.076)
PK22	0.140±(0.019)	0.100±(0.026)	0.179±(0.027)	0.083±(0.011)	0.125±(0.041)	0.242±(0.025)	0.257±(0.025)	0.363±(0.025)	0.191±(0.025)	0.263±(0.071)	0.170±(0.014)	0.110±(0.013)	0.231±(0.015)	0.077±(0.009)	0.147±(0.039)	0.183±(0.023)	0.107±(0.022)	0.218±(0.024)	0.078±(0.019)	0.147±(0.069)
PK23	0.115±(0.013)	0.043±(0.013)	0.132±(0.015)	0.043±(0.014)	0.084±(0.040)	0.072±(0.008)	0.173±(0.022)	0.066±(0.011)	0.134±(0.021)	0.111±(0.069)	0.340±(0.033)	0.178±(0.030)	0.309±(0.033)	0.229±(0.033)	0.264±(0.040)	0.164±(0.015)	0.041±(0.010)	0.134±(0.015)	0.059±(0.015)	0.099±(0.070)
PK24	0.315±(0.010)	0.194±(0.009)	0.290±(0.010)	0.235±(0.009)	0.259±(0.040)	0.101±(0.023)	0.105±(0.015)	0.101±(0.023)	0.073±(0.011)	0.095±(0.070)	0.070±(0.023)	0.143±(0.025)	0.077±(0.025)	0.117±(0.012)	0.102±(0.047)	0.068±(0.010)	0.219±(0.021)	0.050±(0.013)	0.154±(0.020)	0.123±(0.083)

## Sheet: BIO8
Risk of non-adaptedness (RONA) of 24 P. koreana populations for BIO8 (Mean Temperature of Wettest Quarter) under eight different climate scenarios.
	SSP126_2061-2080					SSP126_2081-2100					SSP370_2061-2080					SSP370_2081-2100
POP	SSP126_2061-2080_BCC(RONA±SE)	SSP126_2061-2080_ACCESS(RONA±SE)	SSP126_2061-2080_CanESM5(RONA±SE)	SSP126_2061-2080_GISS(RONA±SE)	SSP126_2061-2080_ave(RONA±SE)	SSP126_2081-2100_BCC(RONA±SE)	SSP126_2081-2100_ACCESS(RONA±SE)	SSP126_2081-2100_CanESM5(RONA±SE)	SSP126_2081-2100_GISS(RONA±SE)	SSP126_2081-2100_ave(RONA±SE)	SSP370_2061-2080_BCC(RONA±SE)	SSP370_2061-2080_ACCESS(RONA±SE)	SSP370_2061-2080_CanESM5(RONA±SE)	SSP370_2061-2080_GISS(RONA±SE)	SSP370_2061-2080_ave(RONA±SE)	SSP370_2081-2100_BCC(RONA±SE)	SSP370_2081-2100_ACCESS(RONA±SE)	SSP370_2081-2100_CanESM5(RONA±SE)	SSP370_2081-2100_GISS(RONA±SE)	SSP370_2081-2100_ave(RONA±SE)
PK1	0.312±(0.012)	0.861±(0.010)	0.676±(0.010)	0.723±(0.010)	0.643±(0.119)	0.101±(0.006)	0.622±(0.008)	0.484±(0.007)	0.499±(0.007)	0.427±(0.129)	0.235±(0.004)	0.776±(0.007)	0.622±(0.006)	0.638±(0.006)	0.568±(0.129)	0.147±(0.009)	0.724±(0.012)	0.570±(0.011)	0.585±(0.011)	0.507±(0.128)
PK2	0.214±(0.008)	0.789±(0.014)	0.635±(0.013)	0.666±(0.013)	0.576±(0.124)	0.090±(0.006)	0.415±(0.011)	0.307±(0.011)	0.368±(0.011)	0.295±(0.123)	0.110±(0.007)	0.418±(0.015)	0.265±(0.014)	0.281±(0.014)	0.268±(0.122)	0.132±(0.009)	0.559±(0.014)	0.405±(0.013)	0.436±(0.013)	0.383±(0.126)
PK3	0.298±(0.006)	0.862±(0.011)	0.754±(0.010)	0.739±(0.010)	0.663±(0.149)	0.329±(0.006)	0.878±(0.012)	0.771±(0.010)	0.755±(0.010)	0.683±(0.141)	0.221±(0.006)	0.764±(0.012)	0.656±(0.011)	0.656±(0.011)	0.574±(0.136)	0.462±(0.022)	1.006±(0.027)	0.883±(0.026)	0.883±(0.026)	0.808±(0.141)
PK4	0.236±(0.009)	0.774±(0.014)	0.666±(0.013)	0.666±(0.013)	0.586±(0.123)	0.080±(0.007)	0.445±(0.011)	0.338±(0.011)	0.338±(0.011)	0.300±(0.121)	0.110±(0.007)	0.387±(0.015)	0.281±(0.014)	0.265±(0.014)	0.261±(0.120)	0.136±(0.009)	0.559±(0.014)	0.436±(0.013)	0.420±(0.013)	0.388±(0.125)
PK5	0.333±(0.012)	0.830±(0.010)	0.707±(0.010)	0.723±(0.010)	0.648±(0.118)	0.128±(0.006)	0.607±(0.008)	0.515±(0.007)	0.484±(0.007)	0.433±(0.128)	0.287±(0.004)	0.745±(0.007)	0.638±(0.006)	0.638±(0.006)	0.577±(0.127)	0.203±(0.009)	0.708±(0.012)	0.585±(0.011)	0.585±(0.011)	0.521±(0.127)
PK6	0.191±(0.010)	0.671±(0.008)	0.578±(0.008)	0.578±(0.008)	0.505±(0.120)	0.193±(0.007)	0.693±(0.007)	0.554±(0.007)	0.554±(0.007)	0.498±(0.146)	0.446±(0.013)	0.903±(0.018)	0.810±(0.017)	0.795±(0.017)	0.739±(0.157)	0.534±(0.010)	0.978±(0.013)	0.885±(0.012)	0.870±(0.012)	0.817±(0.151)
PK7	0.153±(0.010)	0.702±(0.008)	0.548±(0.008)	0.578±(0.008)	0.495±(0.121)	0.139±(0.008)	0.693±(0.007)	0.539±(0.007)	0.585±(0.007)	0.489±(0.147)	0.382±(0.013)	0.918±(0.018)	0.780±(0.016)	0.795±(0.017)	0.719±(0.158)	0.472±(0.010)	0.993±(0.013)	0.854±(0.012)	0.870±(0.012)	0.797±(0.152)
PK8	0.674±(0.010)	1.169±(0.011)	1.076±(0.011)	0.892±(0.010)	0.953±(0.105)	0.456±(0.007)	0.915±(0.010)	0.868±(0.010)	0.668±(0.008)	0.727±(0.114)	0.607±(0.006)	1.053±(0.010)	1.022±(0.010)	0.807±(0.008)	0.872±(0.113)	0.544±(0.011)	1.032±(0.015)	0.985±(0.015)	0.755±(0.013)	0.829±(0.112)
PK9	0.285±(0.006)	0.878±(0.011)	0.724±(0.010)	0.739±(0.010)	0.656±(0.151)	0.317±(0.006)	0.894±(0.012)	0.771±(0.010)	0.771±(0.010)	0.688±(0.142)	0.216±(0.006)	0.779±(0.012)	0.640±(0.011)	0.671±(0.011)	0.577±(0.138)	0.452±(0.022)	1.021±(0.027)	0.867±(0.025)	0.913±(0.026)	0.813±(0.143)
PK10	0.346±(0.008)	0.956±(0.012)	0.756±(0.010)	0.802±(0.011)	0.715±(0.149)	0.380±(0.009)	0.978±(0.016)	0.809±(0.014)	0.855±(0.014)	0.755±(0.151)	0.447±(0.010)	1.036±(0.016)	0.898±(0.015)	0.913±(0.015)	0.824±(0.153)	0.304±(0.007)	0.901±(0.011)	0.778±(0.010)	0.778±(0.010)	0.690±(0.153)
PK11	0.530±(0.009)	1.282±(0.016)	1.143±(0.015)	1.082±(0.014)	1.009±(0.145)	0.089±(0.008)	0.661±(0.005)	0.538±(0.005)	0.554±(0.005)	0.460±(0.141)	0.454±(0.017)	1.031±(0.023)	0.877±(0.022)	0.877±(0.022)	0.809±(0.148)	0.251±(0.013)	0.856±(0.019)	0.686±(0.017)	0.717±(0.017)	0.628±(0.150)
PK12	0.561±(0.009)	1.251±(0.016)	1.159±(0.015)	1.051±(0.014)	1.005±(0.144)	0.136±(0.008)	0.646±(0.005)	0.569±(0.005)	0.554±(0.005)	0.476±(0.140)	0.515±(0.018)	1.015±(0.023)	0.892±(0.022)	0.877±(0.022)	0.825±(0.146)	0.307±(0.014)	0.840±(0.019)	0.702±(0.017)	0.702±(0.017)	0.638±(0.148)
PK13	0.527±(0.008)	0.994±(0.008)	0.948±(0.008)	0.748±(0.008)	0.804±(0.107)	0.534±(0.007)	1.016±(0.009)	0.970±(0.009)	0.739±(0.007)	0.814±(0.130)	0.769±(0.016)	1.210±(0.021)	1.180±(0.021)	0.949±(0.018)	1.027±(0.139)	0.854±(0.012)	1.285±(0.016)	1.270±(0.015)	1.024±(0.013)	1.108±(0.134)
PK14	0.638±(0.013)	1.128±(0.018)	1.082±(0.017)	0.820±(0.015)	0.917±(0.109)	0.312±(0.011)	0.707±(0.012)	0.691±(0.012)	0.507±(0.011)	0.554±(0.108)	0.298±(0.014)	0.710±(0.017)	0.618±(0.016)	0.433±(0.015)	0.515±(0.107)	0.464±(0.013)	0.851±(0.017)	0.774±(0.016)	0.605±(0.015)	0.673±(0.111)
PK15	0.907±(0.012)	1.543±(0.019)	1.543±(0.019)	1.220±(0.016)	1.303±(0.128)	0.487±(0.006)	0.969±(0.006)	0.954±(0.006)	0.723±(0.005)	0.783±(0.124)	0.866±(0.021)	1.338±(0.027)	1.292±(0.026)	1.061±(0.024)	1.140±(0.130)	0.668±(0.017)	1.179±(0.022)	1.117±(0.021)	0.871±(0.019)	0.959±(0.132)
PK16	0.777±(0.010)	1.279±(0.015)	1.202±(0.014)	0.971±(0.012)	1.057±(0.131)	0.824±(0.014)	1.255±(0.019)	1.224±(0.019)	0.993±(0.016)	1.074±(0.132)	0.918±(0.015)	1.329±(0.020)	1.298±(0.019)	1.036±(0.016)	1.145±(0.135)	0.770±(0.010)	1.194±(0.014)	1.178±(0.014)	0.886±(0.011)	1.007±(0.134)
PK17	0.392±(0.008)	0.941±(0.012)	0.787±(0.010)	0.802±(0.011)	0.730±(0.147)	0.388±(0.009)	0.962±(0.016)	0.839±(0.014)	0.839±(0.014)	0.757±(0.149)	0.457±(0.010)	1.021±(0.016)	0.913±(0.015)	0.898±(0.015)	0.822±(0.152)	0.314±(0.007)	0.901±(0.011)	0.794±(0.010)	0.763±(0.010)	0.693±(0.152)
PK18	1.013±(0.013)	1.493±(0.018)	1.354±(0.017)	1.047±(0.013)	1.227±(0.120)	1.040±(0.013)	1.494±(0.019)	1.386±(0.017)	1.078±(0.014)	1.249±(0.115)	0.897±(0.013)	1.394±(0.019)	1.256±(0.017)	0.994±(0.014)	1.135±(0.111)	1.124±(0.028)	1.652±(0.033)	1.483±(0.032)	1.237±(0.029)	1.374±(0.114)
PK19	1.005±(0.012)	1.602±(0.018)	1.418±(0.016)	1.141±(0.014)	1.291±(0.118)	0.845±(0.014)	1.593±(0.023)	1.424±(0.021)	1.162±(0.018)	1.256±(0.119)	0.908±(0.015)	1.652±(0.023)	1.529±(0.022)	1.190±(0.018)	1.320±(0.122)	1.037±(0.012)	1.517±(0.017)	1.394±(0.016)	1.055±(0.012)	1.251±(0.122)
PK20	0.734±(0.010)	1.154±(0.014)	1.154±(0.014)	0.878±(0.011)	0.980±(0.132)	0.755±(0.010)	1.171±(0.015)	1.171±(0.015)	0.909±(0.012)	1.001±(0.126)	0.635±(0.011)	1.071±(0.015)	1.040±(0.015)	0.825±(0.013)	0.893±(0.121)	0.870±(0.025)	1.313±(0.030)	1.267±(0.029)	1.067±(0.027)	1.129±(0.126)
PK21	0.899±(0.010)	1.446±(0.013)	1.292±(0.012)	1.046±(0.011)	1.171±(0.096)	0.692±(0.008)	1.176±(0.012)	1.084±(0.012)	0.807±(0.009)	0.940±(0.103)	0.840±(0.008)	1.330±(0.013)	1.238±(0.012)	0.961±(0.009)	1.092±(0.103)	0.765±(0.013)	1.339±(0.018)	1.185±(0.017)	0.924±(0.014)	1.053±(0.102)
PK22	0.859±(0.015)	1.482±(0.021)	1.297±(0.019)	0.989±(0.016)	1.157±(0.099)	0.545±(0.011)	0.938±(0.013)	0.922±(0.013)	0.661±(0.011)	0.766±(0.098)	0.520±(0.016)	0.972±(0.019)	0.833±(0.018)	0.572±(0.016)	0.724±(0.097)	0.694±(0.015)	1.143±(0.020)	1.005±(0.018)	0.743±(0.016)	0.896±(0.101)
PK23	0.750±(0.008)	1.302±(0.010)	1.163±(0.009)	0.902±(0.008)	1.029±(0.097)	0.749±(0.007)	1.308±(0.012)	1.154±(0.010)	0.893±(0.008)	1.026±(0.118)	1.003±(0.019)	1.503±(0.024)	1.395±(0.023)	1.103±(0.020)	1.251±(0.126)	1.085±(0.014)	1.578±(0.018)	1.485±(0.017)	1.193±(0.015)	1.335±(0.121)
PK24	1.102±(0.014)	1.805±(0.022)	1.774±(0.022)	1.374±(0.017)	1.514±(0.116)	0.705±(0.005)	1.292±(0.009)	1.184±(0.008)	0.877±(0.006)	1.014±(0.113)	1.079±(0.024)	1.661±(0.030)	1.508±(0.028)	1.215±(0.025)	1.366±(0.117)	0.889±(0.019)	1.502±(0.025)	1.317±(0.023)	1.040±(0.021)	1.187±(0.119)

## Sheet: BIO9
Risk of non-adaptedness (RONA) of 24 P. koreana populations for BIO9 (Mean Temperature of Driest Quarter) under eight different climate scenarios.
	SSP126_2061-2080					SSP126_2081-2100					SSP370_2061-2080					SSP370_2081-2100
POP	SSP126_2061-2080_BCC(RONA±SE)	SSP126_2061-2080_ACCESS(RONA±SE)	SSP126_2061-2080_CanESM5(RONA±SE)	SSP126_2061-2080_GISS(RONA±SE)	SSP126_2061-2080_ave(RONA±SE)	SSP126_2081-2100_BCC(RONA±SE)	SSP126_2081-2100_ACCESS(RONA±SE)	SSP126_2081-2100_CanESM5(RONA±SE)	SSP126_2081-2100_GISS(RONA±SE)	SSP126_2081-2100_ave(RONA±SE)	SSP370_2061-2080_BCC(RONA±SE)	SSP370_2061-2080_ACCESS(RONA±SE)	SSP370_2061-2080_CanESM5(RONA±SE)	SSP370_2061-2080_GISS(RONA±SE)	SSP370_2061-2080_ave(RONA±SE)	SSP370_2081-2100_BCC(RONA±SE)	SSP370_2081-2100_ACCESS(RONA±SE)	SSP370_2081-2100_CanESM5(RONA±SE)	SSP370_2081-2100_GISS(RONA±SE)	SSP370_2081-2100_ave(RONA±SE)
PK1	0.090±(0.016)	0.043±(0.012)	0.043±(0.012)	0.065±(0.010)	0.060±(0.184)	0.029±(0.005)	0.097±(0.008)	0.103±(0.008)	0.121±(0.008)	0.087±(0.198)	0.234±(0.016)	0.130±(0.015)	0.142±(0.015)	0.130±(0.015)	0.159±(0.212)	0.127±(0.025)	0.092±(0.014)	0.086±(0.017)	0.091±(0.015)	0.099±(0.206)
PK2	0.096±(0.010)	0.102±(0.017)	0.075±(0.012)	0.089±(0.016)	0.091±(0.181)	0.302±(0.021)	0.237±(0.021)	0.261±(0.021)	0.225±(0.020)	0.257±(0.165)	0.266±(0.013)	0.182±(0.012)	0.170±(0.012)	0.128±(0.011)	0.186±(0.180)	0.332±(0.021)	0.217±(0.019)	0.211±(0.019)	0.169±(0.018)	0.233±(0.185)
PK3	0.087±(0.009)	0.123±(0.020)	0.073±(0.010)	0.072±(0.015)	0.089±(0.213)	0.342±(0.025)	0.163±(0.023)	0.301±(0.025)	0.110±(0.017)	0.229±(0.229)	0.216±(0.022)	0.236±(0.023)	0.146±(0.021)	0.140±(0.021)	0.185±(0.213)	0.333±(0.028)	0.304±(0.028)	0.256±(0.027)	0.250±(0.027)	0.286±(0.204)
PK4	0.090±(0.007)	0.089±(0.016)	0.075±(0.012)	0.079±(0.016)	0.083±(0.182)	0.262±(0.021)	0.249±(0.021)	0.261±(0.021)	0.243±(0.021)	0.254±(0.166)	0.202±(0.012)	0.200±(0.012)	0.176±(0.012)	0.134±(0.011)	0.178±(0.180)	0.269±(0.020)	0.229±(0.019)	0.211±(0.019)	0.181±(0.019)	0.223±(0.186)
PK5	0.043±(0.014)	0.034±(0.013)	0.039±(0.013)	0.054±(0.011)	0.043±(0.185)	0.055±(0.008)	0.073±(0.008)	0.103±(0.008)	0.109±(0.008)	0.085±(0.199)	0.195±(0.015)	0.166±(0.015)	0.148±(0.015)	0.142±(0.015)	0.163±(0.212)	0.107±(0.021)	0.086±(0.017)	0.086±(0.017)	0.087±(0.016)	0.092±(0.206)
PK6	0.131±(0.012)	0.082±(0.009)	0.073±(0.009)	0.068±(0.010)	0.089±(0.187)	0.065±(0.009)	0.071±(0.013)	0.069±(0.012)	0.074±(0.013)	0.070±(0.178)	0.268±(0.025)	0.242±(0.025)	0.242±(0.025)	0.230±(0.024)	0.246±(0.212)	0.088±(0.008)	0.062±(0.008)	0.051±(0.007)	0.046±(0.007)	0.062±(0.251)
PK7	0.167±(0.014)	0.055±(0.010)	0.073±(0.009)	0.057±(0.010)	0.088±(0.187)	0.076±(0.014)	0.091±(0.015)	0.069±(0.012)	0.082±(0.014)	0.080±(0.178)	0.307±(0.025)	0.207±(0.024)	0.236±(0.025)	0.207±(0.024)	0.239±(0.212)	0.126±(0.008)	0.039±(0.006)	0.051±(0.007)	0.039±(0.006)	0.064±(0.250)
PK8	0.242±(0.017)	0.117±(0.016)	0.195±(0.016)	0.033±(0.013)	0.147±(0.175)	0.129±(0.009)	0.037±(0.006)	0.083±(0.008)	0.067±(0.008)	0.079±(0.189)	0.377±(0.017)	0.256±(0.016)	0.340±(0.016)	0.184±(0.015)	0.289±(0.203)	0.264±(0.029)	0.122±(0.024)	0.237±(0.028)	0.100±(0.019)	0.181±(0.197)
PK9	0.092±(0.011)	0.104±(0.015)	0.073±(0.010)	0.076±(0.016)	0.086±(0.213)	0.133±(0.017)	0.354±(0.025)	0.111±(0.014)	0.113±(0.018)	0.178±(0.230)	0.236±(0.023)	0.206±(0.022)	0.146±(0.021)	0.128±(0.021)	0.179±(0.213)	0.356±(0.029)	0.280±(0.028)	0.268±(0.027)	0.245±(0.027)	0.287±(0.203)
PK10	0.070±(0.006)	0.183±(0.018)	0.129±(0.018)	0.177±(0.018)	0.140±(0.195)	0.247±(0.018)	0.206±(0.018)	0.158±(0.017)	0.133±(0.014)	0.186±(0.221)	0.187±(0.007)	0.176±(0.007)	0.104±(0.008)	0.064±(0.008)	0.133±(0.229)	0.299±(0.037)	0.330±(0.037)	0.246±(0.036)	0.204±(0.034)	0.270±(0.199)
PK11	0.309±(0.011)	0.201±(0.009)	0.207±(0.009)	0.195±(0.009)	0.228±(0.248)	0.104±(0.020)	0.092±(0.011)	0.088±(0.012)	0.090±(0.011)	0.093±(0.184)	0.142±(0.019)	0.064±(0.013)	0.061±(0.015)	0.064±(0.013)	0.083±(0.174)	0.058±(0.013)	0.136±(0.015)	0.094±(0.015)	0.131±(0.015)	0.105±(0.170)
PK12	0.275±(0.010)	0.231±(0.009)	0.219±(0.009)	0.207±(0.009)	0.233±(0.248)	0.094±(0.016)	0.089±(0.011)	0.088±(0.012)	0.088±(0.011)	0.090±(0.183)	0.105±(0.019)	0.060±(0.015)	0.061±(0.015)	0.060±(0.014)	0.071±(0.174)	0.064±(0.012)	0.104±(0.015)	0.094±(0.015)	0.109±(0.015)	0.093±(0.170)
PK13	0.313±(0.013)	0.152±(0.013)	0.265±(0.013)	0.105±(0.010)	0.209±(0.179)	0.217±(0.016)	0.067±(0.010)	0.175±(0.016)	0.065±(0.007)	0.131±(0.170)	0.450±(0.026)	0.326±(0.025)	0.446±(0.026)	0.272±(0.025)	0.374±(0.202)	0.270±(0.010)	0.140±(0.008)	0.254±(0.009)	0.092±(0.008)	0.189±(0.239)
PK14	0.225±(0.024)	0.084±(0.008)	0.188±(0.023)	0.080±(0.009)	0.145±(0.173)	0.432±(0.023)	0.333±(0.022)	0.459±(0.023)	0.273±(0.021)	0.375±(0.158)	0.409±(0.016)	0.296±(0.014)	0.386±(0.015)	0.176±(0.012)	0.317±(0.172)	0.480±(0.024)	0.337±(0.021)	0.421±(0.023)	0.223±(0.019)	0.365±(0.177)
PK15	0.436±(0.013)	0.315±(0.011)	0.411±(0.013)	0.249±(0.010)	0.353±(0.238)	0.244±(0.022)	0.106±(0.020)	0.234±(0.022)	0.093±(0.015)	0.169±(0.176)	0.288±(0.019)	0.106±(0.019)	0.237±(0.019)	0.070±(0.017)	0.175±(0.166)	0.170±(0.018)	0.062±(0.012)	0.143±(0.018)	0.073±(0.014)	0.112±(0.162)
PK16	0.141±(0.015)	0.081±(0.014)	0.093±(0.015)	0.101±(0.017)	0.104±(0.186)	0.380±(0.020)	0.308±(0.019)	0.374±(0.020)	0.200±(0.018)	0.315±(0.211)	0.325±(0.006)	0.296±(0.006)	0.326±(0.006)	0.134±(0.008)	0.270±(0.219)	0.436±(0.039)	0.450±(0.039)	0.468±(0.039)	0.282±(0.037)	0.409±(0.191)
PK17	0.077±(0.011)	0.153±(0.018)	0.129±(0.018)	0.153±(0.018)	0.128±(0.195)	0.225±(0.018)	0.230±(0.018)	0.153±(0.017)	0.138±(0.015)	0.186±(0.221)	0.172±(0.007)	0.212±(0.007)	0.104±(0.008)	0.068±(0.009)	0.139±(0.229)	0.284±(0.037)	0.360±(0.038)	0.246±(0.036)	0.212±(0.035)	0.276±(0.199)
PK18	0.530±(0.030)	0.321±(0.025)	0.345±(0.026)	0.116±(0.018)	0.328±(0.194)	0.589±(0.023)	0.612±(0.023)	0.366±(0.025)	0.372±(0.024)	0.485±(0.213)	0.501±(0.028)	0.422±(0.026)	0.512±(0.028)	0.278±(0.023)	0.428±(0.198)	0.620±(0.033)	0.466±(0.030)	0.633±(0.033)	0.400±(0.029)	0.530±(0.188)
PK19	0.272±(0.015)	0.072±(0.015)	0.249±(0.015)	0.069±(0.005)	0.165±(0.179)	0.520±(0.023)	0.416±(0.021)	0.517±(0.023)	0.278±(0.019)	0.433±(0.204)	0.480±(0.007)	0.398±(0.006)	0.464±(0.007)	0.224±(0.006)	0.391±(0.212)	0.593±(0.041)	0.564±(0.040)	0.612±(0.041)	0.366±(0.038)	0.534±(0.183)
PK20	0.408±(0.027)	0.213±(0.023)	0.201±(0.023)	0.081±(0.008)	0.226±(0.202)	0.466±(0.024)	0.534±(0.023)	0.510±(0.023)	0.324±(0.025)	0.459±(0.220)	0.367±(0.025)	0.314±(0.024)	0.368±(0.025)	0.200±(0.022)	0.312±(0.205)	0.496±(0.031)	0.376±(0.029)	0.484±(0.031)	0.310±(0.028)	0.416±(0.195)
PK21	0.343±(0.018)	0.267±(0.017)	0.344±(0.018)	0.087±(0.016)	0.260±(0.168)	0.221±(0.010)	0.161±(0.009)	0.221±(0.010)	0.025±(0.005)	0.157±(0.182)	0.475±(0.018)	0.388±(0.017)	0.483±(0.018)	0.256±(0.016)	0.401±(0.196)	0.384±(0.030)	0.243±(0.028)	0.387±(0.030)	0.142±(0.025)	0.289±(0.191)
PK22	0.351±(0.026)	0.142±(0.022)	0.338±(0.026)	0.105±(0.013)	0.234±(0.167)	0.646±(0.026)	0.453±(0.023)	0.603±(0.025)	0.345±(0.022)	0.512±(0.152)	0.497±(0.018)	0.410±(0.016)	0.529±(0.018)	0.248±(0.013)	0.421±(0.166)	0.572±(0.026)	0.451±(0.023)	0.571±(0.026)	0.295±(0.020)	0.472±(0.171)
PK23	0.422±(0.014)	0.294±(0.013)	0.414±(0.013)	0.169±(0.014)	0.325±(0.173)	0.336±(0.016)	0.181±(0.016)	0.318±(0.016)	0.074±(0.013)	0.227±(0.163)	0.565±(0.028)	0.458±(0.026)	0.590±(0.028)	0.344±(0.025)	0.489±(0.193)	0.379±(0.012)	0.272±(0.010)	0.404±(0.012)	0.158±(0.008)	0.303±(0.231)
PK24	0.535±(0.016)	0.441±(0.014)	0.543±(0.016)	0.321±(0.011)	0.460±(0.232)	0.369±(0.022)	0.234±(0.022)	0.371±(0.022)	0.138±(0.022)	0.278±(0.170)	0.416±(0.019)	0.243±(0.019)	0.387±(0.019)	0.136±(0.019)	0.296±(0.159)	0.298±(0.018)	0.131±(0.018)	0.293±(0.018)	0.059±(0.014)	0.195±(0.156)

## Sheet: BIO10
Risk of non-adaptedness (RONA) of 24 P. koreana populations for BIO10 (Mean Temperature of Warmest Quarter) under eight different climate scenarios.
	SSP126_2061-2080					SSP126_2081-2100					SSP370_2061-2080					SSP370_2081-2100
POP	SSP126_2061-2080_BCC(RONA±SE)	SSP126_2061-2080_ACCESS(RONA±SE)	SSP126_2061-2080_CanESM5(RONA±SE)	SSP126_2061-2080_GISS(RONA±SE)	SSP126_2061-2080_ave(RONA±SE)	SSP126_2081-2100_BCC(RONA±SE)	SSP126_2081-2100_ACCESS(RONA±SE)	SSP126_2081-2100_CanESM5(RONA±SE)	SSP126_2081-2100_GISS(RONA±SE)	SSP126_2081-2100_ave(RONA±SE)	SSP370_2061-2080_BCC(RONA±SE)	SSP370_2061-2080_ACCESS(RONA±SE)	SSP370_2061-2080_CanESM5(RONA±SE)	SSP370_2061-2080_GISS(RONA±SE)	SSP370_2061-2080_ave(RONA±SE)	SSP370_2081-2100_BCC(RONA±SE)	SSP370_2081-2100_ACCESS(RONA±SE)	SSP370_2081-2100_CanESM5(RONA±SE)	SSP370_2081-2100_GISS(RONA±SE)	SSP370_2081-2100_ave(RONA±SE)
PK1	0.315±(0.012)	0.633±(0.010)	0.494±(0.011)	0.494±(0.011)	0.484±(0.013)	0.099±(0.006)	0.412±(0.006)	0.289±(0.005)	0.273±(0.005)	0.268±(0.014)	0.238±(0.004)	0.579±(0.005)	0.441±(0.004)	0.441±(0.004)	0.425±(0.014)	0.144±(0.009)	0.506±(0.011)	0.367±(0.010)	0.351±(0.009)	0.342±(0.014)
PK2	0.216±(0.008)	0.566±(0.011)	0.427±(0.010)	0.412±(0.010)	0.405±(0.014)	0.088±(0.006)	0.259±(0.011)	0.153±(0.010)	0.167±(0.011)	0.167±(0.014)	0.106±(0.007)	0.243±(0.013)	0.130±(0.009)	0.121±(0.009)	0.150±(0.014)	0.124±(0.007)	0.412±(0.012)	0.275±(0.010)	0.259±(0.010)	0.268±(0.013)
PK3	0.294±(0.006)	0.566±(0.008)	0.474±(0.007)	0.443±(0.007)	0.444±(0.016)	0.325±(0.005)	0.582±(0.008)	0.505±(0.007)	0.459±(0.007)	0.468±(0.016)	0.218±(0.006)	0.484±(0.009)	0.392±(0.008)	0.376±(0.008)	0.368±(0.015)	0.464±(0.022)	0.747±(0.025)	0.654±(0.024)	0.624±(0.023)	0.622±(0.015)
PK4	0.239±(0.009)	0.566±(0.011)	0.442±(0.010)	0.412±(0.010)	0.415±(0.013)	0.077±(0.007)	0.290±(0.011)	0.182±(0.011)	0.153±(0.010)	0.176±(0.013)	0.106±(0.007)	0.230±(0.012)	0.153±(0.010)	0.121±(0.009)	0.152±(0.014)	0.128±(0.007)	0.412±(0.012)	0.305±(0.010)	0.259±(0.010)	0.276±(0.013)
PK5	0.335±(0.012)	0.633±(0.010)	0.510±(0.011)	0.494±(0.011)	0.493±(0.012)	0.127±(0.006)	0.412±(0.006)	0.320±(0.005)	0.273±(0.005)	0.283±(0.013)	0.289±(0.004)	0.564±(0.005)	0.472±(0.005)	0.425±(0.004)	0.437±(0.014)	0.200±(0.009)	0.490±(0.010)	0.382±(0.010)	0.351±(0.009)	0.356±(0.013)
PK6	0.193±(0.010)	0.473±(0.008)	0.366±(0.009)	0.335±(0.009)	0.342±(0.012)	0.191±(0.008)	0.492±(0.007)	0.368±(0.007)	0.337±(0.007)	0.347±(0.017)	0.456±(0.012)	0.744±(0.015)	0.651±(0.014)	0.605±(0.014)	0.614±(0.018)	0.543±(0.007)	0.833±(0.009)	0.741±(0.009)	0.695±(0.008)	0.703±(0.017)
PK7	0.155±(0.010)	0.489±(0.008)	0.350±(0.009)	0.350±(0.009)	0.336±(0.013)	0.137±(0.008)	0.492±(0.007)	0.353±(0.007)	0.353±(0.007)	0.334±(0.017)	0.392±(0.012)	0.759±(0.016)	0.620±(0.014)	0.620±(0.014)	0.598±(0.018)	0.481±(0.007)	0.849±(0.010)	0.710±(0.008)	0.695±(0.008)	0.684±(0.018)
PK8	0.677±(0.010)	0.942±(0.010)	0.895±(0.010)	0.664±(0.010)	0.794±(0.013)	0.461±(0.006)	0.690±(0.007)	0.674±(0.007)	0.443±(0.006)	0.567±(0.013)	0.610±(0.006)	0.857±(0.008)	0.842±(0.008)	0.610±(0.006)	0.730±(0.014)	0.542±(0.011)	0.799±(0.013)	0.768±(0.013)	0.521±(0.011)	0.657±(0.013)
PK9	0.281±(0.006)	0.566±(0.008)	0.459±(0.007)	0.443±(0.007)	0.437±(0.017)	0.312±(0.005)	0.582±(0.008)	0.490±(0.007)	0.474±(0.007)	0.465±(0.017)	0.213±(0.006)	0.484±(0.009)	0.376±(0.008)	0.376±(0.008)	0.362±(0.015)	0.454±(0.022)	0.747±(0.025)	0.639±(0.024)	0.639±(0.024)	0.620±(0.016)
PK10	0.347±(0.008)	0.712±(0.010)	0.558±(0.009)	0.558±(0.009)	0.543±(0.017)	0.378±(0.009)	0.668±(0.012)	0.545±(0.011)	0.560±(0.011)	0.538±(0.017)	0.443±(0.009)	0.725±(0.013)	0.617±(0.012)	0.602±(0.011)	0.597±(0.017)	0.306±(0.007)	0.596±(0.008)	0.488±(0.008)	0.473±(0.007)	0.466±(0.017)
PK11	0.538±(0.007)	0.890±(0.011)	0.797±(0.010)	0.720±(0.009)	0.736±(0.016)	0.086±(0.008)	0.459±(0.006)	0.336±(0.006)	0.305±(0.007)	0.296±(0.016)	0.458±(0.018)	0.821±(0.021)	0.682±(0.020)	0.666±(0.020)	0.657±(0.017)	0.256±(0.014)	0.615±(0.017)	0.477±(0.015)	0.477±(0.015)	0.456±(0.017)
PK12	0.569±(0.008)	0.874±(0.011)	0.813±(0.010)	0.720±(0.009)	0.744±(0.016)	0.133±(0.008)	0.444±(0.006)	0.351±(0.006)	0.305±(0.007)	0.308±(0.015)	0.520±(0.018)	0.821±(0.021)	0.697±(0.020)	0.666±(0.020)	0.676±(0.016)	0.312±(0.014)	0.615±(0.017)	0.492±(0.015)	0.461±(0.015)	0.470±(0.016)
PK13	0.530±(0.008)	0.782±(0.008)	0.751±(0.008)	0.520±(0.008)	0.646±(0.012)	0.533±(0.007)	0.800±(0.008)	0.754±(0.007)	0.522±(0.007)	0.652±(0.017)	0.780±(0.016)	1.037±(0.019)	1.021±(0.018)	0.774±(0.016)	0.903±(0.018)	0.864±(0.010)	1.126±(0.012)	1.111±(0.012)	0.864±(0.010)	0.992±(0.018)
PK14	0.645±(0.012)	0.889±(0.015)	0.843±(0.014)	0.566±(0.011)	0.736±(0.013)	0.310±(0.011)	0.537±(0.011)	0.537±(0.011)	0.321±(0.011)	0.426±(0.014)	0.291±(0.013)	0.518±(0.015)	0.487±(0.015)	0.243±(0.013)	0.385±(0.014)	0.456±(0.012)	0.690±(0.015)	0.659±(0.014)	0.428±(0.012)	0.558±(0.013)
PK15	0.916±(0.011)	1.152±(0.014)	1.198±(0.015)	0.859±(0.011)	1.031±(0.016)	0.485±(0.006)	0.752±(0.005)	0.736±(0.005)	0.459±(0.006)	0.608±(0.016)	0.872±(0.022)	1.129±(0.025)	1.098±(0.024)	0.836±(0.022)	0.984±(0.017)	0.675±(0.017)	0.939±(0.020)	0.893±(0.019)	0.631±(0.017)	0.784±(0.017)
PK16	0.779±(0.011)	1.035±(0.013)	0.974±(0.012)	0.727±(0.010)	0.879±(0.017)	0.822±(0.014)	0.961±(0.016)	0.961±(0.016)	0.714±(0.013)	0.864±(0.016)	0.915±(0.015)	1.018±(0.016)	1.018±(0.016)	0.756±(0.013)	0.927±(0.016)	0.773±(0.010)	0.873±(0.011)	0.889±(0.011)	0.611±(0.008)	0.787±(0.017)
PK17	0.393±(0.008)	0.727±(0.010)	0.573±(0.009)	0.558±(0.009)	0.563±(0.016)	0.385±(0.009)	0.668±(0.012)	0.560±(0.011)	0.545±(0.011)	0.539±(0.016)	0.453±(0.010)	0.741±(0.013)	0.633±(0.012)	0.602±(0.011)	0.607±(0.016)	0.316±(0.007)	0.596±(0.008)	0.503±(0.008)	0.457±(0.007)	0.468±(0.017)
PK18	1.011±(0.013)	1.152±(0.015)	1.106±(0.014)	0.751±(0.010)	1.005±(0.018)	1.037±(0.014)	1.183±(0.015)	1.122±(0.015)	0.783±(0.010)	1.031±(0.020)	0.895±(0.014)	1.085±(0.016)	1.024±(0.015)	0.715±(0.012)	0.930±(0.017)	1.127±(0.028)	1.364±(0.031)	1.271±(0.030)	0.978±(0.027)	1.185±(0.017)
PK19	1.007±(0.013)	1.344±(0.016)	1.190±(0.014)	0.897±(0.012)	1.109±(0.018)	1.074±(0.017)	1.269±(0.019)	1.192±(0.019)	0.868±(0.015)	1.101±(0.018)	1.172±(0.018)	1.326±(0.020)	1.265±(0.019)	0.910±(0.015)	1.168±(0.018)	1.040±(0.013)	1.182±(0.014)	1.135±(0.014)	0.781±(0.010)	1.035±(0.018)
PK20	0.731±(0.010)	0.844±(0.011)	0.859±(0.011)	0.597±(0.009)	0.758±(0.016)	0.752±(0.010)	0.860±(0.011)	0.890±(0.012)	0.628±(0.009)	0.783±(0.018)	0.633±(0.011)	0.777±(0.012)	0.777±(0.012)	0.546±(0.010)	0.683±(0.016)	0.873±(0.026)	1.055±(0.028)	1.040±(0.028)	0.809±(0.025)	0.944±(0.016)
PK21	0.903±(0.010)	1.219±(0.011)	1.111±(0.011)	0.818±(0.010)	1.013±(0.015)	0.697±(0.007)	0.967±(0.010)	0.890±(0.009)	0.597±(0.006)	0.788±(0.014)	0.844±(0.008)	1.134±(0.011)	1.042±(0.010)	0.764±(0.007)	0.946±(0.015)	0.763±(0.013)	1.091±(0.016)	0.984±(0.015)	0.675±(0.012)	0.878±(0.015)
PK22	0.866±(0.014)	1.213±(0.018)	1.059±(0.017)	0.735±(0.013)	0.968±(0.014)	0.544±(0.011)	0.783±(0.012)	0.768±(0.012)	0.475±(0.011)	0.643±(0.015)	0.513±(0.015)	0.796±(0.018)	0.703±(0.017)	0.395±(0.014)	0.602±(0.015)	0.687±(0.015)	0.967±(0.018)	0.875±(0.017)	0.582±(0.014)	0.778±(0.014)
PK23	0.753±(0.008)	1.075±(0.009)	0.967±(0.008)	0.674±(0.008)	0.867±(0.013)	0.749±(0.007)	1.077±(0.010)	0.970±(0.009)	0.677±(0.007)	0.868±(0.019)	1.013±(0.018)	1.329±(0.022)	1.237±(0.021)	0.929±(0.017)	1.127±(0.019)	1.096±(0.012)	1.404±(0.015)	1.327±(0.014)	1.018±(0.011)	1.211±(0.019)
PK24	1.111±(0.014)	1.429±(0.017)	1.429±(0.017)	1.013±(0.013)	1.246±(0.017)	0.703±(0.005)	1.045±(0.007)	0.952±(0.006)	0.629±(0.005)	0.832±(0.017)	1.085±(0.024)	1.437±(0.028)	1.314±(0.027)	1.006±(0.023)	1.210±(0.018)	0.896±(0.019)	1.232±(0.023)	1.109±(0.021)	0.800±(0.018)	1.009±(0.018)

[truncated: 9 more sheets: BIO11, BIO12, BIO13, BIO14, BIO15, BIO16, BIO17, BIO18, BIO19]
