# Supplementary material for: Genomic insights into local adaptation and future climate-induced vulnerability of a keystone forest tree in East Asia
Source: Nat Commun. 2022 Nov 1;13:6541. doi: 10.1038/s41467-022-34206-8 (PMC9626627; doi:10.1038/s41467-022-34206-8)
Supplement: Supplementary file 8 — Source Data [file 41467_2022_34206_MOESM8_ESM.zip]

Archive with 316 entries (299 files):
- Source data/
- __MACOSX/._Source data
- Source data/FIg5c&d/
- __MACOSX/Source data/._FIg5c&d
- Source data/Fig2a&b/
- __MACOSX/Source data/._Fig2a&b
- Source data/Fig1/
- __MACOSX/Source data/._Fig1
- Source data/Fig3c&g/
- __MACOSX/Source data/._Fig3c&g
- Source data/Fig3a&b&f/
- __MACOSX/Source data/._Fig3a&b&f
- Source data/Fig5a&b/
- __MACOSX/Source data/._Fig5a&b
- Source data/Fig2c&d/
- __MACOSX/Source data/._Fig2c&d
- Source data/Fig4/
- __MACOSX/Source data/._Fig4
- Source data/supplementary_figures/
- __MACOSX/Source data/._supplementary_figures
- Source data/Fig3e&i/
- __MACOSX/Source data/._Fig3e&i
- Source data/FIg5c&d/ssp370_2080.model_mean.csv
- __MACOSX/Source data/FIg5c&d/._ssp370_2080.model_mean.csv
- Source data/FIg5c&d/ssp126_2080.model_mean.csv
- __MACOSX/Source data/FIg5c&d/._ssp126_2080.model_mean.csv
- Source data/Fig2a&b/pk230_ldpruned.2.Q.txt
- __MACOSX/Source data/Fig2a&b/._pk230_ldpruned.2.Q.txt
- Source data/Fig2a&b/pk230_ldpruned.3.Q.txt
- __MACOSX/Source data/Fig2a&b/._pk230_ldpruned.3.Q.txt
- Source data/Fig1/sv.txt
- __MACOSX/Source data/Fig1/._sv.txt
- Source data/Fig1/genedensity.txt
- __MACOSX/Source data/Fig1/._genedensity.txt
- Source data/Fig1/snp_env.txt
- __MACOSX/Source data/Fig1/._snp_env.txt
- Source data/Fig1/gc.txt
- __MACOSX/Source data/Fig1/._gc.txt
- Source data/Fig1/indel_env.txt
- __MACOSX/Source data/Fig1/._indel_env.txt
- Source data/Fig1/indel.txt
- __MACOSX/Source data/Fig1/._indel.txt
- Source data/Fig1/snp.txt
- __MACOSX/Source data/Fig1/._snp.txt
- Source data/Fig1/sv_env.txt
- __MACOSX/Source data/Fig1/._sv_env.txt
- Source data/Fig1/TEdensity.txt
- __MACOSX/Source data/Fig1/._TEdensity.txt
- Source data/Fig3c&g/chr7_4796402_SNP_HSP60-3A_G_A_5.txt
- __MACOSX/Source data/Fig3c&g/._chr7_4796402_SNP_HSP60-3A_G_A_5.txt
- Source data/Fig3c&g/chr4_25159299_SNP_CRL1_T_C_13.txt
- __MACOSX/Source data/Fig3c&g/._chr4_25159299_SNP_CRL1_T_C_13.txt
- Source data/Fig3a&b&f/important_loci.txt
- __MACOSX/Source data/Fig3a&b&f/._important_loci.txt
- Source data/Fig3a&b&f/CRL1-1.gff.txt
- __MACOSX/Source data/Fig3a&b&f/._CRL1-1.gff.txt
- Source data/Fig3a&b&f/raw_BIO5.txt
- __MACOSX/Source data/Fig3a&b&f/._raw_BIO5.txt
- Source data/Fig3a&b&f/CRL1-2.gff.txt
- __MACOSX/Source data/Fig3a&b&f/._CRL1-2.gff.txt
- Source data/Fig3a&b&f/raw_BIO13.txt
- __MACOSX/Source data/Fig3a&b&f/._raw_BIO13.txt
- Source data/Fig3a&b&f/HSP60-3A.gff.txt
- __MACOSX/Source data/Fig3a&b&f/._HSP60-3A.gff.txt
- Source data/Fig5a&b/19BIOs_ssp370_2080NC.csv
- __MACOSX/Source data/Fig5a&b/._19BIOs_ssp370_2080NC.csv
- Source data/Fig5a&b/19BIOs_ssp126_2080NC.csv
- __MACOSX/Source data/Fig5a&b/._19BIOs_ssp126_2080NC.csv
- Source data/Fig2c&d/geo_dist.csv
- __MACOSX/Source data/Fig2c&d/._geo_dist.csv
- Source data/Fig2c&d/Fst_neutral.csv
- __MACOSX/Source data/Fig2c&d/._Fst_neutral.csv
- Source data/Fig2c&d/environment.csv
- __MACOSX/Source data/Fig2c&d/._environment.csv
- Source data/Fig2c&d/Fst_adaption.csv
- __MACOSX/Source data/Fig2c&d/._Fst_adaption.csv
- Source data/Fig4/ave-ssp126_2061-2080_BIO13.tif
- __MACOSX/Source data/Fig4/._ave-ssp126_2061-2080_BIO13.tif
- Source data/Fig4/Supplementary Data3.xlsx
- __MACOSX/Source data/Fig4/._Supplementary Data3.xlsx
- Source data/Fig4/ave-ssp126_2061-2080_BIO5.tif
- __MACOSX/Source data/Fig4/._ave-ssp126_2061-2080_BIO5.tif
- Source data/supplementary_figures/gene_load/
- __MACOSX/Source data/supplementary_figures/._gene_load
- Source data/supplementary_figures/manhatton/
- __MACOSX/Source data/supplementary_figures/._manhatton
- Source data/supplementary_figures/local&forward&reverse/
- __MACOSX/Source data/supplementary_figures/._local&forward&reverse
- Source data/supplementary_figures/gene_structure&frequencies/
- __MACOSX/Source data/supplementary_figures/._gene_structure&frequencies
- Source data/Fig3e&i/.DS_Store
- __MACOSX/Source data/Fig3e&i/._.DS_Store
- Source data/Fig3e&i/CRL1_RTPCR.csv
- __MACOSX/Source data/Fig3e&i/._CRL1_RTPCR.csv
- Source data/Fig3e&i/HSP_RTPCR.csv
- __MACOSX/Source data/Fig3e&i/._HSP_RTPCR.csv
- Source data/supplementary_figures/gene_load/tolerated.scount
- __MACOSX/Source data/supplementary_figures/gene_load/._tolerated.scount
- Source data/supplementary_figures/gene_load/lof.scount
- __MACOSX/Source data/supplementary_figures/gene_load/._lof.scount
- Source data/supplementary_figures/gene_load/synonymous.scount
- __MACOSX/Source data/supplementary_figures/gene_load/._synonymous.scount
- Source data/supplementary_figures/gene_load/deleterious.scount
- __MACOSX/Source data/supplementary_figures/gene_load/._deleterious.scount
- Source data/supplementary_figures/manhatton/data3_filter1_bio1.txt
- __MACOSX/Source data/supplementary_figures/manhatton/._data3_filter1_bio1.txt
- Source data/supplementary_figures/manhatton/data3_filter1_bio3.txt
- __MACOSX/Source data/supplementary_figures/manhatton/._data3_filter1_bio3.txt
- Source data/supplementary_figures/manhatton/data3_filter1_bio2.txt
- __MACOSX/Source data/supplementary_figures/manhatton/._data3_filter1_bio2.txt
- Source data/supplementary_figures/manhatton/data3_filter1_bio6.txt
- __MACOSX/Source data/supplementary_figures/manhatton/._data3_filter1_bio6.txt
- Source data/supplementary_figures/manhatton/data3_filter1_bio7.txt
- __MACOSX/Source data/supplementary_figures/manhatton/._data3_filter1_bio7.txt
- Source data/supplementary_figures/manhatton/data3_filter1_bio19.txt
- __MACOSX/Source data/supplementary_figures/manhatton/._data3_filter1_bio19.txt
- Source data/supplementary_figures/manhatton/data3_filter1_bio5.txt
- __MACOSX/Source data/supplementary_figures/manhatton/._data3_filter1_bio5.txt
- Source data/supplementary_figures/manhatton/data3_filter1_bio4.txt
- __MACOSX/Source data/supplementary_figures/manhatton/._data3_filter1_bio4.txt
- Source data/supplementary_figures/manhatton/data3_filter1_bio18.txt
- __MACOSX/Source data/supplementary_figures/manhatton/._data3_filter1_bio18.txt
- Source data/supplementary_figures/manhatton/data3_filter1_bio15.txt
- __MACOSX/Source data/supplementary_figures/manhatton/._data3_filter1_bio15.txt
- Source data/supplementary_figures/manhatton/data3_filter1_bio9.txt
- __MACOSX/Source data/supplementary_figures/manhatton/._data3_filter1_bio9.txt
- Source data/supplementary_figures/manhatton/data3_filter1_bio8.txt
- __MACOSX/Source data/supplementary_figures/manhatton/._data3_filter1_bio8.txt
- Source data/supplementary_figures/manhatton/data3_filter1_bio14.txt
- __MACOSX/Source data/supplementary_figures/manhatton/._data3_filter1_bio14.txt
- Source data/supplementary_figures/manhatton/data3_filter1_bio16.txt
- __MACOSX/Source data/supplementary_figures/manhatton/._data3_filter1_bio16.txt
- Source data/supplementary_figures/manhatton/data3_filter1_bio17.txt
- __MACOSX/Source data/supplementary_figures/manhatton/._data3_filter1_bio17.txt
- Source data/supplementary_figures/manhatton/data3_filter1_bio13.txt
- __MACOSX/Source data/supplementary_figures/manhatton/._data3_filter1_bio13.txt
- Source data/supplementary_figures/manhatton/data3_filter1_bio12.txt
- __MACOSX/Source data/supplementary_figures/manhatton/._data3_filter1_bio12.txt
- Source data/supplementary_figures/manhatton/data3_filter1_bio10.txt
- __MACOSX/Source data/supplementary_figures/manhatton/._data3_filter1_bio10.txt
- Source data/supplementary_figures/manhatton/data3_filter1_bio11.txt
- __MACOSX/Source data/supplementary_figures/manhatton/._data3_filter1_bio11.txt
- Source data/supplementary_figures/local&forward&reverse/future_ACCESS-CM2_126_2100_forwardOffsetGF_19bio.csv
- __MACOSX/Source data/supplementary_figures/local&forward&reverse/._future_ACCESS-CM2_126_2100_forwardOffsetGF_19bio.csv
- Source data/supplementary_figures/local&forward&reverse/future_BCC_370_2080local_GF_offset.csv
- __MACOSX/Source data/supplementary_figures/local&forward&reverse/._future_BCC_370_2080local_GF_offset.csv
- Source data/supplementary_figures/local&forward&reverse/future_BCC_370_2100local_GF_offset.csv
- __MACOSX/Source data/supplementary_figures/local&forward&reverse/._future_BCC_370_2100local_GF_offset.csv
- Source data/supplementary_figures/local&forward&reverse/future_ACCESS-CM2_370_2080_forwardOffsetGF_19bio.csv
- __MACOSX/Source data/supplementary_figures/local&forward&reverse/._future_ACCESS-CM2_370_2080_forwardOffsetGF_19bio.csv
- Source data/supplementary_figures/local&forward&reverse/future_ACCESS-CM2_370_2100_reverseOffsetGF_19bio.csv
- __MACOSX/Source data/supplementary_figures/local&forward&reverse/._future_ACCESS-CM2_370_2100_reverseOffsetGF_19bio.csv
- Source data/supplementary_figures/local&forward&reverse/future_ACCESS-CM2_126_2080_reverseOffsetGF_19bio.csv
- __MACOSX/Source data/supplementary_figures/local&forward&reverse/._future_ACCESS-CM2_126_2080_reverseOffsetGF_19bio.csv
- Source data/supplementary_figures/local&forward&reverse/future_ACCESS-CM2_ssp370_2080local_GF_offset.csv
- __MACOSX/Source data/supplementary_figures/local&forward&reverse/._future_ACCESS-CM2_ssp370_2080local_GF_offset.csv
- Source data/supplementary_figures/local&forward&reverse/future_CanESM5_ssp370_2100local_GF_offset.csv
- __MACOSX/Source data/supplementary_figures/local&forward&reverse/._future_CanESM5_ssp370_2100local_GF_offset.csv
- Source data/supplementary_figures/local&forward&reverse/future_ACCESS-CM2_ssp370_2100local_GF_offset.csv
- __MACOSX/Source data/supplementary_figures/local&forward&reverse/._future_ACCESS-CM2_ssp370_2100local_GF_offset.csv
- Source data/supplementary_figures/local&forward&reverse/future_CanESM5_ssp370_2080local_GF_offset.csv
- __MACOSX/Source data/supplementary_figures/local&forward&reverse/._future_CanESM5_ssp370_2080local_GF_offset.csv
- Source data/supplementary_figures/local&forward&reverse/future_BCC_370_2080_reverseOffsetGF_19bio.csv
- __MACOSX/Source data/supplementary_figures/local&forward&reverse/._future_BCC_370_2080_reverseOffsetGF_19bio.csv
- Source data/supplementary_figures/local&forward&reverse/future_BCC_126_2100_reverseOffsetGF_19bio.csv
- __MACOSX/Source data/supplementary_figures/local&forward&reverse/._future_BCC_126_2100_reverseOffsetGF_19bio.csv
- Source data/supplementary_figures/local&forward&reverse/future_BCC_126_2080_forwardOffsetGF_19bio.csv
- __MACOSX/Source data/supplementary_figures/local&forward&reverse/._future_BCC_126_2080_forwardOffsetGF_19bio.csv
- Source data/supplementary_figures/local&forward&reverse/future_BCC_370_2100_forwardOffsetGF_19bio.csv
- __MACOSX/Source data/supplementary_figures/local&forward&reverse/._future_BCC_370_2100_forwardOffsetGF_19bio.csv
- Source data/supplementary_figures/local&forward&reverse/future_CanESM5_126_2080_reverseOffsetGF_19bio.csv
- __MACOSX/Source data/supplementary_figures/local&forward&reverse/._future_CanESM5_126_2080_reverseOffsetGF_19bio.csv
- Source data/supplementary_figures/local&forward&reverse/future_GISS-E2-1-G_126_2100_reverseOffsetGF_19bio.csv
- __MACOSX/Source data/supplementary_figures/local&forward&reverse/._future_GISS-E2-1-G_126_2100_reverseOffsetGF_19bio.csv
- Source data/supplementary_figures/local&forward&reverse/future_GISS-E2-1-G_ssp370_2100local_GF_offset.csv
- __MACOSX/Source data/supplementary_figures/local&forward&reverse/._future_GISS-E2-1-G_ssp370_2100local_GF_offset.csv
- Source data/supplementary_figures/local&forward&reverse/future_GISS-E2-1-G_ssp370_2080local_GF_offset.csv
- __MACOSX/Source data/supplementary_figures/local&forward&reverse/._future_GISS-E2-1-G_ssp370_2080local_GF_offset.csv
- Source data/supplementary_figures/local&forward&reverse/future_CanESM5_370_2100_reverseOffsetGF_19bio.csv
- __MACOSX/Source data/supplementary_figures/local&forward&reverse/._future_CanESM5_370_2100_reverseOffsetGF_19bio.csv
- Source data/supplementary_figures/local&forward&reverse/future_GISS-E2-1-G_370_2080_reverseOffsetGF_19bio.csv
- __MACOSX/Source data/supplementary_figures/local&forward&reverse/._future_GISS-E2-1-G_370_2080_reverseOffsetGF_19bio.csv
- Source data/supplementary_figures/local&forward&reverse/future_CanESM5_370_2080_forwardOffsetGF_19bio.csv
- __MACOSX/Source data/supplementary_figures/local&forward&reverse/._future_CanESM5_370_2080_forwardOffsetGF_19bio.csv
- Source data/supplementary_figures/local&forward&reverse/future_GISS-E2-1-G_370_2100_forwardOffsetGF_19bio.csv
- __MACOSX/Source data/supplementary_figures/local&forward&reverse/._future_GISS-E2-1-G_370_2100_forwardOffsetGF_19bio.csv
- Source data/supplementary_figures/local&forward&reverse/future_CanESM5_126_2100_forwardOffsetGF_19bio.csv
- __MACOSX/Source data/supplementary_figures/local&forward&reverse/._future_CanESM5_126_2100_forwardOffsetGF_19bio.csv
- Source data/supplementary_figures/local&forward&reverse/future_GISS-E2-1-G_126_2080_forwardOffsetGF_19bio.csv
- __MACOSX/Source data/supplementary_figures/local&forward&reverse/._future_GISS-E2-1-G_126_2080_forwardOffsetGF_19bio.csv
- Source data/supplementary_figures/local&forward&reverse/future_BCC_370_2100_reverseOffsetGF_19bio.csv
- __MACOSX/Source data/supplementary_figures/local&forward&reverse/._future_BCC_370_2100_reverseOffsetGF_19bio.csv
- Source data/supplementary_figures/local&forward&reverse/future_BCC_126_2080_reverseOffsetGF_19bio.csv
- __MACOSX/Source data/supplementary_figures/local&forward&reverse/._future_BCC_126_2080_reverseOffsetGF_19bio.csv
- Source data/supplementary_figures/local&forward&reverse/future_BCC_126_2100_forwardOffsetGF_19bio.csv
- __MACOSX/Source data/supplementary_figures/local&forward&reverse/._future_BCC_126_2100_forwardOffsetGF_19bio.csv
- Source data/supplementary_figures/local&forward&reverse/future_BCC_370_2080_forwardOffsetGF_19bio.csv
- __MACOSX/Source data/supplementary_figures/local&forward&reverse/._future_BCC_370_2080_forwardOffsetGF_19bio.csv
- Source data/supplementary_figures/local&forward&reverse/future_GISS-E2-1-G_126_2080_reverseOffsetGF_19bio.csv
- __MACOSX/Source data/supplementary_figures/local&forward&reverse/._future_GISS-E2-1-G_126_2080_reverseOffsetGF_19bio.csv
- Source data/supplementary_figures/local&forward&reverse/future_CanESM5_126_2100_reverseOffsetGF_19bio.csv
- __MACOSX/Source data/supplementary_figures/local&forward&reverse/._future_CanESM5_126_2100_reverseOffsetGF_19bio.csv
- Source data/supplementary_figures/local&forward&reverse/future_GISS-E2-1-G_ssp126_2100local_GF_offset.csv
- __MACOSX/Source data/supplementary_figures/local&forward&reverse/._future_GISS-E2-1-G_ssp126_2100local_GF_offset.csv
- Source data/supplementary_figures/local&forward&reverse/future_CanESM5_370_2080_reverseOffsetGF_19bio.csv
- __MACOSX/Source data/supplementary_figures/local&forward&reverse/._future_CanESM5_370_2080_reverseOffsetGF_19bio.csv
- Source data/supplementary_figures/local&forward&reverse/future_GISS-E2-1-G_ssp126_2080local_GF_offset.csv
- __MACOSX/Source data/supplementary_figures/local&forward&reverse/._future_GISS-E2-1-G_ssp126_2080local_GF_offset.csv
- Source data/supplementary_figures/local&forward&reverse/future_GISS-E2-1-G_245_2100_reverseOffsetGF_19bio.csv
- __MACOSX/Source data/supplementary_figures/local&forward&reverse/._future_GISS-E2-1-G_245_2100_reverseOffsetGF_19bio.csv
- Source data/supplementary_figures/local&forward&reverse/future_GISS-E2-1-G_370_2080_forwardOffsetGF_19bio.csv
- __MACOSX/Source data/supplementary_figures/local&forward&reverse/._future_GISS-E2-1-G_370_2080_forwardOffsetGF_19bio.csv
- Source data/supplementary_figures/local&forward&reverse/future_CanESM5_370_2100_forwardOffsetGF_19bio.csv
- __MACOSX/Source data/supplementary_figures/local&forward&reverse/._future_CanESM5_370_2100_forwardOffsetGF_19bio.csv
- Source data/supplementary_figures/local&forward&reverse/future_GISS-E2-1-G_126_2100_forwardOffsetGF_19bio.csv
- __MACOSX/Source data/supplementary_figures/local&forward&reverse/._future_GISS-E2-1-G_126_2100_forwardOffsetGF_19bio.csv
- Source data/supplementary_figures/local&forward&reverse/future_CanESM5_126_2080_forwardOffsetGF_19bio.csv
- __MACOSX/Source data/supplementary_figures/local&forward&reverse/._future_CanESM5_126_2080_forwardOffsetGF_19bio.csv
- Source data/supplementary_figures/local&forward&reverse/future_ACCESS-CM2_126_2080_forwardOffsetGF_19bio.csv
- __MACOSX/Source data/supplementary_figures/local&forward&reverse/._future_ACCESS-CM2_126_2080_forwardOffsetGF_19bio.csv
- Source data/supplementary_figures/local&forward&reverse/future_BCC_126_2080local_GF_offset.csv
- __MACOSX/Source data/supplementary_figures/local&forward&reverse/._future_BCC_126_2080local_GF_offset.csv
- Source data/supplementary_figures/local&forward&reverse/future_ACCESS-CM2_370_2100_forwardOffsetGF_19bio.csv
- __MACOSX/Source data/supplementary_figures/local&forward&reverse/._future_ACCESS-CM2_370_2100_forwardOffsetGF_19bio.csv
- Source data/supplementary_figures/local&forward&reverse/future_BCC_126_2100local_GF_offset.csv
- __MACOSX/Source data/supplementary_figures/local&forward&reverse/._future_BCC_126_2100local_GF_offset.csv
- Source data/supplementary_figures/local&forward&reverse/future_ACCESS-CM2_370_2080_reverseOffsetGF_19bio.csv
- __MACOSX/Source data/supplementary_figures/local&forward&reverse/._future_ACCESS-CM2_370_2080_reverseOffsetGF_19bio.csv
- Source data/supplementary_figures/local&forward&reverse/future_ACCESS-CM2_126_2100_reverseOffsetGF_19bio.csv
- __MACOSX/Source data/supplementary_figures/local&forward&reverse/._future_ACCESS-CM2_126_2100_reverseOffsetGF_19bio.csv
- Source data/supplementary_figures/local&forward&reverse/future_CanESM5_ssp126_2100local_GF_offset.csv
- __MACOSX/Source data/supplementary_figures/local&forward&reverse/._future_CanESM5_ssp126_2100local_GF_offset.csv
- Source data/supplementary_figures/local&forward&reverse/future_ACCESS-CM2_ssp126_2080local_GF_offset.csv
- __MACOSX/Source data/supplementary_figures/local&forward&reverse/._future_ACCESS-CM2_ssp126_2080local_GF_offset.csv
- Source data/supplementary_figures/local&forward&reverse/future_CanESM5_ssp126_2080local_GF_offset.csv
- __MACOSX/Source data/supplementary_figures/local&forward&reverse/._future_CanESM5_ssp126_2080local_GF_offset.csv
- Source data/supplementary_figures/local&forward&reverse/future_ACCESS-CM2_ssp126_2100local_GF_offset.csv
- __MACOSX/Source data/supplementary_figures/local&forward&reverse/._future_ACCESS-CM2_ssp126_2100local_GF_offset.csv
- Source data/supplementary_figures/gene_structure&frequencies/gene_list.csv
- __MACOSX/Source data/supplementary_figures/gene_structure&frequencies/._gene_list.csv
- Source data/supplementary_figures/gene_structure&frequencies/frequencies/
- __MACOSX/Source data/supplementary_figures/gene_structure&frequencies/._frequencies
- Source data/supplementary_figures/gene_structure&frequencies/gene_structure/
- __MACOSX/Source data/supplementary_figures/gene_structure&frequencies/._gene_structure
- Source data/supplementary_figures/gene_structure&frequencies/frequencies/19_splice-donor-variant_LG05_7324376_INDEL_EMB2656_G_INS(10bp)_19.txt
- __MACOSX/Source data/supplementary_figures/gene_structure&frequencies/frequencies/._19_splice-donor-variant_LG05_7324376_INDEL_EMB2656_G_INS(10bp)_19.txt
- Source data/supplementary_figures/gene_structure&frequencies/frequencies/9_upstream-variant_LG14_12620179_SNP_ATG18B_T_C_9.txt
- __MACOSX/Source data/supplementary_figures/gene_structure&frequencies/frequencies/._9_upstream-variant_LG14_12620179_SNP_ATG18B_T_C_9.txt
- Source data/supplementary_figures/gene_structure&frequencies/frequencies/16_intron-variant_LG09_10856304_INDEL_FAD5_A_AT_16.txt
- __MACOSX/Source data/supplementary_figures/gene_structure&frequencies/frequencies/._16_intron-variant_LG09_10856304_INDEL_FAD5_A_AT_16.txt
- Source data/supplementary_figures/gene_structure&frequencies/frequencies/14_missense-variant_LG05_23716394_SNP_VRN1_A_G_14.txt
- __MACOSX/Source data/supplementary_figures/gene_structure&frequencies/frequencies/._14_missense-variant_LG05_23716394_SNP_VRN1_A_G_14.txt
- Source data/supplementary_figures/gene_structure&frequencies/frequencies/11_intron-variant_LG05_4668635_SNP_LSH10_T_G_11.txt
- __MACOSX/Source data/supplementary_figures/gene_structure&frequencies/frequencies/._11_intron-variant_LG05_4668635_SNP_LSH10_T_G_11.txt
- Source data/supplementary_figures/gene_structure&frequencies/frequencies/10_upstream-varient_LG09_10877388_SNP_GBSS1_A_G_10.txt
- __MACOSX/Source data/supplementary_figures/gene_structure&frequencies/frequencies/._10_upstream-varient_LG09_10877388_SNP_GBSS1_A_G_10.txt
- Source data/supplementary_figures/gene_structure&frequencies/frequencies/1_3'UTR_LG13_1408372_SV_LACS7_T_DEL(128bp)_1.txt
- __MACOSX/Source data/supplementary_figures/gene_structure&frequencies/frequencies/._1_3'UTR_LG13_1408372_SV_LACS7_T_DEL(128bp)_1.txt
- Source data/supplementary_figures/gene_structure&frequencies/frequencies/7_intron-variant_LG08_17128867_SNP_JAC1_C_G_7.txt
- __MACOSX/Source data/supplementary_figures/gene_structure&frequencies/frequencies/._7_intron-variant_LG08_17128867_SNP_JAC1_C_G_7.txt
- Source data/supplementary_figures/gene_structure&frequencies/frequencies/8_intron-variant_LG13_13714907_SV_ASMT1_T_DEL(71226bp)_8.txt
- __MACOSX/Source data/supplementary_figures/gene_structure&frequencies/frequencies/._8_intron-variant_LG13_13714907_SV_ASMT1_T_DEL(71226bp)_8.txt
- Source data/supplementary_figures/gene_structure&frequencies/frequencies/15_missense-variant_LG08_12414925_SNP_PIL1_C_T_15.txt
- __MACOSX/Source data/supplementary_figures/gene_structure&frequencies/frequencies/._15_missense-variant_LG08_12414925_SNP_PIL1_C_T_15.txt
- Source data/supplementary_figures/gene_structure&frequencies/frequencies/3_intron-variant_LG01_30466951_SNP_TOC64-V_G_A_3.txt
- __MACOSX/Source data/supplementary_figures/gene_structure&frequencies/frequencies/._3_intron-variant_LG01_30466951_SNP_TOC64-V_G_A_3.txt
- Source data/supplementary_figures/gene_structure&frequencies/frequencies/18_downstream-varient_LG07_9418849_SNP_TT7_A_G_18.txt
- __MACOSX/Source data/supplementary_figures/gene_structure&frequencies/frequencies/._18_downstream-varient_LG07_9418849_SNP_TT7_A_G_18.txt
- Source data/supplementary_figures/gene_structure&frequencies/frequencies/17_intron-variant_LG02_17666221_SNP_WAX2_A_G_17.txt
- __MACOSX/Source data/supplementary_figures/gene_structure&frequencies/frequencies/._17_intron-variant_LG02_17666221_SNP_WAX2_A_G_17.txt
- Source data/supplementary_figures/gene_structure&frequencies/frequencies/12_intron-variant_LG04_13393992_INDEL_BMY4_DEL(1bp)_A_12.txt
- __MACOSX/Source data/supplementary_figures/gene_structure&frequencies/frequencies/._12_intron-variant_LG04_13393992_INDEL_BMY4_DEL(1bp)_A_12.txt
- Source data/supplementary_figures/gene_structure&frequencies/frequencies/2_upstream-varient_LG07_5655300_SV_JR3_T_DEL(153bp)_2.txt
- __MACOSX/Source data/supplementary_figures/gene_structure&frequencies/frequencies/._2_upstream-varient_LG07_5655300_SV_JR3_T_DEL(153bp)_2.txt
- Source data/supplementary_figures/gene_structure&frequencies/frequencies/4_upstream-varient_LG14_12629151_INDEL_CIK2_C_INS(2bp)_4.txt
- __MACOSX/Source data/supplementary_figures/gene_structure&frequencies/frequencies/._4_upstream-varient_LG14_12629151_INDEL_CIK2_C_INS(2bp)_4.txt
- Source data/supplementary_figures/gene_structure&frequencies/frequencies/6_downstream-variant_LG05_3021702_INDEL_AtLpxD2_T_INS(3bp)_6.txt
- __MACOSX/Source data/supplementary_figures/gene_structure&frequencies/frequencies/._6_downstream-variant_LG05_3021702_INDEL_AtLpxD2_T_INS(3bp)_6.txt
- Source data/supplementary_figures/gene_structure&frequencies/gene_structure/ATG18B.gff
- __MACOSX/Source data/supplementary_figures/gene_structure&frequencies/gene_structure/._ATG18B.gff
- Source data/supplementary_figures/gene_structure&frequencies/gene_structure/LACS7.gff
- __MACOSX/Source data/supplementary_figures/gene_structure&frequencies/gene_structure/._LACS7.gff
- Source data/supplementary_figures/gene_structure&frequencies/gene_structure/HMG1.gff
- __MACOSX/Source data/supplementary_figures/gene_structure&frequencies/gene_structure/._HMG1.gff
- Source data/supplementary_figures/gene_structure&frequencies/gene_structure/FAD5.gff
- __MACOSX/Source data/supplementary_figures/gene_structure&frequencies/gene_structure/._FAD5.gff
- Source data/supplementary_figures/gene_structure&frequencies/gene_structure/ASMT1.gff
- __MACOSX/Source data/supplementary_figures/gene_structure&frequencies/gene_structure/._ASMT1.gff
- Source data/supplementary_figures/gene_structure&frequencies/gene_structure/BMY4.gff
- __MACOSX/Source data/supplementary_figures/gene_structure&frequencies/gene_structure/._BMY4.gff
- Source data/supplementary_figures/gene_structure&frequencies/gene_structure/AtLpxD2.gff
- __MACOSX/Source data/supplementary_figures/gene_structure&frequencies/gene_structure/._AtLpxD2.gff
- Source data/supplementary_figures/gene_structure&frequencies/gene_structure/WAX2.gff
- __MACOSX/Source data/supplementary_figures/gene_structure&frequencies/gene_structure/._WAX2.gff
- Source data/supplementary_figures/gene_structure&frequencies/gene_structure/PIL1.gff
- __MACOSX/Source data/supplementary_figures/gene_structure&frequencies/gene_structure/._PIL1.gff
- Source data/supplementary_figures/gene_structure&frequencies/gene_structure/GBSS1.gff
- __MACOSX/Source data/supplementary_figures/gene_structure&frequencies/gene_structure/._GBSS1.gff
- Source data/supplementary_figures/gene_structure&frequencies/gene_structure/TT7.gff
- __MACOSX/Source data/supplementary_figures/gene_structure&frequencies/gene_structure/._TT7.gff
[truncated: 16 more entries]
