# Supplementary material for: Genomic insights into local adaptation and future climate-induced vulnerability of a keystone forest tree in East Asia
Source: Nat Commun. 2022 Nov 1;13:6541. doi: 10.1038/s41467-022-34206-8 (PMC9626627; doi:10.1038/s41467-022-34206-8)
Supplement: Supplementary file 8 — Source Data [file 41467_2022_34206_MOESM8_ESM.zip › Source data/FIg5c&d/ssp370_2080.model_mean.csv]

reverse	forward	local	x1	y1
0.0144955055329206	0.00550699658324645	0.0333007638059256	116.020833333333	40.7291666666667
0.010851201159459	0.0062557182007844	0.0366723512109829	116.020833333333	40.7708333333333
0.0105807612851519	0.00604969387269199	0.0361442708674129	116.020833333333	40.8125
0.0125912497389656	0.00540056136008683	0.0335508480905897	116.020833333333	40.8541666666667
0.0175089056310247	0.00484211827130412	0.0340703892909775	116.0625	40.6875
0.0113939993892311	0.0056241257926765	0.0340268387548287	116.0625	40.7291666666667
0.0113628716321292	0.00602353580170148	0.0335115751957838	116.0625	40.7708333333333
0.0123175601160345	0.00625050733340146	0.0334209693221075	116.0625	40.8125
0.0129502958662745	0.00622700022413378	0.033643640906713	116.0625	40.8541666666667
0.0122109716939318	0.00603209768219639	0.03678623652054	116.0625	40.8958333333333
0.0152981426980103	0.00602606649912457	0.0336885066394895	116.0625	40.9375
0.0169039507030837	0.00498891278979043	0.0341432559280554	116.104166666667	40.6875
0.0142533964657652	0.00562353177238758	0.0343238238756365	116.104166666667	40.7291666666667
0.014173580659005	0.00594101721578974	0.0335647532906105	116.104166666667	40.7708333333333
0.00998672722807816	0.00624292206950476	0.0363168666774468	116.104166666667	40.8125
0.0103180852425776	0.00627779127563275	0.0365712143632398	116.104166666667	40.8541666666667
0.0149017526419693	0.00594266033627307	0.0337456225518878	116.104166666667	40.8958333333333
0.0158754337071665	0.00593362473062815	0.0337734622445412	116.104166666667	40.9375
0.0159225356253374	0.00445548180830856	0.0341599292730361	116.145833333333	40.6458333333333
0.0152685853435859	0.00508774589504231	0.0340912658541158	116.145833333333	40.6875
0.0115329113845929	0.00563402492303042	0.0342237167270016	116.145833333333	40.7291666666667
0.0109553091676766	0.00607275713537313	0.0341622212689172	116.145833333333	40.7708333333333
0.0129569506435089	0.00617157097320918	0.0336875779433228	116.145833333333	40.8125
0.0139844509678771	0.0060179817405813	0.0335654304141158	116.145833333333	40.8541666666667
0.0165233591072219	0.0054733119078182	0.0337693780081055	116.145833333333	40.8958333333333
0.0143907559028449	0.00615723719469145	0.0336547904312028	116.145833333333	40.9375
0.0112712356991136	0.00742526815350821	0.0368998695774463	116.145833333333	40.9791666666667
0.0125309274421972	0.00553142354319467	0.034518393589348	116.1875	40.6041666666667
0.0147856453911032	0.00498847263739543	0.0343544293745683	116.1875	40.6458333333333
0.0119316550696915	0.00546962175877827	0.0341078102807163	116.1875	40.6875
0.0086109047051542	0.00621418148917342	0.0370330763644554	116.1875	40.7291666666667
0.0124943466354365	0.00603080450746923	0.0342287493859641	116.1875	40.7708333333333
0.0128208641571194	0.00607123944541233	0.0342884488560567	116.1875	40.8125
0.0153845674778888	0.00579624908155375	0.0336246178337405	116.1875	40.8541666666667
0.0170611308110435	0.00519358205228913	0.033723316293106	116.1875	40.8958333333333
0.0144386878037978	0.00616142810500986	0.033685153585621	116.1875	40.9375
0.012535818160833	0.0066198472342956	0.0338217543482127	116.1875	40.9791666666667
0.0114351014291162	0.00552429638281633	0.0350523847517612	116.229166666667	40.6041666666667
0.0139888689324034	0.00513356862585802	0.0344682555525258	116.229166666667	40.6458333333333
0.013251964805807	0.00575582588620866	0.0343146184477469	116.229166666667	40.6875
0.0115656128776938	0.00609945815597545	0.0342360180552972	116.229166666667	40.7291666666667
0.00808910156839675	0.00626004155491593	0.0365808282913204	116.229166666667	40.7708333333333
0.014927170533623	0.00542764160000328	0.0344989707394203	116.229166666667	40.8125
0.0178596037069866	0.00521575778821519	0.0341729202956529	116.229166666667	40.8541666666667
0.0157481914710366	0.00558967380031803	0.0338987157781365	116.229166666667	40.8958333333333
0.0117155072920853	0.00666716770769801	0.0338299220211502	116.229166666667	40.9375
0.0101712875931857	0.00720304617766192	0.0359866206941723	116.229166666667	40.9791666666667
0.0080703672930613	0.00761743219429962	0.0370861327163173	116.229166666667	41.0208333333333
0.00695475706331301	0.00882733273610378	0.0409388962416218	116.229166666667	41.0625
0.0120933153797801	0.00576073066298677	0.0354256204687281	116.270833333333	40.5625
0.0103657884508019	0.0059505116410195	0.0354960885717383	116.270833333333	40.6041666666667
0.0124222270792624	0.00544848460017255	0.035548335740724	116.270833333333	40.6458333333333
0.0153994781922579	0.0053298491111836	0.0344801960289772	116.270833333333	40.6875
0.0122454917468211	0.00600858139495302	0.0345473779501169	116.270833333333	40.7291666666667
0.0103251547859972	0.00616307943521589	0.0343227986009324	116.270833333333	40.7708333333333
0.0146653423210126	0.00545257610100307	0.0345104498711537	116.270833333333	40.8125
0.0159596229068151	0.00516396961231058	0.0344108990077262	116.270833333333	40.8541666666667
0.012133452758564	0.00629327032105943	0.034047679416385	116.270833333333	40.8958333333333
0.00928940210731147	0.00703509015864455	0.0361589811951665	116.270833333333	40.9375
0.00792293177398039	0.00782226205959739	0.0374362495902829	116.270833333333	40.9791666666667
0.00707265748419101	0.00646652876321991	0.0431586918407532	116.270833333333	41.0208333333333
0.00698136835295206	0.00616203633351299	0.0420423184738706	116.270833333333	41.0625
0.00608661589045643	0.00650913593156111	0.0418133443227858	116.270833333333	41.1041666666667
0.00598863362947815	0.00644291099324649	0.0404893871092691	116.270833333333	41.1458333333333
0.0104701537230417	0.00611836354811876	0.035542679890543	116.3125	40.5625
0.00797884556958021	0.00610605681245241	0.0386796375852179	116.3125	40.6041666666667
0.0119764224574555	0.00558969709769478	0.0357098391728286	116.3125	40.6458333333333
0.0166836200659502	0.00550472401616035	0.0354597746965357	116.3125	40.6875
0.0114807058813278	0.00622321784478098	0.034532251968611	116.3125	40.7291666666667
0.0124292633256865	0.00610856245595278	0.0344120981636386	116.3125	40.7708333333333
0.0161481547575965	0.00528390014071733	0.0345039060137846	116.3125	40.8125
0.0126957107401941	0.00594543309871677	0.0343461440449903	116.3125	40.8541666666667
0.00662795802274318	0.0076271327395152	0.0415097320831711	116.3125	40.8958333333333
0.00822902925047359	0.00707648989607074	0.035942505354608	116.3125	40.9375
0.00745138764167317	0.00702040394247094	0.0371531808612406	116.3125	40.9791666666667
0.00651253404863272	0.00645365914365695	0.0433889804610898	116.3125	41.0208333333333
0.00675715463912211	0.00636677460448188	0.0427397094840154	116.3125	41.0625
0.00630354901941124	0.00653753666962838	0.0426256561509797	116.3125	41.1041666666667
0.00510031791955865	0.00715742852999908	0.0420238815207901	116.3125	41.1458333333333
0.00507592853903122	0.00711160716485111	0.0424411524458326	116.3125	41.1875
0.0104939462078858	0.00621598470876383	0.0358799001278413	116.354166666667	40.5625
0.00813651648256408	0.00638514264638581	0.0389393014578612	116.354166666667	40.6041666666667
0.00998279893715061	0.00598500881577164	0.0358552170907396	116.354166666667	40.6458333333333
0.0174027000184988	0.00532608615589171	0.0355891729985632	116.354166666667	40.6875
0.0151584572579068	0.00550109056945468	0.035512030813667	116.354166666667	40.7291666666667
0.0138923627971604	0.0058066173667864	0.0345035835100779	116.354166666667	40.7708333333333
0.0150666540832754	0.00544706837823167	0.0344152578687823	116.354166666667	40.8125
0.0115150102727268	0.00638960746051728	0.0344863549251445	116.354166666667	40.8541666666667
0.00925365026153759	0.0070663302104527	0.0368047107896471	116.354166666667	40.8958333333333
0.00698833423747197	0.0073400159044266	0.0372745859517188	116.354166666667	40.9375
0.00794479119875151	0.00668644391392504	0.0352528166986229	116.354166666667	40.9791666666667
0.00708350421074247	0.00722309544061087	0.0371962432595445	116.354166666667	41.0208333333333
0.00705346896399797	0.00747477661968881	0.0369303656757307	116.354166666667	41.0625
0.00674426013774818	0.008542231687572	0.0400538862318199	116.354166666667	41.1041666666667
0.00590348304264084	0.00755777588558705	0.0427260579680228	116.354166666667	41.1458333333333
0.00668112338551975	0.0083939545939223	0.0411342017370304	116.354166666667	41.1875
0.0116438860542257	0.00615386522138377	0.0362474022747531	116.395833333333	40.5625
0.00981389387660525	0.00653894377208549	0.0360596977660907	116.395833333333	40.6041666666667
0.0105877488687708	0.00592051370919125	0.0357533826009908	116.395833333333	40.6458333333333
0.0157818124107717	0.00525686173768706	0.0357641986394424	116.395833333333	40.6875
0.014334325432291	0.00539553299778082	0.0357780156879132	116.395833333333	40.7291666666667
0.016743495006904	0.00560901547744234	0.034540572852501	116.395833333333	40.7708333333333
0.0127616533275924	0.00595935569881877	0.0344486696945252	116.395833333333	40.8125
0.0118224269962632	0.00629460128938272	0.0345163387768971	116.395833333333	40.8541666666667
0.00929188823982463	0.00707064046805973	0.0372054638926152	116.395833333333	40.8958333333333
0.00899922330276858	0.00713477535777836	0.0368258468421412	116.395833333333	40.9375
0.00962225578372601	0.00738072237216167	0.0359698941914888	116.395833333333	40.9791666666667
0.00845541266681352	0.0072109772623417	0.0355233262087671	116.395833333333	41.0208333333333
0.00876192484318651	0.00717244311725418	0.0358594968024461	116.395833333333	41.0625
0.00761711099678388	0.00768957042219973	0.0373450630879703	116.395833333333	41.1041666666667
0.00662631248870801	0.00851297799907465	0.040059131524548	116.395833333333	41.1458333333333
0.0064397241195269	0.00854493184417143	0.0409705306867769	116.395833333333	41.1875
0.0104795713452864	0.007095044086311	0.036813004757981	116.4375	40.5208333333333
0.012232601097249	0.00664891236041068	0.0365053089734244	116.4375	40.5625
0.010610492608417	0.00636724243532714	0.0363217455680261	116.4375	40.6041666666667
0.0106807732166779	0.00595327222582835	0.0358575411492189	116.4375	40.6458333333333
0.0166437945372146	0.00572522663617205	0.0355888162874341	116.4375	40.6875
0.0140936975194389	0.00532899296519839	0.0356143985156758	116.4375	40.7291666666667
0.0135068642240166	0.00599560821701178	0.0356612239735193	116.4375	40.7708333333333
0.0122625557460917	0.00631723070911164	0.0347091807899058	116.4375	40.8125
0.0113022017249585	0.00650158245614255	0.0343907081505994	116.4375	40.8541666666667
0.00929026878848896	0.00711392307965178	0.0373821260939166	116.4375	40.8958333333333
0.00643433637951379	0.00805506772747166	0.0399323223555306	116.4375	40.9375
0.00630687262359446	0.00802319752576877	0.041423205680097	116.4375	40.9791666666667
0.00942678188609187	0.0072105612749232	0.0361446607799554	116.4375	41.0208333333333
0.00976046375714037	0.00734252369448129	0.036280222533506	116.4375	41.0625
0.00723893647588414	0.00780662609304538	0.0372399409366386	116.4375	41.1041666666667
0.00701287171008723	0.00794730783783603	0.0374853483456779	116.4375	41.1458333333333
0.00569791024837773	0.00758626855503419	0.0419573509192334	116.4375	41.1875
0.00868539020375931	0.00682376709556677	0.0393293845219387	116.479166666667	40.5208333333333
0.00922362928957881	0.00702976689537319	0.0399845455692374	116.479166666667	40.5625
0.0128111851349125	0.00669635651603801	0.036549315675975	116.479166666667	40.6041666666667
0.0123895517311326	0.00626489683299704	0.0360008134664053	116.479166666667	40.6458333333333
0.0164966037504988	0.00588311615196747	0.0358618985670524	116.479166666667	40.6875
0.0145693263081484	0.0055378366277388	0.0357958545952912	116.479166666667	40.7291666666667
0.0138169855508934	0.00602459412327948	0.0357842930549385	116.479166666667	40.7708333333333
0.0135068154156482	0.00621815422173692	0.0355270957191472	116.479166666667	40.8125
0.0100466592227694	0.00686602664045223	0.0353500665502451	116.479166666667	40.8541666666667
0.00731091045976435	0.0068279483980826	0.0375321218297311	116.479166666667	40.8958333333333
0.00789816118507483	0.00718181828533289	0.0353606728010852	116.479166666667	40.9375
0.00756733358906168	0.00709826872471123	0.036312699486185	116.479166666667	40.9791666666667
0.00984733089270191	0.00730846262776289	0.0380537040798853	116.479166666667	41.0208333333333
0.0109925891810054	0.00688936431841067	0.0340810686038902	116.479166666667	41.0625
0.00984138117181696	0.00732764324219969	0.0362724445772533	116.479166666667	41.1041666666667
0.00997281543679765	0.00724935397555783	0.0361869720094755	116.479166666667	41.1458333333333
0.00675811779982581	0.00734870505706566	0.0370009769614725	116.479166666667	41.1875
0.0105715185622484	0.00770014775504591	0.0406612608733031	116.520833333333	40.5208333333333
0.00964602062853516	0.00721321673588855	0.0395081853146604	116.520833333333	40.5625
0.0109979601488079	0.00648710071262644	0.036760016492028	116.520833333333	40.6041666666667
0.0167639689985011	0.00595615505320301	0.0366017546407941	116.520833333333	40.6458333333333
0.0177335572128849	0.00606960203872605	0.0360252134561644	116.520833333333	40.6875
0.0139556202778333	0.00590866735892688	0.0358090807539175	116.520833333333	40.7291666666667
0.0158828556108792	0.00605729387857434	0.0356974091623623	116.520833333333	40.7708333333333
0.0123882739370728	0.00630953834595665	0.0357822126091876	116.520833333333	40.8125
0.0121659246246661	0.00636512912782179	0.0357465675429535	116.520833333333	40.8541666666667
0.0100880911379966	0.0068080869919429	0.0346168876850682	116.520833333333	40.8958333333333
0.0100510211618386	0.00686609668467377	0.0348100275660366	116.520833333333	40.9375
0.00849291876946426	0.00701179926924621	0.0364067715022025	116.520833333333	40.9791666666667
0.010766746953097	0.00657238590636491	0.0346791452519341	116.520833333333	41.0208333333333
0.0126911968595271	0.00684107620003279	0.0342797075066596	116.520833333333	41.0625
0.0125257649624058	0.00704457527825869	0.0343132332124022	116.520833333333	41.1041666666667
0.0123366891470905	0.00675657762928338	0.0342398118413413	116.520833333333	41.1458333333333
0.0119791229829271	0.00726576432026813	0.0342695420191974	116.520833333333	41.1875
0.0129204990039828	0.00757850773535626	0.0385433336916174	116.5625	40.5208333333333
0.0116629621445436	0.00678693833392226	0.037230502789017	116.5625	40.5625
0.0122222268264744	0.00632503009651529	0.0370272383391119	116.5625	40.6041666666667
0.0142234411659401	0.00620569314140309	0.0367216141115583	116.5625	40.6458333333333
0.0205440252420596	0.00606705614484263	0.0365126302671899	116.5625	40.6875
0.0183456886136114	0.00617562077177293	0.0358909443214104	116.5625	40.7291666666667
0.0165398901242984	0.00608218707486453	0.0356206508323154	116.5625	40.7708333333333
0.0160178481224074	0.00616652981069719	0.0356713567339686	116.5625	40.8125
0.0122487959792091	0.00631374166492032	0.0357905693777733	116.5625	40.8541666666667
0.0124241821862943	0.00637540490525417	0.0347221484746832	116.5625	40.8958333333333
0.0108295933508921	0.00673116122950245	0.0347129392385388	116.5625	40.9375
0.00918948654431811	0.00708017087125306	0.037519692620063	116.5625	40.9791666666667
0.0125799871217165	0.00623965060845931	0.0345204211353328	116.5625	41.0208333333333
0.0121721533921641	0.00688441222256529	0.0342731160809816	116.5625	41.0625
0.0119070815733574	0.00706463545104823	0.0345275381439291	116.5625	41.1041666666667
0.0135077143293473	0.00738176939472591	0.03433869150949	116.5625	41.1458333333333
0.0140305094301799	0.00740039769388246	0.0343348823988714	116.5625	41.1875
0.0147549783008957	0.00738860446943235	0.0342594043271396	116.5625	41.2291666666667
0.0118891980016444	0.00722537927287201	0.042464489085202	116.604166666667	40.5208333333333
0.0131887037462284	0.00726411288132019	0.0372035965582327	116.604166666667	40.5625
0.0168069101071024	0.00643760828549196	0.0370106786827403	116.604166666667	40.6041666666667
0.0179079793528448	0.00628194370234338	0.0367864122084132	116.604166666667	40.6458333333333
0.0196768682738384	0.0061857816751473	0.0366477905195618	116.604166666667	40.6875
0.0210826850709822	0.00608176952266788	0.036237431109186	116.604166666667	40.7291666666667
0.018539627360762	0.00616414445786556	0.0357123287041703	116.604166666667	40.7708333333333
0.0146709254048989	0.00628228752489527	0.035908416088033	116.604166666667	40.8125
0.0130540648808318	0.00625975548486391	0.0358723634219646	116.604166666667	40.8541666666667
0.0143507732431127	0.00631533894984102	0.0350347312200907	116.604166666667	40.8958333333333
0.0132077171736535	0.00647956758752707	0.0346042463903872	116.604166666667	40.9375
0.0128819035572863	0.00606689934059148	0.0346406593836016	116.604166666667	40.9791666666667
0.0117025304191473	0.00656781676927653	0.0347218863199737	116.604166666667	41.0208333333333
0.00891457744554557	0.00717810483828542	0.0367524872735075	116.604166666667	41.0625
0.0109479559580992	0.00695979749419221	0.0349025709389868	116.604166666667	41.1041666666667
0.0142978714525835	0.0072077856246679	0.0342601524947243	116.604166666667	41.1458333333333
0.0138966558216818	0.00744263471227376	0.0342489853121281	116.604166666667	41.1875
0.0163184717835934	0.00730224774979204	0.0343931783056779	116.604166666667	41.2291666666667
0.0158006346181006	0.0075480243580599	0.0344879233470912	116.604166666667	41.2708333333333
0.017539606502665	0.00708317666872115	0.0405836517466911	116.645833333333	40.5208333333333
0.012798616586014	0.00762705839136378	0.0372818996214807	116.645833333333	40.5625
0.0178424891947449	0.0066496725957304	0.0371752544776898	116.645833333333	40.6041666666667
0.0201879778638128	0.00655437659960207	0.0367840130043575	116.645833333333	40.6458333333333
0.0198277925484902	0.00645001278504612	0.0365014222888133	116.645833333333	40.6875
0.0200668841803297	0.00630279953912719	0.0362984745275867	116.645833333333	40.7291666666667
0.0192393825520241	0.00615458282305301	0.0358745906306875	116.645833333333	40.7708333333333
0.0162537368284016	0.00613086651887913	0.0357948474194505	116.645833333333	40.8125
0.0157939609657388	0.00625298410634829	0.0358231943575235	116.645833333333	40.8541666666667
0.0151890318078472	0.00630854755005069	0.0359990426456151	116.645833333333	40.8958333333333
0.0128611751611105	0.00639079733597505	0.0350433119350114	116.645833333333	40.9375
0.00979902392917355	0.00709257689558574	0.0347963665430443	116.645833333333	40.9791666666667
0.0105369468093301	0.00676762297121031	0.0347807495928115	116.645833333333	41.0208333333333
0.00874140005613194	0.0070704808873911	0.0369269897165763	116.645833333333	41.0625
0.00889322523402567	0.00709090424632419	0.0370083091232383	116.645833333333	41.1041666666667
0.0108879131109605	0.00672311854625137	0.034349816110319	116.645833333333	41.1458333333333
0.014199079119432	0.00691425791594572	0.0344961082697611	116.645833333333	41.1875
0.0145064045666468	0.00698628919116955	0.0343860449627693	116.645833333333	41.2291666666667
0.0109106389990528	0.00808430605049447	0.0376565957752229	116.645833333333	41.2708333333333
0.00831715882673756	0.00732793271835469	0.035214148385014	116.645833333333	41.3125
0.0207060862182907	0.00575314180110276	0.0412790292751496	116.6875	40.4791666666667
0.0172440968999256	0.00695109749116895	0.0411440399441066	116.6875	40.5208333333333
0.0131583868350511	0.00734072030854402	0.0394004242689076	116.6875	40.5625
0.0141509738891237	0.0073188141979388	0.037104885548551	116.6875	40.6041666666667
0.0195935617201003	0.0066227287235002	0.0366242444513057	116.6875	40.6458333333333
0.0185764360538928	0.00668277555909981	0.0366005383336737	116.6875	40.6875
0.0163198830155556	0.00656751545235171	0.0363432325756504	116.6875	40.7291666666667
0.019903532481775	0.0064307581109599	0.0360812421714747	116.6875	40.7708333333333
0.0175138177747042	0.00634631035802708	0.0357701438133054	116.6875	40.8125
0.0175507287152009	0.00642727085143333	0.0357502628630586	116.6875	40.8541666666667
0.0143815845461022	0.00630526183880675	0.0358040958925601	116.6875	40.8958333333333
0.0104090705993966	0.00697891472858927	0.0358064940117204	116.6875	40.9375
0.00834826700736069	0.00716659290810992	0.0372148084272735	116.6875	40.9791666666667
0.00670992933458018	0.00722398095053253	0.0383854751125036	116.6875	41.0208333333333
0.00609473058383114	0.00781502993029568	0.0420418085454599	116.6875	41.0625
0.00607734306831553	0.00566683665177326	0.0423244423992399	116.6875	41.1041666666667
0.00765062985705514	0.00700185405648998	0.0355237524304015	116.6875	41.1458333333333
0.0118892849624873	0.00641887215363919	0.0343631828495369	116.6875	41.1875
0.0103048166433797	0.0077902895151599	0.0375327370584356	116.6875	41.2291666666667
0.00872606099838776	0.00717635507453147	0.0361636260530217	116.6875	41.2708333333333
0.00675192488058927	0.00827924694260307	0.0381511476392348	116.6875	41.3125
0.00640364267534028	0.00840090892810426	0.0411332682461891	116.6875	41.3541666666667
0.0336745748220974	0.00700607948249232	0.0419632570314942	116.729166666667	40.4375
0.0254797240245212	0.00604971680271966	0.0419745429280715	116.729166666667	40.4791666666667
0.0167162922874079	0.00691849461900263	0.0412143542199027	116.729166666667	40.5208333333333
0.014520011945049	0.00817600846966868	0.0438065882875092	116.729166666667	40.5625
0.0145567959086311	0.00715649841278495	0.0385409518816879	116.729166666667	40.6041666666667
0.0201789609419414	0.0066712343797207	0.0369940746900535	116.729166666667	40.6458333333333
0.0136026760974378	0.00688326246993016	0.0367523674707406	116.729166666667	40.6875
0.01283447432389	0.00683646771559639	0.0367233690321453	116.729166666667	40.7291666666667
0.0181859381311143	0.0066229686062388	0.0361439150369519	116.729166666667	40.7708333333333
0.0181785103123759	0.00651793153357265	0.0359142437147421	116.729166666667	40.8125
0.0153637174354661	0.00640145921079253	0.0359033571073713	116.729166666667	40.8541666666667
0.0129377466235476	0.00636054895577835	0.03598752181174	116.729166666667	40.8958333333333
0.0117691458046613	0.00664203555598395	0.0359875990664665	116.729166666667	40.9375
0.0119427462428263	0.00654863484015566	0.0351946914615021	116.729166666667	40.9791666666667
0.00999436392752084	0.00716977846673958	0.0349584338831861	116.729166666667	41.0208333333333
0.00881878516377883	0.00723199054357697	0.0368979474108681	116.729166666667	41.0625
0.0063665488817893	0.00816286948633213	0.041323018392807	116.729166666667	41.1041666666667
0.00997771062040372	0.00692304909151005	0.0348798692446395	116.729166666667	41.1458333333333
0.0133838037441278	0.00683548565324335	0.0343967871066259	116.729166666667	41.1875
0.0131785508366029	0.00757173716213114	0.0344913842915559	116.729166666667	41.2291666666667
0.0123073054359648	0.0074200162149898	0.0343652200789842	116.729166666667	41.2708333333333
0.00981838598350953	0.00798356590995131	0.0364778798687984	116.729166666667	41.3125
0.00560237106411076	0.00592370603579521	0.043031260551696	116.729166666667	41.3541666666667
0.00626147333085803	0.00471782370534011	0.040008266953545	116.729166666667	41.3958333333333
0.0384882184042274	0.00881431925207898	0.0452878593279251	116.770833333333	40.2708333333333
0.0386431924721241	0.00810323172613522	0.0451303274819615	116.770833333333	40.3125
0.0390812928819897	0.00775749538882233	0.0447541638689367	116.770833333333	40.3541666666667
0.0367653338114841	0.00708884636429644	0.0433041295617042	116.770833333333	40.3958333333333
0.0342592518581133	0.00754346593446052	0.0421059139751377	116.770833333333	40.4375
0.0295097814269181	0.00672325049760198	0.0418981639175476	116.770833333333	40.4791666666667
0.0205888883917179	0.00602204360236069	0.0412234116053319	116.770833333333	40.5208333333333
0.0188138821897622	0.00644404572618677	0.0399859658617131	116.770833333333	40.5625
0.0203286580350523	0.00673476549859724	0.038826503795283	116.770833333333	40.6041666666667
0.0178229253493885	0.00669012707757322	0.0372720381577005	116.770833333333	40.6458333333333
0.0123075162539929	0.0073764176203803	0.0369754048673807	116.770833333333	40.6875
0.0125787586569405	0.00708343137764793	0.0368031320531696	116.770833333333	40.7291666666667
0.0138275763596425	0.00664491660101514	0.0365762427316995	116.770833333333	40.7708333333333
0.0177719248869098	0.00648649480500662	0.0357682267249445	116.770833333333	40.8125
0.0148787601634507	0.00649407981328094	0.0358266274104173	116.770833333333	40.8541666666667
0.0131249768821343	0.00633073146482323	0.0358954049183544	116.770833333333	40.8958333333333
0.0145345727915064	0.00618725135362966	0.0359774226424001	116.770833333333	40.9375
0.0129865310758782	0.00628107087997601	0.0359272268879547	116.770833333333	40.9791666666667
0.0132033604721269	0.00651721356756991	0.0348250401070916	116.770833333333	41.0208333333333
0.0124234942085076	0.0069221194125525	0.0348271807199506	116.770833333333	41.0625
0.00998483212310272	0.00717084220603079	0.0348520975120134	116.770833333333	41.1041666666667
0.0105219011702428	0.00678486446648883	0.0348714020559052	116.770833333333	41.1458333333333
0.0144707500788766	0.0064964250727183	0.0344851002116967	116.770833333333	41.1875
0.0145912396414264	0.00696805496881798	0.0344548442439446	116.770833333333	41.2291666666667
0.0134475763888449	0.00743407844223684	0.0345818984366702	116.770833333333	41.2708333333333
0.0109750894700915	0.00820456513317424	0.037781481576102	116.770833333333	41.3125
0.00624092709941248	0.00780541580274438	0.0416216438011438	116.770833333333	41.3541666666667
0.00596446480243413	0.00470318932658939	0.0428109420435339	116.770833333333	41.3958333333333
0.00569904905784946	0.00615294567009495	0.0430481861541962	116.770833333333	41.4375
0.00630732378263254	0.00821155793466816	0.0414758516940898	116.770833333333	41.4791666666667
0.00523348829855981	0.00539030583378077	0.0426838542005969	116.770833333333	41.5208333333333
0.00482999665636126	0.0050969499190261	0.041559463381633	116.770833333333	41.5625
0.00617386177587694	0.00784603579421702	0.04201195296245	116.770833333333	41.6041666666667
0.0372348508895569	0.0092330958275384	0.0451563041383086	116.8125	40.2708333333333
0.0364526470087892	0.00862703661184049	0.0448733377372644	116.8125	40.3125
0.0397601720902693	0.00779256735336376	0.0451420804337303	116.8125	40.3541666666667
0.0376485584631719	0.0072605779909009	0.0436052440333891	116.8125	40.3958333333333
0.0342832232108686	0.00764155552164888	0.0421123077742997	116.8125	40.4375
0.03156935453915	0.00726369822851221	0.0415439069178527	116.8125	40.4791666666667
0.0266599268295678	0.00702885361490721	0.0399610817299869	116.8125	40.5208333333333
0.025702224382856	0.00669862120885115	0.039614330704618	116.8125	40.5625
0.0216031082123084	0.00657175037790511	0.0388283427743776	116.8125	40.6041666666667
0.0155635286032745	0.00729306464209047	0.0393968088926817	116.8125	40.6458333333333
0.0130516670418131	0.00747528031392139	0.0383762376167746	116.8125	40.6875
0.0114349905837008	0.00723784114253942	0.0369999811118015	116.8125	40.7291666666667
0.0138477466446148	0.00674685507682949	0.0367631649881287	116.8125	40.7708333333333
0.0167171075681662	0.00654740801289222	0.036032043821345	116.8125	40.8125
0.0138014027204893	0.00655334872918857	0.0358404981587552	116.8125	40.8541666666667
0.0141644081414848	0.00645743129364571	0.0358472579379926	116.8125	40.8958333333333
0.0142086109874444	0.00627619763019437	0.0360635650611551	116.8125	40.9375
0.0149167394299062	0.00595505279886803	0.0359618458507166	116.8125	40.9791666666667
0.0143802226701201	0.00613233913156496	0.0349559157696794	116.8125	41.0208333333333
0.013254684349625	0.0065422792244751	0.0348005832350443	116.8125	41.0625
0.0107927950698324	0.00691008189457146	0.0347303494976438	116.8125	41.1041666666667
0.0132862844869033	0.00602639169252832	0.0348342802362585	116.8125	41.1458333333333
0.0135314417303543	0.00679915029202127	0.0350786094674181	116.8125	41.1875
0.0119559035504088	0.00742283906858571	0.0344528355731438	116.8125	41.2291666666667
0.0101887927725536	0.00821536249099573	0.0378345589967841	116.8125	41.2708333333333
0.00808776129060914	0.00767075788331604	0.0361139460031833	116.8125	41.3125
0.00853625658737706	0.00816026642836442	0.0354051750107627	116.8125	41.3541666666667
0.00873675547744486	0.00826333353811699	0.035462532393587	116.8125	41.3958333333333
0.00812467217628592	0.00837406853216174	0.0367615576838557	116.8125	41.4375
0.00822438785356405	0.00830491073799699	0.0362565712659	116.8125	41.4791666666667
0.00613527138656517	0.00830296546981769	0.0417663447513209	116.8125	41.5208333333333
0.00537102625647013	0.00525485200760167	0.0431739776071132	116.8125	41.5625
0.00749416547533247	0.00830877261835178	0.0378466875064928	116.8125	41.6041666666667
0.00855605136337337	0.00772091246768115	0.0354295706149029	116.8125	41.6458333333333
0.00828757431656361	0.0089265682503751	0.0382604275343211	116.8125	41.6875
0.00596337701852783	0.00790647766759478	0.0421476734994795	116.8125	41.7291666666667
0.0379771296635981	0.0100513649107252	0.0454647075251786	116.854166666667	40.2291666666667
0.0335662053707683	0.00863165248644158	0.0452002189001289	116.854166666667	40.2708333333333
0.0326749474198154	0.00833044457734993	0.0448507200388366	116.854166666667	40.3125
0.0384758524257328	0.00827816430142209	0.0451026326452587	116.854166666667	40.3541666666667
0.0378379507593502	0.00773680813661363	0.0442702522105945	116.854166666667	40.3958333333333
0.0331078779310236	0.00756375889951443	0.0421503615742733	116.854166666667	40.4375
0.0310197354786764	0.00749360185322864	0.0416015734274853	116.854166666667	40.4791666666667
0.0286497517895037	0.00833962328506412	0.0398440989941953	116.854166666667	40.5208333333333
0.0262731618920135	0.00683675769916898	0.03893872697199	116.854166666667	40.5625
0.0248315160097533	0.00654802808566893	0.0393808414149573	116.854166666667	40.6041666666667
0.0197326300774716	0.00601136110348814	0.0395019587531907	116.854166666667	40.6458333333333
0.0129242658653035	0.00738377600835646	0.0394572287364683	116.854166666667	40.6875
0.0119405190162018	0.00720518457399808	0.0370547838262996	116.854166666667	40.7291666666667
0.0139702689341827	0.00654667975457741	0.0368045397320469	116.854166666667	40.7708333333333
0.0141991609327463	0.00643171403596053	0.0365810509963402	116.854166666667	40.8125
0.013304970114546	0.00693697925156476	0.0361353229607019	116.854166666667	40.8541666666667
0.0151819627097584	0.006464146096827	0.0359848770158308	116.854166666667	40.8958333333333
0.0138928460520229	0.00633321301576214	0.0359057110176223	116.854166666667	40.9375
0.0136730470531964	0.00609658780415377	0.0358938736871824	116.854166666667	40.9791666666667
0.0148134802943079	0.00629012161804093	0.0348822154546827	116.854166666667	41.0208333333333
0.0139467594537707	0.0063497047685681	0.0349651273566205	116.854166666667	41.0625
0.0140952235542291	0.00629149549537149	0.0348479226084066	116.854166666667	41.1041666666667
0.0148805574325148	0.00628680131466245	0.0349428885666512	116.854166666667	41.1458333333333
0.0132686353607737	0.00696415667854498	0.0349479776075409	116.854166666667	41.1875
0.0116087575631984	0.00749692072792555	0.0350003013283021	116.854166666667	41.2291666666667
0.00970800174687247	0.00817306215152588	0.0381524825558147	116.854166666667	41.2708333333333
0.00816532300463642	0.00776625243199634	0.0362808904027411	116.854166666667	41.3125
0.0088435299018586	0.00832245853863296	0.0358379500220044	116.854166666667	41.3541666666667
0.0100771147963353	0.0083980096698381	0.036490507170163	116.854166666667	41.3958333333333
0.00957562646878698	0.00845743063057524	0.0362265000908571	116.854166666667	41.4375
0.00733137973666951	0.00896651717137863	0.0376673257455836	116.854166666667	41.4791666666667
0.00744824517871069	0.00902030001499942	0.0377376089600189	116.854166666667	41.5208333333333
0.00582425918015292	0.00725500780971172	0.0437297671347263	116.854166666667	41.5625
0.00782776438134581	0.00834492854542845	0.0381990253782721	116.854166666667	41.6041666666667
0.00949761428785685	0.00836226094169821	0.0357964226242555	116.854166666667	41.6458333333333
0.00654213516625342	0.00862231957325891	0.0418741746099682	116.854166666667	41.6875
0.00559114707176445	0.00573941670445535	0.043538374997197	116.854166666667	41.7291666666667
0.00536937465732669	0.00401935571293017	0.0437749951251983	116.854166666667	41.7708333333333
0.00483129975677097	0.00343362067625878	0.0432290343562431	116.854166666667	41.8125
0.00546376308843799	0.00433983215222581	0.0433845248122033	116.854166666667	41.8541666666667
0.00594207978439257	0.0042932072239708	0.0390070100279591	116.854166666667	41.8958333333333
0.00567137531254856	0.00482763611518121	0.0377472451088254	116.854166666667	41.9375
0.00565679394542838	0.00516871847492836	0.0418798279186607	116.854166666667	41.9791666666667
0.0352075508354077	0.00975439390919147	0.0455153242651015	116.895833333333	40.2291666666667
0.0332141531120047	0.00917078613743506	0.0452756629769114	116.895833333333	40.2708333333333
0.0314082471134176	0.00799951048045038	0.0450569057981017	116.895833333333	40.3125
0.034392644549955	0.00862919011714953	0.0439051441374403	116.895833333333	40.3541666666667
0.0354417223335668	0.00812595308295252	0.0432995270167787	116.895833333333	40.3958333333333
0.0314818608506622	0.0074544975256285	0.0421338131373047	116.895833333333	40.4375
0.0290673888544915	0.00772564346215748	0.0404209454843701	116.895833333333	40.4791666666667
0.0284880321617753	0.00817858567105618	0.0397616150928169	116.895833333333	40.5208333333333
0.0261538102933725	0.00639629649144481	0.039366957967084	116.895833333333	40.5625
0.0245692180049166	0.00656936290188675	0.0394685812325928	116.895833333333	40.6041666666667
0.0222327696991797	0.00629678361043817	0.0394882148846218	116.895833333333	40.6458333333333
0.016434223366332	0.00634323673669183	0.0383187907860465	116.895833333333	40.6875
0.0142175494099762	0.00714236371917367	0.0374030947405271	116.895833333333	40.7291666666667
0.0130647644761835	0.0068855685893657	0.0369241961955758	116.895833333333	40.7708333333333
0.0137195001669623	0.00651278431936719	0.036684063836055	116.895833333333	40.8125
0.0143775954537666	0.00658124111804793	0.0365617115457832	116.895833333333	40.8541666666667
0.0166172507404403	0.00630417417562798	0.0357054312647245	116.895833333333	40.8958333333333
0.0152972834487947	0.0058629881863385	0.0359543911685114	116.895833333333	40.9375
0.016032189254452	0.0059387625003778	0.0358867831731476	116.895833333333	40.9791666666667
0.0144835580563557	0.00631309709389504	0.0359771426425195	116.895833333333	41.0208333333333
0.0156772388401585	0.00643759459604325	0.0347694072125508	116.895833333333	41.0625
0.0169601155059803	0.00652247453040408	0.0346594976869507	116.895833333333	41.1041666666667
0.0145152069666037	0.00649985451675679	0.0348055398358487	116.895833333333	41.1458333333333
0.011650311997757	0.00754617935769353	0.0349806532521809	116.895833333333	41.1875
0.0106427195148127	0.00733529004221764	0.0350555333104946	116.895833333333	41.2291666666667
0.00808364841149874	0.00728402980266185	0.0366419595798767	116.895833333333	41.2708333333333
0.00813138649650953	0.00778328344064083	0.0364406935540947	116.895833333333	41.3125
0.0106063844812624	0.00834211072726753	0.0374903972341681	116.895833333333	41.3541666666667
0.0100496723615654	0.00839403664096794	0.0366593864631624	116.895833333333	41.3958333333333
0.00782244160044751	0.00870048819972255	0.0378159932931004	116.895833333333	41.4375
0.00661949106063105	0.00897844370113139	0.040459733695865	116.895833333333	41.4791666666667
0.00684673080388595	0.00919891480849096	0.0393048217977929	116.895833333333	41.5208333333333
0.00689146973687636	0.00857173164139822	0.0395711601492362	116.895833333333	41.5625
0.00899916344107994	0.00779455320305796	0.0357865534048556	116.895833333333	41.6041666666667
0.00873814496316783	0.00825505572370313	0.0356632928555906	116.895833333333	41.6458333333333
0.00826756975282742	0.00898790491139497	0.0381868135815555	116.895833333333	41.6875
0.00596045175099838	0.00762622017632608	0.0421107098629832	116.895833333333	41.7291666666667
0.00575863308048864	0.0057942001156127	0.0439279552781077	116.895833333333	41.7708333333333
0.00561998593062034	0.00516840283877528	0.0437661564573835	116.895833333333	41.8125
0.00578397737370897	0.0051273680182287	0.0438780301351661	116.895833333333	41.8541666666667
0.00621756140395871	0.00481531959840501	0.0437566243585252	116.895833333333	41.8958333333333
0.00517711655511389	0.00408156549627013	0.0437487298642315	116.895833333333	41.9375
0.00528364005321831	0.00427334274300152	0.0431482354334961	116.895833333333	41.9791666666667
0.00587727583060646	0.00505554321447138	0.0405895415561954	116.895833333333	42.0208333333333
0.0383513977116763	0.0115821631224537	0.0442469095260198	116.9375	40.1875
0.0342474800359705	0.00980815134292876	0.0457774971539412	116.9375	40.2291666666667
0.0338591574327918	0.00943408634695584	0.0454949155154434	116.9375	40.2708333333333
0.0333362996724842	0.00858866725186349	0.0450670111376961	116.9375	40.3125
0.0324530938316964	0.00807516151762397	0.0443026283486063	116.9375	40.3541666666667
0.0344436635820635	0.00823971666037192	0.0429257644052288	116.9375	40.3958333333333
0.0317244771860578	0.00810528465935529	0.0420191640051587	116.9375	40.4375
0.0298293825905305	0.00847835060824647	0.0414082427801019	116.9375	40.4791666666667
0.028173852606371	0.00826965247144097	0.0396521486586315	116.9375	40.5208333333333
0.0275800002304116	0.00643700455738621	0.0397189271756329	116.9375	40.5625
0.0229570555105205	0.00603269754179549	0.0406671028122828	116.9375	40.6041666666667
0.0198182003269827	0.00595644369905708	0.0399306861616568	116.9375	40.6458333333333
0.0182034501526419	0.00644637184388465	0.0393536341230017	116.9375	40.6875
0.0124394914194539	0.00755141574950612	0.0374085582636358	116.9375	40.7291666666667
0.0145340134465832	0.00685637695133415	0.0370331919660506	116.9375	40.7708333333333
0.0155615622627187	0.00667449524001298	0.0368193350553294	116.9375	40.8125
0.0152409692788867	0.00645307651386727	0.0365724818565059	116.9375	40.8541666666667
0.0168476865707525	0.00631330486401492	0.0359736073732144	116.9375	40.8958333333333
0.0127371351167671	0.00621754297540273	0.0358221078874222	116.9375	40.9375
0.0143274858967393	0.0058878613250187	0.0358250559056643	116.9375	40.9791666666667
0.0174843410452876	0.00652562711714672	0.0357072312836733	116.9375	41.0208333333333
0.0168102755754439	0.00673942700755557	0.0346803341843614	116.9375	41.0625
0.0155922257838827	0.00626063962451106	0.0348124387165823	116.9375	41.1041666666667
0.015071263829418	0.00639436849616754	0.0348335877275261	116.9375	41.1458333333333
0.0126573375198179	0.00697810788007566	0.0348174186985527	116.9375	41.1875
0.0100438803247289	0.00727071748159804	0.0347192122745172	116.9375	41.2291666666667
0.00874895492001031	0.00740143332027729	0.0367762543893087	116.9375	41.2708333333333
0.00904642075661931	0.00796206797232831	0.0369047264612429	116.9375	41.3125
0.0102800270805513	0.008329872164145	0.0378720449243876	116.9375	41.3541666666667
0.00877580735224484	0.008406997633734	0.0357986463449266	116.9375	41.3958333333333
0.0084577048473879	0.00818152725986736	0.0350836153306747	116.9375	41.4375
0.00685988433346675	0.00898597781799871	0.0387076815763128	116.9375	41.4791666666667
0.00720393182140183	0.00856488882154916	0.0378542529103756	116.9375	41.5208333333333
0.00601518953640303	0.00779156178132776	0.0422717256351157	116.9375	41.5625
0.00909428483564812	0.00769693071166414	0.0356496475759501	116.9375	41.6041666666667
0.0090191169001556	0.00828052128069106	0.0358166696480293	116.9375	41.6458333333333
0.00747475823662483	0.00882041235328	0.0391084948408562	116.9375	41.6875
0.00662814978189264	0.0082898423129251	0.0418561225573104	116.9375	41.7291666666667
0.0067248801390443	0.00841363188573496	0.0412036983648822	116.9375	41.7708333333333
0.00603413348471718	0.00659238627652691	0.042901014981146	116.9375	41.8125
0.00542939451960907	0.00445786603236365	0.0436179728590561	116.9375	41.8541666666667
0.00689784018815893	0.00768318758514019	0.0414391747575624	116.9375	41.8958333333333
0.00701419837194218	0.00703822423682676	0.042258056286374	116.9375	41.9375
0.00610718683761176	0.00467260058165847	0.0445083185597841	116.9375	41.9791666666667
0.00495617904630338	0.00423262621759449	0.0431284683759771	116.9375	42.0208333333333
0.0398457348953875	0.0120300495407542	0.0417043583231454	116.979166666667	40.1458333333333
0.0384249671555012	0.0111559965430035	0.0441353321443818	116.979166666667	40.1875
0.0345262444047029	0.00959956147393566	0.0458291538685275	116.979166666667	40.2291666666667
0.0342707833599007	0.00991467234691232	0.0453716854515254	116.979166666667	40.2708333333333
0.0329421437619924	0.00857843207802447	0.0449673192486267	116.979166666667	40.3125
0.0339871809916659	0.0082387274742803	0.0443194225823056	116.979166666667	40.3541666666667
0.0331350289351938	0.00819217057333946	0.0429151789258503	116.979166666667	40.3958333333333
0.0318173676081066	0.00791409500452214	0.0421680334478391	116.979166666667	40.4375
0.0294917195826329	0.00870182553532714	0.04134390050545	116.979166666667	40.4791666666667
0.0275602183362086	0.00762123899274376	0.039712196806246	116.979166666667	40.5208333333333
0.0275062555152345	0.00621243987440255	0.0393445480679497	116.979166666667	40.5625
0.0249042380675435	0.00645388545615422	0.0395576600756931	116.979166666667	40.6041666666667
0.0206314082903701	0.00634163825790041	0.0396559103810665	116.979166666667	40.6458333333333
0.0154208291636445	0.00763301543101099	0.0395887058340978	116.979166666667	40.6875
0.0148091175585726	0.00727804138317607	0.0374440259537804	116.979166666667	40.7291666666667
0.0172292805474163	0.00667412428396026	0.0368518810348026	116.979166666667	40.7708333333333
0.015973878642489	0.00660314837872939	0.036699866439018	116.979166666667	40.8125
0.017355903767402	0.00664035446058427	0.0363750910380465	116.979166666667	40.8541666666667
0.019270791610789	0.00668432663980984	0.0357823573800964	116.979166666667	40.8958333333333
0.0175391275845704	0.00622366206109628	0.0357981448378938	116.979166666667	40.9375
0.0174879112534355	0.00643531622443876	0.0357785412930123	116.979166666667	40.9791666666667
0.0178122737195848	0.00635953096320129	0.0356738166482101	116.979166666667	41.0208333333333
0.0165583315622512	0.00659606690599992	0.0349704922406416	116.979166666667	41.0625
0.0142229128644567	0.00630571744608936	0.0349693226706366	116.979166666667	41.1041666666667
0.0131952020343339	0.00655181888111954	0.0349273873042158	116.979166666667	41.1458333333333
0.0102428034509519	0.00701812668951027	0.034878633022248	116.979166666667	41.1875
0.00883891516013266	0.00751045972543116	0.0372220764732212	116.979166666667	41.2291666666667
0.0102246571753937	0.00802650405561963	0.0377657957479766	116.979166666667	41.2708333333333
0.00989655369048618	0.00799802622434775	0.0380873746944035	116.979166666667	41.3125
0.0116349152868171	0.00731341929339591	0.0344628840043545	116.979166666667	41.3541666666667
0.0095761976190269	0.00824764741019786	0.0362702960484832	116.979166666667	41.3958333333333
0.00961148954390108	0.00830299517498898	0.0362731485126434	116.979166666667	41.4375
0.00727924515087847	0.00830049487773426	0.0376939379220936	116.979166666667	41.4791666666667
0.00802914865299517	0.00793471239320065	0.0350078371744326	116.979166666667	41.5208333333333
0.00608266126694378	0.00797456676246922	0.0417271164949	116.979166666667	41.5625
0.00956466169446563	0.00771782871011709	0.0365003580501896	116.979166666667	41.6041666666667
0.00863247955277439	0.00779332356597462	0.0355597296234047	116.979166666667	41.6458333333333
0.00795979211200899	0.0083843711652305	0.0383193203809145	116.979166666667	41.6875
0.00840056723314897	0.00799771999767893	0.0380928974230564	116.979166666667	41.7291666666667
0.00731759064671139	0.00760678469517092	0.038021384970589	116.979166666667	41.7708333333333
0.00747077808229032	0.00762080464737032	0.0384140027695137	116.979166666667	41.8125
0.00646312517559776	0.00667156136978966	0.042561452340439	116.979166666667	41.8541666666667
0.0068702066736605	0.00696099760307478	0.042603539270853	116.979166666667	41.8958333333333
0.00554378856859522	0.00424295711327196	0.0436738098652333	116.979166666667	41.9375
0.00505794503632995	0.0035421156150273	0.043394294628539	116.979166666667	41.9791666666667
0.00564786746107782	0.00378004900454845	0.0437145278618513	116.979166666667	42.0208333333333
0.0400802144177089	0.011872409954691	0.0417465933460737	117.020833333333	40.1458333333333
0.0387374459792857	0.0103649226463179	0.045375761482231	117.020833333333	40.1875
0.0364104898421691	0.0102183419526164	0.0454114267458713	117.020833333333	40.2291666666667
0.033982801842436	0.00971543353926452	0.0451940753552704	117.020833333333	40.2708333333333
0.0309879029976562	0.00844396538858519	0.0449891839135283	117.020833333333	40.3125
0.0330178725225621	0.00819980153493767	0.0445257653949576	117.020833333333	40.3541666666667
0.03228972198702	0.00806564713083447	0.0432282598751769	117.020833333333	40.3958333333333
0.0298909856196519	0.00742854368705345	0.043000008756021	117.020833333333	40.4375
0.028943095306773	0.00786045025879889	0.0416948135984226	117.020833333333	40.4791666666667
0.0276592165191984	0.00752698099588008	0.0398124788353989	117.020833333333	40.5208333333333
0.027271896795363	0.00668408952173063	0.0392845046080085	117.020833333333	40.5625
0.0242916200073033	0.00660044987796546	0.0386452002222716	117.020833333333	40.6041666666667
0.0203379042333201	0.0065518629648437	0.0396204584517811	117.020833333333	40.6458333333333
0.0161217433461886	0.00759733554398936	0.040556035624129	117.020833333333	40.6875
0.0163542644747197	0.00696809467718865	0.037463337862529	117.020833333333	40.7291666666667
0.0192941862569702	0.00646432633039587	0.0369831831802563	117.020833333333	40.7708333333333
0.0185097208494	0.00659373553590993	0.0367041868930593	117.020833333333	40.8125
0.0190653597855889	0.0066134512070264	0.0363424356597582	117.020833333333	40.8541666666667
0.0196057936709509	0.00663904702852914	0.0359888212103887	117.020833333333	40.8958333333333
0.0187030454690575	0.0066851476175489	0.0358295130254071	117.020833333333	40.9375
0.0169115458231186	0.00612436594696897	0.035769200883333	117.020833333333	40.9791666666667
0.0132352801915178	0.00645784226902112	0.0357497698395164	117.020833333333	41.0208333333333
0.0164777939610281	0.0062928366438883	0.0350140245418466	117.020833333333	41.0625
0.0152664182785671	0.00624343641643883	0.0348324650449921	117.020833333333	41.1041666666667
0.0142167006828032	0.00625872719208908	0.0348854499387432	117.020833333333	41.1458333333333
0.0117504487841168	0.00683332930354002	0.0346918999960312	117.020833333333	41.1875
0.00954346859402744	0.00756406654901613	0.0381354110315432	117.020833333333	41.2291666666667
0.00966420311708896	0.00776474296644059	0.0381726393439639	117.020833333333	41.2708333333333
0.0115222114947384	0.00698547661511134	0.0349677323642095	117.020833333333	41.3125
0.0108094821215978	0.0073960103408124	0.0345762958832773	117.020833333333	41.3541666666667
0.00845461130834865	0.00752793911823789	0.0361095192198577	117.020833333333	41.3958333333333
0.00609410343388223	0.00824540070456909	0.0416518846354916	117.020833333333	41.4375
0.00592936071276839	0.00784060252203701	0.0413335104437445	117.020833333333	41.4791666666667
0.00751729856902714	0.00754568142938597	0.0375292668231908	117.020833333333	41.5208333333333
0.00757366295581592	0.00766527023649035	0.037992537824601	117.020833333333	41.5625
0.0102676338914426	0.00808935148226864	0.0365765583506788	117.020833333333	41.6041666666667
0.00916057027378212	0.00827956417207022	0.0360682234501065	117.020833333333	41.6458333333333
0.00910117325800481	0.00768675584933983	0.0356686438003763	117.020833333333	41.6875
0.00693240534205449	0.00811125901385159	0.0395946267780735	117.020833333333	41.7291666666667
0.0055383761507636	0.00504050244216529	0.0435611679799122	117.020833333333	41.7708333333333
0.00585202265835904	0.00570361206838361	0.0437108268341825	117.020833333333	41.8125
0.00707590532366536	0.00718048460445917	0.0394517097536421	117.020833333333	41.8541666666667
0.005704942665684	0.00452357056602596	0.0434051927608795	117.020833333333	41.8958333333333
0.00485074757729644	0.00373156942406427	0.0416910899021887	117.020833333333	41.9375
0.00503247248792764	0.00410867349766357	0.0428444112043242	117.020833333333	41.9791666666667
0.00479831831337053	0.00379548601623254	0.0415499701480898	117.020833333333	42.0208333333333
0.00539541676628766	0.00408169726634835	0.0437398409269213	117.020833333333	42.0625
0.0406464463741407	0.0113805781699797	0.0420885189384973	117.0625	40.1041666666667
0.0405201190442087	0.0111328383580247	0.044044854388564	117.0625	40.1458333333333
0.0383733476496622	0.0102752161024064	0.0450829342448638	117.0625	40.1875
0.0348458846804721	0.0100409190298525	0.0452695610833754	117.0625	40.2291666666667
0.0344317262935251	0.00957556570021314	0.0452593934980336	117.0625	40.2708333333333
0.0317919556549325	0.0085109224873295	0.0447938976989377	117.0625	40.3125
0.0311941018207366	0.00797031644612098	0.0445861027861813	117.0625	40.3541666666667
0.0305576323253235	0.00762150399929472	0.0435883633422925	117.0625	40.3958333333333
0.0257088936031091	0.00664842506658793	0.0437818708571604	117.0625	40.4375
0.0247190185927257	0.00700344017288046	0.0434300751911022	117.0625	40.4791666666667
0.0282072845293902	0.00672864856335894	0.0407403284114388	117.0625	40.5208333333333
0.0280671136023419	0.00695959510865606	0.0394522388379823	117.0625	40.5625
0.0249398306247857	0.00696941333157533	0.0384633294073122	117.0625	40.6041666666667
0.0222197851328206	0.00673912933697262	0.0393266696147949	117.0625	40.6458333333333
0.0151844331640393	0.0078700408916561	0.0396535394181067	117.0625	40.6875
0.0134215326477526	0.00749176889606947	0.0384815618632576	117.0625	40.7291666666667
0.0202049794932249	0.00639007999920359	0.0368875674853719	117.0625	40.7708333333333
0.0204976326391082	0.00641373452314569	0.0367793841712014	117.0625	40.8125
0.0159099714989244	0.00659152924486502	0.0368193223494218	117.0625	40.8541666666667
0.0176134620990166	0.00665051606614	0.0364910581224373	117.0625	40.8958333333333
0.0180275156586193	0.00637214179277644	0.0358873536428272	117.0625	40.9375
0.0150919248783669	0.00615864806131076	0.0358361867179568	117.0625	40.9791666666667
0.0113464118266803	0.00638620761009456	0.0358995340408746	117.0625	41.0208333333333
0.0136286355654111	0.0063084889857523	0.0358000128953721	117.0625	41.0625
0.0143753037769117	0.00607964191697183	0.0351012427159393	117.0625	41.1041666666667
0.0131166542793741	0.00657211421073375	0.0348504337127865	117.0625	41.1458333333333
0.0115786648128784	0.00703662644169264	0.0347947601056861	117.0625	41.1875
0.0105327421299746	0.00698149650982797	0.0347896917266279	117.0625	41.2291666666667
0.0081047741089609	0.00729147238299139	0.0368761445229797	117.0625	41.2708333333333
0.0119292098407326	0.00702704807566275	0.0351056695047841	117.0625	41.3125
0.0101531303312936	0.00809885069931455	0.0386042021173508	117.0625	41.3541666666667
0.00651745647107877	0.00785454013114356	0.0373527319977025	117.0625	41.3958333333333
0.00572388288430591	0.00713361482069008	0.043864758130626	117.0625	41.4375
0.00593110473322885	0.00602997697783091	0.043447599482932	117.0625	41.4791666666667
0.00627732184032395	0.00853196288367677	0.0404278854060676	117.0625	41.5208333333333
0.00966691256827507	0.00767922342125917	0.0365516617464983	117.0625	41.5625
0.011953442642883	0.00871436379249746	0.0383660499332011	117.0625	41.6041666666667
0.0107448522589271	0.00839774293660572	0.0370778319922428	117.0625	41.6458333333333
0.00878633130933519	0.00766942661102503	0.0355068576480276	117.0625	41.6875
0.00691537380927127	0.00797045628703839	0.0387992291422442	117.0625	41.7291666666667
0.00562104355580757	0.00514829125873742	0.0440832281023234	117.0625	41.7708333333333
0.00502843309272571	0.00349052304370307	0.0428571613364302	117.0625	41.8125
0.00550599589627616	0.00498673307836744	0.0439957285727267	117.0625	41.8541666666667
0.00495903480590622	0.00361736344534425	0.0422696795345375	117.0625	41.8958333333333
0.00497319800758346	0.0032761705857404	0.0425506907337841	117.0625	41.9375
0.00534744366008245	0.00387625857475411	0.0438414455327239	117.0625	41.9791666666667
0.00527288160853932	0.00412785232220121	0.0417560551916626	117.0625	42.0208333333333
0.00577128359926911	0.00398649092397336	0.0408528454176333	117.0625	42.0625
0.0062937637855238	0.00400845206890476	0.0415353845195316	117.0625	42.1041666666667
0.0067461042530623	0.00403548545166603	0.0437535733937347	117.0625	42.1458333333333
0.00734178673750906	0.00383007915022553	0.0437617314933961	117.0625	42.1875
0.0412042455979951	0.0108732687735529	0.0419669664303828	117.104166666667	40.1041666666667
0.0426408915167468	0.0104786641151788	0.0429481338606676	117.104166666667	40.1458333333333
0.0379058833361705	0.0101358318162087	0.0450703472069111	117.104166666667	40.1875
0.0330056785471261	0.0093435437175633	0.045803577249853	117.104166666667	40.2291666666667
0.0319673910418491	0.00908868576259775	0.0453874734403409	117.104166666667	40.2708333333333
0.0306688165470019	0.00813415738217974	0.0449420582936895	117.104166666667	40.3125
0.0281102370544729	0.00737181538231241	0.0447990721878133	117.104166666667	40.3541666666667
0.0302575204375269	0.00753321731135279	0.0439071161800767	117.104166666667	40.3958333333333
0.0237694663246459	0.00707318115821168	0.0445575672886937	117.104166666667	40.4375
0.0223808136218088	0.00769155744295831	0.0442945206955317	117.104166666667	40.4791666666667
0.0279693327094597	0.0069661576952644	0.042054881066273	117.104166666667	40.5208333333333
0.0281731698079741	0.0068963169153022	0.039623088177597	117.104166666667	40.5625
0.0259818697763199	0.00692081019420411	0.0384848204788507	117.104166666667	40.6041666666667
0.0229046466847952	0.00660053019675086	0.0384160939064211	117.104166666667	40.6458333333333
0.0192802828201592	0.00662888271222497	0.0388116669757459	117.104166666667	40.6875
0.017972114544025	0.00675567202794428	0.0384095271591742	117.104166666667	40.7291666666667
0.0213329370906348	0.00635566807055579	0.0371846501610772	117.104166666667	40.7708333333333
0.0196782210035819	0.00643446717788825	0.0368109538315081	117.104166666667	40.8125
0.0142947296271093	0.00662191773724161	0.0367175317911547	117.104166666667	40.8541666666667
0.0156020216294178	0.00642533607368373	0.0368485418742848	117.104166666667	40.8958333333333
0.0143756704590152	0.00632603563383312	0.0365540000451463	117.104166666667	40.9375
0.0112059087756163	0.00671073835990088	0.0360197810410298	117.104166666667	40.9791666666667
0.01245383835145	0.00629705528840393	0.0359158172853812	117.104166666667	41.0208333333333
0.013328706597041	0.00649983341628458	0.0358839676152632	117.104166666667	41.0625
0.0126987434604825	0.00640517376277182	0.0360660018071872	117.104166666667	41.1041666666667
0.0108364946122308	0.00704192628282427	0.0361752469098282	117.104166666667	41.1458333333333
0.0103533111992178	0.00704405518106524	0.0348564751866357	117.104166666667	41.1875
0.0115272748174672	0.00686672228321576	0.0347627455136425	117.104166666667	41.2291666666667
0.0116468209728704	0.00670913242548796	0.0347875043324493	117.104166666667	41.2708333333333
0.0110953990003909	0.00716667105598204	0.0350778372548856	117.104166666667	41.3125
0.00921496011857976	0.00748318275955967	0.0375144697453542	117.104166666667	41.3541666666667
0.00787204368614075	0.00710595881000345	0.0364337716517536	117.104166666667	41.3958333333333
0.00785311201182712	0.00702743780220307	0.0356593572451933	117.104166666667	41.4375
0.00688862204469772	0.00780153804982374	0.0378924135445613	117.104166666667	41.4791666666667
0.00764338619350815	0.0083724560913388	0.0381442938409018	117.104166666667	41.5208333333333
0.0111947561935762	0.007707270349545	0.0380195960237587	117.104166666667	41.5625
0.0112111525890557	0.00834758191088486	0.0383701011836618	117.104166666667	41.6041666666667
0.00882873440235958	0.00840863861153096	0.0357161388272822	117.104166666667	41.6458333333333
0.00678266995426387	0.0080757741882453	0.0388950332227948	117.104166666667	41.6875
0.00546523574943825	0.00572560684576755	0.0433200492908151	117.104166666667	41.7291666666667
0.00512161998653644	0.00371313658968427	0.0426667702999693	117.104166666667	41.7708333333333
0.00514337061094838	0.00358319415155153	0.0428933720581549	117.104166666667	41.8125
0.00539481267761726	0.00463836699065535	0.0437875002279847	117.104166666667	41.8541666666667
0.00510447730602749	0.00360158755836289	0.0428126277726869	117.104166666667	41.8958333333333
0.00553195630985329	0.0038677116074354	0.043700970073522	117.104166666667	41.9375
0.00560582638555537	0.00428921191136935	0.0441025662362833	117.104166666667	41.9791666666667
0.0052020578441253	0.00412216772896486	0.0427410276581792	117.104166666667	42.0208333333333
0.00589151657630255	0.0040057375982492	0.0403846361308408	117.104166666667	42.0625
0.00648871383356101	0.00446306306403472	0.0404647275668788	117.104166666667	42.1041666666667
0.00663525310154298	0.00461920256341077	0.0420096060304345	117.104166666667	42.1458333333333
0.00699460414568669	0.00410641368058354	0.0435562645168949	117.104166666667	42.1875
0.00717203301240396	0.00430562000920522	0.0440109750864633	117.104166666667	42.2291666666667
0.00761907273931569	0.00424377431697686	0.0440929962215819	117.104166666667	42.2708333333333
0.0373980253534484	0.0110417669456346	0.0424858400030022	117.145833333333	40.0625
0.0394398018805212	0.0115090981523481	0.0421806735620499	117.145833333333	40.1041666666667
0.0411834806877248	0.0100897077910617	0.0445083830719271	117.145833333333	40.1458333333333
0.0380327499862733	0.0100567156840365	0.0452037480830596	117.145833333333	40.1875
0.0321708109505551	0.00911466680296318	0.0459846296351304	117.145833333333	40.2291666666667
0.0296263008993036	0.00836203837332503	0.0457226630058661	117.145833333333	40.2708333333333
0.0282195988380743	0.00774751201810324	0.0453011961598942	117.145833333333	40.3125
0.0278733569948566	0.00739820017930845	0.0448447935487434	117.145833333333	40.3541666666667
0.0287902142633116	0.00725667572159705	0.0444726151697281	117.145833333333	40.3958333333333
0.0257731021512698	0.00705696218983232	0.0441496162272798	117.145833333333	40.4375
0.026596273495336	0.00731459163979701	0.0432779907225431	117.145833333333	40.4791666666667
0.0279835681805384	0.00701128897570106	0.0420558166286837	117.145833333333	40.5208333333333
0.0277276054574291	0.00681470244448241	0.0397541915969749	117.145833333333	40.5625
0.0254134337913945	0.00682142583198476	0.0383598687276576	117.145833333333	40.6041666666667
0.0241294721774257	0.00653206357395141	0.0384845554134322	117.145833333333	40.6458333333333
0.0242587077708069	0.00661157896498078	0.0382441498040228	117.145833333333	40.6875
0.0215855179876316	0.00645173826317393	0.0381885192285611	117.145833333333	40.7291666666667
0.0153444802936415	0.00682903814408838	0.0373968230322739	117.145833333333	40.7708333333333
0.0184668106156829	0.00654892126897463	0.0369841846953309	117.145833333333	40.8125
0.0128723016228241	0.00699408103576092	0.0370223018317277	117.145833333333	40.8541666666667
0.0160919849564399	0.00638443171468479	0.0367887723613537	117.145833333333	40.8958333333333
0.0116632607778623	0.00662929650953398	0.0366700452178824	117.145833333333	40.9375
0.00937455903764297	0.00670942312365606	0.0364299096902128	117.145833333333	40.9791666666667
0.0100790051450359	0.00662841649468717	0.0359068945787006	117.145833333333	41.0208333333333
0.0120281478478359	0.00679148574090105	0.035965358028865	117.145833333333	41.0625
0.0131010150336582	0.00653317670362261	0.0360144214023138	117.145833333333	41.1041666666667
0.0113024142138441	0.00705270420423793	0.0361184887565554	117.145833333333	41.1458333333333
0.0114905936123093	0.00688745847149516	0.0349540937680156	117.145833333333	41.1875
0.0133624498881776	0.00678870267631375	0.0349207859772904	117.145833333333	41.2291666666667
0.0138067692678486	0.0066173414090816	0.0350122229132334	117.145833333333	41.2708333333333
0.0112996212598734	0.00706163607312991	0.0350642282155684	117.145833333333	41.3125
0.0104534775523346	0.0073153728600489	0.0350802869106771	117.145833333333	41.3541666666667
0.00869578486666466	0.00738961541241704	0.0367723938970998	117.145833333333	41.3958333333333
0.00865256084278695	0.00718528171857965	0.0363987355912085	117.145833333333	41.4375
0.00850496474993826	0.00712251966364125	0.0361364049712195	117.145833333333	41.4791666666667
0.00851826015714901	0.0076607316044126	0.0354682796321538	117.145833333333	41.5208333333333
0.01151593713486	0.00825942711412752	0.0380291179815715	117.145833333333	41.5625
0.00991691518964163	0.00845575844991111	0.0366229397288425	117.145833333333	41.6041666666667
0.00764390555921792	0.00856962324806039	0.0380364171455549	117.145833333333	41.6458333333333
0.00626083847768924	0.00811247069429528	0.0415800408901637	117.145833333333	41.6875
0.00591827154027002	0.00738746346784979	0.0426301492634617	117.145833333333	41.7291666666667
0.00507847032053904	0.00393445630312776	0.0427500516221204	117.145833333333	41.7708333333333
0.00528041947875019	0.00455793641229488	0.0431314075295125	117.145833333333	41.8125
0.00550094833041325	0.00449828663681823	0.0433195437391186	117.145833333333	41.8541666666667
0.00545779262340942	0.00448431103172841	0.0434730133096175	117.145833333333	41.8958333333333
0.00552066201568552	0.00513920891066663	0.0437096421841093	117.145833333333	41.9375
0.00550379976159128	0.00507454431331325	0.0444739370557398	117.145833333333	41.9791666666667
0.00538948071655413	0.00385484736461386	0.0436404596779335	117.145833333333	42.0208333333333
0.00496055712208751	0.00391977884785167	0.042687783735308	117.145833333333	42.0625
0.00635202061067553	0.0047023149225015	0.0382343600398123	117.145833333333	42.1041666666667
0.00669769884009078	0.00473115279408464	0.0400668461824255	117.145833333333	42.1458333333333
0.00688167515173481	0.00438483573717592	0.042805591991874	117.145833333333	42.1875
0.00737092322991926	0.00407434416933863	0.0431034502279069	117.145833333333	42.2291666666667
0.00733551833966599	0.004076932555745	0.0430962638807574	117.145833333333	42.2708333333333
0.00726620874479599	0.00424020105120974	0.0424440685409164	117.145833333333	42.3125
0.0357902942111995	0.0105791678935108	0.0426396597083484	117.1875	40.0625
0.0379294225398529	0.0112021294117859	0.0424783262175964	117.1875	40.1041666666667
0.039876138534241	0.00983957735992295	0.0457696406759116	117.1875	40.1458333333333
0.0380566713470451	0.00967404164088969	0.0452869288272452	117.1875	40.1875
0.0324802655189379	0.00899622580346487	0.045971990211978	117.1875	40.2291666666667
0.0273115826653326	0.00768871070453398	0.0459493176846698	117.1875	40.2708333333333
0.0249208540592017	0.00834502833503979	0.0459851463539259	117.1875	40.3125
0.0261615103940007	0.00756603983327683	0.0449795508917758	117.1875	40.3541666666667
0.0257321890889536	0.00721086361729573	0.044626395369209	117.1875	40.3958333333333
0.0265373990527708	0.0070634914646971	0.0432761711665834	117.1875	40.4375
0.0252791433809145	0.00688752774227148	0.0430256977216361	117.1875	40.4791666666667
0.0252132833670445	0.00660038338788577	0.0421258110645247	117.1875	40.5208333333333
0.0255166526012812	0.00656713197894285	0.0407197924930441	117.1875	40.5625
0.0254819705630046	0.00680008644533535	0.0396041706676015	117.1875	40.6041666666667
0.0253967493202184	0.0064983027482198	0.0387009002821395	117.1875	40.6458333333333
0.0237084003248049	0.00644230936254164	0.0382512993361278	117.1875	40.6875
0.0234297940290382	0.00639752557462796	0.0380924421793094	117.1875	40.7291666666667
0.0205526524656151	0.00634219581222074	0.0370186010166922	117.1875	40.7708333333333
0.0194156896216822	0.00648393276512148	0.0369541072333047	117.1875	40.8125
0.0150464554018802	0.00666075371444914	0.0367492829882847	117.1875	40.8541666666667
0.0157105837451789	0.00642622644404716	0.0366056277457847	117.1875	40.8958333333333
0.013551463980178	0.00662846975161046	0.0366440332158299	117.1875	40.9375
0.010586938615468	0.00692950118265122	0.0364979762246444	117.1875	40.9791666666667
0.0073783670372915	0.0067719121879118	0.0387638161172373	117.1875	41.0208333333333
0.00952794847063936	0.00697779621425096	0.0360646851509113	117.1875	41.0625
0.0124178938577641	0.00625600520178577	0.0361216730353743	117.1875	41.1041666666667
0.013089326658179	0.00685679277468457	0.0363039016238794	117.1875	41.1458333333333
0.0140023661634075	0.00644971561648798	0.0350882729617393	117.1875	41.1875
0.0148420871950911	0.00592430454537907	0.0348080713868026	117.1875	41.2291666666667
0.0145920974609209	0.00601147484731037	0.0349261194878616	117.1875	41.2708333333333
0.0126124651997899	0.00718881737155246	0.035000952575993	117.1875	41.3125
0.0112615846190649	0.00723049378789146	0.0349232059361551	117.1875	41.3541666666667
0.0101432350473907	0.00746007996734833	0.0378269481568138	117.1875	41.3958333333333
0.00891441248896239	0.00725841941635679	0.0363407993616535	117.1875	41.4375
0.0110298373674246	0.00803976768094575	0.0379232402603104	117.1875	41.4791666666667
0.011243536367661	0.00774695221994137	0.0379378555410972	117.1875	41.5208333333333
0.0124738727625056	0.00748838724788912	0.034695269143772	117.1875	41.5625
0.00962735781015089	0.00785581035079837	0.036347086838951	117.1875	41.6041666666667
0.0091112032230809	0.00787264612283028	0.036356303980358	117.1875	41.6458333333333
0.00694198836241661	0.00779310470929281	0.0377352022274916	117.1875	41.6875
0.00564800810903309	0.00669589552081427	0.0431783130465658	117.1875	41.7291666666667
0.00510519173285741	0.00389781520870521	0.0423497837782765	117.1875	41.7708333333333
0.00545471686536921	0.00422152959891387	0.0433745498618632	117.1875	41.8125
0.00594946078288879	0.00684894837038784	0.0427399598722036	117.1875	41.8541666666667
0.00578974506520019	0.00636725891382069	0.042927186425229	117.1875	41.8958333333333
0.00594189284187322	0.00615067579250817	0.0430438658984044	117.1875	41.9375
0.00616425797443647	0.0064687062300208	0.0427923987797615	117.1875	41.9791666666667
0.00569879493907341	0.00420440632948852	0.0437447098094632	117.1875	42.0208333333333
0.0058605247885354	0.0039596591488307	0.0404184157127479	117.1875	42.0625
0.00566827849953473	0.00432012605221141	0.0381456713643139	117.1875	42.1041666666667
0.00711312914376153	0.00574860286010218	0.0375905429022715	117.1875	42.1458333333333
0.00667719209561408	0.00443741206527295	0.0407722609237145	117.1875	42.1875
0.00688522501671216	0.0043097029172788	0.0420913461495075	117.1875	42.2291666666667
0.00727137544277233	0.00388369329874884	0.0423917264250696	117.1875	42.2708333333333
0.00704036575810037	0.00361240881845417	0.0409685947585258	117.1875	42.3125
0.00670019613843421	0.00421458569875199	0.0402753470194761	117.1875	42.3541666666667
0.0394866496803101	0.0106598006877144	0.0428652914292069	117.229166666667	40.0208333333333
0.0360101846101603	0.0107514146275956	0.0428115316871537	117.229166666667	40.0625
0.03453277078521	0.0103573465146885	0.0424571898321508	117.229166666667	40.1041666666667
0.0376676084602077	0.00999309197726762	0.0458173379452907	117.229166666667	40.1458333333333
0.0374183007784864	0.0090398910037447	0.046076524187941	117.229166666667	40.1875
0.032217123182699	0.00891465567916706	0.0459301252780367	117.229166666667	40.2291666666667
0.0273381845396069	0.00785957277768315	0.045931941876988	117.229166666667	40.2708333333333
0.0242671596318734	0.00901792556293778	0.0460593708145951	117.229166666667	40.3125
0.022501196617007	0.00840862426749156	0.045119647404381	117.229166666667	40.3541666666667
0.0249255476083067	0.0072988371608295	0.0443954075694736	117.229166666667	40.3958333333333
0.02499930909844	0.00699271470545466	0.0443062616053597	117.229166666667	40.4375
0.0229366371599131	0.0068481542235618	0.0434273093058923	117.229166666667	40.4791666666667
0.022732838748709	0.0067331396869562	0.0428811908805119	117.229166666667	40.5208333333333
0.0234941963225322	0.00677082840719341	0.0412501326991364	117.229166666667	40.5625
0.0232102873367207	0.00661105570424851	0.039639857172618	117.229166666667	40.6041666666667
0.0233520512227286	0.00634154220210464	0.0388659816863327	117.229166666667	40.6458333333333
0.0220388722144034	0.00632584579258706	0.0382681985172695	117.229166666667	40.6875
0.0231947394208662	0.00633692384083458	0.0382746753526546	117.229166666667	40.7291666666667
0.0194825330706059	0.00642514975736385	0.0371390086707781	117.229166666667	40.7708333333333
0.0195812152760897	0.00646351270452071	0.0369136357212751	117.229166666667	40.8125
0.0173038739134555	0.00651616295128426	0.0367707402552727	117.229166666667	40.8541666666667
0.0154529512556745	0.00650293251499235	0.0366077619052982	117.229166666667	40.8958333333333
0.0141084730199694	0.00656847822280304	0.0367102701908242	117.229166666667	40.9375
0.0105386832819961	0.00657563022608561	0.0366843503004179	117.229166666667	40.9791666666667
0.00811915858456214	0.00700665175938395	0.0390886619067077	117.229166666667	41.0208333333333
0.00969337273665384	0.00705008098965332	0.0361072993869276	117.229166666667	41.0625
0.0134248906603971	0.00634235583993489	0.0359496729261693	117.229166666667	41.1041666666667
0.0150053445859871	0.00614161684577356	0.0357385610956892	117.229166666667	41.1458333333333
0.012039193980421	0.00735077473380796	0.0353250983319163	117.229166666667	41.1875
0.0139880370112865	0.006007903648972	0.0347368064948524	117.229166666667	41.2291666666667
0.014041712439646	0.00609694171869016	0.0348989236512096	117.229166666667	41.2708333333333
0.0121478346835655	0.00709723538075645	0.0348914480637698	117.229166666667	41.3125
0.0115253646369692	0.00669495307946942	0.0349373103742741	117.229166666667	41.3541666666667
0.00930338443792945	0.00741513176509332	0.0376815679221972	117.229166666667	41.3958333333333
0.0116344242109647	0.00732791531000654	0.034547550558189	117.229166666667	41.4375
0.0128147622369439	0.00680688433878781	0.0346131753877085	117.229166666667	41.4791666666667
0.0129265167885749	0.00728125348209543	0.034636868888869	117.229166666667	41.5208333333333
0.0110335791113455	0.00851452096120619	0.0376983042859512	117.229166666667	41.5625
0.00659265243189468	0.00855547166013153	0.040016851366924	117.229166666667	41.6041666666667
0.0067387521135131	0.00799228668366339	0.0388515734152121	117.229166666667	41.6458333333333
0.00740102816296032	0.00772578560249572	0.0379841998659152	117.229166666667	41.6875
0.0062355848807735	0.0081119923594739	0.0414611720172449	117.229166666667	41.7291666666667
0.00592680214288406	0.00766408207656646	0.0419655542936156	117.229166666667	41.7708333333333
0.00545711669863952	0.00528513511458749	0.0432241307648121	117.229166666667	41.8125
0.00570250631202109	0.00674852322797795	0.0426007637042401	117.229166666667	41.8541666666667
0.00640402544641752	0.00781041947640376	0.0415519724409514	117.229166666667	41.8958333333333
0.00721955363253424	0.00764049704138327	0.0380984382729628	117.229166666667	41.9375
0.00629888794335895	0.00696307378762293	0.0425184133568113	117.229166666667	41.9791666666667
0.00583063833119703	0.00454017538014975	0.044034923760109	117.229166666667	42.0208333333333
0.00497576156196446	0.00359332362785348	0.0424851658737505	117.229166666667	42.0625
0.00472804974167484	0.00341680937261994	0.0406076147277504	117.229166666667	42.1041666666667
0.00563073253822209	0.00436338789430326	0.0394975991834707	117.229166666667	42.1458333333333
0.00660655242463488	0.00421581584292694	0.0379596024071049	117.229166666667	42.1875
0.00688522833810237	0.00424046115791289	0.040017921450001	117.229166666667	42.2291666666667
0.00695115843687277	0.00416967267624508	0.0412282936912015	117.229166666667	42.2708333333333
0.00679790182308021	0.00405349505430418	0.0401496373653803	117.229166666667	42.3125
0.00692069838232037	0.00492858280675675	0.0386090113753219	117.229166666667	42.3541666666667
0.00717765439858715	0.00533578391436582	0.0372001548357887	117.229166666667	42.3958333333333
0.00777089251545853	0.00586488659138092	0.037275734970053	117.229166666667	42.5208333333333
0.0413486486283111	0.0111681382876232	0.0428251997559179	117.270833333333	39.9791666666667
0.0403789554987624	0.0104718474498747	0.0428351035169724	117.270833333333	40.0208333333333
0.0384163772877089	0.0107856955869822	0.0428382048748921	117.270833333333	40.0625
0.0316254423822803	0.0097855917698479	0.0430103794776341	117.270833333333	40.1041666666667
0.0353782722662386	0.00969702907521239	0.0459279916576137	117.270833333333	40.1458333333333
0.0365517084317525	0.00887124992386737	0.0457725819097589	117.270833333333	40.1875
0.0328241330058539	0.00880563916762673	0.0457211587755682	117.270833333333	40.2291666666667
0.0267688305692406	0.00755675300560616	0.0463488916332834	117.270833333333	40.2708333333333
0.0238724705301889	0.00831786317367124	0.0462649169878702	117.270833333333	40.3125
0.0214839097902204	0.00924473913116225	0.0456499028634543	117.270833333333	40.3541666666667
0.0247044646047663	0.00746718693728975	0.0445631596102382	117.270833333333	40.3958333333333
0.0233786530664645	0.00760897201163954	0.0444767198116978	117.270833333333	40.4375
0.0221950878179382	0.00756408889558915	0.0437047499979068	117.270833333333	40.4791666666667
0.020036553631306	0.00787173058178962	0.0432859925926726	117.270833333333	40.5208333333333
0.0195635975884959	0.00756066857181438	0.0414454147839959	117.270833333333	40.5625
0.0215904312064311	0.00642638566647975	0.0406569536486193	117.270833333333	40.6041666666667
0.0232954142765803	0.00656199546814417	0.0394155891111569	117.270833333333	40.6458333333333
0.0207719271393145	0.00633883216159694	0.038319397649369	117.270833333333	40.6875
0.0225488117115632	0.00654498175902629	0.0379107075023937	117.270833333333	40.7291666666667
0.0186937424105986	0.00640965031927248	0.0379296297735348	117.270833333333	40.7708333333333
0.0162949479503071	0.00661824825036354	0.0372656236482333	117.270833333333	40.8125
0.0172255469202275	0.00666412332527554	0.0366956429571247	117.270833333333	40.8541666666667
0.015514939667254	0.00636052707579187	0.0365707130427928	117.270833333333	40.8958333333333
0.0148780218177939	0.00617919297994183	0.0364062518110268	117.270833333333	40.9375
0.0136641632868272	0.00618609095024663	0.0363804903027083	117.270833333333	40.9791666666667
0.0107246540787708	0.00659605850075445	0.0361586679736366	117.270833333333	41.0208333333333
0.0122319234839871	0.00662470781985489	0.0359272409425664	117.270833333333	41.0625
0.0129910659084436	0.00645843850243856	0.0358105231473426	117.270833333333	41.1041666666667
0.013527355551954	0.00637465887973362	0.0359847828088076	117.270833333333	41.1458333333333
0.00903115527857765	0.00743627829629663	0.0395365699273561	117.270833333333	41.1875
0.0120318055433134	0.00700038845097198	0.0349995073923363	117.270833333333	41.2291666666667
0.0126187683457565	0.00629103586450457	0.0348276433157943	117.270833333333	41.2708333333333
0.0112303416316476	0.00683912059251047	0.0348998034777675	117.270833333333	41.3125
0.0106589656693101	0.00679937039581275	0.0348884829190836	117.270833333333	41.3541666666667
0.0116845074542026	0.00711237978296821	0.0349612738356284	117.270833333333	41.3958333333333
0.0129344226006265	0.0060429978620961	0.0344084000739606	117.270833333333	41.4375
0.0124977207631163	0.00697557996507124	0.034385328758195	117.270833333333	41.4791666666667
0.0111049381406623	0.00779387422620717	0.0379097673020129	117.270833333333	41.5208333333333
0.0116539806040156	0.00827690412448485	0.0377996852380404	117.270833333333	41.5625
0.00783047355001342	0.00843128502034535	0.0381084507632226	117.270833333333	41.6041666666667
0.00583484666125194	0.00687952366970272	0.0436500060438104	117.270833333333	41.6458333333333
0.00663753951850922	0.00775668943084097	0.0391922921527951	117.270833333333	41.6875
0.00861448796344108	0.00773742912357092	0.0354855064805586	117.270833333333	41.7291666666667
0.00636620765211759	0.00842811463222388	0.0417201236596733	117.270833333333	41.7708333333333
0.00567181113923333	0.00725214135765636	0.0426075917728683	117.270833333333	41.8125
0.00551265287706706	0.00595148850475009	0.0435550397580926	117.270833333333	41.8541666666667
0.00752079057653143	0.00819544698514078	0.0382385562283672	117.270833333333	41.8958333333333
0.00744057756606037	0.00758547667950891	0.0385563387498365	117.270833333333	41.9375
0.00546478893125343	0.00575739655346844	0.0438209180310053	117.270833333333	41.9791666666667
0.00559225327449892	0.00456710057959566	0.0436217512867653	117.270833333333	42.0208333333333
0.0054781805323996	0.00380762898902514	0.0440543510218735	117.270833333333	42.0625
0.00537799407973736	0.00403447836573328	0.0412622258596814	117.270833333333	42.1041666666667
0.00505416847772524	0.00392433803723262	0.0424725181365274	117.270833333333	42.1458333333333
0.00652466349121098	0.00536297697266976	0.0380627460679099	117.270833333333	42.1875
0.00667049486140491	0.0049575886996779	0.0379604307621671	117.270833333333	42.2291666666667
0.00673023460367108	0.00459305849253668	0.0383343163882343	117.270833333333	42.2708333333333
0.00731539966213365	0.00446074198962763	0.0373074692423583	117.270833333333	42.3125
0.00728075413699582	0.00568778896160144	0.036865639859076	117.270833333333	42.3541666666667
0.00694966215675764	0.00589004922295236	0.0358976925519462	117.270833333333	42.3958333333333
0.00702082373204782	0.00595779710297449	0.0362122825531205	117.270833333333	42.4375
0.00726160011834692	0.00598710718037985	0.0370731208440916	117.270833333333	42.4791666666667
0.00767010457897086	0.00680114181281489	0.0362808104522207	117.270833333333	42.5208333333333
0.00792277637653248	0.00613034735868381	0.0369626477075477	117.270833333333	42.5625
0.00752927342652002	0.00622640455959547	0.0369647292687845	117.270833333333	42.6041666666667
0.0416193470167523	0.0107947041949247	0.0428375244958768	117.3125	39.8958333333333
0.041037620569664	0.0108670343215472	0.0425298128824065	117.3125	39.9375
0.0408294556222684	0.0108035612171894	0.0424298899328388	117.3125	39.9791666666667
0.0401589867392859	0.0101309627436381	0.0422476318369037	117.3125	40.0208333333333
0.0385936133200894	0.0103073497353928	0.0424074408217447	117.3125	40.0625
0.0323759733022786	0.0100994228773602	0.0428709001803191	117.3125	40.1041666666667
0.0337127356817206	0.00934830647378083	0.0459223177427451	117.3125	40.1458333333333
0.034924722308349	0.00885951908141357	0.0454146240781565	117.3125	40.1875
0.0327715842538183	0.00884401681632277	0.0456917936747181	117.3125	40.2291666666667
0.0289828933179852	0.00752512187703305	0.04584652143094	117.3125	40.2708333333333
0.0266275389415597	0.00748514709671968	0.0457916760782811	117.3125	40.3125
0.0220490810751328	0.00868664420562146	0.0453412699500696	117.3125	40.3541666666667
0.0240046626490829	0.00766288693071765	0.0445470207250122	117.3125	40.3958333333333
0.022395484941364	0.00766469542118662	0.0445026598947598	117.3125	40.4375
0.0219620400498499	0.00767778152963664	0.04432535257358	117.3125	40.4791666666667
0.0196398384566616	0.00823385034043183	0.0439731273156432	117.3125	40.5208333333333
0.0190788207756662	0.00824261331893523	0.0432214999985808	117.3125	40.5625
0.0200555798753271	0.00674993847633624	0.0413168956952256	117.3125	40.6041666666667
0.0197146533044131	0.00644590989880035	0.0395171773560107	117.3125	40.6458333333333
0.0200251148622676	0.00639125621500125	0.0391169479021255	117.3125	40.6875
0.0215373111521375	0.0063186220274747	0.0379917523550259	117.3125	40.7291666666667
0.0190347316335781	0.00642410168061097	0.0380704633501089	117.3125	40.7708333333333
0.0142198822454376	0.00683851868030698	0.0379323514748494	117.3125	40.8125
0.0135080779248416	0.00699279062034359	0.037032019601268	117.3125	40.8541666666667
0.0152635421805929	0.00619274803471811	0.0366321373620468	117.3125	40.8958333333333
0.0166087022046913	0.00619152273288495	0.0363318089087055	117.3125	40.9375
0.0154628802702211	0.00603187104072294	0.0360249926827025	117.3125	40.9791666666667
0.013292742587182	0.00624312490115192	0.0360589478688791	117.3125	41.0208333333333
0.0155010046048683	0.00584963231320641	0.0357474911210862	117.3125	41.0625
0.015476595681893	0.00575681831333662	0.0359610873551575	117.3125	41.1041666666667
0.0127714260937813	0.00637243968043407	0.035907197217226	117.3125	41.1458333333333
0.0108482771616202	0.00705289472398634	0.0359974017228636	117.3125	41.1875
0.0118710619399111	0.00674752827285051	0.0352174261615009	117.3125	41.2291666666667
0.0121839241125617	0.00647937244708638	0.0346790229360387	117.3125	41.2708333333333
0.0123946023357478	0.00652542204321153	0.0348517421035975	117.3125	41.3125
0.0124074522079241	0.00636932072305937	0.0348589071433641	117.3125	41.3541666666667
0.0102442772888569	0.00807715640245749	0.0382521246974341	117.3125	41.3958333333333
0.0105135093322542	0.00794392960394162	0.03778803259621	117.3125	41.4375
0.010664675769588	0.00787490578999484	0.0375623012138049	117.3125	41.4791666666667
0.00818197162080357	0.00695999424959531	0.0358671132065811	117.3125	41.5208333333333
0.00994531246533857	0.007099636212057	0.0369229023172753	117.3125	41.5625
0.00889127212388647	0.00724400092906006	0.0362894720987777	117.3125	41.6041666666667
0.00687799357959694	0.00760249411764374	0.0373879845552409	117.3125	41.6458333333333
0.00769100472995412	0.00750874965941083	0.0381045996923881	117.3125	41.6875
0.0087449490180061	0.00770524997042875	0.0356332953516098	117.3125	41.7291666666667
0.00816034575706253	0.00766577512085667	0.0354360194512658	117.3125	41.7708333333333
0.006533838086979	0.0086192301182208	0.0409120219644493	117.3125	41.8125
0.00673434544978982	0.00800722048620502	0.0389204533275042	117.3125	41.8541666666667
0.0062376189253978	0.00727805441602036	0.0422566343369422	117.3125	41.8958333333333
0.00828855520925238	0.00728174760042117	0.0357616350499878	117.3125	41.9375
0.00693175346957781	0.00862846628368764	0.0406290479369711	117.3125	41.9791666666667
0.00580376890636247	0.00631748604878187	0.0429926717540055	117.3125	42.0208333333333
0.00579664020893164	0.00556382190871515	0.0433550751187425	117.3125	42.0625
0.00573919363235902	0.00403976280408433	0.0436477485163412	117.3125	42.1041666666667
0.005195967011383	0.00403040987166049	0.0423681945836247	117.3125	42.1458333333333
0.00648434185250359	0.00500513387973585	0.0373200890808993	117.3125	42.1875
0.00693731799806496	0.00569444525376623	0.0365746383120287	117.3125	42.2291666666667
0.00712413400309118	0.00525242743792342	0.0367844099331592	117.3125	42.2708333333333
0.00711117637813471	0.00486540896402014	0.036974807865532	117.3125	42.3125
0.00763613253363286	0.00642957038204462	0.0358805843290544	117.3125	42.3541666666667
0.00680983877734601	0.00652550662778056	0.0361695988380974	117.3125	42.3958333333333
0.00694196335199229	0.00618096314591032	0.0359896338887464	117.3125	42.4375
0.00726669185898026	0.0060788740641232	0.0368645645155106	117.3125	42.4791666666667
0.00765237848408507	0.00717641442788572	0.0364127697446301	117.3125	42.5208333333333
0.00747154350968943	0.00699644890735835	0.0361434763170149	117.3125	42.5625
0.00739832057444447	0.00752842550636128	0.0363890510481894	117.3125	42.6041666666667
0.00732952105995229	0.00704788619788233	0.0362643479440982	117.3125	42.6458333333333
0.0413281243589567	0.0101858071308319	0.0428661758746985	117.354166666667	39.8125
0.0416279005977157	0.0104236243850482	0.0429831778510514	117.354166666667	39.8541666666667
0.0415753691752671	0.0103795688838306	0.0428730429753612	117.354166666667	39.8958333333333
0.0410443789843662	0.0106173306353106	0.0425739501074514	117.354166666667	39.9375
0.0408272988976843	0.010323919294444	0.0424827238146746	117.354166666667	39.9791666666667
0.0407556690175689	0.0100061780505059	0.0423409446319848	117.354166666667	40.0208333333333
0.0380088864481986	0.00982801094314963	0.0449729587596548	117.354166666667	40.0625
0.0338143483531395	0.0101918832445372	0.0453218885099993	117.354166666667	40.1041666666667
0.0336644593489281	0.0089301319013519	0.0461253931712549	117.354166666667	40.1458333333333
0.0334035552306982	0.0090545071916948	0.0458939839008842	117.354166666667	40.1875
0.0311079264528298	0.00771688752799477	0.046035426727962	117.354166666667	40.2291666666667
0.0263125824456819	0.00722519675478417	0.0459812171826759	117.354166666667	40.2708333333333
0.0243991191386735	0.00815030968026842	0.0456782269244944	117.354166666667	40.3125
0.0225073039760112	0.0086101862991883	0.0450882701104804	117.354166666667	40.3541666666667
0.0230668499318937	0.00766241755176027	0.0443546747451439	117.354166666667	40.3958333333333
0.021968132197781	0.00755244651592844	0.0444664666456567	117.354166666667	40.4375
0.0209539163631838	0.00788488751118426	0.0443150199625626	117.354166666667	40.4791666666667
0.0192419518694782	0.00908497939703105	0.0472624617142319	117.354166666667	40.5208333333333
0.018311772496821	0.00892978067468524	0.0439048312743689	117.354166666667	40.5625
0.0176348346793082	0.00749610343008757	0.0416227360905605	117.354166666667	40.6041666666667
0.0193150731338752	0.00647045235142434	0.0394037099773093	117.354166666667	40.6458333333333
0.0160609570009798	0.00727780017014236	0.0393948450427512	117.354166666667	40.6875
0.0181415128502269	0.00639268075546934	0.0380086247386057	117.354166666667	40.7291666666667
0.017286551417389	0.00641010406193204	0.0377826344917426	117.354166666667	40.7708333333333
0.0147511782387578	0.00676161370114275	0.0378822785793706	117.354166666667	40.8125
0.0123367347130795	0.00695869236363265	0.0368174238604949	117.354166666667	40.8541666666667
0.0129796207243023	0.00670274874096934	0.0367739486089963	117.354166666667	40.8958333333333
0.016282760133754	0.0061868513587556	0.0359376783171061	117.354166666667	40.9375
0.0163994525637798	0.00625487793945082	0.0359341742994464	117.354166666667	40.9791666666667
0.0170046115448681	0.00624820847341336	0.0359530706642834	117.354166666667	41.0208333333333
0.0150519026371521	0.00597790216389533	0.0358237326619744	117.354166666667	41.0625
0.0140373915022505	0.00583335591378311	0.0360018022988406	117.354166666667	41.1041666666667
0.0102171152188053	0.00666978831687431	0.0360703467658669	117.354166666667	41.1458333333333
0.0127971205357602	0.00631197081852187	0.0350658608681502	117.354166666667	41.1875
0.0144810213648583	0.00602101753079248	0.034837019075334	117.354166666667	41.2291666666667
0.0137093338340233	0.00621916457448995	0.034821791189043	117.354166666667	41.2708333333333
0.0139834742214342	0.00603783106551682	0.0347611722577888	117.354166666667	41.3125
0.0130794798642101	0.0060891298490505	0.0347065280283688	117.354166666667	41.3541666666667
0.0105697538158738	0.00762517029079758	0.0348662731990014	117.354166666667	41.3958333333333
0.00752238827399731	0.00649351152404044	0.0367415550918782	117.354166666667	41.4375
0.00935691252480643	0.00710940074019596	0.0367956864484992	117.354166666667	41.4791666666667
0.00910822827730154	0.00711784068624565	0.0362164108863433	117.354166666667	41.5208333333333
0.00860388898045293	0.00700570209358879	0.0360783345172412	117.354166666667	41.5625
0.00837262523869451	0.00694569759744757	0.035781443146972	117.354166666667	41.6041666666667
0.00673930349073182	0.00879703146568115	0.0412834567732345	117.354166666667	41.6458333333333
0.00909668079034507	0.00692534774509891	0.0363759017329428	117.354166666667	41.6875
0.00961575386522865	0.0076488368943649	0.0366862297850911	117.354166666667	41.7291666666667
0.0100118535207804	0.00686089428504474	0.0366399475200321	117.354166666667	41.7708333333333
0.00785219679090832	0.0074360480760246	0.038022521939503	117.354166666667	41.8125
0.00801469713174182	0.00706933345329226	0.0378349439809514	117.354166666667	41.8541666666667
0.00651815323111788	0.00836305201452232	0.041358486768091	117.354166666667	41.8958333333333
0.00869526027649409	0.00717747310017255	0.0353150795290918	117.354166666667	41.9375
0.00825120259265786	0.00754701999592396	0.0376631239978079	117.354166666667	41.9791666666667
0.00722774627486196	0.00767626456633138	0.0392870045044618	117.354166666667	42.0208333333333
0.00604684456892048	0.00565053556466787	0.0432814384135038	117.354166666667	42.0625
0.00485184708524198	0.00332953389879382	0.0432054062656318	117.354166666667	42.1041666666667
0.00459372801944111	0.00333569605362508	0.0392059270994666	117.354166666667	42.1458333333333
0.00570594467303957	0.00400656762372073	0.0396667364592446	117.354166666667	42.1875
0.00641199818258698	0.00491271414400832	0.037605328388903	117.354166666667	42.2291666666667
0.00733543786862353	0.00617225334749541	0.0368093495845658	117.354166666667	42.2708333333333
0.0074191655457744	0.00568407961062185	0.0360514656681749	117.354166666667	42.3125
0.00755648444587328	0.0073889879177136	0.0362226078833612	117.354166666667	42.3541666666667
0.00739177273395754	0.00806364778358491	0.0355240285182052	117.354166666667	42.3958333333333
0.00690108488668198	0.00672605799107504	0.0359418245798186	117.354166666667	42.4375
0.00762309786274178	0.00743956247176207	0.0359858458930081	117.354166666667	42.4791666666667
0.00757790240293568	0.00785067711021159	0.0347485948099192	117.354166666667	42.5208333333333
0.00715987243848407	0.00801025067227125	0.0343445394124753	117.354166666667	42.5625
0.00739012374706295	0.00777096673511332	0.0353009196088431	117.354166666667	42.6041666666667
0.00707084189272311	0.00595903720202779	0.0368849310812238	117.354166666667	42.6458333333333
0.00675835935502108	0.00615365718935589	0.0392803220096426	117.354166666667	42.6875
0.0436390762084167	0.0106962064116813	0.0437913584078663	117.395833333333	39.6875
0.0431350196450165	0.010450920924872	0.0435338951950149	117.395833333333	39.7291666666667
0.042651719788131	0.0102506800680788	0.04346316947176	117.395833333333	39.7708333333333
0.0416416725768591	0.00993723620473184	0.043033981259763	117.395833333333	39.8125
0.0414001676214594	0.00995334829036747	0.0428607168188786	117.395833333333	39.8541666666667
0.0412252140618875	0.0100532785503181	0.0427860236803052	117.395833333333	39.8958333333333
0.0409837461661445	0.00977678028842604	0.042737778501325	117.395833333333	39.9375
0.0408934747229832	0.00958022457969663	0.0425765832167226	117.395833333333	39.9791666666667
0.0415952786280335	0.00916419601609166	0.0428498974318549	117.395833333333	40.0208333333333
0.0387059807942461	0.00910858482421056	0.0451355856555071	117.395833333333	40.0625
0.0342380344348402	0.00865814338616246	0.0462147132917788	117.395833333333	40.1041666666667
0.0339491127458127	0.00859141544074731	0.0458943821894988	117.395833333333	40.1458333333333
0.0321453658796725	0.00816131718276615	0.0463412344261555	117.395833333333	40.1875
0.0285421189990066	0.00726772805205657	0.0465300249626715	117.395833333333	40.2291666666667
0.0250930935055843	0.00775174237609844	0.0458942162909182	117.395833333333	40.2708333333333
0.0257396856585929	0.00719793623032209	0.0453502009598311	117.395833333333	40.3125
0.0226119900592096	0.00824869000569543	0.0453456527450679	117.395833333333	40.3541666666667
0.022634614452905	0.00791501865645868	0.0445114493969399	117.395833333333	40.3958333333333
0.0213918535143693	0.00780583162714493	0.0445764066022473	117.395833333333	40.4375
0.0201831921251565	0.00825928740457565	0.0448604073357842	117.395833333333	40.4791666666667
0.0194923695080706	0.00919668711977628	0.0472527371716847	117.395833333333	40.5208333333333
0.0190776259609314	0.00892662780720176	0.0445882883524253	117.395833333333	40.5625
0.017926198551948	0.00802865373561375	0.0448433759859906	117.395833333333	40.6041666666667
0.0195506369980389	0.00681488361398921	0.0407694696204393	117.395833333333	40.6458333333333
0.0163544834095954	0.00773315560868165	0.0408755596611598	117.395833333333	40.6875
0.016194453075823	0.00721271611391231	0.0392422909959801	117.395833333333	40.7291666666667
0.0151163272601214	0.00716588357809962	0.0390143443613035	117.395833333333	40.7708333333333
0.0128553151443462	0.00703617853057418	0.0377297981318761	117.395833333333	40.8125
0.0126813619721048	0.00699356010742363	0.0369685319900791	117.395833333333	40.8541666666667
0.010800135679442	0.00699680298108686	0.0368770012246641	117.395833333333	40.8958333333333
0.013915847785777	0.00627293806555554	0.0362352495031514	117.395833333333	40.9375
0.0176094862212474	0.00608074432239093	0.0357495692208183	117.395833333333	40.9791666666667
0.0161428673632912	0.00606910452260928	0.0358921620192529	117.395833333333	41.0208333333333
0.0128737866472828	0.00621303977538457	0.0359413852471586	117.395833333333	41.0625
0.0109000458579516	0.00654388860579205	0.0359674284312197	117.395833333333	41.1041666666667
0.00821124223822406	0.00699982952137488	0.0390236235551567	117.395833333333	41.1458333333333
0.0125686065944841	0.00637374880353983	0.0356393110876867	117.395833333333	41.1875
0.01414112328886	0.00606875045708765	0.0348153570035528	117.395833333333	41.2291666666667
0.0111740269417744	0.00661568695567068	0.0348541834635225	117.395833333333	41.2708333333333
0.011208715611074	0.0065088125127254	0.0347395005463718	117.395833333333	41.3125
0.0108634737450714	0.00667846386069216	0.0349019581986661	117.395833333333	41.3541666666667
0.00821577637957335	0.00720816514636822	0.0370826723553709	117.395833333333	41.3958333333333
0.0073022151286525	0.00650349989930555	0.036236435106147	117.395833333333	41.4375
0.00750895126445463	0.00644833982769977	0.0364890342353205	117.395833333333	41.4791666666667
0.00754408759256818	0.00644719779569849	0.0357773012515029	117.395833333333	41.5208333333333
0.00816491715641295	0.00653819854288497	0.0362012524271885	117.395833333333	41.5625
0.0084255959083712	0.00696438050407507	0.0359246190663488	117.395833333333	41.6041666666667
0.00688380176768823	0.00721052508765801	0.0377480207665377	117.395833333333	41.6458333333333
0.0100282251706225	0.00740200889724417	0.0365931242791621	117.395833333333	41.6875
0.0115281624491455	0.00786955480590491	0.0382751442488902	117.395833333333	41.7291666666667
0.0104482634998616	0.00733806692397735	0.0369550366313108	117.395833333333	41.7708333333333
0.00887552159056876	0.00759413580445703	0.0358200892853665	117.395833333333	41.8125
0.00890863493808338	0.00755110673020561	0.0356388824439793	117.395833333333	41.8541666666667
0.00816660683866257	0.00682277833382466	0.0355674487843371	117.395833333333	41.8958333333333
0.00923330180016605	0.00698060889614073	0.0361664445097908	117.395833333333	41.9375
0.00886005605365974	0.00689985816812504	0.0354715607839551	117.395833333333	41.9791666666667
0.00733861631908708	0.00739731315342718	0.0377150402757023	117.395833333333	42.0208333333333
0.0056445864297626	0.00461183015474948	0.0435551509680474	117.395833333333	42.0625
0.00479357949086798	0.00337406584396971	0.0429895374309954	117.395833333333	42.1041666666667
0.00461371326795318	0.00299522795459852	0.0415785708448806	117.395833333333	42.1458333333333
0.00473857986413375	0.0034606439400494	0.0406401926643898	117.395833333333	42.1875
0.00623530467844647	0.00499247995781841	0.0366709444686893	117.395833333333	42.2291666666667
0.00675467848795967	0.00571397055154135	0.0361583761612591	117.395833333333	42.2708333333333
0.00724478247229449	0.0069857163513291	0.0363767250160871	117.395833333333	42.3125
0.00776998396091622	0.00777735160812769	0.0357962418312891	117.395833333333	42.3541666666667
0.00737896402021701	0.00818488281389297	0.0345682870030569	117.395833333333	42.3958333333333
0.00754081143915891	0.00801655658049301	0.0346701455165799	117.395833333333	42.4375
0.00773124014147669	0.00784422094885583	0.035894737132382	117.395833333333	42.4791666666667
0.00844200111595106	0.00847450440120879	0.0329723926415263	117.395833333333	42.5208333333333
0.00846243984696715	0.0085243597107818	0.0335271568989952	117.395833333333	42.5625
0.00690323682013239	0.00691834026276996	0.0354115289944135	117.395833333333	42.6041666666667
0.00724402020929411	0.00605502736137357	0.0366438508691679	117.395833333333	42.6458333333333
0.00712353859075017	0.00692709569829353	0.036928046744415	117.395833333333	42.6875
0.00746836321073342	0.0069960648938442	0.0373170013284379	117.395833333333	42.7291666666667
0.0434311197081396	0.0101943171905728	0.0438148654713925	117.4375	39.6458333333333
0.0431887836243845	0.0100203824851371	0.0437032142050382	117.4375	39.6875
0.0429079440922159	0.0102919967526529	0.0436340108072869	117.4375	39.7291666666667
0.0424111864220548	0.00980564989354523	0.0435748457968508	117.4375	39.7708333333333
0.0419540222014345	0.00964240381842662	0.0433493738973678	117.4375	39.8125
0.0413541154747076	0.00973916697788026	0.0429044057860394	117.4375	39.8541666666667
0.0409539423687365	0.00981305382263259	0.0427005055173967	117.4375	39.8958333333333
0.0407202795321513	0.00927814515024937	0.0453710545971353	117.4375	39.9375
0.040797225212885	0.00921839483094522	0.0452635945174014	117.4375	39.9791666666667
0.039943172544353	0.00910577246212723	0.0452143051527852	117.4375	40.0208333333333
0.0379274155244162	0.00943460656021334	0.0452708216159916	117.4375	40.0625
0.0329763286559305	0.00791737601712853	0.0464290432445898	117.4375	40.1041666666667
0.0333225361888879	0.00820385073441099	0.0463057739887578	117.4375	40.1458333333333
0.0329541788436408	0.00832438437809176	0.0462268551422342	117.4375	40.1875
0.0299476010004131	0.00760222219257861	0.0460306441706398	117.4375	40.2291666666667
0.0278808866019136	0.00697439896632607	0.0457099587810588	117.4375	40.2708333333333
0.0259894689272932	0.00699091317581363	0.0451272534516682	117.4375	40.3125
0.023867786590432	0.00736116654650448	0.0447949175019411	117.4375	40.3541666666667
0.0219813132685537	0.00763216149463901	0.0446479040010258	117.4375	40.3958333333333
0.021061685757204	0.00793216679667905	0.0446802790311434	117.4375	40.4375
0.0198854391051923	0.00851048555114501	0.0477810725910294	117.4375	40.4791666666667
0.0195660451433797	0.00860345593516685	0.0461701161388824	117.4375	40.5208333333333
0.0182118320757788	0.00696667370610908	0.0510163763044753	117.4375	40.5625
0.0186511771544206	0.00840089085538293	0.0466767248468458	117.4375	40.6041666666667
0.0181452273500764	0.0072711476285477	0.040968527678355	117.4375	40.6458333333333
0.0166283695877572	0.00754286826772515	0.0409491521622522	117.4375	40.6875
0.0128924354389995	0.00802034482868245	0.0394614620926687	117.4375	40.7291666666667
0.0117592796880555	0.0079120675307309	0.0422853769285491	117.4375	40.7708333333333
0.0119847921172418	0.00759179195145206	0.0388831956131121	117.4375	40.8125
0.0120413737755137	0.00690443636454191	0.0368276115645968	117.4375	40.8541666666667
0.0111824222127882	0.00705693283879761	0.0369910439363478	117.4375	40.8958333333333
0.0134912788941932	0.00648174084660465	0.0364211642792934	117.4375	40.9375
0.0170726386295886	0.00625307344484588	0.035823217860823	117.4375	40.9791666666667
0.0164057491316636	0.00616454590211906	0.0357335993944258	117.4375	41.0208333333333
0.0150803333863379	0.0058999512229555	0.0358707017508607	117.4375	41.0625
0.0130871237986874	0.00637893333657149	0.035860166206314	117.4375	41.1041666666667
0.0110704395602776	0.00687826236211762	0.0360763157430451	117.4375	41.1458333333333
0.0139336021109542	0.00617771330218657	0.0349519066916654	117.4375	41.1875
0.0112555022454379	0.00666749937655216	0.0350355977511375	117.4375	41.2291666666667
0.00787631108884047	0.00657956636650086	0.03729297205624	117.4375	41.2708333333333
0.00934605460891886	0.00756342634820006	0.0382750284454333	117.4375	41.3125
0.00952054378961024	0.00742798147316811	0.038064224958609	117.4375	41.3541666666667
0.00760167541658444	0.00653513988074868	0.0367755582533874	117.4375	41.3958333333333
0.00969179332204831	0.00723250851864215	0.0382174910180618	117.4375	41.4375
0.00874508017096343	0.00708045994395179	0.0366434694752466	117.4375	41.4791666666667
0.0117583535989925	0.00702045993574457	0.0343078587801762	117.4375	41.5208333333333
0.0134091747194999	0.0064354277695547	0.034395193647909	117.4375	41.5625
0.0124968028771973	0.00679453933838475	0.0344509724819696	117.4375	41.6041666666667
0.0118226764901227	0.00687238758839571	0.0345434985681903	117.4375	41.6458333333333
0.0127631839294038	0.00595925705669322	0.0346254950818898	117.4375	41.6875
0.0133275154462657	0.00707448333050474	0.0347201448709332	117.4375	41.7291666666667
0.012410136975818	0.00718121330761612	0.0348512475279757	117.4375	41.7708333333333
0.0105218479684656	0.00722035108321217	0.0370378733290297	117.4375	41.8125
0.0100399448853157	0.00740737053261468	0.0366473699341646	117.4375	41.8541666666667
0.00998442509101767	0.00728087212044964	0.0369430298170423	117.4375	41.8958333333333
0.0101812532041241	0.00710149851445479	0.0367959916896966	117.4375	41.9375
0.00827362258176202	0.00613956584625474	0.0368947199511845	117.4375	41.9791666666667
0.00617356244656076	0.00606164079917058	0.0426636348455247	117.4375	42.0208333333333
0.00546593054757909	0.00457332656224977	0.0430491103787812	117.4375	42.0625
0.00554779966847316	0.00433264433360068	0.0433928194301872	117.4375	42.1041666666667
0.00538182740365066	0.00363229796659199	0.0437812301695159	117.4375	42.1458333333333
0.00491070057008471	0.00402023093282849	0.0402247026151401	117.4375	42.1875
0.0049955270591186	0.00435202513949197	0.0379184727411586	117.4375	42.2291666666667
0.00500623088669086	0.004430761310822	0.038776464575741	117.4375	42.2708333333333
0.00650997712992745	0.00644674581448367	0.035867906333345	117.4375	42.3125
0.005880632239445	0.00573690526824273	0.0361906721990095	117.4375	42.3541666666667
0.00703207401012489	0.00756046946335981	0.0364508271543563	117.4375	42.3958333333333
0.00765502752991892	0.00828013130854525	0.0341148125956452	117.4375	42.4375
0.00838654780387213	0.00869612619153361	0.0329610064888596	117.4375	42.4791666666667
0.00841110092066666	0.00876362161656824	0.0331148404315032	117.4375	42.5208333333333
0.00751193903440514	0.00793015017031536	0.0345473674783381	117.4375	42.5625
0.00790709632237395	0.00771563180489472	0.0355214175119311	117.4375	42.6041666666667
0.00734859761764048	0.00691209201712687	0.0361522826677934	117.4375	42.6458333333333
0.00711647284554098	0.00590679307184993	0.0367707174108811	117.4375	42.6875
0.00750321893696662	0.00660480865050261	0.0375628658496653	117.4375	42.7291666666667
0.00790902728157979	0.00781718187686259	0.0353875143965581	117.4375	42.7708333333333
0.0431199250789447	0.0100150195378767	0.0435929173090484	117.479166666667	39.6041666666667
0.0432328566683916	0.00961161183534532	0.0437360678768415	117.479166666667	39.6458333333333
0.0427003628914902	0.00969603949844042	0.0435007935708263	117.479166666667	39.6875
0.0423508608398393	0.0097780519597705	0.043445197748655	117.479166666667	39.7291666666667
0.0422464324440306	0.0097244122814145	0.0434830914224891	117.479166666667	39.7708333333333
0.0418264363235737	0.00945698304783595	0.043383539044186	117.479166666667	39.8125
0.0414121015269441	0.00938594924039816	0.0430206210100825	117.479166666667	39.8541666666667
0.0411831284085853	0.0095448761594031	0.0429320648356248	117.479166666667	39.8958333333333
0.0410482734687602	0.00936677406564031	0.0429536952304615	117.479166666667	39.9375
0.0400174211638298	0.00871600403327378	0.0453702342187212	117.479166666667	39.9791666666667
0.0387111187388171	0.00892129704259503	0.0456874315383023	117.479166666667	40.0208333333333
0.0370153674741358	0.00784795393862926	0.0457551639643232	117.479166666667	40.0625
0.0338467671684567	0.00816823938616094	0.0464778432720565	117.479166666667	40.1041666666667
0.0330464142802516	0.00793050023122934	0.0462848915737412	117.479166666667	40.1458333333333
0.0313254760640934	0.00752705921023524	0.0464875770771157	117.479166666667	40.1875
0.0265556105973768	0.00780594493725097	0.0466613367051149	117.479166666667	40.2291666666667
0.0274351099034158	0.0069756237409044	0.0454257361141428	117.479166666667	40.2708333333333
0.0247510818136149	0.00773582803988689	0.0455033012004212	117.479166666667	40.3125
0.0221888809899818	0.00796585816557152	0.0452783773750717	117.479166666667	40.3541666666667
0.0220624187008161	0.00763253347244338	0.0445689727001664	117.479166666667	40.3958333333333
0.0221176294093926	0.00743857920050829	0.0443338262130478	117.479166666667	40.4375
0.0210065862563759	0.00761959281527105	0.0442691472185487	117.479166666667	40.4791666666667
0.0200618411270466	0.00777363371703253	0.045006342377676	117.479166666667	40.5208333333333
0.0190192302730424	0.00741035421828306	0.0517932114549475	117.479166666667	40.5625
0.0180243193629431	0.0065619559052457	0.0505015929142397	117.479166666667	40.6041666666667
0.0169362747134915	0.00810764487251114	0.0416093521624334	117.479166666667	40.6458333333333
0.0162823496261047	0.00762739248086309	0.0408117267455075	117.479166666667	40.6875
0.0148522381181189	0.0081515117350729	0.0440259797773514	117.479166666667	40.7291666666667
0.0157493702431285	0.00762275015268395	0.0493973554846009	117.479166666667	40.7708333333333
0.0111268705357757	0.00748152538422202	0.0412675303462013	117.479166666667	40.8125
0.0110725079552722	0.00702905858257102	0.0369115227287244	117.479166666667	40.8541666666667
0.0123277631876536	0.00699413789791016	0.0369027505108888	117.479166666667	40.8958333333333
0.013454088506127	0.00655891576523346	0.0364498749131153	117.479166666667	40.9375
0.0166466755329486	0.00628075084712812	0.0357115380650362	117.479166666667	40.9791666666667
0.0158791659695122	0.00608156451941462	0.0357305353137854	117.479166666667	41.0208333333333
0.0163117649681819	0.00596671993353377	0.0357020305968549	117.479166666667	41.0625
0.0161290731775303	0.00564245594085705	0.0358476005518842	117.479166666667	41.1041666666667
0.0150861212718927	0.00547716075859371	0.0359975486626919	117.479166666667	41.1458333333333
0.0146877266277358	0.00616631899748891	0.0351666522445073	117.479166666667	41.1875
0.010797769872984	0.00706505898790219	0.0355230307329191	117.479166666667	41.2291666666667
0.00817934587349162	0.00681252881701509	0.0373948521290679	117.479166666667	41.2708333333333
0.0116898276282089	0.00655880536913116	0.0346898515211399	117.479166666667	41.3125
0.0108614778164171	0.0066458355108509	0.0347956144850631	117.479166666667	41.3541666666667
0.0116181088953745	0.00642392365813544	0.0347161679270716	117.479166666667	41.3958333333333
0.0110673624062707	0.00648801283252098	0.0349883723069599	117.479166666667	41.4375
0.0137674424678593	0.00595948999890578	0.0343512106129264	117.479166666667	41.4791666666667
0.0136045368111959	0.00601416352640755	0.0343493911498867	117.479166666667	41.5208333333333
0.0104259208807872	0.00727759436179861	0.0378773390589269	117.479166666667	41.5625
0.0111770084292893	0.00757216388298511	0.0376010202023257	117.479166666667	41.6041666666667
0.0120027401160737	0.00688728445479537	0.0345671441800385	117.479166666667	41.6458333333333
0.0102707921591004	0.00686656835162349	0.0372666924856271	117.479166666667	41.6875
0.0122340445328662	0.00694940560563431	0.0347499718627962	117.479166666667	41.7291666666667
0.0106938166247261	0.00740785690250352	0.0370991779357822	117.479166666667	41.7708333333333
0.0102937780720658	0.00708395696020975	0.0370150024318813	117.479166666667	41.8125
0.0103765705631815	0.00725774480289187	0.0369461543893921	117.479166666667	41.8541666666667
0.0108877631322496	0.00776776097671159	0.0376222075126533	117.479166666667	41.8958333333333
0.00969417727634087	0.00735828045759667	0.0367416036953092	117.479166666667	41.9375
0.00836924472251221	0.00625628523998117	0.035722828639456	117.479166666667	41.9791666666667
0.00620470175904311	0.00659805610366992	0.0425683971886242	117.479166666667	42.0208333333333
0.00583307711543805	0.00528834089613351	0.0442975233822003	117.479166666667	42.0625
0.00582331466971171	0.00549404665767483	0.0437245060101069	117.479166666667	42.1041666666667
0.00519363584110292	0.00356195963382398	0.0433476190902062	117.479166666667	42.1458333333333
0.00506488881924757	0.0040586457820468	0.0399644481962966	117.479166666667	42.1875
0.0046526746165057	0.00325800892029464	0.0428870787180956	117.479166666667	42.2291666666667
0.00480836073874124	0.00399103548836497	0.0419329040242897	117.479166666667	42.2708333333333
0.005134310311734	0.00494301421141659	0.0364421201124992	117.479166666667	42.3125
0.00512858746225279	0.0046656987117679	0.0367870188637302	117.479166666667	42.3541666666667
0.00551245032649828	0.00469797251760053	0.0367321894508191	117.479166666667	42.3958333333333
0.00783596402218513	0.00786437205792513	0.0359196819207364	117.479166666667	42.4375
0.00702608231779937	0.00810707810977477	0.0346712454421335	117.479166666667	42.4791666666667
0.00741797455403266	0.00725473696146081	0.035330838991477	117.479166666667	42.5208333333333
0.00730046701467482	0.00731470612586069	0.0354711315047699	117.479166666667	42.5625
0.00805366974947956	0.00778215886317933	0.0355440225016344	117.479166666667	42.6041666666667
0.00780447629208222	0.00702459962092484	0.0365250826359682	117.479166666667	42.6458333333333
0.00732639343845323	0.00599652371777684	0.0360084527861211	117.479166666667	42.6875
0.00767909603204857	0.00647403935496902	0.037277264107891	117.479166666667	42.7291666666667
0.00856549415312969	0.0075063883116535	0.0337396274195896	117.479166666667	42.7708333333333
0.00834517807015143	0.00855540640978961	0.0335510695774181	117.479166666667	42.8125
0.0430313411402651	0.0101619379264706	0.0435539557887467	117.520833333333	39.6041666666667
0.0431008065490408	0.00962917804683477	0.0437121845275648	117.520833333333	39.6458333333333
0.0423668191581888	0.00945052127154041	0.0435533536984589	117.520833333333	39.6875
0.0422446144736787	0.00928336944204322	0.0435848413349349	117.520833333333	39.7291666666667
0.0419494470705779	0.00932952746089451	0.0434075935613092	117.520833333333	39.7708333333333
0.041579399421623	0.00920060475632744	0.0432576379346944	117.520833333333	39.8125
0.0411889501342651	0.0091328672636927	0.0428428871116592	117.520833333333	39.8541666666667
0.0411441042468616	0.00898391077241652	0.042974378872815	117.520833333333	39.8958333333333
0.0404593808063848	0.00848436877991483	0.0428271668076304	117.520833333333	39.9375
0.0386474995207532	0.0089461969149174	0.0452844682364847	117.520833333333	39.9791666666667
0.0377658476530342	0.00958594778558455	0.045768732527581	117.520833333333	40.0208333333333
0.0366982637835803	0.00819391199183181	0.0457153209805473	117.520833333333	40.0625
0.0359646838359437	0.00808735092431664	0.0464916785313287	117.520833333333	40.1041666666667
0.0335309418422353	0.00820843075358008	0.0461917310171435	117.520833333333	40.1458333333333
0.0299034261762853	0.00743914466994093	0.0470995539790749	117.520833333333	40.1875
0.025739170179432	0.00842549584855244	0.046708519869243	117.520833333333	40.2291666666667
0.0263622706325171	0.00733405735635273	0.0460086054857779	117.520833333333	40.2708333333333
0.0225704800529921	0.00864186876359339	0.0466302100934717	117.520833333333	40.3125
0.0212493372157731	0.00869988889012475	0.0458184286603624	117.520833333333	40.3541666666667
0.0221309333750937	0.00785522733417934	0.0448484325419196	117.520833333333	40.3958333333333
0.0226707895573494	0.00728120648553415	0.0442406911461648	117.520833333333	40.4375
0.0213663086030932	0.00728587240943481	0.043887801570066	117.520833333333	40.4791666666667
0.020561571597387	0.00762127589934695	0.0442128579501554	117.520833333333	40.5208333333333
0.0196347316212621	0.0090670290859007	0.0506031719763664	117.520833333333	40.5625
0.0190399629372288	0.00943722606054731	0.0501223960451873	117.520833333333	40.6041666666667
0.0172091710447958	0.00856220128285269	0.0453407211433089	117.520833333333	40.6458333333333
0.0159309127682966	0.00796130261561834	0.0408098408150923	117.520833333333	40.6875
0.0145622400181809	0.00802620906720512	0.0433506243459204	117.520833333333	40.7291666666667
0.0151268121895194	0.00816089713778104	0.0492010569908744	117.520833333333	40.7708333333333
0.0141100691003978	0.00850285786545908	0.045621505332874	117.520833333333	40.8125
0.0102341689206182	0.00739309523937548	0.0369766401390442	117.520833333333	40.8541666666667
0.013848587088113	0.00664907608588997	0.0368390929915989	117.520833333333	40.8958333333333
0.0145713815707423	0.00629177910617132	0.0361614864462729	117.520833333333	40.9375
0.0176640068600502	0.00618465894074634	0.0356535356151778	117.520833333333	40.9791666666667
0.0167432321019683	0.00611487549533748	0.0356739525051468	117.520833333333	41.0208333333333
0.0180048536519853	0.00592255993534125	0.0357395932976488	117.520833333333	41.0625
0.0148748024580315	0.00593521185197331	0.0358302991700858	117.520833333333	41.1041666666667
0.0161893116256755	0.00553791938041757	0.035907901567947	117.520833333333	41.1458333333333
0.0146967354578957	0.00606245085647015	0.0353190342643774	117.520833333333	41.1875
0.0115584731524435	0.00676283417634253	0.0352964501914971	117.520833333333	41.2291666666667
0.010427220448414	0.00713776973311085	0.0353238195089503	117.520833333333	41.2708333333333
0.0123751000420154	0.00631081250956434	0.0347710083670091	117.520833333333	41.3125
0.0126821457155074	0.00612220525308793	0.0347432281488151	117.520833333333	41.3541666666667
0.0137006550037504	0.00577720828502489	0.0348288771549103	117.520833333333	41.3958333333333
0.0131578901359899	0.00594642268449005	0.0348162486399731	117.520833333333	41.4375
0.0132788356847468	0.00594217154829121	0.0343014395498471	117.520833333333	41.4791666666667
0.0127538704607964	0.00615179129117594	0.0344184581761116	117.520833333333	41.5208333333333
0.0113553756094558	0.0064230177924125	0.0342996730100769	117.520833333333	41.5625
0.00940861928785971	0.00708400103815278	0.0363013255126449	117.520833333333	41.6041666666667
0.00881971507795695	0.00705412878552709	0.0362925255196819	117.520833333333	41.6458333333333
0.00908784585558186	0.00716242057064465	0.0359657365526497	117.520833333333	41.6875
0.00919381921727684	0.00776911888415396	0.03623840364526	117.520833333333	41.7291666666667
0.0086573685821599	0.00701053036758561	0.0360240915123893	117.520833333333	41.7708333333333
0.00699715811927228	0.00706363512514942	0.0380054812425455	117.520833333333	41.8125
0.00805016628482911	0.00689995510191624	0.0353844379123439	117.520833333333	41.8541666666667
0.00842543382350689	0.00718817505374496	0.0353004334768086	117.520833333333	41.8958333333333
0.00730724656981473	0.00762124783733421	0.0384301281077393	117.520833333333	41.9375
0.00761989995600409	0.00705694014727983	0.0384786274536627	117.520833333333	41.9791666666667
0.00556270346464824	0.00544102780301958	0.0437695616456494	117.520833333333	42.0208333333333
0.00702981538252876	0.00712571733901873	0.0377128124170847	117.520833333333	42.0625
0.00562571865880486	0.00504602398278341	0.0436578624338986	117.520833333333	42.1041666666667
0.00538183829604777	0.00393144699974476	0.0433970469460691	117.520833333333	42.1458333333333
0.00518188317120435	0.00363404430300787	0.0432476243139785	117.520833333333	42.1875
0.00523911618846953	0.00358889323355859	0.0434706530637152	117.520833333333	42.2291666666667
0.00457761801868502	0.00394035705923365	0.0395977888122874	117.520833333333	42.2708333333333
0.00530951278363887	0.00459667464312924	0.0368641586903965	117.520833333333	42.3125
0.00548786200555795	0.0048105513510884	0.0364348670467334	117.520833333333	42.3541666666667
0.00509550596663721	0.00416514044037287	0.0395936901024079	117.520833333333	42.3958333333333
0.0086728124555915	0.00806864337309134	0.0355257759051644	117.520833333333	42.4375
0.00663642554282268	0.00678047159320258	0.0354378958250949	117.520833333333	42.4791666666667
0.00527728797506911	0.00431051364689457	0.0374309361263643	117.520833333333	42.5208333333333
0.00739625364522036	0.00510017900718131	0.0373149449065925	117.520833333333	42.5625
0.00800245975518697	0.00761120748416836	0.0357165828702449	117.520833333333	42.6041666666667
0.00772023634238698	0.00630588456278341	0.036594480962079	117.520833333333	42.6458333333333
0.00719501349754557	0.00591195141010955	0.0361804578760848	117.520833333333	42.6875
0.00786043512375814	0.00622542927836857	0.0366886196099288	117.520833333333	42.7291666666667
0.00845767765935803	0.00732844504016161	0.0359503850714063	117.520833333333	42.7708333333333
0.00730654349470557	0.00793089572753155	0.0359360226172205	117.520833333333	42.8125
0.0406954152441119	0.00831545600805448	0.0431290080172344	117.5625	39.5625
0.0427683957936831	0.00983705172920581	0.0435359114797168	117.5625	39.6041666666667
0.0427845672889298	0.00974451158657014	0.0437456865421616	117.5625	39.6458333333333
0.0418876791929315	0.00938878746954985	0.0434192942486668	117.5625	39.6875
0.0419683453818443	0.00879304850107653	0.0435291707583503	117.5625	39.7291666666667
0.0416251114166031	0.00883896009435994	0.0434055915063698	117.5625	39.7708333333333
0.0413391737415365	0.00877350711571189	0.0433322851014462	117.5625	39.8125
0.0410260970278839	0.00848366742341357	0.0431680705934962	117.5625	39.8541666666667
0.0407622210630943	0.00850581427316686	0.0428910836697078	117.5625	39.8958333333333
0.03959374676377	0.00829491515106437	0.0457820432268312	117.5625	39.9375
0.0387789593977044	0.00882450239365043	0.0455797254471348	117.5625	39.9791666666667
0.0378408577815899	0.0095639766819736	0.0458289771278204	117.5625	40.0208333333333
0.0370024016820407	0.00851641570095769	0.0457271854477564	117.5625	40.0625
0.0361849294012029	0.00765311805228782	0.0458981951155307	117.5625	40.1041666666667
0.0335992662038996	0.00804946734860155	0.0463213694585999	117.5625	40.1458333333333
0.0285830212250632	0.00743883876771235	0.0474392678730352	117.5625	40.1875
0.0275589607587282	0.00768475527771617	0.0465492670801222	117.5625	40.2291666666667
0.0254116854176185	0.00801757794052306	0.0466120430366921	117.5625	40.2708333333333
0.0231167754996305	0.00919109706407309	0.0489515512015198	117.5625	40.3125
0.0214532158428018	0.00924485259847849	0.048869247458319	117.5625	40.3541666666667
0.0214617933449014	0.0080229658940953	0.0447546182422413	117.5625	40.3958333333333
0.0212756488238768	0.00745332041279021	0.044089473262416	117.5625	40.4375
0.0214213058326689	0.00715189403423614	0.0433222702420842	117.5625	40.4791666666667
0.0202592180714815	0.00730505579682849	0.0434267656748435	117.5625	40.5208333333333
0.0193850962798928	0.00854952837748635	0.0475566556230358	117.5625	40.5625
0.0179466113490243	0.00891568504602847	0.0454528561471138	117.5625	40.6041666666667
0.0175443859616219	0.00859638329721634	0.0438542635332806	117.5625	40.6458333333333
0.0163234665603614	0.00774939578015429	0.0408271875990474	117.5625	40.6875
0.0149603228608196	0.00841642937712289	0.0415465080176794	117.5625	40.7291666666667
0.0142867079579902	0.00820572638401965	0.0423010267286078	117.5625	40.7708333333333
0.0125699994222513	0.00782860439991773	0.0427376429913831	117.5625	40.8125
0.010500320149587	0.00731024485434249	0.0370447997519724	117.5625	40.8541666666667
0.0141772557955403	0.006305148320406	0.036598084590666	117.5625	40.8958333333333
0.0161259302249443	0.00605809486264892	0.0359061604325982	117.5625	40.9375
0.0185947401973527	0.00599748327995262	0.0356691281894381	117.5625	40.9791666666667
0.0150941293583465	0.00600346867456521	0.0358316842698611	117.5625	41.0208333333333
0.0150606881945765	0.00595678995874151	0.0358205745501087	117.5625	41.0625
0.0140826511808331	0.0059402608614873	0.0360551422892243	117.5625	41.1041666666667
0.0121745164067793	0.00606313468657969	0.0359330281955845	117.5625	41.1458333333333
0.0122252480739976	0.00654260022269009	0.0358863804619855	117.5625	41.1875
0.013086839621527	0.00565995055241179	0.0346224230522916	117.5625	41.2291666666667
0.0107881147899656	0.00681339421905414	0.0347559298083897	117.5625	41.2708333333333
0.0141669407316774	0.00581491437639431	0.0347376533969794	117.5625	41.3125
0.0130485303965408	0.00605985794964539	0.03474489647926	117.5625	41.3541666666667
0.0158605298018882	0.00550123350265795	0.0347178289005175	117.5625	41.3958333333333
0.0132560895537876	0.0060475732449927	0.0348180359402187	117.5625	41.4375
0.0083073880671366	0.00666059539028441	0.0368557198596435	117.5625	41.4791666666667
0.0117271791993195	0.0071329071980508	0.0343541433857281	117.5625	41.5208333333333
0.00924118994896475	0.00716697163065791	0.0367721219752787	117.5625	41.5625
0.00852795732500744	0.00694629166109505	0.0361412171607993	117.5625	41.6041666666667
0.0100704085217825	0.00706200723917682	0.0370888851424393	117.5625	41.6458333333333
0.00931800767175276	0.00720832864020559	0.0363358104572476	117.5625	41.6875
0.00557947630890682	0.00682501808802172	0.043090311569003	117.5625	41.7291666666667
0.00646674349221005	0.00811955142623466	0.0414211065240351	117.5625	41.7708333333333
0.00614264978101862	0.00731732052317418	0.0421461797676921	117.5625	41.8125
0.00683451598183306	0.00707679093841011	0.0375595275724594	117.5625	41.8541666666667
0.0057246915702981	0.00656611234534015	0.0422825857133543	117.5625	41.8958333333333
0.00697118926324362	0.00774240109928743	0.0381669615356284	117.5625	41.9375
0.0083546258719336	0.0066667075643916	0.0355516633361673	117.5625	41.9791666666667
0.0062869962299447	0.00737860217994299	0.0422019362366007	117.5625	42.0208333333333
0.00752803698238974	0.0071036190368695	0.0384532378332253	117.5625	42.0625
0.00575698115244595	0.00561793730809265	0.0438112430865976	117.5625	42.1041666666667
0.00668996865047513	0.0080341780743904	0.0408512088380362	117.5625	42.1458333333333
0.00615974262397426	0.00615642527148406	0.0428944356653823	117.5625	42.1875
0.00509899236863619	0.00387201547825896	0.043242187544456	117.5625	42.2291666666667
0.00444371459886881	0.00290935317552695	0.0400266922771713	117.5625	42.2708333333333
0.00427365099591922	0.00350992688267312	0.0382501982475444	117.5625	42.3125
0.00510236829842436	0.00432477091562454	0.0374436507315304	117.5625	42.3541666666667
0.00528238382202023	0.00410434710343487	0.0395317814350059	117.5625	42.3958333333333
0.00712501472769634	0.00604198085444016	0.0363005869611806	117.5625	42.4375
0.00544638553498075	0.00429408332964235	0.0373697753932543	117.5625	42.4791666666667
0.00537881129972569	0.00406719238401557	0.0408014241622992	117.5625	42.5208333333333
0.0074936107537022	0.00515805331899461	0.0360913967678338	117.5625	42.5625
0.00787827230537218	0.00709577294021168	0.0356124298363769	117.5625	42.6041666666667
0.00716175788768011	0.00544862912073656	0.0359165086809199	117.5625	42.6458333333333
0.00768765153971652	0.00572276169890712	0.0369284072660579	117.5625	42.6875
0.00751091324407915	0.00638505154152763	0.0363321832508639	117.5625	42.7291666666667
0.00785863442481305	0.00696374381042439	0.0365145338468048	117.5625	42.7708333333333
0.00843499070014397	0.00781583687902459	0.0354427269845771	117.5625	42.8125
0.04084487279495	0.0075350197527037	0.0436621406762368	117.604166666667	39.5625
0.042882116473522	0.00940704018422726	0.0436146049014563	117.604166666667	39.6041666666667
0.0426630172123928	0.00939271734830685	0.0437387438567112	117.604166666667	39.6458333333333
0.0421088767013189	0.00902337042918339	0.0434988671742359	117.604166666667	39.6875
0.0418561749262498	0.00848875701638351	0.043525798586204	117.604166666667	39.7291666666667
0.0411154833979863	0.00848039733189104	0.0432438941131578	117.604166666667	39.7708333333333
0.0410463216540088	0.00839628810980112	0.0433286049236815	117.604166666667	39.8125
0.040995910106068	0.00836382622153219	0.0432264176694057	117.604166666667	39.8541666666667
0.0406993430571658	0.00846009179639674	0.0457089976818247	117.604166666667	39.8958333333333
0.0393695421650285	0.00828095486436405	0.0456186287123962	117.604166666667	39.9375
0.0387063325436576	0.00891872390203503	0.0456480375109712	117.604166666667	39.9791666666667
0.037511916184033	0.00789799338749587	0.045967885689011	117.604166666667	40.0208333333333
0.0369048098893604	0.00806564973122122	0.0457841250508585	117.604166666667	40.0625
0.0364867931723242	0.00740377186486441	0.0458833279952143	117.604166666667	40.1041666666667
0.0340156480571065	0.00754424806238906	0.0461458962820088	117.604166666667	40.1458333333333
0.0318523854298773	0.00765220023130861	0.0462379920810412	117.604166666667	40.1875
0.0292054711212486	0.00699972510531078	0.0459803375175009	117.604166666667	40.2291666666667
0.0268526284354505	0.00729233976010751	0.0463558703632077	117.604166666667	40.2708333333333
0.0246822025971212	0.00855319141899416	0.0465396208990999	117.604166666667	40.3125
0.0220013583129712	0.00892520015113548	0.0463684384685952	117.604166666667	40.3541666666667
0.021011683681169	0.0083205995687417	0.0454234185830751	117.604166666667	40.3958333333333
0.0207243913782617	0.00802797300874895	0.044358349380372	117.604166666667	40.4375
0.0213430751717906	0.00721123164404041	0.0433624897334613	117.604166666667	40.4791666666667
0.0218394340478966	0.00665446125984926	0.0431595330800822	117.604166666667	40.5208333333333
0.0203304677644917	0.00728368164824094	0.043245366479925	117.604166666667	40.5625
0.0184962746506879	0.00812384345737712	0.0430454444541074	117.604166666667	40.6041666666667
0.0174936257081781	0.0087389575515807	0.0457573559670724	117.604166666667	40.6458333333333
0.0164955406574906	0.00772250329920304	0.0407476298909466	117.604166666667	40.6875
0.0144559150410004	0.00733174701597221	0.0392822221846859	117.604166666667	40.7291666666667
0.0125067853465763	0.00831208859217781	0.0428739069614977	117.604166666667	40.7708333333333
0.01497101041602	0.00775636476431638	0.0489672537497562	117.604166666667	40.8125
0.0111206837547176	0.00761401163915743	0.0408719678665435	117.604166666667	40.8541666666667
0.0155782032005137	0.00626695620508332	0.0368838534003072	117.604166666667	40.8958333333333
0.0173312146177262	0.00627722722322693	0.0361432248033594	117.604166666667	40.9375
0.0181609528780136	0.00609447898454979	0.0357098071838942	117.604166666667	40.9791666666667
0.0129460158433655	0.00642291352038876	0.0360672750507182	117.604166666667	41.0208333333333
0.0120751349821063	0.00641741882286441	0.0358889179759111	117.604166666667	41.0625
0.0146753585737712	0.0058453698023227	0.0358081852589135	117.604166666667	41.1041666666667
0.0140361734536632	0.0058517002977316	0.0359305236770004	117.604166666667	41.1458333333333
0.0137378780877117	0.00579458806964659	0.0355200302061375	117.604166666667	41.1875
0.0125290991358143	0.0057702625726143	0.0351802676621898	117.604166666667	41.2291666666667
0.0111971025638278	0.0065970970494423	0.0347773352892555	117.604166666667	41.2708333333333
0.0133896034984315	0.00589080360731124	0.0345394516847048	117.604166666667	41.3125
0.0162774652785038	0.00515793901549033	0.0346906210983116	117.604166666667	41.3541666666667
0.0147905340495986	0.0051502968563451	0.0347740208734522	117.604166666667	41.3958333333333
0.0132160842956507	0.006085675699233	0.0348698105853516	117.604166666667	41.4375
0.0134130131361608	0.0059496228011549	0.0343121636598693	117.604166666667	41.4791666666667
0.0121690233954672	0.00617674034296425	0.0343576153290032	117.604166666667	41.5208333333333
0.00842807947626729	0.00698349133601926	0.0369260979933164	117.604166666667	41.5625
0.0112106504565289	0.00760040619407538	0.037836232419067	117.604166666667	41.6041666666667
0.0106982140380949	0.00769297951198511	0.0373382489468052	117.604166666667	41.6458333333333
0.00964036589491106	0.00715871134929217	0.0364291239008988	117.604166666667	41.6875
0.0070299603854994	0.007765175284126	0.038125947803079	117.604166666667	41.7291666666667
0.00642372908294624	0.00779666531497144	0.041672086553979	117.604166666667	41.7708333333333
0.00509733686063454	0.00493260258535928	0.0429315652505247	117.604166666667	41.8125
0.00506037846263912	0.00394065673721925	0.0421056510648702	117.604166666667	41.8541666666667
0.00589556934926231	0.00728938066472374	0.0421208438831856	117.604166666667	41.8958333333333
0.00654474039452545	0.00802425260894908	0.0409400793523821	117.604166666667	41.9375
0.00875992474218389	0.00727693462887637	0.0355117203052669	117.604166666667	41.9791666666667
0.00864585183662458	0.00694336292462071	0.0359032669069929	117.604166666667	42.0208333333333
0.00828988613778645	0.00633899490579932	0.0356537764601158	117.604166666667	42.0625
0.00671253653320459	0.00760307347522577	0.0389173966675164	117.604166666667	42.1041666666667
0.00609685785839138	0.00613298280320401	0.0427531438891347	117.604166666667	42.1458333333333
0.00528921780187873	0.00446161193189207	0.0432657450346635	117.604166666667	42.1875
0.00471303479519227	0.00397844125865381	0.0401521050600948	117.604166666667	42.2291666666667
0.00442519879617125	0.00407491763000885	0.0380761272481894	117.604166666667	42.2708333333333
0.00470296993136629	0.00368005534147835	0.0430107729390329	117.604166666667	42.3125
0.00463837647112308	0.00327001724582755	0.0427807369061948	117.604166666667	42.3541666666667
0.00541575976785947	0.00408315517131547	0.0398881957248998	117.604166666667	42.3958333333333
0.00538123376162514	0.0042892108303956	0.0368858118825286	117.604166666667	42.4375
0.00503617388945871	0.0032218412877494	0.0429856957746122	117.604166666667	42.4791666666667
0.00638384533955709	0.00389403341680716	0.0421652071560707	117.604166666667	42.5208333333333
0.00874648788460021	0.00578822025720847	0.0359040216162581	117.604166666667	42.5625
0.0079533975612286	0.00552783956371206	0.0364608178990728	117.604166666667	42.6041666666667
0.00698820008142075	0.00491931870963474	0.0372569291432119	117.604166666667	42.6458333333333
0.00682863659591195	0.00468388835647044	0.0405629797389798	117.604166666667	42.6875
0.00699558375454608	0.00462424511327135	0.0372488425140373	117.604166666667	42.7291666666667
0.00765166773972965	0.00518556678091619	0.0371541624938649	117.604166666667	42.7708333333333
0.00671933881032586	0.00528921037517778	0.0377460137760403	117.604166666667	42.8125
0.00631805541019639	0.00557254202648064	0.0403149539087111	117.604166666667	42.8541666666667
0.0403332131886954	0.00852894022538966	0.0429833986496814	117.645833333333	39.5208333333333
0.0409289921441088	0.00779615795058116	0.0436191432012055	117.645833333333	39.5625
0.0423126089911128	0.00862995681324606	0.0435112583201315	117.645833333333	39.6041666666667
0.0429436073937513	0.00854570481237034	0.0441052941184139	117.645833333333	39.6458333333333
0.0421551518789609	0.00840668308504431	0.0435898014947577	117.645833333333	39.6875
0.0414662659463197	0.00826099494237104	0.0433839657990484	117.645833333333	39.7291666666667
0.0409600899434656	0.00817497787589209	0.0432885770375933	117.645833333333	39.7708333333333
0.0406613461322138	0.00826048920002678	0.0431330131742776	117.645833333333	39.8125
0.0408771895143784	0.0080123041081469	0.0432900260122216	117.645833333333	39.8541666666667
0.0405807857424079	0.00805366843778686	0.0458329391344885	117.645833333333	39.8958333333333
0.0399323808321589	0.00820163777009132	0.0459973190236563	117.645833333333	39.9375
0.0376381530062707	0.00848628259446243	0.0458778920014048	117.645833333333	39.9791666666667
0.0370139999331214	0.00683296638826717	0.0462282427708425	117.645833333333	40.0208333333333
0.0365647142358863	0.00770390313944821	0.045589004073432	117.645833333333	40.0625
0.0366156641229061	0.00730359587053339	0.0457611799461283	117.645833333333	40.1041666666667
0.0345652722137995	0.00693066267753062	0.0459622451490719	117.645833333333	40.1458333333333
0.0328800835334479	0.0069254573910938	0.045565133936787	117.645833333333	40.1875
0.0306073065442887	0.00683605734574043	0.0458038666788332	117.645833333333	40.2291666666667
0.02827289095847	0.00694264807452416	0.0462703028055034	117.645833333333	40.2708333333333
0.0271300029075871	0.00710311988822399	0.0456772518090266	117.645833333333	40.3125
0.0236557242682715	0.00810119314573537	0.0454890688590378	117.645833333333	40.3541666666667
0.0211419478648561	0.00844641568831166	0.0454563864304627	117.645833333333	40.3958333333333
0.0203984144376246	0.00867726125571855	0.0463855795325245	117.645833333333	40.4375
0.0207272326075082	0.00779037175081528	0.0439391923760889	117.645833333333	40.4791666666667
0.0211181329048838	0.00694309476095132	0.0430357198533493	117.645833333333	40.5208333333333
0.0212293197936017	0.00668024367930962	0.0423524648165994	117.645833333333	40.5625
0.0192835639882362	0.00753875131327862	0.0425337325456577	117.645833333333	40.6041666666667
0.0176847848689512	0.00825955396885707	0.042297195163675	117.645833333333	40.6458333333333
0.0163189413453901	0.00785998292493242	0.0407821711758798	117.645833333333	40.6875
0.0160670439882735	0.00701326808932343	0.0391286135745092	117.645833333333	40.7291666666667
0.0139218480266974	0.00752363725208009	0.0392146879074192	117.645833333333	40.7708333333333
0.0154679635493392	0.00912079056125367	0.0476343393540107	117.645833333333	40.8125
0.0122502259694285	0.00799948953826554	0.0391491915701732	117.645833333333	40.8541666666667
0.0166040599521609	0.00640502968931349	0.0366762570125806	117.645833333333	40.8958333333333
0.0168511236476887	0.00632778525817722	0.0359080001066764	117.645833333333	40.9375
0.018753140869427	0.00614173795451956	0.0358520655969551	117.645833333333	40.9791666666667
0.0140332187917806	0.00617658013050689	0.0357776894692221	117.645833333333	41.0208333333333
0.0127162461690188	0.00646970967175234	0.0358568626226146	117.645833333333	41.0625
0.0183113442474938	0.00580541355675691	0.0357958473339852	117.645833333333	41.1041666666667
0.0176753047875789	0.00578246210595386	0.035756969668528	117.645833333333	41.1458333333333
0.0164398530214908	0.00558828484165151	0.0351157802986113	117.645833333333	41.1875
0.0129638901354243	0.00560268310849554	0.0352546673849953	117.645833333333	41.2291666666667
0.0153736022132568	0.00545363675841085	0.0345934469768907	117.645833333333	41.2708333333333
0.0129911192004998	0.00600387316948824	0.0344189485142245	117.645833333333	41.3125
0.0162861614859134	0.00510094393508016	0.0346505942447308	117.645833333333	41.3541666666667
0.0139514868314528	0.0057252871439163	0.0346890055194861	117.645833333333	41.3958333333333
0.0140534956548503	0.00570627074065999	0.0348900303138501	117.645833333333	41.4375
0.015773017766084	0.00579373512833267	0.034280830258125	117.645833333333	41.4791666666667
0.0150712477214701	0.00613021534013413	0.0343165251754804	117.645833333333	41.5208333333333
0.01391531028113	0.00574172678541388	0.0342520640804617	117.645833333333	41.5625
0.0124867335403636	0.00681248766265559	0.0343281389406048	117.645833333333	41.6041666666667
0.00953220863824653	0.00770011561866226	0.0360953792969645	117.645833333333	41.6458333333333
0.00783682118667873	0.00648173403062969	0.0352035047098049	117.645833333333	41.6875
0.00693024953236933	0.00721464131132709	0.0379187595182034	117.645833333333	41.7291666666667
0.00799717472513925	0.00751637632395008	0.0351590374071271	117.645833333333	41.7708333333333
0.00556078545447799	0.0064429773126327	0.0432613596633831	117.645833333333	41.8125
0.00522131463048912	0.00510159789505158	0.0428866397482301	117.645833333333	41.8541666666667
0.00603767693597087	0.00729156168799538	0.0420878465984645	117.645833333333	41.8958333333333
0.00629490846015879	0.00747883767755112	0.0418755911003938	117.645833333333	41.9375
0.00869698970596505	0.00719017172122012	0.0356312573470627	117.645833333333	41.9791666666667
0.0107592271133895	0.00708359011646964	0.0370683856202565	117.645833333333	42.0208333333333
0.00934371484291168	0.00719745601819714	0.0365195827809554	117.645833333333	42.0625
0.0086430156744611	0.00707748979967901	0.0359270653549999	117.645833333333	42.1041666666667
0.00562063012453367	0.00512757066752989	0.0442909643433275	117.645833333333	42.1458333333333
0.00499209727898858	0.00357853111517634	0.0428689810491126	117.645833333333	42.1875
0.00480750552010769	0.00417767074783543	0.0406201645205419	117.645833333333	42.2291666666667
0.00452019738556837	0.00384177612834137	0.0394157349203523	117.645833333333	42.2708333333333
0.00504758616337599	0.00398652678111153	0.0433502453061017	117.645833333333	42.3125
0.00513131549621453	0.0044301498883582	0.0433550612449798	117.645833333333	42.3541666666667
0.00469915041755375	0.00292830286432354	0.0418995009788669	117.645833333333	42.3958333333333
0.0052770214481435	0.00370720231528418	0.0443213239111348	117.645833333333	42.4375
0.00508042279873381	0.00370644852892829	0.0432568439531398	117.645833333333	42.4791666666667
0.00619609684057822	0.00394879303345951	0.0406095953070979	117.645833333333	42.5208333333333
0.00914210743860624	0.00581131500250569	0.0358345506737068	117.645833333333	42.5625
0.00828091505663329	0.00595630093666078	0.0359766005698126	117.645833333333	42.6041666666667
0.00748771424410785	0.00501424836403196	0.0364727459563473	117.645833333333	42.6458333333333
0.00688814986408903	0.00435344519572183	0.038109145209952	117.645833333333	42.6875
0.00687879282168796	0.00451976925411391	0.0422371845116567	117.645833333333	42.7291666666667
0.00668207397459495	0.00522934249886245	0.0371096616962567	117.645833333333	42.7708333333333
0.00648321950972343	0.00462577717664989	0.0381492629289976	117.645833333333	42.8125
0.00647443509396414	0.00466590063643058	0.0405447320689542	117.645833333333	42.8541666666667
0.0413604735082127	0.00817056192018904	0.0434938422965543	117.6875	39.4791666666667
0.0412292623565737	0.00838726191749842	0.0435148230401722	117.6875	39.5208333333333
0.0410490582906002	0.00847051680186633	0.0430607343787092	117.6875	39.5625
0.0418343703970828	0.00795614962536261	0.0436199224040761	117.6875	39.6041666666667
0.0418704421595133	0.00794546134202117	0.0433880448925078	117.6875	39.6458333333333
0.0425257231566378	0.00780641778639874	0.044338603351677	117.6875	39.6875
0.0416923278234166	0.00828566752504617	0.0435769563991761	117.6875	39.7291666666667
0.0409798881977342	0.00806775353376827	0.0433422849036968	117.6875	39.7708333333333
0.0406261168979311	0.00806851698026721	0.0431949425270383	117.6875	39.8125
0.040675519861546	0.00791718193175727	0.0459433340005228	117.6875	39.8541666666667
0.0408020034923076	0.00779592300212839	0.0433101156930705	117.6875	39.8958333333333
0.0394074050294412	0.00728852309101968	0.0473764059538644	117.6875	39.9375
0.0385354346960825	0.00776516367923333	0.0475104808842206	117.6875	39.9791666666667
0.0373874822281065	0.0070385954181334	0.0462149194070104	117.6875	40.0208333333333
0.0369762920570974	0.00745774146041331	0.0460061119738122	117.6875	40.0625
0.0361985804139074	0.00700200893372678	0.0457871407593591	117.6875	40.1041666666667
0.0347191717282202	0.00624708230127847	0.0453768315881824	117.6875	40.1458333333333
0.0336839064716155	0.00613668542415346	0.0450981751168278	117.6875	40.1875
0.0321651109813281	0.00653924672879148	0.0454753989212972	117.6875	40.2291666666667
0.0299291779055247	0.00692984159136452	0.0455860781089712	117.6875	40.2708333333333
0.0285751508974247	0.00671743710242324	0.0451316871673185	117.6875	40.3125
0.0235226482814135	0.00768544639722795	0.0452786285305924	117.6875	40.3541666666667
0.0220573661385524	0.00794375732813973	0.0447519938110846	117.6875	40.3958333333333
0.0209103108544262	0.00816992137330744	0.0446529967611639	117.6875	40.4375
0.0211064572216598	0.00782496928602407	0.0441332317775864	117.6875	40.4791666666667
0.0204084957823107	0.00736556523671957	0.0431200975376682	117.6875	40.5208333333333
0.0207954897072216	0.00656205845363171	0.0415958707672137	117.6875	40.5625
0.0195622439760668	0.00751809840198495	0.0428308494879166	117.6875	40.6041666666667
0.017462104175111	0.00806828199262475	0.0420344962342212	117.6875	40.6458333333333
0.0163773633719913	0.00746478234162242	0.0400989223515923	117.6875	40.6875
0.0160986225041479	0.00707730806959001	0.039137353515782	117.6875	40.7291666666667
0.0159716859917192	0.00707919562632513	0.0389481593308604	117.6875	40.7708333333333
0.0131201882814272	0.00835371249442234	0.0397881461686445	117.6875	40.8125
0.0133214253950908	0.00686726662695721	0.0377947358032696	117.6875	40.8541666666667
0.0177334273237859	0.00643042797507375	0.0365139595893522	117.6875	40.8958333333333
0.0201955439464598	0.00570517499189681	0.0359374637762592	117.6875	40.9375
0.0195268154223248	0.00587286879959411	0.0358275592360722	117.6875	40.9791666666667
0.016795469372873	0.00598814070576279	0.0356587321091798	117.6875	41.0208333333333
0.0150878383668836	0.00601919667540855	0.0356743157433819	117.6875	41.0625
0.0188585812024554	0.00570849529129644	0.0358306970276241	117.6875	41.1041666666667
0.0182139885719477	0.00564156520294863	0.0354315729608721	117.6875	41.1458333333333
0.0143936097626309	0.0055916789159872	0.0350025105989622	117.6875	41.1875
0.0166309702094985	0.00549513559613938	0.0345535450744365	117.6875	41.2291666666667
0.0172583416518191	0.00528031957159403	0.0345380464992544	117.6875	41.2708333333333
0.0169487364288556	0.00525755722768022	0.0345166593378135	117.6875	41.3125
0.014748235995337	0.0057600584046016	0.0346367420590416	117.6875	41.3541666666667
0.0136791172727477	0.00571208211492301	0.0344913288747841	117.6875	41.3958333333333
0.0165240675322254	0.00499412116041021	0.0341070820494351	117.6875	41.4375
0.0164180919527519	0.00579161187475449	0.0345313045235505	117.6875	41.4791666666667
0.0163109590110185	0.00603705089384746	0.0343525671311929	117.6875	41.5208333333333
0.0153426546498282	0.00587625853876994	0.0342152972267161	117.6875	41.5625
0.00763146884800445	0.00649486766004449	0.036550541880542	117.6875	41.6041666666667
0.00883168344749448	0.00694505858434441	0.0362539190486262	117.6875	41.6458333333333
0.00706006023487645	0.00709100218588785	0.0375850164420656	117.6875	41.6875
0.00924835057819823	0.0071329918607207	0.0365109744047896	117.6875	41.7291666666667
0.00958860525279608	0.00770136774891411	0.0366559281417588	117.6875	41.7708333333333
0.00697385780660632	0.00725088337136142	0.0386050483455783	117.6875	41.8125
0.00515891503804584	0.00490435238653666	0.0431567662592581	117.6875	41.8541666666667
0.00756149477703049	0.0068656625346986	0.038523679424237	117.6875	41.8958333333333
0.00851905441062101	0.00719643507867675	0.0356985867427688	117.6875	41.9375
0.0113246499482797	0.00661108045418836	0.0384932881105801	117.6875	41.9791666666667
0.0105442588006404	0.00717614966201784	0.0368659627408393	117.6875	42.0208333333333
0.0087093124486919	0.00695655295603921	0.0354723553603122	117.6875	42.0625
0.00703207835060606	0.00789728589303566	0.0389923483187702	117.6875	42.1041666666667
0.00724404167313204	0.00720564229536825	0.0384044027334141	117.6875	42.1458333333333
0.00593631182496678	0.00700619133850718	0.0422259619878625	117.6875	42.1875
0.00514365686848495	0.00423093825201582	0.0430345345719743	117.6875	42.2291666666667
0.00522495552389845	0.00426835111329831	0.0432620329969591	117.6875	42.2708333333333
0.00570315705059896	0.00630828102652855	0.0425150133263408	117.6875	42.3125
0.0046055580463832	0.00398524580724074	0.0412645651349296	117.6875	42.3541666666667
0.00459336362789911	0.00291394755583608	0.0426158959791047	117.6875	42.3958333333333
0.00543999490031099	0.0053843323596976	0.0440202508780291	117.6875	42.4375
0.00516474401065037	0.0040590014864137	0.0431359107969346	117.6875	42.4791666666667
0.00735058736786206	0.00454889211059385	0.0368803183336192	117.6875	42.5208333333333
0.00859430205625628	0.00571541783097448	0.0357776158516274	117.6875	42.5625
0.00830051399722786	0.00646544162333624	0.0349254775271827	117.6875	42.6041666666667
0.00757164125090352	0.00524892972100299	0.0364449831967894	117.6875	42.6458333333333
0.00678505973812928	0.00423121146051561	0.040648669856332	117.6875	42.6875
0.00659909901804449	0.00480120086819672	0.0426427077145593	117.6875	42.7291666666667
0.00718832670870779	0.00503724411751019	0.0367432474169906	117.6875	42.7708333333333
0.00658283909291923	0.00503886327008633	0.0373438473106886	117.6875	42.8125
0.0064792043504781	0.00476187852579592	0.0390732837795063	117.6875	42.8541666666667
0.0416580005286104	0.00802748843202945	0.0434835391995469	117.729166666667	39.4375
0.0416450746668442	0.00784991722940545	0.0435752561352366	117.729166666667	39.4791666666667
0.0422481659093552	0.00785891293418455	0.0441429374622034	117.729166666667	39.5208333333333
0.0417052525248105	0.00781848732519423	0.0436825106000654	117.729166666667	39.5625
0.0416037694612716	0.00774520037778819	0.0437026330759745	117.729166666667	39.6041666666667
0.0417821985048756	0.00776304745109867	0.0438028093718203	117.729166666667	39.6458333333333
0.0418136580476066	0.00784641268209092	0.0439557989111101	117.729166666667	39.6875
0.0413904704799287	0.00757896192325015	0.043800653551763	117.729166666667	39.7291666666667
0.0408014078840244	0.0076836532172522	0.043351014597465	117.729166666667	39.7708333333333
0.0407188725983138	0.00762551638758037	0.0433289229057892	117.729166666667	39.8125
0.0408396698044275	0.00749393025000806	0.0433115630794298	117.729166666667	39.8541666666667
0.0413676868113572	0.00737706326761908	0.0434851234410912	117.729166666667	39.8958333333333
0.0391355161176535	0.00698135246385918	0.0475408743308828	117.729166666667	39.9375
0.0371542002480604	0.00727063763939569	0.0475839061381754	117.729166666667	39.9791666666667
0.0373829695188855	0.00713990933566062	0.0462971802957619	117.729166666667	40.0208333333333
0.0367261105787222	0.00699091074569419	0.0462237787851344	117.729166666667	40.0625
0.0357605157294011	0.00669137911486509	0.0456676888621861	117.729166666667	40.1041666666667
0.0353432684729074	0.00620043245934416	0.0454465400740308	117.729166666667	40.1458333333333
0.0342730592602591	0.00616173365748463	0.0452388252816679	117.729166666667	40.1875
0.0326146645725189	0.00615955214544957	0.0451099357989956	117.729166666667	40.2291666666667
0.0304933429595495	0.00646370088246254	0.0449461872500534	117.729166666667	40.2708333333333
0.0272076064490675	0.00636301215340142	0.045378572847	117.729166666667	40.3125
0.023539617977899	0.00795064185311455	0.0451267345644021	117.729166666667	40.3541666666667
0.0217324880335989	0.00787128216933438	0.0449140494547812	117.729166666667	40.3958333333333
0.0222547797712638	0.00783194326844177	0.0445495719106401	117.729166666667	40.4375
0.0213549846383099	0.00760861657137442	0.0434176935013732	117.729166666667	40.4791666666667
0.0202193247695346	0.00745453536771397	0.0431408536173214	117.729166666667	40.5208333333333
0.020839639095498	0.00658385379569017	0.0413944819242579	117.729166666667	40.5625
0.0197057501057026	0.00686196287989826	0.0413428941963252	117.729166666667	40.6041666666667
0.0178903967811721	0.00790033539477085	0.0420896213943483	117.729166666667	40.6458333333333
0.016447453381732	0.00788025334202823	0.0408455572317892	117.729166666667	40.6875
0.0164016513058607	0.00696801289305373	0.0390926733795498	117.729166666667	40.7291666666667
0.0166540356493041	0.00664376170389603	0.0380657421232325	117.729166666667	40.7708333333333
0.0138990040142324	0.00762258166360499	0.0389906334275378	117.729166666667	40.8125
0.0138401429242697	0.00672406248648423	0.0375825264734637	117.729166666667	40.8541666666667
0.0198296390334507	0.00632076970686778	0.0363858168128071	117.729166666667	40.8958333333333
0.0223944591800066	0.005229358518529	0.036466877049978	117.729166666667	40.9375
0.0206467012256755	0.00586056199319355	0.0356881234441938	117.729166666667	40.9791666666667
0.0198480936496311	0.00577752934107727	0.0354734731546457	117.729166666667	41.0208333333333
0.0183822150153942	0.00599035902904182	0.0357965650324569	117.729166666667	41.0625
0.017536678420067	0.00586418092334055	0.0356904648285339	117.729166666667	41.1041666666667
0.0153045426236574	0.00562335111823122	0.0356456395685893	117.729166666667	41.1458333333333
0.0142669794359684	0.00575181986706392	0.0357009874860979	117.729166666667	41.1875
0.0137435198255364	0.00548606114397093	0.0349311881432316	117.729166666667	41.2291666666667
0.0157353639142926	0.00528450350793052	0.0345666629250083	117.729166666667	41.2708333333333
0.0187871360503955	0.00503563466151572	0.0345829626733547	117.729166666667	41.3125
0.0164506866285175	0.00502836621446668	0.0345640426684358	117.729166666667	41.3541666666667
0.0159777760692041	0.00552638570836154	0.0346011918155718	117.729166666667	41.3958333333333
0.0163962064489967	0.00551774368652997	0.0339605379709779	117.729166666667	41.4375
0.0156133015926633	0.00549745596969956	0.0342848015765427	117.729166666667	41.4791666666667
0.0167723199108271	0.00566663234081448	0.0342854518764913	117.729166666667	41.5208333333333
0.0169204248532118	0.0058000600295084	0.034106131428755	117.729166666667	41.5625
0.0148058545842623	0.0057421299960138	0.0341602606262436	117.729166666667	41.6041666666667
0.0120620126402002	0.00614955986500023	0.0344453614019748	117.729166666667	41.6458333333333
0.00822228630269371	0.00642966616148375	0.035902333008827	117.729166666667	41.6875
0.0103993766019212	0.00672038756376488	0.0370162283360696	117.729166666667	41.7291666666667
0.0121770588204848	0.00603279950406335	0.0347163275674634	117.729166666667	41.7708333333333
0.00977210925695487	0.00687565369101375	0.0367729272817999	117.729166666667	41.8125
0.00663974563882051	0.00821091429293827	0.0406796644729324	117.729166666667	41.8541666666667
0.00918562043965982	0.00742299392118165	0.0361112449293521	117.729166666667	41.8958333333333
0.00922427936017153	0.00738603594922974	0.0360403775452808	117.729166666667	41.9375
0.0112979416547795	0.0066568441140209	0.0380176585814569	117.729166666667	41.9791666666667
0.00781973907088175	0.00669659743549499	0.0381202945169488	117.729166666667	42.0208333333333
0.00722678682651454	0.00707778023095922	0.0381769241498392	117.729166666667	42.0625
0.00605239149739801	0.00717798752530187	0.0420374168504805	117.729166666667	42.1041666666667
0.00589054053649535	0.00628702870091286	0.0424526385786619	117.729166666667	42.1458333333333
0.0054299679555807	0.00553958933830677	0.0435141718277103	117.729166666667	42.1875
0.00500934806678353	0.00444012646397649	0.0398121740763919	117.729166666667	42.2291666666667
0.00506219837476652	0.0044538558630094	0.0430181548480179	117.729166666667	42.2708333333333
0.00569397356281716	0.00693546175225694	0.0422387234909842	117.729166666667	42.3125
0.00466717560912135	0.00319940136920297	0.0415650820396734	117.729166666667	42.3541666666667
0.00536152140490154	0.00422170472610026	0.0435031573318475	117.729166666667	42.3958333333333
0.00581505287520583	0.00615806438831844	0.0436713896564885	117.729166666667	42.4375
0.00497309803008526	0.00391711405971646	0.0428843438706769	117.729166666667	42.4791666666667
0.00542460108003716	0.00406568338779862	0.0398303659387758	117.729166666667	42.5208333333333
0.00826223645246528	0.00605729065986557	0.035508914651773	117.729166666667	42.5625
0.00815175745096316	0.00659938114755518	0.035547656313529	117.729166666667	42.6041666666667
0.0075967135577501	0.00513372356876613	0.0364379850643829	117.729166666667	42.6458333333333
0.00667955267646715	0.00437429168713694	0.0392233364164512	117.729166666667	42.6875
0.00641539128263514	0.0041406712200386	0.0442495275043287	117.729166666667	42.7291666666667
0.00634174296938194	0.00432722746126359	0.0381883967045336	117.729166666667	42.7708333333333
0.00603410764475675	0.00443340984350777	0.0411402703642943	117.729166666667	42.8125
0.00628121138930579	0.00445249412093258	0.0412362573306654	117.729166666667	42.8541666666667
0.041856365916164	0.00790022324837733	0.0435718380119565	117.770833333333	39.3958333333333
0.0416372300863693	0.00803016443684652	0.0434423175938874	117.770833333333	39.4375
0.0430199476328799	0.00768830194900477	0.0448769593488876	117.770833333333	39.4791666666667
0.0430842928807891	0.00758729729734243	0.0450152077530803	117.770833333333	39.5208333333333
0.0430108590913959	0.0076302511538624	0.0450156013274702	117.770833333333	39.5625
0.0420397146794193	0.0078244309387925	0.0441835684927761	117.770833333333	39.6041666666667
0.0432744904122226	0.00726190209552267	0.0451343781236758	117.770833333333	39.6458333333333
0.043187483561663	0.00762870146622782	0.0452928233614022	117.770833333333	39.6875
0.043030450956074	0.00759834616810722	0.0454055804510416	117.770833333333	39.7291666666667
0.0410062279288064	0.00746040240304478	0.0437217677457306	117.770833333333	39.7708333333333
0.0410450620965565	0.00756817032653467	0.0438197585774297	117.770833333333	39.8125
0.040846282271076	0.00752246689551407	0.0434151885570053	117.770833333333	39.8541666666667
0.041053515202313	0.00756944811180186	0.0460078998224159	117.770833333333	39.8958333333333
0.0387346918790487	0.00694211835380544	0.0475737400821367	117.770833333333	39.9375
0.0369441159179752	0.00708409984279988	0.0473958888543417	117.770833333333	39.9791666666667
0.0372729109718491	0.00664544299315878	0.0463886865349121	117.770833333333	40.0208333333333
0.0367433105773626	0.00658995733093777	0.0461281916149346	117.770833333333	40.0625
0.0355156931987469	0.0066717017734494	0.0460265394444628	117.770833333333	40.1041666666667
0.0355525871392821	0.00590680927252863	0.0455867147104217	117.770833333333	40.1458333333333
0.0342856564636422	0.00617854383746113	0.0451946591551631	117.770833333333	40.1875
0.0324632350669905	0.00626497471612657	0.0451819079223969	117.770833333333	40.2291666666667
0.0301974145151207	0.00626908123749007	0.0454097749165391	117.770833333333	40.2708333333333
0.0253436432851197	0.00713789693121819	0.0457593495622207	117.770833333333	40.3125
0.0241107273233545	0.00777300755234367	0.0452235850142461	117.770833333333	40.3541666666667
0.0226079116061311	0.00762575089342645	0.0449090294072883	117.770833333333	40.3958333333333
0.0217110803517025	0.00812437156023112	0.0447518805991627	117.770833333333	40.4375
0.0216449853442543	0.00730030833018956	0.0431722262431225	117.770833333333	40.4791666666667
0.0204458195753895	0.00751200954410007	0.0431053971256582	117.770833333333	40.5208333333333
0.0209799479466975	0.00672524695598366	0.0422688483131018	117.770833333333	40.5625
0.0195209730295106	0.00660100562579286	0.040673806519878	117.770833333333	40.6041666666667
0.0180340627810709	0.00692300543043428	0.0395942093124202	117.770833333333	40.6458333333333
0.0156211421884013	0.00772299392566942	0.0402032591096933	117.770833333333	40.6875
0.0171520049461616	0.00671193393172168	0.03904021858629	117.770833333333	40.7291666666667
0.016129278298461	0.00679392193204196	0.0381083991431029	117.770833333333	40.7708333333333
0.014918129609311	0.00736290674836787	0.0388528222766119	117.770833333333	40.8125
0.014823592723942	0.00658482325829315	0.037643915177403	117.770833333333	40.8541666666667
0.0216739125901594	0.0061093505866915	0.0360100963265717	117.770833333333	40.8958333333333
0.0235081660619698	0.00573208453969937	0.0358268420516128	117.770833333333	40.9375
0.0221786029635957	0.00574422488682849	0.0356752062192983	117.770833333333	40.9791666666667
0.0195866473118401	0.00584600483018312	0.0357828529735644	117.770833333333	41.0208333333333
0.0143101280941578	0.00600855005577937	0.0357481737497072	117.770833333333	41.0625
0.0134850019239983	0.00608226373910437	0.0358679289282083	117.770833333333	41.1041666666667
0.0115989657385381	0.00625340151460699	0.0359857882131357	117.770833333333	41.1458333333333
0.0104176835911359	0.00597590906572181	0.0359344319387514	117.770833333333	41.1875
0.0132105478008352	0.00542009629089148	0.0351976163029824	117.770833333333	41.2291666666667
0.0150875213211805	0.00526598058923513	0.0347323771987934	117.770833333333	41.2708333333333
0.0163181957912692	0.00523170940454501	0.0346273251573041	117.770833333333	41.3125
0.0157294571321224	0.00507563711668656	0.0345384292635643	117.770833333333	41.3541666666667
0.0130177773878298	0.00606452727068314	0.0345891823639001	117.770833333333	41.3958333333333
0.0132980978622043	0.00648715514488718	0.0346001281214321	117.770833333333	41.4375
0.0151165988118167	0.00550626056192512	0.0343404327217806	117.770833333333	41.4791666666667
0.0160135925255891	0.00545047965601569	0.0341482521694086	117.770833333333	41.5208333333333
0.014915072873911	0.0059984336088307	0.0341929398398245	117.770833333333	41.5625
0.0161758883254976	0.00579156824860011	0.0343405313630102	117.770833333333	41.6041666666667
0.0156241341872212	0.00564052101910406	0.0342457985228902	117.770833333333	41.6458333333333
0.0106935900538819	0.00711897392287182	0.0377267523044751	117.770833333333	41.6875
0.0093006752679498	0.00702163945719503	0.0363218511584711	117.770833333333	41.7291666666667
0.0130600350393213	0.00566644091481357	0.0346183817667866	117.770833333333	41.7708333333333
0.0113544660586885	0.00657330512994242	0.0380421652248148	117.770833333333	41.8125
0.010384544637695	0.00632887451589864	0.0372169535205827	117.770833333333	41.8541666666667
0.0134779734124428	0.0062012813725961	0.0348257244437223	117.770833333333	41.8958333333333
0.0132111352770295	0.00560302267693505	0.0349201389920629	117.770833333333	41.9375
0.0109602416928317	0.00643137293966399	0.0377509057523456	117.770833333333	41.9791666666667
0.00817625074472317	0.00643434537938615	0.0354416521686385	117.770833333333	42.0208333333333
0.00587501662916134	0.00726787242397869	0.0418522419963755	117.770833333333	42.0625
0.00539810655278711	0.00487645247288533	0.0432235388883081	117.770833333333	42.1041666666667
0.00534092433658402	0.00441179008802505	0.0436703026051536	117.770833333333	42.1458333333333
0.00523501400831604	0.00440595311878004	0.0431038212725975	117.770833333333	42.1875
0.00505226213415273	0.00446253450793754	0.0405380093333708	117.770833333333	42.2291666666667
0.00497963829066227	0.00423482379927706	0.0434992507048337	117.770833333333	42.2708333333333
0.00649116581394567	0.00798667971196717	0.0411625799509662	117.770833333333	42.3125
0.00539631749862954	0.00497611040019302	0.0440253511341047	117.770833333333	42.3541666666667
0.0069160351428206	0.00803920271783294	0.0413358107790404	117.770833333333	42.3958333333333
0.00479843713158258	0.00346266675297672	0.0423790460224617	117.770833333333	42.4375
0.00460903698978766	0.00360545459726533	0.0389135869805573	117.770833333333	42.4791666666667
0.00532523685155584	0.00415941317013087	0.0402993906780909	117.770833333333	42.5208333333333
0.0069647790241202	0.00492446773223617	0.0363672617755371	117.770833333333	42.5625
0.00817897059518491	0.00589423190596742	0.0360932822915138	117.770833333333	42.6041666666667
0.00787480187469054	0.00556192440570344	0.036385026366948	117.770833333333	42.6458333333333
0.00734853267622442	0.00432245116407286	0.0370437835964958	117.770833333333	42.6875
0.00624460699973179	0.00450318274492617	0.042698706718108	117.770833333333	42.7291666666667
0.00538688190644812	0.00342643514229961	0.0441644886156534	117.770833333333	42.7708333333333
0.00580704754148757	0.00356077951852635	0.0444229321004358	117.770833333333	42.8125
0.0441693827415973	0.00750848843425088	0.045291694688698	117.8125	39.3541666666667
0.0417226472477034	0.00771547510236137	0.0435285935481414	117.8125	39.3958333333333
0.0431905970487948	0.00801900125041891	0.0450733889564695	117.8125	39.4375
0.042648590290428	0.00774674287014128	0.0447631090291081	117.8125	39.4791666666667
0.0429512843724649	0.00715641105247661	0.0449415452865462	117.8125	39.5208333333333
0.0427543471023257	0.00710268817950552	0.0449115226266011	117.8125	39.5625
0.0426120358069534	0.00748022645337268	0.0450819908701785	117.8125	39.6041666666667
0.0432394292918327	0.00752010674546293	0.0452469922069212	117.8125	39.6458333333333
0.0434490458391067	0.00717707130897479	0.0454608276228899	117.8125	39.6875
0.0430555761354219	0.00725975901263952	0.0452476000089175	117.8125	39.7291666666667
0.0429399182934133	0.00724439788889235	0.0453784452101575	117.8125	39.7708333333333
0.0426322753518325	0.00759819304077374	0.0454314536869056	117.8125	39.8125
0.0408843963675757	0.00766497572322028	0.0438720657412194	117.8125	39.8541666666667
0.0397962846277208	0.00680211402023588	0.0477895108695314	117.8125	39.8958333333333
0.0383190422064113	0.00682207446387278	0.0476868777345315	117.8125	39.9375
0.0368389532968971	0.00666132696086954	0.0480407755525965	117.8125	39.9791666666667
0.0372673830263794	0.00654694944366766	0.0465473265078728	117.8125	40.0208333333333
0.0366199412640548	0.00648715232425735	0.0460808507900082	117.8125	40.0625
0.0354483289422228	0.00667923031845328	0.0460235078045836	117.8125	40.1041666666667
0.0359978885274621	0.00614176427957636	0.045807976468565	117.8125	40.1458333333333
0.0346926464844644	0.00616393998254086	0.045187415474093	117.8125	40.1875
0.0324998025182799	0.0060932806548502	0.0450813505164224	117.8125	40.2291666666667
0.0308144819857924	0.00622888945022697	0.0456833424587395	117.8125	40.2708333333333
0.025752292174352	0.00714035471914776	0.0461751850996568	117.8125	40.3125
0.0257147690970267	0.00671793077303829	0.0451191080709949	117.8125	40.3541666666667
0.0237746215954317	0.00746361502950553	0.044937510597544	117.8125	40.3958333333333
0.0225920401535849	0.00775502680768111	0.044355136815459	117.8125	40.4375
0.0221667346443788	0.00697629565891409	0.0431586199103437	117.8125	40.4791666666667
0.0213084565371998	0.00717782655445365	0.0431169805718925	117.8125	40.5208333333333
0.0200588819963877	0.00718607851440495	0.0422952918424521	117.8125	40.5625
0.0184424940211972	0.00764570370276667	0.0418743428181706	117.8125	40.6041666666667
0.0162092927033361	0.00726656018308101	0.0396237353885111	117.8125	40.6458333333333
0.0171191157415346	0.00682998470038555	0.039086776725	117.8125	40.6875
0.0163398654279808	0.00679954836203725	0.0389185641205084	117.8125	40.7291666666667
0.0160836880857756	0.00676873020444761	0.038068855073009	117.8125	40.7708333333333
0.0140306594882935	0.0071559107179861	0.0391628745054651	117.8125	40.8125
0.0183812157420229	0.0064544278711545	0.0367775154752355	117.8125	40.8541666666667
0.0220072380920298	0.00617272363505355	0.0358911570439265	117.8125	40.8958333333333
0.0205797554204534	0.0060040174506936	0.0358567599589886	117.8125	40.9375
0.0213050263407074	0.0059405143526615	0.0357418363189268	117.8125	40.9791666666667
0.0195898412236562	0.00570777286049742	0.0357488804683063	117.8125	41.0208333333333
0.0153291301590672	0.0058969250936856	0.0356525145852049	117.8125	41.0625
0.0119287089664575	0.00627721737401559	0.0357607649157305	117.8125	41.1041666666667
0.0100901111014648	0.00644705143336089	0.0358736321495989	117.8125	41.1458333333333
0.00836399911335108	0.00668400018434279	0.0361017111852389	117.8125	41.1875
0.0141931856808048	0.00557111787000739	0.0351902956642072	117.8125	41.2291666666667
0.0157094435629301	0.00588625244839841	0.0344127035260543	117.8125	41.2708333333333
0.0149613516819517	0.00535561150243804	0.0344618430452307	117.8125	41.3125
0.010786169037941	0.00598369011322462	0.0347240139398487	117.8125	41.3541666666667
0.00883284324502644	0.00635244047941017	0.0372239548665151	117.8125	41.3958333333333
0.0099721363896927	0.00709506836227094	0.037587561168347	117.8125	41.4375
0.00874160828861414	0.00702453900005067	0.0367716957818899	117.8125	41.4791666666667
0.013667966178692	0.00575315372257245	0.0340430306622774	117.8125	41.5208333333333
0.0128572167862912	0.00595004207066134	0.034308347268308	117.8125	41.5625
0.0135986397648187	0.00573029130940415	0.0342088632975115	117.8125	41.6041666666667
0.0143238097636669	0.0055823864753023	0.0342256823940194	117.8125	41.6458333333333
0.0146458780699306	0.00554138391632762	0.034436994114788	117.8125	41.6875
0.0112135024919538	0.00651570629435248	0.0376978877405799	117.8125	41.7291666666667
0.0146883861280335	0.00519805692957122	0.0347531988930372	117.8125	41.7708333333333
0.0151984697397336	0.0047997137750289	0.0347573097881334	117.8125	41.8125
0.0144563476939689	0.00544930256348761	0.0347876480010589	117.8125	41.8541666666667
0.0122005731184744	0.00609257439697062	0.0347517598795634	117.8125	41.8958333333333
0.0114011769006882	0.00683135348591295	0.0379961077377492	117.8125	41.9375
0.00852171822867826	0.00720138014274402	0.035390543011307	117.8125	41.9791666666667
0.00747628304251431	0.00689452941856345	0.0384548520945717	117.8125	42.0208333333333
0.00629952793235008	0.0080003490499048	0.040597551221784	117.8125	42.0625
0.00658066787936616	0.00698219848613436	0.0373606678054027	117.8125	42.1041666666667
0.0059058435221145	0.00762831613136165	0.0414908978909647	117.8125	42.1458333333333
0.00555751571039174	0.00516455299180455	0.043577501551165	117.8125	42.1875
0.00526364516900126	0.00446616349553567	0.0401551438716269	117.8125	42.2291666666667
0.00498240295181033	0.0039849348447864	0.0428997233802008	117.8125	42.2708333333333
0.00762958480295242	0.0082771067016359	0.0379814738848765	117.8125	42.3125
0.00756253625748738	0.0078732452957445	0.0382827546802043	117.8125	42.3541666666667
0.00724103250208614	0.00810807628196282	0.0381919750014684	117.8125	42.3958333333333
0.00470651394342902	0.00331543505301266	0.0427612956682897	117.8125	42.4375
0.00490173289308147	0.00390738643650338	0.0435213835021939	117.8125	42.4791666666667
0.004612165754986	0.00301853659963015	0.041457737789225	117.8125	42.5208333333333
0.00544379268397089	0.00433852729213305	0.0363178939724671	117.8125	42.5625
0.00865718390709943	0.00594280447558071	0.0358767475458553	117.8125	42.6041666666667
0.00891739902989047	0.00654202379644373	0.0344386644504992	117.8125	42.6458333333333
0.00750183601676661	0.00459274776501207	0.0369223843610044	117.8125	42.6875
0.00718377201676306	0.00455633001268058	0.0404004987061782	117.8125	42.7291666666667
0.00598887039778132	0.00400270532947436	0.0424181693317428	117.8125	42.7708333333333
0.0435365403217031	0.00750652478056974	0.0450524054992833	117.854166666667	39.3541666666667
0.0430069822601004	0.00767799758939223	0.0449718446090994	117.854166666667	39.3958333333333
0.0428186811060627	0.00763842896160711	0.0450661594677178	117.854166666667	39.4375
0.0424771692113671	0.00755044517004108	0.044926646982586	117.854166666667	39.4791666666667
0.0428927028703409	0.00763020768972945	0.0450215384585069	117.854166666667	39.5208333333333
0.0426695368928223	0.00746260196902154	0.0449370584708103	117.854166666667	39.5625
0.0428268871429797	0.00736705668355283	0.0450325487683229	117.854166666667	39.6041666666667
0.0427705964555032	0.0073175123658468	0.0451111471758994	117.854166666667	39.6458333333333
0.0429373302276108	0.007043063672929	0.0452199255402089	117.854166666667	39.6875
0.0430554889461355	0.00738375267448524	0.0453455394844568	117.854166666667	39.7291666666667
0.0430388197255722	0.00735259625933853	0.0455011249427911	117.854166666667	39.7708333333333
0.0426004575307467	0.00737069955295725	0.0454164577917805	117.854166666667	39.8125
0.0418868435978404	0.00736819443238743	0.0476710496683482	117.854166666667	39.8541666666667
0.0391752517203917	0.00672208496445508	0.0480697930763655	117.854166666667	39.8958333333333
0.0380298812694716	0.00673036246987328	0.0475120255449107	117.854166666667	39.9375
0.0371584119310884	0.0065629670385637	0.0481130484694074	117.854166666667	39.9791666666667
0.0371203741988099	0.00634525889860798	0.0467051822130388	117.854166666667	40.0208333333333
0.036476013851203	0.00640964268310884	0.0461716520483682	117.854166666667	40.0625
0.0358008445938893	0.00643736765303628	0.0458409827551396	117.854166666667	40.1041666666667
0.0354584232593853	0.00621972314363855	0.0452834164896116	117.854166666667	40.1458333333333
0.0350471146646963	0.00587808513722442	0.0451906339369843	117.854166666667	40.1875
0.0334202535111362	0.00599309570655179	0.0451036283703759	117.854166666667	40.2291666666667
0.030850056397634	0.00612856067538052	0.0451577446938571	117.854166666667	40.2708333333333
0.0279673958462788	0.00631867828184083	0.0455202007766026	117.854166666667	40.3125
0.0272287479150464	0.00641766357126223	0.0450618534966798	117.854166666667	40.3541666666667
0.0252379851900807	0.00651794783398105	0.0448508455019908	117.854166666667	40.3958333333333
0.0237218938582343	0.00690127825152153	0.0442700296791272	117.854166666667	40.4375
0.0215911484183252	0.0073609147713809	0.043272308224753	117.854166666667	40.4791666666667
0.0206333637411673	0.00740393468399591	0.0430074203393831	117.854166666667	40.5208333333333
0.0185873752921405	0.00801534685323578	0.0431820278837859	117.854166666667	40.5625
0.0181817354362741	0.00826578600926138	0.0424439598705215	117.854166666667	40.6041666666667
0.0179545567491923	0.00766947501786049	0.0419595101648698	117.854166666667	40.6458333333333
0.0181902513260586	0.00665403987830995	0.0390285595542568	117.854166666667	40.6875
0.0145270926802774	0.00747669035146247	0.0391661838728	117.854166666667	40.7291666666667
0.0182776846446313	0.0066951456825984	0.0375510016908035	117.854166666667	40.7708333333333
0.0167331184466778	0.00641780354936774	0.0387536804542395	117.854166666667	40.8125
0.0202947814589434	0.00636739088280753	0.0366426412890388	117.854166666667	40.8541666666667
0.022085903860988	0.00611813172312586	0.0358545719488816	117.854166666667	40.8958333333333
0.0203228792358449	0.00605144967318743	0.0358469686995068	117.854166666667	40.9375
0.0202021801622719	0.00595523254432473	0.035717030976112	117.854166666667	40.9791666666667
0.0179614047204666	0.00583323830483827	0.035725804966014	117.854166666667	41.0208333333333
0.0115239176582488	0.0062856965186298	0.0358868933852996	117.854166666667	41.0625
0.00818850478701219	0.007191602498899	0.0359790688121338	117.854166666667	41.1041666666667
0.0103998324091263	0.00620711859131047	0.0357613212286074	117.854166666667	41.1458333333333
0.00792606419967965	0.00649223146859303	0.0391809556847341	117.854166666667	41.1875
0.0136760553779986	0.00554784704449875	0.0350750354551632	117.854166666667	41.2291666666667
0.0166852118701447	0.00561136748437127	0.0343055154210054	117.854166666667	41.2708333333333
0.013921845570699	0.0056119684491862	0.0346245281210997	117.854166666667	41.3125
0.00945323582274682	0.00578396147750791	0.0346442688936925	117.854166666667	41.3541666666667
0.0067585232521614	0.00668840704016243	0.0386175873570144	117.854166666667	41.3958333333333
0.00659864265782772	0.00667054903442091	0.0384583588488598	117.854166666667	41.4375
0.0072239303457638	0.00654164486927648	0.0359092633777653	117.854166666667	41.4791666666667
0.00949737661167755	0.00719959587429376	0.0379042318280042	117.854166666667	41.5208333333333
0.0121587915091068	0.00596549527371127	0.0343143234945605	117.854166666667	41.5625
0.0114337208785914	0.00619847290622379	0.0341836443543076	117.854166666667	41.6041666666667
0.0107432642133288	0.00667644304671851	0.0372377218545457	117.854166666667	41.6458333333333
0.0153771362509999	0.00539522808748005	0.0343107083444958	117.854166666667	41.6875
0.0135450229847642	0.00537244740158398	0.0342998228216457	117.854166666667	41.7291666666667
0.012234284517725	0.00583628301183601	0.0346198322021631	117.854166666667	41.7708333333333
0.0134393066652079	0.00617208239695337	0.0345172116524683	117.854166666667	41.8125
0.0135182685016652	0.00578505102616957	0.0346522682498143	117.854166666667	41.8541666666667
0.00975400616352691	0.00681137352146538	0.0363430532046424	117.854166666667	41.8958333333333
0.00982855890886762	0.0073743805469516	0.0364214658500354	117.854166666667	41.9375
0.00865086259191383	0.00730809920261169	0.0360946805241297	117.854166666667	41.9791666666667
0.00758210498125542	0.0067807155539888	0.0381779449458135	117.854166666667	42.0208333333333
0.00838943475950169	0.00704532514151465	0.0351825773452326	117.854166666667	42.0625
0.00609086709802741	0.00801196271784074	0.040339694984929	117.854166666667	42.1041666666667
0.0054736123679463	0.00675282902336457	0.0428699826126952	117.854166666667	42.1458333333333
0.00518748489637349	0.00518363557464297	0.0425254614352564	117.854166666667	42.1875
0.00510580194741714	0.00447729710153501	0.0403587648586839	117.854166666667	42.2291666666667
0.00512973070118218	0.00420173607253138	0.0429108377294535	117.854166666667	42.2708333333333
0.00667819018176696	0.00725607121770278	0.042692963348734	117.854166666667	42.3125
0.00965867491091372	0.00705221200285501	0.0363034253827026	117.854166666667	42.3541666666667
0.00724505647484956	0.00784807297097523	0.0382595047914442	117.854166666667	42.3958333333333
0.00482968267018413	0.00446822076448415	0.0432335946544387	117.854166666667	42.4375
0.00455833303728089	0.0035089724473341	0.0419136486934026	117.854166666667	42.4791666666667
0.0048707775245954	0.0043067452361012	0.038523772960312	117.854166666667	42.5208333333333
0.00514185458014652	0.00426087239852634	0.0391476180715425	117.854166666667	42.5625
0.0071629391251185	0.00481793736536172	0.0370709195816146	117.854166666667	42.6041666666667
0.00906000046846014	0.00579692712170735	0.0359010682666461	117.854166666667	42.6458333333333
0.00730783193919539	0.00454164059913453	0.0368929682421771	117.854166666667	42.6875
0.00599778848333123	0.00440588075733089	0.0408945208453326	117.854166666667	42.7291666666667
0.00607554478310182	0.00458672869869326	0.0425736187510962	117.854166666667	42.7708333333333
0.0428536168642364	0.00741529108877884	0.0448588286078503	117.895833333333	39.3541666666667
0.042686030139165	0.00745029789843141	0.0449875251992818	117.895833333333	39.3958333333333
0.0424450964511793	0.00740313949321072	0.0448639027145583	117.895833333333	39.4375
0.0424251868556205	0.00724453842868701	0.0450075491166137	117.895833333333	39.4791666666667
[truncated: 63,938 more rows]
