# Supplementary material for: Genomic insights into local adaptation and future climate-induced vulnerability of a keystone forest tree in East Asia
Source: Nat Commun. 2022 Nov 1;13:6541. doi: 10.1038/s41467-022-34206-8 (PMC9626627; doi:10.1038/s41467-022-34206-8)
Supplement: Supplementary file 8 — Source Data [file 41467_2022_34206_MOESM8_ESM.zip › Source data/FIg5c&d/ssp126_2080.model_mean.csv]

reverse	forward	local	x1	y1
0.00623163438319593	0.00326214227851697	0.0212076767910784	116.020833333333	40.7291666666667
0.00532490988075857	0.00414701207020529	0.0246675883679786	116.020833333333	40.7708333333333
0.00504779406579171	0.00444733876182203	0.0245154335584341	116.020833333333	40.8125
0.00608321538600191	0.00401897602282017	0.0216852436753119	116.020833333333	40.8541666666667
0.00941158098115492	0.00383872317648272	0.0217158175151936	116.0625	40.6875
0.00543734490008415	0.00305852316362193	0.0212393338508507	116.0625	40.7291666666667
0.00504539033632958	0.00367431041403573	0.0213211887766889	116.0625	40.7708333333333
0.00588367240020945	0.00400160699738715	0.0212143133728476	116.0625	40.8125
0.00608434100203723	0.00441155759764725	0.0214199599294091	116.0625	40.8541666666667
0.00579156743087175	0.00474306464782822	0.0250280850407115	116.0625	40.8958333333333
0.00726174975090343	0.00414822516531122	0.0213254359183992	116.0625	40.9375
0.0085427724166184	0.00380793951671917	0.0227296227829138	116.104166666667	40.6875
0.00678439434931766	0.00389880821715771	0.0216630890949782	116.104166666667	40.7291666666667
0.00643729140562175	0.00383040416450639	0.0214885965144724	116.104166666667	40.7708333333333
0.00493817714799493	0.00402905340546894	0.0242194476154146	116.104166666667	40.8125
0.00502001470019444	0.00414932863917583	0.0244642694282407	116.104166666667	40.8541666666667
0.00693581004286485	0.00386305371433097	0.0215213076617196	116.104166666667	40.8958333333333
0.00737395059911907	0.00397916664880849	0.0214071975213748	116.104166666667	40.9375
0.00736692375689396	0.00340797295621491	0.0228033919063685	116.145833333333	40.6458333333333
0.00738249482334301	0.00391405819880468	0.0227674739929077	116.145833333333	40.6875
0.0052577470656181	0.00353572622218986	0.0215945550022091	116.145833333333	40.7291666666667
0.00498743045354754	0.00344489518973935	0.0213469203281911	116.145833333333	40.7708333333333
0.00598591214159968	0.00384074955622337	0.0212770218558117	116.145833333333	40.8125
0.00641697568885733	0.00387193482775494	0.0213521679011092	116.145833333333	40.8541666666667
0.00762969321991178	0.00369510214832814	0.0214978621415307	116.145833333333	40.8958333333333
0.00655995703026896	0.00390227083163	0.0215131221315119	116.145833333333	40.9375
0.00517707312678375	0.00531194346945417	0.0246015408964994	116.145833333333	40.9791666666667
0.00542192262900632	0.00339842719042403	0.0227108937290785	116.1875	40.6041666666667
0.00642803217449319	0.00406391686690949	0.0228719030468653	116.1875	40.6458333333333
0.00553129540696745	0.00368186767868448	0.0228133256394177	116.1875	40.6875
0.00484696324303529	0.00367557411435124	0.0252873414138144	116.1875	40.7291666666667
0.00592955470889126	0.00387011601125777	0.0216060478590761	116.1875	40.7708333333333
0.00609224860147748	0.00378516851999318	0.0214249063478758	116.1875	40.8125
0.00705025554267133	0.00383610253887919	0.021442731797033	116.1875	40.8541666666667
0.00802025177875374	0.00377059432342037	0.0214177719755422	116.1875	40.8958333333333
0.00656992626413663	0.0038305276026003	0.0214727575496836	116.1875	40.9375
0.00587758323602175	0.00405936168847815	0.021237492911659	116.1875	40.9791666666667
0.00494380657344021	0.00345732269216087	0.0226631905518257	116.229166666667	40.6041666666667
0.00593603361059838	0.00421668306488814	0.0228627710652837	116.229166666667	40.6458333333333
0.00628325540839596	0.00424555655160226	0.0227959320164102	116.229166666667	40.6875
0.00575368221220908	0.00423160541897537	0.0227182043390985	116.229166666667	40.7291666666667
0.00515352598445521	0.00347242323857307	0.0248225157722983	116.229166666667	40.7708333333333
0.00723355892999786	0.00373777072398325	0.0219602962642032	116.229166666667	40.8125
0.00916604431845467	0.00395428378569714	0.021845424950171	116.229166666667	40.8541666666667
0.00711892259190223	0.0038794333912147	0.0215805190920935	116.229166666667	40.8958333333333
0.00518523247403231	0.00387797882626468	0.0213429770714842	116.229166666667	40.9375
0.00475817271444184	0.00442917852627187	0.0237115568007573	116.229166666667	40.9791666666667
0.00398226126423788	0.00551969196763266	0.0246145758639423	116.229166666667	41.0208333333333
0.00430469274084073	0.00691991401343522	0.0286680889670535	116.229166666667	41.0625
0.00519514567093273	0.00413498181969561	0.0238877659411132	116.270833333333	40.5625
0.0046300992644826	0.00366923970336463	0.0228862138290803	116.270833333333	40.6041666666667
0.00549292980813561	0.00416425616305403	0.0230927743883814	116.270833333333	40.6458333333333
0.00718181136904555	0.00412340385824763	0.0228779767689148	116.270833333333	40.6875
0.00578963652839466	0.00413844407367918	0.0227794353484653	116.270833333333	40.7291666666667
0.00477758699101536	0.00372591619737505	0.022638046020101	116.270833333333	40.7708333333333
0.00708754017122986	0.00393620100872175	0.0219872981594302	116.270833333333	40.8125
0.00800778805682559	0.00388342464510746	0.0220062228155969	116.270833333333	40.8541666666667
0.00560510875093712	0.00377581593860029	0.0216386580062943	116.270833333333	40.8958333333333
0.00447165513951661	0.00424728855270358	0.0238206343625976	116.270833333333	40.9375
0.00435412864661282	0.00589489730464086	0.0250785412251035	116.270833333333	40.9791666666667
0.00537716966685137	0.00545362698992853	0.030134429792628	116.270833333333	41.0208333333333
0.00552936288805584	0.00597561307707022	0.0277378822670615	116.270833333333	41.0625
0.0056552894714371	0.00546099249057293	0.0284801464533882	116.270833333333	41.1041666666667
0.00563849010641742	0.00612102488544622	0.0268971939275949	116.270833333333	41.1458333333333
0.00472589991275242	0.00411506716720089	0.0238208019354558	116.3125	40.5625
0.00441691258796956	0.00403214239500656	0.0268065487602224	116.3125	40.6041666666667
0.00536314090945378	0.00402093517144949	0.023109099592805	116.3125	40.6458333333333
0.00817225698662928	0.00428916081231835	0.0230347017310753	116.3125	40.6875
0.00551586317982282	0.00411817384128621	0.0229444310125021	116.3125	40.7291666666667
0.00586090786724662	0.00391716314519898	0.0229065089224573	116.3125	40.7708333333333
0.00808459454922402	0.00423643696870823	0.0228381836751244	116.3125	40.8125
0.00624382086275958	0.00397617894559834	0.0220697029553069	116.3125	40.8541666666667
0.00548251264128666	0.00534901434300946	0.0292833882413847	116.3125	40.8958333333333
0.00442022736755792	0.00423917444878508	0.0228972477811692	116.3125	40.9375
0.00423506503014973	0.00456442644187868	0.0247994579797356	116.3125	40.9791666666667
0.00486705131079975	0.00564846467314991	0.0301818123869233	116.3125	41.0208333333333
0.00468335945892074	0.00541403198461824	0.0298046867027951	116.3125	41.0625
0.0047594968230837	0.00528406258245175	0.0294237906454488	116.3125	41.1041666666667
0.0046941416978226	0.00606395528132285	0.0293922674363912	116.3125	41.1458333333333
0.00482289236096883	0.00603434049315075	0.0294978758784457	116.3125	41.1875
0.0049669409452205	0.00416756644831147	0.024323210578385	116.354166666667	40.5625
0.00493643405960961	0.00442446950864109	0.0272198628538938	116.354166666667	40.6041666666667
0.00481639833239034	0.00375033982685011	0.0237562968786839	116.354166666667	40.6458333333333
0.00806610829639319	0.0042981266146902	0.0232134501017542	116.354166666667	40.6875
0.00729019381161462	0.00420425121516169	0.022973092629266	116.354166666667	40.7291666666667
0.00651881482785964	0.00419358347667595	0.0227870509006132	116.354166666667	40.7708333333333
0.00736287396482103	0.00413239992984776	0.0229808773451617	116.354166666667	40.8125
0.00542437041526355	0.00394076169971112	0.0227745165545431	116.354166666667	40.8541666666667
0.00510639931410588	0.00430469286758169	0.0248596755304798	116.354166666667	40.8958333333333
0.0047042939218712	0.00526559666142712	0.0245620504326778	116.354166666667	40.9375
0.00437141843499971	0.00394766521631961	0.0228960623047145	116.354166666667	40.9791666666667
0.00400387440505981	0.00472245187267113	0.0247846396839555	116.354166666667	41.0208333333333
0.00396291353075639	0.0053076256240621	0.0243853298930904	116.354166666667	41.0625
0.00388980528268989	0.00652474749376857	0.0275385804501657	116.354166666667	41.1041666666667
0.00420246639453462	0.00681846450588668	0.0297895894610776	116.354166666667	41.1458333333333
0.00404988665084709	0.00662232982076495	0.0285719537531917	116.354166666667	41.1875
0.00522117088333639	0.00420485046590337	0.0256454430767032	116.395833333333	40.5625
0.00493626107397653	0.00425257043045651	0.0242807374157808	116.395833333333	40.6041666666667
0.0050127154755171	0.0042850097994291	0.0241177068313667	116.395833333333	40.6458333333333
0.00755953504367891	0.00427036571129712	0.0238532952642769	116.395833333333	40.6875
0.00626075353197248	0.00429685205940809	0.0230625639380897	116.395833333333	40.7291666666667
0.00813961247322973	0.00438566996257086	0.0228360166841173	116.395833333333	40.7708333333333
0.00606260792908808	0.00411746910026194	0.023036327359154	116.395833333333	40.8125
0.00559478745754827	0.00398517484336518	0.0229552391906923	116.395833333333	40.8541666666667
0.0050492395467818	0.0043808806180848	0.0255166085661156	116.395833333333	40.8958333333333
0.00515331955702451	0.00431745956609749	0.0249178512240374	116.395833333333	40.9375
0.00493502236142876	0.00443389276320838	0.023766319511403	116.395833333333	40.9791666666667
0.00435147894198991	0.00456025585238556	0.023060100366994	116.395833333333	41.0208333333333
0.00423710777415389	0.00445017951800544	0.0234478607688196	116.395833333333	41.0625
0.00387881123082894	0.00573385316097724	0.0250223565269764	116.395833333333	41.1041666666667
0.0039202043257868	0.00644089165241025	0.0274764384662132	116.395833333333	41.1458333333333
0.00391537621151319	0.00655897742707771	0.0284477479162056	116.395833333333	41.1875
0.00499680426390217	0.00465086612022799	0.026707843891339	116.4375	40.5208333333333
0.0057083489822211	0.00456754529904652	0.025850925513755	116.4375	40.5625
0.00525282128076518	0.00437642183307665	0.0257653112331289	116.4375	40.6041666666667
0.00512084562908207	0.00435357073460431	0.0240825299429157	116.4375	40.6458333333333
0.00817809424582061	0.0045573943772073	0.0240114949087886	116.4375	40.6875
0.00617369925042425	0.00417930021706253	0.0233280950519039	116.4375	40.7291666666667
0.00609891941080854	0.0043675603794754	0.0228938898618634	116.4375	40.7708333333333
0.0056922138180055	0.00412911717386511	0.0229480224387481	116.4375	40.8125
0.00522754106434041	0.00406004666905626	0.0227979595240684	116.4375	40.8541666666667
0.00501332885424036	0.00428388054767617	0.0257813745755958	116.4375	40.8958333333333
0.0051192781106203	0.00576645339687833	0.0278720831548698	116.4375	40.9375
0.00534347769738792	0.00597229435158845	0.0294319056452683	116.4375	40.9791666666667
0.00469004287102393	0.00422058061011815	0.0239904189510021	116.4375	41.0208333333333
0.00482918274621964	0.004310839466838	0.0239146622288401	116.4375	41.0625
0.00402157433216687	0.00599637593961415	0.0249455126258406	116.4375	41.1041666666667
0.00390728756340399	0.00600568570757403	0.0250749443433346	116.4375	41.1458333333333
0.00373679274312559	0.00640586821562133	0.0286054383490135	116.4375	41.1875
0.00649049252914758	0.00448327718301328	0.0291489802581517	116.479166666667	40.5208333333333
0.00557038012553691	0.00490564519031746	0.0295801360162122	116.479166666667	40.5625
0.00593417033591687	0.00468467392755524	0.0267144355491727	116.479166666667	40.6041666666667
0.00573382097592209	0.00444252251021064	0.0245186501449696	116.479166666667	40.6458333333333
0.00799139985053749	0.00474072353906818	0.0240899676980333	116.479166666667	40.6875
0.00675997697356773	0.00435664104453022	0.0239925178204952	116.479166666667	40.7291666666667
0.00639891034431878	0.00446601828587452	0.0230924281408985	116.479166666667	40.7708333333333
0.00632512345573578	0.00456140281363816	0.0228943307052353	116.479166666667	40.8125
0.00497074216332629	0.00415983743295276	0.0229899384006187	116.479166666667	40.8541666666667
0.00479231589866396	0.00471764428823363	0.0249502524230234	116.479166666667	40.8958333333333
0.00475462776425407	0.00424662610604621	0.0234153961259287	116.479166666667	40.9375
0.00489380650630427	0.0050442379993832	0.0245146569339686	116.479166666667	40.9791666666667
0.00488426906662408	0.00437540037041601	0.025411150520218	116.479166666667	41.0208333333333
0.00534855242249493	0.00401554958666699	0.0218550147617503	116.479166666667	41.0625
0.00480279638849155	0.00427890683807489	0.0241110986422085	116.479166666667	41.1041666666667
0.00464175361859255	0.00421166671383391	0.0239211283124734	116.479166666667	41.1458333333333
0.00387281766211744	0.00518911622008078	0.0245818727603631	116.479166666667	41.1875
0.00623321981753586	0.00526950627219372	0.0300736121796572	116.520833333333	40.5208333333333
0.00551349474426176	0.00525918920319148	0.0291807840165144	116.520833333333	40.5625
0.00526766326474223	0.00444531254020662	0.0267865035595875	116.520833333333	40.6041666666667
0.00848862647189151	0.00480340017532579	0.0258732129512841	116.520833333333	40.6458333333333
0.00866860170545415	0.00498427158060545	0.0242146172884571	116.520833333333	40.6875
0.0066834128982729	0.00442296799220979	0.0241885182634927	116.520833333333	40.7291666666667
0.00796290997232784	0.00470738362597776	0.0239563050005653	116.520833333333	40.7708333333333
0.00582790667603726	0.00448832427127962	0.0232636193917254	116.520833333333	40.8125
0.00580239020710805	0.00443732544625704	0.0230647171207102	116.520833333333	40.8541666666667
0.00500401661372107	0.00421434502681284	0.0229969583225117	116.520833333333	40.8958333333333
0.00500344117333547	0.00426266307069942	0.023101428645848	116.520833333333	40.9375
0.00491581701316023	0.00433387886275643	0.0247662150042001	116.520833333333	40.9791666666667
0.00522953909101223	0.00386319190791963	0.0220922125661048	116.520833333333	41.0208333333333
0.00594700726882668	0.00418297528353955	0.0221470036017327	116.520833333333	41.0625
0.00581064398789662	0.00421610202385972	0.0220335275370835	116.520833333333	41.1041666666667
0.00571333555736805	0.00410308092727215	0.0218327050478658	116.520833333333	41.1458333333333
0.00558741504214636	0.00454496035927126	0.0218475035411358	116.520833333333	41.1875
0.00639436880199388	0.00516818003013585	0.0282751529580639	116.5625	40.5208333333333
0.00576948438127528	0.00450319982842493	0.0273844273929367	116.5625	40.5625
0.00543960396717697	0.004306147245524	0.0269516918410823	116.5625	40.6041666666667
0.00708570418210887	0.00455140687402571	0.0268776106498906	116.5625	40.6458333333333
0.0105363007756447	0.00526371978526028	0.0258682040609531	116.5625	40.6875
0.00899702454365148	0.00503491498505616	0.0240975609476548	116.5625	40.7291666666667
0.00837307741550669	0.00467222592260327	0.0239677817402136	116.5625	40.7708333333333
0.00759779981938693	0.00472777144341772	0.0232706298149924	116.5625	40.8125
0.00585780456577411	0.00439629929971809	0.0231727846692315	116.5625	40.8541666666667
0.00603432966429439	0.00450637844598006	0.0230821341698078	116.5625	40.8958333333333
0.00523762587745866	0.00431671765319782	0.0230201313992103	116.5625	40.9375
0.00502463217081382	0.00425915276445437	0.0260032931961583	116.5625	40.9791666666667
0.00618405921911667	0.00388702947060985	0.022290609346537	116.5625	41.0208333333333
0.00566627758938923	0.0042209659768396	0.0219758595076786	116.5625	41.0625
0.00561774106850817	0.00430957082087591	0.0220234518823281	116.5625	41.1041666666667
0.0063496176883307	0.00434873989670465	0.0220767727024195	116.5625	41.1458333333333
0.00666159651227369	0.00435600673229576	0.021962268648667	116.5625	41.1875
0.00704025795855991	0.00438115960941624	0.0218493815806606	116.5625	41.2291666666667
0.00789689803412345	0.00505048527893795	0.0318050690290104	116.604166666667	40.5208333333333
0.00646886972146762	0.004929678816004	0.0276306847837512	116.604166666667	40.5625
0.00784719117295471	0.00540007073707758	0.0270541787551855	116.604166666667	40.6041666666667
0.00866862978101156	0.00529971229075932	0.0267665326600534	116.604166666667	40.6458333333333
0.00996393777354317	0.00503384694051633	0.025897303659942	116.604166666667	40.6875
0.0108393750463391	0.00522325989289144	0.0244132923365629	116.604166666667	40.7291666666667
0.00957615638523237	0.00474739424972716	0.0240669076051604	116.604166666667	40.7708333333333
0.0071418019475732	0.00452741058713852	0.0240925085795657	116.604166666667	40.8125
0.00606260077636784	0.00459703903398566	0.0231826111277533	116.604166666667	40.8541666666667
0.00688821916047731	0.00466935493286821	0.0230688030977557	116.604166666667	40.8958333333333
0.00639888528375765	0.00479162491030942	0.0230040271138481	116.604166666667	40.9375
0.0061462218820827	0.00427537680080997	0.0229731844172061	116.604166666667	40.9791666666667
0.00576651396002361	0.00403948013635521	0.023149932627718	116.604166666667	41.0208333333333
0.00521272587213865	0.00440029828521676	0.024279236796256	116.604166666667	41.0625
0.00560737176344609	0.0042103456347121	0.0221814487700982	116.604166666667	41.1041666666667
0.00692783955761813	0.00421956754913542	0.0223743304398574	116.604166666667	41.1458333333333
0.00678871839808104	0.00435130662714945	0.0220515224842499	116.604166666667	41.1875
0.00790648278964668	0.00430902154905133	0.0221788226930978	116.604166666667	41.2291666666667
0.00758643732688789	0.00461450790393876	0.0222062536388885	116.604166666667	41.2708333333333
0.0107212745364435	0.00526281968079066	0.0310379622526547	116.645833333333	40.5208333333333
0.00634670135767404	0.00507114400165969	0.0277371024767957	116.645833333333	40.5625
0.00847739432584085	0.00553145342386233	0.0271264635122099	116.645833333333	40.6041666666667
0.00984810611424947	0.0055625950614363	0.0267279970017305	116.645833333333	40.6458333333333
0.00976722473997488	0.00547440308935766	0.0265961229127827	116.645833333333	40.6875
0.0101360426927925	0.00501646249102112	0.0257646523907046	116.645833333333	40.7291666666667
0.00957480620905132	0.00477392567541201	0.0239931339824981	116.645833333333	40.7708333333333
0.00825467311649508	0.00460281688102764	0.0240679997183997	116.645833333333	40.8125
0.00769603566871741	0.00474016358515305	0.0234722727537523	116.645833333333	40.8541666666667
0.00730213254506791	0.0046749692172229	0.0232676957367449	116.645833333333	40.8958333333333
0.00623301854011811	0.00471642966442259	0.0231383567701354	116.645833333333	40.9375
0.00515735184395252	0.00431107963770981	0.0232252415064785	116.645833333333	40.9791666666667
0.00524690194333452	0.00409224099954327	0.0232188952992691	116.645833333333	41.0208333333333
0.00510977845788946	0.00435842327421372	0.0243606690836756	116.645833333333	41.0625
0.00523285390586488	0.00418642855527621	0.0246112230862344	116.645833333333	41.1041666666667
0.0053542772877509	0.0039527754593432	0.0222062371162907	116.645833333333	41.1458333333333
0.00681497102586133	0.00423212926681917	0.0223372493172281	116.645833333333	41.1875
0.0068658901992271	0.00412226553652995	0.0222156221817795	116.645833333333	41.2291666666667
0.00513330165418548	0.00488678519967164	0.0254741601223006	116.645833333333	41.2708333333333
0.00406843667876924	0.00465625935195758	0.0227106687226495	116.645833333333	41.3125
0.0122328092914239	0.00500317353274001	0.0318489546859421	116.6875	40.4791666666667
0.0106283186091806	0.00488312951825407	0.0313946704425257	116.6875	40.5208333333333
0.00677596279925343	0.00570159812270595	0.0285825102432124	116.6875	40.5625
0.00671551556139074	0.00524048266978318	0.0275514646966937	116.6875	40.6041666666667
0.00970874376224101	0.00556620597848934	0.0268333558226073	116.6875	40.6458333333333
0.00916941392385795	0.00543339005500731	0.0259062444938204	116.6875	40.6875
0.00826735559115051	0.00519641998046926	0.0258907712341577	116.6875	40.7291666666667
0.0101526589563768	0.00503382138823536	0.0244494462706214	116.6875	40.7708333333333
0.00895237007376479	0.0048937009523748	0.0239451888879184	116.6875	40.8125
0.00907416641524092	0.00498329068426603	0.0240250164483894	116.6875	40.8541666666667
0.00701333781508242	0.00466437307849633	0.0235168126151473	116.6875	40.8958333333333
0.00538405624640966	0.00443261800525841	0.0233887061238064	116.6875	40.9375
0.00476784218342467	0.00454861677680365	0.0251731551205867	116.6875	40.9791666666667
0.00470586316318725	0.00548722318870258	0.0264567625899809	116.6875	41.0208333333333
0.00527356420227123	0.00620698044584977	0.0291069851989074	116.6875	41.0625
0.00579256316804063	0.0057507983731187	0.0299349478065907	116.6875	41.1041666666667
0.00486694520712493	0.0041806627444747	0.023010687578203	116.6875	41.1458333333333
0.00540737544462711	0.00372531050463525	0.0221178269931107	116.6875	41.1875
0.00495269387388141	0.00471117491653483	0.0252054173962646	116.6875	41.2291666666667
0.0042547790613657	0.00440820357073085	0.0238351299806002	116.6875	41.2708333333333
0.00389939348546672	0.00637025847305526	0.0258075270526172	116.6875	41.3125
0.0037560568921828	0.00676990981250452	0.028539233235309	116.6875	41.3541666666667
0.0227991291053826	0.00537442147051926	0.0325677162216976	116.729166666667	40.4375
0.0158316713913948	0.00592352933940032	0.0322258915794862	116.729166666667	40.4791666666667
0.0104056393381954	0.00501420643382411	0.0315224436324567	116.729166666667	40.5208333333333
0.00969141581217114	0.00598277696466153	0.0330603623849674	116.729166666667	40.5625
0.00743709230737846	0.00543824043151652	0.0286585947710566	116.729166666667	40.6041666666667
0.00998978825091272	0.00573287332922137	0.0271126319355903	116.729166666667	40.6458333333333
0.00639838767765901	0.00488666542386082	0.0267069090671436	116.729166666667	40.6875
0.00617177034510426	0.00470222699858251	0.0259033389959653	116.729166666667	40.7291666666667
0.00909974418101144	0.00503828935753397	0.0256041382283585	116.729166666667	40.7708333333333
0.009092981458457	0.00504242527185199	0.02416950401122	116.729166666667	40.8125
0.0077941071595018	0.00474409956720217	0.0241426774408889	116.729166666667	40.8541666666667
0.00620472226257789	0.00463781244310756	0.0233460147109482	116.729166666667	40.8958333333333
0.0058387557725205	0.00444532490412344	0.0233400950021211	116.729166666667	40.9375
0.00601022127380425	0.00447619743156543	0.0233229456078725	116.729166666667	40.9791666666667
0.00524448016478798	0.00435921161428566	0.0232595976323202	116.729166666667	41.0208333333333
0.00507473622452853	0.00447328800264796	0.025208735971709	116.729166666667	41.0625
0.00505079593360514	0.00634043739547331	0.0292207672561113	116.729166666667	41.1041666666667
0.00505179158602268	0.00418387226034846	0.0223669401369865	116.729166666667	41.1458333333333
0.00624278031767001	0.00429197340191017	0.0221083669229333	116.729166666667	41.1875
0.0061139783895386	0.00452637560702793	0.0221550984804295	116.729166666667	41.2291666666667
0.00578617948825864	0.00451983513559342	0.0221951617260819	116.729166666667	41.2708333333333
0.0047061311445301	0.00483365566241565	0.0242358679396851	116.729166666667	41.3125
0.00415286652117774	0.00580482325583632	0.0296556984396316	116.729166666667	41.3541666666667
0.00585335524703914	0.00590083189957117	0.0253227361275054	116.729166666667	41.3958333333333
0.0292108850303329	0.00699556627744752	0.0383886640165995	116.770833333333	40.2708333333333
0.0274577728922193	0.00638372013275119	0.036635170816423	116.770833333333	40.3125
0.0274691007464968	0.00613325219326884	0.035950507269208	116.770833333333	40.3541666666667
0.0255452677077076	0.00535737248397731	0.0348040541050868	116.770833333333	40.3958333333333
0.0234979568537763	0.00588111614975011	0.032982236958109	116.770833333333	40.4375
0.0188512494156365	0.00616883686228177	0.0322269518051363	116.770833333333	40.4791666666667
0.0118792204357622	0.00508803132060998	0.0316620702005036	116.770833333333	40.5208333333333
0.0117743956497794	0.0057721216456439	0.0312321088233804	116.770833333333	40.5625
0.0111032015152984	0.00607436867280001	0.0290347463967795	116.770833333333	40.6041666666667
0.0090256846767175	0.00577135116954298	0.0279769770780372	116.770833333333	40.6458333333333
0.00563211588357626	0.00484018345683626	0.0270543695694384	116.770833333333	40.6875
0.00595672469594375	0.00472664796013489	0.0268029985921817	116.770833333333	40.7291666666667
0.0069288641188321	0.00485605560388758	0.0258477855226921	116.770833333333	40.7708333333333
0.00950638297409094	0.00513223820116216	0.0243521152474347	116.770833333333	40.8125
0.00768074871642621	0.00486883231242372	0.0242728562702061	116.770833333333	40.8541666666667
0.0064037658792612	0.00464790808831606	0.0238521275309676	116.770833333333	40.8958333333333
0.00689689220975183	0.00484276770789356	0.0230693809424333	116.770833333333	40.9375
0.00631624628935807	0.00450657041724208	0.0232988258666762	116.770833333333	40.9791666666667
0.00653086503359062	0.00442871565538668	0.0232422560701175	116.770833333333	41.0208333333333
0.00638864830477555	0.00468605969937914	0.0232566123630435	116.770833333333	41.0625
0.0052210614638027	0.00434431957240179	0.0232181193880448	116.770833333333	41.1041666666667
0.00531325321801254	0.0040769986246636	0.0232600008035636	116.770833333333	41.1458333333333
0.00713128096592976	0.00444919393714626	0.0222391348812685	116.770833333333	41.1875
0.00725014626182898	0.00440082385225844	0.0220521665910095	116.770833333333	41.2291666666667
0.00621646244491399	0.00442930549900392	0.0221331532923768	116.770833333333	41.2708333333333
0.00506964559636606	0.00512753390583964	0.0254239554199969	116.770833333333	41.3125
0.00395130172911912	0.0065362523338098	0.0290826837980336	116.770833333333	41.3541666666667
0.00479185558127129	0.0054702971177046	0.0290140230235507	116.770833333333	41.3958333333333
0.00432424463350068	0.00665759264905052	0.0303666069332143	116.770833333333	41.4375
0.00388461140593234	0.00715713366275803	0.0289757947007246	116.770833333333	41.4791666666667
0.00433002600159452	0.00601278543368894	0.0294577852643692	116.770833333333	41.5208333333333
0.00496424919641871	0.00612479634382232	0.0275047059645373	116.770833333333	41.5625
0.00374082165392002	0.00736305339252822	0.0294665208208903	116.770833333333	41.6041666666667
0.0271530081371684	0.00741458462925732	0.0374331436150297	116.8125	40.2708333333333
0.0256377512877108	0.0068413043964515	0.0365362204772413	116.8125	40.3125
0.0302519009432887	0.00616599505950201	0.0382617305663544	116.8125	40.3541666666667
0.0262219552999025	0.00557510626478973	0.0349794440449837	116.8125	40.3958333333333
0.0235076227008872	0.0060969241810597	0.03303208617311	116.8125	40.4375
0.0209064593303578	0.00625372819841833	0.0322641856135067	116.8125	40.4791666666667
0.0157560326435107	0.00647070959060363	0.030448021549223	116.8125	40.5208333333333
0.0149060858584345	0.00619982516396894	0.0301460039954609	116.8125	40.5625
0.0123731576358734	0.00613019182556539	0.0296519224240454	116.8125	40.6041666666667
0.00754762854024085	0.00524067666591737	0.0287034126640413	116.8125	40.6458333333333
0.00575414093955567	0.00469425197658067	0.0276367884857527	116.8125	40.6875
0.00505379947454126	0.00475359831797791	0.0266481865835323	116.8125	40.7291666666667
0.00693218608279275	0.00490536936549309	0.0259614259060768	116.8125	40.7708333333333
0.0090605428930215	0.00527917815357484	0.0257900250803347	116.8125	40.8125
0.00705356038975751	0.00472935510657193	0.0241722462690248	116.8125	40.8541666666667
0.00724268747613323	0.00481033108957275	0.0241033857081086	116.8125	40.8958333333333
0.00685125499442726	0.00485343059038341	0.0233236301263341	116.8125	40.9375
0.00745257909028333	0.00498173809019037	0.0232851773595441	116.8125	40.9791666666667
0.00733721882386972	0.00472402515994605	0.0231877553365617	116.8125	41.0208333333333
0.00680060258182517	0.00481807428205588	0.0233070973104544	116.8125	41.0625
0.00556336527411734	0.00441093212956738	0.0232028249056605	116.8125	41.1041666666667
0.006358432858791	0.00418312268048598	0.0221159223051468	116.8125	41.1458333333333
0.0067336474662444	0.00444854921812323	0.0222073252928026	116.8125	41.1875
0.00576670542223027	0.00460194604705768	0.022285672751833	116.8125	41.2291666666667
0.00501025344100601	0.00515258298697354	0.0255810635109167	116.8125	41.2708333333333
0.00451034492711001	0.00501344387557591	0.0230333798934314	116.8125	41.3125
0.00438301255061521	0.00554306322767338	0.023010089791128	116.8125	41.3541666666667
0.00445759986528627	0.00557558021177613	0.0230564615181651	116.8125	41.3958333333333
0.00426904628300468	0.00654386153370236	0.0241718512348402	116.8125	41.4375
0.004062329958124	0.00623626199758038	0.0235931719981331	116.8125	41.4791666666667
0.00388235570867821	0.00729315154736396	0.0291990399424761	116.8125	41.5208333333333
0.00417687279694521	0.00569924749306487	0.0304258688063736	116.8125	41.5625
0.00418222618708078	0.00686821163169947	0.0253763399460317	116.8125	41.6041666666667
0.00403052925097002	0.00543917195975761	0.0228451486752489	116.8125	41.6458333333333
0.0043545748906678	0.00753903695278505	0.0256574170592258	116.8125	41.6875
0.00400946792189157	0.00777813839789591	0.0288809812213196	116.8125	41.7291666666667
0.0290496617021357	0.00812725595380147	0.0387704613799902	116.854166666667	40.2291666666667
0.0253770691892835	0.00773595593642474	0.0382923098258652	116.854166666667	40.2708333333333
0.0228006253565465	0.00725153961725445	0.0365910622090478	116.854166666667	40.3125
0.027360521719501	0.00653015278090086	0.0366808884114364	116.854166666667	40.3541666666667
0.0265314348711903	0.00605665620820934	0.035765017295709	116.854166666667	40.3958333333333
0.0224065316070374	0.00610947019599919	0.0330290195404736	116.854166666667	40.4375
0.0205514683551975	0.00648107800750646	0.0323739412840739	116.854166666667	40.4791666666667
0.0177658108222064	0.00756926559634494	0.0305177251059243	116.854166666667	40.5208333333333
0.0159327764166738	0.00625067222488985	0.0299927737327994	116.854166666667	40.5625
0.0142968721177587	0.00612149583669924	0.0299219247396221	116.854166666667	40.6041666666667
0.0100333080275211	0.00551099135224377	0.0289863365808049	116.854166666667	40.6458333333333
0.00909865969168092	0.0047953396873787	0.0300779990768329	116.854166666667	40.6875
0.00597781617033514	0.00468355634200144	0.0271923917295925	116.854166666667	40.7291666666667
0.00696675945783514	0.00479892205138467	0.0267782967254364	116.854166666667	40.7708333333333
0.00730145071933922	0.00487396829605299	0.0259804680061417	116.854166666667	40.8125
0.00735960218495803	0.00484623111320329	0.025781339523931	116.854166666667	40.8541666666667
0.00786065655157841	0.004749674656946	0.0242774752827626	116.854166666667	40.8958333333333
0.00692149389906134	0.0048066540672769	0.0235668703706898	116.854166666667	40.9375
0.00667587097769553	0.00451186664538843	0.0233588145399062	116.854166666667	40.9791666666667
0.0075354286343889	0.00517740830985119	0.023073678887338	116.854166666667	41.0208333333333
0.00713205955702963	0.0049506496795286	0.0231605734342764	116.854166666667	41.0625
0.00726991804063811	0.00499137477630451	0.0232715763202449	116.854166666667	41.1041666666667
0.0078151026046027	0.00463622393001577	0.0223578553544569	116.854166666667	41.1458333333333
0.00678001809701075	0.00457904774847002	0.0222050105331767	116.854166666667	41.1875
0.00576867455543752	0.00470716533216473	0.0222738789356337	116.854166666667	41.2291666666667
0.00498602369159302	0.00508749583202869	0.0253550252658005	116.854166666667	41.2708333333333
0.00443639798538857	0.00509757281708496	0.0233675983387769	116.854166666667	41.3125
0.00460032528034266	0.0054788014425219	0.0235746985977499	116.854166666667	41.3541666666667
0.00486364344356946	0.00528357495580272	0.024087357296519	116.854166666667	41.3958333333333
0.00452770635876898	0.00545535227772184	0.0237617104271929	116.854166666667	41.4375
0.00403446017652887	0.00725296826109777	0.0254806505351181	116.854166666667	41.4791666666667
0.00399132150937149	0.00728715113397184	0.0254053641525607	116.854166666667	41.5208333333333
0.00378956445127334	0.00682033925367771	0.0304396726477533	116.854166666667	41.5625
0.00419418389200884	0.00682366446900199	0.0257219764142004	116.854166666667	41.6041666666667
0.00460265774821161	0.00611974273276495	0.0235074095596688	116.854166666667	41.6458333333333
0.00380044643233788	0.00799325347285942	0.0291984965539916	116.854166666667	41.6875
0.00376074005545055	0.00651628849405884	0.0304713682213088	116.854166666667	41.7291666666667
0.00429465019421428	0.00413354985807073	0.0307557803710342	116.854166666667	41.7708333333333
0.00495885976780536	0.003617218125643	0.0300856128821034	116.854166666667	41.8125
0.0051087913649355	0.00475113762631383	0.0305012774057012	116.854166666667	41.8541666666667
0.00694571578374809	0.0047451027621761	0.024079271792957	116.854166666667	41.8958333333333
0.00723197003387471	0.00466603016781904	0.0232439601626248	116.854166666667	41.9375
0.00724776396216934	0.0041124602713256	0.0282263754772117	116.854166666667	41.9791666666667
0.0269211721199587	0.00848559102628286	0.038801901709038	116.895833333333	40.2291666666667
0.0252526416139801	0.00813501098693784	0.0383920387934081	116.895833333333	40.2708333333333
0.0237259639051771	0.00756819800621989	0.037958570140939	116.895833333333	40.3125
0.0236376513552571	0.0069923684550089	0.0354917389621176	116.895833333333	40.3541666666667
0.0245824651904705	0.00649234121390814	0.0350520098964535	116.895833333333	40.3958333333333
0.0211550115625682	0.00639140434700228	0.0331132960808113	116.895833333333	40.4375
0.0179037477272775	0.00665521347736245	0.0309034309801796	116.895833333333	40.4791666666667
0.0177231458117722	0.00769123338453576	0.0305036042796543	116.895833333333	40.5208333333333
0.0157650168234404	0.00581289218149577	0.030301587912385	116.895833333333	40.5625
0.0140521314345089	0.00609095954649771	0.0299482816151762	116.895833333333	40.6041666666667
0.0116229450736741	0.00590669550447016	0.0288539681665706	116.895833333333	40.6458333333333
0.008882474524043	0.00549342882912158	0.028807570066306	116.895833333333	40.6875
0.00678528005557759	0.00520069596750065	0.0274406808022268	116.895833333333	40.7291666666667
0.00623082190170987	0.00475646798058375	0.0268464131914633	116.895833333333	40.7708333333333
0.00702071958378602	0.00474270556556318	0.0260246641281419	116.895833333333	40.8125
0.0075068201703976	0.00503311043744587	0.0259434955596999	116.895833333333	40.8541666666667
0.00836494606247072	0.00495692508547012	0.0242193950943192	116.895833333333	40.8958333333333
0.00745705554004876	0.00478485743910383	0.0239296141151252	116.895833333333	40.9375
0.00783022543627713	0.00488297841239168	0.0234372105749467	116.895833333333	40.9791666666667
0.00734649564035831	0.00518257783639568	0.0231297535376848	116.895833333333	41.0208333333333
0.00827540336959852	0.00530413809388601	0.0232865477943287	116.895833333333	41.0625
0.00902402899970301	0.00505774285637677	0.0230997572356535	116.895833333333	41.1041666666667
0.00770977178670891	0.00476080674508049	0.0232618475208149	116.895833333333	41.1458333333333
0.00607909835997013	0.00479641803442615	0.0233276806266942	116.895833333333	41.1875
0.00556248305120466	0.00446858646920151	0.0232772298927523	116.895833333333	41.2291666666667
0.00488588609786252	0.00462585500528332	0.0247539757752647	116.895833333333	41.2708333333333
0.00451694414446794	0.00505756500418852	0.0236930854966787	116.895833333333	41.3125
0.00525037760751413	0.00525132489757599	0.025457864492471	116.895833333333	41.3541666666667
0.00493758072630651	0.00530115973233131	0.0245063785385849	116.895833333333	41.3958333333333
0.0042018978574373	0.00688991083318122	0.0253743770209517	116.895833333333	41.4375
0.00390217202937356	0.00728693292431895	0.0280244952692697	116.895833333333	41.4791666666667
0.00399899342541602	0.00738156556242377	0.0267817480105709	116.895833333333	41.5208333333333
0.0038690600744148	0.00677128912989899	0.0268870512655182	116.895833333333	41.5625
0.00457537508231529	0.0053731966026256	0.0236200908275955	116.895833333333	41.6041666666667
0.00448399404359365	0.00607364115885535	0.0229998070264047	116.895833333333	41.6458333333333
0.004407681965014	0.00747280971992157	0.0257251301276013	116.895833333333	41.6875
0.0039267057203761	0.00759071577413856	0.0297154448990499	116.895833333333	41.7291666666667
0.00386287670256881	0.00646962874417628	0.0305794142499393	116.895833333333	41.7708333333333
0.00401726840613783	0.0060412785957526	0.030625624121107	116.895833333333	41.8125
0.00478440981669667	0.00555451376837046	0.0306763956110747	116.895833333333	41.8541666666667
0.00515970658079648	0.00521705461633617	0.0306524310737453	116.895833333333	41.8958333333333
0.0050245156317129	0.0047426765200645	0.0306626152258448	116.895833333333	41.9375
0.00618600149450768	0.00425095779191591	0.0299509941309752	116.895833333333	41.9791666666667
0.00736775047757586	0.00445410090893524	0.0258741246697755	116.895833333333	42.0208333333333
0.0299018999603337	0.0089266839485818	0.0368053811128148	116.9375	40.1875
0.0264003666672907	0.0086532539562391	0.0393743781668363	116.9375	40.2291666666667
0.0259206533358561	0.00822687177856851	0.0386398584481874	116.9375	40.2708333333333
0.0250801935451096	0.00747945049362765	0.037967070707831	116.9375	40.3125
0.0221765170435326	0.00687958535152328	0.0358919321361736	116.9375	40.3541666666667
0.0238619044319478	0.00659343416212009	0.0348634545950513	116.9375	40.3958333333333
0.0215818131349497	0.00687331966875147	0.0332076354223517	116.9375	40.4375
0.0199906066569259	0.00769241564194031	0.0323646036237306	116.9375	40.4791666666667
0.0177447404636943	0.00754640382921376	0.0305629141706463	116.9375	40.5208333333333
0.016639337422378	0.00558835083897883	0.0302763872395052	116.9375	40.5625
0.0139808736955597	0.00543048448884063	0.0314310596849353	116.9375	40.6041666666667
0.0106620151143661	0.00537831167132625	0.0297606442566881	116.9375	40.6458333333333
0.00901651097413539	0.0055268367795912	0.0288120885799773	116.9375	40.6875
0.00730364302580914	0.00490480929451414	0.0286335762891207	116.9375	40.7291666666667
0.00723883465407624	0.00503253191230404	0.027204199396245	116.9375	40.7708333333333
0.00769419534732478	0.00511432166820513	0.0267081862334039	116.9375	40.8125
0.00758219603009776	0.00498586867839695	0.0257271733863067	116.9375	40.8541666666667
0.00868300476102549	0.00490636747722116	0.0244792309910799	116.9375	40.8958333333333
0.00621298084771839	0.00473261716985453	0.0242542083239668	116.9375	40.9375
0.00668667551047983	0.00487578880998925	0.0233536357963097	116.9375	40.9791666666667
0.00855337450466748	0.00526077680648001	0.0231049330112126	116.9375	41.0208333333333
0.00900464258244132	0.00532980564489156	0.0232697590269741	116.9375	41.0625
0.00840073581262081	0.00478888020050683	0.0232598274036735	116.9375	41.1041666666667
0.00811062467871844	0.00482920203804499	0.0231552611763188	116.9375	41.1458333333333
0.00642019718100631	0.00451727669710747	0.0232581090035511	116.9375	41.1875
0.00531601179145507	0.0043480647907724	0.0233316888808868	116.9375	41.2291666666667
0.00519317269995641	0.00443647591990177	0.0242926768157621	116.9375	41.2708333333333
0.00490185929933885	0.00486200172874307	0.0240771124858813	116.9375	41.3125
0.00504047772032424	0.0052158488294647	0.0256050540952565	116.9375	41.3541666666667
0.00451442184501514	0.00546305545363738	0.0233566714700407	116.9375	41.3958333333333
0.00429137801120444	0.00559863312125449	0.0225341609614232	116.9375	41.4375
0.00404291321420427	0.00685311755148657	0.0258882573357636	116.9375	41.4791666666667
0.00402038915030511	0.00686101708575363	0.0257101529946735	116.9375	41.5208333333333
0.00380585368306055	0.00741704774599009	0.0288983353119119	116.9375	41.5625
0.00427453225243114	0.00530357268686588	0.0230669419596982	116.9375	41.6041666666667
0.00460607476034784	0.00586670558604032	0.0235339641999615	116.9375	41.6458333333333
0.00415855077201449	0.00743775354699599	0.0263592142059021	116.9375	41.6875
0.00388415281105133	0.00729648616199617	0.0293752639712898	116.9375	41.7291666666667
0.00390971614395166	0.00721640958025589	0.0285066251196978	116.9375	41.7708333333333
0.0040400046955359	0.00705707416997108	0.030327796287394	116.9375	41.8125
0.00430488159866111	0.00469867675287651	0.0306465120906242	116.9375	41.8541666666667
0.00444011940516109	0.00691947407738292	0.0288617476213608	116.9375	41.8958333333333
0.00441257545113438	0.00674679323447973	0.0294310395581646	116.9375	41.9375
0.00462843938065795	0.00490929267605783	0.0308561496979329	116.9375	41.9791666666667
0.00635983188067427	0.00428110481498393	0.0298127889935901	116.9375	42.0208333333333
0.0329654936770268	0.00773346192810122	0.0342747999373845	116.979166666667	40.1458333333333
0.0305697395714029	0.00842892347979845	0.037294715618292	116.979166666667	40.1875
0.0266336888607447	0.00834761592811911	0.0394822717476127	116.979166666667	40.2291666666667
0.0262715886181671	0.00851097054277133	0.0385635444110989	116.979166666667	40.2708333333333
0.0249135976095909	0.00750416919329966	0.038017838215084	116.979166666667	40.3125
0.0234484726990618	0.0069006566871598	0.0359251883418688	116.979166666667	40.3541666666667
0.02254381916145	0.00669937036851527	0.0346694272394324	116.979166666667	40.3958333333333
0.0214073645713672	0.00674285297465114	0.0330979441967332	116.979166666667	40.4375
0.0181413005582357	0.00789886209442515	0.0311116879073241	116.979166666667	40.4791666666667
0.0171368436656944	0.00706679452034266	0.0304664846046328	116.979166666667	40.5208333333333
0.0167100510159231	0.00539032278996493	0.0301927748245592	116.979166666667	40.5625
0.0143980069659793	0.00589160355279587	0.0300912037389288	116.979166666667	40.6041666666667
0.0113600479080018	0.00600009979024753	0.0301230887814752	116.979166666667	40.6458333333333
0.0089669261213712	0.00530902377970549	0.0296514158158691	116.979166666667	40.6875
0.00824518256734063	0.00524010462446593	0.0285905007331617	116.979166666667	40.7291666666667
0.00866755775166887	0.00506456991679934	0.0271328180973312	116.979166666667	40.7708333333333
0.00806986172221324	0.00502014371563088	0.0267854111371025	116.979166666667	40.8125
0.00888146077140446	0.00494926337124135	0.0256830867034855	116.979166666667	40.8541666666667
0.0100493934399791	0.00516425186961709	0.0256053206008922	116.979166666667	40.8958333333333
0.00883767425907191	0.00486381082141323	0.0240963661994405	116.979166666667	40.9375
0.00805522883071915	0.00513827166036358	0.0231590174595592	116.979166666667	40.9791666666667
0.00881080302458674	0.00507249991279303	0.0231321110505163	116.979166666667	41.0208333333333
0.0087694355133382	0.00523933571782628	0.0232891640765699	116.979166666667	41.0625
0.00718100992712846	0.00485932797333846	0.0231017955390122	116.979166666667	41.1041666666667
0.00662089491038904	0.00471872348687455	0.0232156434725143	116.979166666667	41.1458333333333
0.00532003700484249	0.00416293919511707	0.0232096993499226	116.979166666667	41.1875
0.00519388987004964	0.00461734053596408	0.0257787095546837	116.979166666667	41.2291666666667
0.00556939832630012	0.004973551247302	0.0254672232027684	116.979166666667	41.2708333333333
0.00519587796768313	0.0048735396513749	0.025447512322609	116.979166666667	41.3125
0.0054534560391098	0.00445248929274875	0.0222333015771519	116.979166666667	41.3541666666667
0.00471212789110797	0.00515676506042452	0.0240004265194316	116.979166666667	41.3958333333333
0.00478346270858738	0.00524994439668951	0.0239218370095515	116.979166666667	41.4375
0.00414797656793982	0.00638465215834389	0.0254141137031109	116.979166666667	41.4791666666667
0.0040813760861359	0.00531447761744244	0.0226220759815201	116.979166666667	41.5208333333333
0.00413339591933158	0.00723534038356008	0.0290571300917718	116.979166666667	41.5625
0.00435458797739662	0.00526920428166336	0.0238069821989935	116.979166666667	41.6041666666667
0.00442220969900678	0.00562395133719	0.0229462641345026	116.979166666667	41.6458333333333
0.00440209463760753	0.00686207343495945	0.0258518483743767	116.979166666667	41.6875
0.00431321893603507	0.00663731819832452	0.0256201715575578	116.979166666667	41.7291666666667
0.00395462523519449	0.00631027102470874	0.0254579665304644	116.979166666667	41.7708333333333
0.00425072338177408	0.00617681035946915	0.0260304224921742	116.979166666667	41.8125
0.00417196719608512	0.00691925582431383	0.0298599748890976	116.979166666667	41.8541666666667
0.0041180688473219	0.00722485683788907	0.0299302881841533	116.979166666667	41.8958333333333
0.00430505381479537	0.00490700543320981	0.0304584327077296	116.979166666667	41.9375
0.00524248390580927	0.00379972791414518	0.0303669625030706	116.979166666667	41.9791666666667
0.00557320402842637	0.00454073345802227	0.0304607622721759	116.979166666667	42.0208333333333
0.0336443548586473	0.00752370410322913	0.0348166585791282	117.020833333333	40.1458333333333
0.0301169567620494	0.00825309621224759	0.0389054384502243	117.020833333333	40.1875
0.0279668907767696	0.00837926543404744	0.0388223707661365	117.020833333333	40.2291666666667
0.0258927653813562	0.00841800649736614	0.038375416327789	117.020833333333	40.2708333333333
0.0238272292038473	0.00807511540124304	0.0381852805475862	117.020833333333	40.3125
0.0225615804672814	0.00691194836675425	0.0360102540422752	117.020833333333	40.3541666666667
0.0219081505776724	0.0068409327770798	0.0349579341404667	117.020833333333	40.3958333333333
0.0197226773192764	0.00661148503862231	0.0345493783843936	117.020833333333	40.4375
0.019023060487218	0.00692781195331006	0.0325019529700665	117.020833333333	40.4791666666667
0.016894730957476	0.00637263956107935	0.0305465730099041	117.020833333333	40.5208333333333
0.0164802838662386	0.00570422779498389	0.0301887853833873	117.020833333333	40.5625
0.0145073176496347	0.00602209408300181	0.0298297977108271	117.020833333333	40.6041666666667
0.0110297508775777	0.0060612328634088	0.0298467344733361	117.020833333333	40.6458333333333
0.0101947785820097	0.0050160635815499	0.0307667871341126	117.020833333333	40.6875
0.00896373324654789	0.00501115181989845	0.0286717865842821	117.020833333333	40.7291666666667
0.0100630665804725	0.00518724754438549	0.0275012253149143	117.020833333333	40.7708333333333
0.00941454225435202	0.00513032690458334	0.0267787646818292	117.020833333333	40.8125
0.00979371813955094	0.00511873439328063	0.0257987237402264	117.020833333333	40.8541666666667
0.0102692092420886	0.00511544957049529	0.0257605823573479	117.020833333333	40.8958333333333
0.0101227217556283	0.00546230365064951	0.0244097991636879	117.020833333333	40.9375
0.00801591822607602	0.00474699659449475	0.02356536277397	117.020833333333	40.9791666666667
0.00654994881494133	0.00478537319715904	0.0233852393430557	117.020833333333	41.0208333333333
0.00859549184644268	0.00508237369999196	0.0232200783928101	117.020833333333	41.0625
0.00808482492417581	0.00501933267170871	0.0232355805586712	117.020833333333	41.1041666666667
0.00720733929111479	0.00461992041662871	0.0231040384176557	117.020833333333	41.1458333333333
0.00585401800568819	0.00446068662513285	0.0233033841380702	117.020833333333	41.1875
0.00518222302703786	0.00463285361857007	0.0264603807879808	117.020833333333	41.2291666666667
0.00532863782259759	0.00472668460790008	0.0255045069711335	117.020833333333	41.2708333333333
0.00568353379476119	0.0041274811231436	0.022232902850458	117.020833333333	41.3125
0.00527786199796311	0.00448557076682975	0.0222921477737879	117.020833333333	41.3541666666667
0.00440176561855062	0.00468180177885773	0.0238857338273852	117.020833333333	41.3958333333333
0.00399578677716989	0.0063770055425492	0.02880227526187	117.020833333333	41.4375
0.00383215065318986	0.00666778559523142	0.0280974232359151	117.020833333333	41.4791666666667
0.0040620786783802	0.00572118355042297	0.0251239770922214	117.020833333333	41.5208333333333
0.00410077657995061	0.00588192656456654	0.0255689714382015	117.020833333333	41.5625
0.00488922688949921	0.00546423673825152	0.0242881166911119	117.020833333333	41.6041666666667
0.00457793174878563	0.0057612308799713	0.0236296774769632	117.020833333333	41.6458333333333
0.00444318368063921	0.00533896096479022	0.0235418359689803	117.020833333333	41.6875
0.00389271276710149	0.006521311251421	0.0270136520441592	117.020833333333	41.7291666666667
0.00403445149441823	0.00525794141309026	0.0303814607930976	117.020833333333	41.7708333333333
0.0041751746623256	0.00600418151832664	0.0301951343840775	117.020833333333	41.8125
0.00422280745043443	0.00600442138946865	0.0267498919026588	117.020833333333	41.8541666666667
0.00429787088255407	0.00504413142652603	0.0304479590950386	117.020833333333	41.8958333333333
0.0056142571410384	0.00475210947686627	0.0276096914724582	117.020833333333	41.9375
0.00607153423527603	0.00451186401549388	0.0289035769179896	117.020833333333	41.9791666666667
0.00665200623777209	0.00467145948765582	0.027497822654825	117.020833333333	42.0208333333333
0.00645973953721432	0.00439681551885302	0.0308766921003325	117.020833333333	42.0625
0.0340784806240714	0.00705394629652042	0.0351255688925781	117.0625	40.1041666666667
0.0338454584947192	0.0084233953001149	0.0389480218913434	117.0625	40.1458333333333
0.0298936545080188	0.00821698286688959	0.0387647425921848	117.0625	40.1875
0.0267255067780763	0.00864589119316177	0.0385326976596961	117.0625	40.2291666666667
0.0252411216053499	0.00824123388071643	0.0377194718563581	117.0625	40.2708333333333
0.0224801945899172	0.00763992504568066	0.0368081232290606	117.0625	40.3125
0.0219069346532113	0.00724287776684621	0.0365681319102943	117.0625	40.3541666666667
0.020324847316678	0.00679583048924499	0.0350528421165941	117.0625	40.3958333333333
0.0164026989226231	0.00680946230563187	0.0349554166155557	117.0625	40.4375
0.0157544400905761	0.00673860863775541	0.0337671733781335	117.0625	40.4791666666667
0.0182996390909531	0.00574341193580595	0.0319218961642193	117.0625	40.5208333333333
0.0170870095031975	0.00580796444790027	0.030233259925321	117.0625	40.5625
0.0153705146812895	0.00629288105991133	0.030019195942338	117.0625	40.6041666666667
0.0121818078045488	0.00589913303360858	0.0294636829632613	117.0625	40.6458333333333
0.0102914572116015	0.00532447132902379	0.030587817189977	117.0625	40.6875
0.00782302716338066	0.00488392377016498	0.0287379999624219	117.0625	40.7291666666667
0.0106689301914289	0.00527361318096065	0.0275219232861818	117.0625	40.7708333333333
0.0105966612583792	0.00522885239052528	0.0269694171564554	117.0625	40.8125
0.00799769948141241	0.00501890277080357	0.0267456232364793	117.0625	40.8541666666667
0.00894693907892078	0.00503502158368346	0.0256875008018325	117.0625	40.8958333333333
0.00951058113786717	0.00495760849949396	0.0257576722679344	117.0625	40.9375
0.0079237659136797	0.00483883118932867	0.0246301758602387	117.0625	40.9791666666667
0.0053812384761917	0.00430392981925683	0.0236649309724598	117.0625	41.0208333333333
0.00678698026441199	0.00477026430927214	0.0232630700012854	117.0625	41.0625
0.00726967799518525	0.00487033966037188	0.0232744528280915	117.0625	41.1041666666667
0.00668464437358383	0.00450673719389993	0.0233025222050531	117.0625	41.1458333333333
0.00588739311221037	0.00461715301900975	0.0233814829049741	117.0625	41.1875
0.00540575505470443	0.00428424729361136	0.0231861361091815	117.0625	41.2291666666667
0.00503864017186352	0.00468207303892152	0.0251536526738595	117.0625	41.2708333333333
0.00589963517334003	0.00454404803113272	0.0224533261610657	117.0625	41.3125
0.00511899324572371	0.00503990631408737	0.025767974867358	117.0625	41.3541666666667
0.00527971949130052	0.00610047962615489	0.0256475587991413	117.0625	41.3958333333333
0.00438732414252999	0.0064943809846021	0.0303578100411382	117.0625	41.4375
0.00469245447648952	0.00646903830580999	0.030172709575136	117.0625	41.4791666666667
0.00403987540784629	0.00669752403715295	0.0282686746690344	117.0625	41.5208333333333
0.00455118196524114	0.00474966534624907	0.0242335954497264	117.0625	41.5625
0.00578866006908852	0.00582499430788575	0.0260904805850678	117.0625	41.6041666666667
0.00523814425000754	0.00562451408426378	0.0248372099986936	117.0625	41.6458333333333
0.00438239649412948	0.00544324180710056	0.0228604811140348	117.0625	41.6875
0.00382126778983475	0.00644547482617165	0.0262235238212747	117.0625	41.7291666666667
0.00409482018785231	0.00524457478593193	0.0307791422937482	117.0625	41.7708333333333
0.00466326585572895	0.00393365743433877	0.0299679091315955	117.0625	41.8125
0.00419425020776394	0.00531226876887655	0.030594204673665	117.0625	41.8541666666667
0.00516748012354743	0.00479975238900092	0.027952484996358	117.0625	41.8958333333333
0.00503828944246523	0.00389405217185641	0.0292992592212052	117.0625	41.9375
0.00460945656599461	0.0043655760309776	0.030778194623455	117.0625	41.9791666666667
0.00635162020756035	0.00451785428056482	0.0276748281541713	117.0625	42.0208333333333
0.00712148057724209	0.00447135867207196	0.0264516294123007	117.0625	42.0625
0.00782874582501638	0.00429181271469931	0.0272608088953458	117.0625	42.1041666666667
0.00818497095308431	0.0041257979793053	0.0301908797877478	117.0625	42.1458333333333
0.00818558439233237	0.00394994977727477	0.0306130323490526	117.0625	42.1875
0.0344343675288402	0.00659244556707856	0.0350153039461352	117.104166666667	40.1041666666667
0.0368337704899638	0.00632221730365976	0.0370714920911792	117.104166666667	40.1458333333333
0.0294753618375156	0.00809927112044664	0.0387390361726384	117.104166666667	40.1875
0.0272000185116293	0.00845916874261144	0.0402078897346543	117.104166666667	40.2291666666667
0.0246510919392692	0.00838192958784593	0.0386054131939693	117.104166666667	40.2708333333333
0.0234899169057475	0.00783811355864094	0.0380173530938632	117.104166666667	40.3125
0.0215255561242548	0.00728756006647659	0.0378019377350601	117.104166666667	40.3541666666667
0.0202799711146713	0.00703572651946033	0.0354307991951459	117.104166666667	40.3958333333333
0.0186572428552511	0.00641701995565587	0.0373128688011042	117.104166666667	40.4375
0.0149359296571489	0.00604345233631247	0.0347783808565569	117.104166666667	40.4791666666667
0.0181651106842313	0.00601696994875991	0.0325788749159669	117.104166666667	40.5208333333333
0.0173024489040285	0.00566774931862061	0.0304585193754042	117.104166666667	40.5625
0.0161778806056216	0.0059152229707057	0.0300102479587222	117.104166666667	40.6041666666667
0.0134495425904853	0.00584424158293786	0.0293967093216941	117.104166666667	40.6458333333333
0.0108776828608652	0.00588074525109584	0.0292507968814601	117.104166666667	40.6875
0.0102143129689165	0.0051523694441235	0.028752275583287	117.104166666667	40.7291666666667
0.0119733376240633	0.00523563751580541	0.0283429957893885	117.104166666667	40.7708333333333
0.0100377999410563	0.00526470054128292	0.0270130947048887	117.104166666667	40.8125
0.00729967062907223	0.00495027956994584	0.0268885569679498	117.104166666667	40.8541666666667
0.00802318757981085	0.00489586190433021	0.0267402020404305	117.104166666667	40.8958333333333
0.00749950831936426	0.00482451966459431	0.0259071843620725	117.104166666667	40.9375
0.00592632079197384	0.00464414439331015	0.0246862306583091	117.104166666667	40.9791666666667
0.00621723351633151	0.00472029975686299	0.0244263539214482	117.104166666667	41.0208333333333
0.00659593262167892	0.00485591356237733	0.0234385290003814	117.104166666667	41.0625
0.00627938227608626	0.0044451582009086	0.0232023372192564	117.104166666667	41.1041666666667
0.00557467354462637	0.00444886347873068	0.0233485037018541	117.104166666667	41.1458333333333
0.00535096640379846	0.00417356392427526	0.0233158943003435	117.104166666667	41.1875
0.00588840868167195	0.00449095657334133	0.023292618653635	117.104166666667	41.2291666666667
0.00593047522078471	0.00427813909819968	0.0234163905654628	117.104166666667	41.2708333333333
0.00563313861516833	0.00441826667872599	0.0225286224124241	117.104166666667	41.3125
0.0051214578274175	0.00453773707611723	0.0248543275553701	117.104166666667	41.3541666666667
0.00430425311140498	0.00450502033566194	0.0235471580685446	117.104166666667	41.3958333333333
0.00413231112564167	0.00450923839398812	0.0231659128944178	117.104166666667	41.4375
0.00411596481177481	0.00604090496180216	0.0254717129803977	117.104166666667	41.4791666666667
0.00443132118381157	0.00660395953314218	0.0256881386273343	117.104166666667	41.5208333333333
0.00530948879479496	0.00476462323690747	0.0257948357030364	117.104166666667	41.5625
0.0052456597809281	0.00526847468749779	0.0259989053923307	117.104166666667	41.6041666666667
0.0046678068111359	0.00576820067256103	0.0234568685204671	117.104166666667	41.6458333333333
0.00393021446013496	0.00644928848037534	0.0263053498431864	117.104166666667	41.6875
0.00368668384543363	0.00600130332419625	0.0303555857051968	117.104166666667	41.7291666666667
0.00438923395931883	0.00429926666630051	0.0295560617864306	117.104166666667	41.7708333333333
0.00479155494763774	0.00398080460662571	0.0300484415674655	117.104166666667	41.8125
0.00421403563515046	0.00496480912320323	0.0306110769905529	117.104166666667	41.8541666666667
0.00498235386832941	0.00439806848214331	0.0297752508637691	117.104166666667	41.8958333333333
0.00427513232087247	0.00410513167655652	0.0307508752076977	117.104166666667	41.9375
0.00432479881795249	0.00480910890801145	0.0308111169352814	117.104166666667	41.9791666666667
0.00540440786454902	0.00448698435670202	0.0296088053927741	117.104166666667	42.0208333333333
0.00698818602702656	0.00453467320521095	0.0257039702519101	117.104166666667	42.0625
0.00793393546355668	0.00352618969982796	0.0256758903501736	117.104166666667	42.1041666666667
0.00825235959818748	0.00412041159494245	0.0278506443488066	117.104166666667	42.1458333333333
0.00871452765897253	0.00405364303455149	0.0304008370155608	117.104166666667	42.1875
0.00835815851641601	0.00418217174839445	0.0303928254431778	117.104166666667	42.2291666666667
0.00879494430817552	0.00364503012442251	0.0304058602767047	117.104166666667	42.2708333333333
0.0328311189404882	0.00723448345272795	0.0365008795302711	117.145833333333	40.0625
0.033134915964895	0.00718714709889226	0.0351464656007249	117.145833333333	40.1041666666667
0.0344328220551312	0.00725438263721485	0.0391394755783816	117.145833333333	40.1458333333333
0.0311774444813637	0.00803413570457121	0.040020351548076	117.145833333333	40.1875
0.0276017710161462	0.00873673132416329	0.0413124020538712	117.145833333333	40.2291666666667
0.025107368926193	0.00842663097030577	0.0401454128392365	117.145833333333	40.2708333333333
0.0217768930454907	0.00780451388969213	0.0381731064348152	117.145833333333	40.3125
0.0214142576359725	0.00735440958372999	0.0378478300203098	117.145833333333	40.3541666666667
0.0196475280871252	0.00711585512302685	0.0361120935645766	117.145833333333	40.3958333333333
0.0170340406736384	0.0070791216052677	0.0355798507338361	117.145833333333	40.4375
0.0176097340076321	0.00678286862596201	0.0340096338564974	117.145833333333	40.4791666666667
0.0180772589758796	0.00610084422976049	0.0325326645787266	117.145833333333	40.5208333333333
0.016763255489244	0.005668252183906	0.03043924774902	117.145833333333	40.5625
0.0158914180872264	0.00570929118833327	0.0300750998679662	117.145833333333	40.6041666666667
0.0143404434551772	0.00559414645256764	0.0294566168528391	117.145833333333	40.6458333333333
0.0141395565203324	0.00563516210030263	0.0287983824531757	117.145833333333	40.6875
0.0120996233797694	0.00550979969969593	0.0284470830234894	117.145833333333	40.7291666666667
0.00816877328745702	0.00496311063487283	0.0285015519712497	117.145833333333	40.7708333333333
0.00948602389869797	0.00528197672139811	0.0274415859282711	117.145833333333	40.8125
0.00665125947189444	0.00475810329903063	0.0275483786292592	117.145833333333	40.8541666666667
0.00841615633282491	0.00493092388742794	0.0260150554334056	117.145833333333	40.8958333333333
0.00578213993673351	0.00464593839208398	0.0259834724585207	117.145833333333	40.9375
0.00534089725824053	0.0038999019824683	0.0259800738669313	117.145833333333	40.9791666666667
0.00538264997282137	0.0043326691365319	0.0246489659414417	117.145833333333	41.0208333333333
0.00612155171623874	0.00481255978449367	0.0235508497860165	117.145833333333	41.0625
0.00649777147298734	0.00476791940698816	0.0233976392413546	117.145833333333	41.1041666666667
0.00585650202788593	0.0047383075410625	0.0234758342642103	117.145833333333	41.1458333333333
0.00593058629535967	0.00439642863591053	0.0232848022337069	117.145833333333	41.1875
0.00683141159456039	0.00437066681402521	0.0232699012616264	117.145833333333	41.2291666666667
0.00712575565917687	0.00419014210860034	0.0233184624644204	117.145833333333	41.2708333333333
0.00579267836520541	0.00424828910429528	0.0233292552073328	117.145833333333	41.3125
0.00529706700111567	0.00452833122420014	0.022477812484156	117.145833333333	41.3541666666667
0.00477315065778976	0.00457339551940341	0.0241666178148333	117.145833333333	41.3958333333333
0.0044617864574434	0.00435640203321998	0.024017498268908	117.145833333333	41.4375
0.00435554983950449	0.00431978418765394	0.0242256504148881	117.145833333333	41.4791666666667
0.00454246418588749	0.00517205781898278	0.0230469482735168	117.145833333333	41.5208333333333
0.00572184322982681	0.0054839595536179	0.0259163968529997	117.145833333333	41.5625
0.00490148512778247	0.00557676117322529	0.024120242239545	117.145833333333	41.6041666666667
0.00448713828898668	0.00675085236813139	0.0257074552153488	117.145833333333	41.6458333333333
0.00367303143098597	0.00708092006635349	0.0289916096543473	117.145833333333	41.6875
0.0037230447717572	0.0067416840554056	0.0291077264257573	117.145833333333	41.7291666666667
0.00435814302057312	0.00442226350271255	0.029772935089333	117.145833333333	41.7708333333333
0.00405275098567048	0.00476240518806574	0.0300009010385075	117.145833333333	41.8125
0.00422342308136154	0.00477395166259722	0.0302711754419934	117.145833333333	41.8541666666667
0.00427209931886851	0.00485605221423167	0.0306621717583802	117.145833333333	41.8958333333333
0.00442224978389408	0.0050524893458218	0.0304348919762662	117.145833333333	41.9375
0.00431367102161195	0.00498058354575588	0.0309333398491793	117.145833333333	41.9791666666667
0.00457147628645695	0.00424064149183527	0.0305859993995894	117.145833333333	42.0208333333333
0.00605749546318653	0.00456781673341432	0.0281892065277469	117.145833333333	42.0625
0.00758549352225159	0.004451503607858	0.0236238262329452	117.145833333333	42.1041666666667
0.00802003905232605	0.00340725534810603	0.0251547340138644	117.145833333333	42.1458333333333
0.00838837149294788	0.00401825641957103	0.028654965889905	117.145833333333	42.1875
0.00856760121637554	0.00371819568780957	0.0297396733878204	117.145833333333	42.2291666666667
0.00851973512152413	0.00376234330641351	0.0288083028891518	117.145833333333	42.2708333333333
0.00837849776499835	0.0038969046643282	0.0278661868984708	117.145833333333	42.3125
0.0323395842284809	0.00726880637666006	0.0370982711321686	117.1875	40.0625
0.0331440244349591	0.00718757590883009	0.0364292980101903	117.1875	40.1041666666667
0.0331479389504004	0.0078108093369859	0.0408020504710866	117.1875	40.1458333333333
0.0312654239448163	0.00769636915301254	0.0401713022156864	117.1875	40.1875
0.02744846925717	0.00843585846284915	0.0407808172599241	117.1875	40.2291666666667
0.0241599815423428	0.0077659720552764	0.0406961357497757	117.1875	40.2708333333333
0.0229110711859096	0.00722613965205887	0.0403727053059599	117.1875	40.3125
0.0205856710998395	0.00760279463135038	0.0380850105934827	117.1875	40.3541666666667
0.0187718568576917	0.00709020352634673	0.0370079667132528	117.1875	40.3958333333333
0.017572084270461	0.00662084379818205	0.034941098320835	117.1875	40.4375
0.016231715865194	0.00636940773176649	0.0335925755169941	117.1875	40.4791666666667
0.0159477187441824	0.00592373840689103	0.0325553603665137	117.1875	40.5208333333333
0.0162969637573902	0.00571214363613164	0.0319146530106419	117.1875	40.5625
0.0150723044855432	0.00586856620359944	0.0304531190415305	117.1875	40.6041666666667
0.0153266496313075	0.00541422393966354	0.029593443247598	117.1875	40.6458333333333
0.0138193034174087	0.00551695532700369	0.0288504522207554	117.1875	40.6875
0.0134131315600668	0.0053076689548405	0.0284753349480852	117.1875	40.7291666666667
0.0113311754388297	0.0054063228742169	0.0282962737900632	117.1875	40.7708333333333
0.0105581057244675	0.00525201321519018	0.0279441325135437	117.1875	40.8125
0.00766524681839203	0.00495753919544624	0.0271526769342217	117.1875	40.8541666666667
0.00833813569959021	0.00497221538122666	0.0260059045913246	117.1875	40.8958333333333
0.00723953353101736	0.00483733865133469	0.026047189730684	117.1875	40.9375
0.00581144930043523	0.00478682687946273	0.0258466590649998	117.1875	40.9791666666667
0.0058743417994248	0.00444622240374981	0.0281797415319259	117.1875	41.0208333333333
0.00527852580585038	0.00437948419644868	0.0242694799881238	117.1875	41.0625
0.0060095778615367	0.00420772504335105	0.0234436149125414	117.1875	41.1041666666667
0.00654197691686575	0.00489831467705125	0.0233675648737163	117.1875	41.1458333333333
0.0071343753926321	0.00473447223387931	0.0233032218081744	117.1875	41.1875
0.00762361723452918	0.00380669555830314	0.0232094339434314	117.1875	41.2291666666667
0.00736220947156337	0.00358867360614504	0.0233149140054472	117.1875	41.2708333333333
0.00655412618974727	0.00463004185794403	0.0235129465353592	117.1875	41.3125
0.00577386505538293	0.00458426595460323	0.0223989397728296	117.1875	41.3541666666667
0.00525517130992736	0.00466032773356815	0.0253693330857814	117.1875	41.3958333333333
0.0047405189483648	0.00437917640959242	0.0241671108170441	117.1875	41.4375
0.00559293147910683	0.00518236420495876	0.0256908145963263	117.1875	41.4791666666667
0.00565216439588366	0.00510457159952004	0.02567271664169	117.1875	41.5208333333333
0.00633881456602957	0.0047204991003567	0.0226521898608255	117.1875	41.5625
0.00484793651924318	0.00510731590763346	0.0240287757088508	117.1875	41.6041666666667
0.00455735390881252	0.00519902441437846	0.0238789614403474	117.1875	41.6458333333333
0.00393616498670247	0.00624497180450104	0.0252341368080425	117.1875	41.6875
0.00372769960761067	0.00653720422895101	0.029946042110976	117.1875	41.7291666666667
0.00448469188240213	0.00441693665527407	0.0290285933928039	117.1875	41.7708333333333
0.00426538148647212	0.00426947844632978	0.0303655108161302	117.1875	41.8125
0.0041513407910777	0.00673230035071463	0.0301803876667703	117.1875	41.8541666666667
0.00433615254083843	0.00627086340098748	0.0304023277266158	117.1875	41.8958333333333
0.00447141548269444	0.00608999290243382	0.0303800082317497	117.1875	41.9375
0.00435997372442401	0.00648947049467094	0.0300939574051516	117.1875	41.9791666666667
0.00436404315070163	0.00474346060315223	0.0307061826426244	117.1875	42.0208333333333
0.00670609805762497	0.00445531027502631	0.0254733229984144	117.1875	42.0625
0.00711446805042526	0.0046347667008879	0.0237006373460924	117.1875	42.1041666666667
0.00808387987786384	0.00374959132874524	0.0224790562684221	117.1875	42.1458333333333
0.0077117556545083	0.00386794947546444	0.0258706308084095	117.1875	42.1875
0.00812744708624618	0.00418464710236627	0.0276336989822623	117.1875	42.2291666666667
0.00849016951729239	0.00395732718768657	0.0281525548029938	117.1875	42.2708333333333
0.00816962491450446	0.0034818919885062	0.0260340765823353	117.1875	42.3125
0.00825983602527057	0.00361389423057031	0.0252051902126443	117.1875	42.3541666666667
0.0352014948130275	0.0065205865482663	0.0376312883264966	117.229166666667	40.0208333333333
0.0327258359661884	0.00751965664050478	0.0373696341627103	117.229166666667	40.0625
0.0316234210000046	0.00731225379485257	0.0370496547043828	117.229166666667	40.1041666666667
0.0316385242504164	0.00797684862298717	0.0409753495967226	117.229166666667	40.1458333333333
0.0305712191676712	0.00728852369174432	0.0409947043670598	117.229166666667	40.1875
0.0273766566159638	0.00846520551524717	0.0407903102666084	117.229166666667	40.2291666666667
0.0241333025455302	0.0078698227519665	0.0406818287835308	117.229166666667	40.2708333333333
0.0229992665874453	0.0072495911591962	0.0403865873802015	117.229166666667	40.3125
0.0215293607215188	0.0064329913155007	0.0393736549084258	117.229166666667	40.3541666666667
0.0172397572164472	0.00674395896835044	0.0363453781947741	117.229166666667	40.3958333333333
0.0169537903179249	0.00666510525529754	0.0359711539216162	117.229166666667	40.4375
0.0147338170681932	0.00625170126564448	0.0340062854607443	117.229166666667	40.4791666666667
0.0141172388118937	0.00614308313249263	0.0331465673151866	117.229166666667	40.5208333333333
0.0148235223884764	0.00585458736364603	0.0322901352014321	117.229166666667	40.5625
0.0135095030638587	0.00575341260530274	0.0305531701552126	117.229166666667	40.6041666666667
0.013682492754724	0.00533101318476556	0.0293584748255684	117.229166666667	40.6458333333333
0.0129552694850919	0.0053629495049633	0.0289522800426461	117.229166666667	40.6875
0.0132642022829364	0.0052561109417662	0.0284933430338179	117.229166666667	40.7291666666667
0.0107646265546473	0.00530422885141095	0.0282873326244407	117.229166666667	40.7708333333333
0.0106197938247303	0.00516258703262706	0.0278912419306957	117.229166666667	40.8125
0.00904514621805509	0.00499705653937088	0.0271528677650685	117.229166666667	40.8541666666667
0.00813185227420816	0.00504340598423924	0.0259774522301813	117.229166666667	40.8958333333333
0.00755521384940789	0.00504625985010237	0.0258858058446694	117.229166666667	40.9375
0.00552084558271872	0.00444720739694747	0.0258437041602086	117.229166666667	40.9791666666667
0.00550848678022902	0.00452200136817271	0.0283398080661514	117.229166666667	41.0208333333333
0.00571998804408523	0.00455076339749124	0.0246817297543306	117.229166666667	41.0625
0.00671272161093733	0.00464364539730472	0.0234262522830419	117.229166666667	41.1041666666667
0.00772646279904703	0.00498525544263889	0.0231840488806314	117.229166666667	41.1458333333333
0.00624764543796317	0.00488102160238249	0.0232717068740558	117.229166666667	41.1875
0.00716922576481679	0.00372192682631147	0.0233908252011416	117.229166666667	41.2291666666667
0.00700830655049242	0.00369289126257698	0.0233126914150634	117.229166666667	41.2708333333333
0.00621717896051116	0.00471214376699011	0.0233276211750323	117.229166666667	41.3125
0.00568934258424672	0.00418804203534512	0.0223425266897549	117.229166666667	41.3541666666667
0.00496101878579424	0.0045223657973817	0.0250932561577915	117.229166666667	41.3958333333333
0.00579789978045173	0.00461451266073105	0.0222746755990417	117.229166666667	41.4375
0.00589961150453341	0.00412411172355727	0.022459250820101	117.229166666667	41.4791666666667
0.00660103919782693	0.00469987476270185	0.0225644847399311	117.229166666667	41.5208333333333
0.00547273275467311	0.00561998542364188	0.0253764596684801	117.229166666667	41.5625
0.00399953553055711	0.00653287654152279	0.0277120258575022	117.229166666667	41.6041666666667
0.00391887423547624	0.00632177122868525	0.0264766804504106	117.229166666667	41.6458333333333
0.0039241359898964	0.00590262704055994	0.0253661438431719	117.229166666667	41.6875
0.0039084933162343	0.00651263428200638	0.029110482577988	117.229166666667	41.7291666666667
0.00392675407508462	0.00677708773445166	0.0296205045382664	117.229166666667	41.7708333333333
0.00394030435512144	0.00572124848354791	0.030238787267678	117.229166666667	41.8125
0.00422515008501497	0.00666137067814524	0.0303218485567908	117.229166666667	41.8541666666667
0.00423875441505342	0.00758595342776396	0.0290733715342313	117.229166666667	41.8958333333333
0.00442762449065791	0.00594604084863813	0.0255955374437195	117.229166666667	41.9375
0.00442381103544358	0.006773682627272	0.02994343055444	117.229166666667	41.9791666666667
0.00468708464274831	0.00510963014756841	0.0310043265206906	117.229166666667	42.0208333333333
0.00520713735908768	0.00446271964444297	0.0289142310117604	117.229166666667	42.0625
0.00605282357018867	0.00461814490380328	0.0257409991973795	117.229166666667	42.1041666666667
0.00716331620486376	0.00431536026431566	0.0246604650173765	117.229166666667	42.1458333333333
0.0078346786449749	0.00394368761879876	0.0231555408692948	117.229166666667	42.1875
0.00818789271165364	0.0039899726717543	0.0250357554524917	117.229166666667	42.2291666666667
0.00828270833968109	0.00399841637738271	0.0268074280075748	117.229166666667	42.2708333333333
0.00824025568682672	0.00359325063477385	0.0251218621632437	117.229166666667	42.3125
0.00875908806294928	0.00360212752144462	0.0239958731354933	117.229166666667	42.3541666666667
0.0080270051195699	0.00447469179472528	0.021740895205682	117.229166666667	42.3958333333333
0.00810702527242698	0.00403773391637432	0.0213739473780119	117.229166666667	42.5208333333333
0.0365651352602261	0.00680496391878675	0.0375912794910793	117.270833333333	39.9791666666667
0.0352146318282894	0.00620583382049438	0.0370604553521061	117.270833333333	40.0208333333333
0.0342448204674134	0.00670993385891856	0.0373874545919295	117.270833333333	40.0625
0.0306179645570123	0.00693411238650997	0.0381934333407606	117.270833333333	40.1041666666667
0.0300669436645068	0.00809593530322182	0.0410538599215906	117.270833333333	40.1458333333333
0.0298473889531969	0.00731598755077343	0.0404128027718996	117.270833333333	40.1875
0.0272722011559641	0.00790171960982404	0.0402074228659646	117.270833333333	40.2291666666667
0.0246659898940847	0.00733706849585451	0.0414137895970453	117.270833333333	40.2708333333333
0.0238166435781129	0.00657368606397132	0.0410943283026109	117.270833333333	40.3125
0.0224647611998005	0.00707815118167734	0.0401513652089198	117.270833333333	40.3541666666667
0.0170384357161615	0.00676569395569978	0.0363398816676452	117.270833333333	40.3958333333333
0.017342947311295	0.00657167855970312	0.0366536796175401	117.270833333333	40.4375
0.0151142797258215	0.00635366234466649	0.0345378527753164	117.270833333333	40.4791666666667
0.0132650253838189	0.00570204484698888	0.0335085770177179	117.270833333333	40.5208333333333
0.0125160205690175	0.0062552566846548	0.0324224294368903	117.270833333333	40.5625
0.0131351887859601	0.00553816391050135	0.0314528222114214	117.270833333333	40.6041666666667
0.0132675791249799	0.00560004766477292	0.0297834012360085	117.270833333333	40.6458333333333
0.0122114153675994	0.00550314584485868	0.029160909857293	117.270833333333	40.6875
0.012874270609593	0.0054020918947367	0.0284226814092813	117.270833333333	40.7291666666667
0.0104407130758097	0.00528501409517775	0.0284091325182032	117.270833333333	40.7708333333333
0.00859219698819043	0.00484711737105119	0.0282694284935886	117.270833333333	40.8125
0.00913315091037324	0.00489384463025802	0.0274411644572389	117.270833333333	40.8541666666667
0.00788379081435205	0.0048038179500737	0.0256586331678762	117.270833333333	40.8958333333333
0.00781722627475582	0.00527471468525825	0.0257269298545963	117.270833333333	40.9375
0.00722158154629272	0.00497507725180896	0.0258075186631088	117.270833333333	40.9791666666667
0.00558818465074403	0.00442602180620267	0.025823284566562	117.270833333333	41.0208333333333
0.00694261649275132	0.00466164030082437	0.0245385591134924	117.270833333333	41.0625
0.00651249312052846	0.00467077173578057	0.0234435156805211	117.270833333333	41.1041666666667
0.00675113973396726	0.0047314830790605	0.0233408412535368	117.270833333333	41.1458333333333
0.00501305962260728	0.00466995035152764	0.0266960565219649	117.270833333333	41.1875
0.00614605628774523	0.004605444976965	0.0234443800397538	117.270833333333	41.2291666666667
0.00602143677765902	0.00401492007831277	0.0232772952993798	117.270833333333	41.2708333333333
0.00587508396228082	0.00438494759796937	0.0234124805789356	117.270833333333	41.3125
0.00545795802967318	0.0041855414259688	0.0234209782565704	117.270833333333	41.3541666666667
0.00620141879533287	0.00462552660785831	0.0223410971862659	117.270833333333	41.3958333333333
0.00589471011040279	0.00377485360398247	0.0222850843900442	117.270833333333	41.4375
0.00607692434287654	0.00424466193743009	0.0223191028361368	117.270833333333	41.4791666666667
0.00559506279638858	0.00506500160650669	0.0256504690539993	117.270833333333	41.5208333333333
0.00574403090780188	0.00555653310205622	0.0254297591837792	117.270833333333	41.5625
0.00441514814409992	0.00661018064007048	0.0255903004249779	117.270833333333	41.6041666666667
0.00385894603357426	0.00646150707136107	0.0305538058676758	117.270833333333	41.6458333333333
0.00379576839819048	0.00583431711190331	0.0268133429092944	117.270833333333	41.6875
0.00416998728079939	0.00512804910308889	0.022786743809809	117.270833333333	41.7291666666667
0.00392781149835629	0.00717995713783763	0.0290125690235887	117.270833333333	41.7708333333333
0.00392171755530005	0.00670083816575789	0.0291456629439065	117.270833333333	41.8125
0.00396945211657811	0.00615134112181165	0.0301802793696724	117.270833333333	41.8541666666667
0.00421439640944596	0.00676579677873839	0.0256696363474148	117.270833333333	41.8958333333333
0.00435356705864306	0.00599509192270356	0.0259629291283228	117.270833333333	41.9375
0.00404649660146424	0.005736539317192	0.0303480368593679	117.270833333333	41.9791666666667
0.00419207843777688	0.0049904829846978	0.03056312322218	117.270833333333	42.0208333333333
0.00414718397047604	0.00401936888770805	0.0309461599420045	117.270833333333	42.0625
0.00575748129306127	0.00462153059986092	0.0273699071522799	117.270833333333	42.1041666666667
0.00586502500742255	0.00446126444843205	0.028052633557958	117.270833333333	42.1458333333333
0.00764497689240323	0.00399051140990217	0.0235732206329952	117.270833333333	42.1875
0.00813387240054975	0.00415163923673536	0.0229761292779712	117.270833333333	42.2291666666667
0.00843027764043682	0.00345231444282847	0.0233963594241394	117.270833333333	42.2708333333333
0.00839704154118674	0.00305411577335953	0.0220391731429127	117.270833333333	42.3125
0.00809854454374899	0.0039363463692988	0.0208494909392132	117.270833333333	42.3541666666667
0.00794105060452819	0.00526347512902376	0.0196586290329018	117.270833333333	42.3958333333333
0.00790871720674042	0.00527060510789523	0.019736904167692	117.270833333333	42.4375
0.00816743773390963	0.00405568276707746	0.0213452758970107	117.270833333333	42.4791666666667
0.00827853246138894	0.00450791124861578	0.0201192782024271	117.270833333333	42.5208333333333
0.00813311412889617	0.00410951128652321	0.0209064389140911	117.270833333333	42.5625
0.00797500641973052	0.00419975138582086	0.020828815783393	117.270833333333	42.6041666666667
0.0370517093945288	0.0065241031273203	0.0379115663566764	117.3125	39.8958333333333
0.0358315933111735	0.00665613046601453	0.0369456800971236	117.3125	39.9375
0.0350836022651022	0.00660086046639031	0.0363104759533671	117.3125	39.9791666666667
0.0346359510470416	0.0061013694067676	0.0362764246676203	117.3125	40.0208333333333
0.0334445389344374	0.00612750788367145	0.036294203405402	117.3125	40.0625
0.0309424842515717	0.00711885924010922	0.0379784909475875	117.3125	40.1041666666667
0.0292571482265742	0.00814891650296565	0.0412710048967949	117.3125	40.1458333333333
0.0286298647643261	0.00773827950087567	0.0399955847715106	117.3125	40.1875
0.0272091167586536	0.00795307366325288	0.0401156132345734	117.3125	40.2291666666667
0.0250122718189765	0.00772173788553007	0.0404990295162122	117.3125	40.2708333333333
0.0235380487468607	0.00740150816663377	0.0402325671698606	117.3125	40.3125
0.0223067750601028	0.00679213988805528	0.0398395894089111	117.3125	40.3541666666667
0.0177055604034682	0.00676070400775779	0.0368030363772852	117.3125	40.3958333333333
0.0168987148360526	0.00599612826380798	0.0366385522349574	117.3125	40.4375
0.0157306808033845	0.00591553376902631	0.0361052501283606	117.3125	40.4791666666667
0.015056602065725	0.0056667927971875	0.0347079503904063	117.3125	40.5208333333333
0.0129155816657612	0.00565240582619646	0.0331255233184343	117.3125	40.5625
0.0123075095062592	0.0053690973880715	0.0320668031385628	117.3125	40.6041666666667
0.0125786644036137	0.00525933856407867	0.0307666712283733	117.3125	40.6458333333333
0.010847123068901	0.00541726234038162	0.0291901820684255	117.3125	40.6875
0.0124013617764989	0.00529653883104658	0.0285565437940586	117.3125	40.7291666666667
0.0106512123388845	0.00529083632260954	0.0284575197798419	117.3125	40.7708333333333
0.00776966285814579	0.00491438953382299	0.0283208330883634	117.3125	40.8125
0.00744066164435564	0.00478919008669443	0.0282460017473066	117.3125	40.8541666666667
0.00794720788244497	0.00473738234994636	0.0261304361757526	117.3125	40.8958333333333
0.00900956205273534	0.00469064152098672	0.0258967698074518	117.3125	40.9375
0.00843009014765752	0.00489356642070718	0.0257659081169884	117.3125	40.9791666666667
0.00721665949514257	0.00480707528549069	0.0257837195616025	117.3125	41.0208333333333
0.00790717721644918	0.00460426625737971	0.0240369666478042	117.3125	41.0625
0.0078370811208929	0.00461858428996127	0.0235676402999973	117.3125	41.1041666666667
0.00633746920461805	0.00449966588280026	0.0233032883731141	117.3125	41.1458333333333
0.00584705804587493	0.00458210830469221	0.023353930715595	117.3125	41.1875
0.00605961992599236	0.00435359527477733	0.0235261905948994	117.3125	41.2291666666667
0.00636299938138421	0.00418934906958154	0.0234925827535325	117.3125	41.2708333333333
0.00621688719536379	0.00426957655582169	0.0232598310020012	117.3125	41.3125
0.00624821500974505	0.00407907441440513	0.0233771785521735	117.3125	41.3541666666667
0.00552675473342179	0.00521632697167882	0.0256489022008278	117.3125	41.3958333333333
0.00541082860048778	0.00510745563558236	0.0254513013994103	117.3125	41.4375
0.00551160010806704	0.0050279897395442	0.0253839624224562	117.3125	41.4791666666667
0.00432602376379668	0.00441468685045753	0.0236543728614994	117.3125	41.5208333333333
0.00477420963686884	0.00426733593941891	0.0247253534217446	117.3125	41.5625
0.00429886280043808	0.00431769832313629	0.02409739803005	117.3125	41.6041666666667
0.00400534645830673	0.0060442092794733	0.0251378171325518	117.3125	41.6458333333333
0.00401651666496509	0.00571523817966882	0.0255586655868079	117.3125	41.6875
0.00418507679444094	0.00498168887008575	0.0233267902085123	117.3125	41.7291666666667
0.00405756763239827	0.00538636846842983	0.0228728401005971	117.3125	41.7708333333333
0.00394806570824268	0.00716675877929153	0.028484989286657	117.3125	41.8125
0.00401026428520494	0.00618008394208788	0.0263358154003751	117.3125	41.8541666666667
0.00413211023556654	0.00709162043640143	0.0296520619600557	117.3125	41.8958333333333
0.00412786381528144	0.00573584237048017	0.022989033388684	117.3125	41.9375
0.00411655126386821	0.00668206762146849	0.027979767750627	117.3125	41.9791666666667
0.00429140357369568	0.00635062475243017	0.030419092273736	117.3125	42.0208333333333
0.00414494125246938	0.00576720975739247	0.0300162255791992	117.3125	42.0625
0.00426474896696537	0.00455796308121222	0.0304497716479393	117.3125	42.1041666666667
0.00576814189763991	0.00453090163055176	0.0280203542424325	117.3125	42.1458333333333
0.00697607770084681	0.00474353263882515	0.0222234777873352	117.3125	42.1875
0.0076235517156808	0.00448753060099703	0.0208573865577282	117.3125	42.2291666666667
0.00800208806287692	0.00363019018324775	0.0208071337702125	117.3125	42.2708333333333
0.00814348476492112	0.00343501575602592	0.0209479617053858	117.3125	42.3125
0.00793428878947836	0.00456416974769198	0.0196023705374318	117.3125	42.3541666666667
0.0082159031959126	0.00601226607089101	0.0195251912832964	117.3125	42.3958333333333
0.00798335068648758	0.00558260997847217	0.019433089317483	117.3125	42.4375
0.00814310420307437	0.00401085771236013	0.021062555461746	117.3125	42.4791666666667
0.00846573987280906	0.00505470871016388	0.0204941715576225	117.3125	42.5208333333333
0.00829389807620813	0.00463480093566801	0.0202062364176502	117.3125	42.5625
0.00842271162635667	0.00510211188720147	0.020217302163355	117.3125	42.6041666666667
0.00809837452039762	0.00493273433034314	0.020156250216285	117.3125	42.6458333333333
0.0371698864750648	0.0060862693619845	0.0382486854635423	117.354166666667	39.8125
0.037266988126222	0.00627645056056095	0.0381862914990821	117.354166666667	39.8541666666667
0.0372138457285457	0.00622270844645828	0.0381357596999891	117.354166666667	39.8958333333333
0.0357238643878382	0.00642762224171992	0.0368865310737386	117.354166666667	39.9375
0.0353815978579244	0.00620981583150555	0.0366433302136438	117.354166666667	39.9791666666667
0.0352290632009599	0.00603165101587571	0.0364550633542097	117.354166666667	40.0208333333333
0.0328270395873799	0.00771854472146861	0.0401295168780945	117.354166666667	40.0625
0.0313252275328242	0.00820328754233445	0.041272776330807	117.354166666667	40.1041666666667
0.0296649214441357	0.00781950729882859	0.0417232318404798	117.354166666667	40.1458333333333
0.0281931995520539	0.00799719925664076	0.0408304142926785	117.354166666667	40.1875
0.0267128942844618	0.00774937684911078	0.0408573155450487	117.354166666667	40.2291666666667
0.0234182424103741	0.00699476917829009	0.0404905254299861	117.354166666667	40.2708333333333
0.0226691198393634	0.00681256788944174	0.0401557124090217	117.354166666667	40.3125
0.0214530837963715	0.00672889004118087	0.0392075525789352	117.354166666667	40.3541666666667
0.0162697400716243	0.00622973543049348	0.0363318104810011	117.354166666667	40.3958333333333
0.0183373562047929	0.00562933055854012	0.0374961734566897	117.354166666667	40.4375
0.0155340686373805	0.00554091205231087	0.0359459659593043	117.354166666667	40.4791666666667
0.0154259425356315	0.00617576329101071	0.0375919492466496	117.354166666667	40.5208333333333
0.0139631335696815	0.00662670496533653	0.0341168496827242	117.354166666667	40.5625
0.0117746114197263	0.00499352216396562	0.0324333759607874	117.354166666667	40.6041666666667
0.0123810881025383	0.00514754703438863	0.0307802372647761	117.354166666667	40.6458333333333
0.0107887777516317	0.00499816615989802	0.0305149358020843	117.354166666667	40.6875
0.0106215725583888	0.00528794552138442	0.0289796812676997	117.354166666667	40.7291666666667
0.00954907990032829	0.00499296752338196	0.0282572392550634	117.354166666667	40.7708333333333
0.00865561544743273	0.0049303970804459	0.0286250607056663	117.354166666667	40.8125
0.00682558256459262	0.00443218489706698	0.0282893539077088	117.354166666667	40.8541666666667
0.0065400269398475	0.00458655930963394	0.0264109064005903	117.354166666667	40.8958333333333
0.00878119304698037	0.00458697177485444	0.0257898715379401	117.354166666667	40.9375
0.00884686787213174	0.00481609633948447	0.0257683052075766	117.354166666667	40.9791666666667
0.00894700823350482	0.00481237430765932	0.0256805427425058	117.354166666667	41.0208333333333
0.00797210240591841	0.00483015824731261	0.0245238103636846	117.354166666667	41.0625
0.00741177645356624	0.00465150920117277	0.0245063722892532	117.354166666667	41.1041666666667
0.00518607438554465	0.00422978061024783	0.023970988392263	117.354166666667	41.1458333333333
0.00646294896732567	0.00431518681307117	0.0232172179185687	117.354166666667	41.1875
0.00738627850221028	0.00468091802864947	0.0232472880051689	117.354166666667	41.2291666666667
0.0070066125371271	0.00469685890567046	0.0234226973254802	117.354166666667	41.2708333333333
0.00728920540612266	0.0043845741041623	0.0225460404420509	117.354166666667	41.3125
0.0065015950473939	0.00407275091364953	0.0222592904625947	117.354166666667	41.3541666666667
0.00570573593632901	0.00502827159186038	0.0224144035452514	117.354166666667	41.3958333333333
0.0046564410645577	0.00382773578813669	0.02393184903207	117.354166666667	41.4375
0.00482941975430191	0.00424095768038962	0.0246589889900022	117.354166666667	41.4791666666667
0.00448655068807296	0.00421180914117253	0.0240401389857775	117.354166666667	41.5208333333333
0.0043103619923903	0.00426740621891026	0.0238660070559467	117.354166666667	41.5625
0.0041160558006889	0.00438833977866826	0.0235376835544669	117.354166666667	41.6041666666667
0.00420816140667296	0.00765680031812936	0.028922410941022	117.354166666667	41.6458333333333
0.00427293241230373	0.00435585520216547	0.0241480329238381	117.354166666667	41.6875
0.00477377639502912	0.00551413380549707	0.0242152812764972	117.354166666667	41.7291666666667
0.00448336745034919	0.00445873673009366	0.0242850776803978	117.354166666667	41.7708333333333
0.00382730353866364	0.00591863586358176	0.0255022761568886	117.354166666667	41.8125
0.00407641265623873	0.00582153190209984	0.0252393842383988	117.354166666667	41.8541666666667
0.00405406332195564	0.00696510602993252	0.0286667627369513	117.354166666667	41.8958333333333
0.00422684591934855	0.00525844567450767	0.0227643193917411	117.354166666667	41.9375
0.00424637911160605	0.00640474255857628	0.0250199418190044	117.354166666667	41.9791666666667
0.00414796768124446	0.00608465921950315	0.0268065342519238	117.354166666667	42.0208333333333
0.004056220750934	0.00625751627270168	0.0298697473787279	117.354166666667	42.0625
0.00500563398611577	0.00351905261131236	0.0301562715255835	117.354166666667	42.1041666666667
0.00604398462382745	0.00379945224721842	0.0241776848774845	117.354166666667	42.1458333333333
0.00678643173677188	0.00458819480791273	0.0247284409186821	117.354166666667	42.1875
0.00743118844107016	0.00472640836153966	0.0227707907769846	117.354166666667	42.2291666666667
0.00814308624940458	0.00416711338828162	0.0210324142612235	117.354166666667	42.2708333333333
0.00827040823057205	0.00423600726267374	0.0200078711725094	117.354166666667	42.3125
0.00863750768291797	0.00543413908608089	0.0196949064435999	117.354166666667	42.3541666666667
0.00857469074393087	0.00699967166065992	0.0195118897055524	117.354166666667	42.3958333333333
0.00849459587655985	0.00625223818528223	0.0188980404441173	117.354166666667	42.4375
0.00857599787326085	0.00555007004138407	0.019838254457649	117.354166666667	42.4791666666667
0.00831604700154824	0.00666737764866204	0.0192234871035647	117.354166666667	42.5208333333333
0.00868216196710416	0.00702660966587542	0.0192245804541814	117.354166666667	42.5625
0.00815170558548869	0.00684464264420029	0.0191078797362036	117.354166666667	42.6041666666667
0.00804433455896036	0.00522311674323111	0.0203174741645078	117.354166666667	42.6458333333333
0.00817309414931848	0.00467020223207562	0.0234087375120025	117.354166666667	42.6875
0.0400576950623416	0.00641941781257755	0.0400576950623416	117.395833333333	39.6875
0.0393322272646272	0.00624095089584036	0.039493330082688	117.395833333333	39.7291666666667
0.0387733620265085	0.00621185017151239	0.0392383749994334	117.395833333333	39.7708333333333
0.0377906850685991	0.00592563847991774	0.0387540291173015	117.395833333333	39.8125
0.0374736062540994	0.00594343426384698	0.0384960147175139	117.395833333333	39.8541666666667
0.0368102928079084	0.0060040374551464	0.0379092114078643	117.395833333333	39.8958333333333
0.0358338510930628	0.0057882659901756	0.0371334434258327	117.395833333333	39.9375
0.0358074895883137	0.00565139203578826	0.037049373289661	117.395833333333	39.9791666666667
0.0367403414859218	0.0054869425683233	0.037586541319474	117.395833333333	40.0208333333333
0.033876829257969	0.00706146620812358	0.0406729624338527	117.395833333333	40.0625
0.0303750866855518	0.00757310438530667	0.0420735040675861	117.395833333333	40.1041666666667
0.0297597563842808	0.00735498406563849	0.0415150286679725	117.395833333333	40.1458333333333
0.0280287086451739	0.00790379038663448	0.0418889821246339	117.395833333333	40.1875
0.0258249704931611	0.00752124239129905	0.0417885880735428	117.395833333333	40.2291666666667
0.0228757152427088	0.00671591656910924	0.0402402442344902	117.395833333333	40.2708333333333
0.0225592966051346	0.00699054871403977	0.0395715035275933	117.395833333333	40.3125
0.0215225712542051	0.00636037790627774	0.0394031101296873	117.395833333333	40.3541666666667
0.0185403903816539	0.00610944821845618	0.0374067918292047	117.395833333333	40.3958333333333
0.0182685111245111	0.00560595896860787	0.0373313443052794	117.395833333333	40.4375
0.0195177550025686	0.00628234609937664	0.0381565512936412	117.395833333333	40.4791666666667
0.0184961582090969	0.00624230020023574	0.0392543675662796	117.395833333333	40.5208333333333
0.0156825939558978	0.00596759125350682	0.0351140158629278	117.395833333333	40.5625
0.0147250110080141	0.00470055799862257	0.0353043510845357	117.395833333333	40.6041666666667
0.0117320391326489	0.00508854278548134	0.0313265739033244	117.395833333333	40.6458333333333
0.0103638555645483	0.00497853956270336	0.0310799551026642	117.395833333333	40.6875
0.00820870756802842	0.00507155258415213	0.0289633851646735	117.395833333333	40.7291666666667
0.00786710486507178	0.00471272656911459	0.0286867278674634	117.395833333333	40.7708333333333
0.0077031210678982	0.00459686297692709	0.0284979257117827	117.395833333333	40.8125
0.00699796885630394	0.00463334165763079	0.0281813347075194	117.395833333333	40.8541666666667
0.00598045280594369	0.00435241810706071	0.028074675812281	117.395833333333	40.8958333333333
0.00745948061046247	0.0044639896810743	0.0259250760269787	117.395833333333	40.9375
0.0094303889448888	0.00449073912166287	0.0256244883504856	117.395833333333	40.9791666666667
0.00869922122927589	0.00474605075249413	0.0257429715633478	117.395833333333	41.0208333333333
0.00693825253587683	0.00462266924658932	0.0258361092268807	117.395833333333	41.0625
0.00590119125708789	0.00445995525729202	0.0257630359653861	117.395833333333	41.1041666666667
0.00513711489504072	0.00449388163535319	0.0271765211197521	117.395833333333	41.1458333333333
0.00639730047657653	0.00437999046289279	0.0232782819033969	117.395833333333	41.1875
0.00716242498916748	0.00447483359817726	0.0234187202426101	117.395833333333	41.2291666666667
0.00583873116758302	0.00433576656084461	0.0234607308130916	117.395833333333	41.2708333333333
0.00577558850716159	0.00415938803677556	0.0233550689674553	117.395833333333	41.3125
0.00537429617616253	0.00416726721557266	0.0231878881352796	117.395833333333	41.3541666666667
0.00480926819950012	0.00463982339660072	0.0253841107984836	117.395833333333	41.3958333333333
0.00473438339344164	0.00384053385616727	0.0237448822333314	117.395833333333	41.4375
0.00438951051688722	0.00379462037145416	0.0236043521999652	117.395833333333	41.4791666666667
0.00419163420786153	0.00379790071142054	0.0235265379025029	117.395833333333	41.5208333333333
0.00409444541546291	0.00375533344763231	0.0240402003719115	117.395833333333	41.5625
0.00410013092684435	0.00430155213004868	0.0237141160547493	117.395833333333	41.6041666666667
0.00395366740219089	0.00551744248984251	0.0253765073287396	117.395833333333	41.6458333333333
0.0050093032444742	0.0050977868378952	0.0244067972324028	117.395833333333	41.6875
0.00544230358150418	0.00568608419288607	0.0258888347905142	117.395833333333	41.7291666666667
0.00514650693395336	0.005272587080582	0.0247805240708113	117.395833333333	41.7708333333333
0.00452031052581913	0.0053638236308027	0.0236217355208025	117.395833333333	41.8125
0.00459860656996853	0.00541546308531466	0.023133764554001	117.395833333333	41.8541666666667
0.00417624697176544	0.0052922674962791	0.0230447606196914	117.395833333333	41.8958333333333
0.0042903024277788	0.00491582609620893	0.0237611172600087	117.395833333333	41.9375
0.00418799208403935	0.00490002309843774	0.0229203328573624	117.395833333333	41.9791666666667
0.00411924394910949	0.00619628270655849	0.0253727284543429	117.395833333333	42.0208333333333
0.00414637676709772	0.00529453469726117	0.0305592573730167	117.395833333333	42.0625
0.00488491924886639	0.0041165832827465	0.0298699321242527	117.395833333333	42.1041666666667
0.00526936185637361	0.00361086433490283	0.0275568672519274	117.395833333333	42.1458333333333
0.00561567690136345	0.00470298097679706	0.026248977443024	117.395833333333	42.1875
0.00659314604167158	0.00499466628386261	0.0211723976583258	117.395833333333	42.2291666666667
0.00734721258371782	0.00551574086465978	0.020067134394292	117.395833333333	42.2708333333333
0.00820698406424262	0.00494026520137503	0.0203407768172125	117.395833333333	42.3125
0.00907372917340728	0.00616273124398305	0.0197608527062807	117.395833333333	42.3541666666667
0.00887597814484586	0.0074169307753337	0.0193409637602242	117.395833333333	42.3958333333333
0.00866484784227889	0.00707003547344339	0.0192783820801376	117.395833333333	42.4375
0.00843730233169723	0.00663381180824664	0.0198020679077485	117.395833333333	42.4791666666667
0.00775402827067155	0.00775471504014887	0.0191730921453348	117.395833333333	42.5208333333333
0.00741338117108447	0.0073598394275894	0.0190780057775131	117.395833333333	42.5625
0.00860138449016304	0.00655975297755093	0.0190377179343098	117.395833333333	42.6041666666667
0.00803877882361229	0.00523965229165814	0.0200449995259935	117.395833333333	42.6458333333333
0.00815583161091018	0.00482751363633982	0.0208452350445516	117.395833333333	42.6875
0.00805587350050211	0.00465540110931842	0.0209194200297662	117.395833333333	42.7291666666667
0.0397234045543815	0.00616891134682641	0.0398590406932261	117.4375	39.6458333333333
0.0393422245594221	0.00604844488231276	0.0395985923740951	117.4375	39.6875
0.0392181896538427	0.00621362896087442	0.0396463810426804	117.4375	39.7291666666667
0.0387132881493612	0.00586261605969963	0.039443218546792	117.4375	39.7708333333333
0.0382877058918126	0.00573033667863091	0.0392320565704717	117.4375	39.8125
0.0373285332943545	0.00579707661107623	0.0384217194229668	117.4375	39.8541666666667
0.0364588264980845	0.00582696477921552	0.0377072180282945	117.4375	39.8958333333333
0.0360791366399911	0.00663317242776912	0.0415141086593135	117.4375	39.9375
0.0357130571279173	0.00657400671560389	0.0410688993670177	117.4375	39.9791666666667
0.0343028030776317	0.00668796510183199	0.0399916814545704	117.4375	40.0208333333333
0.032978351737885	0.00729910635299562	0.0401448273934746	117.4375	40.0625
0.0299392741922203	0.00745942053042897	0.0425534903288644	117.4375	40.1041666666667
0.0292567364175506	0.00742150894484524	0.0422671845694827	117.4375	40.1458333333333
0.0284345558310857	0.00753203242335148	0.0414143282150096	117.4375	40.1875
0.0260491400489566	0.00751873261736925	0.0409092720893391	117.4375	40.2291666666667
0.0239133745443447	0.00715921112678906	0.040007665159118	117.4375	40.2708333333333
0.022342648052774	0.00685100493612634	0.0392185154218546	117.4375	40.3125
0.0213434461861468	0.00618993820443285	0.0390923679864861	117.4375	40.3541666666667
0.0205479740434885	0.00551451451054764	0.038674572199612	117.4375	40.3958333333333
0.0207692112663715	0.00556720420572907	0.0388685302229894	117.4375	40.4375
0.020922283215865	0.00567019821231624	0.0411423345906309	117.4375	40.4791666666667
0.0210490905807302	0.00563437392499264	0.0399478315007487	117.4375	40.5208333333333
0.0218112865901085	0.00677247306305798	0.0440185576423395	117.4375	40.5625
0.0158052260901848	0.00627157821882982	0.0368730583077499	117.4375	40.6041666666667
0.0110222169773794	0.0050823670584305	0.0312448362744335	117.4375	40.6458333333333
0.0103080835940163	0.00483099730351639	0.03098867530869	117.4375	40.6875
0.00997661143788733	0.0050254183275426	0.030604884421771	117.4375	40.7291666666667
0.0102306877103834	0.00534240036453614	0.032876308650292	117.4375	40.7708333333333
0.00657545684851531	0.00474416253469571	0.0285004032720976	117.4375	40.8125
0.00682166512396089	0.00441070894086174	0.0281583869448591	117.4375	40.8541666666667
0.00601229323304537	0.00452175714147533	0.0272451975930974	117.4375	40.8958333333333
0.0071511926849024	0.00449012553634646	0.0261092274265723	117.4375	40.9375
0.00903896869898223	0.00461397547252024	0.0256119240091861	117.4375	40.9791666666667
0.0088919524445688	0.00474787133899238	0.0258388978014177	117.4375	41.0208333333333
0.00812005218264787	0.00467345221276873	0.0256438048792935	117.4375	41.0625
0.00738568304724406	0.00462509514633552	0.0245603278588569	117.4375	41.1041666666667
0.00607871356219122	0.00455252031237777	0.0237993266775786	117.4375	41.1458333333333
0.00719926495978886	0.00444502941986545	0.0234251536793437	117.4375	41.1875
0.00590507071949356	0.0043988766623343	0.0234834911407324	117.4375	41.2291666666667
0.00455488248907264	0.00413811107920097	0.0247901052393661	117.4375	41.2708333333333
0.00520966266903601	0.00485566148783714	0.02651122909556	117.4375	41.3125
0.00521689865798893	0.00470800241463541	0.0265770629105941	117.4375	41.3541666666667
0.00454504223623045	0.00398032297770788	0.0250333020416431	117.4375	41.3958333333333
0.0051841756185008	0.00457687872062307	0.0256679411093639	117.4375	41.4375
0.00479489690639904	0.0042895762061034	0.0241039241219683	117.4375	41.4791666666667
0.00587720129595921	0.00452148024075112	0.0223254452670117	117.4375	41.5208333333333
0.00658234692547023	0.004095437224152	0.022395343148785	117.4375	41.5625
0.0060918348655756	0.00422108903087308	0.0222837930624945	117.4375	41.6041666666667
0.00575460972293057	0.00443573813733385	0.0223339217697432	117.4375	41.6458333333333
0.00583593054639945	0.00367503567299314	0.0223249780424224	117.4375	41.6875
0.00684089751452209	0.00474802041147825	0.0225734559501758	117.4375	41.7291666666667
0.00609635010881137	0.00490443508283543	0.0225306105439593	117.4375	41.7708333333333
0.00514604272395986	0.00534022627550395	0.0248548450063572	117.4375	41.8125
0.00484483092419147	0.00552017171037286	0.0243311192142631	117.4375	41.8541666666667
0.00479893960039092	0.00525785064630005	0.0244224782155747	117.4375	41.8958333333333
0.00466787919346238	0.00481206236590639	0.0244247715237391	117.4375	41.9375
0.00418346367505374	0.00496645557798444	0.0242528003419699	117.4375	41.9791666666667
0.00392072828891787	0.00678781838563578	0.0293857501093035	117.4375	42.0208333333333
0.00408768483108297	0.00525181684780116	0.0301591231704674	117.4375	42.0625
0.00385701647504534	0.00531019301808945	0.030349623392175	117.4375	42.1041666666667
0.00399834304806061	0.00380593798382425	0.0305667514835076	117.4375	42.1458333333333
0.00584495010654656	0.00488162169652579	0.0256244706119204	117.4375	42.1875
0.00678631005374283	0.00499814850383018	0.0229789117593224	117.4375	42.2291666666667
0.00661735693216038	0.0048407268700052	0.0237826990309349	117.4375	42.2708333333333
0.00727665318002951	0.00538982725207728	0.0199731162741945	117.4375	42.3125
0.00695482654627939	0.00575144457657593	0.0200002073167222	117.4375	42.3541666666667
0.00813827820814537	0.00570473680606431	0.0205467292732093	117.4375	42.3958333333333
0.00874194265785529	0.00768987123381697	0.0197540275848629	117.4375	42.4375
0.00802486803746477	0.00798132101960168	0.0191444399646861	117.4375	42.4791666666667
0.00762245790816681	0.00771209364986694	0.0188877375325846	117.4375	42.5208333333333
0.0082924219461972	0.00714742552083242	0.0191946640328983	117.4375	42.5625
0.00806629366600985	0.00625827809028133	0.0197855386250595	117.4375	42.6041666666667
0.00824243062250272	0.00589916467520721	0.0195660653627187	117.4375	42.6458333333333
0.00807782091544751	0.0050358683254395	0.0201047079799326	117.4375	42.6875
0.00771837105286275	0.00442996017865562	0.0219352256241132	117.4375	42.7291666666667
0.00798442286514409	0.00696623883784053	0.0190851869746815	117.4375	42.7708333333333
0.0395564690745875	0.00609544681411433	0.0397576898009395	117.479166666667	39.6041666666667
0.0397419443095612	0.0058256569444754	0.0399693837835455	117.479166666667	39.6458333333333
0.0392967987832787	0.00584267470548427	0.0397654655748451	117.479166666667	39.6875
0.0388455365806193	0.00589170834086483	0.0395548302141554	117.479166666667	39.7291666666667
0.0385983614818518	0.00583091407527797	0.0394064086354962	117.479166666667	39.7708333333333
0.0381746089848732	0.00561093018663337	0.0392416581478498	117.479166666667	39.8125
0.0377081773409064	0.00553767792379769	0.0388704347152387	117.479166666667	39.8541666666667
0.0371412487719709	0.00562681189947747	0.0383910434371277	117.479166666667	39.8958333333333
0.0366252826175062	0.00548280039721331	0.0379928933501701	117.479166666667	39.9375
0.0355792466523525	0.00625063926011458	0.0414808445980774	117.479166666667	39.9791666666667
0.0326884181898325	0.00739120252350645	0.0409679651980556	117.479166666667	40.0208333333333
0.0318007912563323	0.00707427891616814	0.0416326521253578	117.479166666667	40.0625
0.0302031017728052	0.00738243282429453	0.0422873512980835	117.479166666667	40.1041666666667
0.0294760034717716	0.0074177874316552	0.0419888790066677	117.479166666667	40.1458333333333
0.0274085717367291	0.00735267921086421	0.041631198333128	117.479166666667	40.1875
0.0250179166176993	0.00713749440061963	0.0418118460124001	117.479166666667	40.2291666666667
0.0234937816060651	0.00712016375991342	0.0396317927813482	117.479166666667	40.2708333333333
0.0220804167042975	0.0066652628408577	0.0396419060595659	117.479166666667	40.3125
0.021293069575788	0.00585658032974856	0.0392233656217818	117.479166666667	40.3541666666667
0.0206951177322096	0.00541996961893179	0.0389316348587039	117.479166666667	40.3958333333333
0.0159217099892742	0.0055246647288491	0.0361377860158812	117.479166666667	40.4375
0.0155675962713964	0.0053126990925585	0.0360637077858968	117.479166666667	40.4791666666667
0.0205265753440159	0.00574026893721839	0.0388221094037326	117.479166666667	40.5208333333333
0.0226494297095308	0.00675592997906177	0.0447724066176507	117.479166666667	40.5625
0.0212890854261782	0.00663052736707069	0.0424800851727465	117.479166666667	40.6041666666667
0.0122009719541482	0.0051957194561328	0.0326360031070272	117.479166666667	40.6458333333333
0.010360179471438	0.00474409712135488	0.0309881145829574	117.479166666667	40.6875
0.0106234347087289	0.00553684648933539	0.0336941860000941	117.479166666667	40.7291666666667
0.0127641230517931	0.00697321514331646	0.038337688887295	117.479166666667	40.7708333333333
0.00807446405434182	0.00481363048686154	0.0303731405345086	117.479166666667	40.8125
0.00632078020653147	0.0043953612996874	0.0281477854159229	117.479166666667	40.8541666666667
0.00678434984777346	0.00471600527698477	0.0275591916054674	117.479166666667	40.8958333333333
0.00702084910957313	0.00455758965542628	0.0261678679055269	117.479166666667	40.9375
0.00889195218889416	0.00459821671831769	0.0257394015180573	117.479166666667	40.9791666666667
0.00850265568373347	0.00464343062128616	0.0257280742124958	117.479166666667	41.0208333333333
0.00893585794889843	0.00455304344210074	0.0258502402974972	117.479166666667	41.0625
0.00839582977920394	0.00433771740459482	0.0240418242353479	117.479166666667	41.1041666666667
0.0073672796706748	0.00434034356988061	0.0234613870804514	117.479166666667	41.1458333333333
0.00728111603068823	0.00455305815948294	0.0231772139140427	117.479166666667	41.1875
0.00560000553647517	0.00462918935606922	0.0234344455872461	117.479166666667	41.2291666666667
0.00467091917231009	0.00421346455434999	0.0253680980533136	117.479166666667	41.2708333333333
0.00608818532018969	0.00421918490919665	0.0234055633135906	117.479166666667	41.3125
0.00556006046177564	0.00417614143118439	0.0233771318210243	117.479166666667	41.3541666666667
0.00600082804056506	0.00413702039298558	0.0233959118325715	117.479166666667	41.3958333333333
0.0055042734209802	0.00399611777733303	0.0224583500159351	117.479166666667	41.4375
0.00636209994206449	0.00372841489769481	0.0221767574068405	117.479166666667	41.4791666666667
0.00616441548170505	0.00379831424226245	0.0221909505661071	117.479166666667	41.5208333333333
0.00489620114036843	0.0044374186524237	0.0254698893908017	117.479166666667	41.5625
0.00557848030907945	0.00504205582880786	0.0254283743219871	117.479166666667	41.6041666666667
0.00567966173153587	0.00433176664487192	0.0221797235485748	117.479166666667	41.6458333333333
0.00479672125747493	0.00437679027990422	0.0251687690547532	117.479166666667	41.6875
0.00569139456492966	0.00453708438616387	0.0224062552098491	117.479166666667	41.7291666666667
0.00506964209909464	0.00524615733250834	0.024987202667124	117.479166666667	41.7708333333333
0.00471279125873184	0.00482352256355345	0.0248236276177492	117.479166666667	41.8125
0.00477459344242654	0.00509013139649493	0.0245292613548083	117.479166666667	41.8541666666667
0.00498921702869663	0.00542730618592833	0.0249083046529912	117.479166666667	41.8958333333333
0.00424056567972078	0.00501629707602116	0.0241554535355078	117.479166666667	41.9375
0.00411398905211902	0.00485452190688439	0.0230419558511774	117.479166666667	41.9791666666667
0.0040185069518658	0.00674835244814305	0.0300935055474673	117.479166666667	42.0208333333333
0.00382626731059895	0.00584278166320378	0.030541936133729	117.479166666667	42.0625
0.00369930175778612	0.00609571587425114	0.0303458882018331	117.479166666667	42.1041666666667
0.00425432236779633	0.00378638985546306	0.0303799385195525	117.479166666667	42.1458333333333
0.00583793722833404	0.00496028888953619	0.0252818514672154	117.479166666667	42.1875
0.00471528635820482	0.00369233591747881	0.0295902260893995	117.479166666667	42.2291666666667
0.00502267706226789	0.00469848592951193	0.0277656621699111	117.479166666667	42.2708333333333
0.0058416410705209	0.00527408364897248	0.0204863435835159	117.479166666667	42.3125
0.00584508583726427	0.00519230722870871	0.020588044838488	117.479166666667	42.3541666666667
0.00595131798571309	0.00496916005611413	0.0205442422667482	117.479166666667	42.3958333333333
0.00891351047704333	0.00649450114541513	0.0197601479283245	117.479166666667	42.4375
0.00828608376645555	0.00776587968119046	0.0188994942018189	117.479166666667	42.4791666666667
0.00776075961141085	0.00690990313621421	0.0187406044344382	117.479166666667	42.5208333333333
0.00804405662067129	0.00686054736612998	0.0191545455806669	117.479166666667	42.5625
0.0085406045042538	0.006613988546595	0.0195083114921905	117.479166666667	42.6041666666667
0.00848773438348789	0.00485300970102122	0.0206757088973021	117.479166666667	42.6458333333333
0.00815049769999376	0.00508402931622795	0.0194537009573724	117.479166666667	42.6875
0.0086155660674764	0.00444444985076351	0.0210384344733112	117.479166666667	42.7291666666667
0.00771518510571284	0.00589510675831044	0.0199680923218138	117.479166666667	42.7708333333333
0.00709782692943919	0.00813317135567917	0.0189357903731708	117.479166666667	42.8125
0.0393736478766934	0.00623178270018906	0.0395644164585519	117.520833333333	39.6041666666667
0.0397976992176442	0.00584702275729986	0.0400659444776972	117.520833333333	39.6458333333333
0.0389642088806938	0.0059093099426725	0.0396615664549861	117.520833333333	39.6875
0.038950059802392	0.00555487465979922	0.0397886172740516	117.520833333333	39.7291666666667
0.0383477971389462	0.00555496632294174	0.039328709428251	117.520833333333	39.7708333333333
0.0380215099701312	0.00541588448429007	0.0391960559837831	117.520833333333	39.8125
0.0374446565746228	0.00537434389943362	0.0386460678212415	117.520833333333	39.8541666666667
0.0374178193979485	0.00528862086176505	0.0386987144800301	117.520833333333	39.8958333333333
0.0366595732971821	0.00524994938257771	0.0383109077487496	117.520833333333	39.9375
0.0351151173841277	0.00681775101989766	0.0418368846298781	117.520833333333	39.9791666666667
0.0313869073619966	0.00834586747173045	0.0405881362469961	117.520833333333	40.0208333333333
0.0301273415484227	0.00758480608473431	0.0402500215715919	117.520833333333	40.0625
0.0309161719178122	0.00715895711262809	0.0422362628288413	117.520833333333	40.1041666666667
0.0301060573678123	0.00744330378426492	0.0421325584894429	117.520833333333	40.1458333333333
0.0278674070888052	0.00763544494202577	0.0431722509133656	117.520833333333	40.1875
0.0249998618454438	0.00699257443089894	0.0419618503227974	117.520833333333	40.2291666666667
0.0242126556905965	0.00683348016640437	0.0409485674814341	117.520833333333	40.2708333333333
0.0235510710700321	0.00676967999070543	0.0412371213063687	117.520833333333	40.3125
0.0215575057039948	0.00669580088533294	0.0396410968994298	117.520833333333	40.3541666666667
0.021042035662161	0.00564487246074958	0.0389457030917886	117.520833333333	40.3958333333333
0.0160431438908138	0.00535796463162866	0.0359700873230357	117.520833333333	40.4375
0.015482371594127	0.00527700900745323	0.0357671548695325	117.520833333333	40.4791666666667
0.0153878798016146	0.00515177070932897	0.0358495484036846	117.520833333333	40.5208333333333
0.021903831352192	0.0077937567996431	0.0433958745679927	117.520833333333	40.5625
0.0204151299814744	0.00817652720300788	0.0419287919929884	117.520833333333	40.6041666666667
0.0121201504742687	0.00571187848937703	0.0352711026928489	117.520833333333	40.6458333333333
0.010399435149156	0.00501862852528942	0.031148234031064	117.520833333333	40.6875
0.0106239886609208	0.00532508514095734	0.033160618137727	117.520833333333	40.7291666666667
0.0120503134411017	0.00744341849156532	0.0377398887764765	117.520833333333	40.7708333333333
0.0120389114725746	0.0069219764357485	0.0349809085598492	117.520833333333	40.8125
0.00670685126151468	0.00460915024423047	0.0285012131950837	117.520833333333	40.8541666666667
0.00750169293206245	0.00482442329785007	0.0275136951844764	117.520833333333	40.8958333333333
0.00762437615486527	0.00463675782842643	0.0261428427668952	117.520833333333	40.9375
0.00940630970846933	0.0044908519606717	0.0257703777942981	117.520833333333	40.9791666666667
0.00890785684704285	0.0045403282231906	0.0257810924066206	117.520833333333	41.0208333333333
0.0097346267242013	0.00439824575997374	0.0258342924553695	117.520833333333	41.0625
0.00816047109441433	0.0046066946081002	0.0258462381290671	117.520833333333	41.1041666666667
0.00814491234203088	0.004278833250412	0.0235990846293363	117.520833333333	41.1458333333333
0.00736219334959171	0.00455358683253226	0.0233006083020471	117.520833333333	41.1875
0.00598691792639008	0.0045185797834109	0.0233805835956776	117.520833333333	41.2291666666667
0.00548409792314761	0.00459673963190443	0.0232852804665253	117.520833333333	41.2708333333333
0.00646438694093393	0.00407811004094954	0.023531698377721	117.520833333333	41.3125
0.00640145430805915	0.0040406778318919	0.0232304940690395	117.520833333333	41.3541666666667
0.00680540777953575	0.00389288433165671	0.0222594660326121	117.520833333333	41.3958333333333
0.00649973891043463	0.00390291002884435	0.0222326222273663	117.520833333333	41.4375
0.00609742843804322	0.00375920459406626	0.0220823526457146	117.520833333333	41.4791666666667
0.00582004285815455	0.0037299841180877	0.0222887878931624	117.520833333333	41.5208333333333
0.00532220293563823	0.00369757263821417	0.022188746843025	117.520833333333	41.5625
0.00435213296402421	0.00415257701138701	0.0240036692923292	117.520833333333	41.6041666666667
0.00401112776146864	0.00425064934324487	0.0239538987499272	117.520833333333	41.6458333333333
0.00413851755461972	0.00424696432181862	0.023735945051491	117.520833333333	41.6875
0.00454781796125414	0.00513005944341639	0.0239216305725908	117.520833333333	41.7291666666667
0.00395940152049505	0.00452021634328735	0.023766675388843	117.520833333333	41.7708333333333
0.00406161727484312	0.00554973739817969	0.0256459744118123	117.520833333333	41.8125
0.00413062945819022	0.00512255008324374	0.0229098981570052	117.520833333333	41.8541666666667
0.00408714181755266	0.00497339097113049	0.0227142537935539	117.520833333333	41.8958333333333
0.00403652554396023	0.00612533515296617	0.0259092867403737	117.520833333333	41.9375
0.0040142167446004	0.00568726434513866	0.0260218525642614	117.520833333333	41.9791666666667
0.00397952737629852	0.00552714612742978	0.030238911748264	117.520833333333	42.0208333333333
0.00391078596779516	0.00568108495138999	0.0251658203090168	117.520833333333	42.0625
0.00370751987163366	0.00572724366506054	0.0304781478751107	117.520833333333	42.1041666666667
0.00408504684832265	0.00436503358775763	0.0304546784783217	117.520833333333	42.1458333333333
0.0041964722387338	0.00398165213077097	0.030347112909822	117.520833333333	42.1875
0.00419855204145405	0.00394004644757048	0.030224897580227	117.520833333333	42.2291666666667
0.00501412656143417	0.004722764353922	0.0247260120435365	117.520833333333	42.2708333333333
0.00561183807515181	0.00485520806996297	0.0211815008250141	117.520833333333	42.3125
0.0057283199341305	0.00488326218802493	0.0204881664980968	117.520833333333	42.3541666666667
0.0055254742273802	0.0045660636849423	0.0243062507102594	117.520833333333	42.3958333333333
0.00861062274302038	0.00699154376802009	0.0192578729849985	117.520833333333	42.4375
0.00794370794510935	0.0065764037484167	0.0190828385791505	117.520833333333	42.4791666666667
0.00568886401671666	0.00471211442502614	0.0217797760269796	117.520833333333	42.5208333333333
0.00802597066091601	0.004027885765235	0.0211884284218865	117.520833333333	42.5625
0.0079536546327541	0.00615077878943191	0.019680637116072	117.520833333333	42.6041666666667
0.00840113068068246	0.00421589851301542	0.0206191994387359	117.520833333333	42.6458333333333
0.00788516745635489	0.00549558106804067	0.0196272068565569	117.520833333333	42.6875
0.00827548272129149	0.00440844712287606	0.0204186109201768	117.520833333333	42.7291666666667
0.00769809058056227	0.00585550950387026	0.0203664291340104	117.520833333333	42.7708333333333
0.00876252064566008	0.00755881021642795	0.0201155414153148	117.520833333333	42.8125
0.0368095462862965	0.00667914211929342	0.038667927422495	117.5625	39.5625
0.0395110413231972	0.00605454959864458	0.0398748397939016	117.5625	39.6041666666667
0.0395047263720603	0.0061321152425007	0.0400282006868922	117.5625	39.6458333333333
0.0386374129194548	0.0057691533453292	0.039577254625135	117.5625	39.6875
0.0388572968742871	0.00518347397942468	0.0398383428237387	117.5625	39.7291666666667
0.0384319460439596	0.00520507944110092	0.0396269992768417	117.5625	39.7708333333333
0.038060918922483	0.00512814385615688	0.0394090552935812	117.5625	39.8125
0.0375464036176513	0.00493460053597026	0.0390236544192797	117.5625	39.8541666666667
0.0370191789536745	0.00495922851109908	0.0385131734641643	117.5625	39.8958333333333
0.036142075654729	0.00625330285262948	0.042473961919755	117.5625	39.9375
0.0350782311227314	0.00660346888060325	0.0416061807867757	117.5625	39.9791666666667
0.0312305497650852	0.00833110830528023	0.0404490752591233	117.5625	40.0208333333333
0.0306666516861576	0.00767102351917276	0.0403998306817426	117.5625	40.0625
0.029841551601783	0.00645621554019624	0.040385810949777	117.5625	40.1041666666667
0.0290913755425043	0.0072374338158119	0.0416534350054052	117.5625	40.1458333333333
0.0281901933539872	0.00705465928007194	0.044172279898408	117.5625	40.1875
0.0256602495410562	0.00737010046970443	0.0421408672822605	117.5625	40.2291666666667
0.0241772459721793	0.00656970375908417	0.0416088818290637	117.5625	40.2708333333333
0.0264826908207276	0.00659734877570279	0.0448597776351922	117.5625	40.3125
0.0231455765816666	0.00661936230322552	0.0429154025986692	117.5625	40.3541666666667
0.0212031656949355	0.00570907799281826	0.0390213997542039	117.5625	40.3958333333333
0.0153707526923275	0.00511540611148795	0.0359655664907917	117.5625	40.4375
0.0153065231065473	0.00529044161564371	0.034705482998973	117.5625	40.4791666666667
0.0151389481562084	0.00508480590905153	0.0348359676369146	117.5625	40.5208333333333
0.015456406990248	0.00562731823929816	0.0383968636345755	117.5625	40.5625
0.0151312527519925	0.00579783052543721	0.0360662158821707	117.5625	40.6041666666667
0.015462295223394	0.00523019506366678	0.0348558266317752	117.5625	40.6458333333333
0.0105711154571211	0.00494718883893947	0.0312552229625623	117.5625	40.6875
0.0104694493171054	0.0056894405914622	0.0318107922289644	117.5625	40.7291666666667
0.0113704050054099	0.00538041151846539	0.0322301733728767	117.5625	40.7708333333333
0.0118553773589836	0.00615631951038956	0.0329841384255642	117.5625	40.8125
0.0067538305189049	0.00450731692777718	0.0285580393001744	117.5625	40.8541666666667
0.00775417842681938	0.00470697436713672	0.027104128672536	117.5625	40.8958333333333
0.00858683856118277	0.00451620463716284	0.0260980730940603	117.5625	40.9375
0.0099102806978347	0.00427408185149953	0.0258094002678086	117.5625	40.9791666666667
0.00812779195947843	0.00450553806969067	0.0258643246596993	117.5625	41.0208333333333
0.00821942871016497	0.00455664320644301	0.0257717004950299	117.5625	41.0625
0.00754964107769251	0.00460033099868118	0.0257440185681688	117.5625	41.1041666666667
0.006285538939457	0.00411389091906634	0.0244121330947696	117.5625	41.1458333333333
0.00640812204250144	0.00450278739302514	0.0234336277179767	117.5625	41.1875
0.00615913705012652	0.00402280606795962	0.0232581382845364	117.5625	41.2291666666667
0.00585740743026477	0.00451522158995504	0.0234434322476802	117.5625	41.2708333333333
0.00726135801051764	0.00418053434985547	0.0233476747494166	117.5625	41.3125
0.00655206046331798	0.00414500657733712	0.0232301962143916	117.5625	41.3541666666667
0.00846979766061344	0.00404549066611304	0.0222494825762952	117.5625	41.3958333333333
0.00645104396946901	0.00379592925786867	0.0222001850737494	117.5625	41.4375
0.00487039492390111	0.00389763904707696	0.0247037409953929	117.5625	41.4791666666667
0.0058828698193303	0.00443134617900237	0.0222400875193788	117.5625	41.5208333333333
0.00461570088883391	0.00432301305139834	0.0245085793776705	117.5625	41.5625
0.0042459670384781	0.00428853529240268	0.0238577036439362	117.5625	41.6041666666667
0.00470254061058984	0.00420590201252277	0.0249803796758134	117.5625	41.6458333333333
0.00427767962402043	0.00427910321060513	0.024029793247662	117.5625	41.6875
0.00374999319113003	0.00595105126879359	0.0298798590757873	117.5625	41.7291666666667
0.00385067150336697	0.00622346994144611	0.0289709863196085	117.5625	41.7708333333333
0.00385874042037564	0.00650767414824228	0.0296677581286865	117.5625	41.8125
0.00397434783257866	0.00553081838122181	0.025106096766721	117.5625	41.8541666666667
0.00402095925045374	0.00581588992976804	0.0298454906942875	117.5625	41.8958333333333
0.00379207844844989	0.00637862759502484	0.0255287570974127	117.5625	41.9375
0.00393226567385184	0.00525884932445658	0.0231099544158867	117.5625	41.9791666666667
0.00394805398025371	0.00680142927291618	0.0296138014401868	117.5625	42.0208333333333
0.00394505994498597	0.0057233153915015	0.0258997189429823	117.5625	42.0625
0.00375140739577262	0.00613791151399029	0.0303506553004928	117.5625	42.1041666666667
0.00371680938419635	0.00641792380954351	0.0281774533311802	117.5625	42.1458333333333
0.00380056204764085	0.00684903003154661	0.0299996192397966	117.5625	42.1875
0.00410954194461712	0.00437733889050254	0.0301271358754327	117.5625	42.2291666666667
0.00501088357857016	0.00383369793750239	0.0251554627539102	117.5625	42.2708333333333
0.00498532698894601	0.00454496214924853	0.0238003588509802	117.5625	42.3125
0.00478246472000866	0.00456537522290997	0.0217831559717255	117.5625	42.3541666666667
0.00526115398790666	0.00453620108229783	0.0246549562164424	117.5625	42.3958333333333
0.00806186456657782	0.00497370834822864	0.020270935282795	117.5625	42.4375
0.00599120579641186	0.00482321217517922	0.0222826718035127	117.5625	42.4791666666667
0.00599168795755343	0.00429081745881392	0.0260497479067	117.5625	42.5208333333333
0.00835178329865948	0.00464239256965235	0.0198434760644395	117.5625	42.5625
0.00809216422732712	0.00567553843971053	0.0194227991061492	117.5625	42.6041666666667
0.007812541176564	0.00514901419216932	0.0194388013093245	117.5625	42.6458333333333
0.00838467049529631	0.00430317957786481	0.0212221043870688	117.5625	42.6875
0.00838264176474804	0.00519137105280246	0.0201639007478837	117.5625	42.7291666666667
0.0085590860091861	0.00513629089319331	0.0195675203326196	117.5625	42.7708333333333
0.0083354829278866	0.00696427399658518	0.0192439057060441	117.5625	42.8125
0.0364063658135501	0.00633850254445088	0.0386842214194068	117.604166666667	39.5625
0.0395968780108184	0.00581446393614989	0.0399246547016938	117.604166666667	39.6041666666667
0.0396878183519086	0.00589060503404085	0.0402653460178289	117.604166666667	39.6458333333333
0.0390844111314081	0.00527286039790624	0.0399045075001154	117.604166666667	39.6875
0.0388042042010249	0.00500887353900867	0.0398697244923562	117.604166666667	39.7291666666667
0.0378973580251541	0.00490509509610286	0.0393351163553337	117.604166666667	39.7708333333333
0.0378746063626655	0.00482596714866176	0.0394283912143666	117.604166666667	39.8125
0.0375583531849289	0.00481547274680809	0.0390777480089198	117.604166666667	39.8541666666667
0.0371584741404256	0.00599802222674493	0.042639918959953	117.604166666667	39.8958333333333
0.0364384659854726	0.00629697325244211	0.0427645174962717	117.604166666667	39.9375
0.0351821485152558	0.00669458342547839	0.0417486698601497	117.604166666667	39.9791666666667
0.0310283487780581	0.00683642711449258	0.0405569922354997	117.604166666667	40.0208333333333
0.0304801787055464	0.00702377107774581	0.0403577523371616	117.604166666667	40.0625
0.0300693684603438	0.00598630811712771	0.040333091664524	117.604166666667	40.1041666666667
0.029391301920244	0.0066347602331079	0.0413752083630431	117.604166666667	40.1458333333333
0.027841468119726	0.00724742051463591	0.0413696048249407	117.604166666667	40.1875
0.0258895478508363	0.0068354469216261	0.0410008636152337	117.604166666667	40.2291666666667
0.0244829696370591	0.00694883160318128	0.0411565751119645	117.604166666667	40.2708333333333
0.0246241236216112	0.00683896659838778	0.0416193051081607	117.604166666667	40.3125
0.023241323997394	0.00701113484201708	0.0408579623432296	117.604166666667	40.3541666666667
0.0212780876835346	0.00612370094213914	0.0395013954745311	117.604166666667	40.3958333333333
0.0164797583787955	0.00548048991948419	0.0366060545511959	117.604166666667	40.4375
0.0152200356411113	0.00532804227222599	0.0347301494615537	117.604166666667	40.4791666666667
0.0143247296047581	0.00505881696536048	0.033997555016016	117.604166666667	40.5208333333333
0.0146503992951212	0.00508823260001031	0.0344880300700967	117.604166666667	40.5625
0.0134901702264039	0.00522654481616167	0.0338664469238297	117.604166666667	40.6041666666667
0.0135687171399647	0.00568324008736128	0.036049046646738	117.604166666667	40.6458333333333
0.010580230709055	0.00489054930457749	0.0311605206951119	117.604166666667	40.6875
0.0102631758987706	0.00476967849702709	0.030659505784706	117.604166666667	40.7291666666667
0.0105823711197941	0.00562819944907662	0.0335884487423796	117.604166666667	40.7708333333333
0.0122878211641784	0.00718395466052173	0.0378836650134998	117.604166666667	40.8125
0.0109739911396114	0.00502297724529246	0.0316427647836771	117.604166666667	40.8541666666667
0.00821171890163113	0.00468217697204762	0.0273392242504528	117.604166666667	40.8958333333333
0.00928336681913646	0.0045733853200093	0.026299573146859	117.604166666667	40.9375
0.0096173106956759	0.00438883841274615	0.025798301796123	117.604166666667	40.9791666666667
0.00674321351399505	0.00463912575853626	0.0258807920832941	117.604166666667	41.0208333333333
0.00642772074466762	0.0043332175578726	0.0258224844670585	117.604166666667	41.0625
0.00802214251990839	0.00434465125910671	0.0255256547864849	117.604166666667	41.1041666666667
0.00735676834177023	0.00451323697349231	0.0239588063463356	117.604166666667	41.1458333333333
0.00649773531882269	0.00432948201822232	0.0233756403534075	117.604166666667	41.1875
0.00577079081519351	0.00386532932794157	0.0232629478544919	117.604166666667	41.2291666666667
0.00588155775330434	0.00434736301553716	0.0231570157097045	117.604166666667	41.2708333333333
0.00698160880440659	0.00410674761823767	0.0234452754305096	117.604166666667	41.3125
0.00843034457373638	0.00380263009485353	0.022470391916364	117.604166666667	41.3541666666667
0.00721153034751661	0.00367144803478421	0.0222158168578142	117.604166666667	41.3958333333333
0.00643884593033236	0.00379301708234485	0.0223145029582173	117.604166666667	41.4375
0.00634109927864334	0.00371611448189379	0.0223174067269982	117.604166666667	41.4791666666667
0.00572657225368602	0.00371247901537712	0.0223559834484032	117.604166666667	41.5208333333333
0.00467500992966537	0.00425025355846652	0.0244912375463785	117.604166666667	41.5625
0.00566314580279693	0.00497222091621792	0.0257350909637067	117.604166666667	41.6041666666667
0.00532715825793225	0.00497959349438393	0.0252530442974248	117.604166666667	41.6458333333333
0.00456952061119414	0.00420869011096791	0.0243601080361642	117.604166666667	41.6875
0.00395103584496525	0.00599007488238089	0.0256945584038055	117.604166666667	41.7291666666667
0.00388993047058203	0.00624189389329002	0.0290497210097442	117.604166666667	41.7708333333333
0.00425802469602466	0.00513157197141429	0.0301455863238916	117.604166666667	41.8125
0.00492966349343871	0.00478628324749873	0.0280256998359358	117.604166666667	41.8541666666667
0.00396603094310985	0.00658235964092873	0.0298188368656413	117.604166666667	41.8958333333333
0.00389899982300239	0.00644988298053108	0.0284621015982937	117.604166666667	41.9375
0.00424869839371815	0.00570027915797408	0.0229633596898426	117.604166666667	41.9791666666667
0.00384469176036558	0.00480012735005234	0.023484917062143	117.604166666667	42.0208333333333
0.00385340114598174	0.00482545970877144	0.0228455912896289	117.604166666667	42.0625
0.00383148833254473	0.00598608941378553	0.026495785208991	117.604166666667	42.1041666666667
0.00391162819146875	0.00661358767948913	0.0302017456283204	117.604166666667	42.1458333333333
0.00396143120554368	0.00491849136782883	0.0301459713066225	117.604166666667	42.1875
0.00505980625222016	0.00475802329550664	0.0255509324477287	117.604166666667	42.2291666666667
0.00544328291441466	0.00494447945710447	0.0233023514779138	117.604166666667	42.2708333333333
0.00427880221513282	0.00437104777842032	0.0297677522178828	117.604166666667	42.3125
0.00413036002729822	0.00362411686106971	0.0293388656002753	117.604166666667	42.3541666666667
0.00528859377573839	0.00452388083642839	0.0252271180073408	117.604166666667	42.3958333333333
0.00521541908727879	0.00455643707011356	0.0211614754668804	117.604166666667	42.4375
0.00469898832090146	0.00351377321413422	0.0292818463867023	117.604166666667	42.4791666666667
0.00590456423971558	0.0039962710004301	0.0281645462890329	117.604166666667	42.5208333333333
0.0087340958254312	0.00513275669679438	0.0202586090997369	117.604166666667	42.5625
0.00846285398222399	0.00467998004480692	0.0198501708729509	117.604166666667	42.6041666666667
0.00748372410629434	0.0035864568724429	0.0213802385765848	117.604166666667	42.6458333333333
0.00747200588988483	0.00435044577703968	0.02522714381257	117.604166666667	42.6875
0.00679658394868014	0.0046214518528305	0.0211006869958731	117.604166666667	42.7291666666667
0.00808409046483533	0.00406954548202979	0.0208458300812057	117.604166666667	42.7708333333333
0.00679692065498114	0.00487514122518143	0.0221626458577043	117.604166666667	42.8125
0.00738852228522916	0.0048188435868639	0.025008689147804	117.604166666667	42.8541666666667
0.0368132638449446	0.00647426782157395	0.0388118692876339	117.645833333333	39.5208333333333
0.0368521437195415	0.00640803744873756	0.0389616525666951	117.645833333333	39.5625
0.0392813459612794	0.00565456263035741	0.0400196171436297	117.645833333333	39.6041666666667
0.039630272894606	0.00512657399041485	0.0403138728475775	117.645833333333	39.6458333333333
0.0389884646851544	0.00500737233427124	0.039875649468421	117.645833333333	39.6875
0.0383468368850931	0.00484805580723526	0.0396188431636627	117.645833333333	39.7291666666667
0.0378911396382642	0.00469249139365839	0.0395229784294312	117.645833333333	39.7708333333333
0.0374691623043787	0.00472952676941533	0.039174556834549	117.645833333333	39.8125
0.0375399507856254	0.00460010869337007	0.0392471967113149	117.645833333333	39.8541666666667
0.0371096844798749	0.00577042050585126	0.0427935352548634	117.645833333333	39.8958333333333
0.0365694666896414	0.00598082645190361	0.0424973913258948	117.645833333333	39.9375
0.0349436236630292	0.00656382905202547	0.0423752985283671	117.645833333333	39.9791666666667
0.0311429258669538	0.00605469113795714	0.0415226115294721	117.645833333333	40.0208333333333
0.0301156250220665	0.00607247710085903	0.0400501552987714	117.645833333333	40.0625
0.0300583587009026	0.00576078781479402	0.0401295355296351	117.645833333333	40.1041666666667
0.0293212361377825	0.00583960800014242	0.040720949077653	117.645833333333	40.1458333333333
0.0275242271503019	0.00600575429611005	0.039953126306684	117.645833333333	40.1875
0.0262500778196704	0.00632559325178025	0.0403763666165445	117.645833333333	40.2291666666667
0.0253528496194775	0.00688542518500518	0.0411799797787102	117.645833333333	40.2708333333333
0.023810940060335	0.00685869278460276	0.0400941913661603	117.645833333333	40.3125
0.0217439463624731	0.0063518257001792	0.0395576188050868	117.645833333333	40.3541666666667
0.021339385909666	0.00632959532782671	0.0395142202057132	117.645833333333	40.3958333333333
0.0211757261877002	0.00613992091930103	0.0400665705092633	117.645833333333	40.4375
0.0151839317871279	0.00517546929632646	0.0357833411442473	117.645833333333	40.4791666666667
0.0139132053995453	0.004999525737683	0.0337041398662293	117.645833333333	40.5208333333333
0.0137923215798632	0.00510253984692842	0.0333079932478494	117.645833333333	40.5625
0.0127333599336291	0.00503007196547713	0.0332316099349855	117.645833333333	40.6041666666667
0.0121326235903536	0.00529034949716925	0.0327856811769113	117.645833333333	40.6458333333333
0.0106231295553067	0.00497870065746023	0.0312837631531191	117.645833333333	40.6875
0.0083388826584472	0.00502539907597088	0.0291730922829925	117.645833333333	40.7291666666667
0.0101861686051208	0.0047284354860434	0.0306962255011457	117.645833333333	40.7708333333333
0.0132063715821014	0.00768769607479257	0.0374613734510406	117.645833333333	40.8125
0.00745440529029228	0.00534137903277992	0.0290384766809165	117.645833333333	40.8541666666667
0.00920350532630285	0.00468283186078422	0.0273845334474744	117.645833333333	40.8958333333333
0.00911803591195424	0.00462436156851035	0.0263914789068385	117.645833333333	40.9375
0.0096981361042644	0.00433417278862794	0.0257954154944533	117.645833333333	40.9791666666667
0.00748940515472407	0.00447866706103755	0.0259272215136248	117.645833333333	41.0208333333333
0.00661416443698047	0.00443711657873152	0.0257636550071203	117.645833333333	41.0625
0.0093735552755334	0.00419852612726698	0.0251280698737697	117.645833333333	41.1041666666667
0.00891425140502243	0.00430358881683647	0.0235254534085889	117.645833333333	41.1458333333333
0.00821755182225434	0.00420354042770186	0.0234584371835134	117.645833333333	41.1875
0.00618623794454774	0.00394367169397612	0.023341467614811	117.645833333333	41.2291666666667
0.00768301446877701	0.00426520471388295	0.0233358473652083	117.645833333333	41.2708333333333
0.00667296787110979	0.00410042341615115	0.0231894683265417	117.645833333333	41.3125
0.00861112187034569	0.00380105306183118	0.0222280761073289	117.645833333333	41.3541666666667
0.00711402841684129	0.00384820851453868	0.0223988967480033	117.645833333333	41.3958333333333
0.0071293433595582	0.00382075084785734	0.0224958496738951	117.645833333333	41.4375
0.00775953338056404	0.00391250124685049	0.022253368936572	117.645833333333	41.4791666666667
0.00712357441956793	0.00387160155759726	0.0222937295226645	117.645833333333	41.5208333333333
0.00632037543624542	0.00359602743416509	0.022342069783969	117.645833333333	41.5625
0.00599925329117076	0.00422396405763823	0.022330855788068	117.645833333333	41.6041666666667
0.00474529468919863	0.0049066261919885	0.0240638999930161	117.645833333333	41.6458333333333
0.00399806649788583	0.00382844535755817	0.0228292340435032	117.645833333333	41.6875
0.00395817988466363	0.00556469353776797	0.0255712021513953	117.645833333333	41.7291666666667
0.00457025940979261	0.0054201986122169	0.0230381139261799	117.645833333333	41.7708333333333
0.00390335510355742	0.00619936878983878	0.0303144398425593	117.645833333333	41.8125
0.00430892437632299	0.00509011099016656	0.0299805377214186	117.645833333333	41.8541666666667
0.00395089044485319	0.00660067534984687	0.0296121498385186	117.645833333333	41.8958333333333
0.00396142819403936	0.00658851892229136	0.0294607805432995	117.645833333333	41.9375
0.00434350556157271	0.00571202991751323	0.0231411117671914	117.645833333333	41.9791666666667
0.00509560386947278	0.00553773919783238	0.024733585866905	117.645833333333	42.0208333333333
0.00383161742731438	0.0049400290395046	0.0238061356253186	117.645833333333	42.0625
0.00377480272296242	0.00502916639303729	0.0233195570706515	117.645833333333	42.1041666666667
0.00388284631114937	0.00536376677304776	0.0305671963705632	117.645833333333	42.1458333333333
0.00469967946303894	0.00423991859451505	0.0297275695335815	117.645833333333	42.1875
0.00513985399781387	0.00481313560183514	0.0260953684476679	117.645833333333	42.2291666666667
0.00505631971761154	0.00494528431713244	0.0243164825525808	117.645833333333	42.2708333333333
0.00359259418138423	0.00525765321487465	0.0301120237463938	117.645833333333	42.3125
0.00372627069359195	0.00517602567876114	0.0298331490372943	117.645833333333	42.3541666666667
0.00449860823530975	0.00353153316855845	0.0274669829672684	117.645833333333	42.3958333333333
0.0041564804242622	0.00440827846515949	0.0310165282508799	117.645833333333	42.4375
0.00476501538622894	0.00371322401330734	0.0298788040417071	117.645833333333	42.4791666666667
0.00581358865076369	0.00422116338344411	0.0255866030097632	117.645833333333	42.5208333333333
0.00892358376201917	0.00524888350671356	0.0199018731101915	117.645833333333	42.5625
0.00865007517268008	0.00521612462129851	0.0194886334765609	117.645833333333	42.6041666666667
0.00839139820984468	0.00406157250845118	0.020523852485618	117.645833333333	42.6458333333333
0.00705994283687408	0.00432233885948777	0.0223255461063564	117.645833333333	42.6875
0.00760886571106572	0.00451405535774824	0.0278377213141334	117.645833333333	42.7291666666667
0.00738301374178867	0.00431470030857886	0.0211552420832989	117.645833333333	42.7708333333333
0.00643502041328677	0.0043374124474269	0.0221333344501285	117.645833333333	42.8125
0.00706848120241481	0.0043674453559408	0.0254054027901756	117.645833333333	42.8541666666667
0.0380243324848188	0.00536505918776459	0.039492669464743	117.6875	39.4791666666667
0.0378978525212866	0.00578791896726144	0.0394603462298621	117.6875	39.5208333333333
0.0379589068752203	0.00559250434256369	0.0394051778236348	117.6875	39.5625
0.03832583045378	0.00512117741938212	0.0395182132672304	117.6875	39.6041666666667
0.0387876411086181	0.00478808701678972	0.0397909712280682	117.6875	39.6458333333333
0.0387589822382625	0.00469769125406658	0.039925103702387	117.6875	39.6875
0.0386246350032796	0.00486618537433669	0.0398353048474539	117.6875	39.7291666666667
0.0379954943861973	0.00461906410373133	0.0396247047737962	117.6875	39.7708333333333
0.0376535981289119	0.0046278919443853	0.0394667626921763	117.6875	39.8125
0.0373242322702916	0.00568314640494327	0.0430248086631357	117.6875	39.8541666666667
0.0374085942393881	0.00454589075854213	0.0391875260349098	117.6875	39.8958333333333
0.0358846514474983	0.00546318482425127	0.0440477324753551	117.6875	39.9375
0.0355439879347036	0.00608722405497514	0.0442937170848527	117.6875	39.9791666666667
0.0317942721949941	0.0056154028797068	0.0414611255855795	117.6875	40.0208333333333
0.0311723811267833	0.0058224189432744	0.0409520915252204	117.6875	40.0625
0.0298989843449999	0.00561749399382858	0.0402365965612377	117.6875	40.1041666666667
0.0284516135969477	0.00500448280247283	0.0395375227877115	117.6875	40.1458333333333
0.0277646517454663	0.00516581458659071	0.0393385622467472	117.6875	40.1875
0.0268453008619644	0.0057940580199945	0.0395967887128814	117.6875	40.2291666666667
0.0254002313104075	0.00633269933197632	0.0399050406223911	117.6875	40.2708333333333
0.0240870498548998	0.00623849097873238	0.0391856827339248	117.6875	40.3125
0.0214693240144621	0.00592875369197957	0.0393261473710531	117.6875	40.3541666666667
0.0209690481023851	0.00575287209600812	0.0389418261493257	117.6875	40.3958333333333
0.0208587565885299	0.00554944017001791	0.0388044372368997	117.6875	40.4375
0.016231657475834	0.005242007045127	0.0364183675337581	117.6875	40.4791666666667
0.014177021274919	0.00518207350538605	0.0343031734838551	117.6875	40.5208333333333
0.0132476514410773	0.00480574890321879	0.0324325392631462	117.6875	40.5625
0.0128178044494686	0.0048591557594532	0.0331406490402146	117.6875	40.6041666666667
0.0121721689740124	0.00511868681222301	0.0325282590756191	117.6875	40.6458333333333
0.0109109469665106	0.00491797788601006	0.0312306162473887	117.6875	40.6875
0.0110370806854348	0.00497165995816611	0.0306250258678518	117.6875	40.7291666666667
0.00852390480781203	0.00490088381128946	0.029053589404321	117.6875	40.7708333333333
0.0104849542576925	0.00523928574747017	0.0309758718403481	117.6875	40.8125
0.00796572398954261	0.00444121066596718	0.0287125398111359	117.6875	40.8541666666667
0.00992143355234947	0.0046143145446217	0.0272458240292897	117.6875	40.8958333333333
0.0112454321398507	0.00405858228905069	0.0269591401398968	117.6875	40.9375
0.0103568729098546	0.0042588362346465	0.026050737262678	117.6875	40.9791666666667
0.0090458063553812	0.0043958710709119	0.0258621545738565	117.6875	41.0208333333333
0.0082291789421586	0.00445483880549978	0.0257782311943571	117.6875	41.0625
0.00960101856428554	0.00423776053587696	0.0236414761881494	117.6875	41.1041666666667
0.00929506898017126	0.00430473715222046	0.0236466270108446	117.6875	41.1458333333333
0.00705463306200482	0.00424090497555392	0.0233118957231661	117.6875	41.1875
0.00843311904680187	0.00410483265427391	0.0232169539916155	117.6875	41.2291666666667
0.00873744646493406	0.00400647098038218	0.023222140158506	117.6875	41.2708333333333
0.00853078791286086	0.00401153738502536	0.0230669751257826	117.6875	41.3125
0.00756955462090051	0.00416294752936489	0.0233163568414208	117.6875	41.3541666666667
0.00698873881852	0.00377497102959632	0.022398650072046	117.6875	41.3958333333333
0.00820388151903372	0.0035773758970982	0.0222657310513123	117.6875	41.4375
0.00802571273922597	0.00393949359191468	0.02224855038923	117.6875	41.4791666666667
0.00799382697937292	0.00380718322709406	0.0222797684782055	117.6875	41.5208333333333
0.00706635469344507	0.00384988581873908	0.0223314739194002	117.6875	41.5625
0.00426325137549231	0.00380244207102417	0.0236431576014131	117.6875	41.6041666666667
0.00428315958005881	0.00428596676642704	0.0241533959562805	117.6875	41.6458333333333
0.0038380928944283	0.00539728584900513	0.0252066457244954	117.6875	41.6875
0.00423354673585097	0.0043094580345748	0.0244420344278078	117.6875	41.7291666666667
0.00465678830645314	0.0051799908568599	0.0246289485015142	117.6875	41.7708333333333
0.0039788894951738	0.00556540158305554	0.0263363965873405	117.6875	41.8125
0.0043562336115113	0.00509370206396181	0.0304095758207695	117.6875	41.8541666666667
0.00392678081249673	0.00551248978810072	0.0259195008011412	117.6875	41.8958333333333
0.00455421042003302	0.00570082046689103	0.023362404669688	117.6875	41.9375
0.00463107535992385	0.00487805232675617	0.0258162922352709	117.6875	41.9791666666667
0.00480513742651698	0.00551808389901045	0.0244432877614976	117.6875	42.0208333333333
0.00392158695010301	0.00499236161285641	0.0230172849603617	117.6875	42.0625
0.00364814782778708	0.00656494871544074	0.0263454066939935	117.6875	42.1041666666667
0.00372858984315682	0.00562645224355104	0.0256232631768783	117.6875	42.1458333333333
0.0036293009008826	0.00632399310491773	0.0295678423795702	117.6875	42.1875
0.004416078275135	0.00477484018195522	0.0296192658902288	117.6875	42.2291666666667
0.00360649105222448	0.0053486345641145	0.0298861790584463	117.6875	42.2708333333333
0.00351182809988824	0.0068439877671417	0.0296867586988059	117.6875	42.3125
0.00484613745432553	0.0047698238495886	0.0270359223709106	117.6875	42.3541666666667
0.00454743202197974	0.00339869750576635	0.0283478145206457	117.6875	42.3958333333333
0.00405038973126887	0.0056314705368706	0.0302755985201338	117.6875	42.4375
0.00488055659655435	0.00455931896408083	0.029854507184724	117.6875	42.4791666666667
0.00770528587650803	0.00413006471590235	0.020957978333675	117.6875	42.5208333333333
0.00831791798582498	0.0049779283096679	0.0202084837682709	117.6875	42.5625
0.00806002217071746	0.00577945891056659	0.0194012548409494	117.6875	42.6041666666667
0.00865299995110412	0.00438156240383238	0.0204373335053042	117.6875	42.6458333333333
0.00717949070412484	0.00422154720845837	0.025381577578168	117.6875	42.6875
0.00751730067025427	0.00423883539905617	0.0284518429089539	117.6875	42.7291666666667
0.00772750828376878	0.00401650426438776	0.020881290424887	117.6875	42.7708333333333
0.00682400361461555	0.00384934763462887	0.0214676540285862	117.6875	42.8125
0.00696842890051773	0.00429684260734014	0.023792519342493	117.6875	42.8541666666667
0.0382000683965432	0.00512568032065629	0.0394904029041771	117.729166666667	39.4375
0.0382671018352311	0.00500948708459256	0.0396391134990175	117.729166666667	39.4791666666667
0.0384166710974718	0.00498065262646603	0.0397170783569065	117.729166666667	39.5208333333333
0.0381813543796388	0.0049335999212819	0.0395389199986679	117.729166666667	39.5625
0.0381926416446785	0.00485656011385148	0.0396409810425806	117.729166666667	39.6041666666667
0.0383162418561285	0.00459588962889009	0.0396741686919297	117.729166666667	39.6458333333333
0.0384316778606262	0.004621808923525	0.0398520161662242	117.729166666667	39.6875
0.0378575075920966	0.00445412406333991	0.0394975975723618	117.729166666667	39.7291666666667
0.0377408129486945	0.00446653607234525	0.0395512520546713	117.729166666667	39.7708333333333
0.0376366871275065	0.00444572276284735	0.0394504745407661	117.729166666667	39.8125
0.0376658593992387	0.00445948055633199	0.0394243287436227	117.729166666667	39.8541666666667
0.0381399391081633	0.00453247518470538	0.0395963315176691	117.729166666667	39.8958333333333
0.0358391963908623	0.00529659747958858	0.0442798722007256	117.729166666667	39.9375
0.0346682052131617	0.00579398730106009	0.0443802904599506	117.729166666667	39.9791666666667
0.0318714839776952	0.00565643353237078	0.0415196543978473	117.729166666667	40.0208333333333
0.0312654634975524	0.00561469085801975	0.0413453075782084	117.729166666667	40.0625
0.02952897520675	0.005347713003254	0.0399822272325191	117.729166666667	40.1041666666667
0.0289807787592283	0.00487724138904193	0.0396143514147347	117.729166666667	40.1458333333333
0.0281002768911391	0.00503505045515474	0.0393340584005258	117.729166666667	40.1875
0.0270498775065027	0.00548638431234961	0.0392881093248534	117.729166666667	40.2291666666667
0.0257862907485454	0.00564980196553	0.0392849254060306	117.729166666667	40.2708333333333
0.023302046457175	0.00609394976269054	0.039366946862123	117.729166666667	40.3125
0.0215341182476181	0.00630024239178705	0.0392121212140447	117.729166666667	40.3541666666667
0.0210983280644243	0.00568980842577438	0.0389724012787356	117.729166666667	40.3958333333333
0.0182900321868191	0.0056773709926232	0.0375038960088197	117.729166666667	40.4375
0.0157070233692315	0.00547300753465706	0.0358387832812187	117.729166666667	40.4791666666667
0.0143511825749238	0.00510774048387558	0.0343760386973707	117.729166666667	40.5208333333333
0.0133568205866884	0.00476793386837087	0.0324447698145421	117.729166666667	40.5625
0.0125144179629276	0.00500833985689001	0.0319721522839441	117.729166666667	40.6041666666667
0.0120576010119447	0.00507865048557457	0.0325104882477857	117.729166666667	40.6458333333333
0.0107704139317529	0.0049525466105545	0.0316029207532248	117.729166666667	40.6875
0.0112280823692318	0.00495102240423542	0.0306296491874426	117.729166666667	40.7291666666667
0.00958695539746923	0.00475573319915349	0.0289710360279613	117.729166666667	40.7708333333333
0.00742870688953518	0.00476244306082514	0.0291274975502059	117.729166666667	40.8125
0.00836462676344952	0.00454072942480113	0.0287875818770321	117.729166666667	40.8541666666667
0.0115784037216341	0.00449667630064278	0.0274767331293627	117.729166666667	40.8958333333333
0.013121566066403	0.00394479440087812	0.027381850112307	117.729166666667	40.9375
0.011118030289856	0.00415264638562179	0.0260456191152497	117.729166666667	40.9791666666667
0.0106668932098029	0.00414663399855761	0.0258128140583254	117.729166666667	41.0208333333333
0.00941472657209759	0.00422641598708204	0.0254215584180031	117.729166666667	41.0625
0.00890527748902638	0.00436827558460333	0.0250251108873245	117.729166666667	41.1041666666667
0.00829600011315858	0.0043765021523405	0.0252213786385975	117.729166666667	41.1458333333333
0.00704508863203503	0.00428612568852854	0.0236486659312704	117.729166666667	41.1875
0.0067441679133098	0.00423085818006943	0.0233589422167539	117.729166666667	41.2291666666667
0.00821950448813494	0.00417697774429661	0.0234363066823521	117.729166666667	41.2708333333333
0.0099599310812078	0.00382081473915906	0.0233586139518667	117.729166666667	41.3125
0.00840086830125958	0.0038828837671195	0.0222607571145646	117.729166666667	41.3541666666667
0.00884541540993664	0.00409845388122749	0.0224339860668679	117.729166666667	41.3958333333333
0.008623013154371	0.00403197240527217	0.0222499490281736	117.729166666667	41.4375
0.00763221413299544	0.00386409584981202	0.0223058976637506	117.729166666667	41.4791666666667
0.00825689685443109	0.004038164533631	0.0222655887766597	117.729166666667	41.5208333333333
0.00840325871428263	0.00393081520765863	0.022166610781749	117.729166666667	41.5625
0.00655991074545563	0.0035240301556546	0.0221155974305297	117.729166666667	41.6041666666667
0.00547635589872454	0.0035893644905254	0.0222886530241246	117.729166666667	41.6458333333333
0.00399960345067305	0.00379087873957044	0.0235318985727033	117.729166666667	41.6875
0.00467504418623938	0.00428193144654947	0.024736193985315	117.729166666667	41.7291666666667
0.00549059050838286	0.00382455138725562	0.0224836057761715	117.729166666667	41.7708333333333
0.00439925549411186	0.00442971194854718	0.0243459052171363	117.729166666667	41.8125
0.00417957384223787	0.00687833984790327	0.0285305563269339	117.729166666667	41.8541666666667
0.00465702254588273	0.00535759243391368	0.0236896832472641	117.729166666667	41.8958333333333
0.00453506113286529	0.00541308844750308	0.023556342091331	117.729166666667	41.9375
0.00473189015975673	0.00479742269222599	0.0254972183114461	117.729166666667	41.9791666666667
0.00388243615665919	0.00534010204746396	0.0253870442480529	117.729166666667	42.0208333333333
0.0039571598277502	0.00567994549037182	0.0258235704951515	117.729166666667	42.0625
0.00381000667790476	0.00606553625659123	0.0294577305873909	117.729166666667	42.1041666666667
0.0037735119355519	0.00668874125078187	0.0299942788155802	117.729166666667	42.1458333333333
0.00387222549821357	0.00564724514696794	0.0300881810739579	117.729166666667	42.1875
0.0050281197350097	0.00487861565997363	0.0251976524563855	117.729166666667	42.2291666666667
0.00352688354012054	0.0054772338443243	0.029918009207423	117.729166666667	42.2708333333333
0.00349379099733786	0.00708441808651985	0.0293086616883389	117.729166666667	42.3125
0.004516776072172	0.00398285748900802	0.0272387914724506	117.729166666667	42.3541666666667
0.00356608692121473	0.00549575610158094	0.0299964323738316	117.729166666667	42.3958333333333
0.00409241766359193	0.00616014429421854	0.0307382356772126	117.729166666667	42.4375
0.00448555807006313	0.00387001795752862	0.0294424219010923	117.729166666667	42.4791666666667
0.00565391719528549	0.00442963948630484	0.0250396659498525	117.729166666667	42.5208333333333
0.00842847247263693	0.00554903499422369	0.0188181023554484	117.729166666667	42.5625
0.00799407792668308	0.00580328884653531	0.0195374771654544	117.729166666667	42.6041666666667
0.00853441273055261	0.00438123313808848	0.020771662136437	117.729166666667	42.6458333333333
0.00759645075175211	0.00350324820346892	0.0243975543475778	117.729166666667	42.6875
0.00660691310515164	0.00450854789443651	0.0305159561875345	117.729166666667	42.7291666666667
0.00639888480510018	0.0041382582035362	0.0229657099266612	117.729166666667	42.7708333333333
0.00686832896417638	0.00423947018888632	0.0258484383593108	117.729166666667	42.8125
0.00683864230579401	0.00425041765905172	0.0263081064776452	117.729166666667	42.8541666666667
0.038376062560305	0.00544335279261387	0.0396236809126041	117.770833333333	39.3958333333333
0.0383852526037831	0.00515622263696447	0.039632372626984	117.770833333333	39.4375
0.0385361295027263	0.0048981981335837	0.0398832711420257	117.770833333333	39.4791666666667
0.0384168198841858	0.00474687879033662	0.0398078525495292	117.770833333333	39.5208333333333
0.0384433096720879	0.00474311057395268	0.039906766546202	117.770833333333	39.5625
0.0382826608340815	0.00487597487778673	0.0397828339571165	117.770833333333	39.6041666666667
0.0387556415102564	0.00436600545328599	0.0399972998154927	117.770833333333	39.6458333333333
0.0385000528228258	0.00451808914666861	0.03994693647191	117.770833333333	39.6875
0.0384362169107132	0.00445042512659685	0.0400853025051346	117.770833333333	39.7291666666667
0.0377558874482219	0.00440697072122931	0.0396672352582615	117.770833333333	39.7708333333333
0.0376430961895177	0.0044527533907168	0.0395869138533389	117.770833333333	39.8125
0.0377607006612172	0.00446067444154517	0.0395553774533296	117.770833333333	39.8541666666667
0.0377549121612815	0.00548066486605348	0.0432030165018596	117.770833333333	39.8958333333333
0.0358281687800673	0.00534336396921799	0.0445398775208885	117.770833333333	39.9375
0.0342700123455657	0.00562922913413273	0.0439263141679416	117.770833333333	39.9791666666667
0.031632132873787	0.00541506398945479	0.0414796613863832	117.770833333333	40.0208333333333
0.0311773707877514	0.00526626062456524	0.0411441038425133	117.770833333333	40.0625
0.0299589025848946	0.00537530968002657	0.0408086233813441	117.770833333333	40.1041666666667
0.0294822341251864	0.00461764932445233	0.0400220167979282	117.770833333333	40.1458333333333
0.0281250155638547	0.00502205797471603	0.039300163346093	117.770833333333	40.1875
0.0270499795086615	0.00545317949073125	0.0393083281743227	117.770833333333	40.2291666666667
0.0253291321718424	0.00558862842862204	0.0393625409168024	117.770833333333	40.2708333333333
0.0228768150658681	0.0058991092574232	0.0399892112490553	117.770833333333	40.3125
0.0219103766743697	0.00606909384173809	0.0394140135609452	117.770833333333	40.3541666666667
0.021178577868981	0.00550962130675448	0.0391055118427448	117.770833333333	40.3958333333333
0.0211025976070818	0.00569352115443805	0.0388868160550424	117.770833333333	40.4375
0.0159066171375934	0.00556173697475205	0.0358879959413329	117.770833333333	40.4791666666667
0.0152906394104196	0.00527752459845332	0.0347770193674205	117.770833333333	40.5208333333333
0.0136342027922034	0.00501483652044542	0.0329220036016195	117.770833333333	40.5625
0.0122226667011918	0.00475690902174454	0.0315681048522571	117.770833333333	40.6041666666667
0.0121961871037809	0.0049300180837698	0.0311382829430741	117.770833333333	40.6458333333333
0.0107937508764391	0.00488760004226485	0.0314953174421633	117.770833333333	40.6875
0.00910602826094153	0.00469021956285894	0.0293822059999618	117.770833333333	40.7291666666667
0.00922347772323807	0.00458525236101094	0.0290453102741314	117.770833333333	40.7708333333333
0.00802224448033663	0.0046769914838671	0.0291420603184691	117.770833333333	40.8125
0.0088284052732587	0.00441705064102836	0.0289535069847251	117.770833333333	40.8541666666667
0.0125273100095499	0.00422839082079909	0.0270702441915984	117.770833333333	40.8958333333333
0.0138375462951071	0.00397196498537371	0.0271434981094585	117.770833333333	40.9375
0.0122224347401144	0.00412941973910804	0.0260967831261351	117.770833333333	40.9791666666667
0.0102863776549549	0.00428718231017674	0.0258115617579146	117.770833333333	41.0208333333333
0.00776123424389901	0.00440171045035889	0.025753362407456	117.770833333333	41.0625
0.00738531760722933	0.00464910506892501	0.0258387469279057	117.770833333333	41.1041666666667
0.00590408720404668	0.00402074687508111	0.0258097268881274	117.770833333333	41.1458333333333
0.00548951562038236	0.0037831036328446	0.0255429333812144	117.770833333333	41.1875
0.00611030833365006	0.00403696313794447	0.0234192628375135	117.770833333333	41.2291666666667
0.00757298155573044	0.0040333779442242	0.0232402932127532	117.770833333333	41.2708333333333
0.00844850975706144	0.00413602846247894	0.0233061957665135	117.770833333333	41.3125
0.00805944524697075	0.00385437622420525	0.0225544239607598	117.770833333333	41.3541666666667
0.0063508959933508	0.00378879788216902	0.0231795527048572	117.770833333333	41.3958333333333
0.00702611956285539	0.00424231297326519	0.0222084859263998	117.770833333333	41.4375
0.00717633343681214	0.00365972397293495	0.0222708542061979	117.770833333333	41.4791666666667
0.00766004741551737	0.0037521039975851	0.0221922820899839	117.770833333333	41.5208333333333
0.00706915063399958	0.00428710876812953	0.0222889064701867	117.770833333333	41.5625
0.00767018104524469	0.00427128669450743	0.0222514337822731	117.770833333333	41.6041666666667
0.00709135546316206	0.00364530234005563	0.0222929307212379	117.770833333333	41.6458333333333
0.00490999083430032	0.00425032888570878	0.0254374410941335	117.770833333333	41.6875
0.00438599321860142	0.00428377208413939	0.0242209699544834	117.770833333333	41.7291666666667
0.00598977902522718	0.0036994721254442	0.022343235909527	117.770833333333	41.7708333333333
0.0050352623278128	0.00456557283687556	0.0257020186123477	117.770833333333	41.8125
0.00488852211630939	0.00469943520103445	0.0250103928030366	117.770833333333	41.8541666666667
0.00656168475935803	0.00443221355714291	0.0225051193676519	117.770833333333	41.8958333333333
0.00611744382887875	0.00401596694068551	0.0225758384506382	117.770833333333	41.9375
0.004748474262204	0.00436050219670251	0.0252503947362096	117.770833333333	41.9791666666667
0.0038590954332969	0.00459985028048152	0.0228214701816772	117.770833333333	42.0208333333333
0.00381613995666394	0.00602363178250931	0.0292706761630594	117.770833333333	42.0625
0.0039042751613487	0.00514004217467641	0.0300968483906871	117.770833333333	42.1041666666667
0.00405913076123257	0.00473831060122456	0.0304831199654049	117.770833333333	42.1458333333333
0.00408621940436896	0.00488397893665334	0.0300987802395472	117.770833333333	42.1875
0.00484638720156969	0.00494790932150986	0.0263230802837945	117.770833333333	42.2291666666667
0.00367162989060357	0.00519714682790968	0.0302130822746854	117.770833333333	42.2708333333333
0.00348493477808302	0.00721387848329978	0.0285112600914341	117.770833333333	42.3125
0.00358456676780204	0.00604483796373987	0.0303282923413276	117.770833333333	42.3541666666667
0.00371678323250019	0.00629045993384649	0.0284167883785091	117.770833333333	42.3958333333333
0.00470461451964081	0.00411409559169384	0.028118353374272	117.770833333333	42.4375
0.00500250371102064	0.00449962158075668	0.0234257808104683	117.770833333333	42.4791666666667
0.00537514500899472	0.00452810865298421	0.0252355816020808	117.770833333333	42.5208333333333
0.00700605144873288	0.00437225114664401	0.0207916625294831	117.770833333333	42.5625
0.0086479837040958	0.00537198055720358	0.0197519269629476	117.770833333333	42.6041666666667
0.00859501075434254	0.00485363267473118	0.0196974837683599	117.770833333333	42.6458333333333
0.0077449036521305	0.00344907178010792	0.0208444995145073	117.770833333333	42.6875
0.00722893585878201	0.00386667998205905	0.0287507646160283	117.770833333333	42.7291666666667
0.00625505150504072	0.00393214291125414	0.0303676446573579	117.770833333333	42.7708333333333
0.00508609634550654	0.00415677576879487	0.0307997885466381	117.770833333333	42.8125
0.0392546315935733	0.00656983543964368	0.040091150331566	117.8125	39.3541666666667
0.0383646599853013	0.00532727876838579	0.039728093199126	117.8125	39.3958333333333
0.0385753320638885	0.00513095028490793	0.0398702540273424	117.8125	39.4375
0.038277057179772	0.00487222755406994	0.0397929649843423	117.8125	39.4791666666667
0.0384856806874652	0.00420199064725891	0.0399023962627889	117.8125	39.5208333333333
0.0383189424759574	0.00416965479998265	0.0398863424030253	117.8125	39.5625
0.0379617067791993	0.00489697506895581	0.0398660912394184	117.8125	39.6041666666667
0.038584154441028	0.00479882731304906	0.0399932221051232	117.8125	39.6458333333333
0.038839033654211	0.0043806304679443	0.04012193539981	117.8125	39.6875
0.0385743179774208	0.0043793078065121	0.0400796893633427	117.8125	39.7291666666667
0.0384014884129166	0.00437233696500715	0.0401013115489141	117.8125	39.7708333333333
0.0378484199253478	0.00446393263997383	0.0398522344129594	117.8125	39.8125
0.0376576059462102	0.00448894700812218	0.0397349911718878	117.8125	39.8541666666667
0.0363861416670245	0.00506823361882943	0.0444084209935023	117.8125	39.8958333333333
0.0357477684780612	0.005333414703526	0.0447847699700418	117.8125	39.9375
0.0339907232434835	0.00558763845031592	0.0442712011102047	117.8125	39.9791666666667
0.0315934352716665	0.00527437211649536	0.0415133798599509	117.8125	40.0208333333333
0.0311470779766937	0.0051730984839795	0.0411954287336388	117.8125	40.0625
0.030081820394697	0.00538481989964654	0.0407263433091569	117.8125	40.1041666666667
0.0298392460588642	0.00475292913859284	0.0400697522547196	117.8125	40.1458333333333
0.0285209399580172	0.00491347749946025	0.0393736787508096	117.8125	40.1875
0.027124638813862	0.00528781035599412	0.0392709562768555	117.8125	40.2291666666667
0.026391802370656	0.00546683776321686	0.0401651923486527	117.8125	40.2708333333333
0.0237015342242041	0.00579787678410306	0.0407329474860428	117.8125	40.3125
0.0224250242615289	0.00598177997699609	0.0391551668234089	117.8125	40.3541666666667
0.0213009471201947	0.0057377242675134	0.0389687239890351	117.8125	40.3958333333333
0.0183816761723931	0.00563759884325695	0.0375067664150669	117.8125	40.4375
0.0155386159843132	0.00548969952211745	0.0356229902392389	117.8125	40.4791666666667
0.0144758861108532	0.00529022864452395	0.0342121278676186	117.8125	40.5208333333333
0.0129595417419315	0.00509848836496117	0.0328655412434137	117.8125	40.5625
0.0119683570604018	0.00487549276024875	0.0324007572943514	117.8125	40.6041666666667
0.0112583579833905	0.00464660526962625	0.0312779831305995	117.8125	40.6458333333333
0.0117049455401513	0.00473441778900877	0.0308580965009978	117.8125	40.6875
0.008812748116735	0.0045864972769984	0.0294728538585472	117.8125	40.7291666666667
0.00923037248195427	0.00458609899469433	0.0291714227951635	117.8125	40.7708333333333
0.00746289424702942	0.00445597821497468	0.0294041601359453	117.8125	40.8125
0.0105937387391782	0.00446300590515785	0.027664035727249	117.8125	40.8541666666667
0.0127971478316236	0.00425791543436054	0.0271510507904017	117.8125	40.8958333333333
0.0119567789033644	0.00421372219718055	0.0271954164796241	117.8125	40.9375
0.0116054975800608	0.00417099899728559	0.0261316214248629	117.8125	40.9791666666667
0.0103551834177128	0.0041518141778829	0.0258184043507558	117.8125	41.0208333333333
0.00833263405691139	0.00433704083404159	0.0258133519044242	117.8125	41.0625
0.00641752215158091	0.00410151140502197	0.0257805407467514	117.8125	41.1041666666667
0.00532693272323813	0.00409109532603009	0.025785972528031	117.8125	41.1458333333333
0.00560946539347787	0.00367673861400516	0.0258895145771418	117.8125	41.1875
0.00693548390071024	0.00432260863810801	0.0232874191629519	117.8125	41.2291666666667
0.00843846424734634	0.0041659458936829	0.0232972176961582	117.8125	41.2708333333333
0.00759046881265604	0.00408956033152136	0.0233643576113236	117.8125	41.3125
0.00508476012190089	0.00396935464313137	0.0233076015859194	117.8125	41.3541666666667
0.00447571602762374	0.00400381855247557	0.025757060178519	117.8125	41.3958333333333
0.00554695126393533	0.00462811712235965	0.0261077496743859	117.8125	41.4375
0.00521588624798296	0.0044854018840996	0.025370761657837	117.8125	41.4791666666667
0.00639057584469563	0.00359532796307982	0.0221754150081234	117.8125	41.5208333333333
0.00594382162684866	0.00375517334097206	0.0222578037942502	117.8125	41.5625
0.00629168187301699	0.00371128011215045	0.0223436399150539	117.8125	41.6041666666667
0.00647308464470876	0.00361821727801404	0.0222923414704438	117.8125	41.6458333333333
0.00654751432060705	0.00361672540444928	0.0223117378622427	117.8125	41.6875
0.00517672556029742	0.00443633493682293	0.025575017323069	117.8125	41.7291666666667
0.00671775011310464	0.00381397558425058	0.0224930118115439	117.8125	41.7708333333333
0.00680422074287009	0.00358414223547037	0.0223928396461443	117.8125	41.8125
0.00663776973676826	0.00386032842907081	0.0224466119435925	117.8125	41.8541666666667
0.00555228561887649	0.00410439102216738	0.0225261333009209	117.8125	41.8958333333333
0.00487835827198246	0.00448491352143688	0.025496643507011	117.8125	41.9375
0.0041772349238486	0.00436310254397312	0.0229712305131874	117.8125	41.9791666666667
0.00391011943825971	0.0051163780789946	0.0258394720172781	117.8125	42.0208333333333
0.00367401157753454	0.00581524511480342	0.0278773683663347	117.8125	42.0625
0.00361986543153865	0.00504420537019396	0.0246694874566257	117.8125	42.1041666666667
0.00362513339535122	0.00599601336163939	0.0290994456069772	117.8125	42.1458333333333
0.00400936802412307	0.00547062453401053	0.030148850990489	117.8125	42.1875
0.00504686969503008	0.0049356577940805	0.0258655587304403	117.8125	42.2291666666667
0.00432462063190729	0.0047637536886064	0.0297275842927352	117.8125	42.2708333333333
0.00371516223231382	0.00652540507600297	0.0251470896955226	117.8125	42.3125
0.00359747587585556	0.00599789346764392	0.0254973620579654	117.8125	42.3541666666667
0.00382328571267927	0.00583728990796021	0.0252346844298639	117.8125	42.3958333333333
0.00461879136878566	0.00393910635497767	0.0286052643723962	117.8125	42.4375
0.00405400562726773	0.0050442336337067	0.0298638771633563	117.8125	42.4791666666667
0.00470019225324031	0.0036007575686398	0.0271496888853029	117.8125	42.5208333333333
0.0057723876017008	0.00450004695527185	0.0202264968785596	117.8125	42.5625
0.00861331865172039	0.00541653147647014	0.020183246293267	117.8125	42.6041666666667
0.00795829744839972	0.00585581941678165	0.0186883018988241	117.8125	42.6458333333333
0.00822833483118575	0.003793024046045	0.0207167344474108	117.8125	42.6875
0.00778915777104705	0.0038971819376877	0.0253272907140662	117.8125	42.7291666666667
0.0064205090506642	0.00415317390972469	0.0277504527054097	117.8125	42.7708333333333
0.0387746382603178	0.00629737790195719	0.0399305167545399	117.854166666667	39.3541666666667
0.0385005536835248	0.00517980183485647	0.0399747035655666	117.854166666667	39.3958333333333
0.0380988114344641	0.00493835679092348	0.0396991035772056	117.854166666667	39.4375
0.0379429026031091	0.00500953926203129	0.0397434965333907	117.854166666667	39.4791666666667
0.0382521535113442	0.0048228131800821	0.0397445206293057	117.854166666667	39.5208333333333
0.0380278198891797	0.00471262174782658	0.0396533568944149	117.854166666667	39.5625
0.0381192051210571	0.0047252985527431	0.0397156529028152	117.854166666667	39.6041666666667
0.0379700387375791	0.00473990489814508	0.0396768224013966	117.854166666667	39.6458333333333
0.0384635284145042	0.00429601374245461	0.0399989726349578	117.854166666667	39.6875
0.0385261841180292	0.00489264946650585	0.040144481113124	117.854166666667	39.7291666666667
0.0383968612869549	0.00490638783866979	0.0401549110610278	117.854166666667	39.7708333333333
0.0378003495657656	0.00444227475673398	0.0398369715496702	117.854166666667	39.8125
0.0371465347880408	0.00560179772811512	0.0433478633237579	117.854166666667	39.8541666666667
0.0360756839015525	0.00512638747238613	0.0446628632525923	117.854166666667	39.8958333333333
0.0353125713657886	0.00524227926822839	0.0442553913443309	117.854166666667	39.9375
0.0342199025150884	0.00544838081662057	0.0442624117542431	117.854166666667	39.9791666666667
0.031725746878646	0.0051612217355288	0.0418068173594956	117.854166666667	40.0208333333333
0.0309581823903437	0.00511934173658531	0.04094968818035	117.854166666667	40.0625
0.0299504307638849	0.00512195792839244	0.0403305649579915	117.854166666667	40.1041666666667
0.0292875361751377	0.00482856943598687	0.039581771610205	117.854166666667	40.1458333333333
0.0285642641279969	0.00460583221696122	0.039251085531472	117.854166666667	40.1875
0.0273887226544827	0.00511048538161957	0.0390778491482067	117.854166666667	40.2291666666667
0.025734288252542	0.00531429844082401	0.039176661323109	117.854166666667	40.2708333333333
0.0245005458431738	0.00599120519580841	0.0399392465150615	117.854166666667	40.3125
0.0232372509464469	0.00592020318844901	0.0390291436916738	117.854166666667	40.3541666666667
0.021988773215096	0.00571541798322952	0.0389469888531505	117.854166666667	40.3958333333333
0.0187046102435259	0.00532179782634727	0.037376569322329	117.854166666667	40.4375
0.0158576296450889	0.00532782530977363	0.0359474253234125	117.854166666667	40.4791666666667
0.0150360933490345	0.00526668475609793	0.0347689212119841	117.854166666667	40.5208333333333
0.0143084112024787	0.00513630978058998	0.0346502345455611	117.854166666667	40.5625
0.0132164256503582	0.00557653318583762	0.0329760093552657	117.854166666667	40.6041666666667
0.0118106932303483	0.00492081529898566	0.0322058702524844	117.854166666667	40.6458333333333
0.0098696425954488	0.00457399208078438	0.0295216641477034	117.854166666667	40.6875
0.0104995037155906	0.00459955414894603	0.0308843423752001	117.854166666667	40.7291666666667
0.0114013057928899	0.00460109434221784	0.0291096935473587	117.854166666667	40.7708333333333
0.00887302876848928	0.00450087615031445	0.0291880986782533	117.854166666667	40.8125
0.0118353149530046	0.00449520411352386	0.0275748384465619	117.854166666667	40.8541666666667
0.0128534702855387	0.00422902212573073	0.0271427421019156	117.854166666667	40.8958333333333
0.0116999335346792	0.00424853073042948	0.0270905175853667	117.854166666667	40.9375
0.0109062322807451	0.00420054129830747	0.0261131099821052	117.854166666667	40.9791666666667
0.00966446030346042	0.004083837306947	0.0260513350921153	117.854166666667	41.0208333333333
0.00599497128529561	0.0040278349144993	0.0261016997178968	117.854166666667	41.0625
0.00493504947057898	0.0041446347552984	0.0261136543876445	117.854166666667	41.1041666666667
0.00541283410867143	0.00394083414863836	0.0258007982803516	117.854166666667	41.1458333333333
0.00576587002654692	0.00419835781858886	0.0286030139235946	117.854166666667	41.1875
0.00654368489058904	0.00405513323396089	0.0233588727575254	117.854166666667	41.2291666666667
0.00839621699288054	0.00422355376972253	0.0231619777427855	117.854166666667	41.2708333333333
0.00673974853506133	0.00413915282247855	0.0233244402905935	117.854166666667	41.3125
0.00439927032968853	0.00337506157754444	0.0233456534743344	117.854166666667	41.3541666666667
0.00420109136037762	0.00496597158289676	0.026611618106982	117.854166666667	41.3958333333333
0.0043445031675533	0.00522587097561063	0.0266743083710518	117.854166666667	41.4375
0.0046250845853515	0.00411648945026157	0.0244211889106577	117.854166666667	41.4791666666667
0.00510943092173411	0.00457269278018208	0.025557861987739	117.854166666667	41.5208333333333
0.00554252257008014	0.00361492617643489	0.0221366552654924	117.854166666667	41.5625
0.00533334708600897	0.00369976657434015	0.022165425516802	117.854166666667	41.6041666666667
0.00507651989074498	0.0042273598981587	0.0253449307976665	117.854166666667	41.6458333333333
0.00694826835136715	0.00367291072956415	0.0222314728332478	117.854166666667	41.6875
0.00616148131633863	0.00360652173516623	0.0223761931391062	117.854166666667	41.7291666666667
0.00566721642498262	0.00387324405670801	0.022518511425947	117.854166666667	41.7708333333333
0.00667423030824132	0.00423715016756743	0.0224343567492643	117.854166666667	41.8125
0.00609288827246923	0.0038589882461381	0.0224432603166313	117.854166666667	41.8541666666667
0.0041419001445119	0.0045403094582305	0.0240339562455528	117.854166666667	41.8958333333333
0.0041463201972252	0.00456812094302631	0.023941114938999	117.854166666667	41.9375
0.00390606980906273	0.00437350312604185	0.0236723711961918	117.854166666667	41.9791666666667
0.00376284216054062	0.00492319656414871	0.0256075426356022	117.854166666667	42.0208333333333
0.00364019041562482	0.00446857992938991	0.0225342506626938	117.854166666667	42.0625
0.00367817273779423	0.00581884449617595	0.0277999990737797	117.854166666667	42.1041666666667
0.0036341223237745	0.00623695394045607	0.029304997763699	117.854166666667	42.1458333333333
0.00442258940602495	0.00628830319038805	0.0294590128139772	117.854166666667	42.1875
0.00499479430249927	0.00497617099761563	0.0261376244689339	117.854166666667	42.2291666666667
0.00411324558094437	0.00474802146798517	0.0300859682250961	117.854166666667	42.2708333333333
0.0037585773425357	0.00814617324061247	0.0298094169410731	117.854166666667	42.3125
0.00404895633335214	0.00486668568032549	0.0237335655660258	117.854166666667	42.3541666666667
0.0038320984636655	0.00551239992544281	0.0252985126395754	117.854166666667	42.3958333333333
0.00378215341426916	0.00552236324826532	0.0301489278734511	117.854166666667	42.4375
0.00445506495775141	0.00409308884123184	0.0274520375684334	117.854166666667	42.4791666666667
0.00486315765456021	0.00481065426531748	0.0237286153695692	117.854166666667	42.5208333333333
0.00513762265638077	0.00465914079970108	0.0237529216262596	117.854166666667	42.5625
0.00754089625750539	0.00446845170149728	0.0209716255305999	117.854166666667	42.6041666666667
0.00864193110703409	0.00507791249667642	0.0191700851826681	117.854166666667	42.6458333333333
0.00799911342415004	0.00389517832493731	0.0208644782293607	117.854166666667	42.6875
0.00640813566066805	0.00429385519605252	0.0258584154810444	117.854166666667	42.7291666666667
0.00654745283170864	0.00401012761985228	0.0285420639814983	117.854166666667	42.7708333333333
0.0383085375191248	0.00570695522497996	0.0398199673822114	117.895833333333	39.3541666666667
0.0379284327178726	0.0050875150394727	0.0396790739387453	117.895833333333	39.3958333333333
0.0378518173698331	0.00482419481823596	0.0396532339723134	117.895833333333	39.4375
0.0376917897902133	0.00496449790906472	0.0396267012078175	117.895833333333	39.4791666666667
[truncated: 63,938 more rows]
