# Supplementary material for: Genomic insights into local adaptation and future climate-induced vulnerability of a keystone forest tree in East Asia
Source: Nat Commun. 2022 Nov 1;13:6541. doi: 10.1038/s41467-022-34206-8 (PMC9626627; doi:10.1038/s41467-022-34206-8)
Supplement: Supplementary file 8 — Source Data [file 41467_2022_34206_MOESM8_ESM.zip › Source data/Fig2a&b/pk230_ldpruned.2.Q.txt]

LiuJQ-MZL-2013-249-1	0.000010 0.999990
LiuJQ-MZL-2013-249-10	0.000010 0.999990
LiuJQ-MZL-2013-249-3	0.000010 0.999990
LiuJQ-MZL-2013-249-4	0.000010 0.999990
LiuJQ-MZL-2013-249-5	0.999990 0.000010
LiuJQ-MZL-2013-249-6	0.000010 0.999990
LiuJQ-MZL-2013-249-7	0.000010 0.999990
LiuJQ-MZL-2013-249-8	0.999990 0.000010
LiuJQ-MZL-2013-249-9	0.497489 0.502511
LiuJQ-MZL-2013-262-1	0.145585 0.854415
LiuJQ-MZL-2013-262-10	0.000010 0.999990
LiuJQ-MZL-2013-262-11	0.000010 0.999990
LiuJQ-MZL-2013-262-3	0.508233 0.491767
LiuJQ-MZL-2013-262-5	0.999990 0.000010
LiuJQ-MZL-2013-262-6	0.999990 0.000010
LiuJQ-MZL-2013-262-7	0.506756 0.493244
LiuJQ-MZL-2013-262-8	0.000010 0.999990
LiuJQ-MZL-2013-262-9	0.000010 0.999990
LiuJQ-MZL-2013-283-1	0.999990 0.000010
LiuJQ-MZL-2013-283-10	0.999990 0.000010
LiuJQ-MZL-2013-283-12	0.503594 0.496406
LiuJQ-MZL-2013-283-15	0.708654 0.291346
LiuJQ-MZL-2013-283-3	0.999990 0.000010
LiuJQ-MZL-2013-283-4	0.121218 0.878782
LiuJQ-MZL-2013-283-5	0.488973 0.511027
LiuJQ-MZL-2013-283-6	0.999990 0.000010
LiuJQ-MZL-2013-283-8	0.018721 0.981279
LiuJQ-MZL-2013-283-9	0.324410 0.675590
LiuJQ-MZL-2013-297-1	0.999990 0.000010
LiuJQ-MZL-2013-297-10	0.999990 0.000010
LiuJQ-MZL-2013-297-2	0.981390 0.018610
LiuJQ-MZL-2013-297-3	0.981402 0.018598
LiuJQ-MZL-2013-297-4	0.999990 0.000010
LiuJQ-MZL-2013-297-5	0.999990 0.000010
LiuJQ-MZL-2013-297-6	0.999990 0.000010
LiuJQ-MZL-2013-297-7	0.992338 0.007662
LiuJQ-MZL-2013-297-8	0.999990 0.000010
LiuJQ-MZL-2013-297-9	0.992386 0.007614
LiuJQ-MZL-2013-323-0	0.061077 0.938923
LiuJQ-MZL-2013-323-10	0.887063 0.112937
LiuJQ-MZL-2013-323-11	0.673011 0.326989
LiuJQ-MZL-2013-323-12	0.060098 0.939902
LiuJQ-MZL-2013-323-13	0.879729 0.120271
LiuJQ-MZL-2013-323-4	0.894141 0.105859
LiuJQ-MZL-2013-323-5	0.068259 0.931741
LiuJQ-MZL-2013-323-6	0.134196 0.865804
LiuJQ-MZL-2013-323-7	0.906131 0.093869
LiuJQ-MZL-2013-323-9	0.893278 0.106722
ZHY-03-1	0.791373 0.208627
ZHY-03-10	0.805093 0.194907
ZHY-03-12	0.840733 0.159267
ZHY-03-17	0.834527 0.165473
ZHY-03-2	0.827797 0.172203
ZHY-03-3	0.830703 0.169297
ZHY-03-4	0.829177 0.170823
ZHY-03-6	0.801479 0.198521
ZHY-03-7	0.821335 0.178665
ZHY-03-9	0.873196 0.126804
ZHY-09-1	0.528914 0.471086
ZHY-09-11	0.011433 0.988567
ZHY-09-15	0.011976 0.988024
ZHY-09-16	0.381792 0.618208
ZHY-09-17	0.000010 0.999990
ZHY-09-18	0.020074 0.979926
ZHY-09-2	0.820620 0.179380
ZHY-09-6	0.006216 0.993784
ZHY-09-8	0.000010 0.999990
ZHY-10-1	0.991249 0.008751
ZHY-10-11	0.961891 0.038109
ZHY-10-13	0.999556 0.000444
ZHY-10-14	0.984727 0.015273
ZHY-10-15	0.972028 0.027972
ZHY-10-16	0.930602 0.069398
ZHY-10-3	0.999990 0.000010
ZHY-10-4	0.533721 0.466279
ZHY-10-6	0.063293 0.936707
ZHY-10-9	0.000010 0.999990
ZHY-14-1	0.000010 0.999990
ZHY-14-12	0.999990 0.000010
ZHY-14-13	0.999990 0.000010
ZHY-14-2	0.000010 0.999990
ZHY-14-3	0.999990 0.000010
ZHY-14-4	0.999990 0.000010
ZHY-14-5	0.999990 0.000010
ZHY-14-6	0.999990 0.000010
ZHY-14-7	0.511795 0.488205
ZHY-14-9	0.999990 0.000010
ZHY-16-1	0.999990 0.000010
ZHY-16-12	0.996377 0.003623
ZHY-16-13	0.999990 0.000010
ZHY-16-14	0.986474 0.013526
ZHY-16-15	0.999990 0.000010
ZHY-16-2	0.999990 0.000010
ZHY-16-3	0.000010 0.999990
ZHY-16-4	0.999990 0.000010
ZHY-16-6	0.999990 0.000010
ZHY-16-8	0.000010 0.999990
ZHY-17-1	0.999990 0.000010
ZHY-17-12	0.000010 0.999990
ZHY-17-13	0.993107 0.006893
ZHY-17-14	0.991620 0.008380
ZHY-17-15	0.000010 0.999990
ZHY-17-5	0.978820 0.021180
ZHY-17-6	0.512320 0.487680
ZHY-17-8	0.000010 0.999990
ZHY-17-9	0.987621 0.012379
ZHY-18-10	0.000010 0.999990
ZHY-18-13	0.515101 0.484899
ZHY-18-2	0.000010 0.999990
ZHY-18-3	0.000010 0.999990
ZHY-18-4	0.000010 0.999990
ZHY-18-5	0.000010 0.999990
ZHY-18-7	0.000010 0.999990
ZHY-18-8	0.000010 0.999990
ZHY-18-9	0.000010 0.999990
ZHY-19-10	0.020616 0.979384
ZHY-19-11	0.017867 0.982133
ZHY-19-12	0.000010 0.999990
ZHY-19-13	0.499029 0.500971
ZHY-19-14	0.515330 0.484670
ZHY-19-15	0.515371 0.484629
ZHY-19-5	0.011761 0.988239
ZHY-19-6	0.025196 0.974804
ZHY-19-8	0.000010 0.999990
ZHY-19-9	0.000010 0.999990
ZHY-21-1	0.999458 0.000542
ZHY-21-11	0.962709 0.037291
ZHY-21-12	0.985715 0.014285
ZHY-21-14	0.964525 0.035475
ZHY-21-2	0.978827 0.021173
ZHY-21-3	0.999990 0.000010
ZHY-21-4	0.978621 0.021379
ZHY-21-5	0.972239 0.027761
ZHY-21-7	0.987201 0.012799
ZHY-21-8	0.967588 0.032412
ZHY-22-1	0.985331 0.014669
ZHY-22-10	0.979089 0.020911
ZHY-22-11	0.985050 0.014950
ZHY-22-12	0.994670 0.005330
ZHY-22-3	0.983344 0.016656
ZHY-22-6	0.970590 0.029410
ZHY-22-7	0.963488 0.036512
ZHY-22-8	0.989695 0.010305
ZHY-22-9	0.990061 0.009939
ZHY-25-10	0.697802 0.302198
ZHY-25-11	0.481070 0.518930
ZHY-25-12	0.968914 0.031086
ZHY-25-13	0.000010 0.999990
ZHY-25-14	0.000010 0.999990
ZHY-25-3	0.980344 0.019656
ZHY-25-4	0.481769 0.518231
ZHY-25-7	0.991954 0.008046
ZHY-25-8	0.981069 0.018931
ZHY-25-9	0.982580 0.017420
ZHY-26-1	0.000010 0.999990
ZHY-26-10	0.303199 0.696801
ZHY-26-11	0.921687 0.078313
ZHY-26-12	0.930768 0.069232
ZHY-26-13	0.000010 0.999990
ZHY-26-15	0.949210 0.050790
ZHY-26-2	0.000010 0.999990
ZHY-26-3	0.908379 0.091621
ZHY-26-4	0.000010 0.999990
ZHY-26-8	0.000010 0.999990
ZHY-31-1	0.832562 0.167438
ZHY-31-10	0.848494 0.151506
ZHY-31-11	0.837288 0.162712
ZHY-31-12	0.368378 0.631622
ZHY-31-2	0.343805 0.656195
ZHY-31-3	0.849180 0.150820
ZHY-31-4	0.837619 0.162381
ZHY-31-7	0.384803 0.615197
ZHY-31-8	0.828926 0.171074
ZHY-33-1	0.910617 0.089383
ZHY-33-10	0.419507 0.580493
ZHY-33-11	0.886183 0.113817
ZHY-33-12	0.376974 0.623026
ZHY-33-3	0.895514 0.104486
ZHY-33-6	0.355216 0.644784
ZHY-33-7	0.890320 0.109680
ZHY-33-8	0.890744 0.109256
ZHY-33-9	0.377341 0.622659
ZHY-34-1	0.417790 0.582210
ZHY-34-11	0.460862 0.539138
ZHY-34-12	0.356143 0.643857
ZHY-34-13	0.413035 0.586965
ZHY-34-14	0.891992 0.108008
ZHY-34-2	0.399814 0.600186
ZHY-34-4	0.445106 0.554894
ZHY-34-5	0.398607 0.601393
ZHY-34-7	0.442304 0.557696
ZHY-34-9	0.398818 0.601182
ZHY-35-1	0.498323 0.501677
ZHY-35-10	0.808447 0.191553
ZHY-35-2	0.500536 0.499464
ZHY-35-3	0.684387 0.315613
ZHY-35-4	0.697331 0.302669
ZHY-35-5	0.777596 0.222404
ZHY-35-6	0.490953 0.509047
ZHY-35-7	0.501212 0.498788
ZHY-35-8	0.489499 0.510501
ZHY-35-9	0.538546 0.461454
ZHY-37-10	0.754446 0.245554
ZHY-37-11	0.469677 0.530323
ZHY-37-12	0.592453 0.407547
ZHY-37-15	0.629463 0.370537
ZHY-37-2	0.637726 0.362274
ZHY-37-3	0.661848 0.338152
ZHY-37-4	0.561627 0.438373
ZHY-37-6	0.622434 0.377566
ZHY-37-8	0.508819 0.491181
ZHY-37-9	0.779633 0.220367
ZHY-41-1	0.840347 0.159653
ZHY-41-10	0.409157 0.590843
ZHY-41-11	0.630972 0.369028
ZHY-41-12	0.399725 0.600275
ZHY-41-13	0.879786 0.120214
ZHY-41-2	0.862934 0.137066
ZHY-41-4	0.872957 0.127043
ZHY-41-6	0.837708 0.162292
ZHY-41-7	0.394328 0.605672
ZHY-41-9	0.830996 0.169004
ZHY-44-1	0.844202 0.155798
ZHY-44-10	0.800806 0.199194
ZHY-44-2	0.800191 0.199809
ZHY-44-3	0.810410 0.189590
ZHY-44-4	0.816295 0.183705
ZHY-44-5	0.843815 0.156185
ZHY-44-6	0.802969 0.197031
ZHY-44-9	0.808463 0.191537
