# Supplementary material for: Genomic insights into local adaptation and future climate-induced vulnerability of a keystone forest tree in East Asia
Source: Nat Commun. 2022 Nov 1;13:6541. doi: 10.1038/s41467-022-34206-8 (PMC9626627; doi:10.1038/s41467-022-34206-8)
Supplement: Supplementary file 8 — Source Data [file 41467_2022_34206_MOESM8_ESM.zip › Source data/Fig2a&b/pk230_ldpruned.3.Q.txt]

LiuJQ-MZL-2013-249-1	0.999980 0.000010 0.000010
LiuJQ-MZL-2013-249-10	0.999980 0.000010 0.000010
LiuJQ-MZL-2013-249-3	0.999980 0.000010 0.000010
LiuJQ-MZL-2013-249-4	0.999973 0.000017 0.000010
LiuJQ-MZL-2013-249-5	0.000010 0.000010 0.999980
LiuJQ-MZL-2013-249-6	0.999980 0.000010 0.000010
LiuJQ-MZL-2013-249-7	0.999980 0.000010 0.000010
LiuJQ-MZL-2013-249-8	0.000010 0.000010 0.999980
LiuJQ-MZL-2013-249-9	0.501363 0.005445 0.493191
LiuJQ-MZL-2013-262-1	0.852685 0.000010 0.147305
LiuJQ-MZL-2013-262-10	0.999980 0.000010 0.000010
LiuJQ-MZL-2013-262-11	0.999980 0.000010 0.000010
LiuJQ-MZL-2013-262-3	0.489685 0.013150 0.497165
LiuJQ-MZL-2013-262-5	0.000010 0.000010 0.999980
LiuJQ-MZL-2013-262-6	0.000010 0.000010 0.999980
LiuJQ-MZL-2013-262-7	0.491355 0.008072 0.500574
LiuJQ-MZL-2013-262-8	0.999980 0.000010 0.000010
LiuJQ-MZL-2013-262-9	0.999980 0.000010 0.000010
LiuJQ-MZL-2013-283-1	0.000010 0.000010 0.999980
LiuJQ-MZL-2013-283-10	0.000010 0.011925 0.988065
LiuJQ-MZL-2013-283-12	0.493693 0.014311 0.491996
LiuJQ-MZL-2013-283-15	0.285836 0.036816 0.677348
LiuJQ-MZL-2013-283-3	0.000010 0.007256 0.992734
LiuJQ-MZL-2013-283-4	0.877305 0.000010 0.122685
LiuJQ-MZL-2013-283-5	0.506558 0.024912 0.468530
LiuJQ-MZL-2013-283-6	0.000010 0.000010 0.999980
LiuJQ-MZL-2013-283-8	0.976681 0.007688 0.015631
LiuJQ-MZL-2013-283-9	0.671255 0.018377 0.310368
LiuJQ-MZL-2013-297-1	0.000010 0.016291 0.983699
LiuJQ-MZL-2013-297-10	0.000010 0.029907 0.970083
LiuJQ-MZL-2013-297-2	0.013916 0.022768 0.963316
LiuJQ-MZL-2013-297-3	0.013508 0.035315 0.951177
LiuJQ-MZL-2013-297-4	0.000010 0.014715 0.985275
LiuJQ-MZL-2013-297-5	0.000010 0.021371 0.978619
LiuJQ-MZL-2013-297-6	0.000010 0.026177 0.973813
LiuJQ-MZL-2013-297-7	0.002505 0.027625 0.969871
LiuJQ-MZL-2013-297-8	0.000010 0.019528 0.980462
LiuJQ-MZL-2013-297-9	0.000481 0.034037 0.965482
LiuJQ-MZL-2013-323-0	0.926968 0.048405 0.024627
LiuJQ-MZL-2013-323-10	0.082582 0.205430 0.711988
LiuJQ-MZL-2013-323-11	0.293648 0.204031 0.502321
LiuJQ-MZL-2013-323-12	0.929109 0.044283 0.026608
LiuJQ-MZL-2013-323-13	0.081899 0.248736 0.669365
LiuJQ-MZL-2013-323-4	0.066020 0.260692 0.673288
LiuJQ-MZL-2013-323-5	0.915640 0.068933 0.015428
LiuJQ-MZL-2013-323-6	0.852004 0.060979 0.087016
LiuJQ-MZL-2013-323-7	0.063679 0.195364 0.740957
LiuJQ-MZL-2013-323-9	0.068394 0.248992 0.682614
ZHY-03-1	0.203475 0.000010 0.796515
ZHY-03-10	0.189047 0.000010 0.810943
ZHY-03-12	0.150337 0.000010 0.849653
ZHY-03-17	0.158895 0.000010 0.841095
ZHY-03-2	0.163821 0.000010 0.836169
ZHY-03-3	0.161620 0.000010 0.838370
ZHY-03-4	0.164972 0.000010 0.835018
ZHY-03-6	0.190440 0.000010 0.809550
ZHY-03-7	0.172227 0.000010 0.827763
ZHY-03-9	0.123101 0.000010 0.876889
ZHY-09-1	0.468154 0.000010 0.531836
ZHY-09-11	0.979431 0.000010 0.020559
ZHY-09-15	0.978590 0.000010 0.021400
ZHY-09-16	0.612008 0.000010 0.387982
ZHY-09-17	0.999980 0.000010 0.000010
ZHY-09-18	0.970593 0.000010 0.029397
ZHY-09-2	0.176255 0.000010 0.823735
ZHY-09-6	0.984788 0.000010 0.015202
ZHY-09-8	0.999980 0.000010 0.000010
ZHY-10-1	0.000261 0.000010 0.999729
ZHY-10-11	0.028933 0.000010 0.971057
ZHY-10-13	0.000010 0.000010 0.999980
ZHY-10-14	0.009873 0.000010 0.990117
ZHY-10-15	0.019768 0.000010 0.980222
ZHY-10-16	0.061688 0.000010 0.938302
ZHY-10-3	0.000010 0.000010 0.999980
ZHY-10-4	0.459750 0.000010 0.540240
ZHY-10-6	0.929194 0.000010 0.070796
ZHY-10-9	0.999980 0.000010 0.000010
ZHY-14-1	0.999980 0.000010 0.000010
ZHY-14-12	0.000010 0.000010 0.999980
ZHY-14-13	0.000010 0.000010 0.999980
ZHY-14-2	0.999978 0.000012 0.000010
ZHY-14-3	0.000010 0.000010 0.999980
ZHY-14-4	0.000010 0.000010 0.999980
ZHY-14-5	0.000010 0.000010 0.999980
ZHY-14-6	0.000010 0.000010 0.999980
ZHY-14-7	0.487231 0.000010 0.512759
ZHY-14-9	0.000010 0.000010 0.999980
ZHY-16-1	0.000010 0.000010 0.999980
ZHY-16-12	0.000010 0.007215 0.992775
ZHY-16-13	0.000010 0.000010 0.999980
ZHY-16-14	0.009886 0.000010 0.990104
ZHY-16-15	0.000010 0.000010 0.999980
ZHY-16-2	0.000010 0.000010 0.999980
ZHY-16-3	0.999980 0.000010 0.000010
ZHY-16-4	0.000010 0.000010 0.999980
ZHY-16-6	0.000010 0.000010 0.999980
ZHY-16-8	0.999980 0.000010 0.000010
ZHY-17-1	0.000010 0.019694 0.980296
ZHY-17-12	0.999023 0.000010 0.000967
ZHY-17-13	0.000010 0.039364 0.960626
ZHY-17-14	0.002901 0.033738 0.963361
ZHY-17-15	0.999980 0.000010 0.000010
ZHY-17-5	0.013367 0.039370 0.947263
ZHY-17-6	0.483154 0.024991 0.491856
ZHY-17-8	0.999980 0.000010 0.000010
ZHY-17-9	0.006320 0.028747 0.964933
ZHY-18-10	0.999980 0.000010 0.000010
ZHY-18-13	0.479804 0.029139 0.491057
ZHY-18-2	0.999980 0.000010 0.000010
ZHY-18-3	0.999980 0.000010 0.000010
ZHY-18-4	0.999980 0.000010 0.000010
ZHY-18-5	0.999980 0.000010 0.000010
ZHY-18-7	0.998564 0.001294 0.000141
ZHY-18-8	0.999980 0.000010 0.000010
ZHY-18-9	0.999980 0.000010 0.000010
ZHY-19-10	0.973777 0.009935 0.016288
ZHY-19-11	0.977397 0.000010 0.022593
ZHY-19-12	0.994149 0.000010 0.005841
ZHY-19-13	0.496543 0.021769 0.481689
ZHY-19-14	0.478491 0.033331 0.488178
ZHY-19-15	0.477180 0.040747 0.482073
ZHY-19-5	0.981617 0.000010 0.018373
ZHY-19-6	0.970957 0.000010 0.029033
ZHY-19-8	0.995813 0.000010 0.004177
ZHY-19-9	0.999980 0.000010 0.000010
ZHY-21-1	0.000010 0.053863 0.946127
ZHY-21-11	0.029974 0.053873 0.916153
ZHY-21-12	0.005982 0.054307 0.939711
ZHY-21-14	0.029640 0.056159 0.914201
ZHY-21-2	0.013109 0.049920 0.936971
ZHY-21-3	0.000010 0.038048 0.961942
ZHY-21-4	0.014235 0.044905 0.940860
ZHY-21-5	0.023252 0.045485 0.931263
ZHY-21-7	0.002946 0.069034 0.928019
ZHY-21-8	0.020754 0.072177 0.907069
ZHY-22-1	0.009588 0.021360 0.969052
ZHY-22-10	0.015106 0.041305 0.943589
ZHY-22-11	0.005011 0.062420 0.932569
ZHY-22-12	0.000010 0.039160 0.960830
ZHY-22-3	0.010898 0.035657 0.953445
ZHY-22-6	0.024542 0.027310 0.948148
ZHY-22-7	0.029285 0.048409 0.922306
ZHY-22-8	0.004169 0.040401 0.955430
ZHY-22-9	0.002788 0.051667 0.945545
ZHY-25-10	0.299652 0.020782 0.679566
ZHY-25-11	0.517248 0.007233 0.475519
ZHY-25-12	0.022394 0.063764 0.913841
ZHY-25-13	0.999980 0.000010 0.000010
ZHY-25-14	0.999980 0.000010 0.000010
ZHY-25-3	0.013256 0.038648 0.948095
ZHY-25-4	0.515168 0.013944 0.470887
ZHY-25-7	0.001989 0.034736 0.963275
ZHY-25-8	0.009498 0.050939 0.939563
ZHY-25-9	0.008272 0.065788 0.925941
ZHY-26-1	0.999980 0.000010 0.000010
ZHY-26-10	0.692397 0.019473 0.288130
ZHY-26-11	0.073448 0.030041 0.896511
ZHY-26-12	0.063082 0.038086 0.898833
ZHY-26-13	0.999980 0.000010 0.000010
ZHY-26-15	0.044899 0.032961 0.922140
ZHY-26-2	0.999980 0.000010 0.000010
ZHY-26-3	0.087113 0.034710 0.878177
ZHY-26-4	0.999980 0.000010 0.000010
ZHY-26-8	0.999980 0.000010 0.000010
ZHY-31-1	0.000010 0.999980 0.000010
ZHY-31-10	0.000010 0.999980 0.000010
ZHY-31-11	0.000010 0.999980 0.000010
ZHY-31-12	0.537732 0.462258 0.000010
ZHY-31-2	0.559461 0.440529 0.000010
ZHY-31-3	0.000010 0.999980 0.000010
ZHY-31-4	0.000010 0.999980 0.000010
ZHY-31-7	0.523448 0.476542 0.000010
ZHY-31-8	0.000010 0.999980 0.000010
ZHY-33-1	0.000010 0.999980 0.000010
ZHY-33-10	0.475937 0.524053 0.000010
ZHY-33-11	0.000010 0.999980 0.000010
ZHY-33-12	0.529314 0.470676 0.000010
ZHY-33-3	0.000010 0.999980 0.000010
ZHY-33-6	0.550230 0.449760 0.000010
ZHY-33-7	0.000010 0.999980 0.000010
ZHY-33-8	0.000010 0.999980 0.000010
ZHY-33-9	0.520249 0.479741 0.000010
ZHY-34-1	0.449821 0.550169 0.000010
ZHY-34-11	0.401091 0.598899 0.000010
ZHY-34-12	0.541829 0.458161 0.000010
ZHY-34-13	0.455779 0.544211 0.000010
ZHY-34-14	0.000010 0.999980 0.000010
ZHY-34-2	0.472403 0.527587 0.000010
ZHY-34-4	0.415285 0.584705 0.000010
ZHY-34-5	0.464809 0.535181 0.000010
ZHY-34-7	0.416042 0.583948 0.000010
ZHY-34-9	0.473468 0.526522 0.000010
ZHY-35-1	0.388455 0.611535 0.000010
ZHY-35-10	0.049296 0.950694 0.000010
ZHY-35-2	0.372293 0.627697 0.000010
ZHY-35-3	0.178028 0.821962 0.000010
ZHY-35-4	0.156811 0.843179 0.000010
ZHY-35-5	0.072965 0.927025 0.000010
ZHY-35-6	0.385899 0.614091 0.000010
ZHY-35-7	0.385679 0.614311 0.000010
ZHY-35-8	0.395115 0.604875 0.000010
ZHY-35-9	0.333589 0.666401 0.000010
ZHY-37-10	0.102669 0.897321 0.000010
ZHY-37-11	0.419999 0.579991 0.000010
ZHY-37-12	0.279807 0.720183 0.000010
ZHY-37-15	0.232040 0.767950 0.000010
ZHY-37-2	0.227485 0.772505 0.000010
ZHY-37-3	0.204046 0.795944 0.000010
ZHY-37-4	0.311676 0.688314 0.000010
ZHY-37-6	0.247613 0.752377 0.000010
ZHY-37-8	0.371640 0.628350 0.000010
ZHY-37-9	0.073380 0.926610 0.000010
ZHY-41-1	0.000010 0.999980 0.000010
ZHY-41-10	0.482427 0.517563 0.000010
ZHY-41-11	0.236549 0.763441 0.000010
ZHY-41-12	0.499824 0.500166 0.000010
ZHY-41-13	0.000010 0.999980 0.000010
ZHY-41-2	0.000010 0.999980 0.000010
ZHY-41-4	0.000010 0.999980 0.000010
ZHY-41-6	0.000010 0.999980 0.000010
ZHY-41-7	0.502102 0.497888 0.000010
ZHY-41-9	0.000010 0.999980 0.000010
ZHY-44-1	0.000010 0.999980 0.000010
ZHY-44-10	0.024008 0.975982 0.000010
ZHY-44-2	0.049358 0.942610 0.008032
ZHY-44-3	0.026900 0.973090 0.000010
ZHY-44-4	0.016507 0.983483 0.000010
ZHY-44-5	0.000010 0.996472 0.003518
ZHY-44-6	0.031526 0.968464 0.000010
ZHY-44-9	0.028626 0.959702 0.011672
