# Supplementary material for: Genomic insights into local adaptation and future climate-induced vulnerability of a keystone forest tree in East Asia
Source: Nat Commun. 2022 Nov 1;13:6541. doi: 10.1038/s41467-022-34206-8 (PMC9626627; doi:10.1038/s41467-022-34206-8)
Supplement: Supplementary file 8 — Source Data [file 41467_2022_34206_MOESM8_ESM.zip › Source data/Fig1/genedensity.txt]

chr1	0	99999	1.41643
chr1	100000	199999	1.98949
chr1	200000	299999	2.63293
chr1	300000	399999	1.98783
chr1	400000	499999	1.64424
chr1	500000	599999	1.16974
chr1	600000	699999	1.65646
chr1	700000	799999	0.6404
chr1	800000	899999	0.24013
chr1	900000	999999	0.04072
chr1	1000000	1099999	0.40778
chr1	1100000	1199999	1.6921
chr1	1200000	1299999	0.74504
chr1	1300000	1399999	0.04224
chr1	1400000	1499999	2.25811
chr1	1500000	1599999	1.48915
chr1	1600000	1699999	1.33914
chr1	1700000	1799999	1.66141
chr1	1800000	1899999	2.35937
chr1	1900000	1999999	0.67658
chr1	2000000	2099999	0.45546
chr1	2100000	2199999	1.1153
chr1	2200000	2299999	1.1178
chr1	2300000	2399999	0.25746
chr1	2400000	2499999	0.2712
chr1	2500000	2599999	0.27656
chr1	2600000	2699999	0.04554
chr1	2700000	2799999	0.0378
chr1	2800000	2899999	0.08074
chr1	2900000	2999999	1.3901
chr1	3000000	3099999	0
chr1	3100000	3199999	0.0228
chr1	3200000	3299999	0.0187
chr1	3300000	3399999	0.74282
chr1	3400000	3499999	0.45727
chr1	3500000	3599999	1.56818
chr1	3600000	3699999	1.0207
chr1	3700000	3799999	0.4192
chr1	3800000	3899999	0.02148
chr1	3900000	3999999	0.83626
chr1	4000000	4099999	0.93049
chr1	4100000	4199999	0.24612
chr1	4200000	4299999	0.1107
chr1	4300000	4399999	0.08274
chr1	4400000	4499999	0.13156
chr1	4500000	4599999	0.04266
chr1	4600000	4699999	0
chr1	4700000	4799999	1.01726
chr1	4800000	4899999	1.65854
chr1	4900000	4999999	0.84942
chr1	5000000	5099999	1.37842
chr1	5100000	5199999	0.18924
chr1	5200000	5299999	0.94938
chr1	5300000	5399999	0.78014
chr1	5400000	5499999	1.77067
chr1	5500000	5599999	2.19355
chr1	5600000	5699999	1.8453
chr1	5700000	5799999	0.18992
chr1	5800000	5899999	0.63929
chr1	5900000	5999999	0.2795
chr1	6000000	6099999	0.08194
chr1	6100000	6199999	0.0353
chr1	6200000	6299999	1.04084
chr1	6300000	6399999	0.08158
chr1	6400000	6499999	0.95268
chr1	6500000	6599999	0.74662
chr1	6600000	6699999	1.28293
chr1	6700000	6799999	1.34456
chr1	6800000	6899999	0.539
chr1	6900000	6999999	0.61694
chr1	7000000	7099999	1.2409
chr1	7100000	7199999	0.90716
chr1	7200000	7299999	2.03582
chr1	7300000	7399999	1.39945
chr1	7400000	7499999	1.09763
chr1	7500000	7599999	4.00214
chr1	7600000	7699999	0.30272
chr1	7700000	7799999	1.40207
chr1	7800000	7899999	1.79682
chr1	7900000	7999999	1.02868
chr1	8000000	8099999	0.25314
chr1	8100000	8199999	0.33004
chr1	8200000	8299999	0.36496
chr1	8300000	8399999	0.60192
chr1	8400000	8499999	1.49868
chr1	8500000	8599999	1.91886
chr1	8600000	8699999	1.75578
chr1	8700000	8799999	0.78985
chr1	8800000	8899999	0.29349
chr1	8900000	8999999	0.7184
chr1	9000000	9099999	0.59418
chr1	9100000	9199999	0.73682
chr1	9200000	9299999	0.2696
chr1	9300000	9399999	0.21784
chr1	9400000	9499999	0.42324
chr1	9500000	9599999	1.49632
chr1	9600000	9699999	0.41906
chr1	9700000	9799999	1.16658
chr1	9800000	9899999	1.21329
chr1	9900000	9999999	2.73375
chr1	10000000	10099999	1.33651
chr1	10100000	10199999	1.36122
chr1	10200000	10299999	0.76974
chr1	10300000	10399999	1.0781
chr1	10400000	10499999	0.17055
chr1	10500000	10599999	1.91452
chr1	10600000	10699999	1.79002
chr1	10700000	10799999	0.54346
chr1	10800000	10899999	1.29213
chr1	10900000	10999999	1.59508
chr1	11000000	11099999	1.57266
chr1	11100000	11199999	0.26366
chr1	11200000	11299999	0.84491
chr1	11300000	11399999	0.64555
chr1	11400000	11499999	0.76816
chr1	11500000	11599999	2.02
chr1	11600000	11699999	2.14663
chr1	11700000	11799999	2.94283
chr1	11800000	11899999	2.24123
chr1	11900000	11999999	1.47095
chr1	12000000	12099999	0.98758
chr1	12100000	12199999	1.71795
chr1	12200000	12299999	0.92708
chr1	12300000	12399999	0.17786
chr1	12400000	12499999	1.27655
chr1	12500000	12599999	1.3674
chr1	12600000	12699999	0.47365
chr1	12700000	12799999	1.55832
chr1	12800000	12899999	0.72138
chr1	12900000	12999999	3.22155
chr1	13000000	13099999	1.85213
chr1	13100000	13199999	1.44158
chr1	13200000	13299999	2.32664
chr1	13300000	13399999	1.19378
chr1	13400000	13499999	2.47012
chr1	13500000	13599999	0.92134
chr1	13600000	13699999	1.8036
chr1	13700000	13799999	1.84674
chr1	13800000	13899999	2.07239
chr1	13900000	13999999	0.1715
chr1	14000000	14099999	0.54422
chr1	14100000	14199999	0.96279
chr1	14200000	14299999	0.46598
chr1	14300000	14399999	1.69723
chr1	14400000	14499999	2.21532
chr1	14500000	14599999	2.18459
chr1	14600000	14699999	1.56104
chr1	14700000	14799999	1.61549
chr1	14800000	14899999	0.91286
chr1	14900000	14999999	1.10748
chr1	15000000	15099999	5.27972
chr1	15100000	15199999	1.83396
chr1	15200000	15299999	1.2003
chr1	15300000	15399999	1.40052
chr1	15400000	15499999	2.22311
chr1	15500000	15599999	0.87982
chr1	15600000	15699999	1.41958
chr1	15700000	15799999	0.14552
chr1	15800000	15899999	0.8138
chr1	15900000	15999999	2.14333
chr1	16000000	16099999	0.34548
chr1	16100000	16199999	1.30816
chr1	16200000	16299999	0.9274
chr1	16300000	16399999	1.14516
chr1	16400000	16499999	1.15703
chr1	16500000	16599999	2.27432
chr1	16600000	16699999	1.02044
chr1	16700000	16799999	1.44925
chr1	16800000	16899999	1.0337
chr1	16900000	16999999	2.26944
chr1	17000000	17099999	0.65393
chr1	17100000	17199999	1.25058
chr1	17200000	17299999	1.34642
chr1	17300000	17399999	1.37276
chr1	17400000	17499999	1.89859
chr1	17500000	17599999	1.43568
chr1	17600000	17699999	1.53533
chr1	17700000	17799999	0.72126
chr1	17800000	17899999	0.92025
chr1	17900000	17999999	2.9636
chr1	18000000	18099999	2.29915
chr1	18100000	18199999	2.35722
chr1	18200000	18299999	1.68331
chr1	18300000	18399999	0.98769
chr1	18400000	18499999	1.06688
chr1	18500000	18599999	0.164
chr1	18600000	18699999	0.68114
chr1	18700000	18799999	1.37645
chr1	18800000	18899999	1.54069
chr1	18900000	18999999	0.54478
chr1	19000000	19099999	0.2076
chr1	19100000	19199999	0.29366
chr1	19200000	19299999	1.58066
chr1	19300000	19399999	1.15542
chr1	19400000	19499999	0.99216
chr1	19500000	19599999	1.32589
chr1	19600000	19699999	0.90558
chr1	19700000	19799999	2.01413
chr1	19800000	19899999	0.68578
chr1	19900000	19999999	1.7858
chr1	20000000	20099999	1.15472
chr1	20100000	20199999	1.60942
chr1	20200000	20299999	2.19748
chr1	20300000	20399999	1.88954
chr1	20400000	20499999	2.04191
chr1	20500000	20599999	1.39738
chr1	20600000	20699999	0.95478
chr1	20700000	20799999	1.25281
chr1	20800000	20899999	1.21216
chr1	20900000	20999999	1.33092
chr1	21000000	21099999	2.5883
chr1	21100000	21199999	2.30616
chr1	21200000	21299999	2.42548
chr1	21300000	21399999	0.76112
chr1	21400000	21499999	0.89769
chr1	21500000	21599999	1.56838
chr1	21600000	21699999	1.16233
chr1	21700000	21799999	1.32074
chr1	21800000	21899999	2.31096
chr1	21900000	21999999	1.35824
chr1	22000000	22099999	2.14891
chr1	22100000	22199999	1.20304
chr1	22200000	22299999	2.54884
chr1	22300000	22399999	2.53124
chr1	22400000	22499999	2.29696
chr1	22500000	22599999	0.5521
chr1	22600000	22699999	1.4734
chr1	22700000	22799999	1.64303
chr1	22800000	22899999	1.11516
chr1	22900000	22999999	1.05985
chr1	23000000	23099999	1.8172
chr1	23100000	23199999	2.19415
chr1	23200000	23299999	2.7434
chr1	23300000	23399999	1.64854
chr1	23400000	23499999	0.70139
chr1	23500000	23599999	1.16091
chr1	23600000	23699999	1.18481
chr1	23700000	23799999	1.83729
chr1	23800000	23899999	2.11215
chr1	23900000	23999999	2.04622
chr1	24000000	24099999	2.39833
chr1	24100000	24199999	5.01425
chr1	24200000	24299999	1.58389
chr1	24300000	24399999	1.7031
chr1	24400000	24499999	1.39168
chr1	24500000	24599999	1.8735
chr1	24600000	24699999	1.38647
chr1	24700000	24799999	2.15716
chr1	24800000	24899999	2.71391
chr1	24900000	24999999	1.38512
chr1	25000000	25099999	1.08493
chr1	25100000	25199999	0.92639
chr1	25200000	25299999	1.31488
chr1	25300000	25399999	2.08224
chr1	25400000	25499999	0.98903
chr1	25500000	25599999	0.6881
chr1	25600000	25699999	2.12709
chr1	25700000	25799999	2.18321
chr1	25800000	25899999	1.73236
chr1	25900000	25999999	1.07518
chr1	26000000	26099999	0.87113
chr1	26100000	26199999	1.49243
chr1	26200000	26299999	0.86599
chr1	26300000	26399999	0.4045
chr1	26400000	26499999	0.2089
chr1	26500000	26599999	0.71143
chr1	26600000	26699999	0.4393
chr1	26700000	26799999	0.56681
chr1	26800000	26899999	0.5414
chr1	26900000	26999999	2.20107
chr1	27000000	27099999	0.71372
chr1	27100000	27199999	0.11046
chr1	27200000	27299999	0.1315
chr1	27300000	27399999	0
chr1	27400000	27499999	0.0508
chr1	27500000	27599999	1.47159
chr1	27600000	27699999	0.88399
chr1	27700000	27799999	0.04994
chr1	27800000	27899999	0.05162
chr1	27900000	27999999	0
chr1	28000000	28099999	0.02526
chr1	28100000	28199999	1.44875
chr1	28200000	28299999	1.1876
chr1	28300000	28399999	0.94925
chr1	28400000	28499999	0.82283
chr1	28500000	28599999	0.67464
chr1	28600000	28699999	0.18696
chr1	28700000	28799999	0.4146
chr1	28800000	28899999	0.83891
chr1	28900000	28999999	0.40102
chr1	29000000	29099999	1.37666
chr1	29100000	29199999	2.44466
chr1	29200000	29299999	1.14879
chr1	29300000	29399999	0.5004
chr1	29400000	29499999	1.13474
chr1	29500000	29599999	0.51938
chr1	29600000	29699999	2.11986
chr1	29700000	29799999	2.08502
chr1	29800000	29899999	1.37666
chr1	29900000	29999999	0.94276
chr1	30000000	30099999	0.91506
chr1	30100000	30199999	0.55591
chr1	30200000	30299999	1.61703
chr1	30300000	30399999	1.54194
chr1	30400000	30499999	1.5495
chr1	30500000	30599999	0.35538
chr1	30600000	30699999	1.12824
chr1	30700000	30799999	0.1977
chr1	30800000	30899999	0.4976
chr1	30900000	30999999	1.42218
chr1	31000000	31099999	1.50398
chr1	31100000	31199999	1.37731
chr1	31200000	31299999	0.81693
chr1	31300000	31399999	0.85696
chr1	31400000	31499999	1.75952
chr1	31500000	31599999	0.61676
chr1	31600000	31699999	1.49067
chr1	31700000	31799999	0.17666
chr1	31800000	31899999	0.28628
chr1	31900000	31999999	0.39068
chr1	32000000	32099999	0.11926
chr1	32100000	32199999	0
chr1	32200000	32299999	0.0219
chr1	32300000	32399999	0.07294
chr1	32400000	32499999	0.13458
chr1	32500000	32599999	0.52396
chr1	32600000	32699999	0.1023
chr1	32700000	32799999	0.03916
chr1	32800000	32899999	0.47209
chr1	32900000	32999999	0.62174
chr1	33000000	33099999	0.90952
chr1	33100000	33199999	1.09795
chr1	33200000	33299999	0.22486
chr1	33300000	33399999	0.38115
chr1	33400000	33499999	1.27037
chr1	33500000	33599999	1.00526
chr1	33600000	33699999	0.72749
chr1	33700000	33799999	0.49761
chr1	33800000	33899999	0.32776
chr1	33900000	33999999	0
chr1	34000000	34099999	0.6246
chr1	34100000	34199999	0.4667
chr1	34200000	34299999	0.55749
chr1	34300000	34399999	1.64322
chr1	34400000	34499999	0.45134
chr1	34500000	34599999	1.15391
chr1	34600000	34699999	3.50061
chr1	34700000	34799999	0.86987
chr1	34800000	34899999	1.8207
chr1	34900000	34999999	0.75642
chr1	35000000	35099999	0.5116
chr1	35100000	35199999	0.02872
chr1	35200000	35299999	1.15867
chr1	35300000	35399999	1.35086
chr1	35400000	35499999	1.19511
chr1	35500000	35599999	0.72489
chr1	35600000	35699999	1.0549
chr1	35700000	35799999	0.41283
chr1	35800000	35899999	0.29987
chr1	35900000	35999999	0.59122
chr1	36000000	36099999	0.94661
chr1	36100000	36199999	2.12004
chr1	36200000	36299999	2.32306
chr1	36300000	36399999	1.80548
chr1	36400000	36499999	1.43147
chr1	36500000	36599999	1.94373
chr1	36600000	36699999	0.77844
chr1	36700000	36799999	2.08199
chr1	36800000	36899999	1.57238
chr1	36900000	36999999	1.93412
chr1	37000000	37099999	3.4948
chr1	37100000	37199999	0.94657
chr1	37200000	37299999	1.19006
chr1	37300000	37399999	1.34035
chr1	37400000	37499999	2.39705
chr1	37500000	37599999	1.45205
chr1	37600000	37699999	2.37136
chr1	37700000	37799999	1.42652
chr1	37800000	37899999	1.09732
chr1	37900000	37999999	1.66779
chr1	38000000	38099999	0.9135
chr1	38100000	38199999	1.2627
chr1	38200000	38299999	2.02496
chr1	38300000	38399999	1.85541
chr1	38400000	38499999	1.95016
chr1	38500000	38599999	2.22476
chr1	38600000	38699999	1.21734
chr1	38700000	38799999	0.71841
chr1	38800000	38899999	1.62807
chr1	38900000	38999999	2.30818
chr1	39000000	39099999	1.79659
chr1	39100000	39199999	1.7809
chr1	39200000	39299999	2.20983
chr1	39300000	39399999	0.61266
chr1	39400000	39499999	1.75408
chr1	39500000	39599999	1.31558
chr1	39600000	39699999	2.03948
chr1	39700000	39799999	2.25502
chr1	39800000	39899999	1.3133
chr1	39900000	39999999	2.24538
chr1	40000000	40099999	1.90145
chr1	40100000	40199999	1.22013
chr1	40200000	40299999	1.26187
chr1	40300000	40399999	1.95009
chr1	40400000	40499999	1.89147
chr1	40500000	40599999	1.7706
chr1	40600000	40699999	2.56053
chr1	40700000	40799999	1.6665
chr1	40800000	40899999	1.55766
chr1	40900000	40999999	1.71807
chr1	41000000	41099999	1.12964
chr1	41100000	41199999	3.14158
chr1	41200000	41299999	1.93544
chr1	41300000	41399999	1.27695
chr1	41400000	41499999	1.0832
chr1	41500000	41599999	1.55524
chr1	41600000	41699999	1.54159
chr1	41700000	41799999	1.99249
chr1	41800000	41899999	1.20119
chr1	41900000	41999999	1.21677
chr1	42000000	42099999	2.54243
chr1	42100000	42199999	1.57673
chr1	42200000	42299999	2.02239
chr1	42300000	42399999	3.13788
chr1	42400000	42499999	2.53272
chr1	42500000	42599999	1.56156
chr1	42600000	42699999	1.10157
chr1	42700000	42799999	1.62091
chr1	42800000	42899999	3.10635
chr1	42900000	42999999	4.3605
chr1	43000000	43099999	1.96644
chr1	43100000	43199999	1.10058
chr1	43200000	43299999	1.2019
chr1	43300000	43399999	1.57396
chr1	43400000	43499999	2.46699
chr1	43500000	43599999	1.65383
chr1	43600000	43699999	0.69695
chr1	43700000	43799999	2.26309
chr1	43800000	43899999	2.78949
chr1	43900000	43999999	1.24674
chr1	44000000	44099999	1.7149
chr1	44100000	44199999	2.10037
chr1	44200000	44299999	2.41426
chr1	44300000	44399999	1.76623
chr1	44400000	44499999	0.95565
chr1	44500000	44599999	1.68844
chr1	44600000	44699999	0.92319
chr1	44700000	44799999	1.22372
chr1	44800000	44899999	1.68073
chr1	44900000	44999999	2.29643
chr1	45000000	45099999	1.84097
chr1	45100000	45199999	2.93865
chr1	45200000	45299999	2.03397
chr1	45300000	45399999	1.85471
chr1	45400000	45499999	2.73492
chr1	45500000	45599999	2.23109
chr1	45600000	45699999	1.57486
chr1	45700000	45799999	1.44157
chr1	45800000	45899999	2.25292
chr1	45900000	45999999	1.59005
chr1	46000000	46099999	2.1652
chr1	46100000	46199999	0.79984
chr1	46200000	46299999	1.21249
chr1	46300000	46399999	1.78899
chr1	46400000	46499999	2.16744
chr1	46500000	46599999	0.4627
chr1	46600000	46699999	1.43962
chr1	46700000	46799999	2.72538
chr1	46800000	46899999	2.77639
chr1	46900000	46999999	1.26921
chr1	47000000	47099999	1.8824
chr1	47100000	47199999	2.37883
chr1	47200000	47299999	1.79377
chr1	47300000	47399999	0.92684
chr1	47400000	47499999	2.79829
chr1	47500000	47599999	0.16344
chr1	47600000	47699999	0.90436
chr1	47700000	47799999	2.6171
chr1	47800000	47899999	1.76877
chr1	47900000	47999999	0.7041
chr1	48000000	48099999	0.19602
chr1	48100000	48199999	0
chr1	48200000	48299999	1.65258
chr1	48300000	48399999	2.32676
chr1	48400000	48499999	3.74616
chr1	48500000	48599999	1.60597
chr1	48600000	48699999	3.24829
chr1	48700000	48799999	2.75334
chr1	48800000	48899999	2.15378
chr1	48900000	48999999	1.56472
chr1	49000000	49099999	2.31919
chr1	49100000	49199999	2.02598
chr1	49200000	49299999	1.42743
chr1	49300000	49399999	2.20231
chr1	49400000	49499999	0.9703
chr1	49500000	49599999	1.75841
chr1	49600000	49699999	0.63777
chr1	49700000	49799999	1.43433
chr1	49800000	49899999	1.04002
chr1	49900000	49999999	0.51954
chr1	50000000	50099999	3.33263
chr1	50100000	50199999	0.60077
chr1	50200000	50299999	1.44185
chr1	50300000	50399999	3.44693
chr1	50400000	50499999	2.79586
chr1	50500000	50599999	2.19309
chr1	50600000	50699999	6.30853
chr1	50700000	50799999	1.85588
chr1	50800000	50899999	2.56997
chr1	50900000	50999999	3.2874
chr1	51000000	51099999	0.50796
chr1	51100000	51199999	0.05412
chr2	0	99999	3.50314
chr2	100000	199999	3.61279
chr2	200000	299999	2.01914
chr2	300000	399999	2.14586
chr2	400000	499999	0.7007
chr2	500000	599999	1.71693
chr2	600000	699999	0.78314
chr2	700000	799999	0.67672
chr2	800000	899999	0.7141
chr2	900000	999999	1.15344
chr2	1000000	1099999	2.20058
chr2	1100000	1199999	1.41964
chr2	1200000	1299999	0.65398
chr2	1300000	1399999	0.24172
chr2	1400000	1499999	2.06364
chr2	1500000	1599999	1.30531
chr2	1600000	1699999	2.85291
chr2	1700000	1799999	3.46488
chr2	1800000	1899999	2.29289
chr2	1900000	1999999	1.9786
chr2	2000000	2099999	2.33234
chr2	2100000	2199999	1.76156
chr2	2200000	2299999	2.04921
chr2	2300000	2399999	0.391
chr2	2400000	2499999	2.11636
chr2	2500000	2599999	2.8494
chr2	2600000	2699999	2.00263
chr2	2700000	2799999	1.48184
chr2	2800000	2899999	1.33631
chr2	2900000	2999999	3.8983
chr2	3000000	3099999	2.16625
chr2	3100000	3199999	1.51775
chr2	3200000	3299999	1.56891
chr2	3300000	3399999	2.18146
chr2	3400000	3499999	1.94799
chr2	3500000	3599999	1.89482
chr2	3600000	3699999	1.16245
chr2	3700000	3799999	1.82249
chr2	3800000	3899999	2.4801
chr2	3900000	3999999	3.54048
chr2	4000000	4099999	3.28902
chr2	4100000	4199999	1.18429
chr2	4200000	4299999	2.09708
chr2	4300000	4399999	2.75009
chr2	4400000	4499999	1.25919
chr2	4500000	4599999	3.38121
chr2	4600000	4699999	0.7062
chr2	4700000	4799999	1.02143
chr2	4800000	4899999	2.46967
chr2	4900000	4999999	1.7208
chr2	5000000	5099999	1.85205
chr2	5100000	5199999	2.90211
chr2	5200000	5299999	3.13297
chr2	5300000	5399999	2.28734
chr2	5400000	5499999	5.69631
chr2	5500000	5599999	1.28987
chr2	5600000	5699999	2.00511
chr2	5700000	5799999	2.83702
chr2	5800000	5899999	2.9965
chr2	5900000	5999999	2.12291
chr2	6000000	6099999	2.89292
chr2	6100000	6199999	2.09167
chr2	6200000	6299999	2.12426
chr2	6300000	6399999	1.80502
chr2	6400000	6499999	0.93598
chr2	6500000	6599999	1.22334
chr2	6600000	6699999	0.26794
chr2	6700000	6799999	1.9532
chr2	6800000	6899999	2.91598
chr2	6900000	6999999	1.72739
chr2	7000000	7099999	1.36176
chr2	7100000	7199999	1.70866
chr2	7200000	7299999	1.43909
chr2	7300000	7399999	1.41169
chr2	7400000	7499999	2.23867
chr2	7500000	7599999	1.54308
chr2	7600000	7699999	0.71376
chr2	7700000	7799999	1.803
chr2	7800000	7899999	1.41154
chr2	7900000	7999999	1.83522
chr2	8000000	8099999	1.32595
chr2	8100000	8199999	1.91339
chr2	8200000	8299999	1.1279
chr2	8300000	8399999	2.27881
chr2	8400000	8499999	2.66253
chr2	8500000	8599999	1.94461
chr2	8600000	8699999	1.31334
chr2	8700000	8799999	1.41796
chr2	8800000	8899999	1.67306
chr2	8900000	8999999	1.92565
chr2	9000000	9099999	2.26528
chr2	9100000	9199999	1.62537
chr2	9200000	9299999	1.9979
chr2	9300000	9399999	1.43321
chr2	9400000	9499999	2.17448
chr2	9500000	9599999	1.54612
chr2	9600000	9699999	2.109
chr2	9700000	9799999	1.22994
chr2	9800000	9899999	0.95102
chr2	9900000	9999999	1.89194
chr2	10000000	10099999	1.23962
chr2	10100000	10199999	0.68138
chr2	10200000	10299999	0.99927
chr2	10300000	10399999	1.4429
chr2	10400000	10499999	0.51928
chr2	10500000	10599999	3.09649
chr2	10600000	10699999	1.91092
chr2	10700000	10799999	1.80665
chr2	10800000	10899999	2.99964
chr2	10900000	10999999	0.72253
chr2	11000000	11099999	1.8701
chr2	11100000	11199999	0.93531
chr2	11200000	11299999	0.51568
chr2	11300000	11399999	1.85884
chr2	11400000	11499999	0.92245
chr2	11500000	11599999	1.00445
chr2	11600000	11699999	1.0932
chr2	11700000	11799999	0.7898
chr2	11800000	11899999	2.3679
chr2	11900000	11999999	0.90951
chr2	12000000	12099999	0.77917
chr2	12100000	12199999	2.29452
chr2	12200000	12299999	1.86306
chr2	12300000	12399999	0.78179
chr2	12400000	12499999	1.86816
chr2	12500000	12599999	1.41142
chr2	12600000	12699999	0.12184
chr2	12700000	12799999	1.10316
chr2	12800000	12899999	1.54558
chr2	12900000	12999999	0.95475
chr2	13000000	13099999	0.48896
chr2	13100000	13199999	0.94883
chr2	13200000	13299999	0.1
chr2	13300000	13399999	0.79063
chr2	13400000	13499999	0.39288
chr2	13500000	13599999	2.52946
chr2	13600000	13699999	0.99446
chr2	13700000	13799999	0.58418
chr2	13800000	13899999	0.32263
chr2	13900000	13999999	0.45143
chr2	14000000	14099999	0.67076
chr2	14100000	14199999	0.61353
chr2	14200000	14299999	0.77576
chr2	14300000	14399999	3.22271
chr2	14400000	14499999	0.1705
chr2	14500000	14599999	0.38971
chr2	14600000	14699999	0
chr2	14700000	14799999	0.87298
chr2	14800000	14899999	0.0598
chr2	14900000	14999999	0.89976
chr2	15000000	15099999	1.51662
chr2	15100000	15199999	1.59827
chr2	15200000	15299999	1.20076
chr2	15300000	15399999	0.53176
chr2	15400000	15499999	0.69468
chr2	15500000	15599999	0.85736
chr2	15600000	15699999	0.33868
chr2	15700000	15799999	0.4188
chr2	15800000	15899999	0.81505
chr2	15900000	15999999	0.88292
chr2	16000000	16099999	0.34972
chr2	16100000	16199999	0.84996
chr2	16200000	16299999	0.0961
chr2	16300000	16399999	0.71351
chr2	16400000	16499999	1.6275
chr2	16500000	16599999	0.60215
chr2	16600000	16699999	0.40269
chr2	16700000	16799999	0.27026
chr2	16800000	16899999	0.4257
chr2	16900000	16999999	0.4302
chr2	17000000	17099999	0.00318
chr2	17100000	17199999	0
chr2	17200000	17299999	0.13218
chr2	17300000	17399999	0.18814
chr2	17400000	17499999	1.22294
chr2	17500000	17599999	0.57478
chr2	17600000	17699999	0.31614
chr2	17700000	17799999	0.54484
chr2	17800000	17899999	0.49331
chr2	17900000	17999999	0.6007
chr2	18000000	18099999	2.22029
chr2	18100000	18199999	1.77823
chr2	18200000	18299999	1.0153
chr2	18300000	18399999	1.67545
chr2	18400000	18499999	1.59114
chr2	18500000	18599999	2.07678
chr2	18600000	18699999	0.5508
chr2	18700000	18799999	1.20039
chr2	18800000	18899999	1.21725
chr2	18900000	18999999	1.58552
chr2	19000000	19099999	2.1801
chr2	19100000	19199999	3.59835
chr2	19200000	19299999	1.56259
chr2	19300000	19399999	1.30492
chr2	19400000	19499999	0.44706
chr2	19500000	19599999	1.43977
chr2	19600000	19699999	1.48116
chr2	19700000	19799999	0.8021
chr2	19800000	19899999	1.86057
chr2	19900000	19999999	1.01328
chr2	20000000	20099999	1.70806
chr2	20100000	20199999	1.38129
chr2	20200000	20299999	1.30789
chr2	20300000	20399999	1.08118
chr2	20400000	20499999	0.99093
chr2	20500000	20599999	1.64566
chr2	20600000	20699999	0.91134
chr2	20700000	20799999	1.48535
chr2	20800000	20899999	1.36637
chr2	20900000	20999999	1.32036
chr2	21000000	21099999	2.10453
chr2	21100000	21199999	1.52862
chr2	21200000	21299999	2.10598
chr2	21300000	21399999	2.53179
chr2	21400000	21499999	2.31299
chr2	21500000	21599999	2.10822
chr2	21600000	21699999	2.822
chr2	21700000	21799999	1.96391
chr2	21800000	21899999	1.93824
chr2	21900000	21999999	1.97595
chr2	22000000	22099999	1.17949
chr2	22100000	22199999	1.87073
chr2	22200000	22299999	1.58473
chr2	22300000	22399999	1.98358
chr2	22400000	22499999	1.44036
chr2	22500000	22599999	3.17491
chr2	22600000	22699999	1.48803
chr2	22700000	22799999	3.15079
chr2	22800000	22899999	2.29924
chr2	22900000	22999999	2.20277
chr2	23000000	23099999	2.30519
chr2	23100000	23199999	4.62561
chr2	23200000	23299999	1.25132
chr2	23300000	23399999	1.54671
chr2	23400000	23499999	0.74994
chr2	23500000	23599999	1.42139
chr2	23600000	23699999	2.31342
chr2	23700000	23799999	1.23093
chr2	23800000	23899999	3.50315
chr2	23900000	23999999	2.00714
chr2	24000000	24099999	1.74996
chr2	24100000	24199999	1.12298
chr2	24200000	24299999	2.70578
chr2	24300000	24399999	2.35922
chr2	24400000	24499999	1.50004
chr2	24500000	24599999	2.75683
chr2	24600000	24699999	1.54857
chr2	24700000	24799999	2.0504
chr2	24800000	24899999	2.31222
chr2	24900000	24999999	1.34814
chr2	25000000	25099999	0.17524
chr2	25100000	25199999	2.26497
chr2	25200000	25299999	1.76242
chr2	25300000	25399999	2.33409
chr2	25400000	25499999	2.78398
chr2	25500000	25599999	1.28634
chr2	25600000	25699999	0.74482
chr2	25700000	25799999	0.8043
chr2	25800000	25899999	0.34608
chr2	25900000	25999999	0.28272
chr2	26000000	26099999	1.07803
chr2	26100000	26199999	0.20438
chr2	26200000	26299999	0.99204
chr2	26300000	26399999	1.70749
chr2	26400000	26499999	1.88341
chr2	26500000	26599999	1.80423
chr2	26600000	26699999	2.40242
chr2	26700000	26799999	0.45955
chr3	0	99999	2.00778
chr3	100000	199999	2.99097
chr3	200000	299999	2.09715
chr3	300000	399999	3.49492
chr3	400000	499999	2.47803
chr3	500000	599999	3.4647
chr3	600000	699999	1.42545
chr3	700000	799999	2.01153
chr3	800000	899999	2.87913
chr3	900000	999999	1.8696
chr3	1000000	1099999	1.94772
chr3	1100000	1199999	1.66786
chr3	1200000	1299999	2.04706
chr3	1300000	1399999	2.91542
chr3	1400000	1499999	1.44215
chr3	1500000	1599999	3.27041
chr3	1600000	1699999	2.13047
chr3	1700000	1799999	1.30866
chr3	1800000	1899999	2.41463
chr3	1900000	1999999	2.41664
chr3	2000000	2099999	0.57331
chr3	2100000	2199999	1.77685
chr3	2200000	2299999	2.93605
chr3	2300000	2399999	2.16909
chr3	2400000	2499999	2.04049
chr3	2500000	2599999	1.39999
chr3	2600000	2699999	0.98276
chr3	2700000	2799999	2.66538
chr3	2800000	2899999	2.53712
chr3	2900000	2999999	2.10323
chr3	3000000	3099999	1.44659
chr3	3100000	3199999	3.178
chr3	3200000	3299999	2.60423
chr3	3300000	3399999	2.54992
chr3	3400000	3499999	1.61307
chr3	3500000	3599999	1.25354
chr3	3600000	3699999	2.01219
chr3	3700000	3799999	3.1566
chr3	3800000	3899999	3.27151
chr3	3900000	3999999	0.90606
chr3	4000000	4099999	1.12308
chr3	4100000	4199999	3.05083
chr3	4200000	4299999	2.08556
chr3	4300000	4399999	0.92332
chr3	4400000	4499999	2.05756
chr3	4500000	4599999	3.35123
chr3	4600000	4699999	2.01252
chr3	4700000	4799999	1.61615
chr3	4800000	4899999	2.38196
chr3	4900000	4999999	0.98467
chr3	5000000	5099999	1.2785
chr3	5100000	5199999	1.00832
chr3	5200000	5299999	1.37804
chr3	5300000	5399999	1.13514
chr3	5400000	5499999	0.65684
chr3	5500000	5599999	1.21211
chr3	5600000	5699999	1.24606
chr3	5700000	5799999	1.57011
chr3	5800000	5899999	0.64826
chr3	5900000	5999999	0.0821
chr3	6000000	6099999	2.06507
chr3	6100000	6199999	2.33014
chr3	6200000	6299999	1.64258
chr3	6300000	6399999	1.1812
chr3	6400000	6499999	2.42405
chr3	6500000	6599999	0.7859
chr3	6600000	6699999	1.33016
chr3	6700000	6799999	0.82792
chr3	6800000	6899999	2.19496
chr3	6900000	6999999	0.37444
chr3	7000000	7099999	1.16249
chr3	7100000	7199999	1.06144
chr3	7200000	7299999	2.28513
chr3	7300000	7399999	0.3598
chr3	7400000	7499999	1.13476
chr3	7500000	7599999	1.94776
chr3	7600000	7699999	1.04785
chr3	7700000	7799999	1.1459
chr3	7800000	7899999	2.83196
chr3	7900000	7999999	0.2435
chr3	8000000	8099999	0.46332
chr3	8100000	8199999	1.00703
chr3	8200000	8299999	0.12986
chr3	8300000	8399999	0.44833
chr3	8400000	8499999	0.49311
chr3	8500000	8599999	0.641
chr3	8600000	8699999	0.53265
chr3	8700000	8799999	0.71814
chr3	8800000	8899999	1.30786
chr3	8900000	8999999	0.22324
chr3	9000000	9099999	0.78082
chr3	9100000	9199999	1.15075
chr3	9200000	9299999	0.38755
chr3	9300000	9399999	0.29416
chr3	9400000	9499999	0.5324
chr3	9500000	9599999	1.49939
chr3	9600000	9699999	0.59004
chr3	9700000	9799999	1.04088
chr3	9800000	9899999	0.78407
chr3	9900000	9999999	0.66275
chr3	10000000	10099999	0.62113
chr3	10100000	10199999	0.16824
chr3	10200000	10299999	0.90508
chr3	10300000	10399999	0
chr3	10400000	10499999	0.04244
chr3	10500000	10599999	0.23638
chr3	10600000	10699999	0.17544
chr3	10700000	10799999	0.32174
chr3	10800000	10899999	0.14862
chr3	10900000	10999999	0.5915
chr3	11000000	11099999	0.20217
chr3	11100000	11199999	0.89231
chr3	11200000	11299999	0
chr3	11300000	11399999	0
chr3	11400000	11499999	0.2266
chr3	11500000	11599999	0.40374
chr3	11600000	11699999	1.10412
chr3	11700000	11799999	1.22346
chr3	11800000	11899999	0.52527
chr3	11900000	11999999	0.53555
chr3	12000000	12099999	0.48176
chr3	12100000	12199999	0.92876
chr3	12200000	12299999	0.16444
chr3	12300000	12399999	1.01034
chr3	12400000	12499999	0.9632
chr3	12500000	12599999	1.45439
chr3	12600000	12699999	0.11216
chr3	12700000	12799999	0.60201
chr3	12800000	12899999	0.50577
chr3	12900000	12999999	0.22506
chr3	13000000	13099999	2.07822
chr3	13100000	13199999	0.10034
chr3	13200000	13299999	0.46646
chr3	13300000	13399999	0.92999
chr3	13400000	13499999	1.24307
chr3	13500000	13599999	0.96732
chr3	13600000	13699999	1.74054
chr3	13700000	13799999	0.40213
chr3	13800000	13899999	0.97738
chr3	13900000	13999999	1.36708
chr3	14000000	14099999	1.74704
chr3	14100000	14199999	1.2981
chr3	14200000	14299999	1.21628
chr3	14300000	14399999	0.73321
chr3	14400000	14499999	0.71684
chr3	14500000	14599999	1.1947
chr3	14600000	14699999	0.75457
chr3	14700000	14799999	1.25843
chr3	14800000	14899999	0.21838
chr3	14900000	14999999	1.14383
chr3	15000000	15099999	3.55155
chr3	15100000	15199999	1.3186
chr3	15200000	15299999	1.30211
chr3	15300000	15399999	1.13945
chr3	15400000	15499999	1.17927
chr3	15500000	15599999	0.98365
chr3	15600000	15699999	2.63924
chr3	15700000	15799999	1.82744
chr3	15800000	15899999	0.8339
chr3	15900000	15999999	1.33292
chr3	16000000	16099999	0.98104
chr3	16100000	16199999	1.16212
chr3	16200000	16299999	1.54733
chr3	16300000	16399999	1.46671
chr3	16400000	16499999	1.6914
chr3	16500000	16599999	0.83466
chr3	16600000	16699999	3.0095
chr3	16700000	16799999	1.58003
chr3	16800000	16899999	2.16994
chr3	16900000	16999999	1.3987
chr3	17000000	17099999	1.79795
chr3	17100000	17199999	1.13543
chr3	17200000	17299999	1.99112
chr3	17300000	17399999	1.73696
chr3	17400000	17499999	2.30735
chr3	17500000	17599999	2.74868
chr3	17600000	17699999	1.29644
chr3	17700000	17799999	1.47993
chr3	17800000	17899999	0.76796
chr3	17900000	17999999	0.55757
chr3	18000000	18099999	0.14046
chr3	18100000	18199999	0.41649
chr3	18200000	18299999	2.16055
chr3	18300000	18399999	2.16816
chr3	18400000	18499999	1.94925
chr3	18500000	18599999	1.76958
chr3	18600000	18699999	2.84006
chr3	18700000	18799999	2.58288
chr3	18800000	18899999	1.4272
chr3	18900000	18999999	3.06576
chr3	19000000	19099999	1.26334
chr3	19100000	19199999	2.26362
chr3	19200000	19299999	3.17285
chr3	19300000	19399999	1.0734
chr3	19400000	19499999	1.99656
chr3	19500000	19599999	1.99228
chr3	19600000	19699999	1.47149
chr3	19700000	19799999	2.00955
chr3	19800000	19899999	2.3549
chr3	19900000	19999999	2.05259
chr3	20000000	20099999	2.07577
chr3	20100000	20199999	0.88144
chr3	20200000	20299999	2.70392
chr3	20300000	20399999	3.04825
chr3	20400000	20499999	3.26264
chr3	20500000	20599999	3.58661
chr3	20600000	20699999	1.4584
chr3	20700000	20799999	1.67237
chr3	20800000	20899999	1.96598
chr3	20900000	20999999	1.17354
chr3	21000000	21099999	2.36601
chr3	21100000	21199999	2.41521
chr3	21200000	21299999	1.93082
chr3	21300000	21399999	1.95242
chr3	21400000	21499999	3.57308
chr3	21500000	21599999	1.58473
chr3	21600000	21699999	2.0074
chr3	21700000	21799999	1.45219
chr3	21800000	21899999	1.71896
chr3	21900000	21999999	0.27396
chr3	22000000	22099999	1.4878
chr3	22100000	22199999	2.5376
chr3	22200000	22299999	1.22564
chr3	22300000	22399999	2.78073
chr3	22400000	22499999	1.83134
chr3	22500000	22599999	0.86794
chr3	22600000	22699999	2.06982
chr3	22700000	22799999	1.75298
chr3	22800000	22899999	0.74166
chr3	22900000	22999999	2.43783
chr3	23000000	23099999	1.78033
chr3	23100000	23199999	2.14827
chr3	23200000	23299999	1.67027
chr3	23300000	23399999	1.41378
chr3	23400000	23499999	2.63985
chr3	23500000	23599999	2.29216
chr3	23600000	23699999	1.74109
chr3	23700000	23799999	2.19781
chr3	23800000	23899999	1.74961
chr3	23900000	23999999	1.95892
chr3	24000000	24099999	0.82936
chr3	24100000	24199999	0
chr3	24200000	24299999	0.60012
chr3	24300000	24399999	1.11694
chr3	24400000	24499999	1.83166
chr3	24500000	24599999	1.3672
chr3	24600000	24699999	0.8626
chr3	24700000	24799999	1.20584
chr3	24800000	24899999	0.99922
chr3	24900000	24999999	0.49006
chr3	25000000	25099999	1.61716
chr3	25100000	25199999	0.8076
chr3	25200000	25299999	1.98813
chr3	25300000	25399999	1.18238
chr3	25400000	25499999	1.03445
chr4	0	99999	0.23296
chr4	100000	199999	1.59423
chr4	200000	299999	2.26789
chr4	300000	399999	1.14324
chr4	400000	499999	2.61482
chr4	500000	599999	1.33879
chr4	600000	699999	3.63843
chr4	700000	799999	2.69309
chr4	800000	899999	2.66666
chr4	900000	999999	1.31578
chr4	1000000	1099999	1.63251
chr4	1100000	1199999	2.15573
chr4	1200000	1299999	1.16651
chr4	1300000	1399999	1.63165
chr4	1400000	1499999	1.98551
chr4	1500000	1599999	2.71996
chr4	1600000	1699999	1.70977
chr4	1700000	1799999	2.56735
chr4	1800000	1899999	2.57489
chr4	1900000	1999999	1.8059
chr4	2000000	2099999	1.24156
chr4	2100000	2199999	1.48732
chr4	2200000	2299999	1.99185
chr4	2300000	2399999	1.64515
chr4	2400000	2499999	1.42543
chr4	2500000	2599999	1.27207
chr4	2600000	2699999	1.55769
chr4	2700000	2799999	1.28231
chr4	2800000	2899999	0.44938
chr4	2900000	2999999	1.69251
chr4	3000000	3099999	0.70168
chr4	3100000	3199999	2.58872
chr4	3200000	3299999	0.60978
chr4	3300000	3399999	1.12525
chr4	3400000	3499999	0.59412
chr4	3500000	3599999	1.04275
chr4	3600000	3699999	0.73253
chr4	3700000	3799999	0.59564
chr4	3800000	3899999	0.3505
chr4	3900000	3999999	1.0172
chr4	4000000	4099999	0.6647
chr4	4100000	4199999	0.2084
chr4	4200000	4299999	0.02596
chr4	4300000	4399999	0.45118
chr4	4400000	4499999	0.31101
chr4	4500000	4599999	0.44498
chr4	4600000	4699999	1.39574
chr4	4700000	4799999	1.55529
chr4	4800000	4899999	1.67036
chr4	4900000	4999999	1.09649
chr4	5000000	5099999	1.40393
chr4	5100000	5199999	0.56771
chr4	5200000	5299999	0.55127
chr4	5300000	5399999	3.87619
chr4	5400000	5499999	0.02812
chr4	5500000	5599999	0.97452
chr4	5600000	5699999	1.34494
chr4	5700000	5799999	0.2469
chr4	5800000	5899999	1.19201
chr4	5900000	5999999	0.23629
chr4	6000000	6099999	0.15262
chr4	6100000	6199999	0.14676
chr4	6200000	6299999	0.17805
chr4	6300000	6399999	0.0997
chr4	6400000	6499999	0.13432
chr4	6500000	6599999	0.43614
chr4	6600000	6699999	0.09546
chr4	6700000	6799999	0.08994
chr4	6800000	6899999	0.03042
chr4	6900000	6999999	0.018
chr4	7000000	7099999	0.8028
chr4	7100000	7199999	1.41775
chr4	7200000	7299999	0.52226
chr4	7300000	7399999	0.1791
chr4	7400000	7499999	0.03174
chr4	7500000	7599999	0.5402
chr4	7600000	7699999	0.24262
chr4	7700000	7799999	1.1915
chr4	7800000	7899999	0.47862
chr4	7900000	7999999	0.83608
chr4	8000000	8099999	1.16449
chr4	8100000	8199999	1.66584
chr4	8200000	8299999	0.30866
chr4	8300000	8399999	0.82108
chr4	8400000	8499999	1.29342
chr4	8500000	8599999	2.61157
chr4	8600000	8699999	0.73613
chr4	8700000	8799999	0.92892
chr4	8800000	8899999	0.76188
chr4	8900000	8999999	0.86282
chr4	9000000	9099999	0.24443
chr4	9100000	9199999	1.80236
chr4	9200000	9299999	0.98389
chr4	9300000	9399999	0.90843
chr4	9400000	9499999	0.97917
chr4	9500000	9599999	1.5378
chr4	9600000	9699999	1.09749
chr4	9700000	9799999	1.37546
chr4	9800000	9899999	1.75227
chr4	9900000	9999999	2.68268
chr4	10000000	10099999	0.94674
chr4	10100000	10199999	0.92051
chr4	10200000	10299999	0.86924
chr4	10300000	10399999	2.33958
chr4	10400000	10499999	1.07693
chr4	10500000	10599999	4.5795
chr4	10600000	10699999	1.52161
chr4	10700000	10799999	1.07013
chr4	10800000	10899999	0.96108
chr4	10900000	10999999	2.7918
chr4	11000000	11099999	1.75792
chr4	11100000	11199999	1.93732
chr4	11200000	11299999	1.27498
chr4	11300000	11399999	2.61141
chr4	11400000	11499999	0.73295
chr4	11500000	11599999	0.54678
chr4	11600000	11699999	1.62812
chr4	11700000	11799999	1.24562
chr4	11800000	11899999	1.31628
chr4	11900000	11999999	0.41507
chr4	12000000	12099999	1.77393
chr4	12100000	12199999	2.61548
chr4	12200000	12299999	1.29977
chr4	12300000	12399999	1.33529
chr4	12400000	12499999	2.16629
chr4	12500000	12599999	1.31823
chr4	12600000	12699999	0.86606
chr4	12700000	12799999	4.2698
chr4	12800000	12899999	1.74088
chr4	12900000	12999999	0.86998
chr4	13000000	13099999	2.41289
chr4	13100000	13199999	2.36464
chr4	13200000	13299999	3.20593
chr4	13300000	13399999	3.20865
chr4	13400000	13499999	1.68792
chr4	13500000	13599999	2.45895
chr4	13600000	13699999	2.32476
chr4	13700000	13799999	2.13925
chr4	13800000	13899999	2.12321
chr4	13900000	13999999	0.76159
chr4	14000000	14099999	2.87476
chr4	14100000	14199999	2.54396
chr4	14200000	14299999	2.67424
chr4	14300000	14399999	1.51397
chr4	14400000	14499999	2.29779
chr4	14500000	14599999	1.11001
chr4	14600000	14699999	2.50499
chr4	14700000	14799999	1.29506
chr4	14800000	14899999	2.13046
chr4	14900000	14999999	2.98243
chr4	15000000	15099999	1.3532
chr4	15100000	15199999	1.91944
chr4	15200000	15299999	1.94072
chr4	15300000	15399999	1.8154
chr4	15400000	15499999	2.21049
chr4	15500000	15599999	1.61023
chr4	15600000	15699999	1.61074
chr4	15700000	15799999	2.07904
chr4	15800000	15899999	2.90212
chr4	15900000	15999999	3.02191
chr4	16000000	16099999	1.13155
chr4	16100000	16199999	1.87452
chr4	16200000	16299999	0.9319
chr4	16300000	16399999	1.90299
chr4	16400000	16499999	1.68497
chr4	16500000	16599999	2.50064
chr4	16600000	16699999	1.43703
chr4	16700000	16799999	1.9582
chr4	16800000	16899999	1.51366
chr4	16900000	16999999	1.3991
chr4	17000000	17099999	2.35098
chr4	17100000	17199999	6.35216
chr4	17200000	17299999	1.78115
chr4	17300000	17399999	2.16528
chr4	17400000	17499999	2.7375
chr4	17500000	17599999	1.96662
chr4	17600000	17699999	1.22911
chr4	17700000	17799999	2.14112
chr4	17800000	17899999	1.4925
chr4	17900000	17999999	1.77135
chr4	18000000	18099999	3.76551
chr4	18100000	18199999	2.52857
chr4	18200000	18299999	0.86152
chr4	18300000	18399999	4.20578
chr4	18400000	18499999	2.37253
chr4	18500000	18599999	0.88076
chr4	18600000	18699999	2.09999
chr4	18700000	18799999	3.2978
chr4	18800000	18899999	2.29462
chr4	18900000	18999999	2.6589
chr4	19000000	19099999	1.1171
chr4	19100000	19199999	2.85399
chr4	19200000	19299999	1.41601
chr4	19300000	19399999	1.92463
chr4	19400000	19499999	2.1309
chr4	19500000	19599999	2.10526
chr4	19600000	19699999	2.35448
chr4	19700000	19799999	1.90568
chr4	19800000	19899999	2.08668
chr4	19900000	19999999	3.3982
chr4	20000000	20099999	1.60534
chr4	20100000	20199999	2.45107
chr4	20200000	20299999	1.31497
chr4	20300000	20399999	2.011
chr4	20400000	20499999	1.80723
chr4	20500000	20599999	2.03364
chr4	20600000	20699999	2.44801
chr4	20700000	20799999	1.30477
chr4	20800000	20899999	2.46465
chr4	20900000	20999999	0.80424
chr4	21000000	21099999	1.98484
chr4	21100000	21199999	2.64049
chr4	21200000	21299999	1.20668
chr4	21300000	21399999	2.7138
chr4	21400000	21499999	2.49226
chr4	21500000	21599999	2.02633
chr4	21600000	21699999	2.507
chr4	21700000	21799999	2.05684
chr4	21800000	21899999	2.1713
chr4	21900000	21999999	1.72952
chr4	22000000	22099999	2.88387
chr4	22100000	22199999	2.96295
chr4	22200000	22299999	1.1282
chr4	22300000	22399999	1.73169
chr4	22400000	22499999	2.19354
chr4	22500000	22599999	2.39651
chr4	22600000	22699999	2.4537
chr4	22700000	22799999	1.75665
chr4	22800000	22899999	1.0501
chr4	22900000	22999999	2.10563
chr4	23000000	23099999	3.16103
chr4	23100000	23199999	1.75082
chr4	23200000	23299999	3.80273
chr4	23300000	23399999	2.12968
chr4	23400000	23499999	1.4455
chr4	23500000	23599999	1.56671
chr4	23600000	23699999	1.69476
chr4	23700000	23799999	1.08277
chr4	23800000	23899999	2.03318
chr4	23900000	23999999	2.05507
chr4	24000000	24099999	2.62064
chr4	24100000	24199999	1.24792
chr4	24200000	24299999	2.62434
chr4	24300000	24399999	1.89253
chr4	24400000	24499999	2.37741
chr4	24500000	24599999	2.69923
chr4	24600000	24699999	2.09009
chr4	24700000	24799999	2.43954
chr4	24800000	24899999	2.218
chr4	24900000	24999999	1.70568
chr4	25000000	25099999	2.1815
chr4	25100000	25199999	4.12161
chr4	25200000	25299999	2.39209
chr4	25300000	25399999	2.12498
chr4	25400000	25499999	0.79965
chr5	0	99999	1.40524
chr5	100000	199999	3.00153
chr5	200000	299999	2.29204
chr5	300000	399999	3.36048
chr5	400000	499999	0.8885
chr5	500000	599999	1.36225
chr5	600000	699999	0.6459
chr5	700000	799999	2.18298
chr5	800000	899999	0.91693
chr5	900000	999999	0.44742
chr5	1000000	1099999	1.33006
chr5	1100000	1199999	1.72108
chr5	1200000	1299999	2.09449
chr5	1300000	1399999	1.83337
chr5	1400000	1499999	1.58814
chr5	1500000	1599999	0.70368
chr5	1600000	1699999	0.09358
chr5	1700000	1799999	0.83032
chr5	1800000	1899999	0.88535
chr5	1900000	1999999	0.1039
chr5	2000000	2099999	0.52904
chr5	2100000	2199999	1.01295
chr5	2200000	2299999	1.14669
chr5	2300000	2399999	1.75711
chr5	2400000	2499999	0.94375
chr5	2500000	2599999	1.89646
chr5	2600000	2699999	2.20261
chr5	2700000	2799999	2.18845
chr5	2800000	2899999	1.23586
chr5	2900000	2999999	1.68214
chr5	3000000	3099999	1.65753
chr5	3100000	3199999	2.75339
chr5	3200000	3299999	3.00596
chr5	3300000	3399999	1.30133
chr5	3400000	3499999	1.03922
chr5	3500000	3599999	0.73452
chr5	3600000	3699999	1.79383
chr5	3700000	3799999	1.0305
chr5	3800000	3899999	1.32572
chr5	3900000	3999999	1.42489
chr5	4000000	4099999	1.66831
chr5	4100000	4199999	2.53381
chr5	4200000	4299999	0.89175
chr5	4300000	4399999	0.75766
chr5	4400000	4499999	1.35966
chr5	4500000	4599999	0.9122
chr5	4600000	4699999	0.9355
chr5	4700000	4799999	1.94552
chr5	4800000	4899999	2.13492
chr5	4900000	4999999	0.89511
chr5	5000000	5099999	1.23882
chr5	5100000	5199999	1.3548
chr5	5200000	5299999	1.35122
chr5	5300000	5399999	2.6395
chr5	5400000	5499999	1.9695
chr5	5500000	5599999	2.66161
chr5	5600000	5699999	2.12437
chr5	5700000	5799999	1.21053
chr5	5800000	5899999	0.4949
chr5	5900000	5999999	0.68248
chr5	6000000	6099999	0
chr5	6100000	6199999	0.0643
chr5	6200000	6299999	3.47317
chr5	6300000	6399999	1.23963
chr5	6400000	6499999	1.5764
chr5	6500000	6599999	4.87466
chr5	6600000	6699999	2.37044
chr5	6700000	6799999	2.55977
chr5	6800000	6899999	1.48396
chr5	6900000	6999999	2.84879
chr5	7000000	7099999	1.33574
chr5	7100000	7199999	0.66206
chr5	7200000	7299999	1.70265
chr5	7300000	7399999	0.4234
chr5	7400000	7499999	0.67159
chr5	7500000	7599999	3.75545
chr5	7600000	7699999	0.55856
chr5	7700000	7799999	2.14433
chr5	7800000	7899999	1.11944
chr5	7900000	7999999	1.41375
chr5	8000000	8099999	3.48572
chr5	8100000	8199999	0.62048
chr5	8200000	8299999	0.3626
chr5	8300000	8399999	1.29818
chr5	8400000	8499999	1.53941
chr5	8500000	8599999	0.34695
chr5	8600000	8699999	1.25428
chr5	8700000	8799999	1.15722
chr5	8800000	8899999	2.5303
chr5	8900000	8999999	0.8303
chr5	9000000	9099999	2.07005
chr5	9100000	9199999	0.76275
chr5	9200000	9299999	0.67428
chr5	9300000	9399999	0.98598
chr5	9400000	9499999	0.53595
chr5	9500000	9599999	2.11929
chr5	9600000	9699999	0.38484
chr5	9700000	9799999	1.29567
chr5	9800000	9899999	1.88677
chr5	9900000	9999999	1.51821
chr5	10000000	10099999	0.83264
chr5	10100000	10199999	0.11714
chr5	10200000	10299999	0.23594
chr5	10300000	10399999	0.08544
chr5	10400000	10499999	0.40088
chr5	10500000	10599999	0.18994
chr5	10600000	10699999	0.50922
chr5	10700000	10799999	1.50934
chr5	10800000	10899999	0.76207
chr5	10900000	10999999	2.07203
chr5	11000000	11099999	0.24686
chr5	11100000	11199999	0.0146
chr5	11200000	11299999	0.30902
chr5	11300000	11399999	2.12155
chr5	11400000	11499999	1.68489
chr5	11500000	11599999	0.63959
chr5	11600000	11699999	0.84501
chr5	11700000	11799999	1.02926
chr5	11800000	11899999	0.80782
chr5	11900000	11999999	0.41954
chr5	12000000	12099999	1.11347
chr5	12100000	12199999	0.8038
chr5	12200000	12299999	0.2805
chr5	12300000	12399999	1.04926
chr5	12400000	12499999	0.63469
chr5	12500000	12599999	1.18294
chr5	12600000	12699999	0.76045
chr5	12700000	12799999	0.10834
chr5	12800000	12899999	0.1156
chr5	12900000	12999999	0.06608
chr5	13000000	13099999	0.08476
chr5	13100000	13199999	0.01152
chr5	13200000	13299999	0.1259
chr5	13300000	13399999	0.39398
chr5	13400000	13499999	0.6399
chr5	13500000	13599999	0
chr5	13600000	13699999	0.30532
chr5	13700000	13799999	0.04764
chr5	13800000	13899999	0.34994
chr5	13900000	13999999	0.18412
chr5	14000000	14099999	0.10112
chr5	14100000	14199999	0.46798
chr5	14200000	14299999	1.55232
chr5	14300000	14399999	0.44804
chr5	14400000	14499999	1.02534
chr5	14500000	14599999	0.28934
chr5	14600000	14699999	0.2437
chr5	14700000	14799999	0.69864
chr5	14800000	14899999	0.18384
chr5	14900000	14999999	0.05618
chr5	15000000	15099999	0.30226
chr5	15100000	15199999	0.5726
chr5	15200000	15299999	0.48741
chr5	15300000	15399999	0.65714
chr5	15400000	15499999	2.83299
chr5	15500000	15599999	3.03342
chr5	15600000	15699999	0.82852
chr5	15700000	15799999	0.18372
chr5	15800000	15899999	1.40191
chr5	15900000	15999999	1.28486
chr5	16000000	16099999	1.97966
chr5	16100000	16199999	1.78612
chr5	16200000	16299999	0.8526
chr5	16300000	16399999	1.43327
chr5	16400000	16499999	1.50473
chr5	16500000	16599999	1.05926
chr5	16600000	16699999	0.6167
chr5	16700000	16799999	1.68535
chr5	16800000	16899999	3.01518
chr5	16900000	16999999	1.48856
chr5	17000000	17099999	1.37781
chr5	17100000	17199999	1.13927
chr5	17200000	17299999	1.67065
chr5	17300000	17399999	1.84223
chr5	17400000	17499999	1.96832
chr5	17500000	17599999	1.35475
chr5	17600000	17699999	0.41129
chr5	17700000	17799999	1.11143
chr5	17800000	17899999	1.95426
chr5	17900000	17999999	2.93325
chr5	18000000	18099999	2.8904
chr5	18100000	18199999	1.40294
chr5	18200000	18299999	1.97936
chr5	18300000	18399999	1.33054
chr5	18400000	18499999	1.42822
chr5	18500000	18599999	0.33766
chr5	18600000	18699999	1.60587
chr5	18700000	18799999	2.89916
chr5	18800000	18899999	2.14072
chr5	18900000	18999999	1.235
chr5	19000000	19099999	1.1045
chr5	19100000	19199999	2.05852
chr5	19200000	19299999	2.80038
chr5	19300000	19399999	2.28167
chr5	19400000	19499999	6.17061
chr5	19500000	19599999	0.0905
chr5	19600000	19699999	0.12508
chr5	19700000	19799999	0.88641
chr5	19800000	19899999	0.23552
chr5	19900000	19999999	1.12821
chr5	20000000	20099999	1.5285
chr5	20100000	20199999	2.52749
chr5	20200000	20299999	1.44183
chr5	20300000	20399999	0.7796
chr5	20400000	20499999	1.65656
chr5	20500000	20599999	2.0765
chr5	20600000	20699999	2.28528
chr5	20700000	20799999	0.9358
chr5	20800000	20899999	1.50731
chr5	20900000	20999999	3.18442
chr5	21000000	21099999	2.16862
chr5	21100000	21199999	1.05044
chr5	21200000	21299999	1.28015
chr5	21300000	21399999	2.08409
chr5	21400000	21499999	2.10383
chr5	21500000	21599999	1.33615
chr5	21600000	21699999	0.0849
chr5	21700000	21799999	0.17543
chr5	21800000	21899999	1.85235
chr5	21900000	21999999	3.73233
chr5	22000000	22099999	1.89006
chr5	22100000	22199999	2.10089
chr5	22200000	22299999	0.69226
chr5	22300000	22399999	1.85878
chr5	22400000	22499999	0.80213
chr5	22500000	22599999	1.22416
chr5	22600000	22699999	1.42469
chr5	22700000	22799999	2.1451
chr5	22800000	22899999	0.23928
chr5	22900000	22999999	1.1881
chr5	23000000	23099999	2.03352
chr5	23100000	23199999	2.97063
chr5	23200000	23299999	2.16565
chr5	23300000	23399999	2.26695
chr5	23400000	23499999	3.42212
chr5	23500000	23599999	2.04862
chr5	23600000	23699999	2.43007
chr5	23700000	23799999	2.27298
chr5	23800000	23899999	1.49699
chr5	23900000	23999999	2.79901
chr5	24000000	24099999	1.83521
chr5	24100000	24199999	2.83583
chr5	24200000	24299999	1.44275
chr5	24300000	24399999	0.01726
chr5	24400000	24499999	0.54389
chr6	0	99999	0.84202
chr6	100000	199999	1.7156
chr6	200000	299999	3.46818
chr6	300000	399999	1.12353
chr6	400000	499999	1.39612
chr6	500000	599999	1.73226
chr6	600000	699999	0.42039
chr6	700000	799999	0.03482
chr6	800000	899999	0.11906
chr6	900000	999999	0.02788
chr6	1000000	1099999	0.20756
chr6	1100000	1199999	0.08028
chr6	1200000	1299999	0
chr6	1300000	1399999	0.09292
chr6	1400000	1499999	0
chr6	1500000	1599999	0.07418
chr6	1600000	1699999	0.01452
chr6	1700000	1799999	0.63836
chr6	1800000	1899999	1.10346
chr6	1900000	1999999	0.40167
chr6	2000000	2099999	0.95079
chr6	2100000	2199999	1.17532
chr6	2200000	2299999	2.28765
chr6	2300000	2399999	1.03745
chr6	2400000	2499999	0.07504
chr6	2500000	2599999	0.15358
chr6	2600000	2699999	0.0229
chr6	2700000	2799999	0.06118
chr6	2800000	2899999	0.6512
chr6	2900000	2999999	3.18037
chr6	3000000	3099999	0.56736
chr6	3100000	3199999	1.12957
chr6	3200000	3299999	1.38791
chr6	3300000	3399999	0.90555
chr6	3400000	3499999	0.15062
chr6	3500000	3599999	0.85365
chr6	3600000	3699999	0.92946
chr6	3700000	3799999	1.04179
chr6	3800000	3899999	1.29394
chr6	3900000	3999999	1.63654
chr6	4000000	4099999	0.88083
chr6	4100000	4199999	1.67847
chr6	4200000	4299999	1.17875
chr6	4300000	4399999	0.40024
chr6	4400000	4499999	0.53472
chr6	4500000	4599999	0.73046
chr6	4600000	4699999	1.18551
chr6	4700000	4799999	0.13472
chr6	4800000	4899999	0.2351
chr6	4900000	4999999	0.24332
chr6	5000000	5099999	0.02364
chr6	5100000	5199999	0.1386
chr6	5200000	5299999	0.01114
chr6	5300000	5399999	0.4894
chr6	5400000	5499999	0.42734
chr6	5500000	5599999	0.21144
chr6	5600000	5699999	0.14764
chr6	5700000	5799999	0
chr6	5800000	5899999	0.1041
chr6	5900000	5999999	0.02474
chr6	6000000	6099999	0
chr6	6100000	6199999	0.07426
chr6	6200000	6299999	0.1339
chr6	6300000	6399999	0.84253
chr6	6400000	6499999	0.48884
chr6	6500000	6599999	2.32316
chr6	6600000	6699999	1.08794
chr6	6700000	6799999	1.37521
chr6	6800000	6899999	1.0764
chr6	6900000	6999999	1.35134
chr6	7000000	7099999	1.45342
chr6	7100000	7199999	1.19667
chr6	7200000	7299999	1.03236
chr6	7300000	7399999	0.80886
chr6	7400000	7499999	2.36469
chr6	7500000	7599999	2.9579
chr6	7600000	7699999	0.65276
chr6	7700000	7799999	1.16634
chr6	7800000	7899999	2.42408
chr6	7900000	7999999	1.31486
chr6	8000000	8099999	1.34949
chr6	8100000	8199999	1.97562
chr6	8200000	8299999	3.60677
chr6	8300000	8399999	0.90119
chr6	8400000	8499999	4.28862
chr6	8500000	8599999	2.31792
chr6	8600000	8699999	0.7364
chr6	8700000	8799999	1.57058
chr6	8800000	8899999	2.30355
chr6	8900000	8999999	2.09157
chr6	9000000	9099999	2.79647
chr6	9100000	9199999	1.09203
chr6	9200000	9299999	2.1476
chr6	9300000	9399999	1.59676
chr6	9400000	9499999	1.98045
chr6	9500000	9599999	2.32811
chr6	9600000	9699999	0.4732
chr6	9700000	9799999	0.59478
chr6	9800000	9899999	2.96115
chr6	9900000	9999999	2.29179
chr6	10000000	10099999	1.93485
chr6	10100000	10199999	0.56252
chr6	10200000	10299999	1.41219
chr6	10300000	10399999	1.06495
chr6	10400000	10499999	1.4383
chr6	10500000	10599999	3.31339
chr6	10600000	10699999	1.48178
chr6	10700000	10799999	1.13169
chr6	10800000	10899999	1.70144
chr6	10900000	10999999	1.20581
chr6	11000000	11099999	1.42495
chr6	11100000	11199999	1.62404
chr6	11200000	11299999	4.93282
chr6	11300000	11399999	3.07103
chr6	11400000	11499999	1.54901
chr6	11500000	11599999	2.2254
chr6	11600000	11699999	2.29261
chr6	11700000	11799999	2.22284
chr6	11800000	11899999	4.70262
chr6	11900000	11999999	1.12527
chr6	12000000	12099999	2.16928
chr6	12100000	12199999	2.10162
chr6	12200000	12299999	1.90856
chr6	12300000	12399999	1.71731
chr6	12400000	12499999	2.63495
chr6	12500000	12599999	1.3196
chr6	12600000	12699999	1.78978
chr6	12700000	12799999	2.08873
chr6	12800000	12899999	2.20061
chr6	12900000	12999999	1.83015
chr6	13000000	13099999	2.24417
chr6	13100000	13199999	1.85942
chr6	13200000	13299999	2.83043
chr6	13300000	13399999	2.37412
chr6	13400000	13499999	1.41547
chr6	13500000	13599999	2.39175
chr6	13600000	13699999	2.32042
chr6	13700000	13799999	1.85047
chr6	13800000	13899999	2.18521
chr6	13900000	13999999	3.70356
chr6	14000000	14099999	1.91658
chr6	14100000	14199999	0.66424
chr6	14200000	14299999	1.24309
chr6	14300000	14399999	1.1588
chr6	14400000	14499999	2.48043
chr6	14500000	14599999	2.1304
chr6	14600000	14699999	1.07961
chr6	14700000	14799999	1.86706
chr6	14800000	14899999	2.6313
chr6	14900000	14999999	0.97028
chr6	15000000	15099999	2.36578
chr6	15100000	15199999	3.33119
chr6	15200000	15299999	2.04956
chr6	15300000	15399999	2.05749
chr6	15400000	15499999	2.22413
chr6	15500000	15599999	1.67237
chr6	15600000	15699999	1.76001
chr6	15700000	15799999	3.13055
chr6	15800000	15899999	1.08515
chr6	15900000	15999999	2.89194
chr6	16000000	16099999	1.19624
chr6	16100000	16199999	1.68445
chr6	16200000	16299999	2.30279
chr6	16300000	16399999	2.81036
chr6	16400000	16499999	2.63029
chr6	16500000	16599999	3.52825
chr6	16600000	16699999	4.13145
chr6	16700000	16799999	2.29581
chr6	16800000	16899999	2.33328
chr6	16900000	16999999	3.47517
chr6	17000000	17099999	2.92528
chr6	17100000	17199999	2.77224
chr6	17200000	17299999	4.4755
chr6	17300000	17399999	3.90141
chr6	17400000	17499999	1.89951
chr6	17500000	17599999	2.69288
chr6	17600000	17699999	2.42248
chr6	17700000	17799999	4.17444
chr6	17800000	17899999	2.43282
chr6	17900000	17999999	3.13513
chr6	18000000	18099999	2.20573
chr6	18100000	18199999	1.94212
chr6	18200000	18299999	2.63938
chr6	18300000	18399999	2.07172
chr6	18400000	18499999	3.43025
chr6	18500000	18599999	3.13681
chr6	18600000	18699999	2.58275
chr6	18700000	18799999	1.01404
chr6	18800000	18899999	1.47767
chr6	18900000	18999999	1.65739
chr6	19000000	19099999	3.87424
chr6	19100000	19199999	1.52756
chr6	19200000	19299999	1.70973
chr6	19300000	19399999	1.39644
chr6	19400000	19499999	1.66916
chr6	19500000	19599999	1.36947
chr6	19600000	19699999	2.48668
chr6	19700000	19799999	3.00876
chr6	19800000	19899999	2.47305
chr6	19900000	19999999	4.06154
chr6	20000000	20099999	2.04181
chr6	20100000	20199999	5.12913
chr6	20200000	20299999	2.92538
chr6	20300000	20399999	1.73466
chr6	20400000	20499999	4.72575
chr6	20500000	20599999	2.97898
chr6	20600000	20699999	1.98989
chr6	20700000	20799999	1.92569
chr6	20800000	20899999	2.50456
chr6	20900000	20999999	3.32266
chr6	21000000	21099999	1.89765
chr6	21100000	21199999	1.88779
chr6	21200000	21299999	1.25958
chr6	21300000	21399999	3.73842
chr6	21400000	21499999	2.65354
chr6	21500000	21599999	2.29738
chr6	21600000	21699999	2.57285
chr6	21700000	21799999	2.01086
chr6	21800000	21899999	2.28229
chr6	21900000	21999999	2.73999
chr6	22000000	22099999	3.23565
chr6	22100000	22199999	2.98621
chr6	22200000	22299999	3.85508
chr6	22300000	22399999	3.20809
chr6	22400000	22499999	2.54225
chr6	22500000	22599999	0.62212
chr7	0	99999	0.64352
chr7	100000	199999	2.12946
chr7	200000	299999	2.37629
chr7	300000	399999	2.8876
chr7	400000	499999	0.38465
chr7	500000	599999	1.81555
chr7	600000	699999	1.54201
chr7	700000	799999	0.13202
chr7	800000	899999	0.38384
chr7	900000	999999	0.0941
chr7	1000000	1099999	0.077
chr7	1100000	1199999	0.20452
chr7	1200000	1299999	0.43038
chr7	1300000	1399999	0.20544
chr7	1400000	1499999	0.14124
chr7	1500000	1599999	0.05626
chr7	1600000	1699999	1.13946
chr7	1700000	1799999	0.39006
chr7	1800000	1899999	0.4025
chr7	1900000	1999999	0.18186
chr7	2000000	2099999	3.05598
chr7	2100000	2199999	1.32769
chr7	2200000	2299999	0.39407
chr7	2300000	2399999	2.74205
chr7	2400000	2499999	1.46646
chr7	2500000	2599999	1.31803
chr7	2600000	2699999	1.70846
chr7	2700000	2799999	0.24684
chr7	2800000	2899999	0.40156
chr7	2900000	2999999	0.05464
chr7	3000000	3099999	0
chr7	3100000	3199999	0
chr7	3200000	3299999	0.06322
chr7	3300000	3399999	0.44536
chr7	3400000	3499999	0.0582
chr7	3500000	3599999	0.25616
chr7	3600000	3699999	0.55738
chr7	3700000	3799999	3.23206
chr7	3800000	3899999	1.25626
chr7	3900000	3999999	1.38382
chr7	4000000	4099999	0.54332
chr7	4100000	4199999	1.01486
chr7	4200000	4299999	0.4612
chr7	4300000	4399999	1.23788
chr7	4400000	4499999	0.78915
chr7	4500000	4599999	0.52656
chr7	4600000	4699999	0.9836
chr7	4700000	4799999	1.17294
chr7	4800000	4899999	1.08565
chr7	4900000	4999999	1.04649
chr7	5000000	5099999	0.4316
chr7	5100000	5199999	0.23758
chr7	5200000	5299999	0.37704
chr7	5300000	5399999	0.95235
chr7	5400000	5499999	0.89048
chr7	5500000	5599999	0.59297
chr7	5600000	5699999	1.08558
chr7	5700000	5799999	0.29026
chr7	5800000	5899999	1.27166
chr7	5900000	5999999	1.15782
chr7	6000000	6099999	0.31418
chr7	6100000	6199999	0.09282
chr7	6200000	6299999	0
chr7	6300000	6399999	0.18864
chr7	6400000	6499999	0.35542
chr7	6500000	6599999	0.18158
chr7	6600000	6699999	0.60714
chr7	6700000	6799999	0.85942
chr7	6800000	6899999	0.48858
chr7	6900000	6999999	1.17726
chr7	7000000	7099999	0.8561
chr7	7100000	7199999	0.77268
chr7	7200000	7299999	0.92892
chr7	7300000	7399999	1.21719
chr7	7400000	7499999	1.00752
chr7	7500000	7599999	0.71257
chr7	7600000	7699999	1.67692
chr7	7700000	7799999	0.41802
chr7	7800000	7899999	0.73701
chr7	7900000	7999999	0.40048
chr7	8000000	8099999	0.87937
chr7	8100000	8199999	1.48528
chr7	8200000	8299999	3.2982
chr7	8300000	8399999	0.40406
chr7	8400000	8499999	0.49132
chr7	8500000	8599999	1.05673
chr7	8600000	8699999	1.74044
chr7	8700000	8799999	2.16539
chr7	8800000	8899999	1.55726
chr7	8900000	8999999	0.35356
chr7	9000000	9099999	1.95768
chr7	9100000	9199999	1.48746
chr7	9200000	9299999	1.04078
chr7	9300000	9399999	1.50068
chr7	9400000	9499999	0.78124
chr7	9500000	9599999	2.18002
chr7	9600000	9699999	1.36987
chr7	9700000	9799999	4.89393
chr7	9800000	9899999	0.99952
chr7	9900000	9999999	0.46446
chr7	10000000	10099999	1.30112
chr7	10100000	10199999	1.94509
chr7	10200000	10299999	1.86859
chr7	10300000	10399999	1.78388
chr7	10400000	10499999	1.66083
chr7	10500000	10599999	4.81429
chr7	10600000	10699999	1.51594
chr7	10700000	10799999	1.53156
chr7	10800000	10899999	2.41243
chr7	10900000	10999999	1.54149
chr7	11000000	11099999	1.58918
chr7	11100000	11199999	1.68049
chr7	11200000	11299999	1.10569
chr7	11300000	11399999	1.58091
chr7	11400000	11499999	2.01239
chr7	11500000	11599999	2.64205
chr7	11600000	11699999	1.80141
chr7	11700000	11799999	4.3028
chr7	11800000	11899999	0.68062
chr7	11900000	11999999	0.8721
chr7	12000000	12099999	1.59754
chr7	12100000	12199999	2.40501
chr7	12200000	12299999	2.51197
chr7	12300000	12399999	2.39745
chr7	12400000	12499999	1.59688
chr7	12500000	12599999	1.8339
chr7	12600000	12699999	3.41617
chr7	12700000	12799999	1.4184
chr7	12800000	12899999	2.08737
chr7	12900000	12999999	2.93931
chr7	13000000	13099999	2.75442
chr7	13100000	13199999	2.56061
chr7	13200000	13299999	2.04521
chr7	13300000	13399999	2.88373
chr7	13400000	13499999	0.87619
chr7	13500000	13599999	2.81581
chr7	13600000	13699999	1.04398
chr7	13700000	13799999	1.30252
chr7	13800000	13899999	1.41261
chr7	13900000	13999999	1.08259
chr7	14000000	14099999	1.79704
chr7	14100000	14199999	1.56555
chr7	14200000	14299999	2.60848
chr7	14300000	14399999	2.31151
chr7	14400000	14499999	2.32459
chr7	14500000	14599999	2.76419
chr7	14600000	14699999	1.95769
chr7	14700000	14799999	4.13039
chr7	14800000	14899999	2.74159
chr7	14900000	14999999	1.78482
chr7	15000000	15099999	1.23976
chr7	15100000	15199999	1.41645
chr7	15200000	15299999	2.28769
chr7	15300000	15399999	2.31839
chr7	15400000	15499999	1.68735
chr7	15500000	15599999	2.33993
chr7	15600000	15699999	1.66464
chr7	15700000	15799999	1.59809
chr7	15800000	15899999	2.09253
chr7	15900000	15999999	1.75594
chr7	16000000	16099999	1.75682
chr7	16100000	16199999	1.69304
chr7	16200000	16299999	1.50976
chr7	16300000	16399999	2.25418
chr7	16400000	16499999	3.05266
chr7	16500000	16599999	2.3194
chr7	16600000	16699999	2.23929
chr7	16700000	16799999	2.96913
chr7	16800000	16899999	2.51889
chr7	16900000	16999999	1.25714
chr7	17000000	17099999	4.68758
chr7	17100000	17199999	1.66685
chr7	17200000	17299999	1.19192
chr7	17300000	17399999	3.26922
chr7	17400000	17499999	1.89762
chr7	17500000	17599999	2.91412
chr7	17600000	17699999	1.19996
chr7	17700000	17799999	1.16688
chr7	17800000	17899999	1.61513
chr7	17900000	17999999	2.35382
chr7	18000000	18099999	1.7938
chr7	18100000	18199999	2.37789
chr7	18200000	18299999	2.41024
chr7	18300000	18399999	2.47796
chr7	18400000	18499999	1.38391
chr7	18500000	18599999	1.30882
chr7	18600000	18699999	2.85732
chr7	18700000	18799999	2.06986
chr7	18800000	18899999	1.34597
chr7	18900000	18999999	1.65055
chr7	19000000	19099999	2.19842
chr7	19100000	19199999	3.87705
chr7	19200000	19299999	1.24175
chr7	19300000	19399999	3.13007
chr7	19400000	19499999	1.54017
chr7	19500000	19599999	1.60819
chr7	19600000	19699999	2.9069
chr7	19700000	19799999	2.57359
chr7	19800000	19899999	2.48535
chr7	19900000	19999999	1.35858
chr7	20000000	20099999	1.67424
chr7	20100000	20199999	2.32941
chr7	20200000	20299999	2.52898
chr7	20300000	20399999	2.08997
chr7	20400000	20499999	3.11809
chr7	20500000	20599999	1.13497
chr7	20600000	20699999	0.76851
chr7	20700000	20799999	1.47091
chr7	20800000	20899999	0.0246
chr7	20900000	20999999	0.86354
chr7	21000000	21099999	0.40746
chr7	21100000	21199999	0.08844
chr7	21200000	21299999	0.25374
chr7	21300000	21399999	1.35008
chr7	21400000	21499999	0.36066
chr7	21500000	21599999	2.21004
chr7	21600000	21699999	1.488
chr7	21700000	21799999	1.31795
chr7	21800000	21899999	2.43998
chr7	21900000	21999999	1.94296
chr7	22000000	22099999	1.36494
chr7	22100000	22199999	3.16268
chr7	22200000	22299999	4.04366
chr7	22300000	22399999	0.0528
chr8	0	99999	0
chr8	100000	199999	0.07954
chr8	200000	299999	0.06976
chr8	300000	399999	0.10518
chr8	400000	499999	0.03615
chr8	500000	599999	0.10974
chr8	600000	699999	0.01152
chr8	700000	799999	0.15364
chr8	800000	899999	0.64556
chr8	900000	999999	0.69508
chr8	1000000	1099999	2.54733
chr8	1100000	1199999	0.37799
chr8	1200000	1299999	0.62251
chr8	1300000	1399999	1.93621
chr8	1400000	1499999	0.3505
[truncated: 2,027 more rows]
