# Supplementary material for: Genomic insights into local adaptation and future climate-induced vulnerability of a keystone forest tree in East Asia
Source: Nat Commun. 2022 Nov 1;13:6541. doi: 10.1038/s41467-022-34206-8 (PMC9626627; doi:10.1038/s41467-022-34206-8)
Supplement: Supplementary file 8 — Source Data [file 41467_2022_34206_MOESM8_ESM.zip › Source data/Fig1/snp_env.txt]

chr1	1113607	1113608	1
chr1	1113648	1113649	1
chr1	1420796	1420797	1
chr1	1508503	1508504	1
chr1	1508548	1508549	1
chr1	1508549	1508550	1
chr1	1508577	1508578	1
chr1	1508795	1508796	1
chr1	2033507	2033508	1
chr1	2198489	2198490	1
chr1	2939625	2939626	1
chr1	3460796	3460797	1
chr1	3460828	3460829	1
chr1	3464911	3464912	1
chr1	3465950	3465951	1
chr1	5755270	5755271	1
chr1	5755283	5755284	1
chr1	5755449	5755450	1
chr1	5756472	5756473	1
chr1	5756533	5756534	1
chr1	5756550	5756551	1
chr1	5756657	5756658	1
chr1	5756679	5756680	1
chr1	5756699	5756700	1
chr1	5756724	5756725	1
chr1	5756818	5756819	1
chr1	5756820	5756821	1
chr1	5756825	5756826	1
chr1	5756938	5756939	1
chr1	5757591	5757592	1
chr1	5758233	5758234	1
chr1	5758258	5758259	1
chr1	5758315	5758316	1
chr1	5758333	5758334	1
chr1	5758345	5758346	1
chr1	5758366	5758367	1
chr1	5758370	5758371	1
chr1	5758409	5758410	1
chr1	5758478	5758479	1
chr1	5758483	5758484	1
chr1	5758554	5758555	1
chr1	5758558	5758559	1
chr1	5758622	5758623	1
chr1	5758639	5758640	1
chr1	5758693	5758694	1
chr1	5758741	5758742	1
chr1	5758750	5758751	1
chr1	5758964	5758965	1
chr1	5759003	5759004	1
chr1	5759474	5759475	1
chr1	5759506	5759507	1
chr1	5759574	5759575	1
chr1	5759740	5759741	1
chr1	5759766	5759767	1
chr1	5759820	5759821	1
chr1	5759822	5759823	1
chr1	5759833	5759834	1
chr1	5759835	5759836	1
chr1	5759880	5759881	1
chr1	5759885	5759886	1
chr1	5759904	5759905	1
chr1	5759907	5759908	1
chr1	5759910	5759911	1
chr1	5759948	5759949	1
chr1	5759983	5759984	1
chr1	5759995	5759996	1
chr1	5760082	5760083	1
chr1	5760103	5760104	1
chr1	5760702	5760703	1
chr1	5760716	5760717	1
chr1	5760719	5760720	1
chr1	5760769	5760770	1
chr1	5760794	5760795	1
chr1	5760798	5760799	1
chr1	5760819	5760820	1
chr1	5760936	5760937	1
chr1	5760948	5760949	1
chr1	5760961	5760962	1
chr1	5760964	5760965	1
chr1	5760968	5760969	1
chr1	5760979	5760980	1
chr1	5761037	5761038	1
chr1	5761077	5761078	1
chr1	5761136	5761137	1
chr1	5761161	5761162	1
chr1	5761166	5761167	1
chr1	5761296	5761297	1
chr1	5761342	5761343	1
chr1	5761343	5761344	1
chr1	5761519	5761520	1
chr1	5762873	5762874	1
chr1	5762889	5762890	1
chr1	5763009	5763010	1
chr1	5763141	5763142	1
chr1	5763159	5763160	1
chr1	5763167	5763168	1
chr1	5763311	5763312	1
chr1	5763330	5763331	1
chr1	5763896	5763897	1
chr1	6066100	6066101	1
chr1	6110031	6110032	1
chr1	6110044	6110045	1
chr1	6110127	6110128	1
chr1	6110143	6110144	1
chr1	6110186	6110187	1
chr1	6118826	6118827	1
chr1	6119298	6119299	1
chr1	6120658	6120659	1
chr1	6123183	6123184	1
chr1	6123707	6123708	1
chr1	6123756	6123757	1
chr1	6124386	6124387	1
chr1	6124398	6124399	1
chr1	6125069	6125070	1
chr1	6125319	6125320	1
chr1	6125340	6125341	1
chr1	6125400	6125401	1
chr1	6125418	6125419	1
chr1	6125462	6125463	1
chr1	6125497	6125498	1
chr1	6125512	6125513	1
chr1	6125518	6125519	1
chr1	6125525	6125526	1
chr1	6125532	6125533	1
chr1	6125556	6125557	1
chr1	6125583	6125584	1
chr1	6125606	6125607	1
chr1	6125660	6125661	1
chr1	6162224	6162225	1
chr1	6162498	6162499	1
chr1	6162499	6162500	1
chr1	6162554	6162555	1
chr1	6162582	6162583	1
chr1	6162610	6162611	1
chr1	6162736	6162737	1
chr1	6163025	6163026	1
chr1	6163074	6163075	1
chr1	6163094	6163095	1
chr1	6163556	6163557	1
chr1	6163658	6163659	1
chr1	6163671	6163672	1
chr1	6165011	6165012	1
chr1	6561405	6561406	1
chr1	6561407	6561408	1
chr1	6561492	6561493	1
chr1	6575158	6575159	1
chr1	6579964	6579965	1
chr1	6587337	6587338	1
chr1	6590674	6590675	1
chr1	6590703	6590704	1
chr1	7422917	7422918	1
chr1	10868557	10868558	1
chr1	10868587	10868588	1
chr1	10868664	10868665	1
chr1	10868675	10868676	1
chr1	10868712	10868713	1
chr1	10868811	10868812	1
chr1	12160829	12160830	1
chr1	12161813	12161814	1
chr1	14702815	14702816	1
chr1	14878471	14878472	1
chr1	16291476	16291477	1
chr1	16465117	16465118	1
chr1	16467133	16467134	1
chr1	16467332	16467333	1
chr1	16854294	16854295	1
chr1	16855081	16855082	1
chr1	16855891	16855892	1
chr1	16856325	16856326	1
chr1	16856450	16856451	1
chr1	16857347	16857348	1
chr1	16857844	16857845	1
chr1	16857861	16857862	1
chr1	16858896	16858897	1
chr1	16892479	16892480	1
chr1	16892486	16892487	1
chr1	16892489	16892490	1
chr1	16892802	16892803	1
chr1	16892818	16892819	1
chr1	16892819	16892820	1
chr1	16892830	16892831	1
chr1	17154807	17154808	1
chr1	17155115	17155116	1
chr1	17813197	17813198	1
chr1	17847530	17847531	1
chr1	18703602	18703603	1
chr1	18703716	18703717	1
chr1	18703965	18703966	1
chr1	18704236	18704237	1
chr1	18706911	18706912	1
chr1	18706945	18706946	1
chr1	18707319	18707320	1
chr1	18707377	18707378	1
chr1	18707561	18707562	1
chr1	18764654	18764655	1
chr1	18764655	18764656	1
chr1	18825081	18825082	1
chr1	18859104	18859105	1
chr1	18861166	18861167	1
chr1	18862960	18862961	1
chr1	18869833	18869834	1
chr1	28077069	28077070	1
chr1	28253096	28253097	1
chr1	30328930	30328931	1
chr1	30466951	30466952	1
chr1	30467026	30467027	1
chr1	30470504	30470505	1
chr1	30471405	30471406	1
chr1	30472042	30472043	1
chr1	34726226	34726227	1
chr1	36179930	36179931	1
chr1	37615056	37615057	1
chr1	39013096	39013097	1
chr1	39013101	39013102	1
chr1	39505778	39505779	1
chr1	39632938	39632939	1
chr1	39633072	39633073	1
chr1	39633121	39633122	1
chr1	40039379	40039380	1
chr1	40350960	40350961	1
chr1	40350980	40350981	1
chr1	40351013	40351014	1
chr1	40351032	40351033	1
chr1	40352074	40352075	1
chr1	40357056	40357057	1
chr1	41592429	41592430	1
chr1	41592456	41592457	1
chr1	41592581	41592582	1
chr1	41593002	41593003	1
chr1	41593012	41593013	1
chr1	41593088	41593089	1
chr1	42453867	42453868	1
chr1	43638767	43638768	1
chr1	43683531	43683532	1
chr1	43778811	43778812	1
chr1	43778816	43778817	1
chr1	43778827	43778828	1
chr1	43926251	43926252	1
chr1	43998049	43998050	1
chr1	43998958	43998959	1
chr1	43999307	43999308	1
chr1	43999342	43999343	1
chr1	43999534	43999535	1
chr1	43999581	43999582	1
chr1	43999585	43999586	1
chr1	43999641	43999642	1
chr1	43999672	43999673	1
chr1	44000189	44000190	1
chr1	44041503	44041504	1
chr1	44041891	44041892	1
chr1	44041908	44041909	1
chr1	44041943	44041944	1
chr1	44041962	44041963	1
chr1	44042056	44042057	1
chr1	44095076	44095077	1
chr1	44842803	44842804	1
chr1	45205596	45205597	1
chr1	45614895	45614896	1
chr1	46184736	46184737	1
chr1	47193989	47193990	1
chr1	47194267	47194268	1
chr1	47202598	47202599	1
chr1	47240801	47240802	1
chr1	47266737	47266738	1
chr1	47280513	47280514	1
chr1	47280692	47280693	1
chr1	47280725	47280726	1
chr1	47280764	47280765	1
chr1	47303244	47303245	1
chr1	47303919	47303920	1
chr1	47355914	47355915	1
chr1	48443589	48443590	1
chr1	48448183	48448184	1
chr1	48449438	48449439	1
chr1	48450100	48450101	1
chr1	48451224	48451225	1
chr1	48451592	48451593	1
chr1	48967817	48967818	1
chr1	49435975	49435976	1
chr1	49779143	49779144	1
chr1	49798065	49798066	1
chr1	49798165	49798166	1
chr1	50141635	50141636	1
chr1	50445801	50445802	1
chr1	50902296	50902297	1
chr2	885429	885430	1
chr2	886009	886010	1
chr2	886415	886416	1
chr2	895305	895306	1
chr2	895646	895647	1
chr2	900004	900005	1
chr2	926251	926252	1
chr2	949877	949878	1
chr2	963210	963211	1
chr2	1055523	1055524	1
chr2	1055560	1055561	1
chr2	1490052	1490053	1
chr2	1492356	1492357	1
chr2	1492851	1492852	1
chr2	1492871	1492872	1
chr2	1493178	1493179	1
chr2	1493231	1493232	1
chr2	1493281	1493282	1
chr2	1493284	1493285	1
chr2	4022372	4022373	1
chr2	4022966	4022967	1
chr2	4025095	4025096	1
chr2	4025798	4025799	1
chr2	4026100	4026101	1
chr2	4026801	4026802	1
chr2	4865782	4865783	1
chr2	7953307	7953308	1
chr2	7953366	7953367	1
chr2	7953378	7953379	1
chr2	7953382	7953383	1
chr2	7953626	7953627	1
chr2	7953719	7953720	1
chr2	7954033	7954034	1
chr2	7954358	7954359	1
chr2	7954371	7954372	1
chr2	10087477	10087478	1
chr2	10899641	10899642	1
chr2	13733253	13733254	1
chr2	14336005	14336006	1
chr2	15871661	15871662	1
chr2	17665263	17665264	1
chr2	17665280	17665281	1
chr2	17665299	17665300	1
chr2	17665436	17665437	1
chr2	17666221	17666222	1
chr2	17681282	17681283	1
chr2	17681588	17681589	1
chr2	17688134	17688135	1
chr2	17690121	17690122	1
chr2	17690936	17690937	1
chr2	17691583	17691584	1
chr2	17694009	17694010	1
chr2	17694096	17694097	1
chr2	17694195	17694196	1
chr2	17694260	17694261	1
chr2	17694263	17694264	1
chr2	17694322	17694323	1
chr2	17694558	17694559	1
chr2	17694614	17694615	1
chr2	17694688	17694689	1
chr2	17694722	17694723	1
chr2	17694767	17694768	1
chr2	17694800	17694801	1
chr2	17694802	17694803	1
chr2	17694840	17694841	1
chr2	17695042	17695043	1
chr2	17695118	17695119	1
chr2	17695313	17695314	1
chr2	17695530	17695531	1
chr2	17695695	17695696	1
chr2	17695704	17695705	1
chr2	17695860	17695861	1
chr2	17695881	17695882	1
chr2	17696126	17696127	1
chr2	17696234	17696235	1
chr2	17696531	17696532	1
chr2	17696549	17696550	1
chr2	17696794	17696795	1
chr2	17696924	17696925	1
chr2	17696925	17696926	1
chr2	17696950	17696951	1
chr2	17697121	17697122	1
chr2	17697165	17697166	1
chr2	17697218	17697219	1
chr2	17697313	17697314	1
chr2	17697431	17697432	1
chr2	17697529	17697530	1
chr2	17697628	17697629	1
chr2	17697638	17697639	1
chr2	17697746	17697747	1
chr2	17697790	17697791	1
chr2	17697885	17697886	1
chr2	17697954	17697955	1
chr2	17698071	17698072	1
chr2	17698154	17698155	1
chr2	17698258	17698259	1
chr2	17698544	17698545	1
chr2	17698641	17698642	1
chr2	17699013	17699014	1
chr2	17699017	17699018	1
chr2	17699122	17699123	1
chr2	17699161	17699162	1
chr2	17699199	17699200	1
chr2	17699207	17699208	1
chr2	17699308	17699309	1
chr2	17699415	17699416	1
chr2	17699609	17699610	1
chr2	17699838	17699839	1
chr2	17699907	17699908	1
chr2	17700017	17700018	1
chr2	17700072	17700073	1
chr2	17700104	17700105	1
chr2	17700121	17700122	1
chr2	17700125	17700126	1
chr2	17700136	17700137	1
chr2	17700225	17700226	1
chr2	17700265	17700266	1
chr2	17700379	17700380	1
chr2	17700381	17700382	1
chr2	17700524	17700525	1
chr2	17700595	17700596	1
chr2	17700600	17700601	1
chr2	17700656	17700657	1
chr2	17701407	17701408	1
chr2	17701433	17701434	1
chr2	17701536	17701537	1
chr2	17701568	17701569	1
chr2	17701580	17701581	1
chr2	17701619	17701620	1
chr2	17701706	17701707	1
chr2	17701794	17701795	1
chr2	17701805	17701806	1
chr2	17702026	17702027	1
chr2	17702036	17702037	1
chr2	17702153	17702154	1
chr2	17702463	17702464	1
chr2	17702553	17702554	1
chr2	17703666	17703667	1
chr2	17703675	17703676	1
chr2	17711770	17711771	1
chr2	17726576	17726577	1
chr2	19275470	19275471	1
chr2	20517519	20517520	1
chr2	20721903	20721904	1
chr2	21571102	21571103	1
chr2	21571491	21571492	1
chr2	21571497	21571498	1
chr2	21571681	21571682	1
chr2	21571689	21571690	1
chr2	21935075	21935076	1
chr2	21935138	21935139	1
chr2	21954318	21954319	1
chr2	22314825	22314826	1
chr2	23237593	23237594	1
chr2	23304711	23304712	1
chr2	23850079	23850080	1
chr2	24307024	24307025	1
chr2	25257957	25257958	1
chr2	25258710	25258711	1
chr2	25258864	25258865	1
chr2	25258970	25258971	1
chr2	25259092	25259093	1
chr2	25259097	25259098	1
chr2	25259284	25259285	1
chr2	25478315	25478316	1
chr2	26394827	26394828	1
chr3	340897	340898	1
chr3	982428	982429	1
chr3	1268587	1268588	1
chr3	2466419	2466420	1
chr3	2704048	2704049	1
chr3	2704712	2704713	1
chr3	2883598	2883599	1
chr3	2883768	2883769	1
chr3	2883878	2883879	1
chr3	2917119	2917120	1
chr3	2922003	2922004	1
chr3	3226383	3226384	1
chr3	3226390	3226391	1
chr3	3227170	3227171	1
chr3	3518306	3518307	1
chr3	3518450	3518451	1
chr3	3526807	3526808	1
chr3	4338439	4338440	1
chr3	4879331	4879332	1
chr3	4879828	4879829	1
chr3	4974590	4974591	1
chr3	5088848	5088849	1
chr3	5779652	5779653	1
chr3	5801542	5801543	1
chr3	5802956	5802957	1
chr3	5803806	5803807	1
chr3	5805428	5805429	1
chr3	5805551	5805552	1
chr3	5806771	5806772	1
chr3	5812107	5812108	1
chr3	5812208	5812209	1
chr3	5812579	5812580	1
chr3	5814092	5814093	1
chr3	5814519	5814520	1
chr3	5815425	5815426	1
chr3	5815605	5815606	1
chr3	5815993	5815994	1
chr3	5816366	5816367	1
chr3	5816990	5816991	1
chr3	5816997	5816998	1
chr3	5817123	5817124	1
chr3	5818216	5818217	1
chr3	5818309	5818310	1
chr3	5818313	5818314	1
chr3	5818333	5818334	1
chr3	5818345	5818346	1
chr3	5818443	5818444	1
chr3	5818499	5818500	1
chr3	5818604	5818605	1
chr3	5825915	5825916	1
chr3	7278955	7278956	1
chr3	7627245	7627246	1
chr3	7627545	7627546	1
chr3	8364385	8364386	1
chr3	8366954	8366955	1
chr3	8369258	8369259	1
chr3	8369294	8369295	1
chr3	8369295	8369296	1
chr3	8369319	8369320	1
chr3	8380191	8380192	1
chr3	9295492	9295493	1
chr3	9873586	9873587	1
chr3	9873844	9873845	1
chr3	9874257	9874258	1
chr3	9874388	9874389	1
chr3	9874487	9874488	1
chr3	9874631	9874632	1
chr3	9874694	9874695	1
chr3	9874853	9874854	1
chr3	9875207	9875208	1
chr3	12591822	12591823	1
chr3	13427302	13427303	1
chr3	14532187	14532188	1
chr3	16067949	16067950	1
chr3	16797044	16797045	1
chr3	17607420	17607421	1
chr3	17608578	17608579	1
chr3	17610336	17610337	1
chr3	17610496	17610497	1
chr3	17673762	17673763	1
chr3	17674219	17674220	1
chr3	18194951	18194952	1
chr3	18195067	18195068	1
chr3	18195161	18195162	1
chr3	18195404	18195405	1
chr3	18195652	18195653	1
chr3	18195687	18195688	1
chr3	18195690	18195691	1
chr3	18195723	18195724	1
chr3	18195778	18195779	1
chr3	18195784	18195785	1
chr3	18195797	18195798	1
chr3	18195821	18195822	1
chr3	18195888	18195889	1
chr3	18195973	18195974	1
chr3	18196044	18196045	1
chr3	18196084	18196085	1
chr3	18196159	18196160	1
chr3	18196205	18196206	1
chr3	18196246	18196247	1
chr3	18196503	18196504	1
chr3	18196514	18196515	1
chr3	18196585	18196586	1
chr3	18196595	18196596	1
chr3	18196648	18196649	1
chr3	18196892	18196893	1
chr3	18196951	18196952	1
chr3	18196965	18196966	1
chr3	18196990	18196991	1
chr3	18197158	18197159	1
chr3	18197164	18197165	1
chr3	18197254	18197255	1
chr3	18197322	18197323	1
chr3	18197371	18197372	1
chr3	18197392	18197393	1
chr3	18197401	18197402	1
chr3	18197410	18197411	1
chr3	18197415	18197416	1
chr3	18197468	18197469	1
chr3	18197674	18197675	1
chr3	18238788	18238789	1
chr3	18238789	18238790	1
chr3	18238981	18238982	1
chr3	18239416	18239417	1
chr3	18239628	18239629	1
chr3	18243435	18243436	1
chr3	20253943	20253944	1
chr3	20733378	20733379	1
chr3	21712114	21712115	1
chr3	21725091	21725092	1
chr3	21725116	21725117	1
chr3	21725222	21725223	1
chr3	22527929	22527930	1
chr4	3498503	3498504	1
chr4	3501128	3501129	1
chr4	3503789	3503790	1
chr4	4006846	4006847	1
chr4	4041561	4041562	1
chr4	10553073	10553074	1
chr4	10562733	10562734	1
chr4	11439799	11439800	1
chr4	11620492	11620493	1
chr4	11622074	11622075	1
chr4	11624776	11624777	1
chr4	11625676	11625677	1
chr4	11729337	11729338	1
chr4	11729375	11729376	1
chr4	12010977	12010978	1
chr4	12010985	12010986	1
chr4	12011055	12011056	1
chr4	12011058	12011059	1
chr4	12011083	12011084	1
chr4	12011183	12011184	1
chr4	12011242	12011243	1
chr4	12011276	12011277	1
chr4	12011722	12011723	1
chr4	12011962	12011963	1
chr4	12012292	12012293	1
chr4	12012328	12012329	1
chr4	12012414	12012415	1
chr4	12012435	12012436	1
chr4	12012642	12012643	1
chr4	12012709	12012710	1
chr4	12012850	12012851	1
chr4	12013506	12013507	1
chr4	12014139	12014140	1
chr4	12014140	12014141	1
chr4	12014201	12014202	1
chr4	12014206	12014207	1
chr4	12014317	12014318	1
chr4	12014357	12014358	1
chr4	12014386	12014387	1
chr4	12014422	12014423	1
chr4	12014424	12014425	1
chr4	12014497	12014498	1
chr4	12014539	12014540	1
chr4	12014580	12014581	1
chr4	12014741	12014742	1
chr4	12014744	12014745	1
chr4	12016337	12016338	1
chr4	12016635	12016636	1
chr4	12204559	12204560	1
chr4	12205957	12205958	1
chr4	12206766	12206767	1
chr4	12206825	12206826	1
chr4	12206912	12206913	1
chr4	12207296	12207297	1
chr4	12207484	12207485	1
chr4	12207984	12207985	1
chr4	12208165	12208166	1
chr4	12208787	12208788	1
chr4	12431759	12431760	1
chr4	12452374	12452375	1
chr4	13170357	13170358	1
chr4	13391955	13391956	1
chr4	13392166	13392167	1
chr4	13392395	13392396	1
chr4	13393033	13393034	1
chr4	13393358	13393359	1
chr4	13393916	13393917	1
chr4	13394261	13394262	1
chr4	13394449	13394450	1
chr4	13394465	13394466	1
chr4	13394510	13394511	1
chr4	13394511	13394512	1
chr4	13394648	13394649	1
chr4	13394979	13394980	1
chr4	13395367	13395368	1
chr4	13395597	13395598	1
chr4	13395813	13395814	1
chr4	13396185	13396186	1
chr4	13401852	13401853	1
chr4	14620626	14620627	1
chr4	14635730	14635731	1
chr4	14649970	14649971	1
chr4	14650003	14650004	1
chr4	14650608	14650609	1
chr4	14650716	14650717	1
chr4	14650852	14650853	1
chr4	14651169	14651170	1
chr4	14651195	14651196	1
chr4	15360247	15360248	1
chr4	15360444	15360445	1
chr4	15360599	15360600	1
chr4	15361099	15361100	1
chr4	15632051	15632052	1
chr4	16465767	16465768	1
chr4	16465877	16465878	1
chr4	16857765	16857766	1
chr4	21082391	21082392	1
chr4	24537404	24537405	1
chr4	24874845	24874846	1
chr4	24877904	24877905	1
chr4	24877911	24877912	1
chr4	24877924	24877925	1
chr4	24878068	24878069	1
chr4	25137471	25137472	1
chr4	25137532	25137533	1
chr4	25137542	25137543	1
chr4	25148948	25148949	1
chr4	25149072	25149073	1
chr4	25149150	25149151	1
chr4	25149390	25149391	1
chr4	25149576	25149577	1
chr4	25149592	25149593	1
chr4	25150297	25150298	1
chr4	25150431	25150432	1
chr4	25153063	25153064	1
chr4	25153643	25153644	1
chr4	25157837	25157838	1
chr4	25157843	25157844	1
chr4	25158254	25158255	1
chr4	25158768	25158769	1
chr4	25158929	25158930	1
chr4	25159050	25159051	1
chr4	25159225	25159226	1
chr4	25159255	25159256	1
chr4	25159257	25159258	1
chr4	25159264	25159265	1
chr4	25159297	25159298	1
chr4	25159299	25159300	1
chr4	25159375	25159376	1
chr4	25159465	25159466	1
chr4	25159532	25159533	1
chr4	25159572	25159573	1
chr4	25159592	25159593	1
chr4	25159921	25159922	1
chr4	25162731	25162732	1
chr4	25164756	25164757	1
chr4	25164775	25164776	1
chr4	25164817	25164818	1
chr4	25165192	25165193	1
chr4	25165243	25165244	1
chr4	25165504	25165505	1
chr4	25165571	25165572	1
chr4	25165691	25165692	1
chr4	25165717	25165718	1
chr4	25165723	25165724	1
chr4	25165727	25165728	1
chr4	25165872	25165873	1
chr4	25166176	25166177	1
chr4	25166178	25166179	1
chr4	25166426	25166427	1
chr4	25166500	25166501	1
chr4	25166667	25166668	1
chr4	25166783	25166784	1
chr4	25166784	25166785	1
chr4	25166818	25166819	1
chr4	25166823	25166824	1
chr4	25166831	25166832	1
chr4	25166907	25166908	1
chr4	25166949	25166950	1
chr4	25166956	25166957	1
chr4	25167086	25167087	1
chr4	25167171	25167172	1
chr4	25167325	25167326	1
chr4	25167380	25167381	1
chr4	25167381	25167382	1
chr4	25167466	25167467	1
chr4	25167472	25167473	1
chr4	25167478	25167479	1
chr4	25167479	25167480	1
chr4	25167485	25167486	1
chr4	25167493	25167494	1
chr4	25167494	25167495	1
chr4	25167498	25167499	1
chr4	25167515	25167516	1
chr4	25167560	25167561	1
chr4	25167575	25167576	1
chr4	25167638	25167639	1
chr4	25167640	25167641	1
chr4	25167684	25167685	1
chr4	25167686	25167687	1
chr4	25167806	25167807	1
chr4	25167842	25167843	1
chr4	25167863	25167864	1
chr4	25167868	25167869	1
chr4	25167906	25167907	1
chr4	25167976	25167977	1
chr4	25168006	25168007	1
chr4	25168013	25168014	1
chr4	25168174	25168175	1
chr4	25168452	25168453	1
chr4	25168480	25168481	1
chr4	25168573	25168574	1
chr4	25168590	25168591	1
chr4	25168622	25168623	1
chr4	25168633	25168634	1
chr4	25168706	25168707	1
chr4	25168724	25168725	1
chr4	25169537	25169538	1
chr4	25169595	25169596	1
chr4	25268129	25268130	1
chr4	25277117	25277118	1
chr4	25279012	25279013	1
chr5	217547	217548	1
chr5	1325302	1325303	1
chr5	1524935	1524936	1
chr5	1528989	1528990	1
chr5	1548378	1548379	1
chr5	1551678	1551679	1
chr5	1551724	1551725	1
chr5	1551794	1551795	1
chr5	1552067	1552068	1
chr5	1552767	1552768	1
chr5	1553211	1553212	1
chr5	1553394	1553395	1
chr5	1554496	1554497	1
chr5	1554833	1554834	1
chr5	1809110	1809111	1
chr5	1810029	1810030	1
chr5	1810073	1810074	1
chr5	1810153	1810154	1
chr5	1810311	1810312	1
chr5	1810319	1810320	1
chr5	1810814	1810815	1
chr5	1811271	1811272	1
chr5	1811309	1811310	1
chr5	1811327	1811328	1
chr5	2137009	2137010	1
chr5	2185036	2185037	1
chr5	3021548	3021549	1
chr5	4660039	4660040	1
chr5	4668635	4668636	1
chr5	4668640	4668641	1
chr5	4741438	4741439	1
chr5	4800328	4800329	1
chr5	4800344	4800345	1
chr5	6580802	6580803	1
chr5	7309279	7309280	1
chr5	7320308	7320309	1
chr5	7320463	7320464	1
chr5	7320628	7320629	1
chr5	7321248	7321249	1
chr5	7322050	7322051	1
chr5	7322478	7322479	1
chr5	7322859	7322860	1
chr5	7323091	7323092	1
chr5	7323279	7323280	1
chr5	7324393	7324394	1
chr5	7324899	7324900	1
chr5	9493836	9493837	1
chr5	9497231	9497232	1
chr5	9497297	9497298	1
chr5	9497361	9497362	1
chr5	9497370	9497371	1
chr5	9497398	9497399	1
chr5	9497483	9497484	1
chr5	9497497	9497498	1
chr5	9497498	9497499	1
chr5	9497504	9497505	1
chr5	9497525	9497526	1
chr5	9497528	9497529	1
chr5	9497549	9497550	1
chr5	9498401	9498402	1
chr5	9502997	9502998	1
chr5	9508821	9508822	1
chr5	9534637	9534638	1
chr5	9534787	9534788	1
chr5	9534800	9534801	1
chr5	9534834	9534835	1
chr5	9534845	9534846	1
chr5	9534846	9534847	1
chr5	9535180	9535181	1
chr5	9535467	9535468	1
chr5	11549352	11549353	1
chr5	11549383	11549384	1
chr5	12299518	12299519	1
chr5	12300243	12300244	1
chr5	12300261	12300262	1
chr5	13763209	13763210	1
chr5	13763210	13763211	1
chr5	15084544	15084545	1
chr5	15084856	15084857	1
chr5	15084928	15084929	1
chr5	15086249	15086250	1
chr5	15086579	15086580	1
chr5	15086941	15086942	1
chr5	15087060	15087061	1
chr5	15087142	15087143	1
chr5	15087416	15087417	1
chr5	15112862	15112863	1
chr5	15113092	15113093	1
chr5	15113101	15113102	1
chr5	15113111	15113112	1
chr5	15115549	15115550	1
chr5	15123020	15123021	1
chr5	15123083	15123084	1
chr5	15123097	15123098	1
chr5	15123113	15123114	1
chr5	15123114	15123115	1
chr5	15123285	15123286	1
chr5	15541933	15541934	1
chr5	17114640	17114641	1
chr5	17114806	17114807	1
chr5	17902242	17902243	1
chr5	17902329	17902330	1
chr5	17902392	17902393	1
chr5	17902402	17902403	1
chr5	17902616	17902617	1
chr5	18111412	18111413	1
chr5	18141783	18141784	1
chr5	18141816	18141817	1
chr5	18215413	18215414	1
chr5	21183398	21183399	1
chr5	21183413	21183414	1
chr5	21183456	21183457	1
chr5	21183459	21183460	1
chr5	21183462	21183463	1
chr5	21183475	21183476	1
chr5	21183477	21183478	1
chr5	21183486	21183487	1
chr5	21183488	21183489	1
chr5	21183501	21183502	1
chr5	21183503	21183504	1
chr5	21183505	21183506	1
chr5	21183518	21183519	1
chr5	21183551	21183552	1
chr5	21183729	21183730	1
chr5	21183736	21183737	1
chr5	21183756	21183757	1
chr5	21183770	21183771	1
chr5	21183798	21183799	1
chr5	21183803	21183804	1
chr5	21183806	21183807	1
chr5	21183822	21183823	1
chr5	21183840	21183841	1
chr5	21183874	21183875	1
chr5	21183890	21183891	1
chr5	21183892	21183893	1
chr5	21183896	21183897	1
chr5	21183898	21183899	1
chr5	21184796	21184797	1
chr5	21184850	21184851	1
chr5	21184909	21184910	1
chr5	21184978	21184979	1
chr5	21186605	21186606	1
chr5	21186608	21186609	1
chr5	21186654	21186655	1
chr5	21186673	21186674	1
chr5	21186813	21186814	1
chr5	21186814	21186815	1
chr5	21186973	21186974	1
chr5	21186998	21186999	1
chr5	21187013	21187014	1
chr5	21187123	21187124	1
chr5	21187147	21187148	1
chr5	21187247	21187248	1
chr5	21187250	21187251	1
chr5	21187325	21187326	1
chr5	21187333	21187334	1
chr5	21189217	21189218	1
chr5	21189220	21189221	1
chr5	22576629	22576630	1
chr5	22775440	22775441	1
chr5	22776001	22776002	1
chr5	22778706	22778707	1
chr5	22780699	22780700	1
chr5	22780739	22780740	1
chr5	23082052	23082053	1
chr5	23316077	23316078	1
chr5	23470932	23470933	1
chr5	23471093	23471094	1
chr5	23471983	23471984	1
chr5	23529670	23529671	1
chr5	23618895	23618896	1
chr5	23619246	23619247	1
chr5	23621237	23621238	1
chr5	23621250	23621251	1
chr5	23681949	23681950	1
chr5	23681952	23681953	1
chr5	23682118	23682119	1
chr5	23682180	23682181	1
chr5	23682181	23682182	1
chr5	23682187	23682188	1
chr5	23682226	23682227	1
chr5	23683796	23683797	1
chr5	23683960	23683961	1
chr5	23684015	23684016	1
chr5	23684250	23684251	1
chr5	23684257	23684258	1
chr5	23685753	23685754	1
chr5	23685767	23685768	1
chr5	23685769	23685770	1
chr5	23685840	23685841	1
chr5	23685841	23685842	1
chr5	23685937	23685938	1
chr5	23685939	23685940	1
chr5	23686035	23686036	1
chr5	23686051	23686052	1
chr5	23686052	23686053	1
chr5	23686545	23686546	1
chr5	23686618	23686619	1
chr5	23686620	23686621	1
chr5	23686621	23686622	1
chr5	23686625	23686626	1
chr5	23686643	23686644	1
chr5	23686654	23686655	1
chr5	23686658	23686659	1
chr5	23686659	23686660	1
chr5	23686744	23686745	1
chr5	23686789	23686790	1
chr5	23686804	23686805	1
chr5	23686831	23686832	1
chr5	23686847	23686848	1
chr5	23686866	23686867	1
chr5	23686893	23686894	1
chr5	23686895	23686896	1
chr5	23686906	23686907	1
chr5	23687009	23687010	1
chr5	23687013	23687014	1
chr5	23687032	23687033	1
chr5	23687057	23687058	1
chr5	23687067	23687068	1
chr5	23687087	23687088	1
chr5	23687160	23687161	1
chr5	23687161	23687162	1
chr5	23687191	23687192	1
chr5	23687207	23687208	1
chr5	23687217	23687218	1
chr5	23687337	23687338	1
chr5	23687360	23687361	1
chr5	23687368	23687369	1
chr5	23687395	23687396	1
chr5	23687397	23687398	1
chr5	23687409	23687410	1
chr5	23687519	23687520	1
chr5	23687521	23687522	1
chr5	23687531	23687532	1
chr5	23687794	23687795	1
chr5	23687799	23687800	1
chr5	23687803	23687804	1
chr5	23687836	23687837	1
chr5	23687837	23687838	1
chr5	23687844	23687845	1
chr5	23688007	23688008	1
chr5	23688016	23688017	1
chr5	23688020	23688021	1
chr5	23688021	23688022	1
chr5	23688068	23688069	1
chr5	23688069	23688070	1
chr5	23688072	23688073	1
chr5	23688079	23688080	1
chr5	23688086	23688087	1
chr5	23688090	23688091	1
chr5	23688108	23688109	1
chr5	23688114	23688115	1
chr5	23688184	23688185	1
chr5	23688196	23688197	1
chr5	23688212	23688213	1
chr5	23688293	23688294	1
chr5	23688294	23688295	1
chr5	23688302	23688303	1
chr5	23688551	23688552	1
chr5	23688588	23688589	1
chr5	23688612	23688613	1
chr5	23688684	23688685	1
chr5	23688709	23688710	1
chr5	23688834	23688835	1
chr5	23688846	23688847	1
chr5	23689017	23689018	1
chr5	23689277	23689278	1
chr5	23689491	23689492	1
chr5	23689509	23689510	1
chr5	23689530	23689531	1
chr5	23689651	23689652	1
chr5	23689809	23689810	1
chr5	23689831	23689832	1
chr5	23690198	23690199	1
chr5	23690259	23690260	1
chr5	23690269	23690270	1
chr5	23690283	23690284	1
chr5	23690294	23690295	1
chr5	23690360	23690361	1
chr5	23690366	23690367	1
chr5	23690388	23690389	1
chr5	23690400	23690401	1
chr5	23691346	23691347	1
chr5	23691726	23691727	1
chr5	23691782	23691783	1
chr5	23691813	23691814	1
chr5	23691825	23691826	1
chr5	23692382	23692383	1
chr5	23692569	23692570	1
chr5	23692634	23692635	1
chr5	23692678	23692679	1
chr5	23692681	23692682	1
chr5	23692741	23692742	1
chr5	23692767	23692768	1
chr5	23692772	23692773	1
chr5	23702567	23702568	1
chr5	23702585	23702586	1
chr5	23702588	23702589	1
chr5	23703029	23703030	1
chr5	23703190	23703191	1
chr5	23705286	23705287	1
chr5	23711451	23711452	1
chr5	23711675	23711676	1
chr5	23711681	23711682	1
chr5	23711735	23711736	1
chr5	23711776	23711777	1
chr5	23711854	23711855	1
chr5	23711966	23711967	1
chr5	23712603	23712604	1
chr5	23712618	23712619	1
chr5	23712625	23712626	1
chr5	23713137	23713138	1
chr5	23713138	23713139	1
chr5	23713180	23713181	1
chr5	23713393	23713394	1
chr5	23716048	23716049	1
chr5	23716164	23716165	1
chr5	23716301	23716302	1
chr5	23716303	23716304	1
chr5	23716394	23716395	1
chr5	23716472	23716473	1
chr5	23716474	23716475	1
chr5	23716493	23716494	1
chr5	23716518	23716519	1
chr5	23716578	23716579	1
chr5	23716678	23716679	1
chr5	23716737	23716738	1
chr5	23716835	23716836	1
chr5	23716863	23716864	1
chr5	23716965	23716966	1
chr5	23716982	23716983	1
chr5	23716995	23716996	1
chr5	23717019	23717020	1
chr5	23717025	23717026	1
chr5	23717035	23717036	1
chr5	23717053	23717054	1
chr5	23717107	23717108	1
chr5	23717133	23717134	1
chr5	23717348	23717349	1
chr5	23717391	23717392	1
chr5	23717395	23717396	1
chr5	23717449	23717450	1
chr5	23717596	23717597	1
chr5	23717728	23717729	1
chr5	23717767	23717768	1
chr5	23717866	23717867	1
chr5	23717870	23717871	1
chr5	23717989	23717990	1
chr5	23718050	23718051	1
chr5	23718116	23718117	1
chr5	23718141	23718142	1
chr5	23769833	23769834	1
chr5	23775684	23775685	1
chr5	24132522	24132523	1
chr5	24133684	24133685	1
chr5	24137799	24137800	1
chr5	24138174	24138175	1
chr5	24138360	24138361	1
chr5	24138369	24138370	1
chr5	24138419	24138420	1
chr5	24138424	24138425	1
chr5	24138447	24138448	1
chr5	24139054	24139055	1
chr5	24145859	24145860	1
chr6	9844455	9844456	1
chr6	10183484	10183485	1
chr6	10216730	10216731	1
chr6	10216736	10216737	1
chr6	10216808	10216809	1
chr6	10468175	10468176	1
chr6	10690039	10690040	1
chr6	10690046	10690047	1
chr6	10693144	10693145	1
chr6	10696846	10696847	1
chr6	10730756	10730757	1
chr6	10732815	10732816	1
chr6	10751222	10751223	1
chr6	10912935	10912936	1
chr6	10912969	10912970	1
chr6	10912995	10912996	1
chr6	12075840	12075841	1
chr6	12304378	12304379	1
chr6	12855392	12855393	1
chr6	14148179	14148180	1
chr6	14148202	14148203	1
chr6	14148763	14148764	1
chr6	14148891	14148892	1
chr6	14148892	14148893	1
chr6	14148990	14148991	1
chr6	14623703	14623704	1
chr6	14926974	14926975	1
chr6	16371333	16371334	1
chr6	17014024	17014025	1
chr6	17573052	17573053	1
chr6	17573075	17573076	1
chr6	17576296	17576297	1
chr6	17576313	17576314	1
chr6	17576736	17576737	1
chr6	17576798	17576799	1
chr6	17576844	17576845	1
chr6	17841272	17841273	1
chr6	17842274	17842275	1
chr6	17842820	17842821	1
chr6	17842972	17842973	1
chr6	17963413	17963414	1
chr6	17963428	17963429	1
chr6	17963758	17963759	1
chr6	17963778	17963779	1
chr6	18439123	18439124	1
chr6	18439628	18439629	1
chr6	19054310	19054311	1
chr6	20130046	20130047	1
chr6	20131210	20131211	1
chr6	20276159	20276160	1
chr6	20679481	20679482	1
chr6	20679540	20679541	1
chr6	21266928	21266929	1
chr6	21619027	21619028	1
chr6	21621667	21621668	1
chr7	232052	232053	1
chr7	321129	321130	1
chr7	540189	540190	1
chr7	543323	543324	1
chr7	543361	543362	1
chr7	545989	545990	1
chr7	632247	632248	1
chr7	636001	636002	1
chr7	933363	933364	1
chr7	4786353	4786354	1
chr7	4791265	4791266	1
chr7	4791395	4791396	1
chr7	4791650	4791651	1
chr7	4791774	4791775	1
chr7	4791862	4791863	1
chr7	4791956	4791957	1
chr7	4791983	4791984	1
chr7	4792046	4792047	1
chr7	4792134	4792135	1
chr7	4793657	4793658	1
chr7	4793744	4793745	1
chr7	4793884	4793885	1
chr7	4793974	4793975	1
chr7	4794036	4794037	1
chr7	4794226	4794227	1
chr7	4794277	4794278	1
chr7	4794278	4794279	1
chr7	4794365	4794366	1
chr7	4794377	4794378	1
chr7	4794394	4794395	1
chr7	4794572	4794573	1
chr7	4794731	4794732	1
chr7	4794839	4794840	1
chr7	4794932	4794933	1
chr7	4794940	4794941	1
chr7	4795191	4795192	1
chr7	4795211	4795212	1
chr7	4795313	4795314	1
chr7	4795434	4795435	1
chr7	4795502	4795503	1
chr7	4795510	4795511	1
chr7	4795871	4795872	1
chr7	4795911	4795912	1
chr7	4795914	4795915	1
chr7	4795985	4795986	1
chr7	4796272	4796273	1
chr7	4796299	4796300	1
chr7	4796305	4796306	1
chr7	4796373	4796374	1
chr7	4796385	4796386	1
chr7	4796388	4796389	1
chr7	4796402	4796403	1
chr7	4796427	4796428	1
chr7	4796438	4796439	1
chr7	4796443	4796444	1
chr7	4796489	4796490	1
chr7	4796688	4796689	1
chr7	4796889	4796890	1
chr7	4800176	4800177	1
chr7	4800307	4800308	1
chr7	4800665	4800666	1
chr7	4800692	4800693	1
chr7	4800714	4800715	1
chr7	4801214	4801215	1
chr7	4801291	4801292	1
chr7	4801995	4801996	1
chr7	4802572	4802573	1
chr7	4805300	4805301	1
chr7	4806442	4806443	1
chr7	4806517	4806518	1
chr7	4806538	4806539	1
chr7	4806560	4806561	1
chr7	4806945	4806946	1
chr7	4807014	4807015	1
chr7	5559798	5559799	1
chr7	7004893	7004894	1
chr7	7006513	7006514	1
chr7	7006556	7006557	1
chr7	7006666	7006667	1
chr7	7006854	7006855	1
chr7	7007139	7007140	1
chr7	7007212	7007213	1
chr7	7007413	7007414	1
chr7	7007433	7007434	1
chr7	7007522	7007523	1
chr7	7007607	7007608	1
chr7	7007795	7007796	1
chr7	7008033	7008034	1
chr7	7008083	7008084	1
chr7	7008485	7008486	1
chr7	7008925	7008926	1
chr7	7008952	7008953	1
chr7	7014746	7014747	1
chr7	7073038	7073039	1
chr7	7412159	7412160	1
chr7	7412280	7412281	1
chr7	8817049	8817050	1
chr7	8896890	8896891	1
chr7	8896895	8896896	1
chr7	8897027	8897028	1
chr7	8897238	8897239	1
chr7	8897314	8897315	1
chr7	8897377	8897378	1
chr7	8897387	8897388	1
chr7	8897615	8897616	1
chr7	8897999	8898000	1
chr7	8898217	8898218	1
chr7	8898420	8898421	1
chr7	8898424	8898425	1
chr7	8898597	8898598	1
chr7	8898682	8898683	1
chr7	8898741	8898742	1
chr7	8898751	8898752	1
chr7	8899051	8899052	1
chr7	8899424	8899425	1
chr7	8900177	8900178	1
chr7	8900194	8900195	1
chr7	8900653	8900654	1
chr7	8900908	8900909	1
chr7	8901214	8901215	1
chr7	8901330	8901331	1
chr7	8901477	8901478	1
chr7	8901521	8901522	1
chr7	8902074	8902075	1
chr7	8902874	8902875	1
chr7	8903163	8903164	1
chr7	8903662	8903663	1
chr7	8903721	8903722	1
chr7	8903824	8903825	1
chr7	8904139	8904140	1
chr7	8905831	8905832	1
chr7	8905881	8905882	1
chr7	8906145	8906146	1
chr7	8906225	8906226	1
chr7	8906480	8906481	1
chr7	8906774	8906775	1
chr7	8906986	8906987	1
chr7	8908034	8908035	1
chr7	8908035	8908036	1
chr7	8908270	8908271	1
chr7	8908689	8908690	1
chr7	8910017	8910018	1
chr7	8910361	8910362	1
chr7	8910404	8910405	1
chr7	8911292	8911293	1
chr7	8912009	8912010	1
chr7	8912216	8912217	1
chr7	8912580	8912581	1
chr7	8912821	8912822	1
chr7	8912891	8912892	1
chr7	8912969	8912970	1
chr7	8912994	8912995	1
chr7	8913070	8913071	1
chr7	8913478	8913479	1
chr7	8913759	8913760	1
chr7	8914273	8914274	1
chr7	8914329	8914330	1
chr7	8914341	8914342	1
chr7	8914342	8914343	1
chr7	8914698	8914699	1
chr7	8989965	8989966	1
chr7	9034588	9034589	1
chr7	9034709	9034710	1
chr7	9036483	9036484	1
chr7	9165697	9165698	1
chr7	9418849	9418850	1
chr7	9517727	9517728	1
chr7	9610124	9610125	1
chr7	9610263	9610264	1
chr7	10579303	10579304	1
chr7	10579476	10579477	1
chr7	10682326	10682327	1
chr7	10682329	10682330	1
chr7	11019492	11019493	1
chr7	11019650	11019651	1
chr7	11020993	11020994	1
chr7	11021618	11021619	1
chr7	11029626	11029627	1
chr7	11029800	11029801	1
chr7	12178169	12178170	1
chr7	12178202	12178203	1
chr7	13219984	13219985	1
chr7	14092605	14092606	1
chr7	14092754	14092755	1
chr7	14093056	14093057	1
chr7	14094660	14094661	1
chr7	14094744	14094745	1
chr7	14208062	14208063	1
chr7	14893222	14893223	1
chr7	14893458	14893459	1
chr7	15478383	15478384	1
chr7	15480181	15480182	1
chr7	15481326	15481327	1
chr7	15481430	15481431	1
chr7	15698256	15698257	1
chr7	15698269	15698270	1
chr7	15698393	15698394	1
chr7	15698515	15698516	1
chr7	15698693	15698694	1
chr7	15698851	15698852	1
chr7	15698901	15698902	1
chr7	15698948	15698949	1
chr7	15698966	15698967	1
chr7	15707832	15707833	1
chr7	17301826	17301827	1
chr7	17302442	17302443	1
chr7	17302760	17302761	1
chr7	17302873	17302874	1
chr7	17302934	17302935	1
chr7	17302944	17302945	1
chr7	17315001	17315002	1
chr7	17356392	17356393	1
chr7	17836798	17836799	1
chr7	17837036	17837037	1
chr7	17908992	17908993	1
chr7	17930196	17930197	1
chr7	17932303	17932304	1
chr7	17932428	17932429	1
chr7	17932431	17932432	1
chr7	17932484	17932485	1
chr7	17932633	17932634	1
chr7	17933609	17933610	1
chr7	17933955	17933956	1
chr7	17934859	17934860	1
chr7	17935588	17935589	1
chr7	17936209	17936210	1
chr7	17936391	17936392	1
chr7	17936568	17936569	1
chr7	17936713	17936714	1
chr7	17937143	17937144	1
chr7	17938073	17938074	1
chr7	17938860	17938861	1
chr7	17939341	17939342	1
chr7	17939630	17939631	1
chr7	17939728	17939729	1
chr7	17962872	17962873	1
chr7	18471061	18471062	1
chr7	18471147	18471148	1
chr7	18471453	18471454	1
chr7	18471815	18471816	1
chr7	18477552	18477553	1
chr7	18478331	18478332	1
chr7	18478535	18478536	1
chr7	18478790	18478791	1
chr7	18478814	18478815	1
chr7	18478823	18478824	1
chr7	20580928	20580929	1
chr7	21375752	21375753	1
chr7	21375753	21375754	1
chr7	21375812	21375813	1
chr7	21377088	21377089	1
chr7	21377657	21377658	1
chr7	21410734	21410735	1
chr7	21410740	21410741	1
chr7	21410753	21410754	1
chr7	21426084	21426085	1
chr7	21429933	21429934	1
chr7	21430182	21430183	1
chr7	21430364	21430365	1
chr7	21430524	21430525	1
chr7	21431355	21431356	1
chr7	21431363	21431364	1
chr7	21431756	21431757	1
chr7	21431783	21431784	1
chr7	21432049	21432050	1
chr7	21432521	21432522	1
chr7	21432563	21432564	1
chr8	2422407	2422408	1
chr8	5754797	5754798	1
chr8	5788616	5788617	1
chr8	5793005	5793006	1
chr8	6272875	6272876	1
chr8	7142422	7142423	1
chr8	7780133	7780134	1
chr8	7832914	7832915	1
chr8	7833081	7833082	1
chr8	7833256	7833257	1
chr8	7833363	7833364	1
chr8	7833368	7833369	1
chr8	7833402	7833403	1
chr8	7833545	7833546	1
chr8	7833617	7833618	1
chr8	7833642	7833643	1
chr8	7833850	7833851	1
chr8	7833851	7833852	1
chr8	7833881	7833882	1
chr8	7833897	7833898	1
chr8	7837464	7837465	1
chr8	7838362	7838363	1
chr8	8088686	8088687	1
chr8	8185790	8185791	1
chr8	8233851	8233852	1
chr8	8558177	8558178	1
chr8	8558244	8558245	1
chr8	8558293	8558294	1
chr8	8558385	8558386	1
chr8	8558415	8558416	1
chr8	8558479	8558480	1
chr8	8558738	8558739	1
chr8	8558741	8558742	1
chr8	8559334	8559335	1
chr8	8559434	8559435	1
chr8	8559440	8559441	1
chr8	8559449	8559450	1
chr8	8559455	8559456	1
chr8	8559475	8559476	1
chr8	8559520	8559521	1
chr8	8559639	8559640	1
chr8	8559754	8559755	1
chr8	8559764	8559765	1
chr8	8561983	8561984	1
chr8	8561984	8561985	1
chr8	8562194	8562195	1
chr8	8562354	8562355	1
chr8	8562358	8562359	1
chr8	8562361	8562362	1
chr8	8562384	8562385	1
chr8	8562759	8562760	1
chr8	8563187	8563188	1
chr8	8563193	8563194	1
chr8	8563339	8563340	1
chr8	8563354	8563355	1
chr8	8572759	8572760	1
chr8	8618102	8618103	1
chr8	8618539	8618540	1
chr8	8618807	8618808	1
chr8	8709639	8709640	1
chr8	8709721	8709722	1
chr8	8710233	8710234	1
chr8	8891071	8891072	1
chr8	8891929	8891930	1
chr8	8892015	8892016	1
chr8	8896927	8896928	1
chr8	8945505	8945506	1
chr8	9161171	9161172	1
chr8	9195765	9195766	1
chr8	10106911	10106912	1
chr8	11167839	11167840	1
chr8	11167886	11167887	1
chr8	11357099	11357100	1
chr8	11480926	11480927	1
chr8	11481177	11481178	1
chr8	11484765	11484766	1
chr8	11485422	11485423	1
chr8	11632327	11632328	1
chr8	11664839	11664840	1
chr8	11775162	11775163	1
chr8	11776974	11776975	1
chr8	11777111	11777112	1
chr8	11978350	11978351	1
chr8	12196443	12196444	1
chr8	12290241	12290242	1
chr8	12290270	12290271	1
chr8	12389469	12389470	1
chr8	12414363	12414364	1
chr8	12414894	12414895	1
chr8	12414925	12414926	1
chr8	12440251	12440252	1
chr8	13542188	13542189	1
chr8	13543135	13543136	1
chr8	13543516	13543517	1
chr8	13543624	13543625	1
chr8	13543708	13543709	1
chr8	13543711	13543712	1
chr8	13543861	13543862	1
chr8	13547597	13547598	1
chr8	13547698	13547699	1
chr8	13547729	13547730	1
chr8	13547757	13547758	1
chr8	13547812	13547813	1
chr8	13547815	13547816	1
chr8	13548215	13548216	1
chr8	13550110	13550111	1
chr8	13920129	13920130	1
chr8	13920141	13920142	1
chr8	13920203	13920204	1
chr8	13920221	13920222	1
chr8	13920255	13920256	1
chr8	13921500	13921501	1
chr8	13969579	13969580	1
chr8	13969589	13969590	1
chr8	13969606	13969607	1
chr8	13969630	13969631	1
chr8	13969650	13969651	1
chr8	13969774	13969775	1
chr8	13969778	13969779	1
chr8	13969841	13969842	1
chr8	13990044	13990045	1
chr8	13990113	13990114	1
chr8	13993919	13993920	1
chr8	13993921	13993922	1
chr8	13994531	13994532	1
chr8	13996058	13996059	1
chr8	13996078	13996079	1
chr8	13996082	13996083	1
chr8	13996100	13996101	1
chr8	13996108	13996109	1
chr8	13996358	13996359	1
chr8	13996375	13996376	1
chr8	14022314	14022315	1
chr8	14060610	14060611	1
chr8	14066355	14066356	1
chr8	14067129	14067130	1
chr8	14391735	14391736	1
chr8	14391864	14391865	1
chr8	14477287	14477288	1
chr8	14649615	14649616	1
chr8	14649751	14649752	1
chr8	14649882	14649883	1
chr8	14649956	14649957	1
chr8	14650500	14650501	1
chr8	14652446	14652447	1
chr8	14686694	14686695	1
chr8	14885046	14885047	1
chr8	14991442	14991443	1
chr8	15147919	15147920	1
chr8	15157605	15157606	1
chr8	15718373	15718374	1
chr8	15718380	15718381	1
chr8	15718563	15718564	1
chr8	15732977	15732978	1
chr8	15733492	15733493	1
chr8	15737890	15737891	1
chr8	15741414	15741415	1
chr8	15741860	15741861	1
chr8	15741998	15741999	1
chr8	15742403	15742404	1
chr8	15742891	15742892	1
chr8	15743085	15743086	1
chr8	15743235	15743236	1
chr8	15743841	15743842	1
chr8	15745691	15745692	1
chr8	15746535	15746536	1
chr8	15746710	15746711	1
chr8	15746716	15746717	1
chr8	15747882	15747883	1
chr8	15750147	15750148	1
chr8	15750595	15750596	1
chr8	15750844	15750845	1
chr8	15752182	15752183	1
chr8	15752317	15752318	1
chr8	15752455	15752456	1
chr8	15752521	15752522	1
chr8	15752630	15752631	1
chr8	15752831	15752832	1
chr8	15786146	15786147	1
chr8	15786185	15786186	1
chr8	15786327	15786328	1
chr8	15789131	15789132	1
chr8	15789194	15789195	1
chr8	15789308	15789309	1
chr8	15789312	15789313	1
chr8	15789342	15789343	1
chr8	15789421	15789422	1
chr8	15789922	15789923	1
chr8	15790504	15790505	1
chr8	15791986	15791987	1
chr8	15988350	15988351	1
chr8	15994336	15994337	1
chr8	16045125	16045126	1
chr8	16214141	16214142	1
chr8	16240253	16240254	1
chr8	16295796	16295797	1
chr8	16319609	16319610	1
chr8	16320726	16320727	1
chr8	16503075	16503076	1
chr8	16503261	16503262	1
chr8	16503490	16503491	1
chr8	16503497	16503498	1
chr8	16561868	16561869	1
chr8	16567362	16567363	1
chr8	16785436	16785437	1
chr8	16871443	16871444	1
chr8	16872193	16872194	1
chr8	16879570	16879571	1
chr8	16880686	16880687	1
chr8	16880715	16880716	1
chr8	16894029	16894030	1
chr8	16894040	16894041	1
chr8	16902518	16902519	1
chr8	16960237	16960238	1
chr8	17097275	17097276	1
chr8	17124069	17124070	1
chr8	17126250	17126251	1
chr8	17126497	17126498	1
chr8	17126564	17126565	1
chr8	17127039	17127040	1
chr8	17127305	17127306	1
chr8	17128867	17128868	1
chr8	17130752	17130753	1
chr9	772765	772766	1
chr9	3795690	3795691	1
chr9	6096699	6096700	1
chr9	6238562	6238563	1
chr9	6238570	6238571	1
chr9	6239538	6239539	1
chr9	6239585	6239586	1
chr9	6469612	6469613	1
chr9	6469662	6469663	1
chr9	7541503	7541504	1
chr9	7541765	7541766	1
chr9	7541795	7541796	1
chr9	7541797	7541798	1
chr9	7541868	7541869	1
chr9	7542167	7542168	1
chr9	7542169	7542170	1
chr9	7542212	7542213	1
chr9	7542273	7542274	1
chr9	7542290	7542291	1
chr9	7542295	7542296	1
chr9	7542365	7542366	1
chr9	7542381	7542382	1
chr9	7542410	7542411	1
chr9	7542464	7542465	1
chr9	7544050	7544051	1
chr9	7558730	7558731	1
chr9	8268683	8268684	1
chr9	9072350	9072351	1
chr9	9074188	9074189	1
chr9	9170186	9170187	1
chr9	9170330	9170331	1
chr9	9170648	9170649	1
chr9	9171068	9171069	1
chr9	9171085	9171086	1
chr9	9171105	9171106	1
chr9	9171217	9171218	1
chr9	9171243	9171244	1
chr9	9171252	9171253	1
chr9	9171274	9171275	1
chr9	9171334	9171335	1
chr9	9171357	9171358	1
chr9	9171358	9171359	1
chr9	9171361	9171362	1
chr9	9171373	9171374	1
chr9	9171442	9171443	1
chr9	9171482	9171483	1
chr9	9171503	9171504	1
chr9	9171512	9171513	1
chr9	9171523	9171524	1
chr9	9171608	9171609	1
chr9	9171685	9171686	1
chr9	9171722	9171723	1
chr9	9171793	9171794	1
chr9	9171798	9171799	1
chr9	9171812	9171813	1
chr9	9171863	9171864	1
chr9	9171905	9171906	1
chr9	9171916	9171917	1
chr9	9171973	9171974	1
chr9	9171975	9171976	1
chr9	9171983	9171984	1
chr9	9173067	9173068	1
chr9	9177673	9177674	1
chr9	9253306	9253307	1
chr9	9320426	9320427	1
chr9	9320436	9320437	1
chr9	9320453	9320454	1
chr9	9376319	9376320	1
chr9	9376420	9376421	1
chr9	9377367	9377368	1
chr9	9379369	9379370	1
chr9	9383821	9383822	1
chr9	9383996	9383997	1
chr9	9383999	9384000	1
chr9	9386843	9386844	1
chr9	9386955	9386956	1
chr9	9387442	9387443	1
chr9	9387443	9387444	1
chr9	9387512	9387513	1
chr9	9387542	9387543	1
chr9	9388628	9388629	1
chr9	9388680	9388681	1
chr9	9388810	9388811	1
chr9	9392914	9392915	1
chr9	9392962	9392963	1
chr9	9393582	9393583	1
chr9	9393894	9393895	1
chr9	9393950	9393951	1
chr9	9395088	9395089	1
chr9	9395092	9395093	1
chr9	9395228	9395229	1
chr9	9395697	9395698	1
chr9	9397193	9397194	1
chr9	9397227	9397228	1
chr9	9397244	9397245	1
chr9	9397287	9397288	1
chr9	9397657	9397658	1
chr9	9397658	9397659	1
chr9	9398019	9398020	1
chr9	9398654	9398655	1
chr9	9398703	9398704	1
chr9	9398739	9398740	1
chr9	9401640	9401641	1
chr9	9519146	9519147	1
chr9	9640668	9640669	1
chr9	9640674	9640675	1
chr9	9640721	9640722	1
chr9	9644213	9644214	1
chr9	10575579	10575580	1
chr9	10575586	10575587	1
chr9	10575595	10575596	1
chr9	10575596	10575597	1
chr9	10575713	10575714	1
chr9	10662264	10662265	1
chr9	10662343	10662344	1
chr9	10662393	10662394	1
chr9	10662670	10662671	1
chr9	10716953	10716954	1
chr9	10755042	10755043	1
chr9	10755120	10755121	1
chr9	10755521	10755522	1
chr9	10756043	10756044	1
chr9	10756094	10756095	1
chr9	10756111	10756112	1
chr9	10756114	10756115	1
chr9	10756750	10756751	1
chr9	10830849	10830850	1
chr9	10831303	10831304	1
chr9	10831575	10831576	1
chr9	10831691	10831692	1
chr9	10831791	10831792	1
chr9	10831882	10831883	1
chr9	10831952	10831953	1
chr9	10831965	10831966	1
chr9	10832616	10832617	1
chr9	10838799	10838800	1
chr9	10840068	10840069	1
chr9	10840304	10840305	1
chr9	10846441	10846442	1
chr9	10846571	10846572	1
chr9	10846675	10846676	1
chr9	10847161	10847162	1
chr9	10847215	10847216	1
chr9	10847245	10847246	1
chr9	10847387	10847388	1
chr9	10847455	10847456	1
chr9	10847465	10847466	1
chr9	10847487	10847488	1
chr9	10847489	10847490	1
chr9	10847501	10847502	1
chr9	10847511	10847512	1
chr9	10847513	10847514	1
chr9	10847572	10847573	1
chr9	10847597	10847598	1
chr9	10847619	10847620	1
chr9	10847692	10847693	1
chr9	10847693	10847694	1
chr9	10847850	10847851	1
chr9	10847875	10847876	1
chr9	10847932	10847933	1
chr9	10847950	10847951	1
chr9	10847979	10847980	1
chr9	10851593	10851594	1
chr9	10852500	10852501	1
chr9	10852509	10852510	1
chr9	10852536	10852537	1
chr9	10852543	10852544	1
chr9	10852706	10852707	1
chr9	10852708	10852709	1
chr9	10852723	10852724	1
chr9	10852728	10852729	1
chr9	10852785	10852786	1
chr9	10852824	10852825	1
chr9	10853341	10853342	1
chr9	10853346	10853347	1
chr9	10853349	10853350	1
chr9	10853373	10853374	1
chr9	10853381	10853382	1
chr9	10853383	10853384	1
chr9	10853386	10853387	1
chr9	10853479	10853480	1
chr9	10853564	10853565	1
chr9	10853568	10853569	1
chr9	10853627	10853628	1
chr9	10853647	10853648	1
chr9	10853708	10853709	1
chr9	10853802	10853803	1
chr9	10853816	10853817	1
chr9	10853819	10853820	1
chr9	10853842	10853843	1
chr9	10853856	10853857	1
chr9	10853871	10853872	1
chr9	10853898	10853899	1
chr9	10853899	10853900	1
chr9	10854021	10854022	1
chr9	10854129	10854130	1
chr9	10854161	10854162	1
chr9	10854346	10854347	1
chr9	10854728	10854729	1
chr9	10854735	10854736	1
chr9	10856288	10856289	1
chr9	10856298	10856299	1
chr9	10859394	10859395	1
chr9	10867146	10867147	1
chr9	10867150	10867151	1
chr9	10867224	10867225	1
chr9	10872724	10872725	1
chr9	10872837	10872838	1
chr9	10872839	10872840	1
chr9	10872853	10872854	1
chr9	10872914	10872915	1
chr9	10872959	10872960	1
chr9	10872977	10872978	1
chr9	10872985	10872986	1
chr9	10873356	10873357	1
chr9	10873370	10873371	1
chr9	10873420	10873421	1
chr9	10873449	10873450	1
chr9	10873490	10873491	1
chr9	10873494	10873495	1
chr9	10873524	10873525	1
chr9	10873874	10873875	1
chr9	10873880	10873881	1
chr9	10873881	10873882	1
chr9	10873883	10873884	1
chr9	10873890	10873891	1
chr9	10873904	10873905	1
chr9	10873905	10873906	1
chr9	10873913	10873914	1
chr9	10874221	10874222	1
chr9	10874351	10874352	1
chr9	10874408	10874409	1
chr9	10874411	10874412	1
chr9	10874431	10874432	1
chr9	10874456	10874457	1
chr9	10874466	10874467	1
chr9	10874475	10874476	1
chr9	10874487	10874488	1
chr9	10874493	10874494	1
chr9	10874504	10874505	1
chr9	10874512	10874513	1
chr9	10874535	10874536	1
chr9	10874536	10874537	1
chr9	10874538	10874539	1
chr9	10874549	10874550	1
chr9	10874550	10874551	1
chr9	10877039	10877040	1
chr9	10877076	10877077	1
chr9	10877127	10877128	1
chr9	10877144	10877145	1
chr9	10877287	10877288	1
chr9	10877332	10877333	1
chr9	10877367	10877368	1
chr9	10877385	10877386	1
chr9	10877388	10877389	1
chr9	10877440	10877441	1
chr9	10877875	10877876	1
chr9	10877900	10877901	1
chr9	10878282	10878283	1
chr9	10878283	10878284	1
chr9	10878290	10878291	1
chr9	11003802	11003803	1
chr9	11012614	11012615	1
chr9	11012728	11012729	1
chr9	11013778	11013779	1
chr9	11013832	11013833	1
chr9	11013842	11013843	1
chr9	11013917	11013918	1
chr9	11288771	11288772	1
chr9	12143886	12143887	1
chr9	12155255	12155256	1
chr9	15939616	15939617	1
chr9	15939975	15939976	1
chr9	15947748	15947749	1
chr9	15947752	15947753	1
chr9	15947815	15947816	1
chr9	15947816	15947817	1
chr9	15968095	15968096	1
chr9	16768155	16768156	1
chr9	17032257	17032258	1
chr9	17032337	17032338	1
chr9	17038539	17038540	1
chr9	17329610	17329611	1
chr9	17697806	17697807	1
chr9	19163273	19163274	1
chr10	268887	268888	1
chr10	437777	437778	1
chr10	456757	456758	1
chr10	618862	618863	1
chr10	621737	621738	1
chr10	623553	623554	1
chr10	822773	822774	1
chr10	1447280	1447281	1
chr10	2130696	2130697	1
chr10	2131941	2131942	1
chr10	2131956	2131957	1
chr10	2143527	2143528	1
chr10	2240751	2240752	1
chr10	2241683	2241684	1
chr10	2242597	2242598	1
chr10	2245790	2245791	1
chr10	2245964	2245965	1
chr10	2460967	2460968	1
chr10	2469335	2469336	1
chr10	2474234	2474235	1
[truncated: 1,055 more rows]
