# Supplementary material for: Genomic insights into local adaptation and future climate-induced vulnerability of a keystone forest tree in East Asia
Source: Nat Commun. 2022 Nov 1;13:6541. doi: 10.1038/s41467-022-34206-8 (PMC9626627; doi:10.1038/s41467-022-34206-8)
Supplement: Supplementary file 8 — Source Data [file 41467_2022_34206_MOESM8_ESM.zip › Source data/Fig1/gc.txt]

chr1	0	100000	0.36611
chr1	100000	200000	0.35647
chr1	200000	300000	0.35248
chr1	300000	400000	0.34235
chr1	400000	500000	0.33047
chr1	500000	600000	0.32057
chr1	600000	700000	0.34285
chr1	700000	800000	0.34815
chr1	800000	900000	0.34325
chr1	900000	1000000	0.36281
chr1	1000000	1100000	0.35198
chr1	1100000	1200000	0.34415
chr1	1200000	1300000	0.34297
chr1	1300000	1400000	0.36057
chr1	1400000	1500000	0.33757
chr1	1500000	1600000	0.34582
chr1	1600000	1700000	0.33347
chr1	1700000	1800000	0.3217
chr1	1800000	1900000	0.3372
chr1	1900000	2000000	0.32693
chr1	2000000	2100000	0.31919
chr1	2100000	2200000	0.33375
chr1	2200000	2300000	0.33239
chr1	2300000	2400000	0.34236
chr1	2400000	2500000	0.343423423423423
chr1	2500000	2600000	0.32247
chr1	2600000	2700000	0.3171
chr1	2700000	2800000	0.32685
chr1	2800000	2900000	0.32453
chr1	2900000	3000000	0.33079
chr1	3000000	3100000	0.34656
chr1	3100000	3200000	0.34207
chr1	3200000	3300000	0.33418
chr1	3300000	3400000	0.33839
chr1	3400000	3500000	0.35874
chr1	3500000	3600000	0.3509
chr1	3600000	3700000	0.35618
chr1	3700000	3800000	0.341801801801802
chr1	3800000	3900000	0.33504
chr1	3900000	4000000	0.32688
chr1	4000000	4100000	0.33176
chr1	4100000	4200000	0.31199
chr1	4200000	4300000	0.34709
chr1	4300000	4400000	0.36978
chr1	4400000	4500000	0.35308
chr1	4500000	4600000	0.3372
chr1	4600000	4700000	0.34262
chr1	4700000	4800000	0.327427427427427
chr1	4800000	4900000	0.36196
chr1	4900000	5000000	0.33705
chr1	5000000	5100000	0.32651
chr1	5100000	5200000	0.34106
chr1	5200000	5300000	0.32486
chr1	5300000	5400000	0.32664
chr1	5400000	5500000	0.31904
chr1	5500000	5600000	0.31997
chr1	5600000	5700000	0.31959
chr1	5700000	5800000	0.32186
chr1	5800000	5900000	0.33926
chr1	5900000	6000000	0.35013013013013
chr1	6000000	6100000	0.35558
chr1	6100000	6200000	0.33327
chr1	6200000	6300000	0.34399
chr1	6300000	6400000	0.34693
chr1	6400000	6500000	0.32842
chr1	6500000	6600000	0.31622
chr1	6600000	6700000	0.34606
chr1	6700000	6800000	0.32232
chr1	6800000	6900000	0.31737
chr1	6900000	7000000	0.34253
chr1	7000000	7100000	0.32246
chr1	7100000	7200000	0.32655
chr1	7200000	7300000	0.32847
chr1	7300000	7400000	0.32064
chr1	7400000	7500000	0.32916
chr1	7500000	7600000	0.31251
chr1	7600000	7700000	0.32259
chr1	7700000	7800000	0.31996
chr1	7800000	7900000	0.31311
chr1	7900000	8000000	0.3211
chr1	8000000	8100000	0.33293
chr1	8100000	8200000	0.335665665665666
chr1	8200000	8300000	0.32299
chr1	8300000	8400000	0.3211
chr1	8400000	8500000	0.32709
chr1	8500000	8600000	0.31868
chr1	8600000	8700000	0.32478
chr1	8700000	8800000	0.31221
chr1	8800000	8900000	0.34114
chr1	8900000	9000000	0.33056
chr1	9000000	9100000	0.33459
chr1	9100000	9200000	0.35305
chr1	9200000	9300000	0.33233
chr1	9300000	9400000	0.37297
chr1	9400000	9500000	0.32991
chr1	9500000	9600000	0.3265
chr1	9600000	9700000	0.33698
chr1	9700000	9800000	0.33447
chr1	9800000	9900000	0.33961
chr1	9900000	10000000	0.32415
chr1	10000000	10100000	0.33175
chr1	10100000	10200000	0.32714
chr1	10200000	10300000	0.31686
chr1	10300000	10400000	0.32041
chr1	10400000	10500000	0.30228
chr1	10500000	10600000	0.3091
chr1	10600000	10700000	0.32621
chr1	10700000	10800000	0.31615
chr1	10800000	10900000	0.33714
chr1	10900000	11000000	0.34575
chr1	11000000	11100000	0.35854
chr1	11100000	11200000	0.344144144144144
chr1	11200000	11300000	0.32806
chr1	11300000	11400000	0.31836
chr1	11400000	11500000	0.32538
chr1	11500000	11600000	0.31327
chr1	11600000	11700000	0.33283
chr1	11700000	11800000	0.31285
chr1	11800000	11900000	0.33025
chr1	11900000	12000000	0.31717
chr1	12000000	12100000	0.30821
chr1	12100000	12200000	0.32569
chr1	12200000	12300000	0.34702
chr1	12300000	12400000	0.35191
chr1	12400000	12500000	0.33223
chr1	12500000	12600000	0.31955
chr1	12600000	12700000	0.31448
chr1	12700000	12800000	0.32846
chr1	12800000	12900000	0.31569
chr1	12900000	13000000	0.31854
chr1	13000000	13100000	0.31525
chr1	13100000	13200000	0.30738
chr1	13200000	13300000	0.3268
chr1	13300000	13400000	0.32285
chr1	13400000	13500000	0.3207
chr1	13500000	13600000	0.30067
chr1	13600000	13700000	0.2991
chr1	13700000	13800000	0.3142
chr1	13800000	13900000	0.32937
chr1	13900000	14000000	0.31391
chr1	14000000	14100000	0.31786
chr1	14100000	14200000	0.32871
chr1	14200000	14300000	0.3181
chr1	14300000	14400000	0.3182
chr1	14400000	14500000	0.32044
chr1	14500000	14600000	0.31504
chr1	14600000	14700000	0.31944
chr1	14700000	14800000	0.32745
chr1	14800000	14900000	0.30676
chr1	14900000	15000000	0.31194
chr1	15000000	15100000	0.34029
chr1	15100000	15200000	0.31337
chr1	15200000	15300000	0.32237
chr1	15300000	15400000	0.32982
chr1	15400000	15500000	0.32939
chr1	15500000	15600000	0.33638
chr1	15600000	15700000	0.36509
chr1	15700000	15800000	0.34991
chr1	15800000	15900000	0.32277
chr1	15900000	16000000	0.31554
chr1	16000000	16100000	0.32936
chr1	16100000	16200000	0.31376
chr1	16200000	16300000	0.32053
chr1	16300000	16400000	0.32905
chr1	16400000	16500000	0.32892
chr1	16500000	16600000	0.3422
chr1	16600000	16700000	0.32944
chr1	16700000	16800000	0.32395
chr1	16800000	16900000	0.32303
chr1	16900000	17000000	0.32464
chr1	17000000	17100000	0.30712
chr1	17100000	17200000	0.33416
chr1	17200000	17300000	0.33301
chr1	17300000	17400000	0.32668
chr1	17400000	17500000	0.32607
chr1	17500000	17600000	0.32722
chr1	17600000	17700000	0.32774
chr1	17700000	17800000	0.31423
chr1	17800000	17900000	0.32448
chr1	17900000	18000000	0.33422
chr1	18000000	18100000	0.33919
chr1	18100000	18200000	0.3339
chr1	18200000	18300000	0.3219
chr1	18300000	18400000	0.3248
chr1	18400000	18500000	0.33959
chr1	18500000	18600000	0.32746
chr1	18600000	18700000	0.34884
chr1	18700000	18800000	0.32746
chr1	18800000	18900000	0.31562
chr1	18900000	19000000	0.32495
chr1	19000000	19100000	0.34598
chr1	19100000	19200000	0.34601
chr1	19200000	19300000	0.32682
chr1	19300000	19400000	0.32879
chr1	19400000	19500000	0.34064
chr1	19500000	19600000	0.34679
chr1	19600000	19700000	0.33067
chr1	19700000	19800000	0.33551
chr1	19800000	19900000	0.32337
chr1	19900000	20000000	0.33204
chr1	20000000	20100000	0.33635
chr1	20100000	20200000	0.33688
chr1	20200000	20300000	0.34332
chr1	20300000	20400000	0.34788
chr1	20400000	20500000	0.33806
chr1	20500000	20600000	0.34675
chr1	20600000	20700000	0.33594
chr1	20700000	20800000	0.33948
chr1	20800000	20900000	0.33264
chr1	20900000	21000000	0.34859
chr1	21000000	21100000	0.34422
chr1	21100000	21200000	0.33598
chr1	21200000	21300000	0.325265265265265
chr1	21300000	21400000	0.31301
chr1	21400000	21500000	0.34056
chr1	21500000	21600000	0.33553
chr1	21600000	21700000	0.3264
chr1	21700000	21800000	0.32546
chr1	21800000	21900000	0.34911
chr1	21900000	22000000	0.33401
chr1	22000000	22100000	0.33524
chr1	22100000	22200000	0.3348
chr1	22200000	22300000	0.34204
chr1	22300000	22400000	0.33908
chr1	22400000	22500000	0.33945
chr1	22500000	22600000	0.31418
chr1	22600000	22700000	0.32833
chr1	22700000	22800000	0.32994
chr1	22800000	22900000	0.32
chr1	22900000	23000000	0.3364
chr1	23000000	23100000	0.32888
chr1	23100000	23200000	0.33684
chr1	23200000	23300000	0.34286
chr1	23300000	23400000	0.33905
chr1	23400000	23500000	0.3567
chr1	23500000	23600000	0.34768
chr1	23600000	23700000	0.34453
chr1	23700000	23800000	0.3414
chr1	23800000	23900000	0.35025
chr1	23900000	24000000	0.35596
chr1	24000000	24100000	0.33958
chr1	24100000	24200000	0.32214
chr1	24200000	24300000	0.32369
chr1	24300000	24400000	0.33706
chr1	24400000	24500000	0.34235
chr1	24500000	24600000	0.35014
chr1	24600000	24700000	0.3416
chr1	24700000	24800000	0.34956
chr1	24800000	24900000	0.32791
chr1	24900000	25000000	0.35019
chr1	25000000	25100000	0.33552
chr1	25100000	25200000	0.3348
chr1	25200000	25300000	0.32183
chr1	25300000	25400000	0.34967
chr1	25400000	25500000	0.32783
chr1	25500000	25600000	0.3311
chr1	25600000	25700000	0.34142
chr1	25700000	25800000	0.33822
chr1	25800000	25900000	0.32983
chr1	25900000	26000000	0.32499
chr1	26000000	26100000	0.3229
chr1	26100000	26200000	0.33866
chr1	26200000	26300000	0.33689
chr1	26300000	26400000	0.3249
chr1	26400000	26500000	0.36102
chr1	26500000	26600000	0.343573573573574
chr1	26600000	26700000	0.33721
chr1	26700000	26800000	0.35028
chr1	26800000	26900000	0.34683
chr1	26900000	27000000	0.33994
chr1	27000000	27100000	0.3432
chr1	27100000	27200000	0.34672
chr1	27200000	27300000	0.35723
chr1	27300000	27400000	0.35463
chr1	27400000	27500000	0.35264
chr1	27500000	27600000	0.32465
chr1	27600000	27700000	0.33676
chr1	27700000	27800000	0.34554
chr1	27800000	27900000	0.3325
chr1	27900000	28000000	0.338898898898899
chr1	28000000	28100000	0.34347
chr1	28100000	28200000	0.32839
chr1	28200000	28300000	0.33908
chr1	28300000	28400000	0.33126
chr1	28400000	28500000	0.32953
chr1	28500000	28600000	0.31088
chr1	28600000	28700000	0.31608
chr1	28700000	28800000	0.30345
chr1	28800000	28900000	0.32577
chr1	28900000	29000000	0.32219
chr1	29000000	29100000	0.33373
chr1	29100000	29200000	0.32983
chr1	29200000	29300000	0.34019
chr1	29300000	29400000	0.34565
chr1	29400000	29500000	0.32418
chr1	29500000	29600000	0.33922
chr1	29600000	29700000	0.32707
chr1	29700000	29800000	0.32792
chr1	29800000	29900000	0.32566
chr1	29900000	30000000	0.31653
chr1	30000000	30100000	0.32525
chr1	30100000	30200000	0.32103
chr1	30200000	30300000	0.33188
chr1	30300000	30400000	0.34527
chr1	30400000	30500000	0.32704
chr1	30500000	30600000	0.35492
chr1	30600000	30700000	0.33133
chr1	30700000	30800000	0.35893
chr1	30800000	30900000	0.3475
chr1	30900000	31000000	0.3379
chr1	31000000	31100000	0.32882
chr1	31100000	31200000	0.31442
chr1	31200000	31300000	0.32313
chr1	31300000	31400000	0.32859
chr1	31400000	31500000	0.34073
chr1	31500000	31600000	0.32115
chr1	31600000	31700000	0.33089
chr1	31700000	31800000	0.33671
chr1	31800000	31900000	0.35146
chr1	31900000	32000000	0.35261
chr1	32000000	32100000	0.37433
chr1	32100000	32200000	0.37077
chr1	32200000	32300000	0.36791
chr1	32300000	32400000	0.37999
chr1	32400000	32500000	0.34232
chr1	32500000	32600000	0.3602
chr1	32600000	32700000	0.36828
chr1	32700000	32800000	0.40977
chr1	32800000	32900000	0.41998998998999
chr1	32900000	33000000	0.32929
chr1	33000000	33100000	0.3304
chr1	33100000	33200000	0.32619
chr1	33200000	33300000	0.31907
chr1	33300000	33400000	0.32802
chr1	33400000	33500000	0.3132
chr1	33500000	33600000	0.32011
chr1	33600000	33700000	0.31785
chr1	33700000	33800000	0.32433
chr1	33800000	33900000	0.31616
chr1	33900000	34000000	0.325305305305305
chr1	34000000	34100000	0.33112
chr1	34100000	34200000	0.32332
chr1	34200000	34300000	0.31122
chr1	34300000	34400000	0.31645
chr1	34400000	34500000	0.32649
chr1	34500000	34600000	0.32907
chr1	34600000	34700000	0.32386
chr1	34700000	34800000	0.32375
chr1	34800000	34900000	0.3208
chr1	34900000	35000000	0.30384
chr1	35000000	35100000	0.33605
chr1	35100000	35200000	0.30509
chr1	35200000	35300000	0.32347
chr1	35300000	35400000	0.32048
chr1	35400000	35500000	0.34534
chr1	35500000	35600000	0.33782
chr1	35600000	35700000	0.32183
chr1	35700000	35800000	0.3312
chr1	35800000	35900000	0.33354
chr1	35900000	36000000	0.3329
chr1	36000000	36100000	0.30979
chr1	36100000	36200000	0.33679
chr1	36200000	36300000	0.31203
chr1	36300000	36400000	0.32645
chr1	36400000	36500000	0.31897
chr1	36500000	36600000	0.31648
chr1	36600000	36700000	0.31895
chr1	36700000	36800000	0.31398
chr1	36800000	36900000	0.31575
chr1	36900000	37000000	0.33097
chr1	37000000	37100000	0.3437
chr1	37100000	37200000	0.32589
chr1	37200000	37300000	0.34483
chr1	37300000	37400000	0.32286
chr1	37400000	37500000	0.33064
chr1	37500000	37600000	0.34118
chr1	37600000	37700000	0.33392
chr1	37700000	37800000	0.31327
chr1	37800000	37900000	0.32875
chr1	37900000	38000000	0.32479
chr1	38000000	38100000	0.31945
chr1	38100000	38200000	0.33282
chr1	38200000	38300000	0.32627
chr1	38300000	38400000	0.32791
chr1	38400000	38500000	0.33041
chr1	38500000	38600000	0.33298
chr1	38600000	38700000	0.33135
chr1	38700000	38800000	0.33089
chr1	38800000	38900000	0.34188
chr1	38900000	39000000	0.32895
chr1	39000000	39100000	0.32575
chr1	39100000	39200000	0.33674
chr1	39200000	39300000	0.33549
chr1	39300000	39400000	0.30788
chr1	39400000	39500000	0.32474
chr1	39500000	39600000	0.31918
chr1	39600000	39700000	0.3355
chr1	39700000	39800000	0.33536
chr1	39800000	39900000	0.32692
chr1	39900000	40000000	0.33391
chr1	40000000	40100000	0.34058
chr1	40100000	40200000	0.36713
chr1	40200000	40300000	0.36869
chr1	40300000	40400000	0.32763
chr1	40400000	40500000	0.33141
chr1	40500000	40600000	0.33467
chr1	40600000	40700000	0.34143
chr1	40700000	40800000	0.3349
chr1	40800000	40900000	0.33378
chr1	40900000	41000000	0.34415
chr1	41000000	41100000	0.32563
chr1	41100000	41200000	0.33503
chr1	41200000	41300000	0.32288
chr1	41300000	41400000	0.32052
chr1	41400000	41500000	0.32461
chr1	41500000	41600000	0.31844
chr1	41600000	41700000	0.3252
chr1	41700000	41800000	0.32865
chr1	41800000	41900000	0.32113
chr1	41900000	42000000	0.3391
chr1	42000000	42100000	0.33328
chr1	42100000	42200000	0.3228
chr1	42200000	42300000	0.32875
chr1	42300000	42400000	0.33067
chr1	42400000	42500000	0.33116
chr1	42500000	42600000	0.33327
chr1	42600000	42700000	0.32111
chr1	42700000	42800000	0.33705
chr1	42800000	42900000	0.3426
chr1	42900000	43000000	0.3332
chr1	43000000	43100000	0.33089
chr1	43100000	43200000	0.31813
chr1	43200000	43300000	0.33104
chr1	43300000	43400000	0.31464
chr1	43400000	43500000	0.33103
chr1	43500000	43600000	0.33066
chr1	43600000	43700000	0.32646
chr1	43700000	43800000	0.33452
chr1	43800000	43900000	0.32648
chr1	43900000	44000000	0.3229
chr1	44000000	44100000	0.32006
chr1	44100000	44200000	0.34279
chr1	44200000	44300000	0.33618
chr1	44300000	44400000	0.34458
chr1	44400000	44500000	0.32441
chr1	44500000	44600000	0.32286
chr1	44600000	44700000	0.31841
chr1	44700000	44800000	0.3312
chr1	44800000	44900000	0.33358
chr1	44900000	45000000	0.32666
chr1	45000000	45100000	0.33028
chr1	45100000	45200000	0.31757
chr1	45200000	45300000	0.32845
chr1	45300000	45400000	0.34045
chr1	45400000	45500000	0.33308
chr1	45500000	45600000	0.34794
chr1	45600000	45700000	0.33909
chr1	45700000	45800000	0.32576
chr1	45800000	45900000	0.34559
chr1	45900000	46000000	0.32549
chr1	46000000	46100000	0.33465
chr1	46100000	46200000	0.32341
chr1	46200000	46300000	0.33237
chr1	46300000	46400000	0.33542
chr1	46400000	46500000	0.32823
chr1	46500000	46600000	0.31648
chr1	46600000	46700000	0.33446
chr1	46700000	46800000	0.33769
chr1	46800000	46900000	0.3442
chr1	46900000	47000000	0.33487
chr1	47000000	47100000	0.3378
chr1	47100000	47200000	0.33961
chr1	47200000	47300000	0.32601
chr1	47300000	47400000	0.34574
chr1	47400000	47500000	0.3329
chr1	47500000	47600000	0.36858
chr1	47600000	47700000	0.33229
chr1	47700000	47800000	0.33995
chr1	47800000	47900000	0.34153
chr1	47900000	48000000	0.34524
chr1	48000000	48100000	0.351001001001001
chr1	48100000	48200000	0.35565
chr1	48200000	48300000	0.33316
chr1	48300000	48400000	0.34063
chr1	48400000	48500000	0.35584
chr1	48500000	48600000	0.34502
chr1	48600000	48700000	0.3475
chr1	48700000	48800000	0.34397
chr1	48800000	48900000	0.35714
chr1	48900000	49000000	0.33172
chr1	49000000	49100000	0.33545
chr1	49100000	49200000	0.34321
chr1	49200000	49300000	0.345225225225225
chr1	49300000	49400000	0.34293
chr1	49400000	49500000	0.34187
chr1	49500000	49600000	0.33691
chr1	49600000	49700000	0.32113
chr1	49700000	49800000	0.32273
chr1	49800000	49900000	0.32955
chr1	49900000	50000000	0.32288
chr1	50000000	50100000	0.33809
chr1	50100000	50200000	0.32672
chr1	50200000	50300000	0.33354
chr1	50300000	50400000	0.3373
chr1	50400000	50500000	0.34695
chr1	50500000	50600000	0.34668
chr1	50600000	50700000	0.3458
chr1	50700000	50800000	0.35568
chr1	50800000	50900000	0.35959
chr1	50900000	51000000	0.36793
chr1	51000000	51100000	0.345775775775776
chr1	51100000	51200000	0.09351
chr2	0	100000	0.35268
chr2	100000	200000	0.34751
chr2	200000	300000	0.3522
chr2	300000	400000	0.33721
chr2	400000	500000	0.34081
chr2	500000	600000	0.32882
chr2	600000	700000	0.35043
chr2	700000	800000	0.34669
chr2	800000	900000	0.340790790790791
chr2	900000	1000000	0.33308
chr2	1000000	1100000	0.32594
chr2	1100000	1200000	0.33375
chr2	1200000	1300000	0.31847
chr2	1300000	1400000	0.31616
chr2	1400000	1500000	0.3255
chr2	1500000	1600000	0.33766
chr2	1600000	1700000	0.35311
chr2	1700000	1800000	0.33844
chr2	1800000	1900000	0.34392
chr2	1900000	2000000	0.3339
chr2	2000000	2100000	0.33515
chr2	2100000	2200000	0.32347
chr2	2200000	2300000	0.32561
chr2	2300000	2400000	0.31055
chr2	2400000	2500000	0.32915
chr2	2500000	2600000	0.33672
chr2	2600000	2700000	0.32805
chr2	2700000	2800000	0.33635
chr2	2800000	2900000	0.3279
chr2	2900000	3000000	0.33508
chr2	3000000	3100000	0.33089
chr2	3100000	3200000	0.33356
chr2	3200000	3300000	0.32692
chr2	3300000	3400000	0.33389
chr2	3400000	3500000	0.33987
chr2	3500000	3600000	0.33472
chr2	3600000	3700000	0.31863
chr2	3700000	3800000	0.33402
chr2	3800000	3900000	0.33107
chr2	3900000	4000000	0.32823
chr2	4000000	4100000	0.33822
chr2	4100000	4200000	0.31809
chr2	4200000	4300000	0.33712
chr2	4300000	4400000	0.33497
chr2	4400000	4500000	0.3377
chr2	4500000	4600000	0.33822
chr2	4600000	4700000	0.32028
chr2	4700000	4800000	0.33244
chr2	4800000	4900000	0.32806
chr2	4900000	5000000	0.32167
chr2	5000000	5100000	0.34004
chr2	5100000	5200000	0.3288
chr2	5200000	5300000	0.32584
chr2	5300000	5400000	0.31927
chr2	5400000	5500000	0.33894
chr2	5500000	5600000	0.3165
chr2	5600000	5700000	0.32649
chr2	5700000	5800000	0.34146
chr2	5800000	5900000	0.34922
chr2	5900000	6000000	0.3436
chr2	6000000	6100000	0.33052
chr2	6100000	6200000	0.33123
chr2	6200000	6300000	0.32285
chr2	6300000	6400000	0.33556
chr2	6400000	6500000	0.32547
chr2	6500000	6600000	0.34738
chr2	6600000	6700000	0.33227
chr2	6700000	6800000	0.32509
chr2	6800000	6900000	0.33614
chr2	6900000	7000000	0.33285
chr2	7000000	7100000	0.32406
chr2	7100000	7200000	0.33406
chr2	7200000	7300000	0.33896
chr2	7300000	7400000	0.31921
chr2	7400000	7500000	0.33391
chr2	7500000	7600000	0.32346
chr2	7600000	7700000	0.30887
chr2	7700000	7800000	0.31506
chr2	7800000	7900000	0.33773
chr2	7900000	8000000	0.33643
chr2	8000000	8100000	0.3229
chr2	8100000	8200000	0.31639
chr2	8200000	8300000	0.33078
chr2	8300000	8400000	0.33214
chr2	8400000	8500000	0.33589
chr2	8500000	8600000	0.3362
chr2	8600000	8700000	0.3338
chr2	8700000	8800000	0.33121
chr2	8800000	8900000	0.33315
chr2	8900000	9000000	0.32492
chr2	9000000	9100000	0.32197
chr2	9100000	9200000	0.32802
chr2	9200000	9300000	0.32977
chr2	9300000	9400000	0.31952
chr2	9400000	9500000	0.32645
chr2	9500000	9600000	0.33905
chr2	9600000	9700000	0.32206
chr2	9700000	9800000	0.31787
chr2	9800000	9900000	0.33047
chr2	9900000	10000000	0.32249
chr2	10000000	10100000	0.31462
chr2	10100000	10200000	0.30676
chr2	10200000	10300000	0.32239
chr2	10300000	10400000	0.33361
chr2	10400000	10500000	0.30582
chr2	10500000	10600000	0.33688
chr2	10600000	10700000	0.33148
chr2	10700000	10800000	0.32604
chr2	10800000	10900000	0.3349
chr2	10900000	11000000	0.30959
chr2	11000000	11100000	0.32774
chr2	11100000	11200000	0.31382
chr2	11200000	11300000	0.31044
chr2	11300000	11400000	0.31485
chr2	11400000	11500000	0.31609
chr2	11500000	11600000	0.31046
chr2	11600000	11700000	0.31243
chr2	11700000	11800000	0.31838
chr2	11800000	11900000	0.32502
chr2	11900000	12000000	0.31631
chr2	12000000	12100000	0.32614
chr2	12100000	12200000	0.33526
chr2	12200000	12300000	0.32384
chr2	12300000	12400000	0.31338
chr2	12400000	12500000	0.33204
chr2	12500000	12600000	0.31437
chr2	12600000	12700000	0.31324
chr2	12700000	12800000	0.31797
chr2	12800000	12900000	0.31612
chr2	12900000	13000000	0.3033
chr2	13000000	13100000	0.35165
chr2	13100000	13200000	0.30741
chr2	13200000	13300000	0.29339
chr2	13300000	13400000	0.32426
chr2	13400000	13500000	0.33544
chr2	13500000	13600000	0.32033
chr2	13600000	13700000	0.31913
chr2	13700000	13800000	0.31095
chr2	13800000	13900000	0.32935
chr2	13900000	14000000	0.30908
chr2	14000000	14100000	0.33072
chr2	14100000	14200000	0.31999
chr2	14200000	14300000	0.31694
chr2	14300000	14400000	0.32027
chr2	14400000	14500000	0.33996
chr2	14500000	14600000	0.32585
chr2	14600000	14700000	0.38024024024024
chr2	14700000	14800000	0.34962
chr2	14800000	14900000	0.31189
chr2	14900000	15000000	0.34069
chr2	15000000	15100000	0.30819
chr2	15100000	15200000	0.35838
chr2	15200000	15300000	0.31349
chr2	15300000	15400000	0.34209
chr2	15400000	15500000	0.32724
chr2	15500000	15600000	0.33639
chr2	15600000	15700000	0.31485
chr2	15700000	15800000	0.31837
chr2	15800000	15900000	0.33419
chr2	15900000	16000000	0.32455
chr2	16000000	16100000	0.3171
chr2	16100000	16200000	0.31991991991992
chr2	16200000	16300000	0.34005
chr2	16300000	16400000	0.31504
chr2	16400000	16500000	0.33029
chr2	16500000	16600000	0.31993
chr2	16600000	16700000	0.31957
chr2	16700000	16800000	0.34901
chr2	16800000	16900000	0.34077
chr2	16900000	17000000	0.33621
chr2	17000000	17100000	0.355355355355355
chr2	17100000	17200000	0.34147
chr2	17200000	17300000	0.33129
chr2	17300000	17400000	0.32545
chr2	17400000	17500000	0.323
chr2	17500000	17600000	0.31252
chr2	17600000	17700000	0.3113
chr2	17700000	17800000	0.31094
chr2	17800000	17900000	0.32818
chr2	17900000	18000000	0.31959
chr2	18000000	18100000	0.32923
chr2	18100000	18200000	0.31857
chr2	18200000	18300000	0.31921
chr2	18300000	18400000	0.32394
chr2	18400000	18500000	0.33604
chr2	18500000	18600000	0.33221
chr2	18600000	18700000	0.31106
chr2	18700000	18800000	0.32954
chr2	18800000	18900000	0.32796
chr2	18900000	19000000	0.34612
chr2	19000000	19100000	0.32385
chr2	19100000	19200000	0.325
chr2	19200000	19300000	0.33048
chr2	19300000	19400000	0.3253
chr2	19400000	19500000	0.31699
chr2	19500000	19600000	0.31199
chr2	19600000	19700000	0.31953
chr2	19700000	19800000	0.31471
chr2	19800000	19900000	0.33513
chr2	19900000	20000000	0.33214
chr2	20000000	20100000	0.32247
chr2	20100000	20200000	0.33052
chr2	20200000	20300000	0.32226
chr2	20300000	20400000	0.34239
chr2	20400000	20500000	0.30943
chr2	20500000	20600000	0.31686
chr2	20600000	20700000	0.31403
chr2	20700000	20800000	0.31863
chr2	20800000	20900000	0.33442
chr2	20900000	21000000	0.33001
chr2	21000000	21100000	0.33433
chr2	21100000	21200000	0.3397
chr2	21200000	21300000	0.34666
chr2	21300000	21400000	0.32751
chr2	21400000	21500000	0.32529
chr2	21500000	21600000	0.35292
chr2	21600000	21700000	0.3443
chr2	21700000	21800000	0.33469
chr2	21800000	21900000	0.31868
chr2	21900000	22000000	0.33289
chr2	22000000	22100000	0.30649
chr2	22100000	22200000	0.32381
chr2	22200000	22300000	0.32786
chr2	22300000	22400000	0.33404
chr2	22400000	22500000	0.34225
chr2	22500000	22600000	0.33307
chr2	22600000	22700000	0.31783
chr2	22700000	22800000	0.3319
chr2	22800000	22900000	0.3394
chr2	22900000	23000000	0.33342
chr2	23000000	23100000	0.32678
chr2	23100000	23200000	0.34579
chr2	23200000	23300000	0.32568
chr2	23300000	23400000	0.33576
chr2	23400000	23500000	0.32403
chr2	23500000	23600000	0.32848
chr2	23600000	23700000	0.34059
chr2	23700000	23800000	0.33217
chr2	23800000	23900000	0.35049
chr2	23900000	24000000	0.34249
chr2	24000000	24100000	0.33579
chr2	24100000	24200000	0.32875
chr2	24200000	24300000	0.34376
chr2	24300000	24400000	0.34895
chr2	24400000	24500000	0.32874
chr2	24500000	24600000	0.33288
chr2	24600000	24700000	0.33408
chr2	24700000	24800000	0.33089
chr2	24800000	24900000	0.32989
chr2	24900000	25000000	0.32069
chr2	25000000	25100000	0.31013
chr2	25100000	25200000	0.33725
chr2	25200000	25300000	0.33082
chr2	25300000	25400000	0.33742
chr2	25400000	25500000	0.33889
chr2	25500000	25600000	0.34743
chr2	25600000	25700000	0.34064
chr2	25700000	25800000	0.35602
chr2	25800000	25900000	0.35998998998999
chr2	25900000	26000000	0.34179
chr2	26000000	26100000	0.34254
chr2	26100000	26200000	0.362742742742743
chr2	26200000	26300000	0.36041
chr2	26300000	26400000	0.34673
chr2	26400000	26500000	0.33849
chr2	26500000	26600000	0.35357
chr2	26600000	26700000	0.35607
chr2	26700000	26800000	0.06583
chr3	0	100000	0.34872
chr3	100000	200000	0.35558
chr3	200000	300000	0.34901
chr3	300000	400000	0.35341
chr3	400000	500000	0.35376
chr3	500000	600000	0.35204
chr3	600000	700000	0.34952
chr3	700000	800000	0.34334
chr3	800000	900000	0.343
chr3	900000	1000000	0.33481
chr3	1000000	1100000	0.34285
chr3	1100000	1200000	0.33018
chr3	1200000	1300000	0.33283
chr3	1300000	1400000	0.34155
chr3	1400000	1500000	0.33161
chr3	1500000	1600000	0.34226
chr3	1600000	1700000	0.35606
chr3	1700000	1800000	0.33936
chr3	1800000	1900000	0.34392
chr3	1900000	2000000	0.33082
chr3	2000000	2100000	0.32539
chr3	2100000	2200000	0.35185
chr3	2200000	2300000	0.3418
chr3	2300000	2400000	0.33184
chr3	2400000	2500000	0.34228
chr3	2500000	2600000	0.32666
chr3	2600000	2700000	0.33441
chr3	2700000	2800000	0.34581
chr3	2800000	2900000	0.33919
chr3	2900000	3000000	0.33872
chr3	3000000	3100000	0.34068
chr3	3100000	3200000	0.34544
chr3	3200000	3300000	0.33511
chr3	3300000	3400000	0.35396
chr3	3400000	3500000	0.33734
chr3	3500000	3600000	0.33895
chr3	3600000	3700000	0.33066
chr3	3700000	3800000	0.33903
chr3	3800000	3900000	0.33699
chr3	3900000	4000000	0.33339
chr3	4000000	4100000	0.338
chr3	4100000	4200000	0.3288
chr3	4200000	4300000	0.33645
chr3	4300000	4400000	0.32379
chr3	4400000	4500000	0.32713
chr3	4500000	4600000	0.33297
chr3	4600000	4700000	0.33373
chr3	4700000	4800000	0.32345
chr3	4800000	4900000	0.33237
chr3	4900000	5000000	0.32339
chr3	5000000	5100000	0.32745
chr3	5100000	5200000	0.33585
chr3	5200000	5300000	0.33363
chr3	5300000	5400000	0.32009
chr3	5400000	5500000	0.32273
chr3	5500000	5600000	0.32484
chr3	5600000	5700000	0.33384
chr3	5700000	5800000	0.33428
chr3	5800000	5900000	0.31243
chr3	5900000	6000000	0.32134
chr3	6000000	6100000	0.33665
chr3	6100000	6200000	0.33405
chr3	6200000	6300000	0.32741
chr3	6300000	6400000	0.33924
chr3	6400000	6500000	0.32642
chr3	6500000	6600000	0.31399
chr3	6600000	6700000	0.30892
chr3	6700000	6800000	0.33729
chr3	6800000	6900000	0.33031
chr3	6900000	7000000	0.30792
chr3	7000000	7100000	0.32482
chr3	7100000	7200000	0.32414
chr3	7200000	7300000	0.32821
chr3	7300000	7400000	0.32342
chr3	7400000	7500000	0.33352
chr3	7500000	7600000	0.32842
chr3	7600000	7700000	0.31492
chr3	7700000	7800000	0.32622
chr3	7800000	7900000	0.34124
chr3	7900000	8000000	0.32252
chr3	8000000	8100000	0.32013
chr3	8100000	8200000	0.32216
chr3	8200000	8300000	0.34812
chr3	8300000	8400000	0.33104
chr3	8400000	8500000	0.31685
chr3	8500000	8600000	0.33011
chr3	8600000	8700000	0.33355
chr3	8700000	8800000	0.33256
chr3	8800000	8900000	0.32718
chr3	8900000	9000000	0.34397
chr3	9000000	9100000	0.33083
chr3	9100000	9200000	0.32307
chr3	9200000	9300000	0.31732
chr3	9300000	9400000	0.33584
chr3	9400000	9500000	0.3298
chr3	9500000	9600000	0.33836
chr3	9600000	9700000	0.31806
chr3	9700000	9800000	0.32631
chr3	9800000	9900000	0.32271
chr3	9900000	10000000	0.31975
chr3	10000000	10100000	0.3353
chr3	10100000	10200000	0.34497
chr3	10200000	10300000	0.35447
chr3	10300000	10400000	0.44573
chr3	10400000	10500000	0.491971971971972
chr3	10500000	10600000	0.35393
chr3	10600000	10700000	0.35674
chr3	10700000	10800000	0.35805
chr3	10800000	10900000	0.36363
chr3	10900000	11000000	0.37028
chr3	11000000	11100000	0.35437
chr3	11100000	11200000	0.26496
chr3	11200000	11300000	0.478278278278278
chr3	11300000	11400000	0.4445
chr3	11400000	11500000	0.37945
chr3	11500000	11600000	0.33504
chr3	11600000	11700000	0.34543
chr3	11700000	11800000	0.35314
chr3	11800000	11900000	0.31679
chr3	11900000	12000000	0.31931
chr3	12000000	12100000	0.33072
chr3	12100000	12200000	0.3049
chr3	12200000	12300000	0.32782
chr3	12300000	12400000	0.33071
chr3	12400000	12500000	0.32326
chr3	12500000	12600000	0.31446
chr3	12600000	12700000	0.32485
chr3	12700000	12800000	0.32846
chr3	12800000	12900000	0.32185
chr3	12900000	13000000	0.31014
chr3	13000000	13100000	0.31595
chr3	13100000	13200000	0.30844
chr3	13200000	13300000	0.32032
chr3	13300000	13400000	0.32471
chr3	13400000	13500000	0.31102
chr3	13500000	13600000	0.32302
chr3	13600000	13700000	0.31875
chr3	13700000	13800000	0.32076
chr3	13800000	13900000	0.3143
chr3	13900000	14000000	0.32899
chr3	14000000	14100000	0.31354
chr3	14100000	14200000	0.31624
chr3	14200000	14300000	0.32778
chr3	14300000	14400000	0.31318
chr3	14400000	14500000	0.31794
chr3	14500000	14600000	0.32648
chr3	14600000	14700000	0.30663
chr3	14700000	14800000	0.32966
chr3	14800000	14900000	0.31632
chr3	14900000	15000000	0.32978
chr3	15000000	15100000	0.32835
chr3	15100000	15200000	0.33317
chr3	15200000	15300000	0.32069
chr3	15300000	15400000	0.31734
chr3	15400000	15500000	0.32088
chr3	15500000	15600000	0.31224
chr3	15600000	15700000	0.32555
chr3	15700000	15800000	0.32371
chr3	15800000	15900000	0.31853
chr3	15900000	16000000	0.32093
chr3	16000000	16100000	0.32616
chr3	16100000	16200000	0.33531
chr3	16200000	16300000	0.33484
chr3	16300000	16400000	0.32569
chr3	16400000	16500000	0.3321
chr3	16500000	16600000	0.31623
chr3	16600000	16700000	0.34609
chr3	16700000	16800000	0.32028
chr3	16800000	16900000	0.32789
chr3	16900000	17000000	0.32462
chr3	17000000	17100000	0.33185
chr3	17100000	17200000	0.34137
chr3	17200000	17300000	0.33999
chr3	17300000	17400000	0.32396
chr3	17400000	17500000	0.32553
chr3	17500000	17600000	0.32262
chr3	17600000	17700000	0.32403
chr3	17700000	17800000	0.32972
chr3	17800000	17900000	0.30738
chr3	17900000	18000000	0.31478
chr3	18000000	18100000	0.34232
chr3	18100000	18200000	0.33216
chr3	18200000	18300000	0.32953
chr3	18300000	18400000	0.3443
chr3	18400000	18500000	0.32757
chr3	18500000	18600000	0.31897
chr3	18600000	18700000	0.33702
chr3	18700000	18800000	0.33343
chr3	18800000	18900000	0.33224
chr3	18900000	19000000	0.33518
chr3	19000000	19100000	0.32198
chr3	19100000	19200000	0.34258
chr3	19200000	19300000	0.33678
chr3	19300000	19400000	0.31635
chr3	19400000	19500000	0.34036
chr3	19500000	19600000	0.33957
chr3	19600000	19700000	0.32124
chr3	19700000	19800000	0.33229
chr3	19800000	19900000	0.33129
chr3	19900000	20000000	0.33032
chr3	20000000	20100000	0.33247
chr3	20100000	20200000	0.32161
chr3	20200000	20300000	0.33266
chr3	20300000	20400000	0.3417
chr3	20400000	20500000	0.34546
chr3	20500000	20600000	0.34439
chr3	20600000	20700000	0.32311
chr3	20700000	20800000	0.32592
chr3	20800000	20900000	0.33355
chr3	20900000	21000000	0.34262
chr3	21000000	21100000	0.34356
chr3	21100000	21200000	0.35345
chr3	21200000	21300000	0.361451451451451
chr3	21300000	21400000	0.33061
chr3	21400000	21500000	0.32645
chr3	21500000	21600000	0.34221
chr3	21600000	21700000	0.35021
chr3	21700000	21800000	0.3292
chr3	21800000	21900000	0.34267
chr3	21900000	22000000	0.32611
chr3	22000000	22100000	0.33476
chr3	22100000	22200000	0.3555
chr3	22200000	22300000	0.35446
chr3	22300000	22400000	0.33579
chr3	22400000	22500000	0.34079
chr3	22500000	22600000	0.3446
chr3	22600000	22700000	0.32473
chr3	22700000	22800000	0.35247
chr3	22800000	22900000	0.33672
chr3	22900000	23000000	0.34769
chr3	23000000	23100000	0.34493
chr3	23100000	23200000	0.35497
chr3	23200000	23300000	0.35089
chr3	23300000	23400000	0.32173
chr3	23400000	23500000	0.33496
chr3	23500000	23600000	0.3473
chr3	23600000	23700000	0.34809
chr3	23700000	23800000	0.34467
chr3	23800000	23900000	0.3361
chr3	23900000	24000000	0.33153
chr3	24000000	24100000	0.34723
chr3	24100000	24200000	0.36364
chr3	24200000	24300000	0.356176176176176
chr3	24300000	24400000	0.36307
chr3	24400000	24500000	0.33697
chr3	24500000	24600000	0.35686
chr3	24600000	24700000	0.3277
chr3	24700000	24800000	0.33706
chr3	24800000	24900000	0.35274
chr3	24900000	25000000	0.35412
chr3	25000000	25100000	0.33639
chr3	25100000	25200000	0.3426
chr3	25200000	25300000	0.34186
chr3	25300000	25400000	0.33504
chr3	25400000	25500000	0.27187
chr4	0	100000	0.34969
chr4	100000	200000	0.33954
chr4	200000	300000	0.34938
chr4	300000	400000	0.33006
chr4	400000	500000	0.34535
chr4	500000	600000	0.31084
chr4	600000	700000	0.33097
chr4	700000	800000	0.3375
chr4	800000	900000	0.34136
chr4	900000	1000000	0.31929
chr4	1000000	1100000	0.33614
chr4	1100000	1200000	0.32307
chr4	1200000	1300000	0.31575
chr4	1300000	1400000	0.31655
chr4	1400000	1500000	0.32542
chr4	1500000	1600000	0.33384
chr4	1600000	1700000	0.32506
chr4	1700000	1800000	0.33413
chr4	1800000	1900000	0.32105
chr4	1900000	2000000	0.31389
chr4	2000000	2100000	0.32719
chr4	2100000	2200000	0.34115
chr4	2200000	2300000	0.33352
chr4	2300000	2400000	0.33283
chr4	2400000	2500000	0.32307
chr4	2500000	2600000	0.314714714714715
chr4	2600000	2700000	0.32046
chr4	2700000	2800000	0.32397
chr4	2800000	2900000	0.3341
chr4	2900000	3000000	0.33304
chr4	3000000	3100000	0.31051
chr4	3100000	3200000	0.34407
chr4	3200000	3300000	0.34134
chr4	3300000	3400000	0.30499
chr4	3400000	3500000	0.33303
chr4	3500000	3600000	0.31605
chr4	3600000	3700000	0.33095
chr4	3700000	3800000	0.32335
chr4	3800000	3900000	0.32803
chr4	3900000	4000000	0.31871
chr4	4000000	4100000	0.32531
chr4	4100000	4200000	0.33851
chr4	4200000	4300000	0.325725725725726
chr4	4300000	4400000	0.32969
chr4	4400000	4500000	0.32882
chr4	4500000	4600000	0.32741
chr4	4600000	4700000	0.32711
chr4	4700000	4800000	0.32299
chr4	4800000	4900000	0.33916
chr4	4900000	5000000	0.33453
chr4	5000000	5100000	0.33125
chr4	5100000	5200000	0.32537
chr4	5200000	5300000	0.33363
chr4	5300000	5400000	0.32794
chr4	5400000	5500000	0.33226
chr4	5500000	5600000	0.32552
chr4	5600000	5700000	0.34122
chr4	5700000	5800000	0.33003
chr4	5800000	5900000	0.34823
chr4	5900000	6000000	0.33651
chr4	6000000	6100000	0.37268
chr4	6100000	6200000	0.37233
chr4	6200000	6300000	0.35975
chr4	6300000	6400000	0.403643643643644
chr4	6400000	6500000	0.36146
chr4	6500000	6600000	0.38232
chr4	6600000	6700000	0.3558
chr4	6700000	6800000	0.35631
chr4	6800000	6900000	0.35839
chr4	6900000	7000000	0.284504504504504
chr4	7000000	7100000	0.36752
chr4	7100000	7200000	0.34172
chr4	7200000	7300000	0.33585
chr4	7300000	7400000	0.32942
chr4	7400000	7500000	0.34914
chr4	7500000	7600000	0.3455
chr4	7600000	7700000	0.336976976976977
chr4	7700000	7800000	0.33029
chr4	7800000	7900000	0.34782
chr4	7900000	8000000	0.32207
chr4	8000000	8100000	0.33083
chr4	8100000	8200000	0.31303
chr4	8200000	8300000	0.33544
chr4	8300000	8400000	0.33225
chr4	8400000	8500000	0.33166
chr4	8500000	8600000	0.32992
chr4	8600000	8700000	0.32845
chr4	8700000	8800000	0.32093
chr4	8800000	8900000	0.32462
chr4	8900000	9000000	0.32914
chr4	9000000	9100000	0.32858
chr4	9100000	9200000	0.34195
chr4	9200000	9300000	0.33164
chr4	9300000	9400000	0.32478
chr4	9400000	9500000	0.3335
chr4	9500000	9600000	0.3368
chr4	9600000	9700000	0.32171
chr4	9700000	9800000	0.32498
chr4	9800000	9900000	0.33381
chr4	9900000	10000000	0.30968
chr4	10000000	10100000	0.3164
chr4	10100000	10200000	0.31323
chr4	10200000	10300000	0.31968
chr4	10300000	10400000	0.32651
chr4	10400000	10500000	0.33446
chr4	10500000	10600000	0.33864
chr4	10600000	10700000	0.33136
chr4	10700000	10800000	0.31698
chr4	10800000	10900000	0.32439
chr4	10900000	11000000	0.3389
chr4	11000000	11100000	0.32398
chr4	11100000	11200000	0.32534
chr4	11200000	11300000	0.30185
chr4	11300000	11400000	0.32631
chr4	11400000	11500000	0.30874
chr4	11500000	11600000	0.30254
chr4	11600000	11700000	0.31857
chr4	11700000	11800000	0.32639
chr4	11800000	11900000	0.3218
chr4	11900000	12000000	0.32274
chr4	12000000	12100000	0.31962
chr4	12100000	12200000	0.33069
chr4	12200000	12300000	0.3234
chr4	12300000	12400000	0.3361
chr4	12400000	12500000	0.32264
chr4	12500000	12600000	0.33361
chr4	12600000	12700000	0.30694
chr4	12700000	12800000	0.32893
chr4	12800000	12900000	0.33524
chr4	12900000	13000000	0.3242
chr4	13000000	13100000	0.33481
chr4	13100000	13200000	0.32551
chr4	13200000	13300000	0.34648
chr4	13300000	13400000	0.34407
chr4	13400000	13500000	0.33505
chr4	13500000	13600000	0.34179
chr4	13600000	13700000	0.33309
chr4	13700000	13800000	0.33447
chr4	13800000	13900000	0.33898
chr4	13900000	14000000	0.33104
chr4	14000000	14100000	0.33205
chr4	14100000	14200000	0.33153
chr4	14200000	14300000	0.33634
chr4	14300000	14400000	0.33223
chr4	14400000	14500000	0.34109
chr4	14500000	14600000	0.31878
chr4	14600000	14700000	0.32832
chr4	14700000	14800000	0.32592
chr4	14800000	14900000	0.33748
chr4	14900000	15000000	0.34869
chr4	15000000	15100000	0.32465
chr4	15100000	15200000	0.33946
chr4	15200000	15300000	0.3256
chr4	15300000	15400000	0.33206
chr4	15400000	15500000	0.3479
chr4	15500000	15600000	0.32493
chr4	15600000	15700000	0.33686
chr4	15700000	15800000	0.33679
chr4	15800000	15900000	0.3432
chr4	15900000	16000000	0.34235
chr4	16000000	16100000	0.3384
chr4	16100000	16200000	0.33257
chr4	16200000	16300000	0.34227
chr4	16300000	16400000	0.33939
chr4	16400000	16500000	0.33173
chr4	16500000	16600000	0.3441
chr4	16600000	16700000	0.3368
chr4	16700000	16800000	0.33126
chr4	16800000	16900000	0.32333
chr4	16900000	17000000	0.33553
chr4	17000000	17100000	0.32528
chr4	17100000	17200000	0.36489
chr4	17200000	17300000	0.32303
chr4	17300000	17400000	0.33612
chr4	17400000	17500000	0.33519
chr4	17500000	17600000	0.3421
chr4	17600000	17700000	0.31985
chr4	17700000	17800000	0.33546
chr4	17800000	17900000	0.34022
chr4	17900000	18000000	0.32745
chr4	18000000	18100000	0.34067
chr4	18100000	18200000	0.33206
chr4	18200000	18300000	0.31987
chr4	18300000	18400000	0.33892
chr4	18400000	18500000	0.34246
chr4	18500000	18600000	0.32762
chr4	18600000	18700000	0.33223
chr4	18700000	18800000	0.35192
chr4	18800000	18900000	0.34254
chr4	18900000	19000000	0.34353
chr4	19000000	19100000	0.33102
chr4	19100000	19200000	0.32924
chr4	19200000	19300000	0.33633
chr4	19300000	19400000	0.32704
chr4	19400000	19500000	0.34109
chr4	19500000	19600000	0.3333
chr4	19600000	19700000	0.34025
chr4	19700000	19800000	0.336136136136136
chr4	19800000	19900000	0.34023
chr4	19900000	20000000	0.3515
chr4	20000000	20100000	0.3338
chr4	20100000	20200000	0.33103
chr4	20200000	20300000	0.33326
chr4	20300000	20400000	0.35025
chr4	20400000	20500000	0.33562
chr4	20500000	20600000	0.33282
chr4	20600000	20700000	0.34387
chr4	20700000	20800000	0.33586
chr4	20800000	20900000	0.34876
chr4	20900000	21000000	0.33114
chr4	21000000	21100000	0.33314
chr4	21100000	21200000	0.35132
chr4	21200000	21300000	0.3313
chr4	21300000	21400000	0.33356
chr4	21400000	21500000	0.34301
chr4	21500000	21600000	0.33326
chr4	21600000	21700000	0.33622
chr4	21700000	21800000	0.32354
chr4	21800000	21900000	0.35366
chr4	21900000	22000000	0.33459
chr4	22000000	22100000	0.3402
chr4	22100000	22200000	0.33827
chr4	22200000	22300000	0.35221
chr4	22300000	22400000	0.34525
chr4	22400000	22500000	0.34484
chr4	22500000	22600000	0.34664
chr4	22600000	22700000	0.34932
chr4	22700000	22800000	0.34128
chr4	22800000	22900000	0.33438
chr4	22900000	23000000	0.33962
chr4	23000000	23100000	0.35125
chr4	23100000	23200000	0.34069
chr4	23200000	23300000	0.33401
chr4	23300000	23400000	0.3451
chr4	23400000	23500000	0.34824
chr4	23500000	23600000	0.34054
chr4	23600000	23700000	0.3308
chr4	23700000	23800000	0.33156
chr4	23800000	23900000	0.32534
chr4	23900000	24000000	0.34581
chr4	24000000	24100000	0.34325
chr4	24100000	24200000	0.34361
chr4	24200000	24300000	0.33788
chr4	24300000	24400000	0.33729
chr4	24400000	24500000	0.34559
chr4	24500000	24600000	0.34657
chr4	24600000	24700000	0.35468
chr4	24700000	24800000	0.34485
chr4	24800000	24900000	0.33844
chr4	24900000	25000000	0.34684
chr4	25000000	25100000	0.35697
chr4	25100000	25200000	0.35667
chr4	25200000	25300000	0.36723
chr4	25300000	25400000	0.35159
chr4	25400000	25500000	0.11045
chr5	0	100000	0.36709
chr5	100000	200000	0.36093
chr5	200000	300000	0.34726
chr5	300000	400000	0.33876
chr5	400000	500000	0.33588
chr5	500000	600000	0.34304
chr5	600000	700000	0.33404
chr5	700000	800000	0.32746
chr5	800000	900000	0.34021
chr5	900000	1000000	0.34587
chr5	1000000	1100000	0.31832
chr5	1100000	1200000	0.32788
chr5	1200000	1300000	0.33579
chr5	1300000	1400000	0.31871
chr5	1400000	1500000	0.32219
chr5	1500000	1600000	0.32173
chr5	1600000	1700000	0.33366
chr5	1700000	1800000	0.33352
chr5	1800000	1900000	0.3295
chr5	1900000	2000000	0.316286286286286
chr5	2000000	2100000	0.33222
chr5	2100000	2200000	0.33426
chr5	2200000	2300000	0.33391
chr5	2300000	2400000	0.32452
chr5	2400000	2500000	0.33052
chr5	2500000	2600000	0.32682
chr5	2600000	2700000	0.33975
chr5	2700000	2800000	0.32602
chr5	2800000	2900000	0.33775
chr5	2900000	3000000	0.32763
chr5	3000000	3100000	0.31876
chr5	3100000	3200000	0.33617
chr5	3200000	3300000	0.32782
chr5	3300000	3400000	0.33245
chr5	3400000	3500000	0.30916
chr5	3500000	3600000	0.32663
chr5	3600000	3700000	0.32321
chr5	3700000	3800000	0.33495
chr5	3800000	3900000	0.335195195195195
chr5	3900000	4000000	0.31923
chr5	4000000	4100000	0.31646
chr5	4100000	4200000	0.33535
chr5	4200000	4300000	0.32457
chr5	4300000	4400000	0.33106
chr5	4400000	4500000	0.32653
chr5	4500000	4600000	0.34041
chr5	4600000	4700000	0.30051
chr5	4700000	4800000	0.33029
chr5	4800000	4900000	0.32778
chr5	4900000	5000000	0.32056
chr5	5000000	5100000	0.32892
chr5	5100000	5200000	0.32163
chr5	5200000	5300000	0.32422
chr5	5300000	5400000	0.31889
chr5	5400000	5500000	0.31806
chr5	5500000	5600000	0.33459
chr5	5600000	5700000	0.32732
chr5	5700000	5800000	0.33386
chr5	5800000	5900000	0.34737
chr5	5900000	6000000	0.339139139139139
chr5	6000000	6100000	0.33571
chr5	6100000	6200000	0.32458
chr5	6200000	6300000	0.32907
chr5	6300000	6400000	0.3254
chr5	6400000	6500000	0.32208
chr5	6500000	6600000	0.35315
chr5	6600000	6700000	0.34384
chr5	6700000	6800000	0.3301
chr5	6800000	6900000	0.32833
chr5	6900000	7000000	0.33959
chr5	7000000	7100000	0.33633
chr5	7100000	7200000	0.33393
chr5	7200000	7300000	0.32722
chr5	7300000	7400000	0.31279
chr5	7400000	7500000	0.31565
chr5	7500000	7600000	0.33543
chr5	7600000	7700000	0.35213
chr5	7700000	7800000	0.32847
chr5	7800000	7900000	0.30176
chr5	7900000	8000000	0.33202
chr5	8000000	8100000	0.33897
chr5	8100000	8200000	0.31148
chr5	8200000	8300000	0.34168
chr5	8300000	8400000	0.35684
chr5	8400000	8500000	0.33093
chr5	8500000	8600000	0.33945
chr5	8600000	8700000	0.33487
chr5	8700000	8800000	0.31545
chr5	8800000	8900000	0.32135
chr5	8900000	9000000	0.31939
chr5	9000000	9100000	0.31935
chr5	9100000	9200000	0.33279
chr5	9200000	9300000	0.35237
chr5	9300000	9400000	0.3265
chr5	9400000	9500000	0.32441
chr5	9500000	9600000	0.34633
chr5	9600000	9700000	0.32534
chr5	9700000	9800000	0.33059
chr5	9800000	9900000	0.33116
chr5	9900000	10000000	0.34714
chr5	10000000	10100000	0.32945
chr5	10100000	10200000	0.32388
chr5	10200000	10300000	0.34011
chr5	10300000	10400000	0.35173
chr5	10400000	10500000	0.336286286286286
chr5	10500000	10600000	0.33512
chr5	10600000	10700000	0.3323
chr5	10700000	10800000	0.32915
chr5	10800000	10900000	0.32232
chr5	10900000	11000000	0.32858
chr5	11000000	11100000	0.33176
chr5	11100000	11200000	0.30434
chr5	11200000	11300000	0.3207
chr5	11300000	11400000	0.32121
chr5	11400000	11500000	0.32464
chr5	11500000	11600000	0.32253
chr5	11600000	11700000	0.32416
chr5	11700000	11800000	0.32219
chr5	11800000	11900000	0.32321
chr5	11900000	12000000	0.34085
chr5	12000000	12100000	0.32205
chr5	12100000	12200000	0.32079
chr5	12200000	12300000	0.31451
chr5	12300000	12400000	0.32437
chr5	12400000	12500000	0.3299
chr5	12500000	12600000	0.33008
chr5	12600000	12700000	0.34895
chr5	12700000	12800000	0.32514
chr5	12800000	12900000	0.31608
chr5	12900000	13000000	0.34012
chr5	13000000	13100000	0.35519
chr5	13100000	13200000	0.425695695695696
chr5	13200000	13300000	0.35871
chr5	13300000	13400000	0.3713
chr5	13400000	13500000	0.35196
chr5	13500000	13600000	0.419489489489489
chr5	13600000	13700000	0.41181
chr5	13700000	13800000	0.36417
chr5	13800000	13900000	0.34927
chr5	13900000	14000000	0.33489
chr5	14000000	14100000	0.36536
chr5	14100000	14200000	0.35055
chr5	14200000	14300000	0.34558
chr5	14300000	14400000	0.34762
chr5	14400000	14500000	0.3394
chr5	14500000	14600000	0.32453
chr5	14600000	14700000	0.33373
chr5	14700000	14800000	0.34185
chr5	14800000	14900000	0.32379
chr5	14900000	15000000	0.33897
chr5	15000000	15100000	0.33244
chr5	15100000	15200000	0.33281
chr5	15200000	15300000	0.33845
chr5	15300000	15400000	0.31869
chr5	15400000	15500000	0.3374
chr5	15500000	15600000	0.34872
chr5	15600000	15700000	0.33675
chr5	15700000	15800000	0.35516
chr5	15800000	15900000	0.32924
chr5	15900000	16000000	0.34387
chr5	16000000	16100000	0.34064
chr5	16100000	16200000	0.33631
chr5	16200000	16300000	0.33334
chr5	16300000	16400000	0.33106
chr5	16400000	16500000	0.33809
chr5	16500000	16600000	0.32997
chr5	16600000	16700000	0.32567
chr5	16700000	16800000	0.34112
chr5	16800000	16900000	0.32907
chr5	16900000	17000000	0.33485
chr5	17000000	17100000	0.34352
chr5	17100000	17200000	0.32856
chr5	17200000	17300000	0.31812
chr5	17300000	17400000	0.34806
chr5	17400000	17500000	0.34389
chr5	17500000	17600000	0.32594
chr5	17600000	17700000	0.31846
chr5	17700000	17800000	0.33033
chr5	17800000	17900000	0.33974
chr5	17900000	18000000	0.33965
chr5	18000000	18100000	0.3448
chr5	18100000	18200000	0.33111
chr5	18200000	18300000	0.34611
chr5	18300000	18400000	0.32844
chr5	18400000	18500000	0.34183
chr5	18500000	18600000	0.34574
chr5	18600000	18700000	0.33852
chr5	18700000	18800000	0.34035
chr5	18800000	18900000	0.32697
chr5	18900000	19000000	0.32992
chr5	19000000	19100000	0.34212
chr5	19100000	19200000	0.34107
chr5	19200000	19300000	0.33973
chr5	19300000	19400000	0.34295
chr5	19400000	19500000	0.34542
chr5	19500000	19600000	0.36205
chr5	19600000	19700000	0.36727
chr5	19700000	19800000	0.34028
chr5	19800000	19900000	0.32815
chr5	19900000	20000000	0.34137
chr5	20000000	20100000	0.32901
chr5	20100000	20200000	0.34104
chr5	20200000	20300000	0.34023
chr5	20300000	20400000	0.34933
chr5	20400000	20500000	0.33202
chr5	20500000	20600000	0.34589
chr5	20600000	20700000	0.34002
chr5	20700000	20800000	0.328848848848849
chr5	20800000	20900000	0.32833
chr5	20900000	21000000	0.3566
chr5	21000000	21100000	0.33792
chr5	21100000	21200000	0.33532
chr5	21200000	21300000	0.33741
chr5	21300000	21400000	0.35341
chr5	21400000	21500000	0.3427
chr5	21500000	21600000	0.35542
chr5	21600000	21700000	0.35381
chr5	21700000	21800000	0.340770770770771
chr5	21800000	21900000	0.35274
chr5	21900000	22000000	0.35923
chr5	22000000	22100000	0.33105
chr5	22100000	22200000	0.31841
chr5	22200000	22300000	0.32974
chr5	22300000	22400000	0.32998
chr5	22400000	22500000	0.31627
chr5	22500000	22600000	0.32769
chr5	22600000	22700000	0.31136
chr5	22700000	22800000	0.329
chr5	22800000	22900000	0.30141
chr5	22900000	23000000	0.31306
chr5	23000000	23100000	0.33295
chr5	23100000	23200000	0.33506
chr5	23200000	23300000	0.33736
chr5	23300000	23400000	0.33331
chr5	23400000	23500000	0.34738
chr5	23500000	23600000	0.33232
chr5	23600000	23700000	0.32326
chr5	23700000	23800000	0.33258
chr5	23800000	23900000	0.367087087087087
chr5	23900000	24000000	0.34384
chr5	24000000	24100000	0.33686
chr5	24100000	24200000	0.32855
chr5	24200000	24300000	0.34516
chr5	24300000	24400000	0.37192
chr5	24400000	24500000	0.34938
chr6	0	100000	0.33346
chr6	100000	200000	0.33372
chr6	200000	300000	0.34835
chr6	300000	400000	0.32754
chr6	400000	500000	0.32856
chr6	500000	600000	0.32405
chr6	600000	700000	0.33456
chr6	700000	800000	0.35225
chr6	800000	900000	0.35558
chr6	900000	1000000	0.374664664664665
chr6	1000000	1100000	0.36713
chr6	1100000	1200000	0.35431
chr6	1200000	1300000	0.3671
chr6	1300000	1400000	0.34777
chr6	1400000	1500000	0.3722
chr6	1500000	1600000	0.34831
chr6	1600000	1700000	0.35082
chr6	1700000	1800000	0.3522
chr6	1800000	1900000	0.33605
chr6	1900000	2000000	0.35039
chr6	2000000	2100000	0.32007
chr6	2100000	2200000	0.3286
chr6	2200000	2300000	0.33918
chr6	2300000	2400000	0.32504
chr6	2400000	2500000	0.34048
chr6	2500000	2600000	0.34742
chr6	2600000	2700000	0.34665
chr6	2700000	2800000	0.34629
chr6	2800000	2900000	0.33167
chr6	2900000	3000000	0.3493
chr6	3000000	3100000	0.34793
chr6	3100000	3200000	0.34169
chr6	3200000	3300000	0.33249
chr6	3300000	3400000	0.33717
chr6	3400000	3500000	0.3409
chr6	3500000	3600000	0.348528528528529
chr6	3600000	3700000	0.33387
chr6	3700000	3800000	0.32621
chr6	3800000	3900000	0.32181
chr6	3900000	4000000	0.3479
chr6	4000000	4100000	0.33118
chr6	4100000	4200000	0.34481
chr6	4200000	4300000	0.34352
chr6	4300000	4400000	0.32551
chr6	4400000	4500000	0.35591
chr6	4500000	4600000	0.33701
chr6	4600000	4700000	0.3434
chr6	4700000	4800000	0.3895
chr6	4800000	4900000	0.37958958958959
chr6	4900000	5000000	0.35236
chr6	5000000	5100000	0.34741
chr6	5100000	5200000	0.412552552552553
chr6	5200000	5300000	0.35153
chr6	5300000	5400000	0.37629
chr6	5400000	5500000	0.36026
chr6	5500000	5600000	0.35626
chr6	5600000	5700000	0.34897
chr6	5700000	5800000	0.37243
chr6	5800000	5900000	0.36818
chr6	5900000	6000000	0.37839
chr6	6000000	6100000	0.42063
chr6	6100000	6200000	0.38502
chr6	6200000	6300000	0.34944
chr6	6300000	6400000	0.34017
chr6	6400000	6500000	0.3247
chr6	6500000	6600000	0.32359
chr6	6600000	6700000	0.32222
chr6	6700000	6800000	0.31596
chr6	6800000	6900000	0.32714
chr6	6900000	7000000	0.31476
chr6	7000000	7100000	0.31873
chr6	7100000	7200000	0.32842
chr6	7200000	7300000	0.30985
chr6	7300000	7400000	0.31527
chr6	7400000	7500000	0.31781
chr6	7500000	7600000	0.31406
chr6	7600000	7700000	0.32323
chr6	7700000	7800000	0.33384
chr6	7800000	7900000	0.32279
chr6	7900000	8000000	0.33133
chr6	8000000	8100000	0.31942
chr6	8100000	8200000	0.34292
chr6	8200000	8300000	0.32733
chr6	8300000	8400000	0.33403
chr6	8400000	8500000	0.34514
chr6	8500000	8600000	0.33521
chr6	8600000	8700000	0.35314
chr6	8700000	8800000	0.33557
chr6	8800000	8900000	0.34641
chr6	8900000	9000000	0.33239
chr6	9000000	9100000	0.33992
chr6	9100000	9200000	0.33818
chr6	9200000	9300000	0.3342
chr6	9300000	9400000	0.33142
chr6	9400000	9500000	0.32972
chr6	9500000	9600000	0.33975
chr6	9600000	9700000	0.35945
chr6	9700000	9800000	0.35962
chr6	9800000	9900000	0.33632
chr6	9900000	10000000	0.33464
chr6	10000000	10100000	0.31986
chr6	10100000	10200000	0.3177
chr6	10200000	10300000	0.34159
chr6	10300000	10400000	0.34292
chr6	10400000	10500000	0.33131
chr6	10500000	10600000	0.34527
chr6	10600000	10700000	0.34188
chr6	10700000	10800000	0.32984
chr6	10800000	10900000	0.3479
chr6	10900000	11000000	0.32376
chr6	11000000	11100000	0.33854
chr6	11100000	11200000	0.33948
chr6	11200000	11300000	0.35712
chr6	11300000	11400000	0.34272
chr6	11400000	11500000	0.33486
chr6	11500000	11600000	0.33913
chr6	11600000	11700000	0.33831
chr6	11700000	11800000	0.34059
chr6	11800000	11900000	0.35701
chr6	11900000	12000000	0.33008
chr6	12000000	12100000	0.35272
chr6	12100000	12200000	0.3442
chr6	12200000	12300000	0.33521
chr6	12300000	12400000	0.33075
chr6	12400000	12500000	0.33723
chr6	12500000	12600000	0.31956
chr6	12600000	12700000	0.34139
chr6	12700000	12800000	0.3515
chr6	12800000	12900000	0.3356
chr6	12900000	13000000	0.32792
chr6	13000000	13100000	0.34249
chr6	13100000	13200000	0.33368
chr6	13200000	13300000	0.34347
chr6	13300000	13400000	0.33467
chr6	13400000	13500000	0.3389
chr6	13500000	13600000	0.33439
chr6	13600000	13700000	0.34211
chr6	13700000	13800000	0.3367
chr6	13800000	13900000	0.3345
chr6	13900000	14000000	0.34733
chr6	14000000	14100000	0.3377
chr6	14100000	14200000	0.32804
chr6	14200000	14300000	0.33294
chr6	14300000	14400000	0.32744
chr6	14400000	14500000	0.34287
chr6	14500000	14600000	0.34058
chr6	14600000	14700000	0.33128
chr6	14700000	14800000	0.35731
chr6	14800000	14900000	0.34114
chr6	14900000	15000000	0.32492
chr6	15000000	15100000	0.35058
chr6	15100000	15200000	0.35293
chr6	15200000	15300000	0.3372
chr6	15300000	15400000	0.34682
chr6	15400000	15500000	0.33925
chr6	15500000	15600000	0.33369
chr6	15600000	15700000	0.3465
chr6	15700000	15800000	0.34945
chr6	15800000	15900000	0.3423
chr6	15900000	16000000	0.33726
chr6	16000000	16100000	0.33059
chr6	16100000	16200000	0.33038
chr6	16200000	16300000	0.34804
chr6	16300000	16400000	0.34729
chr6	16400000	16500000	0.34324
chr6	16500000	16600000	0.3477
chr6	16600000	16700000	0.34569
chr6	16700000	16800000	0.34837
chr6	16800000	16900000	0.34945
chr6	16900000	17000000	0.34711
chr6	17000000	17100000	0.3521
chr6	17100000	17200000	0.35248
chr6	17200000	17300000	0.35468
chr6	17300000	17400000	0.34281
chr6	17400000	17500000	0.35251
chr6	17500000	17600000	0.35015
chr6	17600000	17700000	0.35316
chr6	17700000	17800000	0.34208
chr6	17800000	17900000	0.3373
chr6	17900000	18000000	0.34606
chr6	18000000	18100000	0.35585
chr6	18100000	18200000	0.34437
chr6	18200000	18300000	0.3438
chr6	18300000	18400000	0.34209
chr6	18400000	18500000	0.3511
chr6	18500000	18600000	0.34814
chr6	18600000	18700000	0.34897
chr6	18700000	18800000	0.33282
chr6	18800000	18900000	0.33639
chr6	18900000	19000000	0.34279
chr6	19000000	19100000	0.34466
chr6	19100000	19200000	0.35061
chr6	19200000	19300000	0.34888
chr6	19300000	19400000	0.33852
chr6	19400000	19500000	0.33355
chr6	19500000	19600000	0.34676
chr6	19600000	19700000	0.3406
chr6	19700000	19800000	0.36272
chr6	19800000	19900000	0.3512
chr6	19900000	20000000	0.342
chr6	20000000	20100000	0.35319
chr6	20100000	20200000	0.36189
chr6	20200000	20300000	0.3434
chr6	20300000	20400000	0.34801
chr6	20400000	20500000	0.3582
chr6	20500000	20600000	0.35672
chr6	20600000	20700000	0.356
chr6	20700000	20800000	0.34939
chr6	20800000	20900000	0.32891
chr6	20900000	21000000	0.35018
chr6	21000000	21100000	0.3516
chr6	21100000	21200000	0.34486
chr6	21200000	21300000	0.34096
chr6	21300000	21400000	0.34501
chr6	21400000	21500000	0.33786
chr6	21500000	21600000	0.34349
chr6	21600000	21700000	0.35435
chr6	21700000	21800000	0.35423
chr6	21800000	21900000	0.34827
chr6	21900000	22000000	0.35807
chr6	22000000	22100000	0.3561
chr6	22100000	22200000	0.35248
chr6	22200000	22300000	0.35717
chr6	22300000	22400000	0.35768
chr6	22400000	22500000	0.36062
chr6	22500000	22600000	0.12745
chr7	0	100000	0.33516
chr7	100000	200000	0.35314
chr7	200000	300000	0.34547
chr7	300000	400000	0.34428
chr7	400000	500000	0.34361
chr7	500000	600000	0.32185
chr7	600000	700000	0.33826
chr7	700000	800000	0.3558
chr7	800000	900000	0.34731
chr7	900000	1000000	0.35684
chr7	1000000	1100000	0.35462
chr7	1100000	1200000	0.35677
chr7	1200000	1300000	0.34748
chr7	1300000	1400000	0.36356
chr7	1400000	1500000	0.34704
chr7	1500000	1600000	0.354784784784785
chr7	1600000	1700000	0.31353
chr7	1700000	1800000	0.32532
chr7	1800000	1900000	0.34097
chr7	1900000	2000000	0.316566566566567
chr7	2000000	2100000	0.3275
chr7	2100000	2200000	0.33689
chr7	2200000	2300000	0.33111
chr7	2300000	2400000	0.32921
chr7	2400000	2500000	0.32867
chr7	2500000	2600000	0.33349
chr7	2600000	2700000	0.32628
chr7	2700000	2800000	0.33264
chr7	2800000	2900000	0.32858
chr7	2900000	3000000	0.344134134134134
chr7	3000000	3100000	0.32812
chr7	3100000	3200000	0.33776
chr7	3200000	3300000	0.34057
chr7	3300000	3400000	0.33083
chr7	3400000	3500000	0.351641641641642
chr7	3500000	3600000	0.33366
chr7	3600000	3700000	0.32063
chr7	3700000	3800000	0.32204
chr7	3800000	3900000	0.31654
chr7	3900000	4000000	0.33039
chr7	4000000	4100000	0.32264
chr7	4100000	4200000	0.3218
chr7	4200000	4300000	0.33619
chr7	4300000	4400000	0.33413
chr7	4400000	4500000	0.32342
chr7	4500000	4600000	0.33206
chr7	4600000	4700000	0.31242
chr7	4700000	4800000	0.32916
chr7	4800000	4900000	0.32938
chr7	4900000	5000000	0.35275
chr7	5000000	5100000	0.34522
chr7	5100000	5200000	0.35393
chr7	5200000	5300000	0.33648
chr7	5300000	5400000	0.31892
chr7	5400000	5500000	0.32451
chr7	5500000	5600000	0.33999
chr7	5600000	5700000	0.32662
chr7	5700000	5800000	0.31114
chr7	5800000	5900000	0.32263
chr7	5900000	6000000	0.3282
chr7	6000000	6100000	0.35071
chr7	6100000	6200000	0.3441
chr7	6200000	6300000	0.40761
chr7	6300000	6400000	0.45713
chr7	6400000	6500000	0.460510510510511
chr7	6500000	6600000	0.35947
chr7	6600000	6700000	0.33274
chr7	6700000	6800000	0.31482
chr7	6800000	6900000	0.31785
chr7	6900000	7000000	0.32574
chr7	7000000	7100000	0.32681
chr7	7100000	7200000	0.31319
chr7	7200000	7300000	0.30427
chr7	7300000	7400000	0.31648
chr7	7400000	7500000	0.32898
chr7	7500000	7600000	0.33493
chr7	7600000	7700000	0.32288
chr7	7700000	7800000	0.32839
chr7	7800000	7900000	0.331841841841842
chr7	7900000	8000000	0.30467
chr7	8000000	8100000	0.34055
chr7	8100000	8200000	0.32836
chr7	8200000	8300000	0.32533
chr7	8300000	8400000	0.33697
chr7	8400000	8500000	0.30724
chr7	8500000	8600000	0.33144
chr7	8600000	8700000	0.32747
chr7	8700000	8800000	0.33131
chr7	8800000	8900000	0.32172
chr7	8900000	9000000	0.31469
chr7	9000000	9100000	0.32355
chr7	9100000	9200000	0.32187
chr7	9200000	9300000	0.32623
chr7	9300000	9400000	0.32812
chr7	9400000	9500000	0.33551
chr7	9500000	9600000	0.30667
chr7	9600000	9700000	0.33456
chr7	9700000	9800000	0.33035
chr7	9800000	9900000	0.30522
chr7	9900000	10000000	0.30543
chr7	10000000	10100000	0.31539
chr7	10100000	10200000	0.33521
chr7	10200000	10300000	0.31758
chr7	10300000	10400000	0.32437
chr7	10400000	10500000	0.32242
chr7	10500000	10600000	0.33964
chr7	10600000	10700000	0.31963
chr7	10700000	10800000	0.34065
chr7	10800000	10900000	0.32972
chr7	10900000	11000000	0.32918
chr7	11000000	11100000	0.33783
chr7	11100000	11200000	0.33028
chr7	11200000	11300000	0.32753
chr7	11300000	11400000	0.349169169169169
chr7	11400000	11500000	0.33837
chr7	11500000	11600000	0.31521
chr7	11600000	11700000	0.33833
chr7	11700000	11800000	0.34445
chr7	11800000	11900000	0.30703
chr7	11900000	12000000	0.3135
chr7	12000000	12100000	0.32214
chr7	12100000	12200000	0.32172
chr7	12200000	12300000	0.332
chr7	12300000	12400000	0.33804
chr7	12400000	12500000	0.33022
chr7	12500000	12600000	0.33668
chr7	12600000	12700000	0.33816
chr7	12700000	12800000	0.32028
chr7	12800000	12900000	0.33763
chr7	12900000	13000000	0.35232
chr7	13000000	13100000	0.34055
chr7	13100000	13200000	0.34912
chr7	13200000	13300000	0.33874
chr7	13300000	13400000	0.34545
chr7	13400000	13500000	0.31956
chr7	13500000	13600000	0.32714
chr7	13600000	13700000	0.32568
chr7	13700000	13800000	0.3277
chr7	13800000	13900000	0.32586
chr7	13900000	14000000	0.32069
chr7	14000000	14100000	0.33398
chr7	14100000	14200000	0.34186
chr7	14200000	14300000	0.32972
chr7	14300000	14400000	0.33165
chr7	14400000	14500000	0.33938
chr7	14500000	14600000	0.34269
chr7	14600000	14700000	0.33835
chr7	14700000	14800000	0.35094
chr7	14800000	14900000	0.33909
chr7	14900000	15000000	0.33928
chr7	15000000	15100000	0.32159
chr7	15100000	15200000	0.3359
chr7	15200000	15300000	0.32715
chr7	15300000	15400000	0.32417
chr7	15400000	15500000	0.32607
chr7	15500000	15600000	0.33761
chr7	15600000	15700000	0.33864
chr7	15700000	15800000	0.3372
chr7	15800000	15900000	0.3348
chr7	15900000	16000000	0.33572
chr7	16000000	16100000	0.33425
chr7	16100000	16200000	0.34877
chr7	16200000	16300000	0.32169
chr7	16300000	16400000	0.34691
chr7	16400000	16500000	0.33939
chr7	16500000	16600000	0.33508
chr7	16600000	16700000	0.31089
chr7	16700000	16800000	0.32189
chr7	16800000	16900000	0.33581
chr7	16900000	17000000	0.33071
chr7	17000000	17100000	0.34222
chr7	17100000	17200000	0.32992
chr7	17200000	17300000	0.34932
chr7	17300000	17400000	0.34039
chr7	17400000	17500000	0.34147
chr7	17500000	17600000	0.32746
chr7	17600000	17700000	0.31996
chr7	17700000	17800000	0.32179
chr7	17800000	17900000	0.33806
chr7	17900000	18000000	0.34026
chr7	18000000	18100000	0.31742
chr7	18100000	18200000	0.33398
chr7	18200000	18300000	0.34367
chr7	18300000	18400000	0.34835
chr7	18400000	18500000	0.33287
chr7	18500000	18600000	0.33608
chr7	18600000	18700000	0.33752
chr7	18700000	18800000	0.33793
chr7	18800000	18900000	0.33687
chr7	18900000	19000000	0.33309
chr7	19000000	19100000	0.33673
chr7	19100000	19200000	0.33522
chr7	19200000	19300000	0.33602
chr7	19300000	19400000	0.33788
chr7	19400000	19500000	0.33202
chr7	19500000	19600000	0.33691
chr7	19600000	19700000	0.33783
chr7	19700000	19800000	0.3191
chr7	19800000	19900000	0.34168
chr7	19900000	20000000	0.34203
chr7	20000000	20100000	0.34509
chr7	20100000	20200000	0.33195
chr7	20200000	20300000	0.35764
chr7	20300000	20400000	0.34573
chr7	20400000	20500000	0.3415
chr7	20500000	20600000	0.34166
chr7	20600000	20700000	0.33831
chr7	20700000	20800000	0.33091
chr7	20800000	20900000	0.34861
chr7	20900000	21000000	0.36248
chr7	21000000	21100000	0.330710710710711
chr7	21100000	21200000	0.33886
chr7	21200000	21300000	0.33268
chr7	21300000	21400000	0.36492
chr7	21400000	21500000	0.33721
chr7	21500000	21600000	0.36969
chr7	21600000	21700000	0.33274
chr7	21700000	21800000	0.34388
chr7	21800000	21900000	0.32805
chr7	21900000	22000000	0.33656
chr7	22000000	22100000	0.34441
chr7	22100000	22200000	0.36152
chr7	22200000	22300000	0.35446
chr7	22300000	22400000	0.02888
chr8	0	100000	0.16678
chr8	100000	200000	0.36543
chr8	200000	300000	0.3521
chr8	300000	400000	0.34254
chr8	400000	500000	0.36588
chr8	500000	600000	0.3774
chr8	600000	700000	0.42791
chr8	700000	800000	0.43508
chr8	800000	900000	0.34649
chr8	900000	1000000	0.42787
chr8	1000000	1100000	0.35043
chr8	1100000	1200000	0.3434
chr8	1200000	1300000	0.34666
chr8	1300000	1400000	0.34866
chr8	1400000	1500000	0.32932
[truncated: 2,027 more rows]
