# Supplementary material for: Genomic insights into local adaptation and future climate-induced vulnerability of a keystone forest tree in East Asia
Source: Nat Commun. 2022 Nov 1;13:6541. doi: 10.1038/s41467-022-34206-8 (PMC9626627; doi:10.1038/s41467-022-34206-8)
Supplement: Supplementary file 8 — Source Data [file 41467_2022_34206_MOESM8_ESM.zip › Source data/Fig1/indel_env.txt]

chr1	0	100000	1.21
chr1	100000	200000	0.61
chr1	200000	300000	0.92
chr1	300000	400000	0.73
chr1	400000	500000	1.04
chr1	500000	600000	0.7
chr1	600000	700000	0.56
chr1	700000	800000	0.75
chr1	800000	900000	0.99
chr1	900000	1000000	0.4
chr1	1000000	1100000	0.34
chr1	1100000	1200000	1.26
chr1	1200000	1300000	0.19
chr1	1300000	1400000	0.27
chr1	1400000	1500000	0.96
chr1	1500000	1600000	0.87
chr1	1600000	1700000	0.87
chr1	1700000	1800000	0.87
chr1	1800000	1900000	0.91
chr1	1900000	2000000	0.97
chr1	2000000	2100000	0.76
chr1	2100000	2200000	0.84
chr1	2200000	2300000	1.56
chr1	2300000	2400000	1.23
chr1	2400000	2500000	0.69
chr1	2500000	2600000	0.26
chr1	2600000	2700000	0.1
chr1	2700000	2800000	0.04
chr1	2800000	2900000	0.63
chr1	2900000	3000000	1.55
chr1	3000000	3100000	0.48
chr1	3100000	3200000	0.22
chr1	3200000	3300000	0.39
chr1	3300000	3400000	0.43
chr1	3400000	3500000	0.54
chr1	3500000	3600000	0.69
chr1	3600000	3700000	0.6
chr1	3700000	3800000	0.15
chr1	3800000	3900000	0.33
chr1	3900000	4000000	0.63
chr1	4000000	4100000	0.85
chr1	4100000	4200000	0.17
chr1	4200000	4300000	0
chr1	4300000	4400000	0
chr1	4400000	4500000	0.01
chr1	4500000	4600000	0.02
chr1	4600000	4700000	0.01
chr1	4700000	4800000	0.64
chr1	4800000	4900000	0.57
chr1	4900000	5000000	0.95
chr1	5000000	5100000	0.7
chr1	5100000	5200000	0.29
chr1	5200000	5300000	0.65
chr1	5300000	5400000	1.39
chr1	5400000	5500000	1.29
chr1	5500000	5600000	1.37
chr1	5600000	5700000	0.91
chr1	5700000	5800000	1.55
chr1	5800000	5900000	0.6
chr1	5900000	6000000	0.24
chr1	6000000	6100000	0.5
chr1	6100000	6200000	1.25
chr1	6200000	6300000	0.46
chr1	6300000	6400000	0.31
chr1	6400000	6500000	0.82
chr1	6500000	6600000	1.87
chr1	6600000	6700000	0.86
chr1	6700000	6800000	1.62
chr1	6800000	6900000	0.77
chr1	6900000	7000000	0.82
chr1	7000000	7100000	0.61
chr1	7100000	7200000	0.93
chr1	7200000	7300000	0.58
chr1	7300000	7400000	0.67
chr1	7400000	7500000	1.03
chr1	7500000	7600000	0.63
chr1	7600000	7700000	0.79
chr1	7700000	7800000	0.8
chr1	7800000	7900000	1.14
chr1	7900000	8000000	0.69
chr1	8000000	8100000	0.06
chr1	8100000	8200000	0.15
chr1	8200000	8300000	0.3
chr1	8300000	8400000	1.18
chr1	8400000	8500000	0.79
chr1	8500000	8600000	1.05
chr1	8600000	8700000	0.49
chr1	8700000	8800000	1.02
chr1	8800000	8900000	0.53
chr1	8900000	9000000	1
chr1	9000000	9100000	1
chr1	9100000	9200000	0.46
chr1	9200000	9300000	0.5
chr1	9300000	9400000	0.57
chr1	9400000	9500000	0.44
chr1	9500000	9600000	0.94
chr1	9600000	9700000	0.32
chr1	9700000	9800000	0.18
chr1	9800000	9900000	0.25
chr1	9900000	10000000	0.73
chr1	10000000	10100000	0.77
chr1	10100000	10200000	1.1
chr1	10200000	10300000	0.77
chr1	10300000	10400000	1.59
chr1	10400000	10500000	2.29
chr1	10500000	10600000	0.88
chr1	10600000	10700000	0.85
chr1	10700000	10800000	0.26
chr1	10800000	10900000	0.72
chr1	10900000	11000000	0.21
chr1	11000000	11100000	0.06
chr1	11100000	11200000	0.03
chr1	11200000	11300000	0.84
chr1	11300000	11400000	0.72
chr1	11400000	11500000	1.76
chr1	11500000	11600000	2
chr1	11600000	11700000	0.85
chr1	11700000	11800000	0.68
chr1	11800000	11900000	0.76
chr1	11900000	12000000	0.87
chr1	12000000	12100000	1.28
chr1	12100000	12200000	0.93
chr1	12200000	12300000	0.11
chr1	12300000	12400000	0.13
chr1	12400000	12500000	0.53
chr1	12500000	12600000	0.28
chr1	12600000	12700000	0.45
chr1	12700000	12800000	0.39
chr1	12800000	12900000	1.1
chr1	12900000	13000000	0.46
chr1	13000000	13100000	0.52
chr1	13100000	13200000	0.78
chr1	13200000	13300000	0.37
chr1	13300000	13400000	0.39
chr1	13400000	13500000	0.84
chr1	13500000	13600000	0.64
chr1	13600000	13700000	0.57
chr1	13700000	13800000	0.93
chr1	13800000	13900000	0.94
chr1	13900000	14000000	0.8
chr1	14000000	14100000	0.98
chr1	14100000	14200000	0.65
chr1	14200000	14300000	1.28
chr1	14300000	14400000	0.76
chr1	14400000	14500000	0.81
chr1	14500000	14600000	1.12
chr1	14600000	14700000	0.99
chr1	14700000	14800000	1.07
chr1	14800000	14900000	1.56
chr1	14900000	15000000	1.35
chr1	15000000	15100000	0.85
chr1	15100000	15200000	0.9
chr1	15200000	15300000	0.91
chr1	15300000	15400000	0.76
chr1	15400000	15500000	1.81
chr1	15500000	15600000	0.9
chr1	15600000	15700000	0.15
chr1	15700000	15800000	0.1
chr1	15800000	15900000	1.16
chr1	15900000	16000000	0.82
chr1	16000000	16100000	0.17
chr1	16100000	16200000	0.63
chr1	16200000	16300000	1.58
chr1	16300000	16400000	1.02
chr1	16400000	16500000	1.25
chr1	16500000	16600000	1.01
chr1	16600000	16700000	1.32
chr1	16700000	16800000	1.82
chr1	16800000	16900000	1.45
chr1	16900000	17000000	1.48
chr1	17000000	17100000	1.75
chr1	17100000	17200000	0.93
chr1	17200000	17300000	1.24
chr1	17300000	17400000	0.97
chr1	17400000	17500000	0.89
chr1	17500000	17600000	0.95
chr1	17600000	17700000	0.99
chr1	17700000	17800000	1.21
chr1	17800000	17900000	1.46
chr1	17900000	18000000	1.05
chr1	18000000	18100000	1.18
chr1	18100000	18200000	1.2
chr1	18200000	18300000	1.19
chr1	18300000	18400000	0.91
chr1	18400000	18500000	0.47
chr1	18500000	18600000	0.65
chr1	18600000	18700000	0.43
chr1	18700000	18800000	0.75
chr1	18800000	18900000	1.34
chr1	18900000	19000000	0.83
chr1	19000000	19100000	0.37
chr1	19100000	19200000	0.48
chr1	19200000	19300000	1.09
chr1	19300000	19400000	0.87
chr1	19400000	19500000	0.74
chr1	19500000	19600000	0.46
chr1	19600000	19700000	1.54
chr1	19700000	19800000	1.4
chr1	19800000	19900000	1.02
chr1	19900000	20000000	1.4
chr1	20000000	20100000	1.05
chr1	20100000	20200000	1.2
chr1	20200000	20300000	0.84
chr1	20300000	20400000	0.87
chr1	20400000	20500000	0.96
chr1	20500000	20600000	0.89
chr1	20600000	20700000	0.61
chr1	20700000	20800000	0.63
chr1	20800000	20900000	1.03
chr1	20900000	21000000	1.31
chr1	21000000	21100000	1.42
chr1	21100000	21200000	0.55
chr1	21200000	21300000	0.2
chr1	21300000	21400000	0.09
chr1	21400000	21500000	0.8
chr1	21500000	21600000	0.97
chr1	21600000	21700000	0.88
chr1	21700000	21800000	1.25
chr1	21800000	21900000	0.59
chr1	21900000	22000000	1.13
chr1	22000000	22100000	1.38
chr1	22100000	22200000	0.83
chr1	22200000	22300000	0.91
chr1	22300000	22400000	0.78
chr1	22400000	22500000	1.16
chr1	22500000	22600000	1.13
chr1	22600000	22700000	0.75
chr1	22700000	22800000	0.96
chr1	22800000	22900000	1.11
chr1	22900000	23000000	1.11
chr1	23000000	23100000	1.04
chr1	23100000	23200000	1.23
chr1	23200000	23300000	0.91
chr1	23300000	23400000	0.32
chr1	23400000	23500000	0.04
chr1	23500000	23600000	0.17
chr1	23600000	23700000	1.29
chr1	23700000	23800000	0.7
chr1	23800000	23900000	0.45
chr1	23900000	24000000	0.82
chr1	24000000	24100000	0.45
chr1	24100000	24200000	1.06
chr1	24200000	24300000	0.73
chr1	24300000	24400000	1.17
chr1	24400000	24500000	0.91
chr1	24500000	24600000	0.72
chr1	24600000	24700000	0.71
chr1	24700000	24800000	0.6
chr1	24800000	24900000	1
chr1	24900000	25000000	0.61
chr1	25000000	25100000	0.87
chr1	25100000	25200000	0.44
chr1	25200000	25300000	0.95
chr1	25300000	25400000	0.78
chr1	25400000	25500000	0.47
chr1	25500000	25600000	1.55
chr1	25600000	25700000	0.42
chr1	25700000	25800000	1.13
chr1	25800000	25900000	0.92
chr1	25900000	26000000	0.68
chr1	26000000	26100000	0.53
chr1	26100000	26200000	0.96
chr1	26200000	26300000	0.65
chr1	26300000	26400000	0.68
chr1	26400000	26500000	0.03
chr1	26500000	26600000	0.4
chr1	26600000	26700000	0.57
chr1	26700000	26800000	0.9
chr1	26800000	26900000	0.35
chr1	26900000	27000000	0.43
chr1	27000000	27100000	0.23
chr1	27100000	27200000	0.05
chr1	27200000	27300000	0.07
chr1	27300000	27400000	0.13
chr1	27400000	27500000	0.04
chr1	27500000	27600000	0.91
chr1	27600000	27700000	0.88
chr1	27700000	27800000	0.13
chr1	27800000	27900000	0.01
chr1	27900000	28000000	0.05
chr1	28000000	28100000	0.75
chr1	28100000	28200000	1.17
chr1	28200000	28300000	1.14
chr1	28300000	28400000	0.51
chr1	28400000	28500000	0.83
chr1	28500000	28600000	0.25
chr1	28600000	28700000	0.41
chr1	28700000	28800000	0.69
chr1	28800000	28900000	0.49
chr1	28900000	29000000	1.34
chr1	29000000	29100000	1.04
chr1	29100000	29200000	0.94
chr1	29200000	29300000	0.37
chr1	29300000	29400000	0.5
chr1	29400000	29500000	1.13
chr1	29500000	29600000	0.53
chr1	29600000	29700000	0.48
chr1	29700000	29800000	0.49
chr1	29800000	29900000	0.85
chr1	29900000	30000000	1.14
chr1	30000000	30100000	0.66
chr1	30100000	30200000	1.35
chr1	30200000	30300000	1.34
chr1	30300000	30400000	1.1
chr1	30400000	30500000	0.84
chr1	30500000	30600000	0.49
chr1	30600000	30700000	0.34
chr1	30700000	30800000	0.16
chr1	30800000	30900000	0.7
chr1	30900000	31000000	0.85
chr1	31000000	31100000	1.87
chr1	31100000	31200000	0.94
chr1	31200000	31300000	0.68
chr1	31300000	31400000	0.5
chr1	31400000	31500000	0.22
chr1	31500000	31600000	0.57
chr1	31600000	31700000	0.65
chr1	31700000	31800000	0.2
chr1	31800000	31900000	0.08
chr1	31900000	32000000	0.35
chr1	32000000	32100000	0.33
chr1	32100000	32200000	0.09
chr1	32200000	32300000	0.07
chr1	32300000	32400000	0.39
chr1	32400000	32500000	1.07
chr1	32500000	32600000	0.83
chr1	32600000	32700000	0.79
chr1	32700000	32800000	0.53
chr1	32800000	32900000	0.34
chr1	32900000	33000000	0.24
chr1	33000000	33100000	0.81
chr1	33100000	33200000	0.64
chr1	33200000	33300000	0.42
chr1	33300000	33400000	0.43
chr1	33400000	33500000	0.49
chr1	33500000	33600000	0.56
chr1	33600000	33700000	0.59
chr1	33700000	33800000	1.21
chr1	33800000	33900000	0.26
chr1	33900000	34000000	0.05
chr1	34000000	34100000	0.65
chr1	34100000	34200000	1.77
chr1	34200000	34300000	1.12
chr1	34300000	34400000	1.55
chr1	34400000	34500000	1.11
chr1	34500000	34600000	0.38
chr1	34600000	34700000	0.59
chr1	34700000	34800000	1.14
chr1	34800000	34900000	0.63
chr1	34900000	35000000	0.89
chr1	35000000	35100000	1.24
chr1	35100000	35200000	0.24
chr1	35200000	35300000	0.6
chr1	35300000	35400000	1.1
chr1	35400000	35500000	1.51
chr1	35500000	35600000	1.38
chr1	35600000	35700000	0.89
chr1	35700000	35800000	0.71
chr1	35800000	35900000	0.42
chr1	35900000	36000000	0.31
chr1	36000000	36100000	0.85
chr1	36100000	36200000	0.93
chr1	36200000	36300000	0.87
chr1	36300000	36400000	0.76
chr1	36400000	36500000	0.88
chr1	36500000	36600000	0.97
chr1	36600000	36700000	1.04
chr1	36700000	36800000	0.9
chr1	36800000	36900000	0.49
chr1	36900000	37000000	0.52
chr1	37000000	37100000	0.25
chr1	37100000	37200000	0.58
chr1	37200000	37300000	0.97
chr1	37300000	37400000	0.88
chr1	37400000	37500000	1.19
chr1	37500000	37600000	0.95
chr1	37600000	37700000	1.41
chr1	37700000	37800000	1.03
chr1	37800000	37900000	1.02
chr1	37900000	38000000	0.4
chr1	38000000	38100000	0.74
chr1	38100000	38200000	1.03
chr1	38200000	38300000	0.82
chr1	38300000	38400000	0.94
chr1	38400000	38500000	0.95
chr1	38500000	38600000	0.67
chr1	38600000	38700000	0.33
chr1	38700000	38800000	0.58
chr1	38800000	38900000	0.8
chr1	38900000	39000000	0.84
chr1	39000000	39100000	1.35
chr1	39100000	39200000	1.42
chr1	39200000	39300000	0.69
chr1	39300000	39400000	0.76
chr1	39400000	39500000	1.37
chr1	39500000	39600000	1.45
chr1	39600000	39700000	1.05
chr1	39700000	39800000	0.49
chr1	39800000	39900000	1.24
chr1	39900000	40000000	0.81
chr1	40000000	40100000	1.39
chr1	40100000	40200000	0.09
chr1	40200000	40300000	0.57
chr1	40300000	40400000	1.65
chr1	40400000	40500000	0.85
chr1	40500000	40600000	1.16
chr1	40600000	40700000	1.26
chr1	40700000	40800000	0.94
chr1	40800000	40900000	0.72
chr1	40900000	41000000	0.38
chr1	41000000	41100000	0.62
chr1	41100000	41200000	0.57
chr1	41200000	41300000	1.15
chr1	41300000	41400000	1.74
chr1	41400000	41500000	1.19
chr1	41500000	41600000	1.7
chr1	41600000	41700000	0.9
chr1	41700000	41800000	0.85
chr1	41800000	41900000	0.86
chr1	41900000	42000000	1.17
chr1	42000000	42100000	1
chr1	42100000	42200000	2.19
chr1	42200000	42300000	0.86
chr1	42300000	42400000	1.28
chr1	42400000	42500000	1.76
chr1	42500000	42600000	0.99
chr1	42600000	42700000	0.71
chr1	42700000	42800000	0.79
chr1	42800000	42900000	1.04
chr1	42900000	43000000	1.46
chr1	43000000	43100000	1.23
chr1	43100000	43200000	1.13
chr1	43200000	43300000	1.36
chr1	43300000	43400000	1.52
chr1	43400000	43500000	0.89
chr1	43500000	43600000	1.54
chr1	43600000	43700000	1.27
chr1	43700000	43800000	1.02
chr1	43800000	43900000	1.53
chr1	43900000	44000000	1.52
chr1	44000000	44100000	1.56
chr1	44100000	44200000	1.49
chr1	44200000	44300000	0.8
chr1	44300000	44400000	1.12
chr1	44400000	44500000	1.3
chr1	44500000	44600000	0.95
chr1	44600000	44700000	1.35
chr1	44700000	44800000	0.75
chr1	44800000	44900000	0.99
chr1	44900000	45000000	1.06
chr1	45000000	45100000	0.66
chr1	45100000	45200000	1.71
chr1	45200000	45300000	1.14
chr1	45300000	45400000	0.67
chr1	45400000	45500000	0.89
chr1	45500000	45600000	0.88
chr1	45600000	45700000	0.8
chr1	45700000	45800000	0.32
chr1	45800000	45900000	0.58
chr1	45900000	46000000	0.63
chr1	46000000	46100000	0.26
chr1	46100000	46200000	1.66
chr1	46200000	46300000	0.62
chr1	46300000	46400000	0.93
chr1	46400000	46500000	1.46
chr1	46500000	46600000	1.59
chr1	46600000	46700000	0.92
chr1	46700000	46800000	0.55
chr1	46800000	46900000	0.61
chr1	46900000	47000000	0.87
chr1	47000000	47100000	0.49
chr1	47100000	47200000	0.87
chr1	47200000	47300000	1.43
chr1	47300000	47400000	1
chr1	47400000	47500000	0.83
chr1	47500000	47600000	0.58
chr1	47600000	47700000	0.63
chr1	47700000	47800000	0.78
chr1	47800000	47900000	0.97
chr1	47900000	48000000	0.11
chr1	48000000	48100000	0.17
chr1	48100000	48200000	0.08
chr1	48200000	48300000	0.77
chr1	48300000	48400000	0.89
chr1	48400000	48500000	0.94
chr1	48500000	48600000	1.02
chr1	48600000	48700000	0.39
chr1	48700000	48800000	1.01
chr1	48800000	48900000	0.9
chr1	48900000	49000000	0.65
chr1	49000000	49100000	0.7
chr1	49100000	49200000	0.86
chr1	49200000	49300000	0.18
chr1	49300000	49400000	0.19
chr1	49400000	49500000	0.47
chr1	49500000	49600000	0.6
chr1	49600000	49700000	0.41
chr1	49700000	49800000	1.19
chr1	49800000	49900000	1.64
chr1	49900000	50000000	0.65
chr1	50000000	50100000	1.24
chr1	50100000	50200000	0.92
chr1	50200000	50300000	0.34
chr1	50300000	50400000	1.14
chr1	50400000	50500000	1.11
chr1	50500000	50600000	0.6
chr1	50600000	50700000	0.68
chr1	50700000	50800000	0.81
chr1	50800000	50900000	0.33
chr1	50900000	51000000	0.1
chr1	51000000	51100000	0.19
chr2	0	100000	0.6
chr2	100000	200000	0.85
chr2	200000	300000	0.92
chr2	300000	400000	0.59
chr2	400000	500000	0.96
chr2	500000	600000	0.68
chr2	600000	700000	0.34
chr2	700000	800000	0.35
chr2	800000	900000	0.53
chr2	900000	1000000	2.2
chr2	1000000	1100000	0.95
chr2	1100000	1200000	1.35
chr2	1200000	1300000	0.35
chr2	1300000	1400000	0.37
chr2	1400000	1500000	1.19
chr2	1500000	1600000	0.66
chr2	1600000	1700000	1.01
chr2	1700000	1800000	1.13
chr2	1800000	1900000	1.25
chr2	1900000	2000000	1.11
chr2	2000000	2100000	1.62
chr2	2100000	2200000	0.91
chr2	2200000	2300000	1.19
chr2	2300000	2400000	1.14
chr2	2400000	2500000	0.91
chr2	2500000	2600000	1.24
chr2	2600000	2700000	1.38
chr2	2700000	2800000	1.2
chr2	2800000	2900000	1.09
chr2	2900000	3000000	1.13
chr2	3000000	3100000	0.85
chr2	3100000	3200000	1.2
chr2	3200000	3300000	1.39
chr2	3300000	3400000	1.36
chr2	3400000	3500000	1.16
chr2	3500000	3600000	1.06
chr2	3600000	3700000	0.93
chr2	3700000	3800000	0.92
chr2	3800000	3900000	1.23
chr2	3900000	4000000	1
chr2	4000000	4100000	1.1
chr2	4100000	4200000	1.56
chr2	4200000	4300000	0.92
chr2	4300000	4400000	0.59
chr2	4400000	4500000	1.11
chr2	4500000	4600000	0.89
chr2	4600000	4700000	0.72
chr2	4700000	4800000	1.06
chr2	4800000	4900000	1.17
chr2	4900000	5000000	1.15
chr2	5000000	5100000	0.76
chr2	5100000	5200000	0.87
chr2	5200000	5300000	1.15
chr2	5300000	5400000	0.85
chr2	5400000	5500000	0.91
chr2	5500000	5600000	1.01
chr2	5600000	5700000	1.43
chr2	5700000	5800000	1.21
chr2	5800000	5900000	0.77
chr2	5900000	6000000	0.63
chr2	6000000	6100000	0.93
chr2	6100000	6200000	0.87
chr2	6200000	6300000	0.78
chr2	6300000	6400000	0.97
chr2	6400000	6500000	0.98
chr2	6500000	6600000	0.64
chr2	6600000	6700000	1.44
chr2	6700000	6800000	1.1
chr2	6800000	6900000	1.01
chr2	6900000	7000000	0.75
chr2	7000000	7100000	1.19
chr2	7100000	7200000	1.11
chr2	7200000	7300000	1.04
chr2	7300000	7400000	1.34
chr2	7400000	7500000	0.77
chr2	7500000	7600000	0.74
chr2	7600000	7700000	1.25
chr2	7700000	7800000	1.42
chr2	7800000	7900000	1.11
chr2	7900000	8000000	1.72
chr2	8000000	8100000	0.76
chr2	8100000	8200000	0.72
chr2	8200000	8300000	0.59
chr2	8300000	8400000	0.72
chr2	8400000	8500000	0.87
chr2	8500000	8600000	0.66
chr2	8600000	8700000	0.65
chr2	8700000	8800000	1.02
chr2	8800000	8900000	1.04
chr2	8900000	9000000	0.84
chr2	9000000	9100000	0.35
chr2	9100000	9200000	1.07
chr2	9200000	9300000	0.76
chr2	9300000	9400000	1.17
chr2	9400000	9500000	0.57
chr2	9500000	9600000	0.58
chr2	9600000	9700000	1.35
chr2	9700000	9800000	0.32
chr2	9800000	9900000	1.03
chr2	9900000	10000000	0.74
chr2	10000000	10100000	0.61
chr2	10100000	10200000	1.11
chr2	10200000	10300000	0.86
chr2	10300000	10400000	1.01
chr2	10400000	10500000	1.46
chr2	10500000	10600000	0.74
chr2	10600000	10700000	1.33
chr2	10700000	10800000	1.62
chr2	10800000	10900000	0.8
chr2	10900000	11000000	0.91
chr2	11000000	11100000	1.34
chr2	11100000	11200000	1.13
chr2	11200000	11300000	0.91
chr2	11300000	11400000	1.14
chr2	11400000	11500000	0.51
chr2	11500000	11600000	0.86
chr2	11600000	11700000	0.96
chr2	11700000	11800000	0.95
chr2	11800000	11900000	1.34
chr2	11900000	12000000	0.63
chr2	12000000	12100000	0.74
chr2	12100000	12200000	1.03
chr2	12200000	12300000	0.86
chr2	12300000	12400000	0.2
chr2	12400000	12500000	1.03
chr2	12500000	12600000	0.79
chr2	12600000	12700000	0.34
chr2	12700000	12800000	0.47
chr2	12800000	12900000	0.77
chr2	12900000	13000000	0.58
chr2	13000000	13100000	0.33
chr2	13100000	13200000	0.53
chr2	13200000	13300000	0.41
chr2	13300000	13400000	1.32
chr2	13400000	13500000	0.4
chr2	13500000	13600000	0.72
chr2	13600000	13700000	0.74
chr2	13700000	13800000	0.9
chr2	13800000	13900000	0.98
chr2	13900000	14000000	0.89
chr2	14000000	14100000	1.7
chr2	14100000	14200000	0.9
chr2	14200000	14300000	1.03
chr2	14300000	14400000	1.5
chr2	14400000	14500000	1.2
chr2	14500000	14600000	1.1
chr2	14600000	14700000	0.12
chr2	14700000	14800000	0.84
chr2	14800000	14900000	1.52
chr2	14900000	15000000	1.88
chr2	15000000	15100000	1.5
chr2	15100000	15200000	0.92
chr2	15200000	15300000	0.61
chr2	15300000	15400000	0.69
chr2	15400000	15500000	0.69
chr2	15500000	15600000	0.47
chr2	15600000	15700000	0.73
chr2	15700000	15800000	0.84
chr2	15800000	15900000	0.52
chr2	15900000	16000000	0.61
chr2	16000000	16100000	0.45
chr2	16100000	16200000	0.22
chr2	16200000	16300000	0.07
chr2	16300000	16400000	0.43
chr2	16400000	16500000	0.64
chr2	16500000	16600000	0.64
chr2	16600000	16700000	0.38
chr2	16700000	16800000	0.44
chr2	16800000	16900000	0
chr2	16900000	17000000	0
chr2	17000000	17100000	0
chr2	17100000	17200000	0
chr2	17200000	17300000	0.05
chr2	17300000	17400000	0.88
chr2	17400000	17500000	0.64
chr2	17500000	17600000	0.92
chr2	17600000	17700000	1.77
chr2	17700000	17800000	2.31
chr2	17800000	17900000	1.16
chr2	17900000	18000000	1.2
chr2	18000000	18100000	1.03
chr2	18100000	18200000	0.79
chr2	18200000	18300000	0.34
chr2	18300000	18400000	0.63
chr2	18400000	18500000	0.71
chr2	18500000	18600000	0.88
chr2	18600000	18700000	1.16
chr2	18700000	18800000	0.79
chr2	18800000	18900000	0.82
chr2	18900000	19000000	0.6
chr2	19000000	19100000	0.86
chr2	19100000	19200000	0.55
chr2	19200000	19300000	1.1
chr2	19300000	19400000	0.81
chr2	19400000	19500000	0.37
chr2	19500000	19600000	0.83
chr2	19600000	19700000	0.79
chr2	19700000	19800000	0.92
chr2	19800000	19900000	0.8
chr2	19900000	20000000	0.91
chr2	20000000	20100000	1.1
chr2	20100000	20200000	1.38
chr2	20200000	20300000	1.26
chr2	20300000	20400000	1.09
chr2	20400000	20500000	1.36
chr2	20500000	20600000	1.09
chr2	20600000	20700000	1.06
chr2	20700000	20800000	1.18
chr2	20800000	20900000	0.36
chr2	20900000	21000000	1.02
chr2	21000000	21100000	1.11
chr2	21100000	21200000	0.24
chr2	21200000	21300000	1.16
chr2	21300000	21400000	1.63
chr2	21400000	21500000	1.22
chr2	21500000	21600000	0.9
chr2	21600000	21700000	0.75
chr2	21700000	21800000	1.07
chr2	21800000	21900000	0.93
chr2	21900000	22000000	0.53
chr2	22000000	22100000	1.2
chr2	22100000	22200000	0.77
chr2	22200000	22300000	1.26
chr2	22300000	22400000	1.7
chr2	22400000	22500000	0.7
chr2	22500000	22600000	0.45
chr2	22600000	22700000	0.84
chr2	22700000	22800000	0.84
chr2	22800000	22900000	0.9
chr2	22900000	23000000	0.77
chr2	23000000	23100000	0.92
chr2	23100000	23200000	0.69
chr2	23200000	23300000	1.35
chr2	23300000	23400000	0.75
chr2	23400000	23500000	1.52
chr2	23500000	23600000	1.13
chr2	23600000	23700000	0.55
chr2	23700000	23800000	1.29
chr2	23800000	23900000	0.55
chr2	23900000	24000000	0.55
chr2	24000000	24100000	0.89
chr2	24100000	24200000	0.47
chr2	24200000	24300000	0.62
chr2	24300000	24400000	0.78
chr2	24400000	24500000	0.85
chr2	24500000	24600000	0.66
chr2	24600000	24700000	0.82
chr2	24700000	24800000	1.23
chr2	24800000	24900000	0.55
chr2	24900000	25000000	0.86
chr2	25000000	25100000	0.96
chr2	25100000	25200000	0.8
chr2	25200000	25300000	1.06
chr2	25300000	25400000	0.68
chr2	25400000	25500000	0.68
chr2	25500000	25600000	0.58
chr2	25600000	25700000	0.59
chr2	25700000	25800000	0.06
chr2	25800000	25900000	0.03
chr2	25900000	26000000	0.49
chr2	26000000	26100000	0.86
chr2	26100000	26200000	0.01
chr2	26200000	26300000	0.04
chr2	26300000	26400000	1.19
chr2	26400000	26500000	1.23
chr2	26500000	26600000	1.37
chr2	26600000	26700000	0.5
chr3	0	100000	0.96
chr3	100000	200000	1.31
chr3	200000	300000	1.82
chr3	300000	400000	1.03
chr3	400000	500000	0.76
chr3	500000	600000	0.97
chr3	600000	700000	0.92
chr3	700000	800000	0.46
chr3	800000	900000	0.53
chr3	900000	1000000	0.78
chr3	1000000	1100000	0.37
chr3	1100000	1200000	1.46
chr3	1200000	1300000	1.66
chr3	1300000	1400000	0.75
chr3	1400000	1500000	0.62
chr3	1500000	1600000	0.78
chr3	1600000	1700000	0.86
chr3	1700000	1800000	0.84
chr3	1800000	1900000	1.03
chr3	1900000	2000000	1.19
chr3	2000000	2100000	0.59
chr3	2100000	2200000	0.77
chr3	2200000	2300000	0.79
chr3	2300000	2400000	0.89
chr3	2400000	2500000	0.72
chr3	2500000	2600000	1.27
chr3	2600000	2700000	0.55
chr3	2700000	2800000	0.63
chr3	2800000	2900000	1.04
chr3	2900000	3000000	0.79
chr3	3000000	3100000	1.11
chr3	3100000	3200000	0.54
chr3	3200000	3300000	0.67
chr3	3300000	3400000	0.8
chr3	3400000	3500000	1.21
chr3	3500000	3600000	0.73
chr3	3600000	3700000	0.94
chr3	3700000	3800000	1.44
chr3	3800000	3900000	1.93
chr3	3900000	4000000	1.08
chr3	4000000	4100000	1.12
chr3	4100000	4200000	1.11
chr3	4200000	4300000	0.66
chr3	4300000	4400000	1.37
chr3	4400000	4500000	1.31
chr3	4500000	4600000	0.95
chr3	4600000	4700000	0.84
chr3	4700000	4800000	1.28
chr3	4800000	4900000	1.05
chr3	4900000	5000000	0.75
chr3	5000000	5100000	1.27
chr3	5100000	5200000	0.69
chr3	5200000	5300000	0.55
chr3	5300000	5400000	0.67
chr3	5400000	5500000	0.53
chr3	5500000	5600000	0.86
chr3	5600000	5700000	1.76
chr3	5700000	5800000	1.53
chr3	5800000	5900000	1.32
chr3	5900000	6000000	0.16
chr3	6000000	6100000	0.59
chr3	6100000	6200000	0.83
chr3	6200000	6300000	0.89
chr3	6300000	6400000	0.89
chr3	6400000	6500000	1.17
chr3	6500000	6600000	1.46
chr3	6600000	6700000	0.68
chr3	6700000	6800000	0.53
chr3	6800000	6900000	0.87
chr3	6900000	7000000	1.09
chr3	7000000	7100000	1.14
chr3	7100000	7200000	0.67
chr3	7200000	7300000	1.18
chr3	7300000	7400000	0.64
chr3	7400000	7500000	1.02
chr3	7500000	7600000	0.56
chr3	7600000	7700000	1.37
chr3	7700000	7800000	0.72
chr3	7800000	7900000	1.08
chr3	7900000	8000000	0.77
chr3	8000000	8100000	1.79
chr3	8100000	8200000	1.39
chr3	8200000	8300000	0.52
chr3	8300000	8400000	0.91
chr3	8400000	8500000	1.13
chr3	8500000	8600000	1.38
chr3	8600000	8700000	0.76
chr3	8700000	8800000	0.54
chr3	8800000	8900000	0.6
chr3	8900000	9000000	0.21
chr3	9000000	9100000	0.24
chr3	9100000	9200000	0.74
chr3	9200000	9300000	0.68
chr3	9300000	9400000	1.15
chr3	9400000	9500000	0.16
chr3	9500000	9600000	1.02
chr3	9600000	9700000	1.04
chr3	9700000	9800000	0.91
chr3	9800000	9900000	0.73
chr3	9900000	10000000	1.04
chr3	10000000	10100000	0.28
chr3	10100000	10200000	0.1
chr3	10200000	10300000	0.09
chr3	10300000	10400000	0
chr3	10400000	10500000	0
chr3	10500000	10600000	0.13
chr3	10600000	10700000	0.22
chr3	10700000	10800000	0.27
chr3	10800000	10900000	0.3
chr3	10900000	11000000	0.11
chr3	11000000	11100000	0.17
chr3	11100000	11200000	0.18
chr3	11200000	11300000	0
chr3	11300000	11400000	0
chr3	11400000	11500000	0.13
chr3	11500000	11600000	0.12
chr3	11600000	11700000	0.32
chr3	11700000	11800000	0.85
chr3	11800000	11900000	0.48
chr3	11900000	12000000	0.35
chr3	12000000	12100000	0.21
chr3	12100000	12200000	0.98
chr3	12200000	12300000	0.14
chr3	12300000	12400000	0.45
chr3	12400000	12500000	0.82
chr3	12500000	12600000	0.69
chr3	12600000	12700000	0.74
chr3	12700000	12800000	0.6
chr3	12800000	12900000	0.62
chr3	12900000	13000000	0.82
chr3	13000000	13100000	0.73
chr3	13100000	13200000	1.08
chr3	13200000	13300000	0.61
chr3	13300000	13400000	0.79
chr3	13400000	13500000	0.9
chr3	13500000	13600000	0.58
chr3	13600000	13700000	1.34
chr3	13700000	13800000	0.44
chr3	13800000	13900000	0.49
chr3	13900000	14000000	0.48
chr3	14000000	14100000	0.73
chr3	14100000	14200000	0.93
chr3	14200000	14300000	0.51
chr3	14300000	14400000	1.1
chr3	14400000	14500000	0.31
chr3	14500000	14600000	0.81
chr3	14600000	14700000	0.52
chr3	14700000	14800000	0.68
chr3	14800000	14900000	0.58
chr3	14900000	15000000	0.8
chr3	15000000	15100000	0.68
chr3	15100000	15200000	0.39
chr3	15200000	15300000	0.34
chr3	15300000	15400000	0.94
chr3	15400000	15500000	1.51
chr3	15500000	15600000	0.44
chr3	15600000	15700000	1.43
chr3	15700000	15800000	0.88
chr3	15800000	15900000	0.21
chr3	15900000	16000000	0.82
chr3	16000000	16100000	1.01
chr3	16100000	16200000	0.34
chr3	16200000	16300000	0.81
chr3	16300000	16400000	0.55
chr3	16400000	16500000	0.94
chr3	16500000	16600000	1.55
chr3	16600000	16700000	0.84
chr3	16700000	16800000	1
chr3	16800000	16900000	1
chr3	16900000	17000000	1.04
chr3	17000000	17100000	0.48
chr3	17100000	17200000	0.92
chr3	17200000	17300000	0.52
chr3	17300000	17400000	0.79
chr3	17400000	17500000	0.83
chr3	17500000	17600000	1.01
chr3	17600000	17700000	1.91
chr3	17700000	17800000	2.51
chr3	17800000	17900000	1.62
chr3	17900000	18000000	2.02
chr3	18000000	18100000	0.04
chr3	18100000	18200000	1.26
chr3	18200000	18300000	1.68
chr3	18300000	18400000	0.77
chr3	18400000	18500000	1.12
chr3	18500000	18600000	0.82
chr3	18600000	18700000	0.79
chr3	18700000	18800000	0.91
chr3	18800000	18900000	0.99
chr3	18900000	19000000	0.67
chr3	19000000	19100000	0.77
chr3	19100000	19200000	0.72
chr3	19200000	19300000	0.62
chr3	19300000	19400000	1.06
chr3	19400000	19500000	1.19
chr3	19500000	19600000	0.89
chr3	19600000	19700000	0.96
chr3	19700000	19800000	0.86
chr3	19800000	19900000	0.66
chr3	19900000	20000000	1.02
chr3	20000000	20100000	0.97
chr3	20100000	20200000	0.8
chr3	20200000	20300000	0.95
chr3	20300000	20400000	0.68
chr3	20400000	20500000	0.79
chr3	20500000	20600000	1.16
chr3	20600000	20700000	0.99
chr3	20700000	20800000	1.15
chr3	20800000	20900000	0.79
chr3	20900000	21000000	0.69
chr3	21000000	21100000	0.7
chr3	21100000	21200000	0.7
chr3	21200000	21300000	0.02
chr3	21300000	21400000	0.97
chr3	21400000	21500000	0.97
chr3	21500000	21600000	0.9
chr3	21600000	21700000	1.11
chr3	21700000	21800000	1.65
chr3	21800000	21900000	1.69
chr3	21900000	22000000	0.02
chr3	22000000	22100000	0.22
chr3	22100000	22200000	0.63
chr3	22200000	22300000	0.97
chr3	22300000	22400000	0.94
chr3	22400000	22500000	0.79
chr3	22500000	22600000	0.66
chr3	22600000	22700000	1.22
chr3	22700000	22800000	1.09
chr3	22800000	22900000	0.59
chr3	22900000	23000000	0.55
chr3	23000000	23100000	0.94
chr3	23100000	23200000	0.74
chr3	23200000	23300000	0.46
chr3	23300000	23400000	0.7
chr3	23400000	23500000	0.89
chr3	23500000	23600000	1.09
chr3	23600000	23700000	1.01
chr3	23700000	23800000	0.75
chr3	23800000	23900000	0.68
chr3	23900000	24000000	0.49
chr3	24000000	24100000	0.11
chr3	24100000	24200000	0
chr3	24200000	24300000	0.04
chr3	24300000	24400000	0.15
chr3	24400000	24500000	0.84
chr3	24500000	24600000	0.37
chr3	24600000	24700000	0.24
chr3	24700000	24800000	0.53
chr3	24800000	24900000	0.29
chr3	24900000	25000000	0.07
chr3	25000000	25100000	1
chr3	25100000	25200000	0.66
chr3	25200000	25300000	0.97
chr3	25300000	25400000	0.76
chr3	25400000	25500000	0.2
chr4	0	100000	0.63
chr4	100000	200000	0.61
chr4	200000	300000	0.88
chr4	300000	400000	1.64
chr4	400000	500000	1.03
chr4	500000	600000	0.75
chr4	600000	700000	0.93
chr4	700000	800000	1.56
chr4	800000	900000	0.78
chr4	900000	1000000	0.58
chr4	1000000	1100000	1.32
chr4	1100000	1200000	1.8
chr4	1200000	1300000	1.42
chr4	1300000	1400000	1.73
chr4	1400000	1500000	1.4
chr4	1500000	1600000	0.79
chr4	1600000	1700000	1.1
chr4	1700000	1800000	0.82
chr4	1800000	1900000	1.22
chr4	1900000	2000000	1.86
chr4	2000000	2100000	1.39
chr4	2100000	2200000	0.92
chr4	2200000	2300000	1.06
chr4	2300000	2400000	1.46
chr4	2400000	2500000	1.21
chr4	2500000	2600000	1.59
chr4	2600000	2700000	1.1
chr4	2700000	2800000	1.97
chr4	2800000	2900000	0.83
chr4	2900000	3000000	1.2
chr4	3000000	3100000	1.58
chr4	3100000	3200000	1
chr4	3200000	3300000	1.18
chr4	3300000	3400000	0.96
chr4	3400000	3500000	1.42
chr4	3500000	3600000	1.73
chr4	3600000	3700000	1.37
chr4	3700000	3800000	0.88
chr4	3800000	3900000	0.79
chr4	3900000	4000000	1.63
chr4	4000000	4100000	2.01
chr4	4100000	4200000	0.15
chr4	4200000	4300000	0.29
chr4	4300000	4400000	0.65
chr4	4400000	4500000	0.73
chr4	4500000	4600000	1.41
chr4	4600000	4700000	1.1
chr4	4700000	4800000	0.95
chr4	4800000	4900000	0.91
chr4	4900000	5000000	1.61
chr4	5000000	5100000	1.12
chr4	5100000	5200000	0.67
chr4	5200000	5300000	0.82
chr4	5300000	5400000	1.56
chr4	5400000	5500000	0.48
chr4	5500000	5600000	1.9
chr4	5600000	5700000	0.53
chr4	5700000	5800000	1.06
chr4	5800000	5900000	0.86
chr4	5900000	6000000	1.45
chr4	6000000	6100000	0.36
chr4	6100000	6200000	0.28
chr4	6200000	6300000	0.25
chr4	6300000	6400000	0.01
chr4	6400000	6500000	0.27
chr4	6500000	6600000	0.41
chr4	6600000	6700000	0.48
chr4	6700000	6800000	0.31
chr4	6800000	6900000	0.23
chr4	6900000	7000000	0.27
chr4	7000000	7100000	0.39
chr4	7100000	7200000	0.89
chr4	7200000	7300000	0.22
chr4	7300000	7400000	0.29
chr4	7400000	7500000	0.06
chr4	7500000	7600000	0.16
chr4	7600000	7700000	0.09
chr4	7700000	7800000	1.04
chr4	7800000	7900000	0.31
chr4	7900000	8000000	0.26
chr4	8000000	8100000	0.92
chr4	8100000	8200000	0.95
chr4	8200000	8300000	1.3
chr4	8300000	8400000	0.93
chr4	8400000	8500000	0.94
chr4	8500000	8600000	1.88
chr4	8600000	8700000	0.34
chr4	8700000	8800000	1.49
chr4	8800000	8900000	1.08
chr4	8900000	9000000	1.26
chr4	9000000	9100000	0.82
chr4	9100000	9200000	0.62
chr4	9200000	9300000	0.92
chr4	9300000	9400000	1.92
chr4	9400000	9500000	1.88
chr4	9500000	9600000	1.34
chr4	9600000	9700000	1.64
chr4	9700000	9800000	1.5
chr4	9800000	9900000	0.67
chr4	9900000	10000000	1.6
chr4	10000000	10100000	0.98
chr4	10100000	10200000	0.99
chr4	10200000	10300000	1.22
chr4	10300000	10400000	0.99
chr4	10400000	10500000	1.08
chr4	10500000	10600000	1.56
chr4	10600000	10700000	1.25
chr4	10700000	10800000	1.61
chr4	10800000	10900000	1.12
chr4	10900000	11000000	0.83
chr4	11000000	11100000	0.51
chr4	11100000	11200000	0.39
chr4	11200000	11300000	0.37
chr4	11300000	11400000	0.54
chr4	11400000	11500000	0.77
chr4	11500000	11600000	1.01
chr4	11600000	11700000	1.4
chr4	11700000	11800000	0.96
chr4	11800000	11900000	1.62
chr4	11900000	12000000	0.95
chr4	12000000	12100000	0.83
chr4	12100000	12200000	1.71
chr4	12200000	12300000	0.99
chr4	12300000	12400000	1
chr4	12400000	12500000	1.3
chr4	12500000	12600000	1.16
chr4	12600000	12700000	0.96
chr4	12700000	12800000	1.24
chr4	12800000	12900000	0.98
chr4	12900000	13000000	0.49
chr4	13000000	13100000	1.56
chr4	13100000	13200000	1.34
chr4	13200000	13300000	0.93
chr4	13300000	13400000	0.68
chr4	13400000	13500000	0.83
chr4	13500000	13600000	0.82
chr4	13600000	13700000	0.95
chr4	13700000	13800000	0.79
chr4	13800000	13900000	0.87
chr4	13900000	14000000	0.81
chr4	14000000	14100000	0.89
chr4	14100000	14200000	0.91
chr4	14200000	14300000	1.07
chr4	14300000	14400000	0.96
chr4	14400000	14500000	0.67
chr4	14500000	14600000	1.22
chr4	14600000	14700000	1.62
chr4	14700000	14800000	1.41
chr4	14800000	14900000	0.79
chr4	14900000	15000000	0.57
chr4	15000000	15100000	1.11
chr4	15100000	15200000	0.63
chr4	15200000	15300000	1.76
chr4	15300000	15400000	1.37
chr4	15400000	15500000	1.04
chr4	15500000	15600000	1
chr4	15600000	15700000	0.93
chr4	15700000	15800000	1.05
chr4	15800000	15900000	1.04
chr4	15900000	16000000	0.72
chr4	16000000	16100000	1
chr4	16100000	16200000	1.41
chr4	16200000	16300000	1.3
chr4	16300000	16400000	0.77
chr4	16400000	16500000	1.86
chr4	16500000	16600000	0.38
chr4	16600000	16700000	0.84
chr4	16700000	16800000	0.41
chr4	16800000	16900000	0.69
chr4	16900000	17000000	1.15
chr4	17000000	17100000	0.89
chr4	17100000	17200000	0.15
chr4	17200000	17300000	0.67
chr4	17300000	17400000	0.28
chr4	17400000	17500000	1.03
chr4	17500000	17600000	0.52
chr4	17600000	17700000	0.75
chr4	17700000	17800000	0.68
chr4	17800000	17900000	0.63
chr4	17900000	18000000	0.25
chr4	18000000	18100000	0.54
chr4	18100000	18200000	0.46
chr4	18200000	18300000	0.75
chr4	18300000	18400000	0.57
chr4	18400000	18500000	0.86
chr4	18500000	18600000	1.13
chr4	18600000	18700000	1.09
chr4	18700000	18800000	2
chr4	18800000	18900000	0.53
chr4	18900000	19000000	0.61
chr4	19000000	19100000	0.77
chr4	19100000	19200000	0.72
chr4	19200000	19300000	1.1
chr4	19300000	19400000	0.79
chr4	19400000	19500000	0.66
chr4	19500000	19600000	0.85
chr4	19600000	19700000	0.91
chr4	19700000	19800000	1.15
chr4	19800000	19900000	1
chr4	19900000	20000000	0.88
chr4	20000000	20100000	1.3
chr4	20100000	20200000	1.02
chr4	20200000	20300000	0.54
chr4	20300000	20400000	0.61
chr4	20400000	20500000	0.76
chr4	20500000	20600000	0.74
chr4	20600000	20700000	0.61
chr4	20700000	20800000	0.79
chr4	20800000	20900000	0.58
chr4	20900000	21000000	0.92
chr4	21000000	21100000	0.72
chr4	21100000	21200000	0.73
chr4	21200000	21300000	1.03
chr4	21300000	21400000	0.85
chr4	21400000	21500000	0.46
chr4	21500000	21600000	1.19
chr4	21600000	21700000	1.22
chr4	21700000	21800000	0.93
chr4	21800000	21900000	1.27
chr4	21900000	22000000	1.93
chr4	22000000	22100000	0.97
chr4	22100000	22200000	0.9
chr4	22200000	22300000	0.43
chr4	22300000	22400000	0.49
chr4	22400000	22500000	1.11
chr4	22500000	22600000	1.24
chr4	22600000	22700000	1.17
chr4	22700000	22800000	1.09
chr4	22800000	22900000	0.63
chr4	22900000	23000000	0.83
chr4	23000000	23100000	0.93
chr4	23100000	23200000	0.89
chr4	23200000	23300000	1.11
chr4	23300000	23400000	0.83
chr4	23400000	23500000	0.55
chr4	23500000	23600000	0.99
chr4	23600000	23700000	0.99
chr4	23700000	23800000	0.73
chr4	23800000	23900000	1.11
chr4	23900000	24000000	0.32
chr4	24000000	24100000	0.65
chr4	24100000	24200000	1.23
chr4	24200000	24300000	1.38
chr4	24300000	24400000	1.11
chr4	24400000	24500000	1.13
chr4	24500000	24600000	0.93
chr4	24600000	24700000	0.77
chr4	24700000	24800000	1.3
chr4	24800000	24900000	0.82
chr4	24900000	25000000	0.39
chr4	25000000	25100000	0.98
chr4	25100000	25200000	2.63
chr4	25200000	25300000	2.21
chr4	25300000	25400000	0.89
chr4	25400000	25500000	0.28
chr5	0	100000	0.23
chr5	100000	200000	0.6
chr5	200000	300000	1.45
chr5	300000	400000	0.87
chr5	400000	500000	1
chr5	500000	600000	1.21
chr5	600000	700000	1.36
chr5	700000	800000	0.8
chr5	800000	900000	0.83
chr5	900000	1000000	0.34
chr5	1000000	1100000	1.12
chr5	1100000	1200000	1.41
chr5	1200000	1300000	0.74
chr5	1300000	1400000	0.97
chr5	1400000	1500000	1.3
chr5	1500000	1600000	1.64
chr5	1600000	1700000	0.57
chr5	1700000	1800000	0.58
chr5	1800000	1900000	0.98
chr5	1900000	2000000	0.21
chr5	2000000	2100000	1.23
chr5	2100000	2200000	0.89
chr5	2200000	2300000	0.96
chr5	2300000	2400000	1.51
chr5	2400000	2500000	1.21
chr5	2500000	2600000	0.77
chr5	2600000	2700000	0.68
chr5	2700000	2800000	0.66
chr5	2800000	2900000	1.32
chr5	2900000	3000000	0.9
chr5	3000000	3100000	1.08
chr5	3100000	3200000	0.98
chr5	3200000	3300000	0.63
chr5	3300000	3400000	0.9
chr5	3400000	3500000	0.94
chr5	3500000	3600000	1.2
chr5	3600000	3700000	1.03
chr5	3700000	3800000	0.69
chr5	3800000	3900000	0.3
chr5	3900000	4000000	0.82
chr5	4000000	4100000	1.58
chr5	4100000	4200000	0.99
chr5	4200000	4300000	1.58
chr5	4300000	4400000	1.16
chr5	4400000	4500000	1.07
chr5	4500000	4600000	0.25
chr5	4600000	4700000	1.92
chr5	4700000	4800000	0.93
chr5	4800000	4900000	0.77
chr5	4900000	5000000	1.43
chr5	5000000	5100000	0.76
chr5	5100000	5200000	1.05
chr5	5200000	5300000	0.84
chr5	5300000	5400000	0.62
chr5	5400000	5500000	1.49
chr5	5500000	5600000	1.45
chr5	5600000	5700000	0.72
chr5	5700000	5800000	0.27
chr5	5800000	5900000	0.13
chr5	5900000	6000000	0.3
chr5	6000000	6100000	0
chr5	6100000	6200000	0.14
chr5	6200000	6300000	0.86
chr5	6300000	6400000	1.02
chr5	6400000	6500000	1.77
chr5	6500000	6600000	0.46
chr5	6600000	6700000	0.41
chr5	6700000	6800000	0.81
chr5	6800000	6900000	0.8
chr5	6900000	7000000	0.6
chr5	7000000	7100000	0.48
chr5	7100000	7200000	1.06
chr5	7200000	7300000	1.32
chr5	7300000	7400000	1.14
chr5	7400000	7500000	1.16
chr5	7500000	7600000	0.47
chr5	7600000	7700000	0.14
chr5	7700000	7800000	0.69
chr5	7800000	7900000	0.76
chr5	7900000	8000000	0.39
chr5	8000000	8100000	0.62
chr5	8100000	8200000	0.8
chr5	8200000	8300000	0.48
chr5	8300000	8400000	0.67
chr5	8400000	8500000	0.69
chr5	8500000	8600000	0.61
chr5	8600000	8700000	0.47
chr5	8700000	8800000	1.56
chr5	8800000	8900000	0.84
chr5	8900000	9000000	0.97
chr5	9000000	9100000	0.43
chr5	9100000	9200000	0.74
chr5	9200000	9300000	0.37
chr5	9300000	9400000	0.58
chr5	9400000	9500000	0.72
chr5	9500000	9600000	0.71
chr5	9600000	9700000	0.69
chr5	9700000	9800000	0.75
chr5	9800000	9900000	0.56
chr5	9900000	10000000	0.88
chr5	10000000	10100000	0.43
chr5	10100000	10200000	0.31
chr5	10200000	10300000	0.01
chr5	10300000	10400000	0
chr5	10400000	10500000	0.03
chr5	10500000	10600000	0.07
chr5	10600000	10700000	0.68
chr5	10700000	10800000	1.09
chr5	10800000	10900000	0.68
chr5	10900000	11000000	1.24
chr5	11000000	11100000	0.42
chr5	11100000	11200000	1.85
chr5	11200000	11300000	0.93
chr5	11300000	11400000	1.25
chr5	11400000	11500000	1.04
chr5	11500000	11600000	1.61
chr5	11600000	11700000	0.71
chr5	11700000	11800000	1.14
chr5	11800000	11900000	0.39
chr5	11900000	12000000	0.83
chr5	12000000	12100000	0.45
chr5	12100000	12200000	0.99
chr5	12200000	12300000	1.2
chr5	12300000	12400000	0.82
chr5	12400000	12500000	0.44
chr5	12500000	12600000	0.41
chr5	12600000	12700000	0.6
chr5	12700000	12800000	1.3
chr5	12800000	12900000	0.67
chr5	12900000	13000000	0.37
chr5	13000000	13100000	0.12
chr5	13100000	13200000	0.07
chr5	13200000	13300000	0.5
chr5	13300000	13400000	0.23
chr5	13400000	13500000	0.62
chr5	13500000	13600000	0.06
chr5	13600000	13700000	0.24
chr5	13700000	13800000	0.26
chr5	13800000	13900000	0.08
chr5	13900000	14000000	0.2
chr5	14000000	14100000	0.1
chr5	14100000	14200000	0.31
chr5	14200000	14300000	0.46
chr5	14300000	14400000	0.39
chr5	14400000	14500000	1.45
chr5	14500000	14600000	0.72
chr5	14600000	14700000	1.63
chr5	14700000	14800000	0.65
chr5	14800000	14900000	0.69
chr5	14900000	15000000	0.82
chr5	15000000	15100000	1.18
chr5	15100000	15200000	1.31
chr5	15200000	15300000	0.61
chr5	15300000	15400000	0.95
chr5	15400000	15500000	0.35
chr5	15500000	15600000	0.69
chr5	15600000	15700000	0.67
chr5	15700000	15800000	0.14
chr5	15800000	15900000	0.28
chr5	15900000	16000000	0.35
chr5	16000000	16100000	0.4
chr5	16100000	16200000	0.08
chr5	16200000	16300000	0.4
chr5	16300000	16400000	0.79
chr5	16400000	16500000	0.59
chr5	16500000	16600000	1.39
chr5	16600000	16700000	0.84
chr5	16700000	16800000	0.61
chr5	16800000	16900000	1.05
chr5	16900000	17000000	1.24
chr5	17000000	17100000	1.17
chr5	17100000	17200000	1.35
chr5	17200000	17300000	1.24
chr5	17300000	17400000	0.84
chr5	17400000	17500000	0.53
chr5	17500000	17600000	0.9
chr5	17600000	17700000	0.35
chr5	17700000	17800000	0.75
chr5	17800000	17900000	0.57
chr5	17900000	18000000	0.8
chr5	18000000	18100000	0.59
chr5	18100000	18200000	0.94
chr5	18200000	18300000	1
chr5	18300000	18400000	0.63
chr5	18400000	18500000	0.51
chr5	18500000	18600000	0.42
chr5	18600000	18700000	0.6
chr5	18700000	18800000	0.72
chr5	18800000	18900000	0.67
chr5	18900000	19000000	1.1
chr5	19000000	19100000	0.87
chr5	19100000	19200000	0.8
chr5	19200000	19300000	0.8
chr5	19300000	19400000	1.25
chr5	19400000	19500000	1.07
chr5	19500000	19600000	0.16
chr5	19600000	19700000	0.25
chr5	19700000	19800000	1.06
chr5	19800000	19900000	0.35
chr5	19900000	20000000	0.79
chr5	20000000	20100000	1.67
chr5	20100000	20200000	0.75
chr5	20200000	20300000	0.5
chr5	20300000	20400000	0.57
chr5	20400000	20500000	0.84
chr5	20500000	20600000	0.78
chr5	20600000	20700000	0.18
chr5	20700000	20800000	0.06
chr5	20800000	20900000	0.58
chr5	20900000	21000000	0.73
chr5	21000000	21100000	0.75
chr5	21100000	21200000	0.93
chr5	21200000	21300000	0.72
chr5	21300000	21400000	1.14
chr5	21400000	21500000	1.06
chr5	21500000	21600000	0.16
chr5	21600000	21700000	0.14
chr5	21700000	21800000	0.06
chr5	21800000	21900000	0.76
chr5	21900000	22000000	0.91
chr5	22000000	22100000	1.22
chr5	22100000	22200000	1.45
chr5	22200000	22300000	1.05
chr5	22300000	22400000	1.12
chr5	22400000	22500000	0.98
chr5	22500000	22600000	1.69
chr5	22600000	22700000	0.79
chr5	22700000	22800000	1.34
chr5	22800000	22900000	1.33
chr5	22900000	23000000	0.91
chr5	23000000	23100000	0.52
chr5	23100000	23200000	1.01
chr5	23200000	23300000	0.88
chr5	23300000	23400000	1.45
chr5	23400000	23500000	0.92
chr5	23500000	23600000	1.35
chr5	23600000	23700000	1.6
chr5	23700000	23800000	1.67
chr5	23800000	23900000	0.09
chr5	23900000	24000000	0.67
chr5	24000000	24100000	0.48
chr5	24100000	24200000	0.74
chr5	24200000	24300000	0.59
chr5	24300000	24400000	0.09
chr5	24400000	24500000	0.36
chr6	0	100000	0.33
chr6	100000	200000	1.31
chr6	200000	300000	0.94
chr6	300000	400000	0.75
chr6	400000	500000	0.83
chr6	500000	600000	0.96
chr6	600000	700000	2.35
chr6	700000	800000	0.06
chr6	800000	900000	0.39
chr6	900000	1000000	0.12
chr6	1000000	1100000	0.05
chr6	1100000	1200000	0.68
chr6	1200000	1300000	0.3
chr6	1300000	1400000	0.51
chr6	1400000	1500000	0.53
chr6	1500000	1600000	0.87
chr6	1600000	1700000	0.38
chr6	1700000	1800000	0.41
chr6	1800000	1900000	1.46
chr6	1900000	2000000	1.14
chr6	2000000	2100000	1.81
chr6	2100000	2200000	0.83
chr6	2200000	2300000	0.73
chr6	2300000	2400000	1.36
chr6	2400000	2500000	0.09
chr6	2500000	2600000	0.05
chr6	2600000	2700000	0
chr6	2700000	2800000	0.08
chr6	2800000	2900000	0.73
chr6	2900000	3000000	0.71
chr6	3000000	3100000	0.55
chr6	3100000	3200000	0.87
chr6	3200000	3300000	1.09
chr6	3300000	3400000	0.52
chr6	3400000	3500000	0.99
chr6	3500000	3600000	1.03
chr6	3600000	3700000	1.02
chr6	3700000	3800000	0.96
chr6	3800000	3900000	0.35
chr6	3900000	4000000	0.32
chr6	4000000	4100000	0.19
chr6	4100000	4200000	0.54
chr6	4200000	4300000	0.88
chr6	4300000	4400000	0.91
chr6	4400000	4500000	0.11
chr6	4500000	4600000	0.28
chr6	4600000	4700000	0.1
chr6	4700000	4800000	0.09
chr6	4800000	4900000	0
chr6	4900000	5000000	0.09
chr6	5000000	5100000	0.31
chr6	5100000	5200000	0.1
chr6	5200000	5300000	0.33
chr6	5300000	5400000	0.29
chr6	5400000	5500000	0.17
chr6	5500000	5600000	0.16
chr6	5600000	5700000	0.38
chr6	5700000	5800000	0.29
chr6	5800000	5900000	0.16
chr6	5900000	6000000	0
chr6	6000000	6100000	0.01
chr6	6100000	6200000	0.05
chr6	6200000	6300000	0.16
chr6	6300000	6400000	0.17
chr6	6400000	6500000	0.13
chr6	6500000	6600000	0.4
chr6	6600000	6700000	0.31
chr6	6700000	6800000	0.3
chr6	6800000	6900000	0.34
chr6	6900000	7000000	1.07
chr6	7000000	7100000	0.68
chr6	7100000	7200000	1.45
chr6	7200000	7300000	1.82
chr6	7300000	7400000	0.71
chr6	7400000	7500000	0.31
chr6	7500000	7600000	0.84
chr6	7600000	7700000	1.07
chr6	7700000	7800000	1.3
chr6	7800000	7900000	0.89
chr6	7900000	8000000	1.03
chr6	8000000	8100000	1.43
chr6	8100000	8200000	1.02
chr6	8200000	8300000	0.74
chr6	8300000	8400000	1.14
chr6	8400000	8500000	0.44
chr6	8500000	8600000	0.81
chr6	8600000	8700000	0.89
chr6	8700000	8800000	1.1
chr6	8800000	8900000	0.74
chr6	8900000	9000000	0.56
chr6	9000000	9100000	0.72
chr6	9100000	9200000	0.54
chr6	9200000	9300000	1.09
chr6	9300000	9400000	0.49
chr6	9400000	9500000	0.66
chr6	9500000	9600000	0.43
chr6	9600000	9700000	0.03
chr6	9700000	9800000	0.51
chr6	9800000	9900000	0.84
chr6	9900000	10000000	1.26
chr6	10000000	10100000	1.16
chr6	10100000	10200000	1.37
chr6	10200000	10300000	1
chr6	10300000	10400000	1.02
chr6	10400000	10500000	0.9
chr6	10500000	10600000	0.77
chr6	10600000	10700000	1.3
chr6	10700000	10800000	1.6
chr6	10800000	10900000	0.86
chr6	10900000	11000000	1.14
chr6	11000000	11100000	1.08
chr6	11100000	11200000	1.09
chr6	11200000	11300000	0.49
chr6	11300000	11400000	0.86
chr6	11400000	11500000	0.98
chr6	11500000	11600000	0.4
chr6	11600000	11700000	0.34
chr6	11700000	11800000	1.23
chr6	11800000	11900000	1
chr6	11900000	12000000	1.44
chr6	12000000	12100000	0.5
chr6	12100000	12200000	0.65
chr6	12200000	12300000	0.85
chr6	12300000	12400000	0.77
chr6	12400000	12500000	0.98
chr6	12500000	12600000	1.51
chr6	12600000	12700000	0.84
chr6	12700000	12800000	0.37
chr6	12800000	12900000	0.86
chr6	12900000	13000000	1.19
chr6	13000000	13100000	1.36
chr6	13100000	13200000	0.79
chr6	13200000	13300000	1.92
chr6	13300000	13400000	1.4
chr6	13400000	13500000	1.25
chr6	13500000	13600000	1.22
chr6	13600000	13700000	0.8
chr6	13700000	13800000	0.94
chr6	13800000	13900000	1.17
chr6	13900000	14000000	0.87
chr6	14000000	14100000	1.44
chr6	14100000	14200000	0.68
chr6	14200000	14300000	0.9
chr6	14300000	14400000	0.9
chr6	14400000	14500000	0.58
chr6	14500000	14600000	0.74
chr6	14600000	14700000	0.47
chr6	14700000	14800000	0.64
chr6	14800000	14900000	0.57
chr6	14900000	15000000	0.6
chr6	15000000	15100000	0.94
chr6	15100000	15200000	1.08
chr6	15200000	15300000	1.07
chr6	15300000	15400000	0.88
chr6	15400000	15500000	0.88
chr6	15500000	15600000	0.57
chr6	15600000	15700000	1.16
chr6	15700000	15800000	1.15
chr6	15800000	15900000	1.1
chr6	15900000	16000000	0.85
chr6	16000000	16100000	0.98
chr6	16100000	16200000	1.69
chr6	16200000	16300000	0.7
chr6	16300000	16400000	0.9
chr6	16400000	16500000	0.44
chr6	16500000	16600000	0.69
chr6	16600000	16700000	0.73
chr6	16700000	16800000	1.05
chr6	16800000	16900000	0.62
chr6	16900000	17000000	0.68
chr6	17000000	17100000	1.07
chr6	17100000	17200000	1.34
chr6	17200000	17300000	0.91
chr6	17300000	17400000	1.04
chr6	17400000	17500000	1.15
chr6	17500000	17600000	1.3
chr6	17600000	17700000	0.44
chr6	17700000	17800000	1.08
chr6	17800000	17900000	1.6
chr6	17900000	18000000	0.8
chr6	18000000	18100000	0.98
chr6	18100000	18200000	1.1
chr6	18200000	18300000	1.43
chr6	18300000	18400000	0.82
chr6	18400000	18500000	0.53
chr6	18500000	18600000	0.56
chr6	18600000	18700000	0.81
chr6	18700000	18800000	1.05
chr6	18800000	18900000	0.88
chr6	18900000	19000000	0.51
chr6	19000000	19100000	0.4
chr6	19100000	19200000	0.41
chr6	19200000	19300000	0.89
chr6	19300000	19400000	1.55
chr6	19400000	19500000	1.19
chr6	19500000	19600000	0.99
chr6	19600000	19700000	0.85
chr6	19700000	19800000	0.58
chr6	19800000	19900000	0.75
chr6	19900000	20000000	0.53
chr6	20000000	20100000	0.62
chr6	20100000	20200000	0.9
chr6	20200000	20300000	0.98
chr6	20300000	20400000	0.9
chr6	20400000	20500000	0.53
chr6	20500000	20600000	1.14
chr6	20600000	20700000	1.15
chr6	20700000	20800000	0.97
chr6	20800000	20900000	1
chr6	20900000	21000000	0.95
chr6	21000000	21100000	0.57
chr6	21100000	21200000	1.4
chr6	21200000	21300000	1.29
chr6	21300000	21400000	0.98
chr6	21400000	21500000	0.75
chr6	21500000	21600000	0.7
chr6	21600000	21700000	0.97
chr6	21700000	21800000	0.79
chr6	21800000	21900000	0.57
chr6	21900000	22000000	0.37
chr6	22000000	22100000	0.78
chr6	22100000	22200000	0.64
chr6	22200000	22300000	0.61
chr6	22300000	22400000	0.49
chr6	22400000	22500000	0.69
chr6	22500000	22600000	0.4
chr7	0	100000	1
chr7	100000	200000	1.18
chr7	200000	300000	1.41
chr7	300000	400000	1.43
chr7	400000	500000	0.72
chr7	500000	600000	1.96
chr7	600000	700000	0.56
chr7	700000	800000	0.13
chr7	800000	900000	0.23
chr7	900000	1000000	0.77
chr7	1000000	1100000	0.36
chr7	1100000	1200000	0.84
chr7	1200000	1300000	0.76
chr7	1300000	1400000	0.38
chr7	1400000	1500000	0.57
chr7	1500000	1600000	0.17
chr7	1600000	1700000	1.04
chr7	1700000	1800000	0.36
chr7	1800000	1900000	0.34
chr7	1900000	2000000	0.2
chr7	2000000	2100000	0.57
chr7	2100000	2200000	0.38
chr7	2200000	2300000	0.25
chr7	2300000	2400000	0.72
chr7	2400000	2500000	0.83
chr7	2500000	2600000	0.67
chr7	2600000	2700000	0.76
chr7	2700000	2800000	0.51
chr7	2800000	2900000	0.19
chr7	2900000	3000000	0.16
chr7	3000000	3100000	0.06
chr7	3100000	3200000	0.03
chr7	3200000	3300000	0.01
chr7	3300000	3400000	0.06
chr7	3400000	3500000	0.17
chr7	3500000	3600000	0.07
chr7	3600000	3700000	0.86
chr7	3700000	3800000	0.75
chr7	3800000	3900000	0.68
chr7	3900000	4000000	0.78
chr7	4000000	4100000	1.13
chr7	4100000	4200000	1.44
chr7	4200000	4300000	0.99
chr7	4300000	4400000	0.26
chr7	4400000	4500000	1.04
chr7	4500000	4600000	0.63
chr7	4600000	4700000	1.76
chr7	4700000	4800000	1.02
chr7	4800000	4900000	1.17
chr7	4900000	5000000	0.84
chr7	5000000	5100000	0.8
chr7	5100000	5200000	0.35
chr7	5200000	5300000	0.29
chr7	5300000	5400000	1.82
chr7	5400000	5500000	1.74
chr7	5500000	5600000	1.3
chr7	5600000	5700000	1.98
chr7	5700000	5800000	0.87
chr7	5800000	5900000	1.42
chr7	5900000	6000000	1.98
chr7	6000000	6100000	0.79
chr7	6100000	6200000	1.47
chr7	6200000	6300000	0.13
chr7	6300000	6400000	0.11
chr7	6400000	6500000	0.08
chr7	6500000	6600000	1.02
chr7	6600000	6700000	0.92
chr7	6700000	6800000	1.56
chr7	6800000	6900000	2.02
chr7	6900000	7000000	1.88
chr7	7000000	7100000	1.64
chr7	7100000	7200000	1.72
chr7	7200000	7300000	2.33
chr7	7300000	7400000	2.57
chr7	7400000	7500000	1.95
chr7	7500000	7600000	1.64
chr7	7600000	7700000	1.81
chr7	7700000	7800000	0.29
chr7	7800000	7900000	0.26
chr7	7900000	8000000	0.11
chr7	8000000	8100000	0.61
chr7	8100000	8200000	1.25
chr7	8200000	8300000	0.99
chr7	8300000	8400000	0.46
chr7	8400000	8500000	0.38
chr7	8500000	8600000	1.06
chr7	8600000	8700000	1.65
chr7	8700000	8800000	1.37
chr7	8800000	8900000	1.16
chr7	8900000	9000000	1.7
chr7	9000000	9100000	1.21
chr7	9100000	9200000	2.01
chr7	9200000	9300000	1.68
chr7	9300000	9400000	0.72
chr7	9400000	9500000	1.17
chr7	9500000	9600000	1.15
chr7	9600000	9700000	0.69
chr7	9700000	9800000	0.96
chr7	9800000	9900000	1.06
chr7	9900000	10000000	0.68
chr7	10000000	10100000	1.48
chr7	10100000	10200000	1.19
chr7	10200000	10300000	1.49
chr7	10300000	10400000	1.01
chr7	10400000	10500000	1.06
chr7	10500000	10600000	1.22
chr7	10600000	10700000	1.07
chr7	10700000	10800000	1.2
chr7	10800000	10900000	0.88
chr7	10900000	11000000	1.09
chr7	11000000	11100000	0.97
chr7	11100000	11200000	0.94
chr7	11200000	11300000	1.35
chr7	11300000	11400000	0.09
chr7	11400000	11500000	0.65
chr7	11500000	11600000	1.8
chr7	11600000	11700000	1.03
chr7	11700000	11800000	0.7
chr7	11800000	11900000	1.22
chr7	11900000	12000000	0.7
chr7	12000000	12100000	1.4
chr7	12100000	12200000	0.8
chr7	12200000	12300000	1
chr7	12300000	12400000	1.03
chr7	12400000	12500000	0.86
chr7	12500000	12600000	0.36
chr7	12600000	12700000	0.59
chr7	12700000	12800000	0.78
chr7	12800000	12900000	0.96
chr7	12900000	13000000	0.75
chr7	13000000	13100000	1.22
chr7	13100000	13200000	0.6
chr7	13200000	13300000	0.74
chr7	13300000	13400000	0.54
chr7	13400000	13500000	0.83
chr7	13500000	13600000	1.15
chr7	13600000	13700000	0.5
chr7	13700000	13800000	0.62
chr7	13800000	13900000	0.88
chr7	13900000	14000000	1.03
chr7	14000000	14100000	0.71
chr7	14100000	14200000	1
chr7	14200000	14300000	0.98
chr7	14300000	14400000	0.42
chr7	14400000	14500000	1.1
chr7	14500000	14600000	1.19
chr7	14600000	14700000	1.23
chr7	14700000	14800000	0.73
chr7	14800000	14900000	0.93
chr7	14900000	15000000	0.63
chr7	15000000	15100000	0.93
chr7	15100000	15200000	1.62
chr7	15200000	15300000	0.67
chr7	15300000	15400000	0.77
chr7	15400000	15500000	1.34
chr7	15500000	15600000	1.1
chr7	15600000	15700000	1.18
chr7	15700000	15800000	1.59
chr7	15800000	15900000	1.38
chr7	15900000	16000000	1.41
chr7	16000000	16100000	1.16
chr7	16100000	16200000	0.85
chr7	16200000	16300000	1.07
chr7	16300000	16400000	0.42
chr7	16400000	16500000	0.88
chr7	16500000	16600000	1.23
chr7	16600000	16700000	0.56
chr7	16700000	16800000	1.14
chr7	16800000	16900000	0.8
chr7	16900000	17000000	1.25
chr7	17000000	17100000	0.97
chr7	17100000	17200000	1.31
chr7	17200000	17300000	1.11
chr7	17300000	17400000	1.28
chr7	17400000	17500000	0.85
chr7	17500000	17600000	1.09
chr7	17600000	17700000	0.63
chr7	17700000	17800000	1.78
chr7	17800000	17900000	1.18
chr7	17900000	18000000	1.32
chr7	18000000	18100000	0.31
chr7	18100000	18200000	0.42
chr7	18200000	18300000	0.4
chr7	18300000	18400000	0.56
chr7	18400000	18500000	0.85
chr7	18500000	18600000	0.67
chr7	18600000	18700000	0.86
chr7	18700000	18800000	0.88
chr7	18800000	18900000	1.13
chr7	18900000	19000000	0.47
chr7	19000000	19100000	0.38
chr7	19100000	19200000	0.89
chr7	19200000	19300000	0.66
chr7	19300000	19400000	1
chr7	19400000	19500000	0.43
chr7	19500000	19600000	0.74
chr7	19600000	19700000	1.19
chr7	19700000	19800000	1.01
chr7	19800000	19900000	0.9
chr7	19900000	20000000	0.9
chr7	20000000	20100000	1.1
chr7	20100000	20200000	0.63
chr7	20200000	20300000	0.94
chr7	20300000	20400000	1.67
chr7	20400000	20500000	1.17
chr7	20500000	20600000	0.65
chr7	20600000	20700000	0.59
chr7	20700000	20800000	0.4
chr7	20800000	20900000	0.01
chr7	20900000	21000000	0.03
chr7	21000000	21100000	0.02
chr7	21100000	21200000	0
chr7	21200000	21300000	0
chr7	21300000	21400000	0.6
chr7	21400000	21500000	0.64
chr7	21500000	21600000	0.23
chr7	21600000	21700000	0.42
chr7	21700000	21800000	0.43
chr7	21800000	21900000	1.4
chr7	21900000	22000000	1.29
chr7	22000000	22100000	0.78
chr7	22100000	22200000	0.76
chr7	22200000	22300000	0.32
chr8	0	100000	0.06
chr8	100000	200000	1.4
chr8	200000	300000	0.77
chr8	300000	400000	1.19
chr8	400000	500000	0.96
chr8	500000	600000	0.74
chr8	600000	700000	0.23
chr8	700000	800000	0.2
chr8	800000	900000	0.18
chr8	900000	1000000	0.2
chr8	1000000	1100000	0.87
chr8	1100000	1200000	2.56
chr8	1200000	1300000	1.13
chr8	1300000	1400000	0.77
chr8	1400000	1500000	0.94
chr8	1500000	1600000	0.83
chr8	1600000	1700000	0.82
chr8	1700000	1800000	0.32
[truncated: 1,999 more rows]
