# Supplementary material for: Genomic insights into local adaptation and future climate-induced vulnerability of a keystone forest tree in East Asia
Source: Nat Commun. 2022 Nov 1;13:6541. doi: 10.1038/s41467-022-34206-8 (PMC9626627; doi:10.1038/s41467-022-34206-8)
Supplement: Supplementary file 8 — Source Data [file 41467_2022_34206_MOESM8_ESM.zip › Source data/Fig1/indel.txt]

chr1	0	100000	504
chr1	100000	200000	612
chr1	200000	300000	526
chr1	300000	400000	687
chr1	400000	500000	641
chr1	500000	600000	696
chr1	600000	700000	624
chr1	700000	800000	526
chr1	800000	900000	667
chr1	900000	1000000	458
chr1	1000000	1100000	647
chr1	1100000	1200000	797
chr1	1200000	1300000	481
chr1	1300000	1400000	404
chr1	1400000	1500000	887
chr1	1500000	1600000	662
chr1	1600000	1700000	793
chr1	1700000	1800000	679
chr1	1800000	1900000	833
chr1	1900000	2000000	1002
chr1	2000000	2100000	919
chr1	2100000	2200000	677
chr1	2200000	2300000	855
chr1	2300000	2400000	888
chr1	2400000	2500000	716
chr1	2500000	2600000	306
chr1	2600000	2700000	183
chr1	2700000	2800000	120
chr1	2800000	2900000	308
chr1	2900000	3000000	871
chr1	3000000	3100000	511
chr1	3100000	3200000	562
chr1	3200000	3300000	724
chr1	3300000	3400000	504
chr1	3400000	3500000	391
chr1	3500000	3600000	775
chr1	3600000	3700000	666
chr1	3700000	3800000	326
chr1	3800000	3900000	271
chr1	3900000	4000000	607
chr1	4000000	4100000	590
chr1	4100000	4200000	466
chr1	4200000	4300000	113
chr1	4300000	4400000	38
chr1	4400000	4500000	42
chr1	4500000	4600000	102
chr1	4600000	4700000	39
chr1	4700000	4800000	399
chr1	4800000	4900000	592
chr1	4900000	5000000	835
chr1	5000000	5100000	964
chr1	5100000	5200000	417
chr1	5200000	5300000	727
chr1	5300000	5400000	957
chr1	5400000	5500000	892
chr1	5500000	5600000	869
chr1	5600000	5700000	933
chr1	5700000	5800000	871
chr1	5800000	5900000	495
chr1	5900000	6000000	367
chr1	6000000	6100000	236
chr1	6100000	6200000	603
chr1	6200000	6300000	494
chr1	6300000	6400000	420
chr1	6400000	6500000	950
chr1	6500000	6600000	881
chr1	6600000	6700000	666
chr1	6700000	6800000	923
chr1	6800000	6900000	777
chr1	6900000	7000000	577
chr1	7000000	7100000	719
chr1	7100000	7200000	941
chr1	7200000	7300000	726
chr1	7300000	7400000	839
chr1	7400000	7500000	798
chr1	7500000	7600000	873
chr1	7600000	7700000	882
chr1	7700000	7800000	755
chr1	7800000	7900000	916
chr1	7900000	8000000	397
chr1	8000000	8100000	23
chr1	8100000	8200000	88
chr1	8200000	8300000	187
chr1	8300000	8400000	527
chr1	8400000	8500000	707
chr1	8500000	8600000	862
chr1	8600000	8700000	701
chr1	8700000	8800000	940
chr1	8800000	8900000	585
chr1	8900000	9000000	695
chr1	9000000	9100000	803
chr1	9100000	9200000	467
chr1	9200000	9300000	796
chr1	9300000	9400000	630
chr1	9400000	9500000	513
chr1	9500000	9600000	829
chr1	9600000	9700000	756
chr1	9700000	9800000	660
chr1	9800000	9900000	231
chr1	9900000	10000000	755
chr1	10000000	10100000	849
chr1	10100000	10200000	824
chr1	10200000	10300000	626
chr1	10300000	10400000	861
chr1	10400000	10500000	783
chr1	10500000	10600000	746
chr1	10600000	10700000	859
chr1	10700000	10800000	726
chr1	10800000	10900000	559
chr1	10900000	11000000	585
chr1	11000000	11100000	170
chr1	11100000	11200000	103
chr1	11200000	11300000	512
chr1	11300000	11400000	823
chr1	11400000	11500000	839
chr1	11500000	11600000	883
chr1	11600000	11700000	833
chr1	11700000	11800000	887
chr1	11800000	11900000	673
chr1	11900000	12000000	629
chr1	12000000	12100000	812
chr1	12100000	12200000	924
chr1	12200000	12300000	186
chr1	12300000	12400000	222
chr1	12400000	12500000	689
chr1	12500000	12600000	728
chr1	12600000	12700000	661
chr1	12700000	12800000	349
chr1	12800000	12900000	573
chr1	12900000	13000000	668
chr1	13000000	13100000	831
chr1	13100000	13200000	882
chr1	13200000	13300000	524
chr1	13300000	13400000	778
chr1	13400000	13500000	595
chr1	13500000	13600000	743
chr1	13600000	13700000	890
chr1	13700000	13800000	758
chr1	13800000	13900000	804
chr1	13900000	14000000	684
chr1	14000000	14100000	789
chr1	14100000	14200000	651
chr1	14200000	14300000	798
chr1	14300000	14400000	794
chr1	14400000	14500000	816
chr1	14500000	14600000	770
chr1	14600000	14700000	889
chr1	14700000	14800000	700
chr1	14800000	14900000	837
chr1	14900000	15000000	793
chr1	15000000	15100000	659
chr1	15100000	15200000	705
chr1	15200000	15300000	742
chr1	15300000	15400000	760
chr1	15400000	15500000	810
chr1	15500000	15600000	817
chr1	15600000	15700000	524
chr1	15700000	15800000	343
chr1	15800000	15900000	865
chr1	15900000	16000000	808
chr1	16000000	16100000	485
chr1	16100000	16200000	774
chr1	16200000	16300000	792
chr1	16300000	16400000	878
chr1	16400000	16500000	819
chr1	16500000	16600000	739
chr1	16600000	16700000	739
chr1	16700000	16800000	683
chr1	16800000	16900000	787
chr1	16900000	17000000	732
chr1	17000000	17100000	885
chr1	17100000	17200000	723
chr1	17200000	17300000	741
chr1	17300000	17400000	725
chr1	17400000	17500000	860
chr1	17500000	17600000	788
chr1	17600000	17700000	758
chr1	17700000	17800000	936
chr1	17800000	17900000	851
chr1	17900000	18000000	663
chr1	18000000	18100000	651
chr1	18100000	18200000	716
chr1	18200000	18300000	743
chr1	18300000	18400000	835
chr1	18400000	18500000	662
chr1	18500000	18600000	621
chr1	18600000	18700000	302
chr1	18700000	18800000	768
chr1	18800000	18900000	871
chr1	18900000	19000000	633
chr1	19000000	19100000	414
chr1	19100000	19200000	397
chr1	19200000	19300000	675
chr1	19300000	19400000	575
chr1	19400000	19500000	624
chr1	19500000	19600000	651
chr1	19600000	19700000	871
chr1	19700000	19800000	841
chr1	19800000	19900000	557
chr1	19900000	20000000	494
chr1	20000000	20100000	648
chr1	20100000	20200000	794
chr1	20200000	20300000	840
chr1	20300000	20400000	655
chr1	20400000	20500000	795
chr1	20500000	20600000	637
chr1	20600000	20700000	708
chr1	20700000	20800000	627
chr1	20800000	20900000	746
chr1	20900000	21000000	727
chr1	21000000	21100000	758
chr1	21100000	21200000	863
chr1	21200000	21300000	656
chr1	21300000	21400000	117
chr1	21400000	21500000	516
chr1	21500000	21600000	922
chr1	21600000	21700000	838
chr1	21700000	21800000	826
chr1	21800000	21900000	656
chr1	21900000	22000000	699
chr1	22000000	22100000	825
chr1	22100000	22200000	749
chr1	22200000	22300000	726
chr1	22300000	22400000	876
chr1	22400000	22500000	811
chr1	22500000	22600000	732
chr1	22600000	22700000	705
chr1	22700000	22800000	769
chr1	22800000	22900000	761
chr1	22900000	23000000	802
chr1	23000000	23100000	550
chr1	23100000	23200000	795
chr1	23200000	23300000	703
chr1	23300000	23400000	771
chr1	23400000	23500000	180
chr1	23500000	23600000	588
chr1	23600000	23700000	811
chr1	23700000	23800000	678
chr1	23800000	23900000	554
chr1	23900000	24000000	680
chr1	24000000	24100000	587
chr1	24100000	24200000	672
chr1	24200000	24300000	731
chr1	24300000	24400000	664
chr1	24400000	24500000	731
chr1	24500000	24600000	772
chr1	24600000	24700000	741
chr1	24700000	24800000	629
chr1	24800000	24900000	758
chr1	24900000	25000000	646
chr1	25000000	25100000	707
chr1	25100000	25200000	506
chr1	25200000	25300000	810
chr1	25300000	25400000	689
chr1	25400000	25500000	812
chr1	25500000	25600000	873
chr1	25600000	25700000	657
chr1	25700000	25800000	683
chr1	25800000	25900000	813
chr1	25900000	26000000	770
chr1	26000000	26100000	733
chr1	26100000	26200000	617
chr1	26200000	26300000	737
chr1	26300000	26400000	685
chr1	26400000	26500000	206
chr1	26500000	26600000	166
chr1	26600000	26700000	427
chr1	26700000	26800000	822
chr1	26800000	26900000	606
chr1	26900000	27000000	563
chr1	27000000	27100000	484
chr1	27100000	27200000	335
chr1	27200000	27300000	357
chr1	27300000	27400000	280
chr1	27400000	27500000	25
chr1	27500000	27600000	420
chr1	27600000	27700000	475
chr1	27700000	27800000	206
chr1	27800000	27900000	89
chr1	27900000	28000000	164
chr1	28000000	28100000	374
chr1	28100000	28200000	685
chr1	28200000	28300000	786
chr1	28300000	28400000	904
chr1	28400000	28500000	709
chr1	28500000	28600000	310
chr1	28600000	28700000	615
chr1	28700000	28800000	751
chr1	28800000	28900000	763
chr1	28900000	29000000	787
chr1	29000000	29100000	849
chr1	29100000	29200000	630
chr1	29200000	29300000	410
chr1	29300000	29400000	569
chr1	29400000	29500000	720
chr1	29500000	29600000	689
chr1	29600000	29700000	668
chr1	29700000	29800000	779
chr1	29800000	29900000	835
chr1	29900000	30000000	901
chr1	30000000	30100000	729
chr1	30100000	30200000	731
chr1	30200000	30300000	726
chr1	30300000	30400000	530
chr1	30400000	30500000	834
chr1	30500000	30600000	652
chr1	30600000	30700000	602
chr1	30700000	30800000	591
chr1	30800000	30900000	604
chr1	30900000	31000000	733
chr1	31000000	31100000	759
chr1	31100000	31200000	803
chr1	31200000	31300000	733
chr1	31300000	31400000	395
chr1	31400000	31500000	613
chr1	31500000	31600000	642
chr1	31600000	31700000	628
chr1	31700000	31800000	383
chr1	31800000	31900000	344
chr1	31900000	32000000	336
chr1	32000000	32100000	428
chr1	32100000	32200000	240
chr1	32200000	32300000	157
chr1	32300000	32400000	352
chr1	32400000	32500000	630
chr1	32500000	32600000	356
chr1	32600000	32700000	610
chr1	32700000	32800000	395
chr1	32800000	32900000	235
chr1	32900000	33000000	421
chr1	33000000	33100000	556
chr1	33100000	33200000	744
chr1	33200000	33300000	531
chr1	33300000	33400000	757
chr1	33400000	33500000	711
chr1	33500000	33600000	629
chr1	33600000	33700000	807
chr1	33700000	33800000	737
chr1	33800000	33900000	134
chr1	33900000	34000000	31
chr1	34000000	34100000	372
chr1	34100000	34200000	675
chr1	34200000	34300000	726
chr1	34300000	34400000	863
chr1	34400000	34500000	832
chr1	34500000	34600000	850
chr1	34600000	34700000	785
chr1	34700000	34800000	787
chr1	34800000	34900000	852
chr1	34900000	35000000	887
chr1	35000000	35100000	723
chr1	35100000	35200000	318
chr1	35200000	35300000	816
chr1	35300000	35400000	758
chr1	35400000	35500000	579
chr1	35500000	35600000	594
chr1	35600000	35700000	824
chr1	35700000	35800000	709
chr1	35800000	35900000	516
chr1	35900000	36000000	811
chr1	36000000	36100000	990
chr1	36100000	36200000	703
chr1	36200000	36300000	833
chr1	36300000	36400000	916
chr1	36400000	36500000	723
chr1	36500000	36600000	758
chr1	36600000	36700000	828
chr1	36700000	36800000	837
chr1	36800000	36900000	779
chr1	36900000	37000000	688
chr1	37000000	37100000	660
chr1	37100000	37200000	810
chr1	37200000	37300000	725
chr1	37300000	37400000	958
chr1	37400000	37500000	706
chr1	37500000	37600000	711
chr1	37600000	37700000	854
chr1	37700000	37800000	773
chr1	37800000	37900000	694
chr1	37900000	38000000	735
chr1	38000000	38100000	877
chr1	38100000	38200000	858
chr1	38200000	38300000	839
chr1	38300000	38400000	759
chr1	38400000	38500000	773
chr1	38500000	38600000	684
chr1	38600000	38700000	628
chr1	38700000	38800000	655
chr1	38800000	38900000	629
chr1	38900000	39000000	741
chr1	39000000	39100000	690
chr1	39100000	39200000	918
chr1	39200000	39300000	734
chr1	39300000	39400000	866
chr1	39400000	39500000	906
chr1	39500000	39600000	694
chr1	39600000	39700000	729
chr1	39700000	39800000	599
chr1	39800000	39900000	799
chr1	39900000	40000000	797
chr1	40000000	40100000	725
chr1	40100000	40200000	65
chr1	40200000	40300000	378
chr1	40300000	40400000	765
chr1	40400000	40500000	768
chr1	40500000	40600000	765
chr1	40600000	40700000	682
chr1	40700000	40800000	880
chr1	40800000	40900000	732
chr1	40900000	41000000	669
chr1	41000000	41100000	742
chr1	41100000	41200000	643
chr1	41200000	41300000	742
chr1	41300000	41400000	815
chr1	41400000	41500000	746
chr1	41500000	41600000	892
chr1	41600000	41700000	684
chr1	41700000	41800000	737
chr1	41800000	41900000	814
chr1	41900000	42000000	747
chr1	42000000	42100000	675
chr1	42100000	42200000	773
chr1	42200000	42300000	559
chr1	42300000	42400000	735
chr1	42400000	42500000	759
chr1	42500000	42600000	619
chr1	42600000	42700000	825
chr1	42700000	42800000	880
chr1	42800000	42900000	591
chr1	42900000	43000000	571
chr1	43000000	43100000	569
chr1	43100000	43200000	707
chr1	43200000	43300000	661
chr1	43300000	43400000	721
chr1	43400000	43500000	649
chr1	43500000	43600000	803
chr1	43600000	43700000	586
chr1	43700000	43800000	791
chr1	43800000	43900000	654
chr1	43900000	44000000	799
chr1	44000000	44100000	748
chr1	44100000	44200000	649
chr1	44200000	44300000	632
chr1	44300000	44400000	591
chr1	44400000	44500000	799
chr1	44500000	44600000	659
chr1	44600000	44700000	696
chr1	44700000	44800000	735
chr1	44800000	44900000	728
chr1	44900000	45000000	816
chr1	45000000	45100000	780
chr1	45100000	45200000	953
chr1	45200000	45300000	762
chr1	45300000	45400000	790
chr1	45400000	45500000	782
chr1	45500000	45600000	746
chr1	45600000	45700000	768
chr1	45700000	45800000	614
chr1	45800000	45900000	626
chr1	45900000	46000000	776
chr1	46000000	46100000	770
chr1	46100000	46200000	742
chr1	46200000	46300000	802
chr1	46300000	46400000	785
chr1	46400000	46500000	716
chr1	46500000	46600000	894
chr1	46600000	46700000	889
chr1	46700000	46800000	724
chr1	46800000	46900000	717
chr1	46900000	47000000	899
chr1	47000000	47100000	814
chr1	47100000	47200000	597
chr1	47200000	47300000	610
chr1	47300000	47400000	553
chr1	47400000	47500000	676
chr1	47500000	47600000	431
chr1	47600000	47700000	678
chr1	47700000	47800000	740
chr1	47800000	47900000	818
chr1	47900000	48000000	246
chr1	48000000	48100000	252
chr1	48100000	48200000	206
chr1	48200000	48300000	580
chr1	48300000	48400000	697
chr1	48400000	48500000	659
chr1	48500000	48600000	954
chr1	48600000	48700000	604
chr1	48700000	48800000	685
chr1	48800000	48900000	719
chr1	48900000	49000000	724
chr1	49000000	49100000	702
chr1	49100000	49200000	757
chr1	49200000	49300000	255
chr1	49300000	49400000	562
chr1	49400000	49500000	778
chr1	49500000	49600000	746
chr1	49600000	49700000	614
chr1	49700000	49800000	809
chr1	49800000	49900000	751
chr1	49900000	50000000	486
chr1	50000000	50100000	671
chr1	50100000	50200000	610
chr1	50200000	50300000	626
chr1	50300000	50400000	712
chr1	50400000	50500000	800
chr1	50500000	50600000	636
chr1	50600000	50700000	430
chr1	50700000	50800000	560
chr1	50800000	50900000	575
chr1	50900000	51000000	521
chr1	51000000	51100000	485
chr1	51100000	51200000	101
chr2	0	100000	492
chr2	100000	200000	647
chr2	200000	300000	566
chr2	300000	400000	643
chr2	400000	500000	486
chr2	500000	600000	836
chr2	600000	700000	520
chr2	700000	800000	420
chr2	800000	900000	608
chr2	900000	1000000	1004
chr2	1000000	1100000	781
chr2	1100000	1200000	797
chr2	1200000	1300000	908
chr2	1300000	1400000	561
chr2	1400000	1500000	590
chr2	1500000	1600000	580
chr2	1600000	1700000	654
chr2	1700000	1800000	675
chr2	1800000	1900000	1004
chr2	1900000	2000000	782
chr2	2000000	2100000	780
chr2	2100000	2200000	722
chr2	2200000	2300000	793
chr2	2300000	2400000	941
chr2	2400000	2500000	849
chr2	2500000	2600000	634
chr2	2600000	2700000	861
chr2	2700000	2800000	888
chr2	2800000	2900000	810
chr2	2900000	3000000	803
chr2	3000000	3100000	556
chr2	3100000	3200000	717
chr2	3200000	3300000	778
chr2	3300000	3400000	745
chr2	3400000	3500000	706
chr2	3500000	3600000	798
chr2	3600000	3700000	831
chr2	3700000	3800000	809
chr2	3800000	3900000	826
chr2	3900000	4000000	808
chr2	4000000	4100000	830
chr2	4100000	4200000	950
chr2	4200000	4300000	795
chr2	4300000	4400000	876
chr2	4400000	4500000	743
chr2	4500000	4600000	797
chr2	4600000	4700000	724
chr2	4700000	4800000	739
chr2	4800000	4900000	647
chr2	4900000	5000000	834
chr2	5000000	5100000	598
chr2	5100000	5200000	669
chr2	5200000	5300000	824
chr2	5300000	5400000	829
chr2	5400000	5500000	590
chr2	5500000	5600000	825
chr2	5600000	5700000	711
chr2	5700000	5800000	703
chr2	5800000	5900000	766
chr2	5900000	6000000	544
chr2	6000000	6100000	675
chr2	6100000	6200000	680
chr2	6200000	6300000	705
chr2	6300000	6400000	821
chr2	6400000	6500000	828
chr2	6500000	6600000	382
chr2	6600000	6700000	625
chr2	6700000	6800000	921
chr2	6800000	6900000	838
chr2	6900000	7000000	812
chr2	7000000	7100000	889
chr2	7100000	7200000	616
chr2	7200000	7300000	654
chr2	7300000	7400000	1022
chr2	7400000	7500000	714
chr2	7500000	7600000	733
chr2	7600000	7700000	919
chr2	7700000	7800000	921
chr2	7800000	7900000	793
chr2	7900000	8000000	810
chr2	8000000	8100000	741
chr2	8100000	8200000	779
chr2	8200000	8300000	759
chr2	8300000	8400000	788
chr2	8400000	8500000	885
chr2	8500000	8600000	550
chr2	8600000	8700000	610
chr2	8700000	8800000	732
chr2	8800000	8900000	656
chr2	8900000	9000000	643
chr2	9000000	9100000	664
chr2	9100000	9200000	790
chr2	9200000	9300000	710
chr2	9300000	9400000	557
chr2	9400000	9500000	696
chr2	9500000	9600000	727
chr2	9600000	9700000	851
chr2	9700000	9800000	732
chr2	9800000	9900000	700
chr2	9900000	10000000	812
chr2	10000000	10100000	727
chr2	10100000	10200000	911
chr2	10200000	10300000	669
chr2	10300000	10400000	547
chr2	10400000	10500000	746
chr2	10500000	10600000	747
chr2	10600000	10700000	708
chr2	10700000	10800000	645
chr2	10800000	10900000	596
chr2	10900000	11000000	674
chr2	11000000	11100000	652
chr2	11100000	11200000	757
chr2	11200000	11300000	696
chr2	11300000	11400000	877
chr2	11400000	11500000	941
chr2	11500000	11600000	739
chr2	11600000	11700000	896
chr2	11700000	11800000	558
chr2	11800000	11900000	707
chr2	11900000	12000000	609
chr2	12000000	12100000	839
chr2	12100000	12200000	646
chr2	12200000	12300000	680
chr2	12300000	12400000	486
chr2	12400000	12500000	632
chr2	12500000	12600000	643
chr2	12600000	12700000	627
chr2	12700000	12800000	726
chr2	12800000	12900000	615
chr2	12900000	13000000	747
chr2	13000000	13100000	540
chr2	13100000	13200000	808
chr2	13200000	13300000	742
chr2	13300000	13400000	752
chr2	13400000	13500000	595
chr2	13500000	13600000	655
chr2	13600000	13700000	624
chr2	13700000	13800000	631
chr2	13800000	13900000	607
chr2	13900000	14000000	767
chr2	14000000	14100000	599
chr2	14100000	14200000	774
chr2	14200000	14300000	782
chr2	14300000	14400000	695
chr2	14400000	14500000	700
chr2	14500000	14600000	629
chr2	14600000	14700000	228
chr2	14700000	14800000	408
chr2	14800000	14900000	700
chr2	14900000	15000000	546
chr2	15000000	15100000	574
chr2	15100000	15200000	576
chr2	15200000	15300000	694
chr2	15300000	15400000	762
chr2	15400000	15500000	413
chr2	15500000	15600000	568
chr2	15600000	15700000	708
chr2	15700000	15800000	866
chr2	15800000	15900000	798
chr2	15900000	16000000	658
chr2	16000000	16100000	333
chr2	16100000	16200000	183
chr2	16200000	16300000	38
chr2	16300000	16400000	235
chr2	16400000	16500000	386
chr2	16500000	16600000	751
chr2	16600000	16700000	852
chr2	16700000	16800000	269
chr2	16800000	16900000	64
chr2	16900000	17000000	5
chr2	17000000	17100000	35
chr2	17100000	17200000	24
chr2	17200000	17300000	294
chr2	17300000	17400000	720
chr2	17400000	17500000	746
chr2	17500000	17600000	713
chr2	17600000	17700000	740
chr2	17700000	17800000	903
chr2	17800000	17900000	775
chr2	17900000	18000000	883
chr2	18000000	18100000	877
chr2	18100000	18200000	905
chr2	18200000	18300000	611
chr2	18300000	18400000	841
chr2	18400000	18500000	711
chr2	18500000	18600000	729
chr2	18600000	18700000	817
chr2	18700000	18800000	768
chr2	18800000	18900000	785
chr2	18900000	19000000	630
chr2	19000000	19100000	798
chr2	19100000	19200000	889
chr2	19200000	19300000	864
chr2	19300000	19400000	696
chr2	19400000	19500000	724
chr2	19500000	19600000	750
chr2	19600000	19700000	672
chr2	19700000	19800000	612
chr2	19800000	19900000	674
chr2	19900000	20000000	735
chr2	20000000	20100000	838
chr2	20100000	20200000	841
chr2	20200000	20300000	795
chr2	20300000	20400000	821
chr2	20400000	20500000	808
chr2	20500000	20600000	881
chr2	20600000	20700000	838
chr2	20700000	20800000	849
chr2	20800000	20900000	775
chr2	20900000	21000000	915
chr2	21000000	21100000	665
chr2	21100000	21200000	500
chr2	21200000	21300000	773
chr2	21300000	21400000	1004
chr2	21400000	21500000	962
chr2	21500000	21600000	731
chr2	21600000	21700000	693
chr2	21700000	21800000	626
chr2	21800000	21900000	857
chr2	21900000	22000000	719
chr2	22000000	22100000	853
chr2	22100000	22200000	750
chr2	22200000	22300000	745
chr2	22300000	22400000	743
chr2	22400000	22500000	662
chr2	22500000	22600000	809
chr2	22600000	22700000	834
chr2	22700000	22800000	753
chr2	22800000	22900000	784
chr2	22900000	23000000	803
chr2	23000000	23100000	776
chr2	23100000	23200000	725
chr2	23200000	23300000	816
chr2	23300000	23400000	827
chr2	23400000	23500000	931
chr2	23500000	23600000	905
chr2	23600000	23700000	793
chr2	23700000	23800000	793
chr2	23800000	23900000	528
chr2	23900000	24000000	629
chr2	24000000	24100000	765
chr2	24100000	24200000	717
chr2	24200000	24300000	817
chr2	24300000	24400000	646
chr2	24400000	24500000	829
chr2	24500000	24600000	791
chr2	24600000	24700000	675
chr2	24700000	24800000	820
chr2	24800000	24900000	826
chr2	24900000	25000000	865
chr2	25000000	25100000	899
chr2	25100000	25200000	655
chr2	25200000	25300000	849
chr2	25300000	25400000	602
chr2	25400000	25500000	682
chr2	25500000	25600000	917
chr2	25600000	25700000	927
chr2	25700000	25800000	43
chr2	25800000	25900000	34
chr2	25900000	26000000	427
chr2	26000000	26100000	488
chr2	26100000	26200000	14
chr2	26200000	26300000	17
chr2	26300000	26400000	579
chr2	26400000	26500000	687
chr2	26500000	26600000	776
chr2	26600000	26700000	500
chr2	26700000	26800000	84
chr3	0	100000	394
chr3	100000	200000	651
chr3	200000	300000	647
chr3	300000	400000	581
chr3	400000	500000	627
chr3	500000	600000	630
chr3	600000	700000	609
chr3	700000	800000	654
chr3	800000	900000	674
chr3	900000	1000000	729
chr3	1000000	1100000	617
chr3	1100000	1200000	762
chr3	1200000	1300000	773
chr3	1300000	1400000	749
chr3	1400000	1500000	770
chr3	1500000	1600000	815
chr3	1600000	1700000	666
chr3	1700000	1800000	752
chr3	1800000	1900000	703
chr3	1900000	2000000	809
chr3	2000000	2100000	503
chr3	2100000	2200000	740
chr3	2200000	2300000	692
chr3	2300000	2400000	755
chr3	2400000	2500000	733
chr3	2500000	2600000	899
chr3	2600000	2700000	771
chr3	2700000	2800000	628
chr3	2800000	2900000	682
chr3	2900000	3000000	738
chr3	3000000	3100000	739
chr3	3100000	3200000	689
chr3	3200000	3300000	643
chr3	3300000	3400000	644
chr3	3400000	3500000	767
chr3	3500000	3600000	766
chr3	3600000	3700000	646
chr3	3700000	3800000	695
chr3	3800000	3900000	665
chr3	3900000	4000000	605
chr3	4000000	4100000	625
chr3	4100000	4200000	689
chr3	4200000	4300000	669
chr3	4300000	4400000	823
chr3	4400000	4500000	734
chr3	4500000	4600000	759
chr3	4600000	4700000	712
chr3	4700000	4800000	763
chr3	4800000	4900000	750
chr3	4900000	5000000	682
chr3	5000000	5100000	656
chr3	5100000	5200000	675
chr3	5200000	5300000	611
chr3	5300000	5400000	675
chr3	5400000	5500000	507
chr3	5500000	5600000	808
chr3	5600000	5700000	687
chr3	5700000	5800000	794
chr3	5800000	5900000	884
chr3	5900000	6000000	641
chr3	6000000	6100000	618
chr3	6100000	6200000	654
chr3	6200000	6300000	788
chr3	6300000	6400000	571
chr3	6400000	6500000	694
chr3	6500000	6600000	750
chr3	6600000	6700000	789
chr3	6700000	6800000	698
chr3	6800000	6900000	672
chr3	6900000	7000000	887
chr3	7000000	7100000	817
chr3	7100000	7200000	805
chr3	7200000	7300000	737
chr3	7300000	7400000	415
chr3	7400000	7500000	497
chr3	7500000	7600000	653
chr3	7600000	7700000	746
chr3	7700000	7800000	526
chr3	7800000	7900000	772
chr3	7900000	8000000	655
chr3	8000000	8100000	785
chr3	8100000	8200000	792
chr3	8200000	8300000	340
chr3	8300000	8400000	629
chr3	8400000	8500000	742
chr3	8500000	8600000	762
chr3	8600000	8700000	719
chr3	8700000	8800000	676
chr3	8800000	8900000	819
chr3	8900000	9000000	384
chr3	9000000	9100000	701
chr3	9100000	9200000	791
chr3	9200000	9300000	739
chr3	9300000	9400000	601
chr3	9400000	9500000	426
chr3	9500000	9600000	786
chr3	9600000	9700000	752
chr3	9700000	9800000	733
chr3	9800000	9900000	736
chr3	9900000	10000000	738
chr3	10000000	10100000	502
chr3	10100000	10200000	569
chr3	10200000	10300000	315
chr3	10300000	10400000	42
chr3	10400000	10500000	55
chr3	10500000	10600000	384
chr3	10600000	10700000	568
chr3	10700000	10800000	607
chr3	10800000	10900000	636
chr3	10900000	11000000	293
chr3	11000000	11100000	370
chr3	11100000	11200000	463
chr3	11200000	11300000	97
chr3	11300000	11400000	12
chr3	11400000	11500000	290
chr3	11500000	11600000	418
chr3	11600000	11700000	388
chr3	11700000	11800000	571
chr3	11800000	11900000	598
chr3	11900000	12000000	743
chr3	12000000	12100000	661
chr3	12100000	12200000	773
chr3	12200000	12300000	686
chr3	12300000	12400000	633
chr3	12400000	12500000	864
chr3	12500000	12600000	734
chr3	12600000	12700000	541
chr3	12700000	12800000	641
chr3	12800000	12900000	642
chr3	12900000	13000000	590
chr3	13000000	13100000	711
chr3	13100000	13200000	857
chr3	13200000	13300000	837
chr3	13300000	13400000	837
chr3	13400000	13500000	832
chr3	13500000	13600000	536
chr3	13600000	13700000	810
chr3	13700000	13800000	836
chr3	13800000	13900000	827
chr3	13900000	14000000	636
chr3	14000000	14100000	839
chr3	14100000	14200000	644
chr3	14200000	14300000	760
chr3	14300000	14400000	839
chr3	14400000	14500000	619
chr3	14500000	14600000	756
chr3	14600000	14700000	830
chr3	14700000	14800000	632
chr3	14800000	14900000	792
chr3	14900000	15000000	850
chr3	15000000	15100000	762
chr3	15100000	15200000	672
chr3	15200000	15300000	749
chr3	15300000	15400000	761
chr3	15400000	15500000	721
chr3	15500000	15600000	891
chr3	15600000	15700000	794
chr3	15700000	15800000	720
chr3	15800000	15900000	819
chr3	15900000	16000000	762
chr3	16000000	16100000	729
chr3	16100000	16200000	527
chr3	16200000	16300000	668
chr3	16300000	16400000	482
chr3	16400000	16500000	599
chr3	16500000	16600000	807
chr3	16600000	16700000	588
chr3	16700000	16800000	761
chr3	16800000	16900000	733
chr3	16900000	17000000	728
chr3	17000000	17100000	804
chr3	17100000	17200000	635
chr3	17200000	17300000	484
chr3	17300000	17400000	543
chr3	17400000	17500000	712
chr3	17500000	17600000	685
chr3	17600000	17700000	853
chr3	17700000	17800000	794
chr3	17800000	17900000	855
chr3	17900000	18000000	708
chr3	18000000	18100000	26
chr3	18100000	18200000	332
chr3	18200000	18300000	564
chr3	18300000	18400000	538
chr3	18400000	18500000	724
chr3	18500000	18600000	770
chr3	18600000	18700000	789
chr3	18700000	18800000	928
chr3	18800000	18900000	812
chr3	18900000	19000000	718
chr3	19000000	19100000	925
chr3	19100000	19200000	614
chr3	19200000	19300000	852
chr3	19300000	19400000	957
chr3	19400000	19500000	715
chr3	19500000	19600000	750
chr3	19600000	19700000	802
chr3	19700000	19800000	805
chr3	19800000	19900000	754
chr3	19900000	20000000	774
chr3	20000000	20100000	671
chr3	20100000	20200000	939
chr3	20200000	20300000	782
chr3	20300000	20400000	653
chr3	20400000	20500000	567
chr3	20500000	20600000	700
chr3	20600000	20700000	773
chr3	20700000	20800000	759
chr3	20800000	20900000	841
chr3	20900000	21000000	446
chr3	21000000	21100000	577
chr3	21100000	21200000	518
chr3	21200000	21300000	14
chr3	21300000	21400000	512
chr3	21400000	21500000	681
chr3	21500000	21600000	890
chr3	21600000	21700000	641
chr3	21700000	21800000	852
chr3	21800000	21900000	525
chr3	21900000	22000000	137
chr3	22000000	22100000	354
chr3	22100000	22200000	775
chr3	22200000	22300000	482
chr3	22300000	22400000	743
chr3	22400000	22500000	692
chr3	22500000	22600000	571
chr3	22600000	22700000	806
chr3	22700000	22800000	675
chr3	22800000	22900000	360
chr3	22900000	23000000	784
chr3	23000000	23100000	612
chr3	23100000	23200000	470
chr3	23200000	23300000	464
chr3	23300000	23400000	546
chr3	23400000	23500000	518
chr3	23500000	23600000	794
chr3	23600000	23700000	800
chr3	23700000	23800000	681
chr3	23800000	23900000	721
chr3	23900000	24000000	888
chr3	24000000	24100000	104
chr3	24100000	24200000	48
chr3	24200000	24300000	68
chr3	24300000	24400000	169
chr3	24400000	24500000	661
chr3	24500000	24600000	949
chr3	24600000	24700000	530
chr3	24700000	24800000	583
chr3	24800000	24900000	497
chr3	24900000	25000000	298
chr3	25000000	25100000	1059
chr3	25100000	25200000	540
chr3	25200000	25300000	911
chr3	25300000	25400000	796
chr3	25400000	25500000	542
chr4	0	100000	421
chr4	100000	200000	697
chr4	200000	300000	769
chr4	300000	400000	807
chr4	400000	500000	861
chr4	500000	600000	515
chr4	600000	700000	820
chr4	700000	800000	810
chr4	800000	900000	762
chr4	900000	1000000	989
chr4	1000000	1100000	922
chr4	1100000	1200000	997
chr4	1200000	1300000	848
chr4	1300000	1400000	935
chr4	1400000	1500000	835
chr4	1500000	1600000	757
chr4	1600000	1700000	892
chr4	1700000	1800000	823
chr4	1800000	1900000	782
chr4	1900000	2000000	956
chr4	2000000	2100000	860
chr4	2100000	2200000	473
chr4	2200000	2300000	722
chr4	2300000	2400000	900
chr4	2400000	2500000	860
chr4	2500000	2600000	971
chr4	2600000	2700000	733
chr4	2700000	2800000	868
chr4	2800000	2900000	735
chr4	2900000	3000000	749
chr4	3000000	3100000	915
chr4	3100000	3200000	734
chr4	3200000	3300000	702
chr4	3300000	3400000	889
chr4	3400000	3500000	744
chr4	3500000	3600000	843
chr4	3600000	3700000	666
chr4	3700000	3800000	755
chr4	3800000	3900000	825
chr4	3900000	4000000	853
chr4	4000000	4100000	816
chr4	4100000	4200000	152
chr4	4200000	4300000	145
chr4	4300000	4400000	336
chr4	4400000	4500000	638
chr4	4500000	4600000	944
chr4	4600000	4700000	814
chr4	4700000	4800000	683
chr4	4800000	4900000	570
chr4	4900000	5000000	716
chr4	5000000	5100000	654
chr4	5100000	5200000	583
chr4	5200000	5300000	389
chr4	5300000	5400000	622
chr4	5400000	5500000	531
chr4	5500000	5600000	673
chr4	5600000	5700000	582
chr4	5700000	5800000	626
chr4	5800000	5900000	475
chr4	5900000	6000000	458
chr4	6000000	6100000	284
chr4	6100000	6200000	273
chr4	6200000	6300000	340
chr4	6300000	6400000	67
chr4	6400000	6500000	328
chr4	6500000	6600000	446
chr4	6600000	6700000	508
chr4	6700000	6800000	312
chr4	6800000	6900000	357
chr4	6900000	7000000	306
chr4	7000000	7100000	357
chr4	7100000	7200000	509
chr4	7200000	7300000	355
chr4	7300000	7400000	465
chr4	7400000	7500000	504
chr4	7500000	7600000	415
chr4	7600000	7700000	80
chr4	7700000	7800000	555
chr4	7800000	7900000	213
chr4	7900000	8000000	189
chr4	8000000	8100000	548
chr4	8100000	8200000	575
chr4	8200000	8300000	829
chr4	8300000	8400000	551
chr4	8400000	8500000	741
chr4	8500000	8600000	903
chr4	8600000	8700000	683
chr4	8700000	8800000	870
chr4	8800000	8900000	795
chr4	8900000	9000000	775
chr4	9000000	9100000	843
chr4	9100000	9200000	692
chr4	9200000	9300000	886
chr4	9300000	9400000	758
chr4	9400000	9500000	735
chr4	9500000	9600000	695
chr4	9600000	9700000	831
chr4	9700000	9800000	989
chr4	9800000	9900000	707
chr4	9900000	10000000	906
chr4	10000000	10100000	891
chr4	10100000	10200000	848
chr4	10200000	10300000	798
chr4	10300000	10400000	752
chr4	10400000	10500000	645
chr4	10500000	10600000	753
chr4	10600000	10700000	662
chr4	10700000	10800000	782
chr4	10800000	10900000	604
chr4	10900000	11000000	669
chr4	11000000	11100000	683
chr4	11100000	11200000	685
chr4	11200000	11300000	496
chr4	11300000	11400000	508
chr4	11400000	11500000	923
chr4	11500000	11600000	863
chr4	11600000	11700000	786
chr4	11700000	11800000	850
chr4	11800000	11900000	846
chr4	11900000	12000000	654
chr4	12000000	12100000	770
chr4	12100000	12200000	682
chr4	12200000	12300000	783
chr4	12300000	12400000	692
chr4	12400000	12500000	789
chr4	12500000	12600000	771
chr4	12600000	12700000	935
chr4	12700000	12800000	811
chr4	12800000	12900000	800
chr4	12900000	13000000	664
chr4	13000000	13100000	772
chr4	13100000	13200000	783
chr4	13200000	13300000	625
chr4	13300000	13400000	773
chr4	13400000	13500000	705
chr4	13500000	13600000	790
chr4	13600000	13700000	752
chr4	13700000	13800000	872
chr4	13800000	13900000	745
chr4	13900000	14000000	698
chr4	14000000	14100000	624
chr4	14100000	14200000	746
chr4	14200000	14300000	836
chr4	14300000	14400000	818
chr4	14400000	14500000	777
chr4	14500000	14600000	947
chr4	14600000	14700000	779
chr4	14700000	14800000	848
chr4	14800000	14900000	690
chr4	14900000	15000000	713
chr4	15000000	15100000	925
chr4	15100000	15200000	706
chr4	15200000	15300000	808
chr4	15300000	15400000	939
chr4	15400000	15500000	749
chr4	15500000	15600000	803
chr4	15600000	15700000	670
chr4	15700000	15800000	659
chr4	15800000	15900000	648
chr4	15900000	16000000	808
chr4	16000000	16100000	719
chr4	16100000	16200000	889
chr4	16200000	16300000	792
chr4	16300000	16400000	729
chr4	16400000	16500000	788
chr4	16500000	16600000	583
chr4	16600000	16700000	773
chr4	16700000	16800000	712
chr4	16800000	16900000	771
chr4	16900000	17000000	700
chr4	17000000	17100000	767
chr4	17100000	17200000	377
chr4	17200000	17300000	877
chr4	17300000	17400000	724
chr4	17400000	17500000	738
chr4	17500000	17600000	775
chr4	17600000	17700000	848
chr4	17700000	17800000	871
chr4	17800000	17900000	752
chr4	17900000	18000000	699
chr4	18000000	18100000	716
chr4	18100000	18200000	849
chr4	18200000	18300000	847
chr4	18300000	18400000	621
chr4	18400000	18500000	705
chr4	18500000	18600000	799
chr4	18600000	18700000	935
chr4	18700000	18800000	632
chr4	18800000	18900000	764
chr4	18900000	19000000	644
chr4	19000000	19100000	736
chr4	19100000	19200000	811
chr4	19200000	19300000	810
chr4	19300000	19400000	764
chr4	19400000	19500000	583
chr4	19500000	19600000	752
chr4	19600000	19700000	754
chr4	19700000	19800000	887
chr4	19800000	19900000	850
chr4	19900000	20000000	648
chr4	20000000	20100000	906
chr4	20100000	20200000	831
chr4	20200000	20300000	839
chr4	20300000	20400000	574
chr4	20400000	20500000	755
chr4	20500000	20600000	888
chr4	20600000	20700000	613
chr4	20700000	20800000	767
chr4	20800000	20900000	747
chr4	20900000	21000000	818
chr4	21000000	21100000	946
chr4	21100000	21200000	724
chr4	21200000	21300000	846
chr4	21300000	21400000	841
chr4	21400000	21500000	675
chr4	21500000	21600000	769
chr4	21600000	21700000	816
chr4	21700000	21800000	891
chr4	21800000	21900000	832
chr4	21900000	22000000	826
chr4	22000000	22100000	596
chr4	22100000	22200000	748
chr4	22200000	22300000	664
chr4	22300000	22400000	748
chr4	22400000	22500000	712
chr4	22500000	22600000	831
chr4	22600000	22700000	664
chr4	22700000	22800000	801
chr4	22800000	22900000	714
chr4	22900000	23000000	774
chr4	23000000	23100000	647
chr4	23100000	23200000	829
chr4	23200000	23300000	755
chr4	23300000	23400000	710
chr4	23400000	23500000	671
chr4	23500000	23600000	799
chr4	23600000	23700000	595
chr4	23700000	23800000	498
chr4	23800000	23900000	843
chr4	23900000	24000000	786
chr4	24000000	24100000	733
chr4	24100000	24200000	835
chr4	24200000	24300000	743
chr4	24300000	24400000	727
chr4	24400000	24500000	726
chr4	24500000	24600000	670
chr4	24600000	24700000	611
chr4	24700000	24800000	752
chr4	24800000	24900000	822
chr4	24900000	25000000	551
chr4	25000000	25100000	629
chr4	25100000	25200000	728
chr4	25200000	25300000	562
chr4	25300000	25400000	519
chr4	25400000	25500000	149
chr5	0	100000	762
chr5	100000	200000	582
chr5	200000	300000	703
chr5	300000	400000	740
chr5	400000	500000	805
chr5	500000	600000	804
chr5	600000	700000	850
chr5	700000	800000	726
chr5	800000	900000	637
chr5	900000	1000000	193
chr5	1000000	1100000	802
chr5	1100000	1200000	707
chr5	1200000	1300000	589
chr5	1300000	1400000	870
chr5	1400000	1500000	778
chr5	1500000	1600000	953
chr5	1600000	1700000	668
chr5	1700000	1800000	822
chr5	1800000	1900000	806
chr5	1900000	2000000	283
chr5	2000000	2100000	428
chr5	2100000	2200000	314
chr5	2200000	2300000	648
chr5	2300000	2400000	882
chr5	2400000	2500000	824
chr5	2500000	2600000	751
chr5	2600000	2700000	742
chr5	2700000	2800000	787
chr5	2800000	2900000	719
chr5	2900000	3000000	804
chr5	3000000	3100000	591
chr5	3100000	3200000	716
chr5	3200000	3300000	762
chr5	3300000	3400000	841
chr5	3400000	3500000	940
chr5	3500000	3600000	899
chr5	3600000	3700000	981
chr5	3700000	3800000	743
chr5	3800000	3900000	389
chr5	3900000	4000000	860
chr5	4000000	4100000	910
chr5	4100000	4200000	687
chr5	4200000	4300000	929
chr5	4300000	4400000	929
chr5	4400000	4500000	932
chr5	4500000	4600000	698
chr5	4600000	4700000	988
chr5	4700000	4800000	820
chr5	4800000	4900000	809
chr5	4900000	5000000	911
chr5	5000000	5100000	745
chr5	5100000	5200000	743
chr5	5200000	5300000	750
chr5	5300000	5400000	730
chr5	5400000	5500000	807
chr5	5500000	5600000	725
chr5	5600000	5700000	629
chr5	5700000	5800000	512
chr5	5800000	5900000	206
chr5	5900000	6000000	145
chr5	6000000	6100000	3
chr5	6100000	6200000	99
chr5	6200000	6300000	661
chr5	6300000	6400000	729
chr5	6400000	6500000	796
chr5	6500000	6600000	517
chr5	6600000	6700000	518
chr5	6700000	6800000	863
chr5	6800000	6900000	769
chr5	6900000	7000000	697
chr5	7000000	7100000	646
chr5	7100000	7200000	855
chr5	7200000	7300000	849
chr5	7300000	7400000	929
chr5	7400000	7500000	726
chr5	7500000	7600000	666
chr5	7600000	7700000	441
chr5	7700000	7800000	737
chr5	7800000	7900000	949
chr5	7900000	8000000	471
chr5	8000000	8100000	686
chr5	8100000	8200000	720
chr5	8200000	8300000	495
chr5	8300000	8400000	595
chr5	8400000	8500000	757
chr5	8500000	8600000	544
chr5	8600000	8700000	508
chr5	8700000	8800000	979
chr5	8800000	8900000	808
chr5	8900000	9000000	822
chr5	9000000	9100000	787
chr5	9100000	9200000	654
chr5	9200000	9300000	261
chr5	9300000	9400000	393
chr5	9400000	9500000	778
chr5	9500000	9600000	555
chr5	9600000	9700000	487
chr5	9700000	9800000	825
chr5	9800000	9900000	799
chr5	9900000	10000000	817
chr5	10000000	10100000	809
chr5	10100000	10200000	635
chr5	10200000	10300000	222
chr5	10300000	10400000	49
chr5	10400000	10500000	156
chr5	10500000	10600000	62
chr5	10600000	10700000	495
chr5	10700000	10800000	766
chr5	10800000	10900000	615
chr5	10900000	11000000	670
chr5	11000000	11100000	264
chr5	11100000	11200000	800
chr5	11200000	11300000	724
chr5	11300000	11400000	823
chr5	11400000	11500000	790
chr5	11500000	11600000	799
chr5	11600000	11700000	638
chr5	11700000	11800000	615
chr5	11800000	11900000	716
chr5	11900000	12000000	657
chr5	12000000	12100000	726
chr5	12100000	12200000	742
chr5	12200000	12300000	683
chr5	12300000	12400000	665
chr5	12400000	12500000	529
chr5	12500000	12600000	512
chr5	12600000	12700000	602
chr5	12700000	12800000	586
chr5	12800000	12900000	515
chr5	12900000	13000000	237
chr5	13000000	13100000	263
chr5	13100000	13200000	114
chr5	13200000	13300000	511
chr5	13300000	13400000	319
chr5	13400000	13500000	552
chr5	13500000	13600000	115
chr5	13600000	13700000	295
chr5	13700000	13800000	323
chr5	13800000	13900000	333
chr5	13900000	14000000	452
chr5	14000000	14100000	228
chr5	14100000	14200000	452
chr5	14200000	14300000	525
chr5	14300000	14400000	494
chr5	14400000	14500000	620
chr5	14500000	14600000	530
chr5	14600000	14700000	712
chr5	14700000	14800000	612
chr5	14800000	14900000	738
chr5	14900000	15000000	566
chr5	15000000	15100000	543
chr5	15100000	15200000	499
chr5	15200000	15300000	668
chr5	15300000	15400000	673
chr5	15400000	15500000	564
chr5	15500000	15600000	624
chr5	15600000	15700000	543
chr5	15700000	15800000	337
chr5	15800000	15900000	625
chr5	15900000	16000000	716
chr5	16000000	16100000	596
chr5	16100000	16200000	437
chr5	16200000	16300000	443
chr5	16300000	16400000	707
chr5	16400000	16500000	569
chr5	16500000	16600000	842
chr5	16600000	16700000	853
chr5	16700000	16800000	703
chr5	16800000	16900000	734
chr5	16900000	17000000	779
chr5	17000000	17100000	578
chr5	17100000	17200000	863
chr5	17200000	17300000	670
chr5	17300000	17400000	793
chr5	17400000	17500000	684
chr5	17500000	17600000	720
chr5	17600000	17700000	685
chr5	17700000	17800000	802
chr5	17800000	17900000	710
chr5	17900000	18000000	750
chr5	18000000	18100000	723
chr5	18100000	18200000	820
chr5	18200000	18300000	736
chr5	18300000	18400000	1019
chr5	18400000	18500000	581
chr5	18500000	18600000	482
chr5	18600000	18700000	685
chr5	18700000	18800000	675
chr5	18800000	18900000	805
chr5	18900000	19000000	895
chr5	19000000	19100000	824
chr5	19100000	19200000	749
chr5	19200000	19300000	879
chr5	19300000	19400000	786
chr5	19400000	19500000	763
chr5	19500000	19600000	272
chr5	19600000	19700000	442
chr5	19700000	19800000	770
chr5	19800000	19900000	372
chr5	19900000	20000000	473
chr5	20000000	20100000	874
chr5	20100000	20200000	724
chr5	20200000	20300000	796
chr5	20300000	20400000	672
chr5	20400000	20500000	991
chr5	20500000	20600000	785
chr5	20600000	20700000	712
chr5	20700000	20800000	455
chr5	20800000	20900000	751
chr5	20900000	21000000	918
chr5	21000000	21100000	826
chr5	21100000	21200000	738
chr5	21200000	21300000	736
chr5	21300000	21400000	767
chr5	21400000	21500000	730
chr5	21500000	21600000	123
chr5	21600000	21700000	69
chr5	21700000	21800000	74
chr5	21800000	21900000	596
chr5	21900000	22000000	591
chr5	22000000	22100000	776
chr5	22100000	22200000	924
chr5	22200000	22300000	818
chr5	22300000	22400000	932
chr5	22400000	22500000	938
chr5	22500000	22600000	839
chr5	22600000	22700000	988
chr5	22700000	22800000	805
chr5	22800000	22900000	688
chr5	22900000	23000000	1014
chr5	23000000	23100000	710
chr5	23100000	23200000	826
chr5	23200000	23300000	574
chr5	23300000	23400000	803
chr5	23400000	23500000	689
chr5	23500000	23600000	701
chr5	23600000	23700000	676
chr5	23700000	23800000	636
chr5	23800000	23900000	80
chr5	23900000	24000000	623
chr5	24000000	24100000	598
chr5	24100000	24200000	691
chr5	24200000	24300000	250
chr5	24300000	24400000	82
chr5	24400000	24500000	212
chr6	0	100000	763
chr6	100000	200000	791
chr6	200000	300000	637
chr6	300000	400000	900
chr6	400000	500000	876
chr6	500000	600000	880
chr6	600000	700000	806
chr6	700000	800000	38
chr6	800000	900000	182
chr6	900000	1000000	72
chr6	1000000	1100000	111
chr6	1100000	1200000	385
chr6	1200000	1300000	103
chr6	1300000	1400000	303
chr6	1400000	1500000	207
chr6	1500000	1600000	353
chr6	1600000	1700000	239
chr6	1700000	1800000	185
chr6	1800000	1900000	702
chr6	1900000	2000000	446
chr6	2000000	2100000	678
chr6	2100000	2200000	894
chr6	2200000	2300000	745
chr6	2300000	2400000	708
chr6	2400000	2500000	252
chr6	2500000	2600000	70
chr6	2600000	2700000	137
chr6	2700000	2800000	381
chr6	2800000	2900000	496
chr6	2900000	3000000	629
chr6	3000000	3100000	834
chr6	3100000	3200000	698
chr6	3200000	3300000	638
chr6	3300000	3400000	735
chr6	3400000	3500000	714
chr6	3500000	3600000	722
chr6	3600000	3700000	864
chr6	3700000	3800000	752
chr6	3800000	3900000	571
chr6	3900000	4000000	523
chr6	4000000	4100000	660
chr6	4100000	4200000	541
chr6	4200000	4300000	676
chr6	4300000	4400000	640
chr6	4400000	4500000	602
chr6	4500000	4600000	683
chr6	4600000	4700000	487
chr6	4700000	4800000	304
chr6	4800000	4900000	26
chr6	4900000	5000000	65
chr6	5000000	5100000	148
chr6	5100000	5200000	283
chr6	5200000	5300000	506
chr6	5300000	5400000	560
chr6	5400000	5500000	479
chr6	5500000	5600000	377
chr6	5600000	5700000	615
chr6	5700000	5800000	591
chr6	5800000	5900000	359
chr6	5900000	6000000	24
chr6	6000000	6100000	19
chr6	6100000	6200000	236
chr6	6200000	6300000	384
chr6	6300000	6400000	515
chr6	6400000	6500000	664
chr6	6500000	6600000	696
chr6	6600000	6700000	655
chr6	6700000	6800000	784
chr6	6800000	6900000	715
chr6	6900000	7000000	937
chr6	7000000	7100000	920
chr6	7100000	7200000	829
chr6	7200000	7300000	904
chr6	7300000	7400000	948
chr6	7400000	7500000	850
chr6	7500000	7600000	927
chr6	7600000	7700000	907
chr6	7700000	7800000	911
chr6	7800000	7900000	822
chr6	7900000	8000000	767
chr6	8000000	8100000	946
chr6	8100000	8200000	837
chr6	8200000	8300000	780
chr6	8300000	8400000	902
chr6	8400000	8500000	777
chr6	8500000	8600000	843
chr6	8600000	8700000	600
chr6	8700000	8800000	673
chr6	8800000	8900000	602
chr6	8900000	9000000	709
chr6	9000000	9100000	945
chr6	9100000	9200000	595
chr6	9200000	9300000	893
chr6	9300000	9400000	753
chr6	9400000	9500000	676
chr6	9500000	9600000	686
chr6	9600000	9700000	73
chr6	9700000	9800000	474
chr6	9800000	9900000	699
chr6	9900000	10000000	778
chr6	10000000	10100000	862
chr6	10100000	10200000	663
chr6	10200000	10300000	687
chr6	10300000	10400000	704
chr6	10400000	10500000	736
chr6	10500000	10600000	665
chr6	10600000	10700000	601
chr6	10700000	10800000	822
chr6	10800000	10900000	651
chr6	10900000	11000000	755
chr6	11000000	11100000	749
chr6	11100000	11200000	850
chr6	11200000	11300000	721
chr6	11300000	11400000	661
chr6	11400000	11500000	831
chr6	11500000	11600000	785
chr6	11600000	11700000	673
chr6	11700000	11800000	753
chr6	11800000	11900000	635
chr6	11900000	12000000	881
chr6	12000000	12100000	577
chr6	12100000	12200000	560
chr6	12200000	12300000	689
chr6	12300000	12400000	732
chr6	12400000	12500000	727
chr6	12500000	12600000	939
chr6	12600000	12700000	830
chr6	12700000	12800000	553
chr6	12800000	12900000	734
chr6	12900000	13000000	810
chr6	13000000	13100000	782
chr6	13100000	13200000	734
chr6	13200000	13300000	662
chr6	13300000	13400000	712
chr6	13400000	13500000	718
chr6	13500000	13600000	815
chr6	13600000	13700000	714
chr6	13700000	13800000	787
chr6	13800000	13900000	834
chr6	13900000	14000000	763
chr6	14000000	14100000	806
chr6	14100000	14200000	830
chr6	14200000	14300000	747
chr6	14300000	14400000	840
chr6	14400000	14500000	731
chr6	14500000	14600000	657
chr6	14600000	14700000	746
chr6	14700000	14800000	586
chr6	14800000	14900000	638
chr6	14900000	15000000	749
chr6	15000000	15100000	528
chr6	15100000	15200000	543
chr6	15200000	15300000	817
chr6	15300000	15400000	735
chr6	15400000	15500000	802
chr6	15500000	15600000	514
chr6	15600000	15700000	643
chr6	15700000	15800000	580
chr6	15800000	15900000	714
chr6	15900000	16000000	630
chr6	16000000	16100000	600
chr6	16100000	16200000	911
chr6	16200000	16300000	479
chr6	16300000	16400000	636
chr6	16400000	16500000	787
chr6	16500000	16600000	691
chr6	16600000	16700000	627
chr6	16700000	16800000	720
chr6	16800000	16900000	628
chr6	16900000	17000000	583
chr6	17000000	17100000	711
chr6	17100000	17200000	623
chr6	17200000	17300000	674
chr6	17300000	17400000	762
chr6	17400000	17500000	730
chr6	17500000	17600000	654
chr6	17600000	17700000	536
chr6	17700000	17800000	616
chr6	17800000	17900000	683
chr6	17900000	18000000	675
chr6	18000000	18100000	626
chr6	18100000	18200000	656
chr6	18200000	18300000	778
chr6	18300000	18400000	734
chr6	18400000	18500000	663
chr6	18500000	18600000	684
chr6	18600000	18700000	726
chr6	18700000	18800000	799
chr6	18800000	18900000	702
chr6	18900000	19000000	800
chr6	19000000	19100000	768
chr6	19100000	19200000	652
chr6	19200000	19300000	705
chr6	19300000	19400000	765
chr6	19400000	19500000	711
chr6	19500000	19600000	743
chr6	19600000	19700000	726
chr6	19700000	19800000	540
chr6	19800000	19900000	569
chr6	19900000	20000000	608
chr6	20000000	20100000	527
chr6	20100000	20200000	529
chr6	20200000	20300000	716
chr6	20300000	20400000	628
chr6	20400000	20500000	522
chr6	20500000	20600000	652
chr6	20600000	20700000	608
chr6	20700000	20800000	656
chr6	20800000	20900000	574
chr6	20900000	21000000	560
chr6	21000000	21100000	759
chr6	21100000	21200000	726
chr6	21200000	21300000	748
chr6	21300000	21400000	592
chr6	21400000	21500000	681
chr6	21500000	21600000	711
chr6	21600000	21700000	678
chr6	21700000	21800000	726
chr6	21800000	21900000	724
chr6	21900000	22000000	507
chr6	22000000	22100000	701
chr6	22100000	22200000	594
chr6	22200000	22300000	657
chr6	22300000	22400000	517
chr6	22400000	22500000	502
chr6	22500000	22600000	240
chr7	0	100000	638
chr7	100000	200000	699
chr7	200000	300000	728
chr7	300000	400000	728
chr7	400000	500000	484
chr7	500000	600000	914
chr7	600000	700000	752
chr7	700000	800000	264
chr7	800000	900000	324
chr7	900000	1000000	547
chr7	1000000	1100000	154
chr7	1100000	1200000	923
chr7	1200000	1300000	975
chr7	1300000	1400000	421
chr7	1400000	1500000	598
chr7	1500000	1600000	381
chr7	1600000	1700000	1096
chr7	1700000	1800000	357
chr7	1800000	1900000	481
chr7	1900000	2000000	256
chr7	2000000	2100000	532
chr7	2100000	2200000	413
chr7	2200000	2300000	709
chr7	2300000	2400000	955
chr7	2400000	2500000	914
chr7	2500000	2600000	878
chr7	2600000	2700000	972
chr7	2700000	2800000	956
chr7	2800000	2900000	1234
chr7	2900000	3000000	519
chr7	3000000	3100000	520
chr7	3100000	3200000	525
chr7	3200000	3300000	563
chr7	3300000	3400000	632
chr7	3400000	3500000	707
chr7	3500000	3600000	616
chr7	3600000	3700000	920
chr7	3700000	3800000	929
chr7	3800000	3900000	869
chr7	3900000	4000000	893
chr7	4000000	4100000	671
chr7	4100000	4200000	816
chr7	4200000	4300000	833
chr7	4300000	4400000	691
chr7	4400000	4500000	1035
chr7	4500000	4600000	823
chr7	4600000	4700000	986
chr7	4700000	4800000	789
chr7	4800000	4900000	726
chr7	4900000	5000000	585
chr7	5000000	5100000	624
chr7	5100000	5200000	529
chr7	5200000	5300000	607
chr7	5300000	5400000	733
chr7	5400000	5500000	605
chr7	5500000	5600000	544
chr7	5600000	5700000	774
chr7	5700000	5800000	678
chr7	5800000	5900000	765
chr7	5900000	6000000	567
chr7	6000000	6100000	382
chr7	6100000	6200000	379
chr7	6200000	6300000	147
chr7	6300000	6400000	110
chr7	6400000	6500000	141
chr7	6500000	6600000	325
chr7	6600000	6700000	379
chr7	6700000	6800000	606
chr7	6800000	6900000	538
chr7	6900000	7000000	580
chr7	7000000	7100000	747
chr7	7100000	7200000	814
chr7	7200000	7300000	959
chr7	7300000	7400000	810
chr7	7400000	7500000	756
chr7	7500000	7600000	541
chr7	7600000	7700000	531
chr7	7700000	7800000	189
chr7	7800000	7900000	141
chr7	7900000	8000000	53
chr7	8000000	8100000	294
chr7	8100000	8200000	762
chr7	8200000	8300000	752
chr7	8300000	8400000	535
chr7	8400000	8500000	711
chr7	8500000	8600000	712
chr7	8600000	8700000	892
chr7	8700000	8800000	978
chr7	8800000	8900000	976
chr7	8900000	9000000	833
chr7	9000000	9100000	813
chr7	9100000	9200000	873
chr7	9200000	9300000	931
chr7	9300000	9400000	924
chr7	9400000	9500000	708
chr7	9500000	9600000	991
chr7	9600000	9700000	593
chr7	9700000	9800000	733
chr7	9800000	9900000	841
chr7	9900000	10000000	1020
chr7	10000000	10100000	931
chr7	10100000	10200000	692
chr7	10200000	10300000	903
chr7	10300000	10400000	997
chr7	10400000	10500000	830
chr7	10500000	10600000	890
chr7	10600000	10700000	839
chr7	10700000	10800000	629
chr7	10800000	10900000	787
chr7	10900000	11000000	853
chr7	11000000	11100000	819
chr7	11100000	11200000	872
chr7	11200000	11300000	746
chr7	11300000	11400000	183
chr7	11400000	11500000	644
chr7	11500000	11600000	916
chr7	11600000	11700000	807
chr7	11700000	11800000	670
chr7	11800000	11900000	998
chr7	11900000	12000000	930
chr7	12000000	12100000	839
chr7	12100000	12200000	820
chr7	12200000	12300000	762
chr7	12300000	12400000	689
chr7	12400000	12500000	836
chr7	12500000	12600000	675
chr7	12600000	12700000	749
chr7	12700000	12800000	721
chr7	12800000	12900000	808
chr7	12900000	13000000	699
chr7	13000000	13100000	762
chr7	13100000	13200000	731
chr7	13200000	13300000	807
chr7	13300000	13400000	696
chr7	13400000	13500000	891
chr7	13500000	13600000	700
chr7	13600000	13700000	722
chr7	13700000	13800000	851
chr7	13800000	13900000	840
chr7	13900000	14000000	995
chr7	14000000	14100000	802
chr7	14100000	14200000	774
chr7	14200000	14300000	708
chr7	14300000	14400000	945
chr7	14400000	14500000	895
chr7	14500000	14600000	725
chr7	14600000	14700000	926
chr7	14700000	14800000	542
chr7	14800000	14900000	793
chr7	14900000	15000000	792
chr7	15000000	15100000	837
chr7	15100000	15200000	722
chr7	15200000	15300000	746
chr7	15300000	15400000	707
chr7	15400000	15500000	752
chr7	15500000	15600000	743
chr7	15600000	15700000	763
chr7	15700000	15800000	789
chr7	15800000	15900000	874
chr7	15900000	16000000	781
chr7	16000000	16100000	797
chr7	16100000	16200000	551
chr7	16200000	16300000	739
chr7	16300000	16400000	690
chr7	16400000	16500000	541
chr7	16500000	16600000	507
chr7	16600000	16700000	527
chr7	16700000	16800000	844
chr7	16800000	16900000	730
chr7	16900000	17000000	918
chr7	17000000	17100000	691
chr7	17100000	17200000	976
chr7	17200000	17300000	754
chr7	17300000	17400000	829
chr7	17400000	17500000	617
chr7	17500000	17600000	731
chr7	17600000	17700000	978
chr7	17700000	17800000	843
chr7	17800000	17900000	749
chr7	17900000	18000000	731
chr7	18000000	18100000	724
chr7	18100000	18200000	720
chr7	18200000	18300000	598
chr7	18300000	18400000	578
chr7	18400000	18500000	815
chr7	18500000	18600000	596
chr7	18600000	18700000	654
chr7	18700000	18800000	630
chr7	18800000	18900000	712
chr7	18900000	19000000	570
chr7	19000000	19100000	637
chr7	19100000	19200000	715
chr7	19200000	19300000	739
chr7	19300000	19400000	949
chr7	19400000	19500000	619
chr7	19500000	19600000	654
chr7	19600000	19700000	861
chr7	19700000	19800000	712
chr7	19800000	19900000	733
chr7	19900000	20000000	857
chr7	20000000	20100000	790
chr7	20100000	20200000	511
chr7	20200000	20300000	941
chr7	20300000	20400000	737
chr7	20400000	20500000	658
chr7	20500000	20600000	675
chr7	20600000	20700000	333
chr7	20700000	20800000	746
chr7	20800000	20900000	46
chr7	20900000	21000000	45
chr7	21000000	21100000	15
chr7	21100000	21200000	14
chr7	21200000	21300000	17
chr7	21300000	21400000	229
chr7	21400000	21500000	563
chr7	21500000	21600000	282
chr7	21600000	21700000	652
chr7	21700000	21800000	735
chr7	21800000	21900000	828
chr7	21900000	22000000	667
chr7	22000000	22100000	662
chr7	22100000	22200000	512
chr7	22200000	22300000	360
chr7	22300000	22400000	16
chr8	0	100000	120
chr8	100000	200000	538
chr8	200000	300000	453
chr8	300000	400000	554
chr8	400000	500000	343
chr8	500000	600000	286
chr8	600000	700000	198
chr8	700000	800000	191
chr8	800000	900000	153
chr8	900000	1000000	200
chr8	1000000	1100000	442
chr8	1100000	1200000	610
chr8	1200000	1300000	429
chr8	1300000	1400000	433
chr8	1400000	1500000	558
[truncated: 2,009 more rows]
