# Supplementary material for: Genomic insights into local adaptation and future climate-induced vulnerability of a keystone forest tree in East Asia
Source: Nat Commun. 2022 Nov 1;13:6541. doi: 10.1038/s41467-022-34206-8 (PMC9626627; doi:10.1038/s41467-022-34206-8)
Supplement: Supplementary file 8 — Source Data [file 41467_2022_34206_MOESM8_ESM.zip › Source data/Fig1/sv_env.txt]

chr1	1877817	1877818	1
chr1	2516820	2516821	1
chr1	5327444	5327445	1
chr1	5481055	5481056	1
chr1	5481244	5481245	1
chr1	5567201	5567202	1
chr1	5817879	5817880	1
chr1	5883484	5883485	1
chr1	6017951	6017952	1
chr1	13929916	13929917	1
chr1	15449072	15449073	1
chr1	16484890	16484891	1
chr1	17358234	17358235	1
chr1	18849040	18849041	1
chr1	20948348	20948349	1
chr1	22896437	22896438	1
chr1	23137773	23137774	1
chr1	30513219	30513220	1
chr1	35441776	35441777	1
chr1	35444124	35444125	1
chr1	39396490	39396491	1
chr1	39474848	39474849	1
chr1	42936257	42936258	1
chr1	43362586	43362587	1
chr1	43999796	43999797	1
chr1	44047089	44047090	1
chr1	44056518	44056519	1
chr1	46488619	46488620	1
chr2	899786	899787	1
chr2	950670	950671	1
chr2	3231020	3231021	1
chr2	3508066	3508067	1
chr2	3992465	3992466	1
chr2	4038126	4038127	1
chr2	6570345	6570346	1
chr2	6593982	6593983	1
chr2	11515500	11515501	1
chr2	17616423	17616424	1
chr2	17691232	17691233	1
chr2	20908439	20908440	1
chr2	22415785	22415786	1
chr2	26395339	26395340	1
chr3	771166	771167	1
chr3	1688392	1688393	1
chr3	4007572	4007573	1
chr3	16066523	16066524	1
chr3	17608633	17608634	1
chr3	17694797	17694798	1
chr3	20118150	20118151	1
chr3	20669823	20669824	1
chr3	21346600	21346601	1
chr3	24538725	24538726	1
chr4	1438402	1438403	1
chr4	1462950	1462951	1
chr4	1875146	1875147	1
chr4	1911278	1911279	1
chr4	1997139	1997140	1
chr4	2407335	2407336	1
chr4	2411842	2411843	1
chr4	2627015	2627016	1
chr4	3487184	3487185	1
chr4	3598970	3598971	1
chr4	3798369	3798370	1
chr4	3826670	3826671	1
chr4	4691029	4691030	1
chr4	8779998	8779999	1
chr4	8833701	8833702	1
chr4	10577832	10577833	1
chr4	11809295	11809296	1
chr4	13393407	13393408	1
chr4	20838422	20838423	1
chr4	21907323	21907324	1
chr4	25168885	25168886	1
chr4	25169081	25169082	1
chr4	25332564	25332565	1
chr5	456369	456370	1
chr5	462743	462744	1
chr5	1101254	1101255	1
chr5	1103726	1103727	1
chr5	1806351	1806352	1
chr5	2184061	2184062	1
chr5	2977464	2977465	1
chr5	3021693	3021694	1
chr5	3021717	3021718	1
chr5	6329140	6329141	1
chr5	9494848	9494849	1
chr5	11912815	11912816	1
chr5	15078829	15078830	1
chr5	15089544	15089545	1
chr5	15097672	15097673	1
chr5	15113926	15113927	1
chr5	18118699	18118700	1
chr5	22351241	22351242	1
chr5	23461221	23461222	1
chr5	23772737	23772738	1
chr5	24145406	24145407	1
chr6	732978	732979	1
chr6	834055	834056	1
chr6	1032362	1032363	1
chr6	1089853	1089854	1
chr6	1114448	1114449	1
chr6	1127455	1127456	1
chr6	1143207	1143208	1
chr6	1434224	1434225	1
chr6	1499635	1499636	1
chr6	1525847	1525848	1
chr6	10698850	10698851	1
chr6	11744880	11744881	1
chr6	13517713	13517714	1
chr6	13595381	13595382	1
chr6	14383051	14383052	1
chr6	16412056	16412057	1
chr6	21266496	21266497	1
chr6	21606933	21606934	1
chr7	596090	596091	1
chr7	2623734	2623735	1
chr7	4786956	4786957	1
chr7	4800873	4800874	1
chr7	4802169	4802170	1
chr7	4808724	4808725	1
chr7	5400224	5400225	1
chr7	5521372	5521373	1
chr7	5525879	5525880	1
chr7	5555190	5555191	1
chr7	5555508	5555509	1
chr7	5655300	5655301	1
chr7	5842687	5842688	1
chr7	5877602	5877603	1
chr7	5913495	5913496	1
chr7	5927371	5927372	1
chr7	5929281	5929282	1
chr7	6073506	6073507	1
chr7	6390042	6390043	1
chr7	7446790	7446791	1
chr7	9047966	9047967	1
chr7	9254064	9254065	1
chr7	9449407	9449408	1
chr7	10253457	10253458	1
chr7	10485935	10485936	1
chr7	11252224	11252225	1
chr7	17793620	17793621	1
chr8	2354233	2354234	1
chr8	2588098	2588099	1
chr8	2950048	2950049	1
chr8	3143739	3143740	1
chr8	4014922	4014923	1
chr8	8286566	8286567	1
chr8	8558816	8558817	1
chr8	8949897	8949898	1
chr8	12092596	12092597	1
chr8	12447968	12447969	1
chr8	14022762	14022763	1
chr8	17132974	17132975	1
chr9	4729464	4729465	1
chr9	7542568	7542569	1
chr9	8996521	8996522	1
chr9	9429051	9429052	1
chr9	10757076	10757077	1
chr9	10854654	10854655	1
chr9	10944486	10944487	1
chr9	10953430	10953431	1
chr9	11810197	11810198	1
chr9	16115181	16115182	1
chr9	17354127	17354128	1
chr9	17519389	17519390	1
chr10	5350888	5350889	1
chr10	6196787	6196788	1
chr10	6833349	6833350	1
chr10	9760952	9760953	1
chr10	12162588	12162589	1
chr10	12792979	12792980	1
chr11	1220439	1220440	1
chr11	1992331	1992332	1
chr11	7343825	7343826	1
chr11	8028605	8028606	1
chr11	8049174	8049175	1
chr11	10065021	10065022	1
chr11	10325733	10325734	1
chr11	10686338	10686339	1
chr11	11019584	11019585	1
chr11	11913047	11913048	1
chr11	14118587	14118588	1
chr11	15013453	15013454	1
chr11	16404009	16404010	1
chr11	17110067	17110068	1
chr11	17110071	17110072	1
chr11	17208809	17208810	1
chr12	905410	905411	1
chr12	5336535	5336536	1
chr12	5442875	5442876	1
chr12	8229408	8229409	1
chr12	9274964	9274965	1
chr12	14874949	14874950	1
chr12	15296055	15296056	1
chr12	16536988	16536989	1
chr12	16686285	16686286	1
chr12	16686315	16686316	1
chr12	16690765	16690766	1
chr13	1408372	1408373	1
chr13	1554076	1554077	1
chr13	1860788	1860789	1
chr13	1946896	1946897	1
chr13	3235334	3235335	1
chr13	4239774	4239775	1
chr13	4420327	4420328	1
chr13	5730147	5730148	1
chr13	11559059	11559060	1
chr13	13673619	13673620	1
chr13	13679689	13679690	1
chr13	13714907	13714908	1
chr13	13718332	13718333	1
chr13	13726671	13726672	1
chr13	14439645	14439646	1
chr13	14533332	14533333	1
chr13	15649950	15649951	1
chr13	15911342	15911343	1
chr14	804207	804208	1
chr14	1488038	1488039	1
chr14	9399421	9399422	1
chr14	12374995	12374996	1
chr14	12612586	12612587	1
chr14	12647085	12647086	1
chr14	12851967	12851968	1
chr14	14872874	14872875	1
chr14	15078715	15078716	1
chr15	143519	143520	1
chr15	2059642	2059643	1
chr15	4058517	4058518	1
chr15	4378125	4378126	1
chr15	6010403	6010404	1
chr15	10506482	10506483	1
chr15	10804554	10804555	1
chr15	10893325	10893326	1
chr15	10908425	10908426	1
chr15	12746098	12746099	1
chr15	13579484	13579485	1
chr15	14870863	14870864	1
chr16	3994523	3994524	1
chr16	5805474	5805475	1
chr16	5811478	5811479	1
chr16	8607005	8607006	1
chr16	12085507	12085508	1
chr16	12439658	12439659	1
chr16	12467602	12467603	1
chr16	12477248	12477249	1
chr16	12758046	12758047	1
chr16	12758091	12758092	1
chr16	14046041	14046042	1
chr16	14965918	14965919	1
chr17	1320409	1320410	1
chr17	1646505	1646506	1
chr17	3253966	3253967	1
chr17	5340070	5340071	1
chr17	6659993	6659994	1
chr17	6851590	6851591	1
chr17	7786225	7786226	1
chr17	11399868	11399869	1
chr18	732771	732772	1
chr18	3782024	3782025	1
chr18	4634080	4634081	1
chr18	4697670	4697671	1
chr18	4941347	4941348	1
chr18	5352738	5352739	1
chr18	6029214	6029215	1
chr18	13176467	13176468	1
chr18	13736649	13736650	1
chr18	13876807	13876808	1
chr19	6702153	6702154	1
chr19	7570582	7570583	1
chr19	7685537	7685538	1
chr19	9910134	9910135	1
chr19	9910433	9910434	1
