# Supplementary material for: Genomic insights into local adaptation and future climate-induced vulnerability of a keystone forest tree in East Asia
Source: Nat Commun. 2022 Nov 1;13:6541. doi: 10.1038/s41467-022-34206-8 (PMC9626627; doi:10.1038/s41467-022-34206-8)
Supplement: Supplementary file 8 — Source Data [file 41467_2022_34206_MOESM8_ESM.zip › Source data/Fig1/TEdensity.txt]

chr1	0	99999	0.5032
chr1	100000	199999	0.37152
chr1	200000	299999	0.14588
chr1	300000	399999	0.17898
chr1	400000	499999	0.23268
chr1	500000	599999	0.36018
chr1	600000	699999	0.52415
chr1	700000	799999	0.3839
chr1	800000	899999	0.55209
chr1	900000	999999	0.82269
chr1	1000000	1099999	0.83217
chr1	1100000	1199999	0.19192
chr1	1200000	1299999	0.61719
chr1	1300000	1399999	0.94861
chr1	1400000	1499999	0.31258
chr1	1500000	1599999	0.3126
chr1	1600000	1699999	0.31284
chr1	1700000	1799999	0.27696
chr1	1800000	1899999	0.19596
chr1	1900000	1999999	0.57374
chr1	2000000	2099999	0.57472
chr1	2100000	2199999	0.85826
chr1	2200000	2299999	0.39608
chr1	2300000	2399999	0.63279
chr1	2400000	2499999	0.76479
chr1	2500000	2599999	0.56944
chr1	2600000	2699999	0.77009
chr1	2700000	2799999	0.72659
chr1	2800000	2899999	0.66717
chr1	2900000	2999999	0.24745
chr1	3000000	3099999	0.72535
chr1	3100000	3199999	0.80759
chr1	3200000	3299999	0.79852
chr1	3300000	3399999	0.59471
chr1	3400000	3499999	0.60322
chr1	3500000	3599999	0.57294
chr1	3600000	3699999	0.53436
chr1	3700000	3799999	0.53651
chr1	3800000	3899999	0.74797
chr1	3900000	3999999	0.44182
chr1	4000000	4099999	0.47411
chr1	4100000	4199999	0.51472
chr1	4200000	4299999	0.79356
chr1	4300000	4399999	0.85513
chr1	4400000	4499999	0.73151
chr1	4500000	4599999	0.65642
chr1	4600000	4699999	0.7888
chr1	4700000	4799999	0.39827
chr1	4800000	4899999	0.52215
chr1	4900000	4999999	0.51975
chr1	5000000	5099999	0.39978
chr1	5100000	5199999	0.77849
chr1	5200000	5299999	0.36999
chr1	5300000	5399999	0.44213
chr1	5400000	5499999	0.29307
chr1	5500000	5599999	0.21642
chr1	5600000	5699999	0.41795
chr1	5700000	5799999	0.45802
chr1	5800000	5899999	0.90045
chr1	5900000	5999999	0.83774
chr1	6000000	6099999	0.83429
chr1	6100000	6199999	0.52286
chr1	6200000	6299999	0.5551
chr1	6300000	6399999	0.69881
chr1	6400000	6499999	0.37509
chr1	6500000	6599999	0.52985
chr1	6600000	6699999	0.35842
chr1	6700000	6799999	0.3458
chr1	6800000	6899999	0.49392
chr1	6900000	6999999	0.72423
chr1	7000000	7099999	0.55582
chr1	7100000	7199999	0.53359
chr1	7200000	7299999	0.37861
chr1	7300000	7399999	0.3908
chr1	7400000	7499999	0.53179
chr1	7500000	7599999	0.3482
chr1	7600000	7699999	0.47202
chr1	7700000	7799999	0.26257
chr1	7800000	7899999	0.44675
chr1	7900000	7999999	0.45373
chr1	8000000	8099999	0.87519
chr1	8100000	8199999	0.67474
chr1	8200000	8299999	0.73665
chr1	8300000	8399999	0.62635
chr1	8400000	8499999	0.44796
chr1	8500000	8599999	0.43016
chr1	8600000	8699999	0.43379
chr1	8700000	8799999	0.36175
chr1	8800000	8899999	0.73232
chr1	8900000	8999999	0.42703
chr1	9000000	9099999	0.62904
chr1	9100000	9199999	0.87034
chr1	9200000	9299999	0.54736
chr1	9300000	9399999	0.84715
chr1	9400000	9499999	0.62775
chr1	9500000	9599999	0.40255
chr1	9600000	9699999	0.55473
chr1	9700000	9799999	0.47854
chr1	9800000	9899999	0.83918
chr1	9900000	9999999	0.25398
chr1	10000000	10099999	0.54947
chr1	10100000	10199999	0.28672
chr1	10200000	10299999	0.39831
chr1	10300000	10399999	0.57113
chr1	10400000	10499999	0.432
chr1	10500000	10599999	0.48606
chr1	10600000	10699999	0.45046
chr1	10700000	10799999	0.47874
chr1	10800000	10899999	0.58342
chr1	10900000	10999999	1.03623
chr1	11000000	11099999	0.98818
chr1	11100000	11199999	0.6963
chr1	11200000	11299999	0.60016
chr1	11300000	11399999	0.3351
chr1	11400000	11499999	0.54191
chr1	11500000	11599999	0.43816
chr1	11600000	11699999	0.51943
chr1	11700000	11799999	0.36053
chr1	11800000	11899999	0.37008
chr1	11900000	11999999	0.25171
chr1	12000000	12099999	0.39329
chr1	12100000	12199999	0.48516
chr1	12200000	12299999	1.09883
chr1	12300000	12399999	0.82012
chr1	12400000	12499999	0.43199
chr1	12500000	12599999	0.40375
chr1	12600000	12699999	0.47767
chr1	12700000	12799999	0.60396
chr1	12800000	12899999	0.56957
chr1	12900000	12999999	0.38947
chr1	13000000	13099999	0.34711
chr1	13100000	13199999	0.46345
chr1	13200000	13299999	0.33692
chr1	13300000	13399999	0.44366
chr1	13400000	13499999	0.31078
chr1	13500000	13599999	0.47786
chr1	13600000	13699999	0.49786
chr1	13700000	13799999	0.51093
chr1	13800000	13899999	0.31243
chr1	13900000	13999999	0.55508
chr1	14000000	14099999	0.47222
chr1	14100000	14199999	0.69928
chr1	14200000	14299999	0.57999
chr1	14300000	14399999	0.33309
chr1	14400000	14499999	0.31377
chr1	14500000	14599999	0.42648
chr1	14600000	14699999	0.38094
chr1	14700000	14799999	0.29742
chr1	14800000	14899999	0.46386
chr1	14900000	14999999	0.41231
chr1	15000000	15099999	0.22123
chr1	15100000	15199999	0.37407
chr1	15200000	15299999	0.59135
chr1	15300000	15399999	0.40306
chr1	15400000	15499999	0.27136
chr1	15500000	15599999	0.52789
chr1	15600000	15699999	0.84814
chr1	15700000	15799999	0.8419
chr1	15800000	15899999	0.59621
chr1	15900000	15999999	0.37682
chr1	16000000	16099999	0.66278
chr1	16100000	16199999	0.47551
chr1	16200000	16299999	0.4903
chr1	16300000	16399999	0.41206
chr1	16400000	16499999	0.32076
chr1	16500000	16599999	0.36782
chr1	16600000	16699999	0.33139
chr1	16700000	16799999	0.34103
chr1	16800000	16899999	0.37293
chr1	16900000	16999999	0.34867
chr1	17000000	17099999	0.43918
chr1	17100000	17199999	0.33049
chr1	17200000	17299999	0.46571
chr1	17300000	17399999	0.31113
chr1	17400000	17499999	0.31371
chr1	17500000	17599999	0.23928
chr1	17600000	17699999	0.39882
chr1	17700000	17799999	0.42692
chr1	17800000	17899999	0.30147
chr1	17900000	17999999	0.32769
chr1	18000000	18099999	0.27218
chr1	18100000	18199999	0.27646
chr1	18200000	18299999	0.4716
chr1	18300000	18399999	0.35158
chr1	18400000	18499999	0.74536
chr1	18500000	18599999	0.70457
chr1	18600000	18699999	0.71596
chr1	18700000	18799999	0.32458
chr1	18800000	18899999	0.44707
chr1	18900000	18999999	0.50005
chr1	19000000	19099999	1.03569
chr1	19100000	19199999	0.79972
chr1	19200000	19299999	0.35956
chr1	19300000	19399999	0.61011
chr1	19400000	19499999	0.4544
chr1	19500000	19599999	0.47868
chr1	19600000	19699999	0.36376
chr1	19700000	19799999	0.3245
chr1	19800000	19899999	0.53927
chr1	19900000	19999999	0.41559
chr1	20000000	20099999	0.5514
chr1	20100000	20199999	0.46003
chr1	20200000	20299999	0.28355
chr1	20300000	20399999	0.21065
chr1	20400000	20499999	0.38407
chr1	20500000	20599999	0.61108
chr1	20600000	20699999	0.75625
chr1	20700000	20799999	0.36404
chr1	20800000	20899999	0.48437
chr1	20900000	20999999	0.49529
chr1	21000000	21099999	0.19443
chr1	21100000	21199999	0.29684
chr1	21200000	21299999	0.56265
chr1	21300000	21399999	0.61008
chr1	21400000	21499999	0.5665
chr1	21500000	21599999	0.31672
chr1	21600000	21699999	0.39618
chr1	21700000	21799999	0.42562
chr1	21800000	21899999	0.29654
chr1	21900000	21999999	0.3056
chr1	22000000	22099999	0.41591
chr1	22100000	22199999	0.35284
chr1	22200000	22299999	0.19198
chr1	22300000	22399999	0.33598
chr1	22400000	22499999	0.25783
chr1	22500000	22599999	0.4476
chr1	22600000	22699999	0.40001
chr1	22700000	22799999	0.45577
chr1	22800000	22899999	0.49135
chr1	22900000	22999999	0.41228
chr1	23000000	23099999	0.26189
chr1	23100000	23199999	0.24323
chr1	23200000	23299999	0.29107
chr1	23300000	23399999	0.33731
chr1	23400000	23499999	0.56839
chr1	23500000	23599999	0.49499
chr1	23600000	23699999	0.40077
chr1	23700000	23799999	0.32816
chr1	23800000	23899999	0.34232
chr1	23900000	23999999	0.36907
chr1	24000000	24099999	0.2997
chr1	24100000	24199999	0.40254
chr1	24200000	24299999	0.38178
chr1	24300000	24399999	0.48742
chr1	24400000	24499999	0.45416
chr1	24500000	24599999	0.32218
chr1	24600000	24699999	0.30801
chr1	24700000	24799999	0.19267
chr1	24800000	24899999	0.31704
chr1	24900000	24999999	0.30864
chr1	25000000	25099999	0.45635
chr1	25100000	25199999	0.76068
chr1	25200000	25299999	0.32839
chr1	25300000	25399999	0.54583
chr1	25400000	25499999	0.35361
chr1	25500000	25599999	0.42606
chr1	25600000	25699999	0.27957
chr1	25700000	25799999	0.33106
chr1	25800000	25899999	0.26539
chr1	25900000	25999999	0.27682
chr1	26000000	26099999	0.44862
chr1	26100000	26199999	0.33483
chr1	26200000	26299999	0.45853
chr1	26300000	26399999	0.75454
chr1	26400000	26499999	0.92845
chr1	26500000	26599999	0.63161
chr1	26600000	26699999	0.633
chr1	26700000	26799999	0.638
chr1	26800000	26899999	0.83654
chr1	26900000	26999999	0.44384
chr1	27000000	27099999	0.64139
chr1	27100000	27199999	0.8142
chr1	27200000	27299999	0.90411
chr1	27300000	27399999	1.02883
chr1	27400000	27499999	1.00657
chr1	27500000	27599999	0.53143
chr1	27600000	27699999	0.6935
chr1	27700000	27799999	0.93432
chr1	27800000	27899999	0.84377
chr1	27900000	27999999	0.89092
chr1	28000000	28099999	1.04595
chr1	28100000	28199999	0.55098
chr1	28200000	28299999	0.35258
chr1	28300000	28399999	0.46641
chr1	28400000	28499999	0.60328
chr1	28500000	28599999	0.6796
chr1	28600000	28699999	0.65236
chr1	28700000	28799999	0.42488
chr1	28800000	28899999	0.47432
chr1	28900000	28999999	0.59674
chr1	29000000	29099999	0.30649
chr1	29100000	29199999	0.48038
chr1	29200000	29299999	0.80152
chr1	29300000	29399999	0.96938
chr1	29400000	29499999	0.34901
chr1	29500000	29599999	0.67367
chr1	29600000	29699999	0.632
chr1	29700000	29799999	0.36924
chr1	29800000	29899999	0.40487
chr1	29900000	29999999	0.57384
chr1	30000000	30099999	0.45659
chr1	30100000	30199999	0.62733
chr1	30200000	30299999	0.53611
chr1	30300000	30399999	0.78627
chr1	30400000	30499999	0.4593
chr1	30500000	30599999	0.82114
chr1	30600000	30699999	0.52896
chr1	30700000	30799999	0.73704
chr1	30800000	30899999	0.74373
chr1	30900000	30999999	0.44434
chr1	31000000	31099999	0.68483
chr1	31100000	31199999	0.45009
chr1	31200000	31299999	0.53633
chr1	31300000	31399999	0.65814
chr1	31400000	31499999	0.43518
chr1	31500000	31599999	0.73141
chr1	31600000	31699999	0.58197
chr1	31700000	31799999	0.89702
chr1	31800000	31899999	1.10874
chr1	31900000	31999999	0.73327
chr1	32000000	32099999	0.94491
chr1	32100000	32199999	0.99525
chr1	32200000	32299999	0.95775
chr1	32300000	32399999	1.05626
chr1	32400000	32499999	0.81398
chr1	32500000	32599999	0.8454
chr1	32600000	32699999	0.96105
chr1	32700000	32799999	0.93133
chr1	32800000	32899999	0.56038
chr1	32900000	32999999	0.5704
chr1	33000000	33099999	0.64621
chr1	33100000	33199999	0.68425
chr1	33200000	33299999	0.96895
chr1	33300000	33399999	0.66714
chr1	33400000	33499999	0.39009
chr1	33500000	33599999	0.53746
chr1	33600000	33699999	0.66465
chr1	33700000	33799999	0.5342
chr1	33800000	33899999	0.45297
chr1	33900000	33999999	0.86418
chr1	34000000	34099999	0.71236
chr1	34100000	34199999	0.58901
chr1	34200000	34299999	0.47867
chr1	34300000	34399999	0.39525
chr1	34400000	34499999	0.48591
chr1	34500000	34599999	0.63056
chr1	34600000	34699999	0.42509
chr1	34700000	34799999	0.40122
chr1	34800000	34899999	0.35434
chr1	34900000	34999999	0.4608
chr1	35000000	35099999	0.54492
chr1	35100000	35199999	0.77493
chr1	35200000	35299999	0.42721
chr1	35300000	35399999	0.33049
chr1	35400000	35499999	0.48019
chr1	35500000	35599999	0.58319
chr1	35600000	35699999	0.36464
chr1	35700000	35799999	0.73792
chr1	35800000	35899999	0.78437
chr1	35900000	35999999	0.51988
chr1	36000000	36099999	0.38727
chr1	36100000	36199999	0.23573
chr1	36200000	36299999	0.39348
chr1	36300000	36399999	0.43903
chr1	36400000	36499999	0.38421
chr1	36500000	36599999	0.39836
chr1	36600000	36699999	0.46831
chr1	36700000	36799999	0.36683
chr1	36800000	36899999	0.3756
chr1	36900000	36999999	0.25711
chr1	37000000	37099999	0.47673
chr1	37100000	37199999	0.55124
chr1	37200000	37299999	0.32942
chr1	37300000	37399999	0.26202
chr1	37400000	37499999	0.2752
chr1	37500000	37599999	0.59138
chr1	37600000	37699999	0.35016
chr1	37700000	37799999	0.29491
chr1	37800000	37899999	0.31711
chr1	37900000	37999999	0.27629
chr1	38000000	38099999	0.30747
chr1	38100000	38199999	0.26578
chr1	38200000	38299999	0.22841
chr1	38300000	38399999	0.30007
chr1	38400000	38499999	0.23219
chr1	38500000	38599999	0.15261
chr1	38600000	38699999	0.41977
chr1	38700000	38799999	0.47249
chr1	38800000	38899999	0.212
chr1	38900000	38999999	0.2211
chr1	39000000	39099999	0.22573
chr1	39100000	39199999	0.46649
chr1	39200000	39299999	0.39369
chr1	39300000	39399999	0.39482
chr1	39400000	39499999	0.34524
chr1	39500000	39599999	0.27107
chr1	39600000	39699999	0.25068
chr1	39700000	39799999	0.24639
chr1	39800000	39899999	0.26558
chr1	39900000	39999999	0.20763
chr1	40000000	40099999	0.18404
chr1	40100000	40199999	0.7032
chr1	40200000	40299999	0.62796
chr1	40300000	40399999	0.48152
chr1	40400000	40499999	0.35639
chr1	40500000	40599999	0.26442
chr1	40600000	40699999	0.17961
chr1	40700000	40799999	0.22584
chr1	40800000	40899999	0.3605
chr1	40900000	40999999	0.33295
chr1	41000000	41099999	0.3097
chr1	41100000	41199999	0.27302
chr1	41200000	41299999	0.42416
chr1	41300000	41399999	0.43688
chr1	41400000	41499999	0.33524
chr1	41500000	41599999	0.40842
chr1	41600000	41699999	0.38286
chr1	41700000	41799999	0.40639
chr1	41800000	41899999	0.31365
chr1	41900000	41999999	0.25539
chr1	42000000	42099999	0.31633
chr1	42100000	42199999	0.33473
chr1	42200000	42299999	0.25377
chr1	42300000	42399999	0.23045
chr1	42400000	42499999	0.23208
chr1	42500000	42599999	0.40997
chr1	42600000	42699999	0.48359
chr1	42700000	42799999	0.30029
chr1	42800000	42899999	0.22147
chr1	42900000	42999999	0.28214
chr1	43000000	43099999	0.34186
chr1	43100000	43199999	0.34192
chr1	43200000	43299999	0.39499
chr1	43300000	43399999	0.32515
chr1	43400000	43499999	0.24871
chr1	43500000	43599999	0.22533
chr1	43600000	43699999	0.44048
chr1	43700000	43799999	0.31186
chr1	43800000	43899999	0.22965
chr1	43900000	43999999	0.4239
chr1	44000000	44099999	0.2644
chr1	44100000	44199999	0.18035
chr1	44200000	44299999	0.21347
chr1	44300000	44399999	0.23029
chr1	44400000	44499999	0.34058
chr1	44500000	44599999	0.30902
chr1	44600000	44699999	0.35895
chr1	44700000	44799999	0.2553
chr1	44800000	44899999	0.2623
chr1	44900000	44999999	0.24725
chr1	45000000	45099999	0.27155
chr1	45100000	45199999	0.2245
chr1	45200000	45299999	0.2168
chr1	45300000	45399999	0.23557
chr1	45400000	45499999	0.23942
chr1	45500000	45599999	0.1601
chr1	45600000	45699999	0.29849
chr1	45700000	45799999	0.40267
chr1	45800000	45899999	0.22149
chr1	45900000	45999999	0.30753
chr1	46000000	46099999	0.34108
chr1	46100000	46199999	0.28534
chr1	46200000	46299999	0.25395
chr1	46300000	46399999	0.20394
chr1	46400000	46499999	0.26915
chr1	46500000	46599999	0.2691
chr1	46600000	46699999	0.24928
chr1	46700000	46799999	0.21957
chr1	46800000	46899999	0.20459
chr1	46900000	46999999	0.17136
chr1	47000000	47099999	0.18049
chr1	47100000	47199999	0.13975
chr1	47200000	47299999	0.3714
chr1	47300000	47399999	0.45536
chr1	47400000	47499999	0.19159
chr1	47500000	47599999	0.74929
chr1	47600000	47699999	0.58295
chr1	47700000	47799999	0.13956
chr1	47800000	47899999	0.32292
chr1	47900000	47999999	0.48897
chr1	48000000	48099999	0.65527
chr1	48100000	48199999	0.52817
chr1	48200000	48299999	0.22906
chr1	48300000	48399999	0.17949
chr1	48400000	48499999	0.26867
chr1	48500000	48599999	0.29083
chr1	48600000	48699999	0.17297
chr1	48700000	48799999	0.11925
chr1	48800000	48899999	0.15444
chr1	48900000	48999999	0.18027
chr1	49000000	49099999	0.21322
chr1	49100000	49199999	0.13468
chr1	49200000	49299999	0.29656
chr1	49300000	49399999	0.25472
chr1	49400000	49499999	0.58232
chr1	49500000	49599999	0.31749
chr1	49600000	49699999	0.38341
chr1	49700000	49799999	0.20955
chr1	49800000	49899999	0.381
chr1	49900000	49999999	0.48246
chr1	50000000	50099999	0.18191
chr1	50100000	50199999	0.21353
chr1	50200000	50299999	0.4259
chr1	50300000	50399999	0.0998
chr1	50400000	50499999	0.10846
chr1	50500000	50599999	0.28513
chr1	50600000	50699999	0.43345
chr1	50700000	50799999	0.13642
chr1	50800000	50899999	0.30302
chr1	50900000	50999999	0.3944
chr1	51000000	51099999	0.62507
chr1	51100000	51199999	0.18839
chr2	0	99999	0.39244
chr2	100000	199999	0.19138
chr2	200000	299999	0.21682
chr2	300000	399999	0.20655
chr2	400000	499999	0.49665
chr2	500000	599999	0.29281
chr2	600000	699999	0.8471
chr2	700000	799999	0.3131
chr2	800000	899999	0.29149
chr2	900000	999999	0.35841
chr2	1000000	1099999	0.18052
chr2	1100000	1199999	0.13012
chr2	1200000	1299999	0.65224
chr2	1300000	1399999	0.68073
chr2	1400000	1499999	0.20702
chr2	1500000	1599999	0.44923
chr2	1600000	1699999	0.10044
chr2	1700000	1799999	0.12789
chr2	1800000	1899999	0.22637
chr2	1900000	1999999	0.12315
chr2	2000000	2099999	0.1922
chr2	2100000	2199999	0.22073
chr2	2200000	2299999	0.24178
chr2	2300000	2399999	0.32281
chr2	2400000	2499999	0.15654
chr2	2500000	2599999	0.16656
chr2	2600000	2699999	0.12769
chr2	2700000	2799999	0.34641
chr2	2800000	2899999	0.16875
chr2	2900000	2999999	0.10956
chr2	3000000	3099999	0.23479
chr2	3100000	3199999	0.25235
chr2	3200000	3299999	0.18066
chr2	3300000	3399999	0.16652
chr2	3400000	3499999	0.17013
chr2	3500000	3599999	0.19545
chr2	3600000	3699999	0.25204
chr2	3700000	3799999	0.18117
chr2	3800000	3899999	0.10729
chr2	3900000	3999999	0.23517
chr2	4000000	4099999	0.15653
chr2	4100000	4199999	0.27733
chr2	4200000	4299999	0.13803
chr2	4300000	4399999	0.18097
chr2	4400000	4499999	0.23286
chr2	4500000	4599999	0.295
chr2	4600000	4699999	0.27024
chr2	4700000	4799999	0.34972
chr2	4800000	4899999	0.33911
chr2	4900000	4999999	0.24358
chr2	5000000	5099999	0.30147
chr2	5100000	5199999	0.21762
chr2	5200000	5299999	0.23194
chr2	5300000	5399999	0.31615
chr2	5400000	5499999	0.13782
chr2	5500000	5599999	0.26338
chr2	5600000	5699999	0.29135
chr2	5700000	5799999	0.13725
chr2	5800000	5899999	0.24957
chr2	5900000	5999999	0.58491
chr2	6000000	6099999	0.24463
chr2	6100000	6199999	0.23774
chr2	6200000	6299999	0.29166
chr2	6300000	6399999	0.27264
chr2	6400000	6499999	0.36763
chr2	6500000	6599999	0.6364
chr2	6600000	6699999	0.56393
chr2	6700000	6799999	0.22189
chr2	6800000	6899999	0.21132
chr2	6900000	6999999	0.21647
chr2	7000000	7099999	0.19798
chr2	7100000	7199999	0.24306
chr2	7200000	7299999	0.39503
chr2	7300000	7399999	0.442
chr2	7400000	7499999	0.31575
chr2	7500000	7599999	0.27849
chr2	7600000	7699999	0.39358
chr2	7700000	7799999	0.25111
chr2	7800000	7899999	0.2687
chr2	7900000	7999999	0.17301
chr2	8000000	8099999	0.25409
chr2	8100000	8199999	0.33334
chr2	8200000	8299999	0.3099
chr2	8300000	8399999	0.32126
chr2	8400000	8499999	0.23334
chr2	8500000	8599999	0.33436
chr2	8600000	8699999	0.31819
chr2	8700000	8799999	0.26291
chr2	8800000	8899999	0.23277
chr2	8900000	8999999	0.31067
chr2	9000000	9099999	0.34252
chr2	9100000	9199999	0.22678
chr2	9200000	9299999	0.23426
chr2	9300000	9399999	0.3226
chr2	9400000	9499999	0.24925
chr2	9500000	9599999	0.46013
chr2	9600000	9699999	0.31887
chr2	9700000	9799999	0.31886
chr2	9800000	9899999	0.57745
chr2	9900000	9999999	0.36364
chr2	10000000	10099999	0.39227
chr2	10100000	10199999	0.37299
chr2	10200000	10299999	0.43295
chr2	10300000	10399999	0.50868
chr2	10400000	10499999	0.5209
chr2	10500000	10599999	0.24205
chr2	10600000	10699999	0.54795
chr2	10700000	10799999	0.36889
chr2	10800000	10899999	0.16876
chr2	10900000	10999999	0.40221
chr2	11000000	11099999	0.28989
chr2	11100000	11199999	0.44313
chr2	11200000	11299999	0.43171
chr2	11300000	11399999	0.38562
chr2	11400000	11499999	0.54474
chr2	11500000	11599999	0.48071
chr2	11600000	11699999	0.41196
chr2	11700000	11799999	0.42126
chr2	11800000	11899999	0.38981
chr2	11900000	11999999	0.41678
chr2	12000000	12099999	0.54814
chr2	12100000	12199999	0.34817
chr2	12200000	12299999	0.41487
chr2	12300000	12399999	0.59537
chr2	12400000	12499999	0.71407
chr2	12500000	12599999	0.44361
chr2	12600000	12699999	0.75536
chr2	12700000	12799999	0.35231
chr2	12800000	12899999	0.55831
chr2	12900000	12999999	0.49292
chr2	13000000	13099999	0.66957
chr2	13100000	13199999	0.47938
chr2	13200000	13299999	0.74306
chr2	13300000	13399999	0.47613
chr2	13400000	13499999	0.80531
chr2	13500000	13599999	0.58758
chr2	13600000	13699999	0.46318
chr2	13700000	13799999	0.54428
chr2	13800000	13899999	0.99144
chr2	13900000	13999999	0.68194
chr2	14000000	14099999	0.52751
chr2	14100000	14199999	0.5642
chr2	14200000	14299999	0.60578
chr2	14300000	14399999	0.44589
chr2	14400000	14499999	0.64295
chr2	14500000	14599999	0.78966
chr2	14600000	14699999	0.91618
chr2	14700000	14799999	0.62738
chr2	14800000	14899999	0.69837
chr2	14900000	14999999	0.65037
chr2	15000000	15099999	0.49911
chr2	15100000	15199999	0.45661
chr2	15200000	15299999	0.50861
chr2	15300000	15399999	0.70835
chr2	15400000	15499999	0.61665
chr2	15500000	15599999	0.71605
chr2	15600000	15699999	0.65849
chr2	15700000	15799999	0.5453
chr2	15800000	15899999	0.60897
chr2	15900000	15999999	0.46461
chr2	16000000	16099999	0.62394
chr2	16100000	16199999	0.62432
chr2	16200000	16299999	0.82637
chr2	16300000	16399999	0.58673
chr2	16400000	16499999	0.53227
chr2	16500000	16599999	0.62267
chr2	16600000	16699999	0.53943
chr2	16700000	16799999	0.7693
chr2	16800000	16899999	0.73533
chr2	16900000	16999999	0.73834
chr2	17000000	17099999	0.80388
chr2	17100000	17199999	0.80581
chr2	17200000	17299999	0.55148
chr2	17300000	17399999	0.71425
chr2	17400000	17499999	0.44116
chr2	17500000	17599999	0.48249
chr2	17600000	17699999	0.64514
chr2	17700000	17799999	0.5668
chr2	17800000	17899999	0.41461
chr2	17900000	17999999	0.48183
chr2	18000000	18099999	0.32092
chr2	18100000	18199999	0.29258
chr2	18200000	18299999	0.33077
chr2	18300000	18399999	0.38065
chr2	18400000	18499999	0.48672
chr2	18500000	18599999	0.39566
chr2	18600000	18699999	0.56149
chr2	18700000	18799999	0.46029
chr2	18800000	18899999	0.59869
chr2	18900000	18999999	0.40894
chr2	19000000	19099999	0.3807
chr2	19100000	19199999	0.45556
chr2	19200000	19299999	0.25018
chr2	19300000	19399999	0.44222
chr2	19400000	19499999	0.56315
chr2	19500000	19599999	0.40826
chr2	19600000	19699999	0.53291
chr2	19700000	19799999	0.58309
chr2	19800000	19899999	0.28845
chr2	19900000	19999999	0.41633
chr2	20000000	20099999	0.3667
chr2	20100000	20199999	0.27883
chr2	20200000	20299999	0.32517
chr2	20300000	20399999	0.51116
chr2	20400000	20499999	0.32088
chr2	20500000	20599999	0.32778
chr2	20600000	20699999	0.3741
chr2	20700000	20799999	0.42359
chr2	20800000	20899999	0.43484
chr2	20900000	20999999	0.50264
chr2	21000000	21099999	0.28389
chr2	21100000	21199999	0.69611
chr2	21200000	21299999	0.21732
chr2	21300000	21399999	0.22953
chr2	21400000	21499999	0.2779
chr2	21500000	21599999	0.22746
chr2	21600000	21699999	0.18463
chr2	21700000	21799999	0.26706
chr2	21800000	21899999	0.25998
chr2	21900000	21999999	0.26174
chr2	22000000	22099999	0.32649
chr2	22100000	22199999	0.2555
chr2	22200000	22299999	0.2815
chr2	22300000	22399999	0.22751
chr2	22400000	22499999	0.21582
chr2	22500000	22599999	0.20593
chr2	22600000	22699999	0.31974
chr2	22700000	22799999	0.30775
chr2	22800000	22899999	0.1381
chr2	22900000	22999999	0.33579
chr2	23000000	23099999	0.15992
chr2	23100000	23199999	0.58179
chr2	23200000	23299999	0.25998
chr2	23300000	23399999	0.1838
chr2	23400000	23499999	0.24218
chr2	23500000	23599999	0.13755
chr2	23600000	23699999	0.17739
chr2	23700000	23799999	0.25592
chr2	23800000	23899999	0.11668
chr2	23900000	23999999	0.18051
chr2	24000000	24099999	0.28938
chr2	24100000	24199999	0.23891
chr2	24200000	24299999	0.12284
chr2	24300000	24399999	0.09811
chr2	24400000	24499999	0.14334
chr2	24500000	24599999	0.14786
chr2	24600000	24699999	0.23061
chr2	24700000	24799999	0.12825
chr2	24800000	24899999	0.17808
chr2	24900000	24999999	0.13087
chr2	25000000	25099999	0.30671
chr2	25100000	25199999	0.1659
chr2	25200000	25299999	0.13019
chr2	25300000	25399999	0.16949
chr2	25400000	25499999	0.13191
chr2	25500000	25599999	0.30759
chr2	25600000	25699999	0.46633
chr2	25700000	25799999	0.45069
chr2	25800000	25899999	0.52993
chr2	25900000	25999999	0.42638
chr2	26000000	26099999	0.21483
chr2	26100000	26199999	0.21315
chr2	26200000	26299999	0.55036
chr2	26300000	26399999	0.29907
chr2	26400000	26499999	0.24557
chr2	26500000	26599999	0.20826
chr2	26600000	26699999	0.16259
chr2	26700000	26799999	0.18927
chr3	0	99999	0.25093
chr3	100000	199999	0.20265
chr3	200000	299999	0.24868
chr3	300000	399999	0.20805
chr3	400000	499999	0.08682
chr3	500000	599999	0.11091
chr3	600000	699999	0.27098
chr3	700000	799999	0.20815
chr3	800000	899999	0.1443
chr3	900000	999999	0.15999
chr3	1000000	1099999	0.17855
chr3	1100000	1199999	0.17326
chr3	1200000	1299999	0.20454
chr3	1300000	1399999	0.09675
chr3	1400000	1499999	0.19896
chr3	1500000	1599999	0.16821
chr3	1600000	1699999	0.36376
chr3	1700000	1799999	0.31669
chr3	1800000	1899999	0.23389
chr3	1900000	1999999	0.16151
chr3	2000000	2099999	0.29862
chr3	2100000	2199999	0.21748
chr3	2200000	2299999	0.17785
chr3	2300000	2399999	0.20251
chr3	2400000	2499999	0.21787
chr3	2500000	2599999	0.18032
chr3	2600000	2699999	0.27962
chr3	2700000	2799999	0.2123
chr3	2800000	2899999	0.15359
chr3	2900000	2999999	0.23635
chr3	3000000	3099999	0.14205
chr3	3100000	3199999	0.16209
chr3	3200000	3299999	0.33182
chr3	3300000	3399999	0.17102
chr3	3400000	3499999	0.22212
chr3	3500000	3599999	0.24015
chr3	3600000	3699999	0.27443
chr3	3700000	3799999	0.20895
chr3	3800000	3899999	0.27074
chr3	3900000	3999999	0.43034
chr3	4000000	4099999	0.20341
chr3	4100000	4199999	0.17431
chr3	4200000	4299999	0.33809
chr3	4300000	4399999	0.53513
chr3	4400000	4499999	0.2054
chr3	4500000	4599999	0.19402
chr3	4600000	4699999	0.21942
chr3	4700000	4799999	0.2715
chr3	4800000	4899999	0.43906
chr3	4900000	4999999	0.52039
chr3	5000000	5099999	0.40313
chr3	5100000	5199999	0.4052
chr3	5200000	5299999	0.32566
chr3	5300000	5399999	0.35132
chr3	5400000	5499999	0.48321
chr3	5500000	5599999	0.38379
chr3	5600000	5699999	0.3481
chr3	5700000	5799999	0.37393
chr3	5800000	5899999	0.48046
chr3	5900000	5999999	0.6988
chr3	6000000	6099999	0.32474
chr3	6100000	6199999	0.3322
chr3	6200000	6299999	0.33326
chr3	6300000	6399999	0.42959
chr3	6400000	6499999	0.36097
chr3	6500000	6599999	0.4465
chr3	6600000	6699999	0.50714
chr3	6700000	6799999	0.68432
chr3	6800000	6899999	0.27181
chr3	6900000	6999999	0.45085
chr3	7000000	7099999	0.38126
chr3	7100000	7199999	0.38586
chr3	7200000	7299999	0.42569
chr3	7300000	7399999	0.53843
chr3	7400000	7499999	0.5299
chr3	7500000	7599999	0.36185
chr3	7600000	7699999	0.39187
chr3	7700000	7799999	0.48425
chr3	7800000	7899999	0.39286
chr3	7900000	7999999	0.75135
chr3	8000000	8099999	0.49404
chr3	8100000	8199999	0.58526
chr3	8200000	8299999	0.8423
chr3	8300000	8399999	0.69858
chr3	8400000	8499999	0.54437
chr3	8500000	8599999	0.67448
chr3	8600000	8699999	0.49525
chr3	8700000	8799999	0.53522
chr3	8800000	8899999	0.49645
chr3	8900000	8999999	0.70221
chr3	9000000	9099999	0.62074
chr3	9100000	9199999	0.57803
chr3	9200000	9299999	0.43263
chr3	9300000	9399999	0.73185
chr3	9400000	9499999	1.06449
chr3	9500000	9599999	0.57128
chr3	9600000	9699999	0.5732
chr3	9700000	9799999	0.56685
chr3	9800000	9899999	0.55611
chr3	9900000	9999999	0.50783
chr3	10000000	10099999	0.63884
chr3	10100000	10199999	0.70705
chr3	10200000	10299999	0.94637
chr3	10300000	10399999	0.43587
chr3	10400000	10499999	0.52408
chr3	10500000	10599999	0.81392
chr3	10600000	10699999	0.85951
chr3	10700000	10799999	0.96633
chr3	10800000	10899999	0.89645
chr3	10900000	10999999	1.16716
chr3	11000000	11099999	1.01201
chr3	11100000	11199999	0.77986
chr3	11200000	11299999	0.41577
chr3	11300000	11399999	0.14823
chr3	11400000	11499999	0.64167
chr3	11500000	11599999	0.81612
chr3	11600000	11699999	0.88871
chr3	11700000	11799999	0.66063
chr3	11800000	11899999	0.43526
chr3	11900000	11999999	0.43816
chr3	12000000	12099999	0.63146
chr3	12100000	12199999	0.39962
chr3	12200000	12299999	0.82373
chr3	12300000	12399999	0.40489
chr3	12400000	12499999	0.50138
chr3	12500000	12599999	0.46439
chr3	12600000	12699999	0.74412
chr3	12700000	12799999	0.56142
chr3	12800000	12899999	0.617
chr3	12900000	12999999	0.70114
chr3	13000000	13099999	0.40365
chr3	13100000	13199999	0.54095
chr3	13200000	13299999	0.47061
chr3	13300000	13399999	0.33855
chr3	13400000	13499999	0.45285
chr3	13500000	13599999	0.62091
chr3	13600000	13699999	0.3446
chr3	13700000	13799999	0.53489
chr3	13800000	13899999	0.39013
chr3	13900000	13999999	0.36605
chr3	14000000	14099999	0.46083
chr3	14100000	14199999	0.54204
chr3	14200000	14299999	0.40045
chr3	14300000	14399999	0.53561
chr3	14400000	14499999	0.46515
chr3	14500000	14599999	0.34865
chr3	14600000	14699999	0.4866
chr3	14700000	14799999	0.48248
chr3	14800000	14899999	0.67933
chr3	14900000	14999999	0.85932
chr3	15000000	15099999	0.39903
chr3	15100000	15199999	0.47565
chr3	15200000	15299999	0.37491
chr3	15300000	15399999	0.43935
chr3	15400000	15499999	0.38967
chr3	15500000	15599999	0.3324
chr3	15600000	15699999	0.41704
chr3	15700000	15799999	0.3251
chr3	15800000	15899999	0.52927
chr3	15900000	15999999	0.26796
chr3	16000000	16099999	0.43707
chr3	16100000	16199999	0.54799
chr3	16200000	16299999	0.40629
chr3	16300000	16399999	0.33338
chr3	16400000	16499999	0.40093
chr3	16500000	16599999	0.33817
chr3	16600000	16699999	0.18139
chr3	16700000	16799999	0.37339
chr3	16800000	16899999	0.48466
chr3	16900000	16999999	0.25583
chr3	17000000	17099999	0.41776
chr3	17100000	17199999	0.41463
chr3	17200000	17299999	0.35392
chr3	17300000	17399999	0.17595
chr3	17400000	17499999	0.34495
chr3	17500000	17599999	0.26737
chr3	17600000	17699999	0.31463
chr3	17700000	17799999	0.40621
chr3	17800000	17899999	0.39321
chr3	17900000	17999999	0.43975
chr3	18000000	18099999	1.00932
chr3	18100000	18199999	0.8193
chr3	18200000	18299999	0.23455
chr3	18300000	18399999	0.23968
chr3	18400000	18499999	0.2216
chr3	18500000	18599999	0.31456
chr3	18600000	18699999	0.21496
chr3	18700000	18799999	0.24577
chr3	18800000	18899999	0.244
chr3	18900000	18999999	0.15246
chr3	19000000	19099999	0.27948
chr3	19100000	19199999	0.2404
chr3	19200000	19299999	0.27013
chr3	19300000	19399999	0.25743
chr3	19400000	19499999	0.24567
chr3	19500000	19599999	0.18984
chr3	19600000	19699999	0.32009
chr3	19700000	19799999	0.2616
chr3	19800000	19899999	0.24706
chr3	19900000	19999999	0.28116
chr3	20000000	20099999	0.1573
chr3	20100000	20199999	0.21714
chr3	20200000	20299999	0.31663
chr3	20300000	20399999	0.14857
chr3	20400000	20499999	0.11624
chr3	20500000	20599999	0.10977
chr3	20600000	20699999	0.24498
chr3	20700000	20799999	0.26476
chr3	20800000	20899999	0.35234
chr3	20900000	20999999	0.61501
chr3	21000000	21099999	0.30574
chr3	21100000	21199999	0.39439
chr3	21200000	21299999	0.38459
chr3	21300000	21399999	0.20245
chr3	21400000	21499999	0.31716
chr3	21500000	21599999	0.17173
chr3	21600000	21699999	0.12763
chr3	21700000	21799999	0.29274
chr3	21800000	21899999	0.31272
chr3	21900000	21999999	0.72302
chr3	22000000	22099999	0.32602
chr3	22100000	22199999	0.24654
chr3	22200000	22299999	0.1753
chr3	22300000	22399999	0.12295
chr3	22400000	22499999	0.19586
chr3	22500000	22599999	0.18541
chr3	22600000	22699999	0.24023
chr3	22700000	22799999	0.20651
chr3	22800000	22899999	0.38896
chr3	22900000	22999999	0.16024
chr3	23000000	23099999	0.17793
chr3	23100000	23199999	0.35086
chr3	23200000	23299999	0.27904
chr3	23300000	23399999	0.56461
chr3	23400000	23499999	0.21282
chr3	23500000	23599999	0.06377
chr3	23600000	23699999	0.15277
chr3	23700000	23799999	0.28009
chr3	23800000	23899999	0.17161
chr3	23900000	23999999	0.16119
chr3	24000000	24099999	0.11203
chr3	24100000	24199999	0.82358
chr3	24200000	24299999	0.53844
chr3	24300000	24399999	0.45096
chr3	24400000	24499999	0.47839
chr3	24500000	24599999	0.45527
chr3	24600000	24699999	0.36836
chr3	24700000	24799999	0.294
chr3	24800000	24899999	0.37059
chr3	24900000	24999999	0.82694
chr3	25000000	25099999	0.26039
chr3	25100000	25199999	0.29116
chr3	25200000	25299999	0.15778
chr3	25300000	25399999	0.26816
chr3	25400000	25499999	0.18348
chr4	0	99999	0.91094
chr4	100000	199999	0.41099
chr4	200000	299999	0.27821
chr4	300000	399999	0.63679
chr4	400000	499999	0.25968
chr4	500000	599999	0.5627
chr4	600000	699999	0.18708
chr4	700000	799999	0.18388
chr4	800000	899999	0.39528
chr4	900000	999999	0.29999
chr4	1000000	1099999	0.28079
chr4	1100000	1199999	0.17031
chr4	1200000	1299999	0.30176
chr4	1300000	1399999	0.19516
chr4	1400000	1499999	0.37053
chr4	1500000	1599999	0.23787
chr4	1600000	1699999	0.2901
chr4	1700000	1799999	0.25385
chr4	1800000	1899999	0.35055
chr4	1900000	1999999	0.49681
chr4	2000000	2099999	0.25897
chr4	2100000	2199999	0.25224
chr4	2200000	2299999	0.26151
chr4	2300000	2399999	0.16313
chr4	2400000	2499999	0.45326
chr4	2500000	2599999	0.43555
chr4	2600000	2699999	0.54889
chr4	2700000	2799999	0.36997
chr4	2800000	2899999	0.48409
chr4	2900000	2999999	0.50002
chr4	3000000	3099999	0.49347
chr4	3100000	3199999	0.61893
chr4	3200000	3299999	0.66609
chr4	3300000	3399999	0.50594
chr4	3400000	3499999	0.47521
chr4	3500000	3599999	0.49324
chr4	3600000	3699999	0.87459
chr4	3700000	3799999	0.71394
chr4	3800000	3899999	0.57758
chr4	3900000	3999999	0.37145
chr4	4000000	4099999	0.53917
chr4	4100000	4199999	0.75327
chr4	4200000	4299999	0.64756
chr4	4300000	4399999	0.57917
chr4	4400000	4499999	0.65117
chr4	4500000	4599999	0.55874
chr4	4600000	4699999	0.55115
chr4	4700000	4799999	0.74931
chr4	4800000	4899999	0.48758
chr4	4900000	4999999	0.55889
chr4	5000000	5099999	0.4607
chr4	5100000	5199999	0.71311
chr4	5200000	5299999	0.65149
chr4	5300000	5399999	0.46115
chr4	5400000	5499999	0.82897
chr4	5500000	5599999	0.55157
chr4	5600000	5699999	0.81019
chr4	5700000	5799999	0.69438
chr4	5800000	5899999	0.80782
chr4	5900000	5999999	0.67213
chr4	6000000	6099999	0.77421
chr4	6100000	6199999	0.99787
chr4	6200000	6299999	0.86112
chr4	6300000	6399999	1.01374
chr4	6400000	6499999	0.88326
chr4	6500000	6599999	0.64409
chr4	6600000	6699999	0.90427
chr4	6700000	6799999	1.0494
chr4	6800000	6899999	1.01261
chr4	6900000	6999999	0.58761
chr4	7000000	7099999	0.92594
chr4	7100000	7199999	0.55617
chr4	7200000	7299999	0.84253
chr4	7300000	7399999	0.707
chr4	7400000	7499999	0.82606
chr4	7500000	7599999	0.88049
chr4	7600000	7699999	0.77351
chr4	7700000	7799999	0.5694
chr4	7800000	7899999	0.94031
chr4	7900000	7999999	0.51799
chr4	8000000	8099999	0.56844
chr4	8100000	8199999	0.51607
chr4	8200000	8299999	0.58865
chr4	8300000	8399999	0.8961
chr4	8400000	8499999	0.40693
chr4	8500000	8599999	0.35351
chr4	8600000	8699999	0.6336
chr4	8700000	8799999	0.43642
chr4	8800000	8899999	0.55529
chr4	8900000	8999999	0.6369
chr4	9000000	9099999	0.66869
chr4	9100000	9199999	0.43248
chr4	9200000	9299999	0.44575
chr4	9300000	9399999	0.43389
chr4	9400000	9499999	0.4283
chr4	9500000	9599999	0.34696
chr4	9600000	9699999	0.44418
chr4	9700000	9799999	0.50471
chr4	9800000	9899999	0.27542
chr4	9900000	9999999	0.42084
chr4	10000000	10099999	0.42231
chr4	10100000	10199999	0.39961
chr4	10200000	10299999	0.42848
chr4	10300000	10399999	0.30764
chr4	10400000	10499999	0.45251
chr4	10500000	10599999	0.37697
chr4	10600000	10699999	0.48488
chr4	10700000	10799999	0.38174
chr4	10800000	10899999	0.41921
chr4	10900000	10999999	0.19288
chr4	11000000	11099999	0.45823
chr4	11100000	11199999	0.43421
chr4	11200000	11299999	0.52967
chr4	11300000	11399999	0.55373
chr4	11400000	11499999	0.52085
chr4	11500000	11599999	0.40837
chr4	11600000	11699999	0.35244
chr4	11700000	11799999	0.46149
chr4	11800000	11899999	0.3006
chr4	11900000	11999999	0.52137
chr4	12000000	12099999	0.41183
chr4	12100000	12199999	0.39686
chr4	12200000	12299999	0.25433
chr4	12300000	12399999	0.20749
chr4	12400000	12499999	0.28435
chr4	12500000	12599999	0.40802
chr4	12600000	12699999	0.3031
chr4	12700000	12799999	0.28881
chr4	12800000	12899999	0.24791
chr4	12900000	12999999	0.37091
chr4	13000000	13099999	0.23461
chr4	13100000	13199999	0.28836
chr4	13200000	13299999	0.32412
chr4	13300000	13399999	0.15587
chr4	13400000	13499999	0.42528
chr4	13500000	13599999	0.24325
chr4	13600000	13699999	0.25035
chr4	13700000	13799999	0.24434
chr4	13800000	13899999	0.1598
chr4	13900000	13999999	0.29178
chr4	14000000	14099999	0.45836
chr4	14100000	14199999	0.21767
chr4	14200000	14299999	0.3671
chr4	14300000	14399999	0.31233
chr4	14400000	14499999	0.19429
chr4	14500000	14599999	0.30944
chr4	14600000	14699999	0.26374
chr4	14700000	14799999	0.31729
chr4	14800000	14899999	0.22602
chr4	14900000	14999999	0.26872
chr4	15000000	15099999	0.25356
chr4	15100000	15199999	0.20848
chr4	15200000	15299999	0.19023
chr4	15300000	15399999	0.26484
chr4	15400000	15499999	0.11961
chr4	15500000	15599999	0.29486
chr4	15600000	15699999	0.33946
chr4	15700000	15799999	0.21193
chr4	15800000	15899999	0.23563
chr4	15900000	15999999	0.29907
chr4	16000000	16099999	0.29772
chr4	16100000	16199999	0.15621
chr4	16200000	16299999	0.31734
chr4	16300000	16399999	0.25612
chr4	16400000	16499999	0.22476
chr4	16500000	16599999	0.13588
chr4	16600000	16699999	0.26424
chr4	16700000	16799999	0.3682
chr4	16800000	16899999	0.23274
chr4	16900000	16999999	0.1935
chr4	17000000	17099999	0.36029
chr4	17100000	17199999	0.02748
chr4	17200000	17299999	0.24036
chr4	17300000	17399999	0.18535
chr4	17400000	17499999	0.17945
chr4	17500000	17599999	0.20668
chr4	17600000	17699999	0.25559
chr4	17700000	17799999	0.21819
chr4	17800000	17899999	0.18029
chr4	17900000	17999999	0.24104
chr4	18000000	18099999	0.30175
chr4	18100000	18199999	0.30183
chr4	18200000	18299999	0.26791
chr4	18300000	18399999	0.24702
chr4	18400000	18499999	0.20289
chr4	18500000	18599999	0.256
chr4	18600000	18699999	0.29019
chr4	18700000	18799999	0.15608
chr4	18800000	18899999	0.17542
chr4	18900000	18999999	0.16181
chr4	19000000	19099999	0.19229
chr4	19100000	19199999	0.2531
chr4	19200000	19299999	0.21366
chr4	19300000	19399999	0.19207
chr4	19400000	19499999	0.33254
chr4	19500000	19599999	0.22577
chr4	19600000	19699999	0.20468
chr4	19700000	19799999	0.23666
chr4	19800000	19899999	0.20234
chr4	19900000	19999999	0.14237
chr4	20000000	20099999	0.23379
chr4	20100000	20199999	0.19817
chr4	20200000	20299999	0.58288
chr4	20300000	20399999	0.72201
chr4	20400000	20499999	0.18527
chr4	20500000	20599999	0.30701
chr4	20600000	20699999	0.18008
chr4	20700000	20799999	0.35822
chr4	20800000	20899999	0.13915
chr4	20900000	20999999	0.24451
chr4	21000000	21099999	0.23233
chr4	21100000	21199999	0.12637
chr4	21200000	21299999	0.28936
chr4	21300000	21399999	0.13538
chr4	21400000	21499999	0.18785
chr4	21500000	21599999	0.2444
chr4	21600000	21699999	0.16837
chr4	21700000	21799999	0.28485
chr4	21800000	21899999	0.16182
chr4	21900000	21999999	0.21065
chr4	22000000	22099999	0.22153
chr4	22100000	22199999	0.22736
chr4	22200000	22299999	0.17733
chr4	22300000	22399999	0.26289
chr4	22400000	22499999	0.14295
chr4	22500000	22599999	0.17103
chr4	22600000	22699999	0.12237
chr4	22700000	22799999	0.1328
chr4	22800000	22899999	0.21548
chr4	22900000	22999999	0.2224
chr4	23000000	23099999	0.12629
chr4	23100000	23199999	0.27426
chr4	23200000	23299999	0.17432
chr4	23300000	23399999	0.12021
chr4	23400000	23499999	0.19703
chr4	23500000	23599999	0.1141
chr4	23600000	23699999	0.35746
chr4	23700000	23799999	0.59802
chr4	23800000	23899999	0.20679
chr4	23900000	23999999	0.26858
chr4	24000000	24099999	0.18977
chr4	24100000	24199999	0.1787
chr4	24200000	24299999	0.19218
chr4	24300000	24399999	0.13393
chr4	24400000	24499999	0.15371
chr4	24500000	24599999	0.13893
chr4	24600000	24699999	0.29302
chr4	24700000	24799999	0.1808
chr4	24800000	24899999	0.12009
chr4	24900000	24999999	0.49596
chr4	25000000	25099999	0.08877
chr4	25100000	25199999	0.24172
chr4	25200000	25299999	0.17648
chr4	25300000	25399999	0.30241
chr4	25400000	25499999	0.1187
chr5	0	99999	0.38416
chr5	100000	199999	0.17527
chr5	200000	299999	0.17019
chr5	300000	399999	0.31231
chr5	400000	499999	0.23128
chr5	500000	599999	0.23992
chr5	600000	699999	0.38248
chr5	700000	799999	0.15503
chr5	800000	899999	0.56294
chr5	900000	999999	0.55972
chr5	1000000	1099999	0.35562
chr5	1100000	1199999	0.19153
chr5	1200000	1299999	0.31581
chr5	1300000	1399999	0.41611
chr5	1400000	1499999	0.34436
chr5	1500000	1599999	0.37766
chr5	1600000	1699999	0.65409
chr5	1700000	1799999	0.286
chr5	1800000	1899999	0.30518
chr5	1900000	1999999	0.50106
chr5	2000000	2099999	0.4672
chr5	2100000	2199999	0.43882
chr5	2200000	2299999	0.38285
chr5	2300000	2399999	0.23415
chr5	2400000	2499999	0.51045
chr5	2500000	2599999	0.10319
chr5	2600000	2699999	0.16215
chr5	2700000	2799999	0.25726
chr5	2800000	2899999	0.32452
chr5	2900000	2999999	0.28312
chr5	3000000	3099999	0.34264
chr5	3100000	3199999	0.18761
chr5	3200000	3299999	0.20655
chr5	3300000	3399999	0.13058
chr5	3400000	3499999	0.35218
chr5	3500000	3599999	0.3186
chr5	3600000	3699999	0.22904
chr5	3700000	3799999	0.4044
chr5	3800000	3899999	0.13224
chr5	3900000	3999999	0.27701
chr5	4000000	4099999	0.30141
chr5	4100000	4199999	0.27103
chr5	4200000	4299999	0.46785
chr5	4300000	4399999	0.47845
chr5	4400000	4499999	0.22909
chr5	4500000	4599999	0.80535
chr5	4600000	4699999	0.25467
chr5	4700000	4799999	0.26008
chr5	4800000	4899999	0.18042
chr5	4900000	4999999	0.31999
chr5	5000000	5099999	0.35721
chr5	5100000	5199999	0.41975
chr5	5200000	5299999	0.38579
chr5	5300000	5399999	0.502
chr5	5400000	5499999	0.40402
chr5	5500000	5599999	0.25683
chr5	5600000	5699999	0.62974
chr5	5700000	5799999	0.44082
chr5	5800000	5899999	0.75303
chr5	5900000	5999999	0.45956
chr5	6000000	6099999	0.62976
chr5	6100000	6199999	0.65115
chr5	6200000	6299999	0.31173
chr5	6300000	6399999	0.38681
chr5	6400000	6499999	0.24487
chr5	6500000	6599999	0.35256
chr5	6600000	6699999	0.36425
chr5	6700000	6799999	0.25534
chr5	6800000	6899999	0.18911
chr5	6900000	6999999	0.37603
chr5	7000000	7099999	0.28653
chr5	7100000	7199999	0.42681
chr5	7200000	7299999	0.34568
chr5	7300000	7399999	0.45981
chr5	7400000	7499999	0.47657
chr5	7500000	7599999	0.31712
chr5	7600000	7699999	0.5777
chr5	7700000	7799999	0.43298
chr5	7800000	7899999	0.38401
chr5	7900000	7999999	0.24816
chr5	8000000	8099999	0.54292
chr5	8100000	8199999	0.47421
chr5	8200000	8299999	0.60979
chr5	8300000	8399999	0.23555
chr5	8400000	8499999	0.43244
chr5	8500000	8599999	0.71038
chr5	8600000	8699999	0.56156
chr5	8700000	8799999	0.41695
chr5	8800000	8899999	0.42108
chr5	8900000	8999999	0.33285
chr5	9000000	9099999	0.38641
chr5	9100000	9199999	0.38551
chr5	9200000	9299999	1.02149
chr5	9300000	9399999	0.55712
chr5	9400000	9499999	0.54197
chr5	9500000	9599999	0.51196
chr5	9600000	9699999	0.77378
chr5	9700000	9799999	0.32288
chr5	9800000	9899999	0.34349
chr5	9900000	9999999	0.56366
chr5	10000000	10099999	0.50215
chr5	10100000	10199999	0.71841
chr5	10200000	10299999	0.82066
chr5	10300000	10399999	0.97581
chr5	10400000	10499999	0.63542
chr5	10500000	10599999	0.81656
chr5	10600000	10699999	0.69728
chr5	10700000	10799999	0.3684
chr5	10800000	10899999	0.73219
chr5	10900000	10999999	0.36108
chr5	11000000	11099999	0.75299
chr5	11100000	11199999	0.65296
chr5	11200000	11299999	0.57487
chr5	11300000	11399999	0.37767
chr5	11400000	11499999	0.45414
chr5	11500000	11599999	0.61527
chr5	11600000	11699999	0.68926
chr5	11700000	11799999	0.49123
chr5	11800000	11899999	0.67674
chr5	11900000	11999999	0.54547
chr5	12000000	12099999	0.37907
chr5	12100000	12199999	0.57407
chr5	12200000	12299999	0.67035
chr5	12300000	12399999	0.75214
chr5	12400000	12499999	0.58849
chr5	12500000	12599999	0.56443
chr5	12600000	12699999	0.61831
chr5	12700000	12799999	0.9036
chr5	12800000	12899999	0.58263
chr5	12900000	12999999	0.85458
chr5	13000000	13099999	0.89485
chr5	13100000	13199999	0.564
chr5	13200000	13299999	1.14606
chr5	13300000	13399999	0.85237
chr5	13400000	13499999	0.90676
chr5	13500000	13599999	0.6108
chr5	13600000	13699999	0.81047
chr5	13700000	13799999	1.00504
chr5	13800000	13899999	0.73624
chr5	13900000	13999999	0.79999
chr5	14000000	14099999	0.97466
chr5	14100000	14199999	0.73282
chr5	14200000	14299999	0.83472
chr5	14300000	14399999	1.0445
chr5	14400000	14499999	0.55538
chr5	14500000	14599999	0.76753
chr5	14600000	14699999	0.74069
chr5	14700000	14799999	0.50813
chr5	14800000	14899999	0.66276
chr5	14900000	14999999	0.72955
chr5	15000000	15099999	0.62433
chr5	15100000	15199999	0.67948
chr5	15200000	15299999	0.50156
chr5	15300000	15399999	0.67059
chr5	15400000	15499999	0.4561
chr5	15500000	15599999	0.46337
chr5	15600000	15699999	0.46655
chr5	15700000	15799999	1.17399
chr5	15800000	15899999	0.54279
chr5	15900000	15999999	0.5413
chr5	16000000	16099999	0.58945
chr5	16100000	16199999	0.56057
chr5	16200000	16299999	0.60985
chr5	16300000	16399999	0.49292
chr5	16400000	16499999	0.65459
chr5	16500000	16599999	0.41217
chr5	16600000	16699999	0.54093
chr5	16700000	16799999	0.4187
chr5	16800000	16899999	0.40082
chr5	16900000	16999999	0.35717
chr5	17000000	17099999	0.34389
chr5	17100000	17199999	0.4158
chr5	17200000	17299999	0.31052
chr5	17300000	17399999	0.27645
chr5	17400000	17499999	0.29144
chr5	17500000	17599999	0.34767
chr5	17600000	17699999	0.58246
chr5	17700000	17799999	0.37983
chr5	17800000	17899999	0.3547
chr5	17900000	17999999	0.2138
chr5	18000000	18099999	0.26409
chr5	18100000	18199999	0.35184
chr5	18200000	18299999	0.30158
chr5	18300000	18399999	0.35166
chr5	18400000	18499999	0.52529
chr5	18500000	18599999	0.654
chr5	18600000	18699999	0.24226
chr5	18700000	18799999	0.33922
chr5	18800000	18899999	0.45187
chr5	18900000	18999999	0.363
chr5	19000000	19099999	0.3892
chr5	19100000	19199999	0.29725
chr5	19200000	19299999	0.32824
chr5	19300000	19399999	0.21928
chr5	19400000	19499999	0.18204
chr5	19500000	19599999	0.81527
chr5	19600000	19699999	0.80404
chr5	19700000	19799999	0.29802
chr5	19800000	19899999	0.60633
chr5	19900000	19999999	0.50992
chr5	20000000	20099999	0.29818
chr5	20100000	20199999	0.36581
chr5	20200000	20299999	0.15335
chr5	20300000	20399999	0.39432
chr5	20400000	20499999	0.38521
chr5	20500000	20599999	0.1536
chr5	20600000	20699999	0.38407
chr5	20700000	20799999	0.63048
chr5	20800000	20899999	0.36922
chr5	20900000	20999999	0.17719
chr5	21000000	21099999	0.32637
chr5	21100000	21199999	0.24305
chr5	21200000	21299999	0.21421
chr5	21300000	21399999	0.18599
chr5	21400000	21499999	0.17558
chr5	21500000	21599999	0.5787
chr5	21600000	21699999	0.98337
chr5	21700000	21799999	0.67708
chr5	21800000	21899999	0.167
chr5	21900000	21999999	0.20444
chr5	22000000	22099999	0.27092
chr5	22100000	22199999	0.33901
chr5	22200000	22299999	0.29588
chr5	22300000	22399999	0.24198
chr5	22400000	22499999	0.29842
chr5	22500000	22599999	0.30926
chr5	22600000	22699999	0.2559
chr5	22700000	22799999	0.22392
chr5	22800000	22899999	0.39106
chr5	22900000	22999999	0.33062
chr5	23000000	23099999	0.17747
chr5	23100000	23199999	0.21362
chr5	23200000	23299999	0.49782
chr5	23300000	23399999	0.15527
chr5	23400000	23499999	0.09957
chr5	23500000	23599999	0.24712
chr5	23600000	23699999	0.25236
chr5	23700000	23799999	0.22973
chr5	23800000	23899999	0.54086
chr5	23900000	23999999	0.26704
chr5	24000000	24099999	0.34286
chr5	24100000	24199999	0.19773
chr5	24200000	24299999	0.48538
chr5	24300000	24399999	0.72379
chr5	24400000	24499999	0.68006
chr6	0	99999	0.59231
chr6	100000	199999	0.35634
chr6	200000	299999	0.18415
chr6	300000	399999	0.40789
chr6	400000	499999	0.36118
chr6	500000	599999	0.46836
chr6	600000	699999	0.71098
chr6	700000	799999	1.1814
chr6	800000	899999	0.92171
chr6	900000	999999	0.94662
chr6	1000000	1099999	1.04189
chr6	1100000	1199999	0.86603
chr6	1200000	1299999	1.07381
chr6	1300000	1399999	1.21682
chr6	1400000	1499999	0.86666
chr6	1500000	1599999	0.96196
chr6	1600000	1699999	0.8254
chr6	1700000	1799999	0.96804
chr6	1800000	1899999	0.57294
chr6	1900000	1999999	0.68487
chr6	2000000	2099999	0.56195
chr6	2100000	2199999	0.27586
chr6	2200000	2299999	0.48012
chr6	2300000	2399999	0.51427
chr6	2400000	2499999	0.77706
chr6	2500000	2599999	1.09748
chr6	2600000	2699999	0.85048
chr6	2700000	2799999	0.86115
chr6	2800000	2899999	0.66131
chr6	2900000	2999999	0.29075
chr6	3000000	3099999	0.66143
chr6	3100000	3199999	0.48573
chr6	3200000	3299999	0.49919
chr6	3300000	3399999	0.53724
chr6	3400000	3499999	0.72722
chr6	3500000	3599999	0.54074
chr6	3600000	3699999	0.65793
chr6	3700000	3799999	0.52953
chr6	3800000	3899999	0.68319
chr6	3900000	3999999	0.76288
chr6	4000000	4099999	0.7225
chr6	4100000	4199999	0.5626
chr6	4200000	4299999	0.63759
chr6	4300000	4399999	0.56649
chr6	4400000	4499999	0.83849
chr6	4500000	4599999	0.6143
chr6	4600000	4699999	0.59643
chr6	4700000	4799999	0.38861
chr6	4800000	4899999	0.5626
chr6	4900000	4999999	0.77381
chr6	5000000	5099999	0.9892
chr6	5100000	5199999	0.57434
chr6	5200000	5299999	0.89617
chr6	5300000	5399999	0.74906
chr6	5400000	5499999	0.98341
chr6	5500000	5599999	0.78762
chr6	5600000	5699999	0.86913
chr6	5700000	5799999	0.95356
chr6	5800000	5899999	0.79903
chr6	5900000	5999999	1.09609
chr6	6000000	6099999	0.12086
chr6	6100000	6199999	0.5088
chr6	6200000	6299999	1.05815
chr6	6300000	6399999	0.85865
chr6	6400000	6499999	0.64085
chr6	6500000	6599999	0.45685
chr6	6600000	6699999	0.50783
chr6	6700000	6799999	0.56233
chr6	6800000	6899999	0.59061
chr6	6900000	6999999	0.50882
chr6	7000000	7099999	0.39478
chr6	7100000	7199999	0.49971
chr6	7200000	7299999	0.44434
chr6	7300000	7399999	0.41942
chr6	7400000	7499999	0.38837
chr6	7500000	7599999	0.47723
chr6	7600000	7699999	0.44546
chr6	7700000	7799999	0.3361
chr6	7800000	7899999	0.29644
chr6	7900000	7999999	0.34689
chr6	8000000	8099999	0.38565
chr6	8100000	8199999	0.51948
chr6	8200000	8299999	0.57252
chr6	8300000	8399999	0.39268
chr6	8400000	8499999	0.26046
chr6	8500000	8599999	0.25717
chr6	8600000	8699999	0.56542
chr6	8700000	8799999	0.19258
chr6	8800000	8899999	0.54885
chr6	8900000	8999999	0.24554
chr6	9000000	9099999	0.21637
chr6	9100000	9199999	0.393
chr6	9200000	9299999	0.17935
chr6	9300000	9399999	0.24201
chr6	9400000	9499999	0.22544
chr6	9500000	9599999	0.29206
chr6	9600000	9699999	0.7802
chr6	9700000	9799999	0.74855
chr6	9800000	9899999	0.27519
chr6	9900000	9999999	0.21853
chr6	10000000	10099999	0.27597
chr6	10100000	10199999	0.3541
chr6	10200000	10299999	0.2325
chr6	10300000	10399999	0.36426
chr6	10400000	10499999	0.2273
chr6	10500000	10599999	0.24953
chr6	10600000	10699999	0.30654
chr6	10700000	10799999	0.3528
chr6	10800000	10899999	0.55728
chr6	10900000	10999999	0.28442
chr6	11000000	11099999	0.19313
chr6	11100000	11199999	0.22258
chr6	11200000	11299999	0.12679
chr6	11300000	11399999	0.20048
chr6	11400000	11499999	0.25946
chr6	11500000	11599999	0.16876
chr6	11600000	11699999	0.13535
chr6	11700000	11799999	0.14178
chr6	11800000	11899999	0.14376
chr6	11900000	11999999	0.18269
chr6	12000000	12099999	0.20302
chr6	12100000	12199999	0.24119
chr6	12200000	12299999	0.18532
chr6	12300000	12399999	0.28153
chr6	12400000	12499999	0.13142
chr6	12500000	12599999	0.17312
chr6	12600000	12699999	0.08971
chr6	12700000	12799999	0.18769
chr6	12800000	12899999	0.12392
chr6	12900000	12999999	0.18357
chr6	13000000	13099999	0.09697
chr6	13100000	13199999	0.21597
chr6	13200000	13299999	0.15558
chr6	13300000	13399999	0.15385
chr6	13400000	13499999	0.13761
chr6	13500000	13599999	0.14939
chr6	13600000	13699999	0.13827
chr6	13700000	13799999	0.12227
chr6	13800000	13899999	0.1748
chr6	13900000	13999999	0.46813
chr6	14000000	14099999	0.18948
chr6	14100000	14199999	0.19188
chr6	14200000	14299999	0.24947
chr6	14300000	14399999	0.1908
chr6	14400000	14499999	0.14912
chr6	14500000	14599999	0.12602
chr6	14600000	14699999	0.16948
chr6	14700000	14799999	0.37988
chr6	14800000	14899999	0.13191
chr6	14900000	14999999	0.20685
chr6	15000000	15099999	0.10999
chr6	15100000	15199999	0.08124
chr6	15200000	15299999	0.11362
chr6	15300000	15399999	0.12315
chr6	15400000	15499999	0.1349
chr6	15500000	15599999	0.2828
chr6	15600000	15699999	0.22088
chr6	15700000	15799999	0.0967
chr6	15800000	15899999	0.10206
chr6	15900000	15999999	0.1156
chr6	16000000	16099999	0.24794
chr6	16100000	16199999	0.15237
chr6	16200000	16299999	0.14253
chr6	16300000	16399999	0.15065
chr6	16400000	16499999	0.14906
chr6	16500000	16599999	0.18087
chr6	16600000	16699999	0.12346
chr6	16700000	16799999	0.1066
chr6	16800000	16899999	0.12635
chr6	16900000	16999999	0.12281
chr6	17000000	17099999	0.12783
chr6	17100000	17199999	0.15458
chr6	17200000	17299999	0.12794
chr6	17300000	17399999	0.13758
chr6	17400000	17499999	0.1884
chr6	17500000	17599999	0.1129
chr6	17600000	17699999	0.08616
chr6	17700000	17799999	0.14582
chr6	17800000	17899999	0.15666
chr6	17900000	17999999	0.13547
chr6	18000000	18099999	0.13156
chr6	18100000	18199999	0.12355
chr6	18200000	18299999	0.11422
chr6	18300000	18399999	0.13544
chr6	18400000	18499999	0.12134
chr6	18500000	18599999	0.12322
chr6	18600000	18699999	0.14116
chr6	18700000	18799999	0.16938
chr6	18800000	18899999	0.14447
chr6	18900000	18999999	0.13498
chr6	19000000	19099999	0.14364
chr6	19100000	19199999	0.15034
chr6	19200000	19299999	0.14128
chr6	19300000	19399999	0.14257
chr6	19400000	19499999	0.21643
chr6	19500000	19599999	0.13152
chr6	19600000	19699999	0.14968
chr6	19700000	19799999	0.06284
chr6	19800000	19899999	0.18738
chr6	19900000	19999999	0.12299
chr6	20000000	20099999	0.11379
chr6	20100000	20199999	0.14128
chr6	20200000	20299999	0.19962
chr6	20300000	20399999	0.12259
chr6	20400000	20499999	0.12525
chr6	20500000	20599999	0.0708
chr6	20600000	20699999	0.22042
chr6	20700000	20799999	0.1116
chr6	20800000	20899999	0.13919
chr6	20900000	20999999	0.18012
chr6	21000000	21099999	0.18935
chr6	21100000	21199999	0.13937
chr6	21200000	21299999	0.16579
chr6	21300000	21399999	0.0585
chr6	21400000	21499999	0.11778
chr6	21500000	21599999	0.27109
chr6	21600000	21699999	0.07291
chr6	21700000	21799999	0.06684
chr6	21800000	21899999	0.13962
chr6	21900000	21999999	0.12722
chr6	22000000	22099999	0.08087
chr6	22100000	22199999	0.11564
chr6	22200000	22299999	0.10365
chr6	22300000	22399999	0.07688
chr6	22400000	22499999	0.14227
chr6	22500000	22599999	0.11297
chr7	0	99999	0.49715
chr7	100000	199999	0.21442
chr7	200000	299999	0.18406
chr7	300000	399999	0.17585
chr7	400000	499999	0.86441
chr7	500000	599999	0.25887
chr7	600000	699999	0.44218
chr7	700000	799999	0.90185
chr7	800000	899999	0.75944
chr7	900000	999999	0.85688
chr7	1000000	1099999	0.78367
chr7	1100000	1199999	0.7449
chr7	1200000	1299999	0.78891
chr7	1300000	1399999	1.03709
chr7	1400000	1499999	0.65327
chr7	1500000	1599999	1.00134
chr7	1600000	1699999	0.35837
chr7	1700000	1799999	0.83454
chr7	1800000	1899999	0.87504
chr7	1900000	1999999	0.79678
chr7	2000000	2099999	0.27035
chr7	2100000	2199999	0.65912
chr7	2200000	2299999	0.66502
chr7	2300000	2399999	0.24767
chr7	2400000	2499999	0.25808
chr7	2500000	2599999	0.58361
chr7	2600000	2699999	0.29095
chr7	2700000	2799999	0.64753
chr7	2800000	2899999	0.60438
chr7	2900000	2999999	0.81374
chr7	3000000	3099999	0.62865
chr7	3100000	3199999	0.65479
chr7	3200000	3299999	0.67448
chr7	3300000	3399999	0.61151
chr7	3400000	3499999	1.02522
chr7	3500000	3599999	0.74063
chr7	3600000	3699999	0.59757
chr7	3700000	3799999	0.46619
chr7	3800000	3899999	0.44179
chr7	3900000	3999999	0.34738
chr7	4000000	4099999	0.90406
chr7	4100000	4199999	0.68508
chr7	4200000	4299999	0.53745
chr7	4300000	4399999	0.45341
chr7	4400000	4499999	0.58379
chr7	4500000	4599999	0.5723
chr7	4600000	4699999	0.54577
chr7	4700000	4799999	0.52432
chr7	4800000	4899999	0.42991
chr7	4900000	4999999	0.46831
chr7	5000000	5099999	0.86425
chr7	5100000	5199999	0.79675
chr7	5200000	5299999	0.68925
chr7	5300000	5399999	0.4038
chr7	5400000	5499999	0.58349
chr7	5500000	5599999	0.71818
chr7	5600000	5699999	0.32507
chr7	5700000	5799999	0.58932
chr7	5800000	5899999	0.52202
chr7	5900000	5999999	0.61339
chr7	6000000	6099999	1.07051
chr7	6100000	6199999	0.85377
chr7	6200000	6299999	1.02485
chr7	6300000	6399999	0.67202
chr7	6400000	6499999	0.84245
chr7	6500000	6599999	0.82255
chr7	6600000	6699999	0.7643
chr7	6700000	6799999	0.64569
chr7	6800000	6899999	0.56215
chr7	6900000	6999999	0.51834
chr7	7000000	7099999	0.55989
chr7	7100000	7199999	0.64288
chr7	7200000	7299999	0.40645
chr7	7300000	7399999	0.61188
chr7	7400000	7499999	0.63928
chr7	7500000	7599999	0.5539
chr7	7600000	7699999	0.41919
chr7	7700000	7799999	0.5804
chr7	7800000	7899999	0.74189
chr7	7900000	7999999	0.45327
chr7	8000000	8099999	0.69006
chr7	8100000	8199999	0.63393
chr7	8200000	8299999	0.29632
chr7	8300000	8399999	0.92053
chr7	8400000	8499999	0.62225
chr7	8500000	8599999	0.34643
chr7	8600000	8699999	0.40329
chr7	8700000	8799999	0.27357
chr7	8800000	8899999	0.37084
chr7	8900000	8999999	0.68834
chr7	9000000	9099999	0.28694
chr7	9100000	9199999	0.35603
chr7	9200000	9299999	0.47101
chr7	9300000	9399999	0.28296
chr7	9400000	9499999	0.48824
chr7	9500000	9599999	0.40806
chr7	9600000	9699999	0.40471
chr7	9700000	9799999	0.33722
chr7	9800000	9899999	0.41581
chr7	9900000	9999999	0.61937
chr7	10000000	10099999	0.42196
chr7	10100000	10199999	0.25321
chr7	10200000	10299999	0.33072
chr7	10300000	10399999	0.26564
chr7	10400000	10499999	0.28836
chr7	10500000	10599999	0.19656
chr7	10600000	10699999	0.32968
chr7	10700000	10799999	0.47176
chr7	10800000	10899999	0.29054
chr7	10900000	10999999	0.27147
chr7	11000000	11099999	0.22745
chr7	11100000	11199999	0.22018
chr7	11200000	11299999	0.28169
chr7	11300000	11399999	0.12071
chr7	11400000	11499999	0.34215
chr7	11500000	11599999	0.31135
chr7	11600000	11699999	0.18851
chr7	11700000	11799999	0.1522
chr7	11800000	11899999	0.35673
chr7	11900000	11999999	0.34519
chr7	12000000	12099999	0.27186
chr7	12100000	12199999	0.23274
chr7	12200000	12299999	0.216
chr7	12300000	12399999	0.29656
chr7	12400000	12499999	0.23766
chr7	12500000	12599999	0.21641
chr7	12600000	12699999	0.29962
chr7	12700000	12799999	0.22845
chr7	12800000	12899999	0.20368
chr7	12900000	12999999	0.14067
chr7	13000000	13099999	0.18095
chr7	13100000	13199999	0.09262
chr7	13200000	13299999	0.17496
chr7	13300000	13399999	0.10193
chr7	13400000	13499999	0.21422
chr7	13500000	13599999	0.23245
chr7	13600000	13699999	0.27005
chr7	13700000	13799999	0.33712
chr7	13800000	13899999	0.28469
chr7	13900000	13999999	0.25217
chr7	14000000	14099999	0.22706
chr7	14100000	14199999	0.31796
chr7	14200000	14299999	0.21241
chr7	14300000	14399999	0.22007
chr7	14400000	14499999	0.15747
chr7	14500000	14599999	0.1795
chr7	14600000	14699999	0.22267
chr7	14700000	14799999	0.11178
chr7	14800000	14899999	0.12573
chr7	14900000	14999999	0.2286
chr7	15000000	15099999	0.20397
chr7	15100000	15199999	0.26876
chr7	15200000	15299999	0.16375
chr7	15300000	15399999	0.24174
chr7	15400000	15499999	0.24556
chr7	15500000	15599999	0.16892
chr7	15600000	15699999	0.15717
chr7	15700000	15799999	0.19877
chr7	15800000	15899999	0.17286
chr7	15900000	15999999	0.18762
chr7	16000000	16099999	0.22866
chr7	16100000	16199999	0.24973
chr7	16200000	16299999	0.24145
chr7	16300000	16399999	0.16584
chr7	16400000	16499999	0.17279
chr7	16500000	16599999	0.19933
chr7	16600000	16699999	0.37709
chr7	16700000	16799999	0.23023
chr7	16800000	16899999	0.1827
chr7	16900000	16999999	0.19282
chr7	17000000	17099999	0.14981
chr7	17100000	17199999	0.16893
chr7	17200000	17299999	0.28158
chr7	17300000	17399999	0.14807
chr7	17400000	17499999	0.10538
chr7	17500000	17599999	0.20707
chr7	17600000	17699999	0.26923
chr7	17700000	17799999	0.30971
chr7	17800000	17899999	0.27004
chr7	17900000	17999999	0.13939
chr7	18000000	18099999	0.23391
chr7	18100000	18199999	0.20234
chr7	18200000	18299999	0.21262
chr7	18300000	18399999	0.26239
chr7	18400000	18499999	0.14064
chr7	18500000	18599999	0.20567
chr7	18600000	18699999	0.15834
chr7	18700000	18799999	0.22115
chr7	18800000	18899999	0.18634
chr7	18900000	18999999	0.34895
chr7	19000000	19099999	0.18145
chr7	19100000	19199999	0.19414
chr7	19200000	19299999	0.42662
chr7	19300000	19399999	0.15533
chr7	19400000	19499999	0.18892
chr7	19500000	19599999	0.20541
chr7	19600000	19699999	0.20154
chr7	19700000	19799999	0.24737
chr7	19800000	19899999	0.0616
chr7	19900000	19999999	0.27286
chr7	20000000	20099999	0.13019
chr7	20100000	20199999	0.17648
chr7	20200000	20299999	0.13579
chr7	20300000	20399999	0.15069
chr7	20400000	20499999	0.17654
chr7	20500000	20599999	0.38064
chr7	20600000	20699999	0.96711
chr7	20700000	20799999	0.3146
chr7	20800000	20899999	0.82973
chr7	20900000	20999999	0.64647
chr7	21000000	21099999	0.57322
chr7	21100000	21199999	0.68826
chr7	21200000	21299999	0.64025
chr7	21300000	21399999	0.36396
chr7	21400000	21499999	0.42651
chr7	21500000	21599999	0.52151
chr7	21600000	21699999	0.10979
chr7	21700000	21799999	0.27292
chr7	21800000	21899999	0.12689
chr7	21900000	21999999	0.18393
chr7	22000000	22099999	0.19455
chr7	22100000	22199999	0.06907
chr7	22200000	22299999	0.28872
chr7	22300000	22399999	0.03879
chr8	0	99999	0.81209
chr8	100000	199999	0.99222
chr8	200000	299999	0.98072
chr8	300000	399999	0.99139
chr8	400000	499999	0.98172
chr8	500000	599999	1.07178
chr8	600000	699999	0.46945
chr8	700000	799999	0.83901
chr8	800000	899999	0.45765
chr8	900000	999999	0.29616
chr8	1000000	1099999	0.52225
chr8	1100000	1199999	0.59992
chr8	1200000	1299999	0.51367
chr8	1300000	1399999	0.56106
chr8	1400000	1499999	0.61789
[truncated: 2,027 more rows]
