# Supplementary material for: Genomic insights into local adaptation and future climate-induced vulnerability of a keystone forest tree in East Asia
Source: Nat Commun. 2022 Nov 1;13:6541. doi: 10.1038/s41467-022-34206-8 (PMC9626627; doi:10.1038/s41467-022-34206-8)
Supplement: Supplementary file 8 — Source Data [file 41467_2022_34206_MOESM8_ESM.zip › Source data/Fig3c&g/chr7_4796402_SNP_HSP60-3A_G_A_5.txt]

0.555556 0.444444
0.222222 0.777778
0.45 0.55
0.2 0.8
0.2 0.8
0.9 0.1
0.833333 0.166667
0.85 0.15
0.4 0.6
0.45 0.55
0.222222 0.777778
0.388889 0.611111
0.4 0.6
0.5 0.5
0.388889 0.611111
0.45 0.55
0.55 0.45
0.111111 0.888889
0.166667 0.833333
0.15 0.85
0.35 0.65
0.25 0.75
0.15 0.85
0.125 0.875
