# Supplementary material for: Genomic insights into local adaptation and future climate-induced vulnerability of a keystone forest tree in East Asia
Source: Nat Commun. 2022 Nov 1;13:6541. doi: 10.1038/s41467-022-34206-8 (PMC9626627; doi:10.1038/s41467-022-34206-8)
Supplement: Supplementary file 8 — Source Data [file 41467_2022_34206_MOESM8_ESM.zip › Source data/Fig3c&g/chr4_25159299_SNP_CRL1_T_C_13.txt]

0.444444 0.555556
0 1
0.1 0.9
0 1
0.05 0.95
0 1
0.833333 0.166667
0.55 0.45
0.2 0.8
0.05 0.95
0.111111 0.888889
0.166667 0.833333
0.1 0.9
0 1
0.0555556 0.944444
0.1 0.9
0.15 0.85
0 1
0.0555556 0.944444
0.15 0.85
0.1 0.9
0 1
0 1
0 1
