# Supplementary material for: Genomic insights into local adaptation and future climate-induced vulnerability of a keystone forest tree in East Asia
Source: Nat Commun. 2022 Nov 1;13:6541. doi: 10.1038/s41467-022-34206-8 (PMC9626627; doi:10.1038/s41467-022-34206-8)
Supplement: Supplementary file 8 — Source Data [file 41467_2022_34206_MOESM8_ESM.zip › Source data/Fig3a&b&f/important_loci.txt]

ID	ID_Full	CHR	POS	TYPE	BIO	GENE	P	remain
chr1:1508549	chr1:1508549:SNP:1	chr1	1508549	SNP	5	HMG1	1.16E-07	T
chr1:1508549	chr1:1508549:SNP:1	chr1	1508549	SNP	10	HMG1	2.76E-07	F
chr1:6123183	chr1:6123183:SNP:1	chr1	6123183	SNP	15	non_coding_ATAC	7.87E-07	F
chr1:6163074	chr1:6163074:SNP:1	chr1	6163074	SNP	15	CMI1	3.06E-07	F
chr1:6163573	chr1:6163573:INDEL:INSERTION:3	chr1	6163573	INDEL	15	CMI1	5.00E-02	T
chr1:16856325	chr1:16856325:SNP:1	chr1	16856325	SNP	13	SOX	7.02E-06	F
chr1:16892479	chr1:16892479:SNP:1	chr1	16892479	SNP	13	SOX	5.41E-08	T
chr1:18703965	chr1:18703965:SNP:1	chr1	18703965	SNP	5	ABCG11	3.55E-10	T
chr1:30466951	chr1:30466951:SNP:1	chr1	30466951	SNP	3	TOC64-V	5.47E-09	T
chr1:30471405	chr1:30471405:SNP:1	chr1	30471405	SNP	3	TOC64-V	1.54E-08	F
chr1:48449438	chr1:48449438:SNP:1	chr1	48449438	SNP	19	GTB1	9.09E-07	T
chr2:4025095	chr2:4025095:SNP:1	chr2	4025095	SNP	13	bZIP65	8.59E-07	T
chr2:17695881	chr2:17695881:SNP:1	chr2	17695881	SNP	15	non_coding_ATAC	4.39E-07	F
chr2:21935075	chr2:21935075:SNP:1	chr2	21935075	SNP	5	non_coding_ATAC	5.05E-06	F
chr3:7627545	chr3:7627545:SNP:1	chr3	7627545	SNP	5	COAB	3.61E-07	T
chr3:18239628	chr3:18239628:SNP:1	chr3	18239628	SNP	3	SWAP	9.66E-10	T
chr3:21725116	chr3:21725116:SNP:1	chr3	21725116	SNP	2	CAM8	0.05	T
chr4:10562733	chr4:10562733:SNP:1	chr4	10562733	SNP	5	PGP4	3.73E-06	T
chr4:10562733	chr4:10562733:SNP:1	chr4	10562733	SNP	10	PGP4	6.70E-06	F
chr4:11622074	chr4:11622074:SNP:1	chr4	11622074	SNP	13	non_coding_ATAC	2.27E-06	F
chr4:12011055	chr4:12011055:SNP:1	chr4	12011055	SNP	5	AT2G46600	1.04E-06	F
chr4:12208795	chr4:12208795:INDEL:INSERTION:3	chr4	12208795	INDEL	13	ARF9	3.79E-06	F
chr4:13391955	chr4:13391955:SNP:1	chr4	13391955	SNP	19	BMY4	1.21E-06	F
chr4:13391955	chr4:13391955:SNP:1	chr4	13391955	SNP	13	BMY4	6.90E-06	F
chr4:13393992	chr4:13393992:INDEL:DELETION:1	chr4	13393992	INDEL	19	BMY4	6.49E-07	T
chr4:13393992	chr4:13393992:INDEL:DELETION:1	chr4	13393992	INDEL	13	BMY4	1.25E-06	T
chr4:13393992	chr4:13393992:INDEL:DELETION:1	chr4	13393992	INDEL	12	BMY4	1.25E-06	T
chr4:13395597	chr4:13395597:SNP:1	chr4	13395597	SNP	19	BMY4	1.16E-06	F
chr4:13395597	chr4:13395597:SNP:1	chr4	13395597	SNP	13	BMY4	5.36E-06	F
chr4:16465877	chr4:16465877:SNP:1	chr4	16465877	SNP	13	VDAC2	1.22E-07	T
chr4:16465877	chr4:16465877:SNP:1	chr4	16465877	SNP	18	VDAC2	9.03E-07	T
chr4:21903590	chr4:21903590:SNP:1	chr4	21903590	SNP	2	GA1	0.05	T
chr4:24874845	chr4:24874845:SNP:1	chr4	24874845	SNP	5	AT1G20670	5.55E-06	F
chr4:25137542	chr4:25137542:SNP:1	chr4	25137542	SNP	13	AHL10	6.13E-06	F
chr4:25153063	chr4:25153063:SNP:1	chr4	25153063	SNP	13	CRL1	7.54E-10	F
chr4:25153063	chr4:25153063:SNP:1	chr4	25153063	SNP	19	CRL1	4.05E-09	T
chr4:25158995	chr4:25158995:INDEL:INSERTION:2	chr4	25158995	INDEL	13	CRL1	2.23E-07	F
chr4:25158995	chr4:25158995:INDEL:INSERTION:2	chr4	25158995	INDEL	19	CRL1	5.00E-06	F
chr4:25159610	chr4:25159610:INDEL:INSERTION:2	chr4	25159610	INDEL	13	CRL1	1.69E-07	F
chr4:25159610	chr4:25159610:INDEL:INSERTION:2	chr4	25159610	INDEL	19	CRL1	3.02E-06	F
chr4:25166728	chr4:25166728:INDEL:DELETION:1	chr4	25166728	INDEL	13	CRL1	1.91E-07	F
chr4:25167806	chr4:25167806:SNP:1	chr4	25167806	SNP	13	CRL1	1.52E-07	F
chr4:25168885	chr4:25168885:SV:<DEL>:25169044	chr4	25168885	SV	12	CRL1	5.00E-02	T
chr4:25168885	chr4:25168885:SV:<DEL>:25169044	chr4	25168885	SV	13	CRL1	5.00E-02	T
chr4:25168885	chr4:25168885:SV:<DEL>:25169044	chr4	25168885	SV	18	CRL1	5.00E-02	T
chr4:25241432	chr4:25241432:INDEL:INSERTION:5	chr4	25241432	INDEL	13	EMB1507	6.32E-06	T
chr5:217547	chr5:217547:SNP:1	chr5	217547	SNP	5	AT4G22190	3.32E-06	F
chr5:1548378	chr5:1548378:SNP:1	chr5	1548378	SNP	10	NHL16	4.24E-07	T
chr5:1553394	chr5:1553394:SNP:1	chr5	1553394	SNP	5	NHL16	1.29E-07	T
chr5:1567414	chr5:1567414:SNP:1	chr5	1567414	SNP	3	non_coding_ATAC	4.76E-07	F
chr5:2137009	chr5:2137009:SNP:1	chr5	2137009	SNP	13	TPS14	4.17E-06	F
chr5:3021702	chr5:3021702:INDEL:INSERTION:3	chr5	3021702	INDEL	6	AtLpxD2	0.05	T
chr5:3021702	chr5:3021702:INDEL:INSERTION:3	chr5	3021702	INDEL	7	AtLpxD2	0.05	F
chr5:3021713	chr5:3021713:INDEL:DELETION:1	chr5	3021713	INDEL	1	AtLpxD2	1.96E-07	T
chr5:3021713	chr5:3021713:INDEL:DELETION:1	chr5	3021713	INDEL	9	AtLpxD2	0.05	T
chr5:3021713	chr5:3021713:INDEL:DELETION:1	chr5	3021713	INDEL	2	AtLpxD2	0.05	T
chr5:4668635	chr5:4668635:SNP:1	chr5	4668635	SNP	7	LSH10	0.05	T
chr5:4668635	chr5:4668635:SNP:1	chr5	4668635	SNP	11	LSH10	0.05	T
chr5:4668640	chr5:4668640:SNP:1	chr5	4668640	SNP	4	LSH10	2.67E-07	T
chr5:6437146	chr5:6437146:INDEL:INSERTION:2	chr5	6437146	INDEL	3	GAD1	7.15E-07	F
chr5:6580802	chr5:6580802:SNP:1	chr5	6580802	SNP	3	KNL2	4.03E-07	T
chr5:7322050	chr5:7322050:SNP:1	chr5	7322050	SNP	19	EMB2656	2.00E-06	T
chr5:7323091	chr5:7323091:SNP:1	chr5	7323091	SNP	14	EMB2656	4.21E-06	T
chr5:7324376	chr5:7324376:INDEL:INSERTION:10	chr5	7324376	INDEL	12	EMB2656	3.60E-06	T
chr5:7324376	chr5:7324376:INDEL:INSERTION:10	chr5	7324376	INDEL	17	EMB2656	5.00E-02	T
chr5:7324376	chr5:7324376:INDEL:INSERTION:10	chr5	7324376	INDEL	18	EMB2656	5.00E-02	T
chr5:9497497	chr5:9497497:SNP:1	chr5	9497497	SNP	13	PMAT1	3.78E-06	T
chr5:12300261	chr5:12300261:SNP:1	chr5	12300261	SNP	3	PTB1	9.53E-08	T
chr5:15078829	chr5:15078829:SV:<DEL>:15078909	chr5	15078829	SV	12	MNS3	0.05	T
chr5:15084856	chr5:15084856:SNP:1	chr5	15084856	SNP	19	non_coding_ATAC	1.09E-08	F
chr5:15084928	chr5:15084928:SNP:1	chr5	15084928	SNP	13	non_coding_ATAC	2.29E-08	F
chr5:15113926	chr5:15113926:SV:<DEL>:15115515	chr5	15113926	SV	19	AT4G18335	1.70E-06	F
chr5:15123020	chr5:15123020:SNP:1	chr5	15123020	SNP	19	nMAT1	1.64E-06	F
chr5:17114640	chr5:17114640:SNP:1	chr5	17114640	SNP	15	AOS	6.40E-07	T
chr5:18215413	chr5:18215413:SNP:1	chr5	18215413	SNP	19	GH9B18	6.32E-07	T
chr5:21183573	chr5:21183573:INDEL:DELETION:1	chr5	21183573	INDEL	5	SPH1	3.02E-08	T
chr5:23470932	chr5:23470932:SNP:1	chr5	23470932	SNP	19	DL3	2.67E-06	F
chr5:23471983	chr5:23471983:SNP:1	chr5	23471983	SNP	13	DL3	6.25E-06	F
chr5:23621250	chr5:23621250:SNP:1	chr5	23621250	SNP	10	RUS6	6.50E-07	T
chr5:23684257	chr5:23684257:SNP:1	chr5	23684257	SNP	19	AT1G27170	3.57E-07	F
chr5:23684257	chr5:23684257:SNP:1	chr5	23684257	SNP	13	AT1G27170	8.04E-07	F
chr5:23688294	chr5:23688294:SNP:1	chr5	23688294	SNP	19	AT5G36930	1.18E-06	F
chr5:23713393	chr5:23713393:SNP:1	chr5	23713393	SNP	14	REM39	2.97E-06	T
chr5:23716518	chr5:23716518:SNP:1	chr5	23716518	SNP	17	REM39	5.57E-06	T
chr5:23717870	chr5:23717870:SNP:1	chr5	23717870	SNP	19	MCT	5.24E-06	F
chr5:24132522	chr5:24132522:SNP:1	chr5	24132522	SNP	13	AT4G19420	6.32E-08	F
chr5:24132522	chr5:24132522:SNP:1	chr5	24132522	SNP	19	AT4G19420	3.06E-06	F
chr5:24145859	chr5:24145859:SNP:1	chr5	24145859	SNP	13	AT5G45280	1.41E-06	F
chr6:10730756	chr6:10730756:SNP:1	chr6	10730756	SNP	13	KCS11	3.71E-06	F
chr6:10912935	chr6:10912935:SNP:1	chr6	10912935	SNP	19	AT1G60750	2.04E-06	F
chr6:14148763	chr6:14148763:SNP:1	chr6	14148763	SNP	19	non_coding_ATAC	6.89E-06	F
chr6:15963532	chr6:15963532:INDEL:DELETION:1	chr6	15963532	INDEL	5	AT5G49580	3.25E-06	F
chr6:17576844	chr6:17576844:SNP:1	chr6	17576844	SNP	5	AT5G44680	5.76E-07	F
chr6:17842274	chr6:17842274:SNP:1	chr6	17842274	SNP	13	FAS1	3.41E-06	F
chr6:20679481	chr6:20679481:SNP:1	chr6	20679481	SNP	5	GATA9	1.42E-09	T
chr6:21266825	chr6:21266825:INDEL:DELETION:1	chr6	21266825	INDEL	19	AT5G02420	4.91E-06	F
chr6:21619410	chr6:21619410:SNP:1	chr6	21619410	SNP	3	ATNFU2	5.19E-07	T
chr7:545989	chr7:545989:SNP:1	chr7	545989	SNP	13	AT5G49945	1.18E-07	F
chr7:4786956	chr7:4786956:SV:<DEL>:4789999	chr7	4786956	SV	5	HSP60-3A	2.45E-08	F
chr7:4786956	chr7:4786956:SV:<DEL>:4789999	chr7	4786956	SV	8	HSP60-3A	1.22E-06	T
chr7:4791774	chr7:4791774:SNP:1	chr7	4791774	SNP	19	HSP60-3A	8.73E-07	F
chr7:4794394	chr7:4794394:SNP:1	chr7	4794394	SNP	13	HSP60-3A	6.47E-07	T
chr7:4796385	chr7:4796385:SNP:1	chr7	4796385	SNP	5	HSP60-3A	5.00E-02	T
chr7:4802572	chr7:4802572:SNP:1	chr7	4802572	SNP	19	HSP60-3A	4.11E-07	T
chr7:4802572	chr7:4802572:SNP:1	chr7	4802572	SNP	13	HSP60-3A	7.91E-07	F
chr7:5525530	chr7:5525530:INDEL:INSERTION:2	chr7	5525530	INDEL	3	non_coding_ATAC	5.10E-07	F
chr7:5655300	chr7:5655300:SV:<DEL>:5655452	chr7	5655300	SV	2	JR3	5.00E-02	T
chr7:7014746	chr7:7014746:SNP:1	chr7	7014746	SNP	19	AT2G25760	4.70E-06	F
chr7:7412280	chr7:7412280:SNP:1	chr7	7412280	SNP	13	GC5	4.52E-06	F
chr7:9036483	chr7:9036483:SNP:1	chr7	9036483	SNP	5	PDAT1	3.36E-07	T
chr7:9418849	chr7:9418849:SNP:1	chr7	9418849	SNP	18	TT7	6.74E-07	T
chr7:9610124	chr7:9610124:SNP:1	chr7	9610124	SNP	13	PRK3	1.90E-06	F
chr7:10579476	chr7:10579476:SNP:1	chr7	10579476	SNP	3	AT4G16720	1.70E-07	F
chr7:11019492	chr7:11019492:SNP:1	chr7	11019492	SNP	13	HON5	1.06E-06	F
chr7:12178202	chr7:12178202:SNP:1	chr7	12178202	SNP	5	LecRK-IX.1	1.68E-06	T
chr7:14094744	chr7:14094744:SNP:1	chr7	14094744	SNP	19	AT4G22860	4.68E-06	F
chr7:15480181	chr7:15480181:SNP:1	chr7	15480181	SNP	13	AT5G53340	8.76E-06	F
chr7:17837036	chr7:17837036:SNP:1	chr7	17837036	SNP	19	SAUR55	7.26E-06	F
chr7:17908992	chr7:17908992:SNP:1	chr7	17908992	SNP	13	LAZY1	2.37E-06	F
chr7:17930196	chr7:17930196:SNP:1	chr7	17930196	SNP	18	LAZY1	5.00E-02	T
chr7:17934859	chr7:17934859:SNP:1	chr7	17934859	SNP	16	DPL1	3.17E-06	T
chr7:17937143	chr7:17937143:SNP:1	chr7	17937143	SNP	13	DPL1	4.08E-06	T
chr7:18471147	chr7:18471147:SNP:1	chr7	18471147	SNP	13	AT4G13710	3.63E-06	F
chr7:19858350	chr7:19858350:SNP:1	chr7	19858350	SNP	3	SIB1	6.44E-07	T
chr7:21410740	chr7:21410740:SNP:1	chr7	21410740	SNP	18	BGLU13	9.87E-09	T
chr7:21410740	chr7:21410740:SNP:1	chr7	21410740	SNP	12	BGLU13	9.87E-09	T
chr7:21430182	chr7:21430182:SNP:1	chr7	21430182	SNP	19	non_coding_ATAC	4.02E-06	F
chr7:21430364	chr7:21430364:SNP:1	chr7	21430364	SNP	13	non_coding_ATAC	5.35E-07	F
chr8:2354233	chr8:2354233:SV:<DEL>:2587985	chr8	2354233	SV	10	ORF102	1.08E-06	T
chr8:2354233	chr8:2354233:SV:<DEL>:2587985	chr8	2354233	SV	13	ORF102	7.70E-06	F
chr8:7780133	chr8:7780133:SNP:1	chr8	7780133	SNP	15	AT3G07750	1.39E-07	F
chr8:7833545	chr8:7833545:SNP:1	chr8	7833545	SNP	10	AT2G05160	1.88E-07	F
chr8:7833881	chr8:7833881:SNP:1	chr8	7833881	SNP	1	AT2G05160	1.96E-07	F
chr8:8233851	chr8:8233851:SNP:1	chr8	8233851	SNP	16	FDH	5.70E-07	T
chr8:8233851	chr8:8233851:SNP:1	chr8	8233851	SNP	19	FDH	1.27E-06	F
chr8:8562354	chr8:8562354:SNP:1	chr8	8562354	SNP	13	emb1381	1.32E-06	F
chr8:8709639	chr8:8709639:SNP:1	chr8	8709639	SNP	19	AT2G05760	2.38E-06	F
chr8:9161171	chr8:9161171:SNP:1	chr8	9161171	SNP	13	MLP423	3.87E-06	F
chr8:9195765	chr8:9195765:SNP:1	chr8	9195765	SNP	5	SGP2	1.96E-06	F
chr8:11664839	chr8:11664839:SNP:1	chr8	11664839	SNP	13	AT1G02610	1.20E-07	F
chr8:11777111	chr8:11777111:SNP:1	chr8	11777111	SNP	13	CP12-2	2.13E-06	F
chr8:12290318	chr8:12290318:INDEL:DELETION:1	chr8	12290318	INDEL	19	ABCB11	4.92E-08	T
chr8:12414925	chr8:12414925:SNP:1	chr8	12414925	SNP	15	PIL1	1.82E-06	T
chr8:13542188	chr8:13542188:SNP:1	chr8	13542188	SNP	13	H3.1	1.17E-07	T
chr8:13542188	chr8:13542188:SNP:1	chr8	13542188	SNP	19	H3.1	7.35E-07	T
chr8:13550110	chr8:13550110:SNP:1	chr8	13550110	SNP	19	WTF1	2.22E-06	F
chr8:13550110	chr8:13550110:SNP:1	chr8	13550110	SNP	13	WTF1	2.63E-06	F
chr8:13920255	chr8:13920255:SNP:1	chr8	13920255	SNP	15	ABIL1	6.07E-07	T
chr8:13969841	chr8:13969841:SNP:1	chr8	13969841	SNP	13	GC4	2.95E-06	F
chr8:13994531	chr8:13994531:SNP:1	chr8	13994531	SNP	15	AT3G61550	3.46E-08	F
chr8:14066355	chr8:14066355:SNP:1	chr8	14066355	SNP	3	AT4G01270	1.06E-08	F
chr8:14649751	chr8:14649751:SNP:1	chr8	14649751	SNP	18	MCTP7	2.85E-07	T
chr8:15732977	chr8:15732977:SNP:1	chr8	15732977	SNP	16	AFO	9.50E-08	T
chr8:15741860	chr8:15741860:SNP:1	chr8	15741860	SNP	13	CHIQL9	1.34E-06	F
chr8:15750147	chr8:15750147:SNP:1	chr8	15750147	SNP	12	non_coding_ATAC	1.37E-07	F
chr8:15791986	chr8:15791986:SNP:1	chr8	15791986	SNP	16	ATEXPB2	3.19E-08	T
chr8:15791986	chr8:15791986:SNP:1	chr8	15791986	SNP	18	ATEXPB2	3.19E-08	T
chr8:16240253	chr8:16240253:SNP:1	chr8	16240253	SNP	13	MAX3	5.93E-06	F
chr8:16503261	chr8:16503261:SNP:1	chr8	16503261	SNP	19	AT5G47030	7.84E-07	F
chr8:16503497	chr8:16503497:SNP:1	chr8	16503497	SNP	19	AT5G47030	1.35E-06	F
chr8:16880686	chr8:16880686:SNP:1	chr8	16880686	SNP	8	SBI1	1.30E-06	T
chr8:16894040	chr8:16894040:SNP:1	chr8	16894040	SNP	1	CSN7	3.92E-07	T
chr8:17127039	chr8:17127039:SNP:1	chr8	17127039	SNP	9	JAC1	0.05	T
chr8:17128867	chr8:17128867:SNP:1	chr8	17128867	SNP	4	JAC1	4.96E-07	T
chr9:6239538	chr9:6239538:SNP:1	chr9	6239538	SNP	5	ATNADK-3	1.89E-07	F
chr9:6469662	chr9:6469662:SNP:1	chr9	6469662	SNP	19	TBL41	3.71E-06	F
chr9:7541503	chr9:7541503:SNP:1	chr9	7541503	SNP	13	AT3G15200	2.81E-06	F
chr9:7542568	chr9:7542568:SV:<DEL>:7543069	chr9	7542568	SV	10	AT3G15200	1.43E-08	F
chr9:7542568	chr9:7542568:SV:<DEL>:7543069	chr9	7542568	SV	5	AT3G15200	9.18E-07	F
chr9:9173067	chr9:9173067:SNP:1	chr9	9173067	SNP	19	AT4G27270	1.03E-06	F
chr9:9379369	chr9:9379369:SNP:1	chr9	9379369	SNP	12	CYP71B34	4.39E-09	F
chr9:9379369	chr9:9379369:SNP:1	chr9	9379369	SNP	18	CYP71B34	4.83E-09	T
chr9:9379369	chr9:9379369:SNP:1	chr9	9379369	SNP	12	CYP71B34	9.81E-08	T
chr9:9379369	chr9:9379369:SNP:1	chr9	9379369	SNP	10	CYP71B34	9.13E-07	F
chr9:9379369	chr9:9379369:SNP:1	chr9	9379369	SNP	19	CYP71B34	3.24E-06	F
chr9:9379369	chr9:9379369:SNP:1	chr9	9379369	SNP	5	CYP71B34	3.29E-06	F
chr9:9393582	chr9:9393582:SNP:1	chr9	9393582	SNP	13	SCL5	2.93E-09	F
chr9:9393582	chr9:9393582:SNP:1	chr9	9393582	SNP	10	SCL5	9.36E-07	F
chr9:9393582	chr9:9393582:SNP:1	chr9	9393582	SNP	5	SCL5	2.93E-06	F
chr9:9393582	chr9:9393582:SNP:1	chr9	9393582	SNP	19	SCL5	3.52E-06	F
chr9:9395228	chr9:9395228:SNP:1	chr9	9395228	SNP	5	SCL5	0.05	T
chr9:9640721	chr9:9640721:SNP:1	chr9	9640721	SNP	17	THI1	3.50E-07	T
chr9:9640721	chr9:9640721:SNP:1	chr9	9640721	SNP	13	THI1	3.64E-07	T
chr9:10575595	chr9:10575595:SNP:1	chr9	10575595	SNP	13	AT1G10390	9.15E-06	F
chr9:10847619	chr9:10847619:SNP:1	chr9	10847619	SNP	19	FAD5	2.01E-08	F
chr9:10847619	chr9:10847619:SNP:1	chr9	10847619	SNP	10	FAD5	1.53E-07	F
chr9:10853479	chr9:10853479:SNP:1	chr9	10853479	SNP	10	FAD5	3.15E-07	F
chr9:10854654	chr9:10854654:SV:<DUP>:10871194	chr9	10854654	SV	13	FAD5	4.17E-09	T
chr9:10854654	chr9:10854654:SV:<DUP>:10871194	chr9	10854654	SV	10	FAD5	4.30E-08	T
chr9:10856298	chr9:10856298:SNP:1	chr9	10856298	SNP	17	FAD5	2.29E-11	F
chr9:10856298	chr9:10856298:SNP:1	chr9	10856298	SNP	19	FAD5	3.98E-10	T
chr9:10856298	chr9:10856298:SNP:1	chr9	10856298	SNP	5	FAD5	6.56E-07	F
chr9:10856304	chr9:10856304:INDEL:INSERTION:2	chr9	10856304	INDEL	5	FAD5	9.17E-08	T
chr9:10856304	chr9:10856304:INDEL:INSERTION:2	chr9	10856304	INDEL	10	FAD5	1.64E-07	F
chr9:10872914	chr9:10872914:SNP:1	chr9	10872914	SNP	13	non_coding_ATAC	7.50E-09	F
chr9:10872914	chr9:10872914:SNP:1	chr9	10872914	SNP	19	non_coding_ATAC	1.68E-07	F
chr9:10872914	chr9:10872914:SNP:1	chr9	10872914	SNP	10	non_coding_ATAC	2.99E-07	F
chr9:10877076	chr9:10877076:SNP:1	chr9	10877076	SNP	16	GBSS1	4.71E-09	T
chr9:10877076	chr9:10877076:SNP:1	chr9	10877076	SNP	19	GBSS1	1.77E-07	T
chr9:10877076	chr9:10877076:SNP:1	chr9	10877076	SNP	10	GBSS1	2.16E-07	T
chr9:15947815	chr9:15947815:SNP:1	chr9	15947815	SNP	5	WIP2	2.11E-06	F
chr9:17329610	chr9:17329610:SNP:1	chr9	17329610	SNP	17	DMP4	8.08E-07	T
chr9:19163273	chr9:19163273:SNP:1	chr9	19163273	SNP	19	non_coding_ATAC	3.83E-06	F
chr10:618862	chr10:618862:SNP:1	chr10	618862	SNP	10	AT3G47580	8.03E-08	F
chr10:621737	chr10:621737:SNP:1	chr10	621737	SNP	13	AT5G20950	3.12E-07	F
chr10:2245790	chr10:2245790:SNP:1	chr10	2245790	SNP	13	AT1G16670	3.01E-07	F
chr10:2479950	chr10:2479950:SNP:1	chr10	2479950	SNP	13	ARP1	7.06E-06	F
chr10:2746136	chr10:2746136:SNP:1	chr10	2746136	SNP	15	AT1G28060	1.05E-07	F
chr10:3793510	chr10:3793510:SNP:1	chr10	3793510	SNP	13	AT3G11320	3.78E-07	F
chr10:3793510	chr10:3793510:SNP:1	chr10	3793510	SNP	19	AT3G11320	3.91E-06	F
chr10:4838631	chr10:4838631:SNP:1	chr10	4838631	SNP	13	emb1354	2.20E-06	F
chr10:4890456	chr10:4890456:SNP:1	chr10	4890456	SNP	13	DRT111	5.05E-06	F
chr10:4896481	chr10:4896481:SNP:1	chr10	4896481	SNP	13	COG1	4.51E-06	T
chr10:4910896	chr10:4910896:SNP:1	chr10	4910896	SNP	5	AS2	4.36E-06	F
chr10:6116030	chr10:6116030:SNP:1	chr10	6116030	SNP	13	ABCG37	8.96E-06	F
chr10:8199467	chr10:8199467:SNP:1	chr10	8199467	SNP	5	AT1G15140	6.98E-07	F
chr10:9592292	chr10:9592292:SNP:1	chr10	9592292	SNP	13	AT1G65810	5.86E-06	F
chr10:10981423	chr10:10981423:SNP:1	chr10	10981423	SNP	13	NRPE7	3.33E-06	F
chr10:12180681	chr10:12180681:SNP:1	chr10	12180681	SNP	19	AT1G24360	2.05E-06	F
chr10:12383675	chr10:12383675:SNP:1	chr10	12383675	SNP	5	BCP1	5.30E-06	F
chr10:13075827	chr10:13075827:SNP:1	chr10	13075827	SNP	5	PG2	6.59E-07	T
chr11:5928066	chr11:5928066:SNP:1	chr11	5928066	SNP	5	AT2G33260	1.15E-06	F
chr11:10685693	chr11:10685693:SNP:1	chr11	10685693	SNP	19	scpl20	3.19E-06	F
chr11:12227315	chr11:12227315:SNP:1	chr11	12227315	SNP	3	BRN2	3.10E-08	T
chr11:12483498	chr11:12483498:SNP:1	chr11	12483498	SNP	15	AT1G71250	5.41E-07	F
chr11:14323908	chr11:14323908:INDEL:DELETION:1	chr11	14323908	INDEL	5	ATCPK4	3.75E-06	F
chr12:1174504	chr12:1174504:SNP:1	chr12	1174504	SNP	13	SPL12	4.65E-06	T
chr12:1176590	chr12:1176590:SNP:1	chr12	1176590	SNP	19	SPL12	1.79E-07	T
chr12:1180648	chr12:1180648:SNP:1	chr12	1180648	SNP	17	AAC3	1.71E-07	T
chr12:1180648	chr12:1180648:SNP:1	chr12	1180648	SNP	13	AAC3	8.38E-07	F
chr12:5439782	chr12:5439782:SNP:1	chr12	5439782	SNP	3	AT4G18950	8.43E-08	F
chr12:8819112	chr12:8819112:SNP:1	chr12	8819112	SNP	19	non_coding_ATAC	4.16E-06	F
chr12:9865054	chr12:9865054:SNP:1	chr12	9865054	SNP	10	AT5G15080	1.39E-06	F
chr12:13263663	chr12:13263663:SNP:1	chr12	13263663	SNP	13	AT2G33490	1.97E-06	F
chr12:14792227	chr12:14792227:SNP:1	chr12	14792227	SNP	3	PURC	4.69E-08	T
chr12:14964866	chr12:14964866:SNP:1	chr12	14964866	SNP	5	AT4G33565	2.68E-06	F
chr12:15339306	chr12:15339306:SNP:1	chr12	15339306	SNP	17	UCP5	0.05	T
chr12:16078836	chr12:16078836:SNP:1	chr12	16078836	SNP	19	GEMIN2	2.22E-06	F
chr13:1408372	chr13:1408372:SV:<DEL>:1408499	chr13	1408372	SV	1	LACS7	9.35E-08	T
chr13:1408372	chr13:1408372:SV:<DEL>:1408499	chr13	1408372	SV	9	LACS7	0.05	T
chr13:2028474	chr13:2028474:SNP:1	chr13	2028474	SNP	3	CAT1	9.45E-08	T
chr13:3055387	chr13:3055387:SNP:1	chr13	3055387	SNP	5	ATAUX2-11	4.96E-06	F
chr13:5487833	chr13:5487833:INDEL:INSERTION:2	chr13	5487833	INDEL	13	MYB60	3.82E-06	T
chr13:6485870	chr13:6485870:INDEL:DELETION:1	chr13	6485870	INDEL	13	AT5G17540	8.08E-08	F
chr13:7549403	chr13:7549403:SNP:1	chr13	7549403	SNP	5	AT3G56230	3.64E-06	F
chr13:13695296	chr13:13695296:INDEL:DELETION:1	chr13	13695296	INDEL	19	ASMT1	6.97E-06	f
chr13:13698232	chr13:13698232:INDEL:INSERTION:2	chr13	13698232	INDEL	13	ASMT1	2.66E-06	T
chr13:13714907	chr13:13714907:SV:<DEL>:13786132	chr13	13714907	SV	10	ASMT1	9.72E-07	T
chr14:192706	chr14:192706:INDEL:DELETION:1	chr14	192706	INDEL	5	AT5G24810	1.15E-06	F
chr14:600103	chr14:600103:SNP:1	chr14	600103	SNP	13	AT2G24580	1.94E-06	F
chr14:870348	chr14:870348:SNP:1	chr14	870348	SNP	13	AT5G10750	9.19E-08	F
chr14:879130	chr14:879130:SNP:1	chr14	879130	SNP	10	AT3G15980	3.11E-07	F
chr14:879130	chr14:879130:SNP:1	chr14	879130	SNP	13	AT3G15980	1.89E-06	F
chr14:915613	chr14:915613:SNP:1	chr14	915613	SNP	3	AT5G10770	6.11E-07	F
chr14:1521538	chr14:1521538:SNP:1	chr14	1521538	SNP	16	AAT3	6.13E-07	T
chr14:4611925	chr14:4611925:SNP:1	chr14	4611925	SNP	5	TT7	9.42E-07	T
chr14:5639584	chr14:5639584:SNP:1	chr14	5639584	SNP	13	RAX3	3.33E-06	F
chr14:11596917	chr14:11596917:SNP:1	chr14	11596917	SNP	5	VIL2	2.13E-06	F
chr14:12619145	chr14:12619145:SNP:1	chr14	12619145	SNP	1	ATG18B	2.68E-08	T
chr14:12620642	chr14:12620642:SNP:1	chr14	12620642	SNP	11	ATG18B	0.05	T
chr14:12620728	chr14:12620728:SNP:1	chr14	12620728	SNP	7	ATG18B	0.05	T
chr14:12625912	chr14:12625912:SNP:1	chr14	12625912	SNP	7	CIK2	0.05	F
chr14:12629041	chr14:12629041:SNP:1	chr14	12629041	SNP	9	CIK2	0.05	F
chr14:12629151	chr14:12629151:INDEL:INSERTION:2	chr14	12629151	INDEL	4	CIK2	0.05	T
chr14:12629151	chr14:12629151:INDEL:INSERTION:2	chr14	12629151	INDEL	11	CIK2	0.05	T
chr14:12629151	chr14:12629151:INDEL:INSERTION:2	chr14	12629151	INDEL	9	CIK2	0.05	T
chr14:12629151	chr14:12629151:INDEL:INSERTION:2	chr14	12629151	INDEL	1	CIK2	0.05	T
chr14:12629224	chr14:12629224:SNP:1	chr14	12629224	SNP	1	CIK2	1.35E-09	F
chr14:12629224	chr14:12629224:SNP:1	chr14	12629224	SNP	6	CIK2	0.05	T
chr14:12736464	chr14:12736464:SNP:1	chr14	12736464	SNP	19	PRPL35	5.71E-06	F
chr14:12897576	chr14:12897576:SNP:1	chr14	12897576	SNP	13	PRD2	4.13E-06	F
chr14:14871795	chr14:14871795:SNP:1	chr14	14871795	SNP	5	AT4G13730	6.40E-07	F
chr15:2592740	chr15:2592740:SNP:1	chr15	2592740	SNP	19	NUDT16	4.38E-06	F
chr15:2677167	chr15:2677167:INDEL:DELETION:1	chr15	2677167	INDEL	19	ORG2	5.28E-06	F
chr15:11865711	chr15:11865711:SNP:1	chr15	11865711	SNP	13	UCP1	4.66E-06	F
chr15:13142721	chr15:13142721:SNP:1	chr15	13142721	SNP	5	AGL62	2.00E-06	T
chr15:13280765	chr15:13280765:SNP:1	chr15	13280765	SNP	13	APTX	4.55E-06	F
chr15:14515886	chr15:14515886:SNP:1	chr15	14515886	SNP	3	AT5G01750	6.42E-07	F
chr15:14549690	chr15:14549690:SNP:1	chr15	14549690	SNP	19	AT5G01750	6.53E-06	F
chr16:3467877	chr16:3467877:SNP:1	chr16	3467877	SNP	19	CNGC20	4.61E-06	F
chr16:3476217	chr16:3476217:INDEL:DELETION:1	chr16	3476217	INDEL	13	ACD1	5.94E-07	T
chr16:9253742	chr16:9253742:SNP:1	chr16	9253742	SNP	3	AT3G47610	1.08E-07	F
chr16:11533913	chr16:11533913:SNP:1	chr16	11533913	SNP	5	AT5G50130	9.98E-07	F
chr16:11634133	chr16:11634133:SNP:1	chr16	11634133	SNP	19	MORC6	3.49E-06	F
chr16:12084480	chr16:12084480:INDEL:INSERTION:9	chr16	12084480	INDEL	15	AT1G67570	9.28E-07	F
chr16:12304293	chr16:12304293:SNP:1	chr16	12304293	SNP	5	EMB1507	3.92E-06	F
chr16:12308846	chr16:12308846:INDEL:DELETION:1	chr16	12308846	INDEL	5	EMB1507	5.00E-02	T
chr16:12312966	chr16:12312966:SNP:1	chr16	12312966	SNP	5	EMB1507	1.21E-06	F
chr16:12467602	chr16:12467602:SV:<DEL>:12467872	chr16	12467602	SV	3	AT5G50530	5.02E-07	F
chr16:12722467	chr16:12722467:SNP:1	chr16	12722467	SNP	15	SAUR55	1.81E-06	T
chr16:12746991	chr16:12746991:INDEL:INSERTION:2	chr16	12746991	INDEL	15	GSA2	2.27E-06	F
chr17:745309	chr17:745309:SNP:1	chr17	745309	SNP	5	AT2G20562	5.51E-06	F
chr17:2348705	chr17:2348705:SNP:1	chr17	2348705	SNP	5	TSK	3.00E-06	F
chr17:2532744	chr17:2532744:SNP:1	chr17	2532744	SNP	13	ADH1	9.67E-08	T
chr17:2839325	chr17:2839325:SNP:1	chr17	2839325	SNP	5	TBL14	3.43E-06	F
chr17:3511055	chr17:3511055:INDEL:INSERTION:12	chr17	3511055	INDEL	3	AT4G40020	2.68E-07	F
chr17:3538188	chr17:3538188:SNP:1	chr17	3538188	SNP	19	RPS6B	2.37E-06	F
chr17:6430481	chr17:6430481:INDEL:INSERTION:2	chr17	6430481	INDEL	13	EIF4A-III	3.53E-06	F
chr17:6456322	chr17:6456322:SNP:1	chr17	6456322	SNP	19	non_coding_ATAC	6.03E-06	F
chr17:10194241	chr17:10194241:SNP:1	chr17	10194241	SNP	5	AT4G33910	3.34E-06	F
chr17:11934676	chr17:11934676:SNP:1	chr17	11934676	SNP	13	AT5G66820	7.88E-06	F
chr17:12919464	chr17:12919464:SNP:1	chr17	12919464	SNP	19	HOS3-1	2.14E-06	F
chr17:12993541	chr17:12993541:SNP:1	chr17	12993541	SNP	5	RCE1	3.79E-06	F
chr17:14441201	chr17:14441201:SNP:1	chr17	14441201	SNP	5	PGA6	4.01E-06	F
chr18:1151136	chr18:1151136:SNP:1	chr18	1151136	SNP	13	EXL3	9.95E-06	F
chr18:1387707	chr18:1387707:SNP:1	chr18	1387707	SNP	5	AtIQM1	5.23E-06	F
chr18:3793076	chr18:3793076:SNP:1	chr18	3793076	SNP	13	LHT1	5.12E-06	F
chr18:4503483	chr18:4503483:SNP:1	chr18	4503483	SNP	13	ATFRO8	3.03E-06	F
chr18:4941347	chr18:4941347:SV:<DEL>:4941703	chr18	4941347	SV	2	SDH3-2	0.05	T
chr18:5508559	chr18:5508559:SNP:1	chr18	5508559	SNP	5	UBC5	4.70E-06	F
chr18:9122272	chr18:9122272:SNP:1	chr18	9122272	SNP	5	AT5G61280	2.00E-06	F
chr18:13870815	chr18:13870815:SNP:1	chr18	13870815	SNP	13	AT4G27810	7.68E-06	F
chr19:809104	chr19:809104:SNP:1	chr19	809104	SNP	5	AT3G13020	8.19E-07	F
chr19:1260693	chr19:1260693:INDEL:DELETION:1	chr19	1260693	INDEL	16	NAT12	8.75E-07	T
chr19:2149103	chr19:2149103:SNP:1	chr19	2149103	SNP	13	RPOC2	7.55E-06	F
chr19:9448163	chr19:9448163:SNP:1	chr19	9448163	SNP	19	SRG1	5.13E-06	F
chr19:9569255	chr19:9569255:SNP:1	chr19	9569255	SNP	19	HSP23.6-MITO	7.06E-06	F
chr19:11840190	chr19:11840190:SNP:1	chr19	11840190	SNP	5	LIG1	1.83E-07	T
