# Supplementary material for: Genomic insights into local adaptation and future climate-induced vulnerability of a keystone forest tree in East Asia
Source: Nat Commun. 2022 Nov 1;13:6541. doi: 10.1038/s41467-022-34206-8 (PMC9626627; doi:10.1038/s41467-022-34206-8)
Supplement: Supplementary file 8 — Source Data [file 41467_2022_34206_MOESM8_ESM.zip › Source data/Fig3a&b&f/CRL1-1.gff.txt]

chr4	.	gene	25153783	25160241	.	-	.	ID=Pokor12247;Name=Pokor12247;
chr4	.	mRNA	25153783	25160241	.	-	.	ID=Pokor12247.t1;Parent=Pokor12247;Name=Pokor12247.t1;
chr4	.	exon	25159758	25160241	.	-	.	ID=Pokor12247.t1.exon1;Parent=Pokor12247.t1;
chr4	.	exon	25159150	25159668	.	-	.	ID=Pokor12247.t1.exon2;Parent=Pokor12247.t1;
chr4	.	exon	25155910	25156084	.	-	.	ID=Pokor12247.t1.exon3;Parent=Pokor12247.t1;
chr4	.	CDS	25155910	25156021	.	-	0	ID=Pokor12247.t1.cds1;Parent=Pokor12247.t1;
chr4	.	exon	25155584	25155759	.	-	.	ID=Pokor12247.t1.exon4;Parent=Pokor12247.t1;
chr4	.	CDS	25155584	25155759	.	-	2	ID=Pokor12247.t1.cds2;Parent=Pokor12247.t1;
chr4	.	exon	25155257	25155442	.	-	.	ID=Pokor12247.t1.exon5;Parent=Pokor12247.t1;
chr4	.	CDS	25155257	25155442	.	-	0	ID=Pokor12247.t1.cds3;Parent=Pokor12247.t1;
chr4	.	exon	25154993	25155155	.	-	.	ID=Pokor12247.t1.exon6;Parent=Pokor12247.t1;
chr4	.	CDS	25154993	25155155	.	-	0	ID=Pokor12247.t1.cds4;Parent=Pokor12247.t1;
chr4	.	exon	25154666	25154855	.	-	.	ID=Pokor12247.t1.exon7;Parent=Pokor12247.t1;
chr4	.	CDS	25154666	25154855	.	-	2	ID=Pokor12247.t1.cds5;Parent=Pokor12247.t1;
chr4	.	exon	25153783	25154494	.	-	.	ID=Pokor12247.t1.exon8;Parent=Pokor12247.t1;
chr4	.	CDS	25154356	25154494	.	-	1	ID=Pokor12247.t1.cds6;Parent=Pokor12247.t1;
