# Supplementary material for: Genomic insights into local adaptation and future climate-induced vulnerability of a keystone forest tree in East Asia
Source: Nat Commun. 2022 Nov 1;13:6541. doi: 10.1038/s41467-022-34206-8 (PMC9626627; doi:10.1038/s41467-022-34206-8)
Supplement: Supplementary file 8 — Source Data [file 41467_2022_34206_MOESM8_ESM.zip › Source data/Fig3a&b&f/raw_BIO5.txt]

ID	CHR	BP	P	TYPE	Q
chr1:10716	1	10716	0.000394192603642	SNP	0.235443733025742
chr1:84759	1	84759	0.000981377195699	SNP	0.297543191618344
chr1:102921	1	102921	0.000192044954195	SNP	0.189709844824318
chr1:102922	1	102922	0.000204907118085	SNP	0.193629171876775
chr1:524185	1	524185	0.000425009628089	SNP	0.236817551782807
chr1:524205	1	524205	0.000513225725501	SNP	0.247449086187597
chr1:555382	1	555382	0.000643687917217	SNP	0.263520987839557
chr1:875570	1	875570	0.000920747251499	SNP	0.29203803651443
chr1:881589	1	881589	0.000322792216995	SNP	0.222815235684758
chr1:882913	1	882913	0.000402696451754	SNP	0.235530016117305
chr1:882932	1	882932	0.000530622398991	SNP	0.250113815659075
chr1:884332	1	884332	0.000858706660982	SNP	0.286141710237759
chr1:930009	1	930009	0.000306506876743	SNP	0.219004750528302
chr1:940157	1	940157	0.000155739245952	SNP	0.178357772361298
chr1:940572	1	940572	0.000872444605333	SNP	0.28765334135214
chr1:940595	1	940595	0.00096142994004	SNP	0.295958774411143
chr1:964204	1	964204	0.000188538103162	SNP	0.189160243156211
chr1:1147731	1	1147731	1.29679561327e-05	SNP	0.0703129630078229
chr1:1201420	1	1201420	0.000910390793363	SNP	0.290952800197742
chr1:1203513	1	1203513	0.000283429829368	SNP	0.213599752625066
chr1:1203515	1	1203515	0.000293057035071	SNP	0.216170944461206
chr1:1203593	1	1203593	0.000636177958281	SNP	0.262964026518377
chr1:1203725	1	1203725	0.000548207228175	SNP	0.252480605633757
chr1:1203984	1	1203984	0.000279163365356	SNP	0.212618258780657
chr1:1204009	1	1204009	7.01067033645e-05	SNP	0.133490946172576
chr1:1204037	1	1204037	2.6457691415e-05	SNP	0.0942169839369339
chr1:1329540	1	1329540	0.000153975906374	SNP	0.17779896895637
chr1:1348680	1	1348680	0.000339005394207	SNP	0.226037913139744
chr1:1348699	1	1348699	0.0003444076684	SNP	0.227146378607669
chr1:1352728	1	1352728	0.000139421752315	SNP	0.171390192634072
chr1:1354918	1	1354918	8.2699410958e-05	SNP	0.142992863794365
chr1:1418342	1	1418342	0.000475960310722	SNP	0.242201297085662
chr1:1420796	1	1420796	5.43791722811e-06	SNP	0.0488939156013501
chr1:1420842	1	1420842	0.000517358393129	SNP	0.247964169398159
chr1:1420879	1	1420879	0.000576658138688	SNP	0.256329497026513
chr1:1420880	1	1420880	0.000455850501276	SNP	0.239689420536652
chr1:1422337	1	1422337	6.87271856635e-05	SNP	0.13231140018105
chr1:1422932	1	1422932	1.09262606631e-05	SNP	0.0648586998461561
chr1:1422993	1	1422993	3.41498410653e-05	SNP	0.10458551814827
chr1:1422998	1	1422998	3.66585307374e-05	SNP	0.107382019203144
chr1:1423290	1	1423290	5.11912872436e-05	SNP	0.119289018639078
chr1:1426150	1	1426150	0.000714847031355	SNP	0.270745653879996
chr1:1428778	1	1428778	0.000801312737333	SNP	0.280475062855175
chr1:1433142	1	1433142	0.000949763051682	SNP	0.294828240799966
chr1:1442414	1	1442414	0.000840387517476	SNP	0.284419693546419
chr1:1442674	1	1442674	0.000969192201524	SNP	0.296488421931497
chr1:1442741	1	1442741	0.000893068186085	SNP	0.289529057774402
chr1:1442747	1	1442747	0.000845905508995	SNP	0.284850411188816
chr1:1442775	1	1442775	0.000830564399947	SNP	0.283513092523888
chr1:1442811	1	1442811	0.000856705037751	SNP	0.286011543047173
chr1:1442912	1	1442912	0.000949071683726	SNP	0.294781382081653
chr1:1442934	1	1442934	0.000883861387281	SNP	0.288558787655377
chr1:1442938	1	1442938	0.000768746451506	SNP	0.277194818862556
chr1:1442942	1	1442942	0.000838140191297	SNP	0.284149288478959
chr1:1442957	1	1442957	0.000854725775454	SNP	0.285915393251407
chr1:1442990	1	1442990	0.00078598197082	SNP	0.278639128531729
chr1:1442994	1	1442994	0.000849035093113	SNP	0.285149351231491
chr1:1443100	1	1443100	0.000890920829666	SNP	0.289258333978522
chr1:1443101	1	1443101	0.000799527426026	SNP	0.280279749089712
chr1:1443172	1	1443172	0.000869120167492	SNP	0.287389051918631
chr1:1445331	1	1445331	0.000859281363164	SNP	0.286141710237759
chr1:1465941	1	1465941	0.000614086005349	SNP	0.260824895697105
chr1:1471753	1	1471753	0.000522134251349	SNP	0.248838265516091
chr1:1505127	1	1505127	0.000639333365127	SNP	0.263292815710823
chr1:1506283	1	1506283	4.07126005551e-05	SNP	0.111621855085346
chr1:1506284	1	1506284	3.99077961878e-05	SNP	0.110586899933651
chr1:1507506	1	1507506	3.02970272938e-05	SNP	0.0991967527337832
chr1:1508503	1	1508503	2.58324716399e-06	SNP	0.0440575912597317
chr1:1508548	1	1508548	6.87218672716e-07	SNP	0.0300307539599791
chr1:1508549	1	1508549	1.15715449476e-07	SNP	0.0167991653620165
chr1:1508570	1	1508570	8.58065311215e-06	SNP	0.0575551631968569
chr1:1508577	1	1508577	4.47775590878e-06	SNP	0.0459076839166752
chr1:1508795	1	1508795	1.53970119409e-06	SNP	0.034714645516692
chr1:1509207	1	1509207	9.74335751724e-05	SNP	0.153020509547082
chr1:1511344	1	1511344	0.000653293199931	SNP	0.26429695821263
chr1:1511492	1	1511492	0.000654369662988	SNP	0.264517662853014
chr1:1511732	1	1511732	0.00058777406346	SNP	0.257615514925762
chr1:1512068	1	1512068	0.000604976327086	SNP	0.259745643775488
chr1:1512321	1	1512321	0.000552971733367	SNP	0.25330297147154
chr1:1512389	1	1512389	0.000653157419329	SNP	0.26429695821263
chr1:1513275	1	1513275	0.000680541084525	SNP	0.267287484218399
chr1:1513327	1	1513327	0.000324195111876	SNP	0.223017791411722
chr1:1513558	1	1513558	0.000914100126755	SNP	0.29134763234287
chr1:1514006	1	1514006	0.000774347918444	SNP	0.277603154170498
chr1:1514011	1	1514011	0.000618200127487	SNP	0.261013124738436
chr1:1514097	1	1514097	0.000805904400343	SNP	0.28100733691303
chr1:1514758	1	1514758	0.000528070158348	SNP	0.24962655643351
chr1:1515748	1	1515748	0.00056742655766	SNP	0.255071416694041
chr1:1516084	1	1516084	0.000360521472538	SNP	0.229803946041462
chr1:1968943	1	1968943	0.000466357612683	SNP	0.240883781593593
chr1:1969066	1	1969066	0.000399085991974	SNP	0.235530016117305
chr1:1969454	1	1969454	0.000623954586087	SNP	0.261766296766315
chr1:1969506	1	1969506	0.000625755084233	SNP	0.261955247663474
chr1:1969510	1	1969510	0.000770293126392	SNP	0.277285026515684
chr1:1969598	1	1969598	0.000574968234944	SNP	0.256182888079824
chr1:1969621	1	1969621	0.000752482719618	SNP	0.275170822975418
chr1:1969722	1	1969722	0.00072996674002	SNP	0.272728425646636
chr1:1969737	1	1969737	0.000828603773234	SNP	0.283288112428663
chr1:1969758	1	1969758	0.000257487425567	SNP	0.206692674510404
chr1:1970070	1	1970070	0.000716261949549	SNP	0.270745653879996
chr1:1970129	1	1970129	0.000782599060975	SNP	0.278381288742157
chr1:1970174	1	1970174	0.000995412841243	SNP	0.298750621321602
chr1:1970179	1	1970179	0.000696243225905	SNP	0.268858180160361
chr1:1970229	1	1970229	0.000834392116489	SNP	0.283841090169632
chr1:1970310	1	1970310	0.000754504746116	SNP	0.275318236053658
chr1:1974178	1	1974178	0.000559556045238	SNP	0.254267846007208
chr1:1974264	1	1974264	0.00054656309688	SNP	0.252250850208999
chr1:1974356	1	1974356	0.000609119566558	SNP	0.260274516977063
chr1:1974539	1	1974539	0.000637849283384	SNP	0.263105248011658
chr1:1974602	1	1974602	0.000641234709414	SNP	0.263467646341353
chr1:1974675	1	1974675	0.000563059960123	SNP	0.254668523556631
chr1:1974676	1	1974676	0.000631229571977	SNP	0.262343309223491
chr1:1974810	1	1974810	1.80021972187e-05	SNP	0.0795035388376565
chr1:1975139	1	1975139	0.000537849689741	SNP	0.250933439701748
chr1:1975141	1	1975141	0.000485978879268	SNP	0.243903343190908
chr1:1975212	1	1975212	0.000678737130444	SNP	0.267065067119174
chr1:1975291	1	1975291	0.000541198702083	SNP	0.251348254326632
chr1:1975296	1	1975296	0.000637534182128	SNP	0.263086144455562
chr1:1975369	1	1975369	0.00061919428643	SNP	0.261130164508803
chr1:1975373	1	1975373	0.000609775078092	SNP	0.260361306522111
chr1:1975376	1	1975376	0.000586007843443	SNP	0.257435797021667
chr1:1975379	1	1975379	0.000678410265168	SNP	0.267032051416002
chr1:1975401	1	1975401	0.000603142932378	SNP	0.259602844981305
chr1:1975451	1	1975451	0.000588095644377	SNP	0.257615514925762
chr1:1975462	1	1975462	0.000723311615547	SNP	0.27188646419884
chr1:1975623	1	1975623	0.000508051404132	SNP	0.246668644263541
chr1:1975650	1	1975650	1.71612560691e-05	SNP	0.0792666865095279
chr1:1975672	1	1975672	0.000688908811613	SNP	0.268016831168082
chr1:1975706	1	1975706	1.5909380384e-05	SNP	0.0765532761266928
chr1:1975843	1	1975843	0.000513378999276	SNP	0.247449086187597
chr1:1975864	1	1975864	0.000544556401867	SNP	0.251910217127507
chr1:1975868	1	1975868	0.000471513845594	SNP	0.241537855002408
chr1:1975887	1	1975887	0.000577784395845	SNP	0.25643849957009
chr1:1975894	1	1975894	0.000598384647162	SNP	0.259034708150517
chr1:1975929	1	1975929	0.000563816084557	SNP	0.254747412953869
chr1:1976035	1	1976035	0.000588708372387	SNP	0.257637802833003
chr1:1976036	1	1976036	0.000501367332775	SNP	0.245759465431497
chr1:1976056	1	1976056	0.000534640834514	SNP	0.250516968955612
chr1:1976100	1	1976100	0.000448849093958	SNP	0.238766757205354
chr1:1976132	1	1976132	0.000474344778615	SNP	0.24203390213743
chr1:1976236	1	1976236	0.000494304848217	SNP	0.244757374768721
chr1:1976248	1	1976248	0.000490103549247	SNP	0.244297791577162
chr1:1976250	1	1976250	0.000485582543949	SNP	0.243886793067873
chr1:1976274	1	1976274	1.00425058247e-05	SNP	0.0617514201885278
chr1:1976395	1	1976395	1.07325268925e-05	SNP	0.0642681525885649
chr1:1976476	1	1976476	0.000540661136152	SNP	0.2513110107777
chr1:1976493	1	1976493	0.000496742067253	SNP	0.245175065556754
chr1:1976604	1	1976604	0.000330608160032	SNP	0.224537771633874
chr1:1976620	1	1976620	0.000532030176179	SNP	0.250337525673452
chr1:1976642	1	1976642	0.00050805937579	SNP	0.246668644263541
chr1:1976669	1	1976669	0.000575911349556	SNP	0.256306393672226
chr1:1976908	1	1976908	1.00658833448e-05	SNP	0.0618312933772986
chr1:1976910	1	1976910	0.000582306809178	SNP	0.257055782651797
chr1:1976975	1	1976975	0.0005890992296	SNP	0.257746162710499
chr1:1977025	1	1977025	0.000659255426366	SNP	0.264905729461974
chr1:1977060	1	1977060	0.000636389579973	SNP	0.263002131992095
chr1:1977633	1	1977633	7.795649333e-06	SNP	0.0564426370832598
chr1:1977721	1	1977721	6.26427645239e-06	SNP	0.0525902088549288
chr1:1977751	1	1977751	8.05935498975e-06	SNP	0.0565698006675997
chr1:1977757	1	1977757	7.82043302395e-06	SNP	0.0564426370832598
chr1:1977904	1	1977904	4.63726043814e-05	SNP	0.116023846820232
chr1:2010921	1	2010921	0.000184113490086	SNP	0.187934170147309
chr1:2016638	1	2016638	0.000884514725986	SNP	0.288610968044005
chr1:2019840	1	2019840	0.000455320642121	SNP	0.239647747183339
chr1:2024122	1	2024122	0.000164496637087	SNP	0.181650402691874
chr1:2024482	1	2024482	0.000393151496573	SNP	0.235415998005618
chr1:2026632	1	2026632	0.000690183769013	SNP	0.268076171108226
chr1:2027223	1	2027223	0.000465959230307	SNP	0.240883781593593
chr1:2028206	1	2028206	0.000245056550869	SNP	0.203401584858826
chr1:2028487	1	2028487	4.76109613128e-05	SNP	0.117152428909308
chr1:2032074	1	2032074	0.000384711571133	SNP	0.234871573482413
chr1:2032114	1	2032114	0.000580730009284	SNP	0.256789439734832
chr1:2033507	1	2033507	0.000423166605553	SNP	0.236772937629174
chr1:2186266	1	2186266	0.000661296178649	SNP	0.265102731711772
chr1:2186267	1	2186267	0.000605132632023	SNP	0.259745643775488
chr1:2186290	1	2186290	0.000304015163701	SNP	0.218467983332386
chr1:2186296	1	2186296	0.000280236094828	SNP	0.212787115732903
chr1:2187384	1	2187384	0.000570686811261	SNP	0.255576190911123
chr1:2187763	1	2187763	0.000632593893102	SNP	0.26248173428226
chr1:2219161	1	2219161	0.000972954532427	SNP	0.296564048517242
chr1:2873920	1	2873920	0.000264205931136	SNP	0.208365013725577
chr1:2874067	1	2874067	0.000267868691889	SNP	0.209118411974097
chr1:2874364	1	2874364	0.000367265288651	SNP	0.231575479370454
chr1:2874618	1	2874618	0.000265255723555	SNP	0.208620695263991
chr1:2875388	1	2875388	0.000332088446329	SNP	0.224607568150605
chr1:2875410	1	2875410	0.000293703349278	SNP	0.216207401942446
chr1:2879283	1	2879283	0.00027114443699	SNP	0.210337019444291
chr1:2879441	1	2879441	0.000242140508093	SNP	0.202628616908486
chr1:2879636	1	2879636	0.000377224161998	SNP	0.233937030041518
chr1:2880208	1	2880208	0.000152955398415	SNP	0.177783007575767
chr1:2880209	1	2880209	0.000191712080038	SNP	0.189648618273084
chr1:2880491	1	2880491	0.000193770650716	SNP	0.190450600512855
chr1:2880689	1	2880689	9.95254294917e-05	SNP	0.153522275331707
chr1:2883963	1	2883963	0.000316200937739	SNP	0.221605387883121
chr1:2888797	1	2888797	0.000740163128236	SNP	0.273741123571696
chr1:2916150	1	2916150	0.00083725832047	SNP	0.284136906221006
chr1:3179227	1	3179227	0.000841857892364	SNP	0.284496130152492
chr1:3309276	1	3309276	0.00054714958488	SNP	0.252335113159842
chr1:3309511	1	3309511	0.00073155685434	SNP	0.272733754219344
chr1:3309841	1	3309841	0.000645598629573	SNP	0.26356351509559
chr1:3454148	1	3454148	0.000288693005264	SNP	0.214973798122897
chr1:3454171	1	3454171	0.000306816229164	SNP	0.219004750528302
chr1:3454243	1	3454243	0.000715213018643	SNP	0.270745653879996
chr1:3455013	1	3455013	0.000826591464192	SNP	0.283044607353854
chr1:3455144	1	3455144	0.000584312787364	SNP	0.257244421769088
chr1:3455421	1	3455421	0.000629933286676	SNP	0.262240328471429
chr1:3455443	1	3455443	0.000569138233807	SNP	0.255331838460119
chr1:3455445	1	3455445	0.000528250025151	SNP	0.249640043757038
chr1:3455521	1	3455521	0.000545222406636	SNP	0.252042014756745
chr1:3455764	1	3455764	0.000567397191657	SNP	0.255071416694041
chr1:3458255	1	3458255	0.000812299375615	SNP	0.281595713372889
chr1:3463446	1	3463446	0.000564470086987	SNP	0.25485639080118
chr1:3464471	1	3464471	0.000168364093197	SNP	0.183006388787186
chr1:3464911	1	3464911	8.61264289451e-06	SNP	0.0575954716378722
chr1:3467662	1	3467662	0.000125091506364	SNP	0.163822726637082
chr1:3467817	1	3467817	0.00070890412424	SNP	0.270151604233905
chr1:3578747	1	3578747	0.000935913786236	SNP	0.293434868743391
chr1:3581233	1	3581233	1.11830275723e-05	SNP	0.0657747336836603
chr1:3582117	1	3582117	1.76060577993e-05	SNP	0.0794506661540046
chr1:3625361	1	3625361	0.000550563433221	SNP	0.25295654930697
chr1:3625410	1	3625410	0.000525273965439	SNP	0.249187465706762
chr1:3767655	1	3767655	0.000281608485919	SNP	0.21331133232388
chr1:3767735	1	3767735	0.000401331759966	SNP	0.235530016117305
chr1:3767743	1	3767743	0.000505269623203	SNP	0.246351827780048
chr1:3846798	1	3846798	0.00057544928877	SNP	0.256306393672226
chr1:3846894	1	3846894	0.000851987113967	SNP	0.28554218599536
chr1:3847085	1	3847085	0.000355079326579	SNP	0.229117386264979
chr1:3847755	1	3847755	0.000450034733661	SNP	0.238960494585447
chr1:3950462	1	3950462	0.000513206777243	SNP	0.247449086187597
chr1:3950580	1	3950580	0.000541356908414	SNP	0.251348254326632
chr1:4047141	1	4047141	0.000114855082635	SNP	0.159327582121327
chr1:4183109	1	4183109	0.000613126245974	SNP	0.260702266442701
chr1:4184210	1	4184210	0.000232849694514	SNP	0.200650795645237
chr1:4190746	1	4190746	0.000909021556995	SNP	0.290834483238118
chr1:4198658	1	4198658	0.000986671054448	SNP	0.297946930192974
chr1:4200093	1	4200093	0.000845061311484	SNP	0.284850411188816
chr1:4202798	1	4202798	0.000888177192195	SNP	0.288950652926278
chr1:4204271	1	4204271	0.000476291302965	SNP	0.242266169568149
chr1:4208182	1	4208182	0.000601293600959	SNP	0.259472356642826
chr1:4218153	1	4218153	0.000779739705941	SNP	0.278082416301446
chr1:4911270	1	4911270	0.000999785257344	SNP	0.299098241896846
chr1:4932327	1	4932327	0.000770257729275	SNP	0.277285026515684
chr1:4932509	1	4932509	0.000604814232358	SNP	0.259745643775488
chr1:4932525	1	4932525	0.000523433510686	SNP	0.248948011943122
chr1:4932539	1	4932539	0.000330181189583	SNP	0.224381454570834
chr1:5238451	1	5238451	6.79615530661e-05	SNP	0.131895425737693
chr1:5302247	1	5302247	0.000987547423428	SNP	0.297985704405763
chr1:5307438	1	5307438	0.000874111579933	SNP	0.287851689527284
chr1:5326858	1	5326858	0.000662262265195	SNP	0.265154660698344
chr1:5327083	1	5327083	0.000692474293392	SNP	0.268346660247484
chr1:5327124	1	5327124	0.000565178618933	SNP	0.254931576782503
chr1:5327185	1	5327185	0.000569345461086	SNP	0.255331838460119
chr1:5345128	1	5345128	0.000323430977782	SNP	0.222920082549815
chr1:5345145	1	5345145	0.000332644848495	SNP	0.224788040569446
chr1:5354134	1	5354134	0.000790933402006	SNP	0.27920248672734
chr1:5354376	1	5354376	0.000689763773489	SNP	0.268076171108226
chr1:5360526	1	5360526	0.000999171073857	SNP	0.298994672723411
chr1:5366739	1	5366739	6.02411499736e-05	SNP	0.125330164905771
chr1:5368370	1	5368370	0.000737108757906	SNP	0.273282956703566
chr1:5370156	1	5370156	0.000784663725641	SNP	0.278609136093623
chr1:5424653	1	5424653	0.000909187550374	SNP	0.290834483238118
chr1:5433460	1	5433460	0.000127801356926	SNP	0.165911442823368
chr1:5437748	1	5437748	0.000332680325639	SNP	0.224788040569446
chr1:5453096	1	5453096	0.000163949392617	SNP	0.181402818360699
chr1:5539423	1	5539423	9.36383695241e-05	SNP	0.15098570717905
chr1:5539456	1	5539456	0.000870705254824	SNP	0.287461536072874
chr1:5539457	1	5539457	0.000802457609885	SNP	0.280586140896967
chr1:5539537	1	5539537	0.000847576395516	SNP	0.284994666236412
chr1:5539542	1	5539542	0.000902378645963	SNP	0.2904039355006
chr1:5539554	1	5539554	0.000847307976181	SNP	0.284920506537465
chr1:5539672	1	5539672	0.000957247941068	SNP	0.295542642927474
chr1:5724485	1	5724485	0.000754487612318	SNP	0.275318236053658
chr1:5732845	1	5732845	0.000569029901464	SNP	0.255331838460119
chr1:5733301	1	5733301	7.50564513933e-05	SNP	0.137340027154156
chr1:5751086	1	5751086	0.000219363599577	SNP	0.196731073354739
chr1:5752692	1	5752692	0.000765092344046	SNP	0.276799659058685
chr1:5753272	1	5753272	0.00094106847235	SNP	0.293883726902817
chr1:5753868	1	5753868	3.18208469199e-05	SNP	0.10166678604829
chr1:5753980	1	5753980	8.666527633e-05	SNP	0.145897458052507
chr1:5754473	1	5754473	0.000576992062216	SNP	0.256336281641169
chr1:5754482	1	5754482	0.000623245168598	SNP	0.261671969092853
chr1:5754890	1	5754890	0.000363379566528	SNP	0.230539469295664
chr1:5755082	1	5755082	0.000224433548797	SNP	0.198589921962548
chr1:5755270	1	5755270	3.96395250488e-06	SNP	0.0449316605885736
chr1:5755283	1	5755283	4.43388915792e-06	SNP	0.0457392705366902
chr1:5755354	1	5755354	6.29869367966e-06	SNP	0.052656344904127
chr1:5755359	1	5755359	0.000642722632531	SNP	0.263473652485428
chr1:5755449	1	5755449	3.80218177305e-06	SNP	0.0449316605885736
chr1:5755465	1	5755465	0.000545641413845	SNP	0.252091643441094
chr1:5755473	1	5755473	0.000242573760064	SNP	0.202628616908486
chr1:5755475	1	5755475	0.000599700381131	SNP	0.259288415725526
chr1:5755678	1	5755678	0.000601234190331	SNP	0.259472356642826
chr1:5755700	1	5755700	0.000478210356128	SNP	0.242504521010762
chr1:5755711	1	5755711	1.32334461439e-05	SNP	0.0708439705321509
chr1:5755749	1	5755749	1.03711792891e-05	SNP	0.0629915480594028
chr1:5755755	1	5755755	1.30567581591e-05	SNP	0.0703482871668986
chr1:5755759	1	5755759	1.24003987927e-05	SNP	0.068608090960866
chr1:5755798	1	5755798	0.000111422994074	SNP	0.157903384578978
chr1:5755854	1	5755854	7.50812219849e-06	SNP	0.0562082417391347
chr1:5755860	1	5755860	0.000258320842249	SNP	0.206844932081007
chr1:5756056	1	5756056	0.000505390186752	SNP	0.246351827780048
chr1:5756058	1	5756058	0.000523255947855	SNP	0.248948011943122
chr1:5756066	1	5756066	0.000509491526433	SNP	0.246915348869971
chr1:5756438	1	5756438	1.23650228839e-05	SNP	0.0685879861053228
chr1:5756442	1	5756442	0.000167091072391	SNP	0.182345775981653
chr1:5756458	1	5756458	1.8108531116e-05	SNP	0.0795035388376565
chr1:5756459	1	5756459	1.74015747836e-05	SNP	0.0793095691310956
chr1:5756471	1	5756471	0.000271697582496	SNP	0.210548485550069
chr1:5756472	1	5756472	1.42135989154e-06	SNP	0.0343913452713023
chr1:5756500	1	5756500	0.000394698411295	SNP	0.235475792217698
chr1:5756533	1	5756533	4.63402281126e-06	SNP	0.046253383291211
chr1:5756550	1	5756550	3.37695618623e-06	SNP	0.0449316605885736
chr1:5756574	1	5756574	0.000565496385956	SNP	0.254971601058914
chr1:5756584	1	5756584	0.000532626672985	SNP	0.250410567629355
chr1:5756589	1	5756589	0.000536323531974	SNP	0.250694006388733
chr1:5756616	1	5756616	0.000513683554449	SNP	0.24747128785097
chr1:5756628	1	5756628	0.000581617834068	SNP	0.25698673166282
chr1:5756657	1	5756657	3.89255807406e-06	SNP	0.0449316605885736
chr1:5756663	1	5756663	0.00050323803995	SNP	0.24604830632478
chr1:5756664	1	5756664	0.000569369044257	SNP	0.255331838460119
chr1:5756665	1	5756665	0.000516190567091	SNP	0.247701434415514
chr1:5756679	1	5756679	3.32332132808e-06	SNP	0.0449316605885736
chr1:5756699	1	5756699	4.2474960191e-06	SNP	0.0449316605885736
chr1:5756711	1	5756711	0.000130291851279	SNP	0.166949682587092
chr1:5756713	1	5756713	0.000522651039711	SNP	0.24886426806138
chr1:5756717	1	5756717	0.000577847577952	SNP	0.25643849957009
chr1:5756724	1	5756724	3.77872223269e-06	SNP	0.0449316605885736
chr1:5756768	1	5756768	0.000759665173434	SNP	0.275975951324766
chr1:5756810	1	5756810	0.000361804152386	SNP	0.230132345323653
chr1:5756818	1	5756818	3.1348100652e-06	SNP	0.0449316605885736
chr1:5756820	1	5756820	3.4633205358e-06	SNP	0.0449316605885736
chr1:5756825	1	5756825	4.26987006469e-06	SNP	0.0449316605885736
chr1:5756830	1	5756830	6.1226884576e-06	SNP	0.0518402457706965
chr1:5756841	1	5756841	0.000485797144628	SNP	0.243903343190908
chr1:5756843	1	5756843	1.49881450518e-05	SNP	0.0742204588508244
chr1:5756848	1	5756848	1.21839197106e-05	SNP	0.068223497372025
chr1:5756862	1	5756862	1.43746705975e-05	SNP	0.0728918917687556
chr1:5756895	1	5756895	1.49511950133e-05	SNP	0.0740991308512737
chr1:5756903	1	5756903	1.13068431558e-05	SNP	0.0661760178811696
chr1:5756913	1	5756913	9.93602390855e-06	SNP	0.0613501754578381
chr1:5756929	1	5756929	1.0678398041e-05	SNP	0.0640729394358546
chr1:5756938	1	5756938	3.35488966926e-10	SNP	0.000704879224010799
chr1:5756973	1	5756973	1.17594762757e-05	SNP	0.0674958714779359
chr1:5756994	1	5756994	1.22924033656e-05	SNP	0.0685251535675893
chr1:5757065	1	5757065	1.56377121212e-05	SNP	0.0758061284298872
chr1:5757068	1	5757068	1.34880758169e-05	SNP	0.071347090651482
chr1:5757088	1	5757088	1.23415636846e-05	SNP	0.0685879861053228
chr1:5757103	1	5757103	2.63611017251e-05	SNP	0.0940692596216451
chr1:5757114	1	5757114	1.15085090569e-05	SNP	0.066757222507291
chr1:5757115	1	5757115	1.4235372358e-05	SNP	0.0727940808058976
chr1:5757129	1	5757129	9.98704062418e-06	SNP	0.0614963509208359
chr1:5757175	1	5757175	8.59523120177e-05	SNP	0.145467310727125
chr1:5757242	1	5757242	0.00018044653779	SNP	0.186436479561801
chr1:5757273	1	5757273	7.62912483449e-05	SNP	0.138398453158268
chr1:5757274	1	5757274	0.000749862101624	SNP	0.274982857102321
chr1:5757300	1	5757300	0.000238593377966	SNP	0.201984037006232
chr1:5757321	1	5757321	3.09036402222e-05	SNP	0.100204604572992
chr1:5757325	1	5757325	0.000530630293139	SNP	0.250113815659075
chr1:5757370	1	5757370	0.000540215728743	SNP	0.2513110107777
chr1:5757372	1	5757372	1.1208182132e-05	SNP	0.0657997680211302
chr1:5757393	1	5757393	3.61478656626e-05	SNP	0.106683028109362
chr1:5757397	1	5757397	3.52852049265e-05	SNP	0.1060072709349
chr1:5757425	1	5757425	9.46696765129e-05	SNP	0.15168138662668
chr1:5757434	1	5757434	0.000557373019206	SNP	0.253912161925583
chr1:5757436	1	5757436	0.000568295717078	SNP	0.255215843830783
chr1:5757439	1	5757439	0.000118069021317	SNP	0.16070770574819
chr1:5757463	1	5757463	0.000533829970446	SNP	0.250471582988932
chr1:5757469	1	5757469	0.000157402837531	SNP	0.178968289103535
chr1:5757493	1	5757493	0.000585113008612	SNP	0.257353156657122
chr1:5757534	1	5757534	0.000230925355534	SNP	0.200203449930244
chr1:5757561	1	5757561	0.00051393404988	SNP	0.24747128785097
chr1:5757566	1	5757566	0.000513419780566	SNP	0.247449086187597
chr1:5757591	1	5757591	4.1507623884e-06	SNP	0.0449316605885736
chr1:5757622	1	5757622	0.00047085534558	SNP	0.241403368318026
chr1:5757699	1	5757699	0.000178452037931	SNP	0.185957426977994
chr1:5757703	1	5757703	0.000518858368817	SNP	0.248161348383463
chr1:5757715	1	5757715	0.000493776122268	SNP	0.244616937551404
chr1:5757748	1	5757748	2.80966720206e-05	SNP	0.09675689459453
chr1:5757775	1	5757775	0.000556151614646	SNP	0.253691789794557
chr1:5757823	1	5757823	0.000595779714461	SNP	0.258717016539883
chr1:5757907	1	5757907	0.000596845714412	SNP	0.258806454963905
chr1:5757968	1	5757968	0.000206286962305	SNP	0.193717239002602
chr1:5757990	1	5757990	0.000699852517539	SNP	0.269153456706001
chr1:5757999	1	5757999	1.81299867663e-05	SNP	0.0795035388376565
chr1:5758071	1	5758071	9.93723959579e-05	SNP	0.153522275331707
chr1:5758076	1	5758076	0.000532908838914	SNP	0.250421318518694
chr1:5758134	1	5758134	0.000554407024028	SNP	0.253546079531328
chr1:5758170	1	5758170	0.000589146401019	SNP	0.257746162710499
chr1:5758219	1	5758219	4.44914754807e-05	SNP	0.115391636836957
chr1:5758233	1	5758233	5.35851584723e-06	SNP	0.0484728819011683
chr1:5758258	1	5758258	2.79379804716e-06	SNP	0.0449316605885736
chr1:5758315	1	5758315	3.10154640912e-06	SNP	0.0449316605885736
chr1:5758329	1	5758329	0.000542441370851	SNP	0.251602881525358
chr1:5758333	1	5758333	2.79723682338e-06	SNP	0.0449316605885736
chr1:5758345	1	5758345	2.46596793417e-06	SNP	0.0432174336861596
chr1:5758366	1	5758366	3.00615851793e-06	SNP	0.0449316605885736
chr1:5758370	1	5758370	2.9756583818e-06	SNP	0.0449316605885736
chr1:5758392	1	5758392	0.000536009779406	SNP	0.250694006388733
chr1:5758397	1	5758397	0.000279907197828	SNP	0.212764561669719
chr1:5758400	1	5758400	0.000279039506897	SNP	0.212582782210941
chr1:5758409	1	5758409	1.29618716604e-06	SNP	0.0338103370508737
chr1:5758439	1	5758439	0.000464083852247	SNP	0.240636781161606
chr1:5758444	1	5758444	0.000561287872067	SNP	0.254514249251541
chr1:5758478	1	5758478	3.34789349929e-06	SNP	0.0449316605885736
chr1:5758483	1	5758483	3.80668973481e-06	SNP	0.0449316605885736
chr1:5758554	1	5758554	3.65469185052e-06	SNP	0.0449316605885736
chr1:5758558	1	5758558	3.49044130187e-06	SNP	0.0449316605885736
chr1:5758622	1	5758622	2.04532644174e-06	SNP	0.0404460721714391
chr1:5758639	1	5758639	4.74757654703e-06	SNP	0.046253383291211
chr1:5758686	1	5758686	0.000458629011153	SNP	0.239951138383754
chr1:5758693	1	5758693	3.65633776566e-06	SNP	0.0449316605885736
chr1:5758712	1	5758712	0.000191683632531	SNP	0.189648618273084
chr1:5758741	1	5758741	4.52996545498e-06	SNP	0.0459076839166752
chr1:5758750	1	5758750	3.37018871256e-06	SNP	0.0449316605885736
chr1:5758803	1	5758803	0.000517281978272	SNP	0.247964169398159
chr1:5758864	1	5758864	0.000206338855209	SNP	0.193717239002602
chr1:5758924	1	5758924	0.000317238829508	SNP	0.221733826737612
chr1:5758951	1	5758951	0.000510071003507	SNP	0.247007200703083
chr1:5758964	1	5758964	4.27321139889e-06	SNP	0.0449316605885736
chr1:5758972	1	5758972	0.000538317604747	SNP	0.250994357255716
chr1:5759003	1	5759003	4.117930701e-06	SNP	0.0449316605885736
chr1:5759026	1	5759026	0.000536410514087	SNP	0.250694006388733
chr1:5759159	1	5759159	0.000510687716344	SNP	0.247119751929649
chr1:5759186	1	5759186	0.000622988888394	SNP	0.261618280802006
chr1:5759311	1	5759311	0.000822258885885	SNP	0.282652749813483
chr1:5759474	1	5759474	3.17367543625e-06	SNP	0.0449316605885736
chr1:5759481	1	5759481	0.000581844171911	SNP	0.256996269667165
chr1:5759506	1	5759506	4.12085813792e-06	SNP	0.0449316605885736
chr1:5759515	1	5759515	0.00054088144021	SNP	0.2513110107777
chr1:5759522	1	5759522	0.000567515230673	SNP	0.255071416694041
chr1:5759574	1	5759574	3.52524773508e-06	SNP	0.0449316605885736
chr1:5759583	1	5759583	0.000198068323367	SNP	0.191998456503205
chr1:5759665	1	5759665	0.00013925203061	SNP	0.171308701408407
chr1:5759706	1	5759706	0.000983059106626	SNP	0.297574759513276
chr1:5759740	1	5759740	5.01439246891e-06	SNP	0.0473478949827906
chr1:5759766	1	5759766	3.59435058232e-06	SNP	0.0449316605885736
chr1:5759767	1	5759767	0.000510999936606	SNP	0.247123822702401
chr1:5759820	1	5759820	5.34262942929e-07	SNP	0.0300307539599791
chr1:5759822	1	5759822	3.05520231118e-06	SNP	0.0449316605885736
chr1:5759832	1	5759832	0.000531803174862	SNP	0.250309863524519
chr1:5759833	1	5759833	3.28282809204e-06	SNP	0.0449316605885736
chr1:5759835	1	5759835	2.50915921871e-06	SNP	0.0435273721015355
chr1:5759844	1	5759844	0.000486693662451	SNP	0.244033023781177
chr1:5759859	1	5759859	4.25274935153e-05	SNP	0.113819118893448
chr1:5759862	1	5759862	0.000589667741136	SNP	0.257830173106304
chr1:5759870	1	5759870	0.000927463214213	SNP	0.292596854764196
chr1:5759880	1	5759880	5.01937703995e-06	SNP	0.0473478949827906
chr1:5759885	1	5759885	3.34569401504e-06	SNP	0.0449316605885736
chr1:5759904	1	5759904	3.93756995507e-06	SNP	0.0449316605885736
chr1:5759907	1	5759907	4.23351006041e-06	SNP	0.0449316605885736
chr1:5759910	1	5759910	3.52957344408e-06	SNP	0.0449316605885736
chr1:5759912	1	5759912	0.000499814667014	SNP	0.245605164215587
chr1:5759938	1	5759938	0.000502446756419	SNP	0.245903246975095
chr1:5759948	1	5759948	4.91006423372e-06	SNP	0.0468363237248795
chr1:5759983	1	5759983	4.94515527678e-06	SNP	0.0470955779347123
chr1:5759984	1	5759984	8.98471066597e-05	SNP	0.148553131278559
chr1:5759995	1	5759995	2.31845791546e-06	SNP	0.0420782093806878
chr1:5759997	1	5759997	0.000399699257492	SNP	0.235530016117305
chr1:5760032	1	5760032	0.000706490176874	SNP	0.269990080749726
chr1:5760037	1	5760037	1.66808436251e-05	SNP	0.078103301629398
chr1:5760061	1	5760061	9.14178110181e-06	SNP	0.0589377375670087
chr1:5760082	1	5760082	4.02516105266e-06	SNP	0.0449316605885736
chr1:5760103	1	5760103	2.41141745329e-06	SNP	0.0428457557848314
chr1:5760113	1	5760113	0.0005080707604	SNP	0.246668644263541
chr1:5760119	1	5760119	0.000550342101458	SNP	0.252954951270738
chr1:5760177	1	5760177	0.000447388515859	SNP	0.238649212090173
chr1:5760214	1	5760214	0.000521867695255	SNP	0.248791849454652
chr1:5760222	1	5760222	0.000844564519207	SNP	0.284850411188816
chr1:5760247	1	5760247	2.09107938625e-05	SNP	0.0841230631831329
chr1:5760275	1	5760275	0.000274957353746	SNP	0.211366567788845
chr1:5760508	1	5760508	0.000493927941094	SNP	0.244671784813043
chr1:5760522	1	5760522	1.16260965511e-05	SNP	0.0669905925043851
chr1:5760534	1	5760534	0.000565846152603	SNP	0.254971601058914
chr1:5760617	1	5760617	0.000522393764089	SNP	0.24886426806138
chr1:5760702	1	5760702	3.87130734449e-06	SNP	0.0449316605885736
chr1:5760716	1	5760716	3.70278743799e-06	SNP	0.0449316605885736
chr1:5760719	1	5760719	4.26492225653e-06	SNP	0.0449316605885736
chr1:5760756	1	5760756	0.000576525286262	SNP	0.256329497026513
chr1:5760769	1	5760769	4.46456224167e-06	SNP	0.0459076839166752
chr1:5760777	1	5760777	0.000465180827313	SNP	0.240854636327703
chr1:5760787	1	5760787	0.000513016003272	SNP	0.247421121745868
chr1:5760794	1	5760794	3.36663944734e-06	SNP	0.0449316605885736
chr1:5760798	1	5760798	4.72175727469e-06	SNP	0.046253383291211
chr1:5760819	1	5760819	3.75592364376e-06	SNP	0.0449316605885736
chr1:5760922	1	5760922	0.000544492927277	SNP	0.251910217127507
chr1:5760924	1	5760924	0.000502947279215	SNP	0.245966757406364
chr1:5760936	1	5760936	3.63963575753e-06	SNP	0.0449316605885736
chr1:5760948	1	5760948	3.62078133724e-06	SNP	0.0449316605885736
chr1:5760961	1	5760961	3.86133310835e-06	SNP	0.0449316605885736
chr1:5760963	1	5760963	0.000536224842698	SNP	0.250694006388733
chr1:5760964	1	5760964	3.44152541204e-06	SNP	0.0449316605885736
chr1:5760966	1	5760966	0.000569017729016	SNP	0.255331838460119
chr1:5760968	1	5760968	3.73654084297e-06	SNP	0.0449316605885736
chr1:5760979	1	5760979	3.82077371308e-06	SNP	0.0449316605885736
chr1:5761037	1	5761037	4.18647434764e-06	SNP	0.0449316605885736
chr1:5761066	1	5761066	0.000571995605145	SNP	0.255688466933762
chr1:5761072	1	5761072	0.000562613508424	SNP	0.254623550907934
chr1:5761077	1	5761077	3.61829628946e-06	SNP	0.0449316605885736
chr1:5761083	1	5761083	0.000546354813978	SNP	0.252231552812412
chr1:5761136	1	5761136	3.63016151147e-06	SNP	0.0449316605885736
chr1:5761158	1	5761158	0.000526512257444	SNP	0.249377396332593
chr1:5761161	1	5761161	4.12222553566e-06	SNP	0.0449316605885736
chr1:5761166	1	5761166	3.9575225927e-06	SNP	0.0449316605885736
chr1:5761189	1	5761189	0.000512489563016	SNP	0.247397946912126
chr1:5761250	1	5761250	0.000510060564185	SNP	0.247007200703083
chr1:5761252	1	5761252	0.000538918164292	SNP	0.251058044726534
chr1:5761258	1	5761258	0.000522575913038	SNP	0.24886426806138
chr1:5761261	1	5761261	0.000534196948051	SNP	0.250516968955612
chr1:5761296	1	5761296	3.18175833621e-06	SNP	0.0449316605885736
chr1:5761330	1	5761330	0.000486329915377	SNP	0.243963157119782
chr1:5761342	1	5761342	3.95741213511e-06	SNP	0.0449316605885736
chr1:5761343	1	5761343	4.17664168603e-06	SNP	0.0449316605885736
chr1:5761435	1	5761435	0.000528870622581	SNP	0.249739253307391
chr1:5761456	1	5761456	0.000188608886686	SNP	0.189160243156211
chr1:5761519	1	5761519	3.72501630616e-06	SNP	0.0449316605885736
chr1:5761564	1	5761564	8.7916346175e-06	SNP	0.0580154022846612
chr1:5761579	1	5761579	8.19280672997e-06	SNP	0.0565782562063822
chr1:5761581	1	5761581	8.09491865479e-06	SNP	0.0565782562063822
chr1:5761585	1	5761585	0.000547607766759	SNP	0.252341194611
chr1:5761588	1	5761588	0.00054298227348	SNP	0.251633336590404
chr1:5761593	1	5761593	8.31571199309e-06	SNP	0.0568707045309922
chr1:5761597	1	5761597	7.73790363082e-06	SNP	0.0564426370832598
chr1:5761640	1	5761640	6.78104198697e-06	SNP	0.0542504959857478
chr1:5761643	1	5761643	0.000576219540131	SNP	0.256306393672226
chr1:5761677	1	5761677	0.000571312368925	SNP	0.255688466933762
chr1:5761683	1	5761683	0.000512253309627	SNP	0.247355967653163
chr1:5761698	1	5761698	0.000543787243076	SNP	0.251726595336061
chr1:5761701	1	5761701	0.000517855222179	SNP	0.248020358392104
chr1:5761818	1	5761818	8.15691668005e-06	SNP	0.0565782562063822
chr1:5761830	1	5761830	0.000250389098377	SNP	0.204609453014308
chr1:5762758	1	5762758	0.000996718653492	SNP	0.298801593951411
chr1:5762775	1	5762775	0.000407492967901	SNP	0.235723672862946
chr1:5762791	1	5762791	0.000488034896613	SNP	0.244248957420731
chr1:5762804	1	5762804	0.000560870814861	SNP	0.254453964667362
chr1:5762838	1	5762838	0.000522552342328	SNP	0.24886426806138
chr1:5762873	1	5762873	3.85678737394e-06	SNP	0.0449316605885736
chr1:5762889	1	5762889	4.15918263618e-06	SNP	0.0449316605885736
chr1:5762934	1	5762934	0.000515442833958	SNP	0.247587303579902
chr1:5763004	1	5763004	0.000485672341563	SNP	0.243903343190908
chr1:5763009	1	5763009	4.20209048566e-06	SNP	0.0449316605885736
chr1:5763012	1	5763012	0.000588484190817	SNP	0.257615514925762
chr1:5763037	1	5763037	0.000502060715377	SNP	0.245836160440396
chr1:5763054	1	5763054	0.000580004881099	SNP	0.256697636512608
chr1:5763089	1	5763089	0.000655350339933	SNP	0.264577027772796
chr1:5763106	1	5763106	0.000557808237538	SNP	0.253966770041357
chr1:5763131	1	5763131	0.000580725510271	SNP	0.256789439734832
chr1:5763138	1	5763138	0.000617716531016	SNP	0.261013124738436
chr1:5763141	1	5763141	3.2971471089e-06	SNP	0.0449316605885736
chr1:5763155	1	5763155	0.000609270387814	SNP	0.260301589531355
chr1:5763159	1	5763159	3.58770489509e-06	SNP	0.0449316605885736
chr1:5763167	1	5763167	3.07736563816e-06	SNP	0.0449316605885736
chr1:5763174	1	5763174	0.000558542776202	SNP	0.254114421661107
chr1:5763224	1	5763224	0.000115783694779	SNP	0.159873744428
chr1:5763226	1	5763226	7.17924890969e-05	SNP	0.1348031261592
chr1:5763237	1	5763237	0.000717409875942	SNP	0.270968564486794
chr1:5763274	1	5763274	0.000526604769501	SNP	0.249381525451533
chr1:5763311	1	5763311	4.50760610643e-06	SNP	0.0459076839166752
chr1:5763330	1	5763330	5.5672217518e-06	SNP	0.0491653164662742
chr1:5763365	1	5763365	3.54221588713e-05	SNP	0.106029872615591
chr1:5763382	1	5763382	0.00029966533705	SNP	0.2175578160163
chr1:5763573	1	5763573	0.00084039451159	SNP	0.284419693546419
chr1:5763574	1	5763574	0.00088387001669	SNP	0.288558787655377
chr1:5763606	1	5763606	5.58035777904e-05	SNP	0.122431301310873
chr1:5763896	1	5763896	3.45489730458e-06	SNP	0.0449316605885736
chr1:5764934	1	5764934	6.87760706034e-05	SNP	0.13231140018105
chr1:5766323	1	5766323	0.000869589517612	SNP	0.287389051918631
chr1:5766706	1	5766706	0.000644433667277	SNP	0.263521703655664
chr1:5766775	1	5766775	0.000916476535893	SNP	0.291521838040886
chr1:5766965	1	5766965	0.000876406220257	SNP	0.287988481965237
chr1:5766982	1	5766982	0.000903422605571	SNP	0.290472479336108
chr1:5766997	1	5766997	0.000890324932466	SNP	0.289237287822147
chr1:5767025	1	5767025	0.000977480478149	SNP	0.296984422099518
chr1:5767183	1	5767183	0.000981757577302	SNP	0.297573887694141
chr1:5767281	1	5767281	0.000830871375025	SNP	0.283513092523888
chr1:5767299	1	5767299	0.000910475330496	SNP	0.290952800197742
chr1:5770027	1	5770027	0.000909531813337	SNP	0.290842855486278
chr1:5770848	1	5770848	0.000801150857948	SNP	0.280458729592415
chr1:5771387	1	5771387	0.000736630571634	SNP	0.273234856596937
chr1:5773112	1	5773112	0.000114912022306	SNP	0.159327582121327
chr1:5805024	1	5805024	0.000286930780362	SNP	0.214476956839077
chr1:5813415	1	5813415	0.000743197041797	SNP	0.274145519220334
chr1:5829936	1	5829936	0.000252361820955	SNP	0.204983179258064
chr1:5830497	1	5830497	0.000218492851591	SNP	0.196523879786947
chr1:5833127	1	5833127	0.000350790353447	SNP	0.228238388444316
chr1:5833128	1	5833128	0.000387561137799	SNP	0.2349173674465
chr1:5878509	1	5878509	0.000364296053134	SNP	0.230888025168692
chr1:5879382	1	5879382	9.39189657046e-05	SNP	0.151138206516663
chr1:5879494	1	5879494	0.000244158203162	SNP	0.20311233319728
chr1:5879521	1	5879521	0.000219903701387	SNP	0.196918752494757
chr1:5880202	1	5880202	0.000237128679649	SNP	0.201642853733498
chr1:5881010	1	5881010	0.000249276693391	SNP	0.204390814350488
chr1:5884362	1	5884362	0.000278310512552	SNP	0.212435256514616
chr1:5891408	1	5891408	0.000451265038594	SNP	0.238992750016356
chr1:5891626	1	5891626	0.000632497660042	SNP	0.26248173428226
chr1:5892146	1	5892146	3.03440041788e-05	SNP	0.0992191261424768
chr1:5969238	1	5969238	0.000424248235788	SNP	0.236784149969942
chr1:6040735	1	6040735	0.000973557766692	SNP	0.296573346882168
chr1:6103504	1	6103504	0.000614146829681	SNP	0.260824895697105
chr1:6110005	1	6110005	2.42032260082e-05	SNP	0.0900958957882241
chr1:6110031	1	6110031	9.34980311699e-06	SNP	0.0590377170618613
chr1:6110044	1	6110044	1.40753092818e-05	SNP	0.0726284672156666
chr1:6110127	1	6110127	3.24940936918e-05	SNP	0.102660587448938
chr1:6110143	1	6110143	3.15019022575e-05	SNP	0.101027364325148
chr1:6110186	1	6110186	3.77926720224e-05	SNP	0.108283774919772
chr1:6110373	1	6110373	0.000193472544085	SNP	0.190314730686972
chr1:6124386	1	6124386	7.71401678555e-05	SNP	0.13880186254405
chr1:6125069	1	6125069	9.35320599155e-06	SNP	0.0590377170618613
chr1:6125074	1	6125074	0.000829313772527	SNP	0.283369887039907
chr1:6125099	1	6125099	0.000888237181211	SNP	0.288954375841931
chr1:6125319	1	6125319	1.427262775e-05	SNP	0.0728479819117586
chr1:6125340	1	6125340	2.07145413055e-08	SNP	0.00494222178835997
chr1:6125396	1	6125396	0.000690513970672	SNP	0.268076171108226
chr1:6125400	1	6125400	9.92822737571e-09	SNP	0.00492459686084283
chr1:6125401	1	6125401	0.000825173495781	SNP	0.282820983011939
chr1:6125402	1	6125402	0.000832606152017	SNP	0.283542344938172
chr1:6125418	1	6125418	9.48971479202e-09	SNP	0.00492459686084283
chr1:6125462	1	6125462	2.09721351998e-08	SNP	0.00494222178835997
chr1:6125497	1	6125497	1.97956431743e-08	SNP	0.00494222178835997
chr1:6125512	1	6125512	2.15881468593e-08	SNP	0.00494222178835997
chr1:6125518	1	6125518	2.1190496968e-08	SNP	0.00494222178835997
chr1:6125525	1	6125525	1.83988511076e-08	SNP	0.00494222178835997
chr1:6125532	1	6125532	1.99803924052e-08	SNP	0.00494222178835997
chr1:6125556	1	6125556	6.55951304133e-06	SNP	0.0535650748954681
chr1:6125583	1	6125583	5.95382097924e-06	SNP	0.0508444096470711
chr1:6125606	1	6125606	2.09016067295e-06	SNP	0.040727836799695
chr1:6125619	1	6125619	7.18112555725e-06	SNP	0.0553675663776024
chr1:6125660	1	6125660	6.01531293984e-06	SNP	0.0512225582934112
chr1:6126779	1	6126779	0.000690486451657	SNP	0.268076171108226
chr1:6126957	1	6126957	0.000448160838671	SNP	0.238656500302965
chr1:6126959	1	6126959	0.000471707011899	SNP	0.241594814327327
chr1:6127056	1	6127056	0.000430895771251	SNP	0.237370469956559
chr1:6127212	1	6127212	0.000450671622441	SNP	0.238992750016356
chr1:6127500	1	6127500	0.000772666141117	SNP	0.277498901177899
chr1:6128640	1	6128640	8.70804836946e-05	SNP	0.146047809812594
chr1:6128723	1	6128723	7.88251911962e-05	SNP	0.140203896629889
chr1:6128774	1	6128774	8.91549319088e-05	SNP	0.148113288277673
chr1:6128801	1	6128801	0.000100263115238	SNP	0.153648563479722
chr1:6128980	1	6128980	8.25801378311e-05	SNP	0.142930081960853
chr1:6129034	1	6129034	0.000611125514179	SNP	0.260454948460077
chr1:6130379	1	6130379	0.000585546033614	SNP	0.257435797021667
chr1:6130436	1	6130436	0.000672033607571	SNP	0.265981680347315
chr1:6130492	1	6130492	0.000641199632694	SNP	0.263467646341353
chr1:6130549	1	6130549	0.000828803457197	SNP	0.283291294570799
chr1:6132760	1	6132760	0.000954373957326	SNP	0.295239025548981
chr1:6132775	1	6132775	0.000637753659838	SNP	0.263105248011658
chr1:6132788	1	6132788	0.000646662070692	SNP	0.263617555700506
chr1:6132940	1	6132940	0.000443738214295	SNP	0.238137105605901
chr1:6132944	1	6132944	0.000461291089959	SNP	0.240198923403402
chr1:6132950	1	6132950	0.000463341794342	SNP	0.240580769591248
chr1:6132963	1	6132963	0.000778162539626	SNP	0.277887027159349
chr1:6132964	1	6132964	0.000854873131834	SNP	0.285915393251407
chr1:6132972	1	6132972	0.000521890346821	SNP	0.248791849454652
chr1:6133008	1	6133008	0.000528770116649	SNP	0.249731417346068
chr1:6139398	1	6139398	0.000995640364591	SNP	0.298750621321602
chr1:6139466	1	6139466	0.000942230015358	SNP	0.294047940015963
chr1:6139469	1	6139469	0.000994967025088	SNP	0.298712778195739
chr1:6139496	1	6139496	0.000527056226123	SNP	0.249436556429171
chr1:6139840	1	6139840	0.000978938349142	SNP	0.29725910940118
chr1:6139864	1	6139864	0.000950801172449	SNP	0.294913700796994
chr1:6139880	1	6139880	0.00091912300227	SNP	0.291793585879918
chr1:6139954	1	6139954	0.000954653365605	SNP	0.29524696482015
chr1:6140267	1	6140267	0.000956605338221	SNP	0.295513877656398
chr1:6140699	1	6140699	0.000963756913819	SNP	0.296061229261435
chr1:6141668	1	6141668	0.000968139639012	SNP	0.296382919528066
chr1:6153145	1	6153145	0.000161004618999	SNP	0.180375992918643
chr1:6166916	1	6166916	0.000222311777829	SNP	0.197884311280029
chr1:6166949	1	6166949	0.000821845132764	SNP	0.282616337834569
chr1:6168593	1	6168593	5.64076672692e-05	SNP	0.122903490696442
chr1:6168640	1	6168640	0.000150376925592	SNP	0.176403703543581
chr1:6168744	1	6168744	0.000529684945671	SNP	0.249941380182695
chr1:6168770	1	6168770	0.000142092235258	SNP	0.172746458356898
chr1:6168786	1	6168786	0.000150608739536	SNP	0.176407630407957
chr1:6168796	1	6168796	0.000736055612168	SNP	0.273094251726075
chr1:6168806	1	6168806	0.000152784891315	SNP	0.177649001679898
chr1:6169434	1	6169434	0.000385057371567	SNP	0.234913600763154
chr1:6172428	1	6172428	0.000537911672189	SNP	0.250942688136628
chr1:6263775	1	6263775	0.000990662713842	SNP	0.298135978777911
chr1:6362689	1	6362689	0.000800080261748	SNP	0.280286374092035
chr1:6478649	1	6478649	0.000401970521594	SNP	0.235530016117305
chr1:6478752	1	6478752	0.00024269816621	SNP	0.202628616908486
chr1:6478762	1	6478762	0.000246258820706	SNP	0.203582064469808
chr1:6483860	1	6483860	0.000568769050389	SNP	0.255261070487768
chr1:6484403	1	6484403	0.00070949370788	SNP	0.270151604233905
chr1:6484418	1	6484418	0.000830618437428	SNP	0.283513092523888
chr1:6485297	1	6485297	0.000341288354448	SNP	0.226584612032028
chr1:6485395	1	6485395	0.000392316834831	SNP	0.235361479006787
chr1:6485437	1	6485437	0.000901299789874	SNP	0.290339206068561
chr1:6485439	1	6485439	0.000477112287919	SNP	0.242378981469181
chr1:6485466	1	6485466	0.000834834922445	SNP	0.28390692557068
chr1:6485470	1	6485470	0.000850571052562	SNP	0.285434918949939
chr1:6485473	1	6485473	0.000810386463022	SNP	0.281276592775012
chr1:6485485	1	6485485	0.000379370686021	SNP	0.234526709028698
chr1:6485492	1	6485492	0.000361318426228	SNP	0.230090179242117
chr1:6485524	1	6485524	0.000381666052876	SNP	0.234819334551059
chr1:6485552	1	6485552	0.000286167650542	SNP	0.214173887856022
chr1:6485559	1	6485559	0.000317005389753	SNP	0.221733826737612
chr1:6485571	1	6485571	0.000268021267904	SNP	0.20913946927589
chr1:6560312	1	6560312	0.000481977401225	SNP	0.243506887177416
chr1:6561405	1	6561405	2.74412454548e-06	SNP	0.0449316605885736
chr1:6561407	1	6561407	2.32341147862e-06	SNP	0.0420782093806878
chr1:6561492	1	6561492	1.48172843563e-08	SNP	0.00494222178835997
chr1:6561726	1	6561726	0.000818167897848	SNP	0.282145102569674
chr1:6562917	1	6562917	0.000717889752572	SNP	0.271042038357619
chr1:6562949	1	6562949	0.000987825551064	SNP	0.297985704405763
chr1:6563398	1	6563398	0.000443497347491	SNP	0.238137105605901
chr1:6563426	1	6563426	0.000115173756116	SNP	0.159466135522145
chr1:6563804	1	6563804	0.000273670294524	SNP	0.211055382479167
chr1:6564985	1	6564985	0.00098045087598	SNP	0.297445258954667
chr1:6564987	1	6564987	0.000964024795004	SNP	0.296099079092844
chr1:6565000	1	6565000	5.78199403865e-05	SNP	0.123515312421884
chr1:6565007	1	6565007	0.000818340927735	SNP	0.282161799726501
chr1:6566155	1	6566155	0.000686023400719	SNP	0.267630025693486
chr1:6566291	1	6566291	0.000931354025932	SNP	0.292973252999229
chr1:6567202	1	6567202	0.000858059635378	SNP	0.286141710237759
chr1:6567317	1	6567317	0.000848926723431	SNP	0.285149351231491
chr1:6567366	1	6567366	0.000785841252283	SNP	0.278637294011871
chr1:6567554	1	6567554	0.000443351744099	SNP	0.238137105605901
chr1:6568135	1	6568135	0.000212825996208	SNP	0.195579533002749
chr1:6568313	1	6568313	0.000858654299625	SNP	0.286141710237759
chr1:6568883	1	6568883	0.000163288107089	SNP	0.181161139361623
chr1:6569607	1	6569607	0.000105339378259	SNP	0.15573893314213
chr1:6569658	1	6569658	1.78089147125e-05	SNP	0.0795035388376565
chr1:6572690	1	6572690	0.000554524771668	SNP	0.253546079531328
chr1:6572708	1	6572708	0.000573480461534	SNP	0.255855797790641
chr1:6572725	1	6572725	0.000477453572155	SNP	0.242380965284705
chr1:6573975	1	6573975	0.00026806820947	SNP	0.20913946927589
chr1:6574021	1	6574021	0.000390631563055	SNP	0.23524305660645
chr1:6574207	1	6574207	2.39121198196e-05	SNP	0.0894036459413671
chr1:6574212	1	6574212	2.5450898042e-05	SNP	0.0926542978647217
chr1:6574421	1	6574421	0.000215659777178	SNP	0.196175795005268
chr1:6574573	1	6574573	0.000272647383427	SNP	0.210645650504234
chr1:6574577	1	6574577	0.000234153706791	SNP	0.201190218146073
chr1:6574697	1	6574697	0.000265775647906	SNP	0.208701800153703
chr1:6574960	1	6574960	0.000240775821502	SNP	0.202441320740468
chr1:6574980	1	6574980	0.00027701649576	SNP	0.211978009313942
chr1:6575051	1	6575051	0.000104711689369	SNP	0.155421007182873
chr1:6575158	1	6575158	4.18638664366e-06	SNP	0.0449316605885736
chr1:6575261	1	6575261	0.000721781399018	SNP	0.271620025867529
chr1:6575362	1	6575362	0.00037385186912	SNP	0.232995837567847
chr1:6575423	1	6575423	0.000263232509568	SNP	0.20830757346325
chr1:6575479	1	6575479	0.000300215828251	SNP	0.217646783807406
chr1:6575509	1	6575509	0.000265756090455	SNP	0.208701800153703
chr1:6575855	1	6575855	0.000262779255369	SNP	0.208084777182795
chr1:6575992	1	6575992	0.0003053817768	SNP	0.218773440745976
chr1:6576082	1	6576082	0.000890370263275	SNP	0.289237287822147
chr1:6576103	1	6576103	0.000422646260724	SNP	0.236683467270079
chr1:6576134	1	6576134	0.000267975227334	SNP	0.20913946927589
chr1:6576345	1	6576345	0.000398051775222	SNP	0.235530016117305
chr1:6578069	1	6578069	8.02158053381e-05	SNP	0.141525909430214
chr1:6578210	1	6578210	0.000174888973503	SNP	0.184696651389962
chr1:6578567	1	6578567	0.000404111249855	SNP	0.235530016117305
chr1:6578576	1	6578576	9.45355388038e-05	SNP	0.151588882511561
chr1:6578579	1	6578579	0.000295012937084	SNP	0.216214688012581
chr1:6578587	1	6578587	0.000263290621602	SNP	0.20830757346325
chr1:6578718	1	6578718	0.000322206851623	SNP	0.222695255908492
chr1:6579357	1	6579357	0.000350550648236	SNP	0.228238388444316
chr1:6579964	1	6579964	1.52679985756e-08	SNP	0.00494222178835997
chr1:6581237	1	6581237	4.61296343297e-05	SNP	0.115903130541879
chr1:6581333	1	6581333	0.000574627678822	SNP	0.256129911912841
chr1:6581698	1	6581698	0.000758752758298	SNP	0.275921080265971
chr1:6581874	1	6581874	0.000439335506158	SNP	0.238019532598075
chr1:6581915	1	6581915	0.000322547167857	SNP	0.222798149709941
chr1:6581967	1	6581967	0.000601250696499	SNP	0.259472356642826
chr1:6583183	1	6583183	0.000175758897519	SNP	0.185160816441027
chr1:6583398	1	6583398	0.00063348224653	SNP	0.262570604936154
chr1:6584389	1	6584389	4.69050823333e-05	SNP	0.116549006623181
chr1:6585164	1	6585164	0.00019715246545	SNP	0.191800411604476
chr1:6586414	1	6586414	0.000239900620806	SNP	0.202256173120419
chr1:6587308	1	6587308	1.2755634707e-05	SNP	0.0699121186569886
chr1:6587337	1	6587337	1.91703555975e-06	SNP	0.0394832879361422
chr1:6587435	1	6587435	8.06562651183e-05	SNP	0.141701654521533
chr1:6587617	1	6587617	0.000197256183514	SNP	0.191800411604476
chr1:6587824	1	6587824	0.000188752217496	SNP	0.189160243156211
chr1:6587870	1	6587870	0.000211386554414	SNP	0.195341357511975
chr1:6587901	1	6587901	0.000212483212504	SNP	0.19550682464302
chr1:6587910	1	6587910	0.000187810354409	SNP	0.189160243156211
chr1:6587925	1	6587925	0.000197032786887	SNP	0.191780140502045
chr1:6587983	1	6587983	0.000189496919367	SNP	0.189251119260326
chr1:6587985	1	6587985	0.000190272479901	SNP	0.189354588669011
chr1:6590674	1	6590674	6.78460898896e-05	SNP	0.131866775632545
chr1:6590703	1	6590703	0.000110019320335	SNP	0.15719180730025
chr1:6735765	1	6735765	0.000907812885602	SNP	0.290790896192332
chr1:6735767	1	6735767	0.000831151602533	SNP	0.283513781894703
chr1:6763282	1	6763282	0.000458321262695	SNP	0.239951138383754
chr1:6779355	1	6779355	0.000685513724258	SNP	0.267621450916674
chr1:7174417	1	7174417	7.86530490933e-05	SNP	0.140116384908806
chr1:7174436	1	7174436	0.000161141851314	SNP	0.180418505809482
chr1:7174442	1	7174442	0.000238423794425	SNP	0.20195743999671
chr1:7174447	1	7174447	0.000681043870587	SNP	0.267331795821888
chr1:7366971	1	7366971	0.000509740570245	SNP	0.247002874064452
chr1:7367352	1	7367352	0.00055475335557	SNP	0.253573574606319
chr1:7367358	1	7367358	0.000546798371107	SNP	0.25229730109966
chr1:7472512	1	7472512	0.00014971748808	SNP	0.176186185097814
chr1:7472516	1	7472516	0.000397008172388	SNP	0.235530016117305
chr1:7472521	1	7472521	0.000235262301871	SNP	0.201309569679097
chr1:7474785	1	7474785	0.000835229616754	SNP	0.283971247406122
chr1:7474840	1	7474840	0.000951623782405	SNP	0.295020569819884
chr1:7474873	1	7474873	7.75195514573e-05	SNP	0.139231968137461
chr1:7475008	1	7475008	0.000276632712043	SNP	0.211921630841348
chr1:7492720	1	7492720	0.000227455714052	SNP	0.199538735009836
chr1:7493112	1	7493112	3.73835554874e-05	SNP	0.108035153817574
chr1:7493452	1	7493452	3.9513987859e-05	SNP	0.110220729546693
chr1:7615138	1	7615138	7.69019079208e-05	SNP	0.138738531262828
chr1:7656961	1	7656961	0.000383513286445	SNP	0.234819334551059
chr1:7662327	1	7662327	0.000181394431346	SNP	0.186676540035581
chr1:7662806	1	7662806	4.91126746426e-05	SNP	0.117827601441614
chr1:7663366	1	7663366	0.000251069618896	SNP	0.204659509224296
chr1:7663671	1	7663671	0.000287278346781	SNP	0.21460200866073
chr1:7663750	1	7663750	0.000247406755881	SNP	0.203908009748665
chr1:7663900	1	7663900	0.000257220999607	SNP	0.206534513832156
chr1:7664740	1	7664740	0.000233635972465	SNP	0.200936653624416
chr1:7665393	1	7665393	0.000999383029496	SNP	0.299043064816921
chr1:7665544	1	7665544	0.000240197068245	SNP	0.202333814972326
chr1:7665561	1	7665561	0.000277815891165	SNP	0.212220999304452
chr1:7665571	1	7665571	0.000252140352585	SNP	0.204942662006083
chr1:7665662	1	7665662	0.000242300174783	SNP	0.202628616908486
chr1:7665905	1	7665905	0.000260320357864	SNP	0.207483726021872
chr1:7666384	1	7666384	0.000369039089696	SNP	0.23197358737648
chr1:7666445	1	7666445	5.37925007237e-05	SNP	0.121053199671128
chr1:7666690	1	7666690	0.000772794560262	SNP	0.277498901177899
chr1:7666714	1	7666714	0.000251747077736	SNP	0.204763360309114
chr1:7667201	1	7667201	0.000608307288316	SNP	0.260194700173098
chr1:7667321	1	7667321	0.000455165791227	SNP	0.239627514818811
chr1:7667691	1	7667691	3.39743180463e-05	SNP	0.104413817636635
chr1:7672097	1	7672097	0.000625755749491	SNP	0.261955247663474
chr1:7676972	1	7676972	0.00083921020716	SNP	0.28431772131797
chr1:7909385	1	7909385	0.000764111430288	SNP	0.27661916600676
chr1:8682803	1	8682803	0.00028297670203	SNP	0.213586659391446
chr1:8683183	1	8683183	0.000601619105598	SNP	0.259472356642826
chr1:8807004	1	8807004	0.000211953898328	SNP	0.195425310265275
chr1:9046118	1	9046118	0.000610459965526	SNP	0.260361306522111
chr1:9047438	1	9047438	0.000531563720167	SNP	0.250276320442625
chr1:9051737	1	9051737	0.000857531296421	SNP	0.286063414852606
chr1:9051779	1	9051779	0.000814348297523	SNP	0.281703768776631
chr1:9060173	1	9060173	0.000536425534126	SNP	0.250694006388733
chr1:9061786	1	9061786	0.000925356526135	SNP	0.292524249519643
chr1:9061903	1	9061903	0.000629033305486	SNP	0.262159033408911
chr1:9063119	1	9063119	0.000777139995364	SNP	0.277814142144247
chr1:9063132	1	9063132	0.000799194913474	SNP	0.28020248183965
chr1:9063472	1	9063472	0.000753935964958	SNP	0.275318236053658
chr1:9063551	1	9063551	0.000705568697433	SNP	0.269957705886201
chr1:9074116	1	9074116	0.000906531796885	SNP	0.290692057336611
chr1:9085569	1	9085569	0.000624637143752	SNP	0.261916057058478
chr1:9094140	1	9094140	0.000382348880918	SNP	0.234819334551059
chr1:9165025	1	9165025	0.000473064068925	SNP	0.241745937912599
chr1:9165068	1	9165068	0.00056624535287	SNP	0.254985337275931
chr1:9165111	1	9165111	0.000542522415102	SNP	0.251602881525358
chr1:9165133	1	9165133	0.000535885419271	SNP	0.250694006388733
chr1:9194944	1	9194944	0.000722720072589	SNP	0.271783129792944
chr1:9210459	1	9210459	0.000463794550387	SNP	0.240597444937412
chr1:9261312	1	9261312	0.000106520105096	SNP	0.156220327359418
chr1:9404140	1	9404140	0.000980529685594	SNP	0.297454007144945
chr1:9494992	1	9494992	0.000171953612401	SNP	0.184228011124218
chr1:9496184	1	9496184	0.000559106912589	SNP	0.25424284402333
chr1:9602804	1	9602804	0.000758114828807	SNP	0.27582390796294
chr1:10029366	1	10029366	0.000724539343674	SNP	0.271984035183412
chr1:10029908	1	10029908	0.00097285314703	SNP	0.296564048517242
chr1:10030287	1	10030287	0.000863836381242	SNP	0.28676237340752
chr1:10480066	1	10480066	0.000989552300228	SNP	0.298120096599653
chr1:10741390	1	10741390	0.000919909835145	SNP	0.291918822701603
chr1:10741543	1	10741543	0.000117736157435	SNP	0.160483106341277
chr1:10863043	1	10863043	0.000430108142026	SNP	0.237200555634987
chr1:10863261	1	10863261	0.000540737975864	SNP	0.2513110107777
chr1:10863414	1	10863414	0.000761448114765	SNP	0.276074778722329
chr1:10863438	1	10863438	0.000887452785339	SNP	0.288908513075188
chr1:10863455	1	10863455	0.000601129271481	SNP	0.259472356642826
chr1:10863519	1	10863519	0.000477500846829	SNP	0.242384292002977
chr1:10863692	1	10863692	0.000407088273973	SNP	0.235617064042029
chr1:10863701	1	10863701	0.000469271311892	SNP	0.241251862643125
chr1:10863854	1	10863854	0.000600599230535	SNP	0.259472356642826
chr1:10863877	1	10863877	0.000332546763934	SNP	0.224788040569446
chr1:10863942	1	10863942	0.00049264171172	SNP	0.244456002120071
chr1:10863980	1	10863980	0.000346047917076	SNP	0.22747202824878
chr1:10864134	1	10864134	0.000537627776079	SNP	0.250898168815273
chr1:10864195	1	10864195	0.000909993353523	SNP	0.290934004942053
chr1:10864414	1	10864414	0.000487175999036	SNP	0.244043899992184
chr1:10864421	1	10864421	0.000585911702906	SNP	0.257435797021667
chr1:10864484	1	10864484	0.000898527956698	SNP	0.290052638329643
chr1:10864563	1	10864563	0.000745593107823	SNP	0.274515371837226
chr1:10864589	1	10864589	0.000692605106042	SNP	0.268360222534313
chr1:10864893	1	10864893	0.000746935028048	SNP	0.274635971457634
chr1:10864903	1	10864903	0.0006281861703	SNP	0.26209515541052
chr1:10865134	1	10865134	0.000601779969576	SNP	0.259472356642826
chr1:10865499	1	10865499	0.000159308097538	SNP	0.179454873687603
chr1:10865503	1	10865503	0.000895839065848	SNP	0.289821016314639
chr1:10865504	1	10865504	0.000317473634774	SNP	0.221793229510128
chr1:10865809	1	10865809	0.00067602790877	SNP	0.266676276202095
chr1:10865827	1	10865827	0.000875686025635	SNP	0.287988481965237
chr1:10865836	1	10865836	0.000696379220212	SNP	0.268858180160361
chr1:10865849	1	10865849	0.000737002469312	SNP	0.273282956703566
chr1:10865868	1	10865868	0.000656617618469	SNP	0.264677972563696
chr1:10866573	1	10866573	0.000710105206381	SNP	0.270151604233905
chr1:10866673	1	10866673	0.000663985588605	SNP	0.265399278312707
chr1:10866715	1	10866715	0.000868841346505	SNP	0.287389051918631
chr1:10866795	1	10866795	0.00061838974953	SNP	0.261013124738436
chr1:10867319	1	10867319	0.000416388411898	SNP	0.236163386314588
chr1:10867324	1	10867324	0.000353557626332	SNP	0.228767521464778
chr1:10867361	1	10867361	0.000350019829102	SNP	0.228134619687506
chr1:10867398	1	10867398	0.00087810444913	SNP	0.28806689770592
chr1:10867576	1	10867576	0.000514312378232	SNP	0.24747128785097
chr1:10867821	1	10867821	0.000232263556539	SNP	0.200482595097825
chr1:10867844	1	10867844	5.35964313624e-05	SNP	0.121053199671128
chr1:10868253	1	10868253	0.000412175276499	SNP	0.236008802738655
chr1:10868557	1	10868557	3.51035536464e-06	SNP	0.0449316605885736
chr1:10868576	1	10868576	1.05350741094e-05	SNP	0.0634699639852908
chr1:10868587	1	10868587	5.33747571412e-07	SNP	0.0300307539599791
chr1:10868640	1	10868640	8.89895731363e-06	SNP	0.0582073659160539
chr1:10868664	1	10868664	4.2737040809e-07	SNP	0.0295791855318418
chr1:10868665	1	10868665	0.000510358379466	SNP	0.24703632422269
chr1:10868675	1	10868675	6.87530846461e-07	SNP	0.0300307539599791
chr1:10868712	1	10868712	4.11478599782e-07	SNP	0.0295086523654291
chr1:10868722	1	10868722	8.63123573557e-06	SNP	0.0575954716378722
chr1:10868792	1	10868792	8.41014214605e-06	SNP	0.0571451589691532
chr1:10868811	1	10868811	4.41443463899e-06	SNP	0.0457226620810846
chr1:10868824	1	10868824	8.2978606919e-06	SNP	0.0568707045309922
chr1:10868838	1	10868838	7.52510912402e-06	SNP	0.0562082417391347
chr1:10868878	1	10868878	0.000858568011667	SNP	0.286141710237759
chr1:10869113	1	10869113	4.14546600963e-05	SNP	0.112402804655456
chr1:10869622	1	10869622	0.000421466241958	SNP	0.236512858498871
chr1:10869694	1	10869694	0.000248355861394	SNP	0.204237765592185
chr1:10869713	1	10869713	0.000236613802393	SNP	0.201398745790691
chr1:10869739	1	10869739	0.000394371787353	SNP	0.235469389551475
chr1:10869742	1	10869742	0.000387523600638	SNP	0.2349173674465
chr1:10869793	1	10869793	0.000405820428122	SNP	0.235530016117305
chr1:10869807	1	10869807	0.00041641182068	SNP	0.236163386314588
chr1:10869974	1	10869974	0.00036259457214	SNP	0.230358626964372
chr1:10870448	1	10870448	0.000561362672492	SNP	0.254514249251541
chr1:11006323	1	11006323	0.000305395856912	SNP	0.218773440745976
chr1:11006433	1	11006433	0.000582969817979	SNP	0.257166686954081
chr1:11396773	1	11396773	0.000945448156149	SNP	0.29444209962812
chr1:11574471	1	11574471	0.000354515097121	SNP	0.228941941862017
chr1:11776285	1	11776285	0.000681685912353	SNP	0.267456868513281
chr1:11813203	1	11813203	0.000785359792342	SNP	0.278632396724101
chr1:12053321	1	12053321	2.52605803684e-05	SNP	0.0924136208422029
chr1:12160829	1	12160829	2.07745434186e-06	SNP	0.040727836799695
chr1:12161541	1	12161541	4.33306932427e-05	SNP	0.114285113872707
chr1:12161786	1	12161786	4.43727074908e-05	SNP	0.115277457009785
chr1:12161803	1	12161803	0.000128883714378	SNP	0.166283024088377
chr1:12161813	1	12161813	3.18734854457e-06	SNP	0.0449316605885736
chr1:12161940	1	12161940	0.000181996909086	SNP	0.186999609208929
chr1:12162367	1	12162367	0.000116306786249	SNP	0.160053907749793
chr1:12198388	1	12198388	0.000967943132736	SNP	0.296382919528066
chr1:12524375	1	12524375	0.000754040319903	SNP	0.275318236053658
chr1:12524417	1	12524417	0.000811473347055	SNP	0.281475327897056
chr1:12525761	1	12525761	0.000429805290698	SNP	0.237185943963195
chr1:12525913	1	12525913	0.000645699007074	SNP	0.263568339100886
chr1:12526063	1	12526063	0.000305867610845	SNP	0.218979613949147
chr1:12526067	1	12526067	0.000467672319082	SNP	0.241033551088032
chr1:12526383	1	12526383	0.000442795507075	SNP	0.238137105605901
chr1:12526438	1	12526438	1.73824250943e-05	SNP	0.0792829990774107
chr1:12526701	1	12526701	5.28118807315e-05	SNP	0.120764053219217
chr1:12526776	1	12526776	5.62024188468e-05	SNP	0.122843703781678
chr1:12526895	1	12526895	5.6664065497e-05	SNP	0.123004357119499
chr1:12526904	1	12526904	5.15665052611e-05	SNP	0.119616547379507
chr1:12526939	1	12526939	5.25434194803e-05	SNP	0.120567033746015
chr1:12526951	1	12526951	4.60142815546e-05	SNP	0.115865747962984
chr1:12527025	1	12527025	0.000414436212967	SNP	0.236008802738655
chr1:12598232	1	12598232	0.00067087134864	SNP	0.265981680347315
chr1:12598801	1	12598801	0.000978688879315	SNP	0.297213681578943
chr1:12605890	1	12605890	0.000251015634561	SNP	0.204659509224296
chr1:12633623	1	12633623	0.000433711820528	SNP	0.23774029044148
chr1:12780906	1	12780906	0.00071553722247	SNP	0.270745653879996
chr1:12781428	1	12781428	0.000220053797599	SNP	0.196970676611859
chr1:12781435	1	12781435	0.000144715694396	SNP	0.173980131449486
chr1:12781438	1	12781438	0.00093088498647	SNP	0.292918590569424
chr1:12781474	1	12781474	0.000499445662599	SNP	0.245592244261611
chr1:12781489	1	12781489	0.000479137515919	SNP	0.242718302156695
chr1:12781595	1	12781595	0.000490577175264	SNP	0.244297791577162
chr1:12781602	1	12781602	0.000450375118775	SNP	0.238992750016356
chr1:12781622	1	12781622	0.000443443079284	SNP	0.238137105605901
chr1:12781626	1	12781626	0.000451939270929	SNP	0.239051777319525
chr1:12781628	1	12781628	0.000883549332542	SNP	0.28850156500531
chr1:12781649	1	12781649	0.000502697493645	SNP	0.245909942618853
chr1:12781667	1	12781667	0.000491176013395	SNP	0.244349796647241
chr1:12781747	1	12781747	0.000431823290028	SNP	0.237558230058142
chr1:12781792	1	12781792	0.000516190539309	SNP	0.247701434415514
chr1:12781799	1	12781799	0.000418338512107	SNP	0.236163386314588
chr1:12781854	1	12781854	0.00073508892178	SNP	0.273011828354916
chr1:12781914	1	12781914	0.000480516037066	SNP	0.243085614050452
chr1:12781932	1	12781932	0.000783845013277	SNP	0.278580690688611
chr1:12781964	1	12781964	0.000513728190496	SNP	0.24747128785097
chr1:12781965	1	12781965	0.000661182981612	SNP	0.265102731711772
chr1:12781997	1	12781997	0.000445117870896	SNP	0.238330854429673
chr1:12782053	1	12782053	0.000497632896012	SNP	0.245302603400396
chr1:12782055	1	12782055	0.000453266995944	SNP	0.239307484844485
chr1:12782061	1	12782061	0.000688770112838	SNP	0.268016831168082
chr1:12782064	1	12782064	0.000743997415595	SNP	0.274242459980164
chr1:12782449	1	12782449	0.000137329178694	SNP	0.170508097330421
chr1:12782496	1	12782496	0.000141459790745	SNP	0.172364831214871
chr1:12782521	1	12782521	0.000129307050975	SNP	0.166392945630758
chr1:12782757	1	12782757	0.000212514324691	SNP	0.19550682464302
chr1:12782853	1	12782853	0.00011869144469	SNP	0.161318774787874
chr1:12783108	1	12783108	0.000313985031171	SNP	0.221068526139364
chr1:12783191	1	12783191	0.000346575099767	SNP	0.227566109551275
chr1:12783236	1	12783236	4.3692844825e-05	SNP	0.114467503346225
chr1:12783253	1	12783253	0.00062955244767	SNP	0.262230215440021
chr1:12783260	1	12783260	0.000936678020998	SNP	0.293482589218192
chr1:12783384	1	12783384	0.000530123134734	SNP	0.250013353705705
chr1:12783568	1	12783568	2.53446737325e-05	SNP	0.0924994531693357
chr1:12783576	1	12783576	5.31081722666e-05	SNP	0.120907365997688
chr1:12783875	1	12783875	0.000300845023997	SNP	0.217793831561765
chr1:12783877	1	12783877	0.000317137666267	SNP	0.221733826737612
chr1:12783886	1	12783886	0.000185912592345	SNP	0.18840756320004
chr1:12783888	1	12783888	0.000220261069606	SNP	0.197001666141008
chr1:12783944	1	12783944	0.000223443654413	SNP	0.198164305520138
chr1:12783965	1	12783965	0.000463330184664	SNP	0.240580769591248
chr1:12783968	1	12783968	0.000418143517258	SNP	0.236163386314588
chr1:12784554	1	12784554	0.000876813194948	SNP	0.28802427930782
chr1:12785122	1	12785122	0.000294784731137	SNP	0.216214688012581
chr1:12785281	1	12785281	0.000574946794919	SNP	0.256182888079824
chr1:12785618	1	12785618	4.20255625349e-05	SNP	0.113239523886847
chr1:12785638	1	12785638	5.54130646151e-05	SNP	0.122088283033905
chr1:12785713	1	12785713	5.43884980002e-05	SNP	0.12134304602234
chr1:12785717	1	12785717	5.11207028178e-05	SNP	0.119289018639078
chr1:12785720	1	12785720	4.93191493205e-05	SNP	0.117847958809316
chr1:12785758	1	12785758	0.000567831099097	SNP	0.255103424997798
chr1:12785788	1	12785788	0.000634952383505	SNP	0.26271285071157
chr1:12785802	1	12785802	0.000632519557277	SNP	0.26248173428226
chr1:12785821	1	12785821	3.06852475798e-05	SNP	0.0996431347510344
chr1:12785837	1	12785837	3.74956761389e-05	SNP	0.108035153817574
chr1:12785851	1	12785851	0.000119793355673	SNP	0.161868743082625
chr1:12785858	1	12785858	3.4387005192e-05	SNP	0.104701770536494
chr1:12785908	1	12785908	0.000172614347279	SNP	0.184228011124218
chr1:12785939	1	12785939	5.96125574829e-05	SNP	0.124681493524944
chr1:12785959	1	12785959	9.47033289768e-06	SNP	0.0594616728648609
chr1:12786035	1	12786035	0.000583929114909	SNP	0.257244421769088
chr1:12786038	1	12786038	0.000555531730816	SNP	0.253691789794557
chr1:12786077	1	12786077	0.000396871273089	SNP	0.235530016117305
chr1:12786086	1	12786086	7.49090793783e-05	SNP	0.13723582857419
chr1:12786186	1	12786186	5.47321552117e-05	SNP	0.121468590358249
chr1:12786216	1	12786216	9.85406489733e-05	SNP	0.15330300491973
chr1:12786227	1	12786227	0.00010577647249	SNP	0.156075020645627
chr1:12786259	1	12786259	0.000310916184334	SNP	0.220398226294185
chr1:12786304	1	12786304	0.000106042343406	SNP	0.15620831597249
chr1:12786311	1	12786311	0.000115697316381	SNP	0.159846808963244
chr1:12786312	1	12786312	0.000127053545058	SNP	0.165337300366287
chr1:12786326	1	12786326	0.000124210477848	SNP	0.163404964959022
chr1:12786366	1	12786366	0.000782512379023	SNP	0.278381288742157
chr1:12786410	1	12786410	0.000608510239629	SNP	0.260195646109964
chr1:12786413	1	12786413	0.000454627919425	SNP	0.23953732169908
chr1:12786423	1	12786423	0.000347733547424	SNP	0.227660471554976
chr1:12786465	1	12786465	0.000648023729522	SNP	0.263829741432205
chr1:12786528	1	12786528	3.43940188237e-05	SNP	0.104701770536494
chr1:12786575	1	12786575	9.02207304025e-05	SNP	0.148841922461496
chr1:12786593	1	12786593	0.000499180193697	SNP	0.245592244261611
chr1:12786647	1	12786647	0.000378357899215	SNP	0.234127860167356
chr1:12786658	1	12786658	0.000373501692143	SNP	0.232963490677583
chr1:12786662	1	12786662	0.000384175705403	SNP	0.234871573482413
chr1:12786665	1	12786665	0.000380364032421	SNP	0.234547788116572
chr1:12786680	1	12786680	0.000365159869602	SNP	0.231126976473862
chr1:12786697	1	12786697	0.000359168285469	SNP	0.229649830663371
chr1:12786720	1	12786720	0.000421692426416	SNP	0.236525938855361
chr1:12786930	1	12786930	0.000709113355797	SNP	0.270151604233905
chr1:12787280	1	12787280	0.000820444123909	SNP	0.282379893070645
chr1:12787436	1	12787436	0.000518967294475	SNP	0.248168490567971
chr1:12787607	1	12787607	0.000527783304866	SNP	0.249582213013878
chr1:12787973	1	12787973	0.000457348969326	SNP	0.239897307386322
chr1:12788013	1	12788013	0.00029011846263	SNP	0.215383061333792
chr1:12788037	1	12788037	0.000647090360073	SNP	0.263666154406478
chr1:12788105	1	12788105	0.000441601209813	SNP	0.238137105605901
chr1:12788107	1	12788107	0.000406241752495	SNP	0.235530016117305
chr1:12788110	1	12788110	0.000446017146053	SNP	0.238489383138916
chr1:12788113	1	12788113	0.000612998860671	SNP	0.260702266442701
chr1:12788118	1	12788118	0.000472264012355	SNP	0.241610628396075
chr1:12788149	1	12788149	0.000694712619035	SNP	0.268793223997606
chr1:12788295	1	12788295	0.000179223702801	SNP	0.186156066658688
chr1:12788335	1	12788335	0.000337757575546	SNP	0.225803399372828
chr1:12788362	1	12788362	0.000340473131652	SNP	0.226559728532689
chr1:12788582	1	12788582	0.000552398183613	SNP	0.253297778546342
chr1:12788586	1	12788586	0.000818077704552	SNP	0.282145102569674
chr1:12788789	1	12788789	0.000437222645111	SNP	0.23784602772018
chr1:12788925	1	12788925	0.000867290154878	SNP	0.287343504970918
chr1:12788927	1	12788927	0.000898089273358	SNP	0.290003808505648
chr1:12789056	1	12789056	0.000731935615524	SNP	0.272733754219344
chr1:12789095	1	12789095	0.00018386991744	SNP	0.187906904400526
chr1:12789098	1	12789098	0.000176671307658	SNP	0.185393004881159
chr1:12789141	1	12789141	0.000519843050749	SNP	0.248312629257979
chr1:12789358	1	12789358	0.000132598806076	SNP	0.167963294250137
chr1:12789411	1	12789411	0.000470885721461	SNP	0.241403368318026
chr1:12789412	1	12789412	0.000454047410499	SNP	0.239360750697902
chr1:12789430	1	12789430	0.000483643712949	SNP	0.243574640605001
chr1:12789431	1	12789431	0.000134480784462	SNP	0.169353232633078
chr1:12789484	1	12789484	0.000211943323128	SNP	0.195425310265275
chr1:12789524	1	12789524	0.000311985273567	SNP	0.220632123132188
chr1:12789591	1	12789591	9.55191610177e-05	SNP	0.152237499123613
chr1:12789621	1	12789621	0.000139020792015	SNP	0.171244029332097
chr1:12789645	1	12789645	0.00015521797741	SNP	0.178253633090604
chr1:12789649	1	12789649	0.000148911100263	SNP	0.175788230293643
chr1:12789663	1	12789663	0.000147163218259	SNP	0.174874959721075
chr1:12789664	1	12789664	0.000227837403513	SNP	0.199787543702608
chr1:12789699	1	12789699	0.000211772549528	SNP	0.195418925401808
chr1:12789714	1	12789714	0.00015432716894	SNP	0.178021683153085
chr1:12789734	1	12789734	0.000173984004888	SNP	0.184495150577155
chr1:12789735	1	12789735	0.000230773955327	SNP	0.200182888431907
chr1:12789875	1	12789875	0.000161196313826	SNP	0.180418505809482
chr1:12789879	1	12789879	9.12885657647e-05	SNP	0.149395498737817
chr1:12789901	1	12789901	0.000107785001261	SNP	0.156593085806876
chr1:12789905	1	12789905	0.000131792573629	SNP	0.167765023514782
chr1:12789911	1	12789911	0.000210370858646	SNP	0.194982436710447
chr1:12789926	1	12789926	0.000140691854932	SNP	0.172205292041252
chr1:12789937	1	12789937	0.000141295309698	SNP	0.172274990511432
chr1:12790003	1	12790003	0.00022167805151	SNP	0.197617240297466
chr1:12790039	1	12790039	0.000107169427464	SNP	0.156220327359418
chr1:12790046	1	12790046	0.000111815973718	SNP	0.158178611291858
chr1:12790055	1	12790055	0.000118975716686	SNP	0.161486276392058
chr1:12790066	1	12790066	0.000105316495367	SNP	0.15573893314213
chr1:12790150	1	12790150	9.72258406759e-05	SNP	0.1529437520923
chr1:12790285	1	12790285	0.000273750251271	SNP	0.211055382479167
chr1:12790307	1	12790307	0.000342105717331	SNP	0.226708339858508
chr1:12790311	1	12790311	0.000310253494649	SNP	0.22025271070544
chr1:12790920	1	12790920	4.9483161003e-05	SNP	0.118003005528451
chr1:12796989	1	12796989	0.000614181401743	SNP	0.260824895697105
chr1:12829730	1	12829730	0.000493498407104	SNP	0.244601505388083
chr1:12830011	1	12830011	0.000955471369728	SNP	0.295372717829295
chr1:12832851	1	12832851	0.000529245360977	SNP	0.249836927566473
chr1:12834900	1	12834900	0.000451167134459	SNP	0.238992750016356
chr1:12837730	1	12837730	0.000842756860018	SNP	0.284564539973893
chr1:12838103	1	12838103	0.000366638145761	SNP	0.231447357812071
chr1:12838344	1	12838344	0.000221676625255	SNP	0.197617240297466
chr1:12838363	1	12838363	0.000214599359686	SNP	0.196019428364643
chr1:12838452	1	12838452	1.56503010631e-05	SNP	0.0758061284298872
chr1:12838759	1	12838759	0.000341191208889	SNP	0.226584612032028
chr1:12851285	1	12851285	0.000646803085109	SNP	0.263617555700506
chr1:12851291	1	12851291	0.000627241915927	SNP	0.26209515541052
chr1:12851306	1	12851306	0.000939420204022	SNP	0.293771760897725
chr1:12851320	1	12851320	0.000856721883187	SNP	0.286011543047173
chr1:12854818	1	12854818	0.00033130885014	SNP	0.224559169861415
chr1:12859388	1	12859388	0.000575721773246	SNP	0.256306393672226
chr1:12862465	1	12862465	0.000572468399983	SNP	0.255699255805328
chr1:12876970	1	12876970	0.000315317298177	SNP	0.221456435274239
chr1:12889059	1	12889059	0.000619047090806	SNP	0.261101309044667
chr1:12897594	1	12897594	0.000804655419169	SNP	0.28082672285126
chr1:12902222	1	12902222	0.000679432743305	SNP	0.267135837668887
chr1:12902730	1	12902730	0.000951315423298	SNP	0.294996345987237
chr1:13036509	1	13036509	0.00017356921434	SNP	0.184424290633626
chr1:13036864	1	13036864	0.000199886927748	SNP	0.192385814976556
chr1:13037265	1	13037265	0.000334056895237	SNP	0.224975415807825
chr1:13037331	1	13037331	0.000374299807516	SNP	0.233119301390563
chr1:13037413	1	13037413	0.000359599995634	SNP	0.229649830663371
chr1:13037515	1	13037515	0.000379501947153	SNP	0.234543197115163
chr1:13037803	1	13037803	0.000881856467782	SNP	0.288410003290456
chr1:13041198	1	13041198	0.000155672983048	SNP	0.178357772361298
chr1:13042282	1	13042282	0.000581566550593	SNP	0.25698673166282
chr1:13216606	1	13216606	0.000285306552802	SNP	0.213984954692075
chr1:13216607	1	13216607	0.000252208539276	SNP	0.204942662006083
chr1:13217118	1	13217118	0.000869999540871	SNP	0.287389051918631
chr1:13916702	1	13916702	0.000281913774385	SNP	0.213352523675022
chr1:13916788	1	13916788	0.000685372425345	SNP	0.267621450916674
chr1:13916840	1	13916840	0.000652440653686	SNP	0.264236333889501
chr1:13916841	1	13916841	0.000570649261339	SNP	0.255576190911123
chr1:13916857	1	13916857	0.000420211702489	SNP	0.236437305937291
chr1:13916954	1	13916954	0.00064036927484	SNP	0.263301200100672
chr1:13917158	1	13917158	0.000398380839583	SNP	0.235530016117305
chr1:13917254	1	13917254	0.000613402410417	SNP	0.260761283606652
chr1:13917776	1	13917776	0.000653368594133	SNP	0.264306423857308
chr1:13917790	1	13917790	0.000656614011873	SNP	0.264677972563696
chr1:13917825	1	13917825	0.000916484143429	SNP	0.291521838040886
chr1:13917845	1	13917845	0.000645947828769	SNP	0.263600180466867
chr1:13917883	1	13917883	0.000582970980719	SNP	0.257166686954081
chr1:13918061	1	13918061	0.00063693115901	SNP	0.26304402223552
chr1:13918123	1	13918123	0.000617368779456	SNP	0.261013124738436
chr1:13918148	1	13918148	0.000642480165566	SNP	0.263467646341353
chr1:13918346	1	13918346	0.000918050524755	SNP	0.291718872448348
chr1:13918487	1	13918487	0.000567053721185	SNP	0.255004392582732
chr1:13918633	1	13918633	0.000608320778828	SNP	0.260194700173098
chr1:13918675	1	13918675	0.000623717423896	SNP	0.261766296766315
chr1:13918678	1	13918678	0.000856324233291	SNP	0.286011543047173
chr1:13919006	1	13919006	0.000577611344098	SNP	0.25643849957009
chr1:13919015	1	13919015	0.000583500546152	SNP	0.257224837378594
chr1:13919138	1	13919138	0.000606330148797	SNP	0.259925661604304
chr1:13919254	1	13919254	0.000670511784046	SNP	0.265963284681768
chr1:13919281	1	13919281	0.00065423766288	SNP	0.264514170886283
chr1:13919320	1	13919320	0.000644305209504	SNP	0.263520987839557
chr1:13919331	1	13919331	0.00062979899443	SNP	0.262240328471429
chr1:13919338	1	13919338	0.000876055920833	SNP	0.287988481965237
chr1:13919380	1	13919380	0.000630275958726	SNP	0.262256906714487
chr1:13919450	1	13919450	0.000742860041442	SNP	0.274114102247412
chr1:13919585	1	13919585	0.000684093685141	SNP	0.267592861545988
chr1:13919616	1	13919616	0.000606099751389	SNP	0.259925661604304
chr1:13919962	1	13919962	0.000653806052014	SNP	0.264411507923743
chr1:13920136	1	13920136	0.000686057883859	SNP	0.267630025693486
chr1:13920225	1	13920225	0.000633193521138	SNP	0.262550881551925
chr1:13920357	1	13920357	0.000658208810425	SNP	0.264848198177634
chr1:13920468	1	13920468	0.000640456913033	SNP	0.263301200100672
chr1:13920557	1	13920557	0.000604284196096	SNP	0.259645927937636
chr1:13920799	1	13920799	0.000662619157964	SNP	0.265154660698344
chr1:13920994	1	13920994	0.000697529128175	SNP	0.268937601068855
chr1:13921026	1	13921026	0.000680017081207	SNP	0.267200433379772
chr1:13921162	1	13921162	0.000655784694083	SNP	0.264599581769188
chr1:13921163	1	13921163	0.000632664091779	SNP	0.26248173428226
chr1:13921179	1	13921179	0.000651414191031	SNP	0.264136730999295
chr1:13921337	1	13921337	0.00079396968342	SNP	0.2796375567178
chr1:13921861	1	13921861	0.000639297401899	SNP	0.263292815710823
chr1:13922022	1	13922022	0.000637010114994	SNP	0.26304402223552
chr1:13922024	1	13922024	0.000631919956346	SNP	0.262420528821395
chr1:13922149	1	13922149	0.000645040487938	SNP	0.26356351509559
chr1:13922188	1	13922188	0.000604310561119	SNP	0.259645927937636
chr1:13922553	1	13922553	0.000658739122486	SNP	0.264848198177634
chr1:13922574	1	13922574	0.000673708319928	SNP	0.266219982014425
chr1:13922594	1	13922594	0.000247468703031	SNP	0.203930827983266
chr1:13922600	1	13922600	0.000253314097076	SNP	0.205252592055181
chr1:13922604	1	13922604	0.000255451629278	SNP	0.205919371546424
chr1:13924459	1	13924459	0.000941789407475	SNP	0.293965252832673
chr1:13924636	1	13924636	0.000622116140587	SNP	0.261505393457926
chr1:13924758	1	13924758	0.000573065857491	SNP	0.255855797790641
chr1:13924807	1	13924807	0.000655487584247	SNP	0.264592546652382
chr1:13924873	1	13924873	0.000620280191765	SNP	0.261291911379386
chr1:13924892	1	13924892	0.000557304711708	SNP	0.253900476487003
chr1:13924920	1	13924920	0.000651476870284	SNP	0.264136730999295
chr1:13925001	1	13925001	0.00022118205952	SNP	0.197410112222394
chr1:13925218	1	13925218	0.000628466766558	SNP	0.26209515541052
chr1:13925572	1	13925572	0.000165313162206	SNP	0.181902271820541
chr1:13925586	1	13925586	0.000112236738668	SNP	0.158244398758775
chr1:13925607	1	13925607	0.000185012168961	SNP	0.188229146593418
chr1:13925644	1	13925644	0.000173906818823	SNP	0.184495150577155
chr1:13925680	1	13925680	0.000188763165431	SNP	0.189160243156211
chr1:13925756	1	13925756	0.000658444912135	SNP	0.264848198177634
chr1:13925765	1	13925765	0.000475507255359	SNP	0.242136357183359
chr1:13925983	1	13925983	0.00014774588871	SNP	0.175069582450298
chr1:13926189	1	13926189	0.000353013453723	SNP	0.22871663663305
chr1:13926208	1	13926208	0.000665522871614	SNP	0.265489582669297
chr1:13926413	1	13926413	0.000677283094319	SNP	0.266843825480964
chr1:13926562	1	13926562	0.000641753513707	SNP	0.263467646341353
chr1:13926603	1	13926603	0.000616937817759	SNP	0.260973641216998
chr1:13926657	1	13926657	0.000667068889946	SNP	0.265628565550615
chr1:13926692	1	13926692	0.000853604799347	SNP	0.285836440846326
chr1:13926939	1	13926939	0.00067906758428	SNP	0.267078842384831
chr1:13926964	1	13926964	0.000705415048754	SNP	0.269957705886201
chr1:13926989	1	13926989	0.000681680431127	SNP	0.267456868513281
chr1:13926998	1	13926998	0.000731964280071	SNP	0.272733754219344
chr1:13927805	1	13927805	0.000887309083014	SNP	0.288908513075188
chr1:13929552	1	13929552	4.6510292599e-05	SNP	0.116221781901173
chr1:13929553	1	13929553	4.68834654993e-05	SNP	0.116549006623181
chr1:13929554	1	13929554	4.90513238738e-05	SNP	0.117730597912453
chr1:13929567	1	13929567	4.71944968022e-05	SNP	0.11675512471423
chr1:13929652	1	13929652	0.000330992677886	SNP	0.224559169861415
chr1:13929655	1	13929655	0.00034055820849	SNP	0.226569349827958
chr1:13929669	1	13929669	0.000390563018627	SNP	0.23524305660645
chr1:13929706	1	13929706	0.000361541497195	SNP	0.230092003634369
chr1:13929803	1	13929803	0.00042550060109	SNP	0.236852948485281
chr1:13930164	1	13930164	0.00021421157545	SNP	0.196019428364643
chr1:13930187	1	13930187	0.000368667455896	SNP	0.231867716787832
chr1:13930204	1	13930204	0.000344176338153	SNP	0.22709446119929
chr1:13930331	1	13930331	0.000351190314589	SNP	0.228238388444316
chr1:13930696	1	13930696	0.00032972572763	SNP	0.224335095266476
chr1:13930872	1	13930872	3.47398705734e-05	SNP	0.105185411996259
chr1:13931051	1	13931051	0.000234593209487	SNP	0.201294872627227
chr1:13931154	1	13931154	0.000384106358106	SNP	0.234871573482413
chr1:13931168	1	13931168	0.000400915065997	SNP	0.235530016117305
chr1:13931195	1	13931195	0.000343183996675	SNP	0.226888411117951
chr1:13931196	1	13931196	0.000362648689956	SNP	0.230358626964372
chr1:13931268	1	13931268	0.000344313533935	SNP	0.227132121763635
chr1:13931283	1	13931283	0.0003677186386	SNP	0.231733238174564
chr1:13931449	1	13931449	0.000357050625234	SNP	0.229456773761661
chr1:13931462	1	13931462	0.000344748000065	SNP	0.22715654141157
chr1:13931562	1	13931562	0.000410512885252	SNP	0.235815922344107
chr1:13931644	1	13931644	0.000331034016622	SNP	0.224559169861415
chr1:13931730	1	13931730	0.000338018573667	SNP	0.225818888576885
chr1:13931787	1	13931787	0.000355330072068	SNP	0.229172101905511
chr1:13931808	1	13931808	0.000331703586858	SNP	0.224559169861415
chr1:13931818	1	13931818	0.000343318034652	SNP	0.226888411117951
chr1:13931923	1	13931923	3.72665137937e-05	SNP	0.107993730410843
chr1:13931929	1	13931929	0.000343920121312	SNP	0.227000895000862
chr1:13931964	1	13931964	0.000346342115618	SNP	0.227514662315389
chr1:13931991	1	13931991	0.000369296759638	SNP	0.23197358737648
chr1:13932060	1	13932060	0.000362883650519	SNP	0.230372172708432
chr1:13932108	1	13932108	0.000359174140828	SNP	0.229649830663371
chr1:13932116	1	13932116	0.000377689606034	SNP	0.234066149868586
chr1:13932135	1	13932135	0.000384419838469	SNP	0.234871573482413
chr1:13932142	1	13932142	0.000387757485895	SNP	0.2349173674465
chr1:13932175	1	13932175	0.00034204126765	SNP	0.226708339858508
chr1:13932204	1	13932204	0.000382845772493	SNP	0.234819334551059
chr1:13932218	1	13932218	0.000388035754302	SNP	0.234986343888419
chr1:13932250	1	13932250	0.000356331933225	SNP	0.229237584863222
chr1:13932270	1	13932270	0.000347634729435	SNP	0.227660471554976
chr1:13932275	1	13932275	0.000321586991624	SNP	0.222607724714375
chr1:13932287	1	13932287	0.000418310511033	SNP	0.236163386314588
chr1:13932313	1	13932313	0.000347591522883	SNP	0.227660471554976
chr1:13932360	1	13932360	0.000374932187468	SNP	0.233233564594488
chr1:13932363	1	13932363	0.000371807606079	SNP	0.232519901229475
chr1:13932386	1	13932386	0.000351460938302	SNP	0.228282278591868
chr1:13932457	1	13932457	0.000369354726086	SNP	0.23197358737648
chr1:13932460	1	13932460	0.000295667317285	SNP	0.216251327435586
chr1:13932480	1	13932480	0.000335746239266	SNP	0.225201846739907
chr1:13932496	1	13932496	0.000327607336162	SNP	0.223956755987755
chr1:13932497	1	13932497	0.000336657699736	SNP	0.225533642847891
chr1:13932608	1	13932608	0.000348695796274	SNP	0.227870153553411
chr1:13932666	1	13932666	0.000351844322976	SNP	0.228456506758776
chr1:13932669	1	13932669	0.000308213151426	SNP	0.219549751532365
chr1:13932684	1	13932684	0.000350060658595	SNP	0.228134619687506
chr1:13932698	1	13932698	0.000388251598942	SNP	0.235011550468177
chr1:13932710	1	13932710	0.000327559977642	SNP	0.223956755987755
chr1:13932733	1	13932733	0.000365812726441	SNP	0.231266749565677
chr1:13932772	1	13932772	0.000350982684303	SNP	0.228238388444316
chr1:13932883	1	13932883	0.000347259069556	SNP	0.227639678678061
chr1:13932903	1	13932903	0.000376658977124	SNP	0.233754940614256
chr1:13932922	1	13932922	0.000320808363366	SNP	0.222607724714375
chr1:13932931	1	13932931	0.000322926317256	SNP	0.222830277515059
chr1:13933032	1	13933032	0.000312957617	SNP	0.220897619093181
chr1:13933058	1	13933058	0.000310207675265	SNP	0.22025271070544
chr1:13933072	1	13933072	0.000332847881285	SNP	0.224826698814002
chr1:13933102	1	13933102	0.00038586153818	SNP	0.234913902088645
chr1:13933110	1	13933110	0.000337911436921	SNP	0.225818888576885
chr1:13933144	1	13933144	0.000350380818662	SNP	0.228199412607803
chr1:13933252	1	13933252	0.000328413637223	SNP	0.224055978697758
chr1:13933287	1	13933287	0.000321554898116	SNP	0.222607724714375
chr1:13933307	1	13933307	0.000377825608748	SNP	0.234066149868586
chr1:13933662	1	13933662	0.000403637733809	SNP	0.235530016117305
chr1:13933732	1	13933732	0.000372441485711	SNP	0.232657155237281
chr1:13933812	1	13933812	0.000665060076324	SNP	0.265489582669297
chr1:13933824	1	13933824	0.000909098930512	SNP	0.290834483238118
chr1:13933839	1	13933839	0.000892346126324	SNP	0.289452622883509
chr1:13933883	1	13933883	0.000350828260503	SNP	0.228238388444316
chr1:13933929	1	13933929	0.000335389769958	SNP	0.225186123477501
chr1:13933982	1	13933982	0.000333117776159	SNP	0.224865583595393
chr1:13934024	1	13934024	0.000377349391317	SNP	0.233965938429638
chr1:13934039	1	13934039	0.000313297787756	SNP	0.220924379137473
chr1:13934064	1	13934064	0.000357194768095	SNP	0.229456773761661
chr1:13934295	1	13934295	0.000351339683482	SNP	0.228253335908082
chr1:13934324	1	13934324	0.000338238004214	SNP	0.225818888576885
chr1:13934343	1	13934343	0.000344849656008	SNP	0.227161009509527
chr1:13934354	1	13934354	0.000364821035851	SNP	0.231059934876639
chr1:13934356	1	13934356	0.000344732799578	SNP	0.22715654141157
chr1:13934382	1	13934382	0.000235291828655	SNP	0.201309569679097
chr1:13934383	1	13934383	0.000217798932416	SNP	0.196512181914054
chr1:13934391	1	13934391	0.000168889242282	SNP	0.183173042586745
chr1:13934408	1	13934408	0.000212897923642	SNP	0.195579533002749
chr1:13934423	1	13934423	0.000239211124788	SNP	0.202192744642822
chr1:13934436	1	13934436	0.000242846154931	SNP	0.202628616908486
chr1:13934484	1	13934484	0.000417786070453	SNP	0.236163386314588
chr1:13934503	1	13934503	0.000328435259448	SNP	0.224055978697758
chr1:13935666	1	13935666	0.000347581516549	SNP	0.227660471554976
chr1:13935697	1	13935697	0.000351201280134	SNP	0.228238388444316
chr1:13935770	1	13935770	0.000254198435959	SNP	0.205397717609044
chr1:13935939	1	13935939	0.000197412928003	SNP	0.191800411604476
chr1:13936059	1	13936059	0.000127872736918	SNP	0.165922767364272
chr1:13936192	1	13936192	0.000394244653118	SNP	0.235443733025742
chr1:13936213	1	13936213	0.00037278103906	SNP	0.232757564598242
chr1:13936380	1	13936380	0.000665708867986	SNP	0.265489582669297
chr1:13937033	1	13937033	0.000832005775265	SNP	0.283536373552298
chr1:13937389	1	13937389	0.000423723943053	SNP	0.236772937629174
chr1:13937403	1	13937403	0.000401237593132	SNP	0.235530016117305
chr1:13937471	1	13937471	0.000440855312788	SNP	0.238137105605901
chr1:13937534	1	13937534	0.000949094447934	SNP	0.294781382081653
chr1:13938350	1	13938350	0.000770472248299	SNP	0.277285026515684
chr1:13939042	1	13939042	0.000504474361884	SNP	0.246248233750806
chr1:13939045	1	13939045	0.00050923579658	SNP	0.246851392621269
chr1:13939094	1	13939094	0.000643675342455	SNP	0.263520987839557
chr1:13939231	1	13939231	0.00084132460394	SNP	0.284496130152492
chr1:13947178	1	13947178	0.000972098357578	SNP	0.296536090456561
chr1:13947179	1	13947179	0.000501945678322	SNP	0.245825699010373
chr1:13948558	1	13948558	0.000646633718523	SNP	0.263617555700506
chr1:13948889	1	13948889	0.000973227177146	SNP	0.296564048517242
chr1:13949103	1	13949103	0.000997434166884	SNP	0.298857155738987
chr1:13949214	1	13949214	0.000950334659802	SNP	0.294845823531711
chr1:13949327	1	13949327	0.000996386783011	SNP	0.298751717412645
chr1:13949385	1	13949385	0.000983135763574	SNP	0.297574759513276
chr1:13949402	1	13949402	0.000853531601886	SNP	0.285834498785592
chr1:14031075	1	14031075	0.000634129440319	SNP	0.262645784064988
chr1:14031113	1	14031113	0.00083287861406	SNP	0.283560653384239
chr1:14031252	1	14031252	0.000191932004866	SNP	0.18967703484104
chr1:14031253	1	14031253	0.000220837980853	SNP	0.197280504373183
chr1:14031887	1	14031887	0.000617926531065	SNP	0.261013124738436
chr1:14031911	1	14031911	0.000618105519434	SNP	0.261013124738436
chr1:14032406	1	14032406	0.000734148631918	SNP	0.27289087947741
chr1:14032789	1	14032789	0.000360106733287	SNP	0.229764419064785
chr1:14281011	1	14281011	0.000143628948637	SNP	0.173579960113532
chr1:14329815	1	14329815	0.000275599357423	SNP	0.211586829927693
chr1:14429091	1	14429091	0.00015439717957	SNP	0.178051008012493
chr1:14441556	1	14441556	4.48005308647e-05	SNP	0.11546936196062
chr1:14653958	1	14653958	0.00070933581291	SNP	0.270151604233905
chr1:14653978	1	14653978	0.000690317956922	SNP	0.268076171108226
chr1:14702735	1	14702735	0.000916031070919	SNP	0.29150821117481
chr1:14702763	1	14702763	0.000906249378971	SNP	0.290692057336611
chr1:14702778	1	14702778	0.000901574433865	SNP	0.290339206068561
chr1:14702815	1	14702815	0.000293713615924	SNP	0.216207401942446
chr1:14702853	1	14702853	0.000806297357032	SNP	0.281086620682212
chr1:14703068	1	14703068	0.00029023813713	SNP	0.215383061333792
chr1:14703250	1	14703250	0.000692047379403	SNP	0.268283835966886
chr1:14703391	1	14703391	0.000547400041972	SNP	0.252338446032494
chr1:14871561	1	14871561	0.000801799806297	SNP	0.280475062855175
chr1:14874182	1	14874182	0.00021212253282	SNP	0.195425310265275
chr1:14878471	1	14878471	3.66710761724e-06	SNP	0.0449316605885736
chr1:14878501	1	14878501	0.000143055992883	SNP	0.173188348411123
chr1:14878594	1	14878594	0.00092797310347	SNP	0.292636600873058
chr1:14878613	1	14878613	0.000514409265374	SNP	0.24747128785097
chr1:14880684	1	14880684	0.000836198016886	SNP	0.284057115365568
chr1:14880730	1	14880730	0.000752106163016	SNP	0.275170822975418
chr1:14880890	1	14880890	0.000795425857158	SNP	0.279930914929122
chr1:14880912	1	14880912	0.000871279127508	SNP	0.287554589656532
chr1:14881679	1	14881679	0.000835571426789	SNP	0.283985691025018
chr1:14882069	1	14882069	0.000846802937518	SNP	0.284920506537465
chr1:14882318	1	14882318	0.000839439661754	SNP	0.284324019412675
chr1:14882427	1	14882427	0.000824893785708	SNP	0.282800047883209
chr1:14882470	1	14882470	0.000943365328491	SNP	0.29417089337601
chr1:14887900	1	14887900	3.81665907718e-05	SNP	0.108538502252506
chr1:14890915	1	14890915	0.000935927279625	SNP	0.293434868743391
chr1:14891336	1	14891336	0.00039109688872	SNP	0.235288949690454
chr1:14896817	1	14896817	0.000768516787609	SNP	0.277194818862556
chr1:15046071	1	15046071	0.000454291805732	SNP	0.239406606111871
chr1:15138970	1	15138970	0.000855585955573	SNP	0.286011543047173
chr1:15138971	1	15138971	0.000856525236986	SNP	0.286011543047173
chr1:15138976	1	15138976	0.00082193827703	SNP	0.282616337834569
chr1:15139227	1	15139227	0.000256200553664	SNP	0.206215877611812
chr1:15139926	1	15139926	0.00048576992391	SNP	0.243903343190908
chr1:15200487	1	15200487	0.00023285616673	SNP	0.200650795645237
chr1:15225043	1	15225043	5.30958728786e-05	SNP	0.120907365997688
chr1:15225291	1	15225291	5.71465559415e-05	SNP	0.123375534056926
chr1:15225552	1	15225552	5.01774022027e-05	SNP	0.118767257178632
chr1:15225867	1	15225867	5.18074296519e-05	SNP	0.119895062071904
chr1:15227153	1	15227153	2.77277228533e-05	SNP	0.0959660265907562
chr1:15227727	1	15227727	3.93377143884e-05	SNP	0.110135183009439
chr1:15227775	1	15227775	3.65828339883e-05	SNP	0.107318727466741
chr1:15227800	1	15227800	6.69627415471e-05	SNP	0.131283335033256
chr1:15227860	1	15227860	7.77980304545e-05	SNP	0.139530028810269
chr1:15228790	1	15228790	0.000371350520734	SNP	0.232504365371548
chr1:15228796	1	15228796	0.000514050875972	SNP	0.24747128785097
chr1:15229126	1	15229126	0.000760124497736	SNP	0.275975951324766
chr1:15229327	1	15229327	0.00061313008248	SNP	0.260702266442701
chr1:15229604	1	15229604	0.000631579990084	SNP	0.262420528821395
chr1:15229647	1	15229647	0.000755684538041	SNP	0.275499155336948
chr1:15229663	1	15229663	0.000850043902869	SNP	0.285324692397297
chr1:15229883	1	15229883	0.000736764814303	SNP	0.27325059430447
chr1:15229894	1	15229894	0.000696721506125	SNP	0.268887475034231
chr1:15230269	1	15230269	0.000522600929957	SNP	0.24886426806138
chr1:15230533	1	15230533	0.000802036429534	SNP	0.280488302656884
chr1:15230695	1	15230695	0.000707153522094	SNP	0.269990080749726
chr1:15231101	1	15231101	0.000656537428044	SNP	0.264677972563696
chr1:15231114	1	15231114	0.000760055561724	SNP	0.275975951324766
chr1:15231192	1	15231192	0.000666883433564	SNP	0.265628565550615
chr1:15231495	1	15231495	0.000679328954608	SNP	0.267135837668887
chr1:15231530	1	15231530	0.000741883881243	SNP	0.274005254879511
chr1:15231615	1	15231615	0.00080051539784	SNP	0.28034536724001
chr1:15231669	1	15231669	0.000655124546618	SNP	0.264567241060308
chr1:15231764	1	15231764	0.000768710534516	SNP	0.277194818862556
chr1:15231963	1	15231963	0.000696024825478	SNP	0.268856397947693
chr1:15232044	1	15232044	0.000710353042085	SNP	0.270178707145464
chr1:15232128	1	15232128	0.000789593430715	SNP	0.279017004341197
chr1:15232181	1	15232181	0.000832729565685	SNP	0.283542344938172
chr1:15232286	1	15232286	0.000681946682678	SNP	0.267457377941219
chr1:15232583	1	15232583	0.000738590584837	SNP	0.273416643256324
chr1:15232591	1	15232591	0.000814041707194	SNP	0.281703768776631
chr1:15232959	1	15232959	0.000772606431779	SNP	0.277498901177899
chr1:15233032	1	15233032	0.000758731495946	SNP	0.275921080265971
chr1:15233063	1	15233063	0.000743913374759	SNP	0.274242459980164
chr1:15233229	1	15233229	0.000650635113911	SNP	0.263995973093715
chr1:15233265	1	15233265	0.000721270815935	SNP	0.271549402488023
chr1:15233654	1	15233654	0.000731481622244	SNP	0.272733754219344
chr1:15233999	1	15233999	0.000375470645688	SNP	0.233335797627689
chr1:15234386	1	15234386	0.0007822522906	SNP	0.278381288742157
chr1:15235070	1	15235070	0.000693356919977	SNP	0.268525696935653
chr1:15235336	1	15235336	0.000643518602163	SNP	0.263515747997074
chr1:15236742	1	15236742	0.00018380169789	SNP	0.187906904400526
chr1:15515807	1	15515807	0.00024089441373	SNP	0.202441320740468
chr1:15555832	1	15555832	0.000343089276834	SNP	0.226888411117951
chr1:15800687	1	15800687	0.000469868234118	SNP	0.241314547528833
chr1:15800804	1	15800804	2.36923685403e-05	SNP	0.0890856554916043
chr1:16170357	1	16170357	0.000111192489942	SNP	0.157903384578978
chr1:16213234	1	16213234	0.000491882941854	SNP	0.244383377991664
chr1:16213631	1	16213631	3.73426185486e-05	SNP	0.108035153817574
chr1:16214116	1	16214116	8.02908516316e-05	SNP	0.141525909430214
chr1:16214239	1	16214239	0.000363610159653	SNP	0.230636599090206
chr1:16313656	1	16313656	0.000291826957571	SNP	0.215886554120251
chr1:16344644	1	16344644	0.000157334631226	SNP	0.178940836208007
chr1:16344682	1	16344682	0.000412661322654	SNP	0.236008802738655
chr1:16368108	1	16368108	0.000850579562745	SNP	0.285434918949939
chr1:16391361	1	16391361	0.000382829035668	SNP	0.234819334551059
chr1:16412488	1	16412488	0.000798811255786	SNP	0.28020248183965
chr1:16412499	1	16412499	0.000777637593942	SNP	0.277850605413138
chr1:16412694	1	16412694	0.000964910303975	SNP	0.296104114513459
chr1:16413208	1	16413208	0.000590801534991	SNP	0.258024169149726
chr1:16451962	1	16451962	1.29449533347e-05	SNP	0.0703129630078229
chr1:16452527	1	16452527	0.000414570037624	SNP	0.236008802738655
chr1:16452563	1	16452563	0.00045192029742	SNP	0.239051777319525
chr1:16452885	1	16452885	0.000237265794361	SNP	0.201642853733498
chr1:16453066	1	16453066	0.000229835874376	SNP	0.200091491860604
chr1:16453108	1	16453108	0.000305857087981	SNP	0.218979613949147
chr1:16453237	1	16453237	0.000240008481512	SNP	0.202263537302781
chr1:16454190	1	16454190	0.00069597938986	SNP	0.268856397947693
chr1:16455648	1	16455648	0.000381043327202	SNP	0.234693693078078
chr1:16458226	1	16458226	0.000797413307396	SNP	0.280188488345623
chr1:16458261	1	16458261	8.43336227913e-05	SNP	0.144121076635779
chr1:16458859	1	16458859	0.00029262789493	SNP	0.216006568755546
chr1:16458860	1	16458860	0.000256919240055	SNP	0.206534513832156
chr1:16459093	1	16459093	0.000471818429575	SNP	0.241594814327327
chr1:16459156	1	16459156	0.000295280643632	SNP	0.216214688012581
chr1:16459442	1	16459442	9.03404877997e-05	SNP	0.14899639625365
chr1:16459540	1	16459540	0.000247946436508	SNP	0.20416170955641
chr1:16459582	1	16459582	0.000261358906131	SNP	0.207832044524506
chr1:16459601	1	16459601	0.000336476654879	SNP	0.225485160900354
chr1:16460033	1	16460033	0.000627996695335	SNP	0.26209515541052
chr1:16460109	1	16460109	0.000342022481156	SNP	0.226708339858508
chr1:16460147	1	16460147	0.000247988976261	SNP	0.20416170955641
chr1:16460826	1	16460826	0.000519325312848	SNP	0.248245861551927
chr1:16463686	1	16463686	4.59876353947e-05	SNP	0.115865747962984
chr1:16464632	1	16464632	4.30030651405e-05	SNP	0.114142161063321
chr1:16464634	1	16464634	3.95164098561e-05	SNP	0.110220729546693
chr1:16465117	1	16465117	3.64211543585e-06	SNP	0.0449316605885736
chr1:16466914	1	16466914	3.49767581121e-05	SNP	0.105655433668662
chr1:16467133	1	16467133	3.91192355468e-06	SNP	0.0449316605885736
chr1:16467332	1	16467332	1.31581597448e-06	SNP	0.0338103370508737
chr1:16482342	1	16482342	0.000518680306968	SNP	0.248155945205875
chr1:16482420	1	16482420	0.000896714487567	SNP	0.289861309726001
chr1:16482488	1	16482488	0.000755038636815	SNP	0.275428170190449
chr1:16482517	1	16482517	0.000621138783162	SNP	0.261439561089886
chr1:16482518	1	16482518	0.000561796611086	SNP	0.254514249251541
chr1:16482522	1	16482522	0.000973410806035	SNP	0.296564048517242
chr1:16482596	1	16482596	0.000936515284349	SNP	0.293470241361295
chr1:16482653	1	16482653	0.000921203887909	SNP	0.292127004057315
chr1:16482738	1	16482738	0.000936108760617	SNP	0.293440189409862
chr1:16482761	1	16482761	0.000946063148133	SNP	0.294449331423346
chr1:16482766	1	16482766	0.000916285962422	SNP	0.291521838040886
chr1:16482797	1	16482797	0.000887877445998	SNP	0.288921401441593
chr1:16482851	1	16482851	0.000932040093221	SNP	0.293015032801887
chr1:16482860	1	16482860	0.000831761715505	SNP	0.283536373552298
chr1:16484253	1	16484253	0.000874714196707	SNP	0.28791103455674
chr1:16484311	1	16484311	0.000994487721771	SNP	0.298614065155176
chr1:16484328	1	16484328	0.000929377543522	SNP	0.292814763314499
chr1:16484405	1	16484405	0.000968495931502	SNP	0.296414292663308
chr1:16484676	1	16484676	0.00031457107894	SNP	0.221232347706689
chr1:16484698	1	16484698	0.000321595058383	SNP	0.222607724714375
chr1:16484699	1	16484699	0.000266436901868	SNP	0.208748527770449
chr1:16484715	1	16484715	0.000300993885219	SNP	0.217830137596584
chr1:16490955	1	16490955	0.000472364067937	SNP	0.241610628396075
chr1:16490968	1	16490968	0.000262280759716	SNP	0.208019552707881
chr1:16491381	1	16491381	0.00070289938472	SNP	0.269541536207165
chr1:16491533	1	16491533	0.000406820465994	SNP	0.235530016117305
chr1:16491546	1	16491546	0.000407777673441	SNP	0.235723672862946
chr1:16491572	1	16491572	0.000110703456552	SNP	0.157879105959911
chr1:16491707	1	16491707	0.00061009316887	SNP	0.260361306522111
chr1:16491808	1	16491808	0.000406776527811	SNP	0.235530016117305
chr1:16491826	1	16491826	0.000413263647249	SNP	0.236008802738655
chr1:16491900	1	16491900	0.000415136462598	SNP	0.236096943696248
chr1:16491932	1	16491932	0.000408603492689	SNP	0.235795194550296
chr1:16492127	1	16492127	0.000413140071404	SNP	0.236008802738655
chr1:16492174	1	16492174	0.000238796247535	SNP	0.202042908321107
chr1:16492329	1	16492329	0.000399103880745	SNP	0.235530016117305
chr1:16492346	1	16492346	0.000423146160527	SNP	0.236772937629174
chr1:16492434	1	16492434	0.000551188201845	SNP	0.252997381743686
chr1:16492451	1	16492451	0.000869403389938	SNP	0.287389051918631
chr1:16492541	1	16492541	0.000432561218107	SNP	0.237676795853743
chr1:16492586	1	16492586	0.000426375249834	SNP	0.236960383547536
chr1:16492904	1	16492904	0.000100363072358	SNP	0.153727429933856
chr1:16492909	1	16492909	0.000103370989184	SNP	0.154743687365625
chr1:16493114	1	16493114	0.00035939134053	SNP	0.229649830663371
chr1:16493131	1	16493131	0.000432529611928	SNP	0.237676795853743
chr1:16493227	1	16493227	0.000370353724047	SNP	0.232192241348256
chr1:16493229	1	16493229	0.000342870735271	SNP	0.226888411117951
chr1:16493235	1	16493235	0.000220623653146	SNP	0.19719826294952
chr1:16493279	1	16493279	0.000476259025116	SNP	0.242266169568149
chr1:16493403	1	16493403	0.000393432120178	SNP	0.235441871297398
chr1:16493654	1	16493654	0.00036030217041	SNP	0.229764419064785
chr1:16493749	1	16493749	0.000215854088055	SNP	0.196184982627549
chr1:16493863	1	16493863	0.000597561265578	SNP	0.258882602272086
chr1:16493994	1	16493994	0.000316080315888	SNP	0.221605387883121
chr1:16494027	1	16494027	0.000360808046508	SNP	0.229888140047382
chr1:16494268	1	16494268	0.000404141713548	SNP	0.235530016117305
chr1:16494283	1	16494283	0.000406428351985	SNP	0.235530016117305
chr1:16494332	1	16494332	0.000435106909122	SNP	0.237758127614531
chr1:16494743	1	16494743	0.000566847629289	SNP	0.255004392582732
chr1:16494886	1	16494886	0.000405583223025	SNP	0.235530016117305
chr1:16494909	1	16494909	0.000421875171844	SNP	0.236544069289339
chr1:16494990	1	16494990	0.000212976628959	SNP	0.195600032087691
chr1:16497701	1	16497701	0.000563077797916	SNP	0.254668523556631
chr1:16497972	1	16497972	0.000502617110516	SNP	0.245909942618853
chr1:16498355	1	16498355	0.000525757703209	SNP	0.249205184762817
chr1:16498464	1	16498464	0.000512337454452	SNP	0.247356500571657
chr1:16498476	1	16498476	0.000268122281756	SNP	0.20913946927589
chr1:16498503	1	16498503	0.000154116276949	SNP	0.177847345086872
chr1:16498626	1	16498626	0.0001498351744	SNP	0.176186185097814
chr1:16498743	1	16498743	0.000167822297506	SNP	0.182717777325813
chr1:16498756	1	16498756	0.000153796407402	SNP	0.17779896895637
chr1:16498782	1	16498782	7.81076046253e-05	SNP	0.139657342599022
chr1:16498802	1	16498802	0.000155996960535	SNP	0.178357772361298
chr1:16498821	1	16498821	0.000165684640719	SNP	0.182078271648131
chr1:16498854	1	16498854	0.000231286305719	SNP	0.200330457871645
chr1:16498866	1	16498866	0.000235568952213	SNP	0.201309569679097
chr1:16498920	1	16498920	0.000134109745961	SNP	0.169085573389041
chr1:16499009	1	16499009	0.00016266233722	SNP	0.180988932581837
chr1:16499315	1	16499315	0.000157617115363	SNP	0.179000478580251
chr1:16499367	1	16499367	0.000171965309975	SNP	0.184228011124218
chr1:16499374	1	16499374	0.000153473111126	SNP	0.17779896895637
chr1:16499524	1	16499524	0.000146533441584	SNP	0.174510158610169
chr1:16499533	1	16499533	0.000164738834359	SNP	0.181686971504264
chr1:16499537	1	16499537	0.00015555599089	SNP	0.178357772361298
chr1:16499540	1	16499540	0.000170593237587	SNP	0.183617337945615
chr1:16499551	1	16499551	0.000169753113021	SNP	0.183473135464803
chr1:16499594	1	16499594	0.000151992664208	SNP	0.177113617781408
chr1:16499648	1	16499648	0.000173945178856	SNP	0.184495150577155
chr1:16499686	1	16499686	0.000144075992852	SNP	0.17377395247526
chr1:16499755	1	16499755	0.000166417878583	SNP	0.182121466145108
chr1:16499762	1	16499762	0.000155877958384	SNP	0.178357772361298
chr1:16499840	1	16499840	0.000154462019088	SNP	0.178051008012493
chr1:16499861	1	16499861	0.000132434801237	SNP	0.167963294250137
chr1:16499944	1	16499944	0.000113031104787	SNP	0.158508155510809
chr1:16499953	1	16499953	0.000154413355173	SNP	0.178051008012493
chr1:16499983	1	16499983	0.000102778814664	SNP	0.154563886674887
chr1:16499984	1	16499984	0.000142802106944	SNP	0.173089936957295
chr1:16499994	1	16499994	0.000172142401238	SNP	0.184228011124218
chr1:16500020	1	16500020	0.000146364283014	SNP	0.174448318148659
chr1:16500055	1	16500055	0.000165242085573	SNP	0.181902271820541
chr1:16500116	1	16500116	0.000138011928688	SNP	0.170714818864937
chr1:16500217	1	16500217	0.000150823703953	SNP	0.176407630407957
chr1:16500267	1	16500267	0.000163511236246	SNP	0.181216276569976
chr1:16500291	1	16500291	0.000148418644992	SNP	0.175456395275322
chr1:16500330	1	16500330	0.000167253036892	SNP	0.182398262101672
chr1:16500363	1	16500363	0.000155085682502	SNP	0.178253633090604
chr1:16500440	1	16500440	0.000164346715387	SNP	0.181599672268269
chr1:16500492	1	16500492	0.000174759854604	SNP	0.184663957516164
chr1:16500690	1	16500690	0.000155073779965	SNP	0.178253633090604
chr1:16500691	1	16500691	0.000177764457942	SNP	0.185606484001241
chr1:16500699	1	16500699	0.000156584512784	SNP	0.178534194634777
chr1:16500745	1	16500745	0.0001550058236	SNP	0.178253633090604
chr1:16500751	1	16500751	0.000112471568203	SNP	0.158376491532037
chr1:16500772	1	16500772	0.000155272512334	SNP	0.178253633090604
chr1:16500912	1	16500912	0.000172302234348	SNP	0.184228011124218
chr1:16500932	1	16500932	0.000170543638796	SNP	0.183600905210635
chr1:16501080	1	16501080	0.000150231992031	SNP	0.176403703543581
chr1:16501108	1	16501108	0.000151806270894	SNP	0.17706974376784
chr1:16501129	1	16501129	0.00015358763864	SNP	0.17779896895637
chr1:16501229	1	16501229	0.000147849969034	SNP	0.175097106273981
chr1:16501238	1	16501238	0.000147189898616	SNP	0.174874959721075
chr1:16501272	1	16501272	0.000170162531833	SNP	0.183570480594482
chr1:16501344	1	16501344	0.000153577119689	SNP	0.17779896895637
chr1:16501442	1	16501442	0.000139720723925	SNP	0.171632643782719
chr1:16501443	1	16501443	0.000147158625848	SNP	0.174874959721075
chr1:16501451	1	16501451	0.000158631039156	SNP	0.179200899717744
chr1:16501462	1	16501462	0.000144211633683	SNP	0.173833515112441
chr1:16501472	1	16501472	0.000144996761178	SNP	0.173980131449486
chr1:16501475	1	16501475	0.000155379989837	SNP	0.178264247443628
chr1:16501498	1	16501498	0.000137494826051	SNP	0.170588331994149
chr1:16501513	1	16501513	0.000142662359789	SNP	0.173061469388204
chr1:16501544	1	16501544	0.000158054622365	SNP	0.179088967839721
chr1:16501592	1	16501592	0.000262438288941	SNP	0.208050494851801
chr1:16501618	1	16501618	0.000173709298709	SNP	0.184463469259251
chr1:16501639	1	16501639	0.000791726185842	SNP	0.27927829188323
chr1:16501654	1	16501654	0.000353152820887	SNP	0.228726794514364
chr1:16501657	1	16501657	0.000380478866236	SNP	0.234547788116572
chr1:16501673	1	16501673	0.000615343659818	SNP	0.260878665462906
chr1:16501699	1	16501699	0.000486349388034	SNP	0.243963157119782
chr1:16501764	1	16501764	0.000412589702871	SNP	0.236008802738655
chr1:16501895	1	16501895	0.000818550545439	SNP	0.282168694210471
chr1:16501912	1	16501912	0.000435552990163	SNP	0.237758127614531
chr1:16501941	1	16501941	0.000425511716734	SNP	0.236852948485281
chr1:16501943	1	16501943	0.000414581831408	SNP	0.236008802738655
chr1:16502027	1	16502027	0.000396623169756	SNP	0.235530016117305
chr1:16502037	1	16502037	0.000434293256305	SNP	0.237758127614531
chr1:16502095	1	16502095	0.000437475087192	SNP	0.23784602772018
chr1:16502136	1	16502136	0.000428283221527	SNP	0.23707419930657
chr1:16502170	1	16502170	0.000386799893625	SNP	0.2349173674465
chr1:16502193	1	16502193	0.000391809706733	SNP	0.235294667904726
chr1:16502281	1	16502281	0.000386040347696	SNP	0.234915002382949
chr1:16502294	1	16502294	0.000439272694165	SNP	0.238019532598075
chr1:16502297	1	16502297	0.000374362462674	SNP	0.233127628539044
chr1:16502360	1	16502360	0.000401019781216	SNP	0.235530016117305
chr1:16502368	1	16502368	0.000402391969133	SNP	0.235530016117305
chr1:16502411	1	16502411	0.000429393543873	SNP	0.23709203519499
chr1:16502421	1	16502421	0.000380931980928	SNP	0.234671644728104
chr1:16502452	1	16502452	0.000445129134695	SNP	0.238330854429673
chr1:16502567	1	16502567	0.000397744361423	SNP	0.235530016117305
chr1:16502731	1	16502731	0.000410422244688	SNP	0.235815922344107
chr1:16502740	1	16502740	0.000433393033485	SNP	0.237738473228126
chr1:16502858	1	16502858	0.00041328279657	SNP	0.236008802738655
chr1:16502882	1	16502882	0.000408719805719	SNP	0.235795194550296
chr1:16502903	1	16502903	0.000412068718357	SNP	0.236008802738655
chr1:16502954	1	16502954	0.000412904468575	SNP	0.236008802738655
chr1:16503019	1	16503019	0.00031406740092	SNP	0.221096906400553
chr1:16503054	1	16503054	0.000391593133005	SNP	0.235294667904726
chr1:16503075	1	16503075	0.000424575583342	SNP	0.236784149969942
chr1:16503205	1	16503205	0.000418856157929	SNP	0.236226181628088
chr1:16503220	1	16503220	0.000375244688456	SNP	0.233292805377196
chr1:16503270	1	16503270	0.000413116912878	SNP	0.236008802738655
chr1:16503292	1	16503292	0.000389428217001	SNP	0.235207004667271
chr1:16503302	1	16503302	0.000346436216438	SNP	0.227537837212999
chr1:16503635	1	16503635	0.000971671867876	SNP	0.296536090456561
chr1:16503694	1	16503694	0.000941118411147	SNP	0.293883726902817
chr1:16503784	1	16503784	0.000970529624778	SNP	0.296534741407435
chr1:16504118	1	16504118	0.000926400676405	SNP	0.292596854764196
chr1:16504348	1	16504348	0.000438261080415	SNP	0.237883806174187
chr1:16504369	1	16504369	0.000388271799971	SNP	0.235011550468177
chr1:16504512	1	16504512	0.000290038875374	SNP	0.215366782115708
chr1:16504572	1	16504572	0.000700853726041	SNP	0.269266648401288
chr1:16504620	1	16504620	0.000400690872914	SNP	0.235530016117305
chr1:16504625	1	16504625	0.00042062420563	SNP	0.236437305937291
chr1:16504634	1	16504634	0.000389086974354	SNP	0.235131736203035
chr1:16504770	1	16504770	0.000434380995376	SNP	0.237758127614531
chr1:16504864	1	16504864	0.000443575791885	SNP	0.238137105605901
chr1:16504870	1	16504870	0.000402115226742	SNP	0.235530016117305
chr1:16504934	1	16504934	0.000451265552335	SNP	0.238992750016356
chr1:16504965	1	16504965	0.000427006679229	SNP	0.237030427153234
chr1:16504974	1	16504974	0.000442152328574	SNP	0.238137105605901
chr1:16504995	1	16504995	0.000390633365489	SNP	0.23524305660645
chr1:16505028	1	16505028	0.000417599809874	SNP	0.236163386314588
chr1:16505039	1	16505039	0.000374035346783	SNP	0.233048097616768
chr1:16505096	1	16505096	0.00041635111259	SNP	0.236163386314588
chr1:16505112	1	16505112	0.000383297356874	SNP	0.234819334551059
chr1:16505296	1	16505296	0.000437255629249	SNP	0.23784602772018
chr1:16505351	1	16505351	0.000367987773213	SNP	0.231789827166557
chr1:16505353	1	16505353	0.000438925058474	SNP	0.238019532598075
chr1:16505422	1	16505422	0.000434277240276	SNP	0.237758127614531
chr1:16505529	1	16505529	0.000415570568626	SNP	0.236163386314588
chr1:16505537	1	16505537	0.000566403409815	SNP	0.254985337275931
chr1:16505782	1	16505782	0.000560171765947	SNP	0.254369477542346
chr1:16505790	1	16505790	0.000960624093104	SNP	0.29586654558367
chr1:16505850	1	16505850	0.000409560232056	SNP	0.235815922344107
chr1:16506013	1	16506013	0.00049813361377	SNP	0.245386851512497
chr1:16506028	1	16506028	0.000514715095542	SNP	0.24747128785097
chr1:16506173	1	16506173	0.000989828369378	SNP	0.298120096599653
chr1:16506239	1	16506239	0.000897101811555	SNP	0.289909911941938
chr1:16506240	1	16506240	0.000851528892921	SNP	0.285493762657249
chr1:16506251	1	16506251	0.00017589042654	SNP	0.185180481051798
chr1:16506264	1	16506264	0.000873777532101	SNP	0.287821303615952
chr1:16506487	1	16506487	0.000460110022536	SNP	0.240069543452341
chr1:16506488	1	16506488	0.000450908078135	SNP	0.238992750016356
chr1:16506601	1	16506601	0.000385388487612	SNP	0.234913902088645
chr1:16506621	1	16506621	0.000420931331402	SNP	0.236504676217591
chr1:16506630	1	16506630	0.000402207614492	SNP	0.235530016117305
chr1:16506652	1	16506652	1.75091259122e-05	SNP	0.0794348072349509
chr1:16506663	1	16506663	0.000444085117331	SNP	0.238220968504589
chr1:16506683	1	16506683	0.000179903909008	SNP	0.186196686874635
chr1:16506707	1	16506707	0.000181164160163	SNP	0.186645397551642
chr1:16507097	1	16507097	0.000588229835399	SNP	0.257615514925762
chr1:16507268	1	16507268	0.000532732318604	SNP	0.250410567629355
chr1:16507376	1	16507376	0.000583587730893	SNP	0.257224837378594
chr1:16507398	1	16507398	0.000500369267031	SNP	0.245702430453804
chr1:16507399	1	16507399	0.000531369820473	SNP	0.250258496349605
chr1:16507406	1	16507406	0.000514743420629	SNP	0.24747128785097
chr1:16507414	1	16507414	0.000500935517689	SNP	0.245726269691327
chr1:16580314	1	16580314	0.000149216327405	SNP	0.175979977211047
chr1:16580377	1	16580377	5.37872891555e-05	SNP	0.121053199671128
chr1:16580967	1	16580967	0.000473466677631	SNP	0.241840324029298
chr1:16581089	1	16581089	0.000321452482528	SNP	0.222607724714375
chr1:16581217	1	16581217	0.000123536493389	SNP	0.163352460837823
chr1:16581282	1	16581282	0.000450936607002	SNP	0.238992750016356
chr1:16584268	1	16584268	1.81787647834e-05	SNP	0.0795035388376565
chr1:16584280	1	16584280	9.74738179549e-06	SNP	0.060689044535818
chr1:16584308	1	16584308	1.77618242787e-05	SNP	0.0795035388376565
chr1:16848327	1	16848327	0.000709422579924	SNP	0.270151604233905
chr1:16848469	1	16848469	0.000985638273568	SNP	0.297895430108031
chr1:16848627	1	16848627	0.000997782890232	SNP	0.298892572608989
chr1:17027701	1	17027701	0.00042146103759	SNP	0.236512858498871
chr1:17028067	1	17028067	0.000746174867228	SNP	0.274579100518014
chr1:17028068	1	17028068	0.000718384078561	SNP	0.271095688367571
chr1:17028256	1	17028256	0.000701417106604	SNP	0.269366367496206
chr1:17028294	1	17028294	0.000789122105368	SNP	0.278938285711106
chr1:17154807	1	17154807	0.000152487180254	SNP	0.17741760133333
chr1:17154810	1	17154810	2.85054018108e-05	SNP	0.0969221401310756
chr1:17154823	1	17154823	3.74918345359e-05	SNP	0.108035153817574
chr1:17629647	1	17629647	5.04905451186e-05	SNP	0.118975728833803
chr1:17632394	1	17632394	9.56679105434e-05	SNP	0.152287212060393
chr1:17632396	1	17632396	0.000108760584678	SNP	0.156778698671011
chr1:17634592	1	17634592	3.77741406635e-05	SNP	0.108283774919772
chr1:17700479	1	17700479	0.000497080674374	SNP	0.245233483795597
chr1:17700910	1	17700910	0.000545825704224	SNP	0.252133165879323
chr1:17701607	1	17701607	0.000641393877392	SNP	0.263467646341353
chr1:17701787	1	17701787	0.000712597188963	SNP	0.27059313264699
chr1:17746752	1	17746752	0.000208981673546	SNP	0.194421451954114
chr1:17746938	1	17746938	0.000211728191494	SNP	0.195418882827364
chr1:17747082	1	17747082	0.000505145641799	SNP	0.246343594722968
chr1:17876999	1	17876999	0.000124698026245	SNP	0.16370598977205
chr1:17877001	1	17877001	0.000127360177357	SNP	0.16559151594384
chr1:17877108	1	17877108	0.000705192331135	SNP	0.269955653898145
chr1:18036253	1	18036253	0.000886440600539	SNP	0.288827442529693
chr1:18238240	1	18238240	0.000158824209024	SNP	0.17920768017227
chr1:18238242	1	18238242	0.000140732098489	SNP	0.172205292041252
chr1:18238533	1	18238533	7.70459730424e-05	SNP	0.138738531262828
chr1:18238558	1	18238558	8.10129208605e-05	SNP	0.141811816181479
chr1:18238566	1	18238566	8.59094847554e-05	SNP	0.145436181402738
chr1:18238878	1	18238878	6.15557691086e-05	SNP	0.126522558946104
chr1:18238885	1	18238885	6.5843806127e-05	SNP	0.130421943111466
chr1:18238886	1	18238886	5.91806269742e-05	SNP	0.124340901377877
chr1:18238950	1	18238950	0.000268395961777	SNP	0.20913946927589
chr1:18239029	1	18239029	0.000124942271639	SNP	0.163807491655001
chr1:18369670	1	18369670	0.000570462046908	SNP	0.255548459626153
chr1:18369679	1	18369679	0.000593119673672	SNP	0.258409373961236
chr1:18604682	1	18604682	0.000822240074803	SNP	0.282652749813483
chr1:18632843	1	18632843	0.000239676195162	SNP	0.202256173120419
chr1:18632979	1	18632979	0.000284840983029	SNP	0.213917450081149
chr1:18633040	1	18633040	0.000197676171744	SNP	0.191849897843305
chr1:18633329	1	18633329	0.000645471121712	SNP	0.26356351509559
chr1:18651746	1	18651746	0.000698485970529	SNP	0.26905310000446
chr1:18699493	1	18699493	0.00097312313075	SNP	0.296564048517242
chr1:18703492	1	18703492	8.69534647844e-05	SNP	0.146047809812594
chr1:18703517	1	18703517	6.28068024007e-05	SNP	0.127852589979868
chr1:18703602	1	18703602	4.27231444115e-07	SNP	0.0295791855318418
chr1:18703716	1	18703716	2.99795809652e-07	SNP	0.024541928456065
chr1:18703965	1	18703965	3.55267720696e-10	SNP	0.000704879224010799
chr1:18704236	1	18704236	3.00713797869e-07	SNP	0.024541928456065
chr1:18704372	1	18704372	0.000345926773201	SNP	0.227454351108778
chr1:18705214	1	18705214	3.09086573663e-05	SNP	0.100204604572992
chr1:18705562	1	18705562	5.17584982225e-05	SNP	0.119838217492345
chr1:18705634	1	18705634	0.000107605033953	SNP	0.156484403733521
chr1:18705770	1	18705770	0.000787614402303	SNP	0.27875914209157
chr1:18706209	1	18706209	0.000982049974542	SNP	0.297574759513276
chr1:18706911	1	18706911	1.1221072625e-06	SNP	0.0335097677734712
chr1:18706945	1	18706945	1.34093313732e-06	SNP	0.0338976027967578
chr1:18707224	1	18707224	0.0003281435512	SNP	0.224055978697758
chr1:18707319	1	18707319	7.36361982212e-09	SNP	0.0048473482372344
chr1:18707377	1	18707377	2.30709484904e-06	SNP	0.0420782093806878
chr1:18707561	1	18707561	1.81673021712e-06	SNP	0.0384825936560843
chr1:18707746	1	18707746	7.38471431235e-05	SNP	0.13650798063478
chr1:18708968	1	18708968	6.57698841261e-05	SNP	0.130421943111466
chr1:18754384	1	18754384	0.000487150699524	SNP	0.244043899992184
chr1:18754561	1	18754561	0.000437921136074	SNP	0.237856446023357
chr1:18755014	1	18755014	0.000562701845771	SNP	0.254624809667511
chr1:18755908	1	18755908	0.000594808089672	SNP	0.258717016539883
chr1:18756031	1	18756031	0.000576675339823	SNP	0.256329497026513
chr1:18756034	1	18756034	0.000610042273511	SNP	0.260361306522111
chr1:18761531	1	18761531	0.000873655825856	SNP	0.287821303615952
chr1:18761578	1	18761578	0.00084723783086	SNP	0.284920506537465
chr1:18761582	1	18761582	0.000831508788719	SNP	0.283532159603484
chr1:18761752	1	18761752	0.000882524128774	SNP	0.288419452696736
chr1:18761769	1	18761769	0.000898812855361	SNP	0.290111552180218
chr1:18762371	1	18762371	0.000953549316752	SNP	0.295169077455002
chr1:18762454	1	18762454	0.000953816240587	SNP	0.295223645992245
chr1:18764654	1	18764654	9.02423098171e-07	SNP	0.033043399439387
chr1:18764655	1	18764655	1.0070781297e-06	SNP	0.0332059035787592
chr1:18822537	1	18822537	0.000291379760716	SNP	0.215689647435575
chr1:18822903	1	18822903	0.000262258087186	SNP	0.208019552707881
chr1:18823018	1	18823018	4.55706923839e-05	SNP	0.115719949369909
chr1:18823111	1	18823111	9.38581758349e-06	SNP	0.0591181065562961
chr1:18823303	1	18823303	0.000702324595998	SNP	0.269483083138081
chr1:18824099	1	18824099	0.000204605037316	SNP	0.193629171876775
chr1:18824657	1	18824657	0.000278397449889	SNP	0.212474368756886
chr1:18825081	1	18825081	2.49429140023e-06	SNP	0.0435273721015355
chr1:18825088	1	18825088	3.87402064517e-05	SNP	0.109109263060085
chr1:18825129	1	18825129	0.000107906805619	SNP	0.156628405047048
chr1:18825152	1	18825152	0.000104715912843	SNP	0.155421007182873
chr1:18825154	1	18825154	8.53663334688e-05	SNP	0.144927599377219
chr1:18825156	1	18825156	9.4575337276e-05	SNP	0.151611856132962
chr1:18825166	1	18825166	8.40600318323e-05	SNP	0.143901418376012
chr1:18825170	1	18825170	7.95217294122e-05	SNP	0.140865875187999
chr1:18825171	1	18825171	0.000555795820019	SNP	0.253691789794557
chr1:18825195	1	18825195	9.20060704715e-05	SNP	0.149926543297234
chr1:18825198	1	18825198	6.91243998958e-05	SNP	0.132681332042108
chr1:18827404	1	18827404	0.000627693508253	SNP	0.26209515541052
chr1:18827414	1	18827414	0.000569496245887	SNP	0.255369641866031
chr1:18827422	1	18827422	0.000715331784568	SNP	0.270745653879996
chr1:18827709	1	18827709	0.000625671848134	SNP	0.261955247663474
chr1:18827744	1	18827744	0.00071600680387	SNP	0.270745653879996
chr1:18827763	1	18827763	0.000749810378949	SNP	0.274982857102321
chr1:18827767	1	18827767	0.000774432346362	SNP	0.277603424631901
chr1:18827786	1	18827786	0.000637941135944	SNP	0.263105248011658
chr1:18827840	1	18827840	0.000592250688738	SNP	0.258295461809921
chr1:18827842	1	18827842	0.000688927123848	SNP	0.268016831168082
chr1:18827899	1	18827899	0.000512270766984	SNP	0.247355967653163
chr1:18827902	1	18827902	0.000578162100143	SNP	0.256441658132159
chr1:18827912	1	18827912	0.000596149878357	SNP	0.258717016539883
chr1:18827916	1	18827916	0.000557751747329	SNP	0.253966770041357
chr1:18827919	1	18827919	0.000572094534614	SNP	0.255688466933762
chr1:18831693	1	18831693	0.000713442973648	SNP	0.270689198486183
chr1:18832103	1	18832103	0.000871011238953	SNP	0.287530659636841
chr1:18832106	1	18832106	0.000826929286855	SNP	0.283044607353854
chr1:18832329	1	18832329	0.000793456690324	SNP	0.27955737362638
chr1:18832354	1	18832354	0.000737138982855	SNP	0.273282956703566
chr1:18832365	1	18832365	0.000713237410301	SNP	0.270683130817631
chr1:18848432	1	18848432	5.45345028691e-05	SNP	0.121382851082455
chr1:18848436	1	18848436	5.97394478651e-05	SNP	0.124806687818439
chr1:18848442	1	18848442	0.000264261568989	SNP	0.208365013725577
chr1:18848502	1	18848502	4.48512323775e-05	SNP	0.11546936196062
chr1:18848511	1	18848511	0.000479255325971	SNP	0.242746553675268
chr1:18848517	1	18848517	4.92393271684e-05	SNP	0.117832897607532
chr1:18848614	1	18848614	4.60629141429e-05	SNP	0.115865747962984
chr1:18848719	1	18848719	0.000248885160949	SNP	0.204349515872905
chr1:18848739	1	18848739	0.000300836917355	SNP	0.217793831561765
chr1:18848747	1	18848747	0.000337487398704	SNP	0.225697133152547
chr1:18848934	1	18848934	0.000325901805859	SNP	0.223655328525368
chr1:18848959	1	18848959	0.000255935850307	SNP	0.206142197269795
chr1:18851386	1	18851386	0.000239346649186	SNP	0.202256173120419
chr1:18852006	1	18852006	0.000153925384028	SNP	0.17779896895637
chr1:18854735	1	18854735	8.32197771132e-06	SNP	0.0568707045309922
chr1:18858544	1	18858544	0.000962102310656	SNP	0.295982063844952
chr1:18858862	1	18858862	0.000672245690077	SNP	0.265981680347315
chr1:18858909	1	18858909	0.000656447173096	SNP	0.264677972563696
chr1:18858995	1	18858995	0.000951652338914	SNP	0.295020569819884
chr1:18859104	1	18859104	5.21293259113e-06	SNP	0.0478836577892436
chr1:18859106	1	18859106	0.00093439828641	SNP	0.293214345806475
chr1:18859292	1	18859292	0.000971937743564	SNP	0.296536090456561
chr1:18859294	1	18859294	0.000990491588945	SNP	0.298135978777911
chr1:18859728	1	18859728	0.000989114761088	SNP	0.298085646037624
chr1:18860490	1	18860490	0.000970046387345	SNP	0.296534741407435
chr1:18860643	1	18860643	0.000991762617119	SNP	0.298292377202251
chr1:18861166	1	18861166	3.9825746729e-06	SNP	0.0449316605885736
chr1:18861426	1	18861426	0.000998683187458	SNP	0.298953883507616
chr1:18861927	1	18861927	0.000608495170477	SNP	0.260195646109964
chr1:18862960	1	18862960	6.62035851558e-07	SNP	0.0300307539599791
chr1:18864990	1	18864990	0.000774325803447	SNP	0.277603154170498
chr1:18869181	1	18869181	6.49599467765e-05	SNP	0.129537760193931
chr1:18869833	1	18869833	3.55778672138e-08	SNP	0.00674049264417697
chr1:18870418	1	18870418	0.000647856386201	SNP	0.263809314429794
chr1:18873277	1	18873277	0.000100467525207	SNP	0.15381019488151
chr1:18873330	1	18873330	0.00058500858566	SNP	0.257353156657122
chr1:18938618	1	18938618	0.000952593771961	SNP	0.295023877175494
chr1:18939828	1	18939828	0.000706495446744	SNP	0.269990080749726
chr1:18940497	1	18940497	0.000808581501045	SNP	0.281157990937155
chr1:18970403	1	18970403	0.000806710401889	SNP	0.28115532308507
chr1:18972412	1	18972412	0.000417325539025	SNP	0.236163386314588
chr1:18972431	1	18972431	0.000370254290035	SNP	0.232181119387672
chr1:18972464	1	18972464	0.000405091630669	SNP	0.235530016117305
chr1:19311435	1	19311435	0.000291322897951	SNP	0.215680138447012
chr1:19655665	1	19655665	0.000972978315276	SNP	0.296564048517242
chr1:19661170	1	19661170	0.000584820711339	SNP	0.257343074082951
chr1:20260632	1	20260632	0.000945560829467	SNP	0.29444209962812
chr1:20260639	1	20260639	0.000179566270267	SNP	0.186196686874635
chr1:20260694	1	20260694	0.000856000247312	SNP	0.286011543047173
chr1:20460255	1	20460255	0.000705824574149	SNP	0.269957705886201
chr1:20534246	1	20534246	0.000226773423598	SNP	0.199263236279405
chr1:20534250	1	20534250	0.000389872993266	SNP	0.235207004667271
chr1:20539208	1	20539208	0.00012264600204	SNP	0.163207623775435
chr1:20917267	1	20917267	0.000528086767817	SNP	0.24962655643351
chr1:21000052	1	21000052	0.000776881165314	SNP	0.277810863117107
chr1:21000156	1	21000156	0.000891826539305	SNP	0.289414340734487
chr1:21000194	1	21000194	0.000905436975504	SNP	0.290692057336611
chr1:21000259	1	21000259	0.000828035933699	SNP	0.283171657673506
chr1:21000650	1	21000650	0.000869472916461	SNP	0.287389051918631
chr1:21000822	1	21000822	0.000714411479279	SNP	0.270745653879996
chr1:21001003	1	21001003	0.000804306812338	SNP	0.280787376407642
chr1:21001315	1	21001315	0.000787102991571	SNP	0.278754301733777
chr1:21002128	1	21002128	0.000775661608513	SNP	0.277692874153169
chr1:21067465	1	21067465	0.000372541507767	SNP	0.232657155237281
chr1:21074365	1	21074365	0.000459522645123	SNP	0.240069543452341
chr1:21074518	1	21074518	0.000328226540986	SNP	0.224055978697758
chr1:21074601	1	21074601	0.000380282384878	SNP	0.234547788116572
chr1:21074827	1	21074827	0.000317915830299	SNP	0.221945855968969
chr1:21074830	1	21074830	0.000351298167949	SNP	0.228251277513181
chr1:21074888	1	21074888	0.000347174737331	SNP	0.227639678678061
chr1:21074921	1	21074921	0.000325101603414	SNP	0.223347390650985
chr1:21074988	1	21074988	0.000337771424936	SNP	0.225803399372828
chr1:21075048	1	21075048	0.000334730488971	SNP	0.225056142923036
chr1:21075177	1	21075177	0.000369396488435	SNP	0.23197358737648
chr1:21075222	1	21075222	0.000404756771863	SNP	0.235530016117305
chr1:21075227	1	21075227	0.000354319699526	SNP	0.228941941862017
chr1:21075238	1	21075238	0.000403282406203	SNP	0.235530016117305
chr1:21075299	1	21075299	0.000330912467072	SNP	0.224559169861415
chr1:21075430	1	21075430	0.000316165593605	SNP	0.221605387883121
chr1:21075436	1	21075436	0.000311873140467	SNP	0.220632123132188
chr1:21075504	1	21075504	0.000358714559268	SNP	0.229635169893161
chr1:21075521	1	21075521	0.000316189874369	SNP	0.221605387883121
chr1:21075625	1	21075625	0.000443767311035	SNP	0.238137105605901
chr1:21076018	1	21076018	0.000267232172251	SNP	0.208935928446444
chr1:21076430	1	21076430	0.000392609282681	SNP	0.235385122775716
chr1:21076547	1	21076547	0.000242644907155	SNP	0.202628616908486
chr1:21077114	1	21077114	0.00023557828212	SNP	0.201309569679097
chr1:21077545	1	21077545	0.000442086306386	SNP	0.238137105605901
chr1:21078329	1	21078329	0.000450080550354	SNP	0.238960494585447
chr1:21520390	1	21520390	0.000392927889086	SNP	0.235415998005618
chr1:21520650	1	21520650	0.000819666366206	SNP	0.282293341684324
chr1:21521398	1	21521398	0.000660365368201	SNP	0.265029409893103
chr1:21800432	1	21800432	4.13574880544e-05	SNP	0.112303636233785
chr1:21868832	1	21868832	9.73609001299e-05	SNP	0.152987104568769
chr1:21870191	1	21870191	0.000610843611332	SNP	0.26045028256332
chr1:21870257	1	21870257	0.000577198455537	SNP	0.256344139093238
chr1:21870324	1	21870324	0.00050645016932	SNP	0.246545467938396
chr1:21870448	1	21870448	0.000798524798449	SNP	0.28020248183965
chr1:21870664	1	21870664	0.000772600641893	SNP	0.277498901177899
chr1:21870675	1	21870675	0.000595566172456	SNP	0.258717016539883
chr1:21870786	1	21870786	0.000752568701327	SNP	0.275185358709947
chr1:21870812	1	21870812	0.00078895615951	SNP	0.278938285711106
chr1:21871185	1	21871185	0.000702528535814	SNP	0.269503502476664
chr1:21871195	1	21871195	0.000742679780481	SNP	0.274112114375326
chr1:21871383	1	21871383	0.000708232745752	SNP	0.270078080370242
chr1:21886072	1	21886072	0.000939338348867	SNP	0.293771760897725
chr1:21888836	1	21888836	0.000102835277684	SNP	0.154570693115146
chr1:21904285	1	21904285	0.00038902393017	SNP	0.235131736203035
chr1:21904286	1	21904286	0.000477293956255	SNP	0.242378981469181
chr1:21904362	1	21904362	0.000602104452239	SNP	0.259472356642826
chr1:21904435	1	21904435	0.000320106193233	SNP	0.222431464778264
chr1:21904456	1	21904456	0.000442506155279	SNP	0.238137105605901
chr1:21904602	1	21904602	0.000288372130844	SNP	0.214902942812918
chr1:21904748	1	21904748	7.099421017e-05	SNP	0.133980458008767
chr1:21905082	1	21905082	0.000526319707207	SNP	0.249353843447527
chr1:21905181	1	21905181	0.000568135205921	SNP	0.255182266351162
chr1:21905182	1	21905182	0.000554602134839	SNP	0.253551318284813
chr1:21905210	1	21905210	0.000750424365746	SNP	0.275023922351097
chr1:21905364	1	21905364	0.000279613922433	SNP	0.212764561669719
chr1:21905493	1	21905493	0.000629427923878	SNP	0.262230215440021
chr1:21905635	1	21905635	0.000482786680062	SNP	0.243571854566215
chr1:21919431	1	21919431	0.000684775051174	SNP	0.267619674551146
chr1:21951740	1	21951740	0.000722940346722	SNP	0.271832740401233
chr1:22025945	1	22025945	0.000818510793674	SNP	0.282168694210471
chr1:22025953	1	22025953	0.000825518805726	SNP	0.282850770184096
chr1:22026589	1	22026589	0.000844694961734	SNP	0.284850411188816
chr1:22026688	1	22026688	0.000381864785186	SNP	0.234819334551059
chr1:22027018	1	22027018	0.000649734753958	SNP	0.263952032173339
chr1:22027051	1	22027051	0.000331184195394	SNP	0.224559169861415
chr1:22027064	1	22027064	0.000800782556451	SNP	0.28034628640526
chr1:22027206	1	22027206	0.000896786453155	SNP	0.289861309726001
chr1:22027215	1	22027215	0.000774384953396	SNP	0.277603154170498
chr1:22027281	1	22027281	0.00099330995036	SNP	0.298444018960379
chr1:22027358	1	22027358	0.00024647821931	SNP	0.203621428330431
chr1:22027785	1	22027785	0.000755115289902	SNP	0.275428170190449
chr1:22027818	1	22027818	0.000839154594181	SNP	0.28431772131797
chr1:22028325	1	22028325	0.000822769751214	SNP	0.282657310149877
chr1:22028435	1	22028435	0.000838217654544	SNP	0.284159365385011
chr1:22028728	1	22028728	0.000717090693644	SNP	0.270900019835003
chr1:22029028	1	22029028	9.28722818344e-06	SNP	0.0590377170618613
chr1:22029041	1	22029041	0.00037576583596	SNP	0.233487399684927
chr1:22029633	1	22029633	0.000778745651735	SNP	0.27796106271565
chr1:22029768	1	22029768	0.000765265428036	SNP	0.276801239400627
[truncated: 17,900 more rows]
