# Supplementary material for: Genomic insights into local adaptation and future climate-induced vulnerability of a keystone forest tree in East Asia
Source: Nat Commun. 2022 Nov 1;13:6541. doi: 10.1038/s41467-022-34206-8 (PMC9626627; doi:10.1038/s41467-022-34206-8)
Supplement: Supplementary file 8 — Source Data [file 41467_2022_34206_MOESM8_ESM.zip › Source data/Fig3a&b&f/CRL1-2.gff.txt]

chr4	.	gene	25164250	25167196	.	-	.	ID=Pokor12248;Name=Pokor12248;
chr4	.	mRNA	25164250	25167196	.	-	.	ID=Pokor12248.t1;Parent=Pokor12248;Name=Pokor12248.t1;
chr4	.	five_prime_UTR	25166675	25167196	.	-	.	ID=Pokor12248.t1.utr5p1;Parent=Pokor12248.t1;
chr4	.	exon	25166557	25167196	.	-	.	ID=Pokor12248.t1.exon1;Parent=Pokor12248.t1;
chr4	.	CDS	25166557	25166674	.	-	0	ID=Pokor12248.t1.cds1;Parent=Pokor12248.t1;
chr4	.	exon	25166068	25166237	.	-	.	ID=Pokor12248.t1.exon2;Parent=Pokor12248.t1;
chr4	.	CDS	25166068	25166237	.	-	2	ID=Pokor12248.t1.cds2;Parent=Pokor12248.t1;
chr4	.	exon	25165793	25165978	.	-	.	ID=Pokor12248.t1.exon3;Parent=Pokor12248.t1;
chr4	.	CDS	25165793	25165978	.	-	0	ID=Pokor12248.t1.cds3;Parent=Pokor12248.t1;
chr4	.	exon	25165467	25165629	.	-	.	ID=Pokor12248.t1.exon4;Parent=Pokor12248.t1;
chr4	.	CDS	25165467	25165629	.	-	0	ID=Pokor12248.t1.cds4;Parent=Pokor12248.t1;
chr4	.	exon	25164775	25164964	.	-	.	ID=Pokor12248.t1.exon5;Parent=Pokor12248.t1;
chr4	.	CDS	25164775	25164964	.	-	2	ID=Pokor12248.t1.cds5;Parent=Pokor12248.t1;
chr4	.	exon	25164250	25164602	.	-	.	ID=Pokor12248.t1.exon6;Parent=Pokor12248.t1;
chr4	.	CDS	25164470	25164602	.	-	1	ID=Pokor12248.t1.cds6;Parent=Pokor12248.t1;
chr4	.	three_prime_UTR	25164250	25164469	.	-	.	ID=Pokor12248.t1.utr3p1;Parent=Pokor12248.t1;
