# Supplementary material for: Genomic insights into local adaptation and future climate-induced vulnerability of a keystone forest tree in East Asia
Source: Nat Commun. 2022 Nov 1;13:6541. doi: 10.1038/s41467-022-34206-8 (PMC9626627; doi:10.1038/s41467-022-34206-8)
Supplement: Supplementary file 8 — Source Data [file 41467_2022_34206_MOESM8_ESM.zip › Source data/Fig3a&b&f/raw_BIO13.txt]

ID	CHR	BP	P	TYPE	Q
chr1:47134	1	47134	0.000997550489961	SNP	0.224707964530333
chr1:54678	1	54678	0.000914734106714	SNP	0.217396509349829
chr1:65518	1	65518	0.000181684705644	SNP	0.119680215501143
chr1:86685	1	86685	0.000988722038687	SNP	0.223968816988717
chr1:94935	1	94935	0.000590195188795	SNP	0.183742959358104
chr1:779112	1	779112	7.08242724446e-05	SNP	0.088165536319781
chr1:848630	1	848630	0.00058547941321	SNP	0.182906220860067
chr1:1111351	1	1111351	0.000470466121001	SNP	0.165586077673003
chr1:1112611	1	1112611	0.000233440769388	SNP	0.13073906519192
chr1:1113338	1	1113338	0.000204435329013	SNP	0.125306099213094
chr1:1113486	1	1113486	0.000217209537463	SNP	0.127743558665882
chr1:1113487	1	1113487	0.000218110158653	SNP	0.127882437713126
chr1:1113607	1	1113607	5.47039359462e-05	SNP	0.0811233164113618
chr1:1113648	1	1113648	6.14846974999e-05	SNP	0.0837846820954012
chr1:1508549	1	1508549	0.000492544214018	SNP	0.169257473202469
chr1:1516220	1	1516220	0.000276267391568	SNP	0.13884671946787
chr1:1647679	1	1647679	0.000395544918249	SNP	0.155435808509165
chr1:1647719	1	1647719	0.000446372740968	SNP	0.162413662407517
chr1:1745070	1	1745070	0.000710818875144	SNP	0.197810201922974
chr1:1991451	1	1991451	0.000336183350087	SNP	0.149716617365589
chr1:1991907	1	1991907	0.000316732688716	SNP	0.147232819589964
chr1:1991920	1	1991920	0.000159805930415	SNP	0.113524807901063
chr1:2032074	1	2032074	0.000278731406487	SNP	0.139370719807592
chr1:2033507	1	2033507	5.50198396992e-06	SNP	0.0345920727644456
chr1:2190982	1	2190982	0.000669323247952	SNP	0.193556362115341
chr1:2191065	1	2191065	0.000215874719221	SNP	0.12770557770418
chr1:2191117	1	2191117	0.000762012941008	SNP	0.20294785547213
chr1:2191140	1	2191140	0.0008061203591	SNP	0.206987328778168
chr1:2191151	1	2191151	0.000646466005684	SNP	0.191096591877913
chr1:2191179	1	2191179	0.000791329529216	SNP	0.205415652114787
chr1:2196078	1	2196078	0.00019634814214	SNP	0.123607686570806
chr1:2196158	1	2196158	0.000254545472021	SNP	0.134437886135391
chr1:2197915	1	2197915	0.000356964912351	SNP	0.151874056280384
chr1:2197964	1	2197964	0.000299741788161	SNP	0.144095943355246
chr1:2198240	1	2198240	0.000818828584451	SNP	0.208097937621232
chr1:2200660	1	2200660	0.000924168375256	SNP	0.218196268508162
chr1:2200669	1	2200669	0.000942739687374	SNP	0.219888442241841
chr1:2200750	1	2200750	0.000961322768405	SNP	0.221509998817731
chr1:2200770	1	2200770	0.000968565530382	SNP	0.22212097443947
chr1:2201086	1	2201086	0.000928911857385	SNP	0.218507094817646
chr1:2201102	1	2201102	0.000979166852625	SNP	0.223201331547491
chr1:2201121	1	2201121	0.000831940494425	SNP	0.209528146413907
chr1:2201147	1	2201147	0.000859409072302	SNP	0.212187366771241
chr1:2201156	1	2201156	0.000839199614722	SNP	0.210276362750328
chr1:2201189	1	2201189	0.000915622739501	SNP	0.217434811414291
chr1:2201204	1	2201204	0.000953059272928	SNP	0.22079300461274
chr1:2201325	1	2201325	0.000977065456624	SNP	0.222990565037402
chr1:2201451	1	2201451	0.000934963252687	SNP	0.219075772417279
chr1:2201533	1	2201533	0.000969002622999	SNP	0.222169148557902
chr1:2201548	1	2201548	0.000942137701366	SNP	0.219828572527074
chr1:2201684	1	2201684	0.000979241646599	SNP	0.223209832682093
chr1:2201713	1	2201713	0.000977797535057	SNP	0.223051495292802
chr1:2201718	1	2201718	0.000961630921353	SNP	0.221541502365782
chr1:2201866	1	2201866	0.000983187247124	SNP	0.223545782610283
chr1:2201874	1	2201874	0.000878732104404	SNP	0.213949431215337
chr1:2201896	1	2201896	0.000870617273782	SNP	0.213223035615758
chr1:2201944	1	2201944	0.000947470332531	SNP	0.220419666082185
chr1:2201961	1	2201961	0.000998744843073	SNP	0.224826209680761
chr1:2201964	1	2201964	0.000918307664499	SNP	0.217707605767895
chr1:2201973	1	2201973	0.000966899895778	SNP	0.222000986573674
chr1:2202032	1	2202032	0.000905533743497	SNP	0.216516593781992
chr1:2202104	1	2202104	0.000870147107184	SNP	0.213192779222571
chr1:2202151	1	2202151	0.000844679754825	SNP	0.210718109380566
chr1:2202183	1	2202183	0.000936572356921	SNP	0.219259511268755
chr1:2202200	1	2202200	0.00095140054963	SNP	0.220662813169198
chr1:2202324	1	2202324	0.000955378499646	SNP	0.220946733736698
chr1:2202357	1	2202357	0.000953048639308	SNP	0.22079300461274
chr1:2202485	1	2202485	0.000143746423583	SNP	0.109502735357247
chr1:2202509	1	2202509	0.0008784315513	SNP	0.213940166117484
chr1:2202549	1	2202549	0.000927178629145	SNP	0.218357223599901
chr1:2202572	1	2202572	0.000906378012954	SNP	0.216609103173972
chr1:2202611	1	2202611	0.000977130571497	SNP	0.222990565037402
chr1:2202687	1	2202687	0.00093154743223	SNP	0.218746689812782
chr1:2202897	1	2202897	0.00088852982395	SNP	0.214928276251419
chr1:2203034	1	2203034	0.000961906652002	SNP	0.22154507911403
chr1:2203041	1	2203041	0.000868927161587	SNP	0.2130750180788
chr1:2203076	1	2203076	0.000986716864635	SNP	0.223777145682977
chr1:2203137	1	2203137	0.000922874792521	SNP	0.218066477775499
chr1:2203245	1	2203245	0.000927818933919	SNP	0.218431285360647
chr1:2203530	1	2203530	0.000378717004798	SNP	0.153525394571125
chr1:2344535	1	2344535	0.000224438696873	SNP	0.128973963676313
chr1:2348295	1	2348295	0.000630978213444	SNP	0.189355027141364
chr1:2350388	1	2350388	0.000220824173307	SNP	0.128382814057855
chr1:2352120	1	2352120	0.000839006728603	SNP	0.210260831030911
chr1:2352846	1	2352846	0.000957055575135	SNP	0.221063453904863
chr1:2449069	1	2449069	0.000900205959904	SNP	0.216121872720462
chr1:2873920	1	2873920	8.8970243892e-05	SNP	0.0967263105374433
chr1:2874067	1	2874067	6.59835407564e-05	SNP	0.0859699151543399
chr1:2874364	1	2874364	0.000106223068114	SNP	0.101892875496589
chr1:2874618	1	2874618	8.3290484122e-05	SNP	0.0941265808503666
chr1:2875388	1	2875388	0.000430355670814	SNP	0.160158743715075
chr1:2875410	1	2875410	9.11120426242e-05	SNP	0.0974017996397626
chr1:2879283	1	2879283	6.07359408331e-05	SNP	0.0832859835170361
chr1:2879441	1	2879441	8.04333593614e-05	SNP	0.0926906746084351
chr1:2879636	1	2879636	9.20020454092e-05	SNP	0.0975276898949814
chr1:2880208	1	2880208	9.33173345462e-05	SNP	0.0977671949075985
chr1:2880209	1	2880209	7.76102312734e-05	SNP	0.0913495135780282
chr1:2880491	1	2880491	5.60856926668e-05	SNP	0.0815213335889075
chr1:2880513	1	2880513	3.97602051613e-05	SNP	0.0747398883449412
chr1:2880689	1	2880689	2.71397013004e-05	SNP	0.0654448459227186
chr1:2939625	1	2939625	2.5152318248e-05	SNP	0.0638083362166631
chr1:3007962	1	3007962	0.000518704156424	SNP	0.17313538531856
chr1:3008110	1	3008110	0.000446250266207	SNP	0.162413662407517
chr1:3015124	1	3015124	0.000945827187768	SNP	0.220231881337818
chr1:3097143	1	3097143	0.000183239274268	SNP	0.120095689937853
chr1:3099758	1	3099758	0.000923478119198	SNP	0.218125421816696
chr1:3454243	1	3454243	0.000949773242479	SNP	0.220520964093208
chr1:3458332	1	3458332	0.000145413242838	SNP	0.109867235886053
chr1:3459039	1	3459039	0.000141271846398	SNP	0.108998028066549
chr1:3459385	1	3459385	0.000655874055158	SNP	0.19194246612181
chr1:3459724	1	3459724	0.000587069857311	SNP	0.183191555767825
chr1:3460000	1	3460000	0.000640849058925	SNP	0.190505193025449
chr1:3460044	1	3460044	0.000472345355493	SNP	0.165841532574977
chr1:3460142	1	3460142	0.000395094525223	SNP	0.155381318237844
chr1:3460628	1	3460628	0.000488121022661	SNP	0.168613102921457
chr1:3460658	1	3460658	0.000538349692895	SNP	0.176448111618957
chr1:3460730	1	3460730	0.000419337808341	SNP	0.158516322768081
chr1:3460764	1	3460764	0.000523879678835	SNP	0.174000112042286
chr1:3460778	1	3460778	0.000485963176672	SNP	0.168268431602524
chr1:3460796	1	3460796	0.000868677797296	SNP	0.2130404944165
chr1:3460814	1	3460814	0.00078105724937	SNP	0.204394912401638
chr1:3460817	1	3460817	0.000453761635127	SNP	0.163292455451955
chr1:3460828	1	3460828	0.000870126425366	SNP	0.213192779222571
chr1:3461161	1	3461161	0.000492768529914	SNP	0.169297262694933
chr1:3461231	1	3461231	0.000453820303903	SNP	0.163296215949866
chr1:3461244	1	3461244	0.00046555244797	SNP	0.164821106041431
chr1:3461250	1	3461250	0.000436647325698	SNP	0.161220046397288
chr1:3461296	1	3461296	0.000540287003969	SNP	0.176750249486282
chr1:3461540	1	3461540	0.000317084104079	SNP	0.147347870281073
chr1:3461992	1	3461992	0.000464335362033	SNP	0.164616162337326
chr1:3461996	1	3461996	0.000462318731948	SNP	0.164425828279993
chr1:3463053	1	3463053	0.000808483445433	SNP	0.207172365408411
chr1:3463115	1	3463115	0.000643602143408	SNP	0.190885071068434
chr1:3463118	1	3463118	0.000868699589748	SNP	0.2130404944165
chr1:3463327	1	3463327	0.000477414305531	SNP	0.166591183605487
chr1:3463444	1	3463444	0.000496540028494	SNP	0.16980890144114
chr1:3463460	1	3463460	0.000461483038029	SNP	0.164336795073807
chr1:3463550	1	3463550	0.00076247556049	SNP	0.202966485079077
chr1:3463560	1	3463560	0.000443965460086	SNP	0.162098336889399
chr1:3463561	1	3463561	0.000475751694671	SNP	0.166334665476095
chr1:3463649	1	3463649	0.000424804210109	SNP	0.159261206034112
chr1:3463715	1	3463715	0.00089473086411	SNP	0.215542131694599
chr1:3463729	1	3463729	0.000956820841345	SNP	0.221055957713419
chr1:3463867	1	3463867	0.00045787860792	SNP	0.163786177378
chr1:3463921	1	3463921	0.000468699218286	SNP	0.165214309425145
chr1:3463956	1	3463956	0.000439765875596	SNP	0.161563522383299
chr1:3464012	1	3464012	0.000462219208045	SNP	0.164425828279993
chr1:3464020	1	3464020	0.000490048832612	SNP	0.168918623655314
chr1:3464037	1	3464037	0.00056356104344	SNP	0.180012988245963
chr1:3464151	1	3464151	0.000434553994237	SNP	0.160799719397507
chr1:3464166	1	3464166	0.000512230432566	SNP	0.172041357253434
chr1:3464172	1	3464172	0.000471665396764	SNP	0.165769700936609
chr1:3464202	1	3464202	0.000444409595256	SNP	0.162121661199511
chr1:3464261	1	3464261	0.000452378809177	SNP	0.163120483400421
chr1:3464268	1	3464268	0.000443044236218	SNP	0.162047210267056
chr1:3464392	1	3464392	0.00044289005674	SNP	0.162047210267056
chr1:3464418	1	3464418	0.000417028787014	SNP	0.158196139338966
chr1:3464527	1	3464527	0.00046878265289	SNP	0.165233934475633
chr1:3464536	1	3464536	0.000448747158933	SNP	0.162571481621782
chr1:3464584	1	3464584	0.000515970046914	SNP	0.172654373967464
chr1:3464599	1	3464599	0.000470096299856	SNP	0.165491163328955
chr1:3464694	1	3464694	0.000307481865971	SNP	0.145647377006337
chr1:3464710	1	3464710	0.000173320994373	SNP	0.117206048123581
chr1:3464761	1	3464761	0.000364622263891	SNP	0.152399278853716
chr1:3464770	1	3464770	0.0002762593789	SNP	0.13884671946787
chr1:3464912	1	3464912	0.000485054827268	SNP	0.168136930825239
chr1:3465065	1	3465065	0.000514192277784	SNP	0.172382868494735
chr1:3465076	1	3465076	0.000694732343616	SNP	0.196146046107556
chr1:3465160	1	3465160	0.000432617315112	SNP	0.160547200842765
chr1:3465206	1	3465206	0.000441979977137	SNP	0.161890061657732
chr1:3465229	1	3465229	0.000477537413725	SNP	0.166616776909786
chr1:3465285	1	3465285	0.000424572903438	SNP	0.159261206034112
chr1:3465316	1	3465316	0.000442708286084	SNP	0.162020698514251
chr1:3465324	1	3465324	0.000413942567876	SNP	0.15768340514721
chr1:3465342	1	3465342	0.000553060430636	SNP	0.178851828668235
chr1:3465420	1	3465420	0.000459840449609	SNP	0.164057150294817
chr1:3465693	1	3465693	0.000453107371734	SNP	0.163205689885041
chr1:3465787	1	3465787	0.000426027505322	SNP	0.159536630033805
chr1:3465833	1	3465833	0.000444997265049	SNP	0.162218992907019
chr1:3465859	1	3465859	0.000499926988034	SNP	0.170381858212934
chr1:3465907	1	3465907	0.000404106047022	SNP	0.156506602876455
chr1:3465952	1	3465952	0.000428513656752	SNP	0.159814174581532
chr1:3465965	1	3465965	0.000415250899139	SNP	0.157929838991014
chr1:3466022	1	3466022	0.000402960142692	SNP	0.156271025564069
chr1:3466031	1	3466031	0.00045730537956	SNP	0.163728721835553
chr1:3466128	1	3466128	0.000364485848033	SNP	0.152382763646669
chr1:3466188	1	3466188	0.000436479346471	SNP	0.161178020708512
chr1:3467662	1	3467662	0.000453706525046	SNP	0.163292455451955
chr1:3571112	1	3571112	0.000638803723044	SNP	0.190262849527147
chr1:3587821	1	3587821	0.000412797473288	SNP	0.157492382202924
chr1:3934824	1	3934824	0.000835950185269	SNP	0.209957113081354
chr1:3936388	1	3936388	0.00060547423302	SNP	0.18596529441586
chr1:3937223	1	3937223	0.000984182483816	SNP	0.223633800149704
chr1:3937576	1	3937576	0.000935707204841	SNP	0.219144247327215
chr1:3937831	1	3937831	0.000929469350846	SNP	0.218569131655797
chr1:3939171	1	3939171	0.000977383796189	SNP	0.223008394789613
chr1:3939675	1	3939675	0.000708785718677	SNP	0.197584450382329
chr1:3944466	1	3944466	9.96009368368e-05	SNP	0.0993325866189175
chr1:3944605	1	3944605	3.90265758861e-05	SNP	0.0742693666974127
chr1:3944671	1	3944671	0.000193063486346	SNP	0.123029673710342
chr1:3951719	1	3951719	0.00068785759487	SNP	0.195459774817663
chr1:3951725	1	3951725	0.000693999584576	SNP	0.196098407115258
chr1:3951734	1	3951734	0.000678403404852	SNP	0.194543665920658
chr1:3951761	1	3951761	0.000736260330988	SNP	0.200622412732971
chr1:3990491	1	3990491	0.000150085052912	SNP	0.110974137278232
chr1:3990754	1	3990754	0.000719886516136	SNP	0.198816764291734
chr1:4911298	1	4911298	0.000449186167044	SNP	0.162651327616953
chr1:4912905	1	4912905	0.000222664266143	SNP	0.128669345601005
chr1:4913486	1	4913486	0.000197379102394	SNP	0.123873080182322
chr1:4913596	1	4913596	0.000193577162515	SNP	0.123165916523442
chr1:4915905	1	4915905	0.000953474135787	SNP	0.220798999374413
chr1:4918688	1	4918688	0.000393179718519	SNP	0.155148810300885
chr1:4919193	1	4919193	0.000229297895565	SNP	0.129863421424773
chr1:4920590	1	4920590	0.000410796913363	SNP	0.157224831996209
chr1:5394842	1	5394842	0.00033423940909	SNP	0.149493754835114
chr1:5394843	1	5394843	0.000163304130808	SNP	0.114355869370379
chr1:5394845	1	5394845	0.000137239103428	SNP	0.108145092516451
chr1:5394925	1	5394925	0.000159212203377	SNP	0.113371069241788
chr1:5394947	1	5394947	0.000153411163308	SNP	0.111739007725552
chr1:5540553	1	5540553	0.000429188236632	SNP	0.159914247389405
chr1:5554142	1	5554142	0.000242463265026	SNP	0.132476422580184
chr1:5839141	1	5839141	0.000923145851044	SNP	0.218090211985735
chr1:5839200	1	5839200	0.000628033685633	SNP	0.188958478512023
chr1:5880147	1	5880147	0.000784690675618	SNP	0.204771550695312
chr1:6066100	1	6066100	6.12454141316e-06	SNP	0.0364187927898965
chr1:6168593	1	6168593	0.000376714097927	SNP	0.153354102321899
chr1:6168640	1	6168640	3.59019935864e-05	SNP	0.0725627078433728
chr1:6168744	1	6168744	0.000444827650684	SNP	0.162188030690621
chr1:6168770	1	6168770	0.000145293367412	SNP	0.10981933294145
chr1:6168786	1	6168786	0.000171279156101	SNP	0.11682336989757
chr1:6168806	1	6168806	0.00015192567479	SNP	0.111456183840411
chr1:6220049	1	6220049	0.0004202376364	SNP	0.158675082984815
chr1:6220585	1	6220585	0.000316740790874	SNP	0.147232819589964
chr1:6220707	1	6220707	0.00043755520513	SNP	0.161295118691855
chr1:6229422	1	6229422	0.000730956582509	SNP	0.200093212647334
chr1:6504977	1	6504977	0.000452348509166	SNP	0.163120483400421
chr1:6505323	1	6505323	0.000452283820448	SNP	0.163118061716671
chr1:6507442	1	6507442	0.000438825521853	SNP	0.161395191710443
chr1:6560312	1	6560312	0.000294658011717	SNP	0.143033299599442
chr1:6566153	1	6566153	0.000171083189681	SNP	0.116767307842824
chr1:6566155	1	6566155	0.000346051755258	SNP	0.150779480671873
chr1:6566241	1	6566241	7.52598696484e-05	SNP	0.090351871870993
chr1:6566291	1	6566291	0.000126332288457	SNP	0.106092947133318
chr1:6566315	1	6566315	6.06858798247e-05	SNP	0.0832859835170361
chr1:6566353	1	6566353	8.13476525853e-05	SNP	0.0931411107704887
chr1:6566424	1	6566424	0.000193559197612	SNP	0.123165916523442
chr1:6566480	1	6566480	0.000463738022613	SNP	0.164539018737458
chr1:6568135	1	6568135	0.000912223765905	SNP	0.217186482669237
chr1:6569607	1	6569607	0.00069827980285	SNP	0.196533386980706
chr1:6574207	1	6574207	0.000369777034576	SNP	0.152800519879423
chr1:6574212	1	6574212	0.000357465974041	SNP	0.151874056280384
chr1:6581874	1	6581874	0.000368978143848	SNP	0.152706269008542
chr1:6581915	1	6581915	0.000346821343701	SNP	0.150848581247118
chr1:6581967	1	6581967	0.000385025528643	SNP	0.154161388237147
chr1:6590674	1	6590674	8.28041615623e-06	SNP	0.0418040707553096
chr1:6590703	1	6590703	3.75127379403e-05	SNP	0.0736923799028625
chr1:7340871	1	7340871	0.000443533251131	SNP	0.162047210267056
chr1:7340972	1	7340972	0.000464649904115	SNP	0.164665000506175
chr1:7384207	1	7384207	0.000422700721034	SNP	0.158977603703369
chr1:7388428	1	7388428	0.000370049024268	SNP	0.152800519879423
chr1:7392515	1	7392515	0.000940881754258	SNP	0.219681920147467
chr1:7404189	1	7404189	0.000878639309317	SNP	0.213949431215337
chr1:7409190	1	7409190	0.000162898890496	SNP	0.114314171571474
chr1:7409229	1	7409229	0.000176037138977	SNP	0.118062358134852
chr1:7409477	1	7409477	0.00024749023858	SNP	0.133314077394996
chr1:7411601	1	7411601	0.000656893317258	SNP	0.192098666244655
chr1:7412205	1	7412205	0.000693753691271	SNP	0.196098407115258
chr1:7412377	1	7412377	0.000697245234474	SNP	0.196404094027742
chr1:7413155	1	7413155	4.53202980021e-05	SNP	0.0781653906158805
chr1:7420365	1	7420365	0.000688041950248	SNP	0.195483950062926
chr1:7422917	1	7422917	1.61909385826e-05	SNP	0.0558680021426547
chr1:7437219	1	7437219	8.542152061e-05	SNP	0.0952844043872388
chr1:7437223	1	7437223	0.000125802275237	SNP	0.106048457288166
chr1:7437236	1	7437236	0.000113206822107	SNP	0.104067001574935
chr1:7442431	1	7442431	0.000867514586559	SNP	0.212962448448288
chr1:7444719	1	7444719	0.000197706788152	SNP	0.123905628909573
chr1:7445737	1	7445737	0.000463382639417	SNP	0.164538179573917
chr1:7446099	1	7446099	0.000345391883518	SNP	0.150708219964169
chr1:7448698	1	7448698	0.000249104501468	SNP	0.133470972230118
chr1:7449023	1	7449023	0.000785983013124	SNP	0.204894546143221
chr1:7449831	1	7449831	0.0007866462154	SNP	0.204962371669954
chr1:7449962	1	7449962	0.000716716428897	SNP	0.198407525797644
chr1:7678587	1	7678587	0.000997575955818	SNP	0.224707964530333
chr1:9550933	1	9550933	9.65198095997e-05	SNP	0.0986203520444642
chr1:9552753	1	9552753	0.000540094608937	SNP	0.176713451781846
chr1:9552754	1	9552754	0.000902189310961	SNP	0.216242658167875
chr1:9553425	1	9553425	0.000780183901192	SNP	0.204361685958182
chr1:9553449	1	9553449	0.000772596693011	SNP	0.203697671076263
chr1:9553512	1	9553512	0.000621793771459	SNP	0.188100421470208
chr1:9553518	1	9553518	0.000720002850365	SNP	0.198825659099315
chr1:9553525	1	9553525	0.000769943724458	SNP	0.203524840491899
chr1:9558032	1	9558032	0.000777297118421	SNP	0.204114204273122
chr1:9558034	1	9558034	0.000652566886906	SNP	0.191681349980231
chr1:9558113	1	9558113	0.000870242692254	SNP	0.213192779222571
chr1:9558114	1	9558114	0.000792017136426	SNP	0.205478614593837
chr1:9558129	1	9558129	0.000876639130362	SNP	0.213805677046799
chr1:9558138	1	9558138	0.000813330508541	SNP	0.207523821902128
chr1:9558143	1	9558143	0.00052809770475	SNP	0.174676092204371
chr1:9558272	1	9558272	0.000825488382669	SNP	0.208724896390191
chr1:9558301	1	9558301	0.000761878943265	SNP	0.20294785547213
chr1:9558351	1	9558351	0.0007237120523	SNP	0.199218686354622
chr1:9558392	1	9558392	0.000763183868469	SNP	0.202987231766581
chr1:9558409	1	9558409	0.000771091708551	SNP	0.203586015505209
chr1:9558469	1	9558469	0.000460079444049	SNP	0.164077051445874
chr1:9558523	1	9558523	0.00080914063311	SNP	0.207242917768638
chr1:9558654	1	9558654	0.000818099312914	SNP	0.208033927859126
chr1:9558717	1	9558717	0.000767751656345	SNP	0.203275646799875
chr1:9558735	1	9558735	0.000783070653992	SNP	0.204637227040672
chr1:9559468	1	9559468	0.000811937941841	SNP	0.207410317701167
chr1:9559776	1	9559776	0.000688176942622	SNP	0.195510639052965
chr1:9559995	1	9559995	0.000347825239608	SNP	0.150930916984155
chr1:9561896	1	9561896	0.000442915900784	SNP	0.162047210267056
chr1:9564198	1	9564198	0.000401639337043	SNP	0.156146304648423
chr1:9564715	1	9564715	0.000596187858819	SNP	0.184585250050103
chr1:9565594	1	9565594	0.000245414636593	SNP	0.13303702040945
chr1:9566992	1	9566992	0.000550403362578	SNP	0.178496854073291
chr1:9773931	1	9773931	0.000883017370652	SNP	0.214411206689041
chr1:10169802	1	10169802	0.000520428513632	SNP	0.173444224786976
chr1:11246579	1	11246579	0.00097265102431	SNP	0.222530412400597
chr1:11286659	1	11286659	0.000705445358354	SNP	0.197286178930712
chr1:11411157	1	11411157	0.000985176734286	SNP	0.223690672935966
chr1:11439526	1	11439526	0.000460647791215	SNP	0.164165059683762
chr1:11439570	1	11439570	0.000412330804986	SNP	0.157466925716693
chr1:11440069	1	11440069	0.00045299093785	SNP	0.163197746481766
chr1:11440141	1	11440141	0.000396459609888	SNP	0.155609977257038
chr1:11440369	1	11440369	0.00043796966701	SNP	0.161335507483227
chr1:11440431	1	11440431	0.000394087280603	SNP	0.155272449383369
chr1:11440566	1	11440566	0.000365307530284	SNP	0.152485879151695
chr1:11440637	1	11440637	0.000395192427488	SNP	0.155409552656837
chr1:11440643	1	11440643	0.000449804094052	SNP	0.162766160336057
chr1:11440690	1	11440690	0.000386252073368	SNP	0.154320303559385
chr1:11441403	1	11441403	0.000399649770026	SNP	0.155905972499624
chr1:11441558	1	11441558	0.000428871220808	SNP	0.159854657590514
chr1:11441670	1	11441670	0.000435881261231	SNP	0.16105708428244
chr1:11441821	1	11441821	0.000451793490412	SNP	0.163069670122458
chr1:11442052	1	11442052	0.000408621407854	SNP	0.157008034524606
chr1:11442393	1	11442393	5.63403829696e-05	SNP	0.0815418653723434
chr1:11442790	1	11442790	0.000444319012182	SNP	0.162121661199511
chr1:11442821	1	11442821	0.000699808382145	SNP	0.19667875812312
chr1:11442953	1	11442953	0.000441915932301	SNP	0.161890061657732
chr1:11443071	1	11443071	0.000405296310067	SNP	0.15663028780316
chr1:11443245	1	11443245	0.000421557474775	SNP	0.158858706434522
chr1:11443407	1	11443407	0.000424935999123	SNP	0.159283141367429
chr1:11443573	1	11443573	0.000103411157843	SNP	0.100929861530715
chr1:11443763	1	11443763	0.000381578306904	SNP	0.153878354793452
chr1:11443962	1	11443962	0.000398867176058	SNP	0.155812678744289
chr1:11444327	1	11444327	0.000385574643037	SNP	0.154193619513468
chr1:11444425	1	11444425	0.000413135383349	SNP	0.157582807739769
chr1:11444580	1	11444580	0.000388515619289	SNP	0.154664061276746
chr1:11444688	1	11444688	0.000452400154761	SNP	0.163120483400421
chr1:11444698	1	11444698	0.000419391173925	SNP	0.158517550612917
chr1:11907205	1	11907205	0.000252078211203	SNP	0.133883220809879
chr1:12555443	1	12555443	0.000193968828647	SNP	0.123207492811349
chr1:12732766	1	12732766	0.000330119211808	SNP	0.149216673819287
chr1:12851285	1	12851285	0.000852884426061	SNP	0.211453275471678
chr1:12851291	1	12851291	0.000826784500518	SNP	0.208862460530081
chr1:12904570	1	12904570	0.000493403037674	SNP	0.169350221865518
chr1:13413586	1	13413586	0.000818620132466	SNP	0.208091362489117
chr1:13892522	1	13892522	0.000559253714388	SNP	0.1795959347811
chr1:13897898	1	13897898	0.000552650751828	SNP	0.178825801398165
chr1:13916702	1	13916702	0.000299542804218	SNP	0.144095943355246
chr1:13916788	1	13916788	0.000356351433137	SNP	0.151864264718342
chr1:13916840	1	13916840	0.000408396081813	SNP	0.156982258238448
chr1:13916841	1	13916841	0.000452201327765	SNP	0.163118061716671
chr1:13916954	1	13916954	0.00035165396168	SNP	0.151333449270354
chr1:13917158	1	13917158	0.000435697191842	SNP	0.160999065438171
chr1:13917254	1	13917254	0.000385912661745	SNP	0.154220299993583
chr1:13917776	1	13917776	0.000370895168386	SNP	0.152842422070644
chr1:13917790	1	13917790	0.000379841308295	SNP	0.153570476674441
chr1:13917825	1	13917825	0.000432805040338	SNP	0.16055858492497
chr1:13917845	1	13917845	0.000412666801399	SNP	0.157489720438068
chr1:13917883	1	13917883	0.0003641457662	SNP	0.152382763646669
chr1:13918061	1	13918061	0.000372969441207	SNP	0.153024714849477
chr1:13918123	1	13918123	0.000405488053974	SNP	0.156665101729337
chr1:13918148	1	13918148	0.000363108767064	SNP	0.152330147570502
chr1:13918212	1	13918212	0.000529127595945	SNP	0.174855255069114
chr1:13918346	1	13918346	0.000424463240495	SNP	0.159261206034112
chr1:13918487	1	13918487	0.000350453811823	SNP	0.151268992008608
chr1:13918633	1	13918633	0.000383200366148	SNP	0.154062775940539
chr1:13918675	1	13918675	0.000352827886841	SNP	0.151556267784283
chr1:13918678	1	13918678	0.000424564026481	SNP	0.159261206034112
chr1:13918870	1	13918870	0.000558875846341	SNP	0.179523016243778
chr1:13919006	1	13919006	0.000351775240822	SNP	0.151333449270354
chr1:13919015	1	13919015	0.000390808324874	SNP	0.154882733286041
chr1:13919138	1	13919138	0.000339359691042	SNP	0.150071734945799
chr1:13919254	1	13919254	0.000375881709779	SNP	0.153276940155172
chr1:13919281	1	13919281	0.000417746903825	SNP	0.158307033652678
chr1:13919320	1	13919320	0.000381457933632	SNP	0.153878354793452
chr1:13919331	1	13919331	0.000420883432115	SNP	0.15880981435018
chr1:13919338	1	13919338	0.000432353828319	SNP	0.160500963827616
chr1:13919380	1	13919380	0.000417053108355	SNP	0.158196139338966
chr1:13919450	1	13919450	0.000405892956262	SNP	0.156729893790314
chr1:13919585	1	13919585	0.000385083521421	SNP	0.154174237189236
chr1:13919616	1	13919616	0.000344266845705	SNP	0.1505100402191
chr1:13919962	1	13919962	0.000355006665869	SNP	0.151699355337141
chr1:13920136	1	13920136	0.000396888649251	SNP	0.155646225517298
chr1:13920225	1	13920225	0.000408187458836	SNP	0.156958000003564
chr1:13920357	1	13920357	0.000345270249125	SNP	0.150704539979509
chr1:13920468	1	13920468	0.000382642779106	SNP	0.154011707028846
chr1:13920557	1	13920557	0.000372347210387	SNP	0.152985846420434
chr1:13920799	1	13920799	0.000359577760016	SNP	0.151950063041704
chr1:13920994	1	13920994	0.000366378594507	SNP	0.152527109701652
chr1:13921026	1	13921026	0.000389608227168	SNP	0.154822993293585
chr1:13921162	1	13921162	0.000408695342622	SNP	0.15702198981474
chr1:13921163	1	13921163	0.000413605245743	SNP	0.157640804706767
chr1:13921179	1	13921179	0.000374493099724	SNP	0.153208544358319
chr1:13921337	1	13921337	0.000418475287555	SNP	0.158400607193887
chr1:13921861	1	13921861	0.000363867755935	SNP	0.15237280990455
chr1:13922022	1	13922022	0.000400977774331	SNP	0.156065830415918
chr1:13922024	1	13922024	0.000400367126948	SNP	0.155998018165031
chr1:13922113	1	13922113	0.000474445658098	SNP	0.166179942313801
chr1:13922149	1	13922149	0.000349640260316	SNP	0.151124950558603
chr1:13922188	1	13922188	0.000379500546152	SNP	0.153551974719892
chr1:13922553	1	13922553	0.000376104060639	SNP	0.153291038509389
chr1:13922574	1	13922574	0.000318399812457	SNP	0.147538639240763
chr1:13922594	1	13922594	0.000450167035281	SNP	0.162847993410713
chr1:13922600	1	13922600	0.000417096057032	SNP	0.158201400829668
chr1:13922604	1	13922604	0.000433752443771	SNP	0.160709939553254
chr1:13924636	1	13924636	0.000372130403163	SNP	0.152962693715196
chr1:13924758	1	13924758	0.000346069596177	SNP	0.150779480671873
chr1:13924807	1	13924807	0.000403885040935	SNP	0.156481122463049
chr1:13924873	1	13924873	0.000414079451872	SNP	0.15768340514721
chr1:13924892	1	13924892	0.000363198652473	SNP	0.152330147570502
chr1:13924920	1	13924920	0.000409838657076	SNP	0.157206149694736
chr1:13925001	1	13925001	0.000391864994528	SNP	0.154936366462795
chr1:13925218	1	13925218	0.00035671152823	SNP	0.151874056280384
chr1:13925572	1	13925572	4.16857842542e-05	SNP	0.0757860926731419
chr1:13925586	1	13925586	3.54258262393e-05	SNP	0.0722974177641685
chr1:13925607	1	13925607	2.64643071708e-05	SNP	0.0650519129326408
chr1:13925644	1	13925644	3.08498160847e-05	SNP	0.0687993318630747
chr1:13925680	1	13925680	2.57539653123e-05	SNP	0.0641933438980689
chr1:13925756	1	13925756	2.86308204523e-05	SNP	0.0667413388799673
chr1:13925765	1	13925765	2.86658308152e-05	SNP	0.0667413388799673
chr1:13925983	1	13925983	3.02459283041e-05	SNP	0.0682711162499095
chr1:13926109	1	13926109	0.0001401425742	SNP	0.108841572994322
chr1:13926189	1	13926189	0.000192414753688	SNP	0.122780683559991
chr1:13926208	1	13926208	0.000389934353272	SNP	0.154838073436063
chr1:13926413	1	13926413	0.000339806436459	SNP	0.150125102350731
chr1:13926456	1	13926456	0.000641850331201	SNP	0.190620975265724
chr1:13926562	1	13926562	0.000365782944628	SNP	0.152526532321328
chr1:13926603	1	13926603	0.000415822148925	SNP	0.158007503490729
chr1:13926657	1	13926657	0.000387163602098	SNP	0.154394518315941
chr1:13926692	1	13926692	0.000314996115184	SNP	0.146892160110817
chr1:13926939	1	13926939	0.000337052939929	SNP	0.149805531376206
chr1:13926964	1	13926964	0.000343242642117	SNP	0.150424992316831
chr1:13926989	1	13926989	0.000345016141364	SNP	0.15068090037144
chr1:13926998	1	13926998	0.000401812136648	SNP	0.156146304648423
chr1:13927805	1	13927805	0.00040618000714	SNP	0.156742606056135
chr1:13929552	1	13929552	0.000269140655505	SNP	0.137319444515253
chr1:13929553	1	13929553	0.000265096462819	SNP	0.136321120912344
chr1:13929554	1	13929554	0.000260011746598	SNP	0.135343759187673
chr1:13929567	1	13929567	0.000273054668417	SNP	0.138068961843042
chr1:13929652	1	13929652	0.000405517996401	SNP	0.156665101729337
chr1:13929655	1	13929655	0.000486474057009	SNP	0.168349353585412
chr1:13929669	1	13929669	0.000472652249197	SNP	0.165863400058534
chr1:13929706	1	13929706	0.000509652375187	SNP	0.171766702039859
chr1:13929803	1	13929803	0.000462308737076	SNP	0.164425828279993
chr1:13930164	1	13930164	0.000387249429423	SNP	0.154394518315941
chr1:13930187	1	13930187	0.000446387270498	SNP	0.162413662407517
chr1:13930204	1	13930204	0.000479121076183	SNP	0.166890599110803
chr1:13930331	1	13930331	0.00030745727318	SNP	0.145647318530927
chr1:13930696	1	13930696	0.00044329511757	SNP	0.162047210267056
chr1:13930872	1	13930872	0.000119814660316	SNP	0.105294493417045
chr1:13931051	1	13931051	0.000180383348649	SNP	0.119393019663373
chr1:13931154	1	13931154	0.000500574271356	SNP	0.170429231796092
chr1:13931168	1	13931168	0.000502032776804	SNP	0.17070820954426
chr1:13931195	1	13931195	0.000479197845208	SNP	0.166898721156661
chr1:13931196	1	13931196	0.000502587909866	SNP	0.170787985433722
chr1:13931268	1	13931268	0.000509171600051	SNP	0.171711616836984
chr1:13931283	1	13931283	0.000482030971446	SNP	0.167473884157531
chr1:13931449	1	13931449	0.000447896325576	SNP	0.162503714625992
chr1:13931462	1	13931462	0.000494582183194	SNP	0.16950169203943
chr1:13931562	1	13931562	0.000450844962015	SNP	0.162954582473238
chr1:13931644	1	13931644	0.000452518725257	SNP	0.163123710008936
chr1:13931730	1	13931730	0.000498105454837	SNP	0.170041392416989
chr1:13931787	1	13931787	0.00044405037881	SNP	0.162103225674143
chr1:13931808	1	13931808	0.000473177735055	SNP	0.16592648396343
chr1:13931818	1	13931818	0.00042765362975	SNP	0.159742438542972
chr1:13931923	1	13931923	2.88955053526e-05	SNP	0.066975426827665
chr1:13931929	1	13931929	0.00045315743253	SNP	0.163205689885041
chr1:13931954	1	13931954	0.000604990124655	SNP	0.185889149525403
chr1:13931964	1	13931964	0.000465798292774	SNP	0.16483601859609
chr1:13931991	1	13931991	0.000443966638331	SNP	0.162098336889399
chr1:13932060	1	13932060	0.000445652645754	SNP	0.162379417679043
chr1:13932108	1	13932108	0.000494585568397	SNP	0.16950169203943
chr1:13932116	1	13932116	0.000431685254757	SNP	0.160356272290282
chr1:13932135	1	13932135	0.000460806436825	SNP	0.164211765737169
chr1:13932142	1	13932142	0.000514878289521	SNP	0.172512108380727
chr1:13932175	1	13932175	0.000464301093458	SNP	0.164616162337326
chr1:13932204	1	13932204	0.00042187612569	SNP	0.15886807809283
chr1:13932218	1	13932218	0.000459722374019	SNP	0.164057150294817
chr1:13932250	1	13932250	0.000418298623089	SNP	0.158370984000303
chr1:13932270	1	13932270	0.000466670151731	SNP	0.164948417097914
chr1:13932275	1	13932275	0.000554894120135	SNP	0.179078652957034
chr1:13932313	1	13932313	0.000492508704904	SNP	0.169257473202469
chr1:13932360	1	13932360	0.000467366439344	SNP	0.164995857332406
chr1:13932363	1	13932363	0.000478647466985	SNP	0.16680463483281
chr1:13932386	1	13932386	0.000410066635362	SNP	0.157224831996209
chr1:13932430	1	13932430	0.000619270159638	SNP	0.187728177091582
chr1:13932457	1	13932457	0.000459590747555	SNP	0.16404371866482
chr1:13932460	1	13932460	0.000511460563125	SNP	0.171967151775036
chr1:13932480	1	13932480	0.000476672475621	SNP	0.166457468247164
chr1:13932496	1	13932496	0.000453280174976	SNP	0.163240018686993
chr1:13932497	1	13932497	0.000450768959018	SNP	0.162947342729665
chr1:13932553	1	13932553	0.000572844775528	SNP	0.181222847098297
chr1:13932608	1	13932608	0.000430692798007	SNP	0.160201336673327
chr1:13932666	1	13932666	0.000480972914392	SNP	0.167223409873942
chr1:13932669	1	13932669	0.000227276677425	SNP	0.129361721528459
chr1:13932684	1	13932684	0.000463165572999	SNP	0.164510756697151
chr1:13932698	1	13932698	0.000485849910558	SNP	0.168268431602524
chr1:13932710	1	13932710	0.000426304749627	SNP	0.159559007986265
chr1:13932733	1	13932733	0.000442908387779	SNP	0.162047210267056
chr1:13932772	1	13932772	0.000458591973328	SNP	0.163864096022688
chr1:13932883	1	13932883	0.000491581821219	SNP	0.169116138752284
chr1:13932903	1	13932903	0.000454184564051	SNP	0.163308817625543
chr1:13932922	1	13932922	0.000446990835373	SNP	0.162434064132314
chr1:13932931	1	13932931	0.000495901574762	SNP	0.169688054133754
chr1:13933032	1	13933032	0.000456118784754	SNP	0.163572399766749
chr1:13933057	1	13933057	0.000668752259215	SNP	0.193410035524664
chr1:13933058	1	13933058	0.000476259706141	SNP	0.166373711342613
chr1:13933072	1	13933072	0.00045400868493	SNP	0.163308817625543
chr1:13933102	1	13933102	0.000417456252358	SNP	0.15825636261822
chr1:13933110	1	13933110	0.000484711046996	SNP	0.168044256036109
chr1:13933144	1	13933144	0.000453491319253	SNP	0.163251142882408
chr1:13933252	1	13933252	0.00047912444068	SNP	0.166890599110803
chr1:13933287	1	13933287	0.00045342075183	SNP	0.163251142882408
chr1:13933289	1	13933289	0.000668482705415	SNP	0.193399019483919
chr1:13933307	1	13933307	0.000380565453612	SNP	0.153740720368612
chr1:13933662	1	13933662	0.000460235446092	SNP	0.164077051445874
chr1:13933732	1	13933732	0.000447030654954	SNP	0.162434064132314
chr1:13933812	1	13933812	0.000682931857293	SNP	0.194968753441547
chr1:13933824	1	13933824	0.000410192627524	SNP	0.157224831996209
chr1:13933839	1	13933839	0.00041912949255	SNP	0.158472085106248
chr1:13933844	1	13933844	0.000520904454314	SNP	0.173525115649911
chr1:13933883	1	13933883	0.000433619420703	SNP	0.160709939553254
chr1:13933929	1	13933929	0.000465048423194	SNP	0.164746960559873
chr1:13933982	1	13933982	0.000447354109796	SNP	0.162486631530507
chr1:13934024	1	13934024	0.000530111932798	SNP	0.174962011680129
chr1:13934039	1	13934039	0.000415154456594	SNP	0.157907707665263
chr1:13934064	1	13934064	0.000454035880977	SNP	0.163308817625543
chr1:13934288	1	13934288	0.000688957542984	SNP	0.195595577544604
chr1:13934295	1	13934295	0.000463119374274	SNP	0.164510756697151
chr1:13934324	1	13934324	0.00042273953653	SNP	0.158977603703369
chr1:13934343	1	13934343	0.000402360622261	SNP	0.156195511847972
chr1:13934354	1	13934354	0.000459893517195	SNP	0.164057150294817
chr1:13934356	1	13934356	0.000477548561	SNP	0.166616776909786
chr1:13934361	1	13934361	0.000612729969188	SNP	0.186981048822741
chr1:13934368	1	13934368	0.000704122215341	SNP	0.19713450157902
chr1:13934382	1	13934382	0.000379431774104	SNP	0.153551974719892
chr1:13934383	1	13934383	0.000366818692807	SNP	0.152527109701652
chr1:13934391	1	13934391	0.000153415494842	SNP	0.111739007725552
chr1:13934408	1	13934408	0.000383043781572	SNP	0.154031034271908
chr1:13934423	1	13934423	0.000429528217214	SNP	0.159971699113483
chr1:13934436	1	13934436	0.000428149436215	SNP	0.159800000353842
chr1:13934484	1	13934484	0.000313292812989	SNP	0.146660878750075
chr1:13934503	1	13934503	9.63815976253e-05	SNP	0.0986203520444642
chr1:13935666	1	13935666	0.000475053550682	SNP	0.166223697686837
chr1:13935697	1	13935697	0.000479268652422	SNP	0.166913615697523
chr1:13935770	1	13935770	0.000475292610242	SNP	0.166270945472173
chr1:13935805	1	13935805	0.000620407377055	SNP	0.187828815467078
chr1:13935874	1	13935874	0.000610866720773	SNP	0.186702105132412
chr1:13936059	1	13936059	0.000462977302384	SNP	0.164510756697151
chr1:13936192	1	13936192	0.000460213310527	SNP	0.164077051445874
chr1:13936213	1	13936213	0.000462588211018	SNP	0.164452885706573
chr1:14057397	1	14057397	0.000572614083211	SNP	0.181216946858329
chr1:14424395	1	14424395	0.000529040454283	SNP	0.174836164925883
chr1:14424581	1	14424581	0.000766835249787	SNP	0.203194545100667
chr1:14424621	1	14424621	0.000730562773996	SNP	0.200022206725006
chr1:14424633	1	14424633	0.000622663158383	SNP	0.188229491613212
chr1:14772590	1	14772590	0.000332442749995	SNP	0.149374021378592
chr1:14783901	1	14783901	8.29416637878e-05	SNP	0.0939643014920638
chr1:14784534	1	14784534	0.000238775251124	SNP	0.131778152775068
chr1:14784787	1	14784787	0.000922963242828	SNP	0.218073037615148
chr1:14785976	1	14785976	0.000792472629972	SNP	0.205497295007696
chr1:14787365	1	14787365	0.000721740536628	SNP	0.198970437984208
chr1:14787420	1	14787420	0.000602757517625	SNP	0.185452062360988
chr1:14788434	1	14788434	0.000640511642745	SNP	0.190483857902493
chr1:14788895	1	14788895	0.000598461085851	SNP	0.184942745353954
chr1:14790829	1	14790829	0.00062212566268	SNP	0.188153009910747
chr1:14790974	1	14790974	0.000647259863161	SNP	0.191198218666096
chr1:14791119	1	14791119	0.000652479534161	SNP	0.191681349980231
chr1:14791364	1	14791364	0.000501236966253	SNP	0.170543389266112
chr1:14791381	1	14791381	0.000576500297942	SNP	0.181838079800826
chr1:14833890	1	14833890	0.000562208643746	SNP	0.179890444984767
chr1:14856884	1	14856884	0.00075571233225	SNP	0.202492973141926
chr1:14875918	1	14875918	0.000108002745868	SNP	0.102398525017061
chr1:14887037	1	14887037	0.000376691185232	SNP	0.153354102321899
chr1:14887057	1	14887057	0.000369552124442	SNP	0.152786124090594
chr1:14887070	1	14887070	0.000410762964264	SNP	0.157224831996209
chr1:14887115	1	14887115	0.000423164403152	SNP	0.15901356171239
chr1:15048373	1	15048373	0.0006263655274	SNP	0.188731035891531
chr1:15056312	1	15056312	0.00062743362595	SNP	0.188885446444047
chr1:15146031	1	15146031	4.96048084719e-05	SNP	0.0799449366099486
chr1:15263201	1	15263201	0.000360698669293	SNP	0.152051272324119
chr1:15282167	1	15282167	0.000487567228594	SNP	0.168551266002129
chr1:15436216	1	15436216	0.00037026760882	SNP	0.152816569208149
chr1:15438349	1	15438349	0.000749389836226	SNP	0.201891595534232
chr1:15439155	1	15439155	0.000534309475678	SNP	0.175760623338511
chr1:15440079	1	15440079	0.000493355250738	SNP	0.169350221865518
chr1:15501983	1	15501983	0.0007497625451	SNP	0.20189849629743
chr1:15504565	1	15504565	0.000837612848885	SNP	0.210144159781189
chr1:15505083	1	15505083	0.000737039015271	SNP	0.200678418056796
chr1:15506318	1	15506318	8.64590039261e-05	SNP	0.095829898230986
chr1:15506447	1	15506447	0.000855799668342	SNP	0.211893612749292
chr1:15534284	1	15534284	0.000361973098402	SNP	0.152281525981254
chr1:15534594	1	15534594	0.000343982367403	SNP	0.150460359685753
chr1:15534780	1	15534780	0.000347550635426	SNP	0.150918735640359
chr1:15535072	1	15535072	0.000362304176364	SNP	0.152284931078178
chr1:15535397	1	15535397	0.000494842763226	SNP	0.169540171787028
chr1:15535677	1	15535677	0.000288315470124	SNP	0.141459128845258
chr1:15535810	1	15535810	0.000330174613209	SNP	0.149216673819287
chr1:15536212	1	15536212	0.000334561540407	SNP	0.149559863281077
chr1:15540381	1	15540381	0.000324985646965	SNP	0.148666024324833
chr1:15560135	1	15560135	0.000244672615892	SNP	0.13292710817809
chr1:15564622	1	15564622	0.000122766874584	SNP	0.105443314803662
chr1:16134818	1	16134818	0.000710646692489	SNP	0.197780779770919
chr1:16170302	1	16170302	0.000506474718114	SNP	0.171207809374912
chr1:16170372	1	16170372	0.000747509861036	SNP	0.201720807576884
chr1:16170396	1	16170396	5.32678564288e-05	SNP	0.0806074514412104
chr1:16170419	1	16170419	5.82860210474e-05	SNP	0.0823581095326698
chr1:16170525	1	16170525	3.68719833415e-05	SNP	0.0733314571690738
chr1:16170549	1	16170549	0.000119862258617	SNP	0.105294493417045
chr1:16170565	1	16170565	3.95767348888e-05	SNP	0.0746873850285699
chr1:16170671	1	16170671	5.60544306012e-05	SNP	0.0815170427164415
chr1:16214113	1	16214113	0.000295143746352	SNP	0.143133792212808
chr1:16288684	1	16288684	0.00032863185356	SNP	0.149075878284669
chr1:16288928	1	16288928	0.000299955547187	SNP	0.144095943355246
chr1:16291476	1	16291476	1.34331929265e-05	SNP	0.0525000314939275
chr1:16585427	1	16585427	0.000902623057596	SNP	0.216280255536873
chr1:16587442	1	16587442	0.000630999229928	SNP	0.189355027141364
chr1:16588724	1	16588724	0.000374001056634	SNP	0.153157408141451
chr1:16618674	1	16618674	0.000780450968608	SNP	0.204374356886686
chr1:16619184	1	16619184	0.000670804411557	SNP	0.193737132881418
chr1:16619552	1	16619552	0.000161006724798	SNP	0.113914918706248
chr1:16637381	1	16637381	0.000958924061861	SNP	0.221290399767353
chr1:16637385	1	16637385	0.000984425560325	SNP	0.223659406356751
chr1:16668526	1	16668526	0.000528144012837	SNP	0.174676092204371
chr1:16668530	1	16668530	0.000592289492131	SNP	0.184009991637003
chr1:16668531	1	16668531	0.000741069852921	SNP	0.201074594852241
chr1:16735033	1	16735033	0.00084958045769	SNP	0.211214778829645
chr1:16795514	1	16795514	0.000293438178593	SNP	0.142708847441283
chr1:16795691	1	16795691	0.00087377267824	SNP	0.21353072278488
chr1:16796101	1	16796101	2.18724099166e-05	SNP	0.0603433425363285
chr1:16797641	1	16797641	0.000659366007868	SNP	0.192528955044111
chr1:16798313	1	16798313	0.00039822093394	SNP	0.155790640983188
chr1:16847100	1	16847100	0.000125231093876	SNP	0.105891563297142
chr1:16847373	1	16847373	0.000636841273036	SNP	0.190025575921996
chr1:16847512	1	16847512	0.000144043351158	SNP	0.109544892828948
chr1:16848327	1	16848327	0.000310971553713	SNP	0.146251147411167
chr1:16848390	1	16848390	0.000533026586994	SNP	0.175471521104441
chr1:16848469	1	16848469	0.000563997312689	SNP	0.18009901676438
chr1:16848627	1	16848627	0.000530927326006	SNP	0.175145548273928
chr1:16849019	1	16849019	0.000749259062617	SNP	0.201881649318466
chr1:16853527	1	16853527	5.93523874997e-05	SNP	0.0826191480154471
chr1:16853693	1	16853693	2.16117518368e-05	SNP	0.0600271903489589
chr1:16854294	1	16854294	1.12256470972e-05	SNP	0.0483136023144587
chr1:16855081	1	16855081	9.08728025435e-06	SNP	0.0435855324410246
chr1:16855891	1	16855891	8.67428450242e-06	SNP	0.0426353403499842
chr1:16856325	1	16856325	7.01955358046e-06	SNP	0.0389032090736466
chr1:16856450	1	16856450	8.24593128599e-06	SNP	0.0417872608514332
chr1:16857347	1	16857347	6.91726366866e-06	SNP	0.0385156152921925
chr1:16857844	1	16857844	1.04511787297e-05	SNP	0.0469493530026667
chr1:16857861	1	16857861	9.44716429337e-06	SNP	0.0443661998597699
chr1:16858441	1	16858441	2.55145343516e-05	SNP	0.064187893239799
chr1:16858492	1	16858492	0.000138788606211	SNP	0.108547924062411
chr1:16858896	1	16858896	4.62786559894e-06	SNP	0.0318673022469684
chr1:16859554	1	16859554	7.47923464035e-05	SNP	0.0900980082555187
chr1:16865776	1	16865776	0.000541509599425	SNP	0.177001289047373
chr1:16866875	1	16866875	0.000574090002212	SNP	0.181337282556588
chr1:16867238	1	16867238	0.000118334904873	SNP	0.105020940087213
chr1:16867282	1	16867282	0.000101898315651	SNP	0.100284875108393
chr1:16867464	1	16867464	0.000474794794626	SNP	0.166211324118113
chr1:16868029	1	16868029	0.000107626431729	SNP	0.10235077664456
chr1:16868646	1	16868646	0.00043876465128	SNP	0.161395191710443
chr1:16868732	1	16868732	0.000907695249105	SNP	0.216823076007535
chr1:16869008	1	16869008	0.000593881801689	SNP	0.184300060492082
chr1:16869016	1	16869016	0.000422769937627	SNP	0.158977603703369
chr1:16869762	1	16869762	0.000468096748152	SNP	0.165080196298477
chr1:16870108	1	16870108	0.000434276719117	SNP	0.16077011724571
chr1:16870262	1	16870262	8.39108105968e-05	SNP	0.0944153178703715
chr1:16870375	1	16870375	0.000372874173427	SNP	0.153024714849477
chr1:16870482	1	16870482	5.1679475507e-05	SNP	0.0805948306104492
chr1:16870632	1	16870632	0.000653234745921	SNP	0.191694820508442
chr1:16871410	1	16871410	4.44114322633e-05	SNP	0.0777949883286074
chr1:16871657	1	16871657	0.000500632240194	SNP	0.170429231796092
chr1:16871679	1	16871679	6.9174294831e-05	SNP	0.0872596198274808
chr1:16872719	1	16872719	0.000402127876031	SNP	0.15616627014048
chr1:16873066	1	16873066	0.000474828426056	SNP	0.166212014509583
chr1:16873074	1	16873074	0.000421385300203	SNP	0.158839681820207
chr1:16874255	1	16874255	0.000737838653678	SNP	0.200785924859524
chr1:16874429	1	16874429	0.00068382118277	SNP	0.19508436418238
chr1:16874604	1	16874604	0.000627779334485	SNP	0.188917731732024
chr1:16874671	1	16874671	4.84888750051e-05	SNP	0.0793911150461628
chr1:16874982	1	16874982	4.61344366734e-05	SNP	0.0785584419270121
chr1:16875428	1	16875428	0.000119377394571	SNP	0.10515195746908
chr1:16875444	1	16875444	0.000511442058514	SNP	0.171967151775036
chr1:16875453	1	16875453	0.000507142777751	SNP	0.171308893139565
chr1:16875485	1	16875485	0.000591684104318	SNP	0.18387949762614
chr1:16875690	1	16875690	4.33078163109e-05	SNP	0.0769487721298336
chr1:16877472	1	16877472	0.000825812554048	SNP	0.208747957925589
chr1:16878233	1	16878233	0.000623800249924	SNP	0.188372326528683
chr1:16878325	1	16878325	0.000716816012643	SNP	0.198408428781547
chr1:16878551	1	16878551	0.00046628534168	SNP	0.164887019509758
chr1:16878571	1	16878571	0.000491115599892	SNP	0.169061155800958
chr1:16878603	1	16878603	6.33482675858e-05	SNP	0.0847399838902667
chr1:16878862	1	16878862	0.000452744035203	SNP	0.16316929356028
chr1:16878939	1	16878939	7.407867075e-05	SNP	0.0898032189305433
chr1:16879179	1	16879179	0.000664514870286	SNP	0.19296412253798
chr1:16879284	1	16879284	0.000328716844643	SNP	0.149083559299377
chr1:16879331	1	16879331	2.07724975664e-05	SNP	0.0594715563354715
chr1:16879365	1	16879365	0.000570286686638	SNP	0.180873196397843
chr1:16879387	1	16879387	1.63365770614e-05	SNP	0.0561097132011073
chr1:16879500	1	16879500	7.63444376758e-05	SNP	0.0907111980620984
chr1:16879572	1	16879572	0.000613458771353	SNP	0.187110017772066
chr1:16879578	1	16879578	0.000516784371429	SNP	0.17284380565151
chr1:16879681	1	16879681	0.000636078295183	SNP	0.1899759925361
chr1:16879785	1	16879785	4.85463807303e-05	SNP	0.0793911150461628
chr1:16879893	1	16879893	0.000555224846689	SNP	0.179123739293668
chr1:16879895	1	16879895	0.00048767404382	SNP	0.168578401043326
chr1:16879959	1	16879959	0.000496809122103	SNP	0.169853256386839
chr1:16880183	1	16880183	0.000469373671615	SNP	0.165334556457134
chr1:16880306	1	16880306	5.35992053637e-05	SNP	0.0806412007898837
chr1:16880315	1	16880315	0.000477844801106	SNP	0.166661520297713
chr1:16880424	1	16880424	0.000696951399307	SNP	0.196387849367457
chr1:16880839	1	16880839	0.000501044556324	SNP	0.170533064901342
chr1:16880883	1	16880883	0.000702240944985	SNP	0.197007330709086
chr1:16881156	1	16881156	0.000614149951187	SNP	0.187206906511099
chr1:16881176	1	16881176	0.000404050678974	SNP	0.156506602876455
chr1:16881413	1	16881413	0.000626383259611	SNP	0.188731035891531
chr1:16881750	1	16881750	0.000428344672036	SNP	0.159800000353842
chr1:16882326	1	16882326	7.85788860458e-05	SNP	0.0918601320567675
chr1:16883411	1	16883411	0.00060548788729	SNP	0.18596529441586
chr1:16883903	1	16883903	0.000116353648269	SNP	0.104795444715737
chr1:16884139	1	16884139	8.58978540707e-05	SNP	0.0955063322428775
chr1:16884488	1	16884488	0.0006677906441	SNP	0.193331742832632
chr1:16884714	1	16884714	0.000499053222074	SNP	0.170214398054111
chr1:16885732	1	16885732	3.60419959842e-05	SNP	0.0726841566459548
chr1:16885762	1	16885762	0.000414140880591	SNP	0.15768340514721
chr1:16889989	1	16889989	2.80527845908e-05	SNP	0.0662343603309757
chr1:16892479	1	16892479	5.40560020857e-08	SNP	0.00228194422472752
chr1:16892486	1	16892486	3.88903126103e-06	SNP	0.0294711698834578
chr1:16892489	1	16892489	8.87422066345e-06	SNP	0.0431728355923625
chr1:16892511	1	16892511	0.000390357270717	SNP	0.154838073436063
chr1:16892604	1	16892604	0.000379489035688	SNP	0.153551974719892
chr1:16892786	1	16892786	1.60488492703e-05	SNP	0.0556357335085048
chr1:16892802	1	16892802	9.41227993009e-06	SNP	0.0443372289784089
chr1:16892818	1	16892818	7.17127529314e-06	SNP	0.0393151737966297
chr1:16892819	1	16892819	7.5563429196e-06	SNP	0.0402300034979706
chr1:16892830	1	16892830	6.12164641149e-06	SNP	0.0364187927898965
chr1:16893189	1	16893189	0.000236072616192	SNP	0.131214583491487
chr1:16893291	1	16893291	0.000431304444035	SNP	0.16029135052757
chr1:16893319	1	16893319	0.000203725957191	SNP	0.125258675658742
chr1:16894036	1	16894036	6.72401430695e-05	SNP	0.0865587444977219
chr1:16895102	1	16895102	0.00018399257877	SNP	0.120400993302574
chr1:16895325	1	16895325	0.000192892745274	SNP	0.123002456701451
chr1:16994003	1	16994003	0.000563309288506	SNP	0.180012988245963
chr1:16994005	1	16994005	0.000434218644172	SNP	0.16077011724571
chr1:17145230	1	17145230	0.000180624290523	SNP	0.119422487156931
chr1:17145627	1	17145627	0.00028313103958	SNP	0.140193249283466
chr1:17154275	1	17154275	0.000255776421227	SNP	0.134683778501984
chr1:17154807	1	17154807	4.12151754804e-06	SNP	0.0301749683217626
chr1:17154810	1	17154810	0.000505648318463	SNP	0.171091893188296
chr1:17154823	1	17154823	0.000602401096007	SNP	0.185406304134588
chr1:17155115	1	17155115	1.51990520464e-06	SNP	0.018276436354648
chr1:17160182	1	17160182	0.000703889894571	SNP	0.197116888938678
chr1:17257491	1	17257491	0.000706769379224	SNP	0.197368117909767
chr1:17275144	1	17275144	0.000319762851135	SNP	0.147729655233313
chr1:17275157	1	17275157	0.000269170006032	SNP	0.137319444515253
chr1:17275179	1	17275179	0.000321715784923	SNP	0.148131632998118
chr1:17275190	1	17275190	0.000276858501441	SNP	0.138983504768632
chr1:17275193	1	17275193	0.000297115713789	SNP	0.143582296411163
chr1:17275241	1	17275241	0.000297753341573	SNP	0.143727066465368
chr1:17275286	1	17275286	0.00014320582494	SNP	0.109424012237426
chr1:17275399	1	17275399	0.000986162309544	SNP	0.223777145682977
chr1:17281929	1	17281929	0.000725275307058	SNP	0.19940923450769
chr1:17292068	1	17292068	0.000521865374775	SNP	0.173674314857165
chr1:17292285	1	17292285	5.16494049156e-05	SNP	0.0805948306104492
chr1:17322067	1	17322067	0.000487376550517	SNP	0.168521292588912
chr1:17325478	1	17325478	0.000517393493048	SNP	0.1729185579073
chr1:17329129	1	17329129	0.000786472625964	SNP	0.204947085179191
chr1:17342967	1	17342967	0.000952478851368	SNP	0.220710081396431
chr1:17414612	1	17414612	0.000791177520739	SNP	0.205394108186974
chr1:17414890	1	17414890	0.000913613840216	SNP	0.217304539598232
chr1:17416246	1	17416246	0.000784935797098	SNP	0.2047978570916
chr1:17416448	1	17416448	0.000401487126813	SNP	0.156111539797928
chr1:17780128	1	17780128	0.000831126220157	SNP	0.209452569511353
chr1:17780523	1	17780523	0.00084807571924	SNP	0.21102647566723
chr1:17780554	1	17780554	0.00022095803295	SNP	0.128382814057855
chr1:17780571	1	17780571	0.00088320971324	SNP	0.214425644814069
chr1:17780816	1	17780816	0.000670257109341	SNP	0.193657063527622
chr1:17781027	1	17781027	0.000603274198171	SNP	0.185563703758114
chr1:17781316	1	17781316	0.000564919855242	SNP	0.18013088773179
chr1:17781320	1	17781320	0.000516797501373	SNP	0.17284380565151
chr1:17787086	1	17787086	0.000584767921542	SNP	0.182827884179819
chr1:17788164	1	17788164	0.000274210193698	SNP	0.138416671994226
chr1:17797210	1	17797210	0.00064591028859	SNP	0.191081092474286
chr1:17799509	1	17799509	0.000111730458193	SNP	0.103767540534144
chr1:17799775	1	17799775	0.000182748307572	SNP	0.11995602536584
chr1:17805686	1	17805686	0.000118427959175	SNP	0.105020940087213
chr1:17808280	1	17808280	0.000118257482739	SNP	0.105020940087213
chr1:17808424	1	17808424	0.000129723475552	SNP	0.106423055898366
chr1:17810959	1	17810959	0.000847074662406	SNP	0.210945967951192
chr1:17811236	1	17811236	0.000110937176791	SNP	0.103553875501217
chr1:17811238	1	17811238	0.000110989336721	SNP	0.103553875501217
chr1:17811516	1	17811516	0.000110027272733	SNP	0.103256090071556
chr1:17811657	1	17811657	0.000112666947347	SNP	0.103935911906852
chr1:17811668	1	17811668	0.000668656795684	SNP	0.193405954837865
chr1:17812055	1	17812055	7.96891303423e-05	SNP	0.0922818268718406
chr1:17812150	1	17812150	9.47618253263e-05	SNP	0.0982143205458367
chr1:17812204	1	17812204	8.84896171001e-05	SNP	0.0966087991597667
chr1:17812394	1	17812394	0.000510552726018	SNP	0.171903877458114
chr1:17812457	1	17812457	0.000201523874435	SNP	0.124858656215537
chr1:17813137	1	17813137	0.000410641462357	SNP	0.157224831996209
chr1:17813145	1	17813145	0.000902190989563	SNP	0.216242658167875
chr1:17813197	1	17813197	4.45619945325e-08	SNP	0.00190822699748305
chr1:17813301	1	17813301	0.000135820147969	SNP	0.107763557946452
chr1:17813687	1	17813687	0.000142069064005	SNP	0.109192253374035
chr1:17813728	1	17813728	0.000131551622563	SNP	0.106885795072606
chr1:17813751	1	17813751	0.000133187214702	SNP	0.107187805522331
chr1:17813849	1	17813849	0.000601699641877	SNP	0.185318165749096
chr1:17813970	1	17813970	0.000114871355239	SNP	0.104510381473674
chr1:17814102	1	17814102	0.000126336481596	SNP	0.106092947133318
chr1:17814272	1	17814272	0.000131291668759	SNP	0.106822712774513
chr1:17814294	1	17814294	0.000114428621265	SNP	0.104384103195788
chr1:17814314	1	17814314	0.000124331814693	SNP	0.105740531229419
chr1:17814332	1	17814332	0.000139883311457	SNP	0.108767945413048
chr1:17814401	1	17814401	0.000120072463393	SNP	0.105294493417045
chr1:17814405	1	17814405	0.000119416336515	SNP	0.10515195746908
chr1:17814428	1	17814428	0.000127020964885	SNP	0.106170827473362
chr1:17814480	1	17814480	0.000136708819391	SNP	0.107956626932653
chr1:17814547	1	17814547	0.000118838401444	SNP	0.105089040275714
chr1:17814560	1	17814560	0.000112392247697	SNP	0.103873417306738
chr1:17814572	1	17814572	0.000116717753696	SNP	0.104795444715737
chr1:17814728	1	17814728	0.000108198962776	SNP	0.102502923698381
chr1:17814805	1	17814805	0.000126875894865	SNP	0.10615156401706
chr1:17814826	1	17814826	0.000110626410526	SNP	0.103501196779322
chr1:17814828	1	17814828	0.000120853164862	SNP	0.105309881126788
chr1:17814843	1	17814843	0.00010788072012	SNP	0.102372316356896
chr1:17814926	1	17814926	0.000120299575765	SNP	0.105309881126788
chr1:17814940	1	17814940	0.000126737331049	SNP	0.106099948122519
chr1:17815074	1	17815074	9.56648209419e-05	SNP	0.0984858590448886
chr1:17815233	1	17815233	0.000120749416745	SNP	0.105309881126788
chr1:17815298	1	17815298	0.00011183098063	SNP	0.103812305154736
chr1:17815305	1	17815305	0.000129139989219	SNP	0.106392516993045
chr1:17815451	1	17815451	0.000133776288518	SNP	0.107289103991646
chr1:17815756	1	17815756	0.000270050837992	SNP	0.137349824522504
chr1:17815937	1	17815937	0.000108854470407	SNP	0.102633867633764
chr1:17815970	1	17815970	0.000113709391256	SNP	0.104193347720566
chr1:17815977	1	17815977	0.00012670339415	SNP	0.106092947133318
chr1:17816222	1	17816222	0.000197953614435	SNP	0.123973644359959
chr1:17816269	1	17816269	0.000115106993405	SNP	0.104570223611721
chr1:17816277	1	17816277	0.000116890630961	SNP	0.104851779860611
chr1:17816458	1	17816458	0.000119202486141	SNP	0.10515195746908
chr1:17816573	1	17816573	0.000118198513879	SNP	0.105020940087213
chr1:17816703	1	17816703	0.000106513373848	SNP	0.102045776664443
chr1:17816910	1	17816910	0.000140876060963	SNP	0.108959054305645
chr1:17817030	1	17817030	0.000126711144259	SNP	0.106092947133318
chr1:17817080	1	17817080	0.000134888740834	SNP	0.107547839167048
chr1:17817118	1	17817118	0.000143227084952	SNP	0.109424012237426
chr1:17817202	1	17817202	0.0001265467913	SNP	0.106092947133318
chr1:17817317	1	17817317	0.000128737502056	SNP	0.106376876098431
chr1:17817325	1	17817325	0.000237475286541	SNP	0.131464768148711
chr1:17817326	1	17817326	0.000133709422255	SNP	0.107289103991646
chr1:17817432	1	17817432	0.000149389722002	SNP	0.110859372985914
chr1:17817503	1	17817503	0.000207795329654	SNP	0.12589786554802
chr1:17817714	1	17817714	0.000138797942696	SNP	0.108547924062411
chr1:17817786	1	17817786	0.000602305181455	SNP	0.185405313665732
chr1:17817809	1	17817809	0.000156253417978	SNP	0.11253162863492
chr1:17817822	1	17817822	0.000140572820356	SNP	0.108936517516623
chr1:17817902	1	17817902	0.000108828300219	SNP	0.102633867633764
chr1:17817994	1	17817994	0.000124658549095	SNP	0.105799415321035
chr1:17818152	1	17818152	0.000124973292009	SNP	0.105799415321035
chr1:17818216	1	17818216	0.000129441749176	SNP	0.106418349160564
chr1:17818468	1	17818468	0.000150706020591	SNP	0.111267421469178
chr1:17818610	1	17818610	0.000430872211858	SNP	0.16020336002721
chr1:17818642	1	17818642	0.000195741839472	SNP	0.123489658319956
chr1:17818756	1	17818756	0.000140664097756	SNP	0.108959054305645
chr1:17818808	1	17818808	0.000421238250651	SNP	0.158825122118708
chr1:17825699	1	17825699	0.000104816289504	SNP	0.101354925613922
chr1:17825861	1	17825861	0.000126671810458	SNP	0.106092947133318
chr1:17825921	1	17825921	0.000133073385332	SNP	0.107176150835474
chr1:17847530	1	17847530	6.34230058368e-06	SNP	0.036939945898973
chr1:17852846	1	17852846	0.000424004940878	SNP	0.159188715609742
chr1:17852885	1	17852885	0.000504694062875	SNP	0.170995230303364
chr1:17856624	1	17856624	9.62587392414e-05	SNP	0.0985813539721289
chr1:17856657	1	17856657	0.000102482749964	SNP	0.100630864639798
chr1:17856666	1	17856666	0.000110437073439	SNP	0.103340297861238
chr1:17856754	1	17856754	0.000101335294767	SNP	0.100023164633581
chr1:17856758	1	17856758	0.000105131753019	SNP	0.101381402419585
chr1:17856766	1	17856766	8.57018735641e-05	SNP	0.0954204756448855
chr1:17884260	1	17884260	0.000374380569497	SNP	0.153208544358319
chr1:17884535	1	17884535	0.00044222479716	SNP	0.161933362040803
chr1:17958480	1	17958480	0.000735572635248	SNP	0.20049927442921
chr1:17964622	1	17964622	0.0009766593217	SNP	0.222979853132509
chr1:17969955	1	17969955	0.000258497217124	SNP	0.135205333933436
chr1:18385168	1	18385168	0.000427396199918	SNP	0.159706414389561
chr1:18477166	1	18477166	0.000227139684801	SNP	0.129361721528459
chr1:18604682	1	18604682	0.000749653444275	SNP	0.201891595534232
chr1:18608295	1	18608295	0.000994376713504	SNP	0.224402750218037
chr1:18651746	1	18651746	0.000154410839746	SNP	0.111961251496798
chr1:18677263	1	18677263	0.000103008631993	SNP	0.100718754398355
chr1:18677271	1	18677271	0.000107132745032	SNP	0.102204506682076
chr1:18678165	1	18678165	0.000467878444347	SNP	0.165042277346489
chr1:18678625	1	18678625	0.000296639288655	SNP	0.143433578357918
chr1:18679122	1	18679122	0.000490147608992	SNP	0.168942888048162
chr1:18680683	1	18680683	0.000607902776207	SNP	0.186295873255475
chr1:18681775	1	18681775	0.000568990343576	SNP	0.180721283939275
chr1:18681807	1	18681807	0.000547510034588	SNP	0.178024116996939
chr1:18681849	1	18681849	0.000617167468347	SNP	0.187448108838504
chr1:18681860	1	18681860	0.000421805062211	SNP	0.15886807809283
chr1:18682955	1	18682955	0.00081530279085	SNP	0.207707389055839
chr1:18683108	1	18683108	0.000887702439634	SNP	0.214841640488727
chr1:18683508	1	18683508	0.000687858346888	SNP	0.195459774817663
chr1:18683870	1	18683870	0.00071963214496	SNP	0.198796833513343
chr1:18699622	1	18699622	1.69159846286e-05	SNP	0.0566785125654567
chr1:18701686	1	18701686	0.000245365524543	SNP	0.133028699601703
chr1:18703602	1	18703602	0.000931981461622	SNP	0.21876542049516
chr1:18704236	1	18704236	0.000565131031683	SNP	0.180132474918696
chr1:18705214	1	18705214	0.000244896305171	SNP	0.132929711460426
chr1:18706838	1	18706838	0.000475744031448	SNP	0.166334665476095
chr1:18706911	1	18706911	0.000699814106577	SNP	0.19667875812312
chr1:18706945	1	18706945	0.000701516544703	SNP	0.196878340963428
chr1:18707228	1	18707228	0.000486238850006	SNP	0.168292090201772
chr1:18707319	1	18707319	1.98775923368e-05	SNP	0.0587133396909559
chr1:18707603	1	18707603	0.000425359633251	SNP	0.159377651597784
chr1:18707641	1	18707641	0.000397284725994	SNP	0.155694460799465
chr1:18707648	1	18707648	0.000356495834986	SNP	0.151874056280384
chr1:18707988	1	18707988	0.000486527975055	SNP	0.168358224211235
chr1:18708061	1	18708061	0.000453053123198	SNP	0.163197746481766
chr1:18709621	1	18709621	6.27872800933e-05	SNP	0.084491253011356
chr1:18712785	1	18712785	0.00083471457494	SNP	0.209800496827503
chr1:18848442	1	18848442	0.000889921294182	SNP	0.21509247519948
chr1:18851167	1	18851167	0.000945107105237	SNP	0.220130438729127
chr1:18917408	1	18917408	0.000831538554321	SNP	0.209480269499716
chr1:18917607	1	18917607	0.000805584867392	SNP	0.206910568582473
chr1:18935475	1	18935475	0.000215672141432	SNP	0.127687383718317
chr1:18935986	1	18935986	4.67606536159e-05	SNP	0.0788578950233065
chr1:18936783	1	18936783	5.69971386713e-05	SNP	0.0818354860803191
chr1:18936852	1	18936852	5.94629623858e-05	SNP	0.0826763944971659
chr1:18937000	1	18937000	0.000233352586101	SNP	0.130730290204483
chr1:18937391	1	18937391	0.000872032572108	SNP	0.213391898573689
chr1:18937483	1	18937483	0.000630678310262	SNP	0.189306443441198
chr1:18938209	1	18938209	0.000336664610252	SNP	0.149794359122861
chr1:18938412	1	18938412	0.000219690006815	SNP	0.128217907201832
chr1:18938425	1	18938425	0.000328281303902	SNP	0.149075878284669
chr1:18938426	1	18938426	0.000226387946807	SNP	0.129282808532923
chr1:18938483	1	18938483	0.000244249918323	SNP	0.132808344981228
chr1:18938618	1	18938618	0.000150071600365	SNP	0.110974137278232
chr1:18938640	1	18938640	0.000371366837286	SNP	0.152908188031429
chr1:18938815	1	18938815	0.000233900238555	SNP	0.130832357646012
chr1:18938843	1	18938843	0.000305518259311	SNP	0.145374856463514
chr1:18938851	1	18938851	0.000309146820064	SNP	0.146026179390271
chr1:18938857	1	18938857	0.000276106635104	SNP	0.138828529262673
chr1:18938860	1	18938860	0.000271514385531	SNP	0.137659111719752
chr1:18938869	1	18938869	9.5951018099e-05	SNP	0.0984858590448886
chr1:18938878	1	18938878	0.0002960767762	SNP	0.143281788213187
chr1:18939072	1	18939072	9.55156422853e-05	SNP	0.0984675854942377
chr1:18939422	1	18939422	0.000411800572283	SNP	0.15742479568528
chr1:18939431	1	18939431	0.00013559010144	SNP	0.107763557946452
chr1:18939459	1	18939459	0.000142053855726	SNP	0.109192253374035
chr1:18939508	1	18939508	0.000254096867702	SNP	0.134284362738165
chr1:18939550	1	18939550	0.000261550888102	SNP	0.135661858507457
chr1:18939576	1	18939576	0.000249046194065	SNP	0.133451743880345
chr1:18939633	1	18939633	0.000328652271469	SNP	0.149075878284669
chr1:18939639	1	18939639	0.000374170597045	SNP	0.153177816212835
chr1:18939665	1	18939665	0.000354288658043	SNP	0.151610502523772
chr1:18939749	1	18939749	0.000157213296938	SNP	0.112811428924213
chr1:18939795	1	18939795	0.000260748510883	SNP	0.135530898248382
chr1:18939828	1	18939828	0.00012489809504	SNP	0.105799415321035
chr1:18939850	1	18939850	0.000247306000925	SNP	0.133264630839984
chr1:18939879	1	18939879	0.000205758013957	SNP	0.125508824255993
chr1:18939914	1	18939914	0.000245139786054	SNP	0.132986702945926
chr1:18940039	1	18940039	0.000203132555827	SNP	0.125176589874293
chr1:18940228	1	18940228	0.000101228877573	SNP	0.0999881247990328
chr1:18940336	1	18940336	0.000327062965054	SNP	0.148951387869318
chr1:18940497	1	18940497	0.000402794342635	SNP	0.156271025564069
chr1:18940768	1	18940768	0.000634069469614	SNP	0.189713400861384
chr1:18940773	1	18940773	0.000426650525528	SNP	0.159588075417408
chr1:18940908	1	18940908	0.000618446524443	SNP	0.187584964717735
chr1:18940986	1	18940986	0.000902154470944	SNP	0.216242658167875
chr1:18940994	1	18940994	0.000678378351572	SNP	0.194543665920658
chr1:18941052	1	18941052	0.000681862823369	SNP	0.194853767640378
chr1:18941362	1	18941362	0.000686743601929	SNP	0.195356954550485
chr1:19223641	1	19223641	0.00073258807741	SNP	0.200199157987175
chr1:19239698	1	19239698	0.000917700283673	SNP	0.217666593394737
chr1:19275459	1	19275459	0.000398797481898	SNP	0.155812678744289
chr1:19333576	1	19333576	0.000812320740033	SNP	0.207422648294452
chr1:19333679	1	19333679	0.000653320949558	SNP	0.191694820508442
chr1:19335873	1	19335873	0.00072170623369	SNP	0.198970196725348
chr1:19783952	1	19783952	0.000303817786428	SNP	0.14504455968102
chr1:19784512	1	19784512	0.000129005699263	SNP	0.106376876098431
chr1:19789649	1	19789649	0.000529426728539	SNP	0.174895846508979
chr1:19805751	1	19805751	0.000457114177066	SNP	0.163699652124228
chr1:19869578	1	19869578	0.000789069448994	SNP	0.205133565708043
chr1:19945256	1	19945256	0.000698511185235	SNP	0.196535024908306
chr1:20043612	1	20043612	0.00096798271147	SNP	0.222082869657397
chr1:20044015	1	20044015	0.000532126515873	SNP	0.175301258382796
chr1:20056031	1	20056031	0.000446492059379	SNP	0.162416827968091
chr1:20056358	1	20056358	0.000284415391603	SNP	0.14044365499161
chr1:20056499	1	20056499	0.000176543082962	SNP	0.11828290044727
chr1:20277190	1	20277190	0.000466931024154	SNP	0.164980445499201
chr1:20289899	1	20289899	0.000991218952017	SNP	0.224082814918866
chr1:20306390	1	20306390	0.000595584309842	SNP	0.184561900562139
chr1:20311130	1	20311130	0.000309583598675	SNP	0.14602779070283
chr1:20311336	1	20311336	0.000118063194985	SNP	0.105003242079618
chr1:20311366	1	20311366	0.000367085431056	SNP	0.152527109701652
chr1:20462672	1	20462672	0.00095118431222	SNP	0.220642028722347
chr1:20496637	1	20496637	0.000142047033418	SNP	0.109192253374035
chr1:20498076	1	20498076	0.000260442445319	SNP	0.135437284588348
chr1:20498086	1	20498086	0.000247331276777	SNP	0.133264630839984
chr1:20498142	1	20498142	0.00027218821991	SNP	0.137812929016029
chr1:20498145	1	20498145	0.000250451325124	SNP	0.133699462935879
chr1:20498156	1	20498156	0.000273056755948	SNP	0.138068961843042
chr1:20498403	1	20498403	0.000696691315534	SNP	0.196386657671687
chr1:20509341	1	20509341	3.09241439242e-05	SNP	0.0689392635426773
chr1:20509454	1	20509454	3.33363724527e-05	SNP	0.070550932411407
chr1:20513329	1	20513329	0.00098100119152	SNP	0.223379938378326
chr1:20515817	1	20515817	0.000492918626762	SNP	0.169305316698338
chr1:20518407	1	20518407	0.000833925595999	SNP	0.209722950302193
chr1:20524141	1	20524141	0.000248156845955	SNP	0.133416945037214
chr1:20525442	1	20525442	0.000768588595528	SNP	0.203370592401858
chr1:20525856	1	20525856	0.0003002477973	SNP	0.14414793097738
chr1:20526404	1	20526404	0.000991808399704	SNP	0.22416003393184
chr1:20676762	1	20676762	0.000657351524193	SNP	0.192148176913605
chr1:20676787	1	20676787	0.000565696826167	SNP	0.180187380504831
chr1:20676794	1	20676794	0.000554255532371	SNP	0.179023937600269
chr1:20679368	1	20679368	0.000139939772015	SNP	0.108769220261067
chr1:20679444	1	20679444	0.000161215023717	SNP	0.113942269471966
chr1:20684893	1	20684893	8.1746414685e-05	SNP	0.0933564915781658
chr1:20897768	1	20897768	0.000918150938673	SNP	0.217699586230106
chr1:20943671	1	20943671	0.000694645260451	SNP	0.196146046107556
chr1:20943702	1	20943702	0.00066581947817	SNP	0.19310136937775
chr1:21078329	1	21078329	0.000955120935594	SNP	0.220920516070506
chr1:21079025	1	21079025	0.000636252003281	SNP	0.189990475538493
chr1:21079897	1	21079897	0.000899510604172	SNP	0.216064298279916
chr1:21248436	1	21248436	0.000616816734014	SNP	0.187394322824111
chr1:21497294	1	21497294	0.000382892480145	SNP	0.154017227816183
chr1:21588033	1	21588033	0.000381215367152	SNP	0.153842942517173
chr1:21601501	1	21601501	0.000762121658313	SNP	0.202949567515748
chr1:21602190	1	21602190	0.000874853638092	SNP	0.21363125150566
chr1:21605427	1	21605427	0.000734152528691	SNP	0.200411224784611
chr1:21762148	1	21762148	0.000957123560534	SNP	0.221063453904863
chr1:21762553	1	21762553	0.00047320059085	SNP	0.16592648396343
chr1:21765607	1	21765607	0.00095778047429	SNP	0.221155108113371
chr1:21765690	1	21765690	0.000242658441163	SNP	0.132520243566565
chr1:21765792	1	21765792	0.000966426405078	SNP	0.221954663197217
chr1:21765811	1	21765811	0.000407229243732	SNP	0.156831360618547
chr1:21765840	1	21765840	0.000957979538145	SNP	0.221168180120697
chr1:21765997	1	21765997	7.85830296321e-05	SNP	0.0918601320567675
chr1:21766057	1	21766057	0.000928273715197	SNP	0.218468803817612
chr1:21766118	1	21766118	0.00095395776399	SNP	0.220843299014702
chr1:21766172	1	21766172	0.000950621470747	SNP	0.220606038877723
chr1:21766173	1	21766173	0.000890545518408	SNP	0.215162282223262
chr1:21766262	1	21766262	0.000986888938188	SNP	0.223777145682977
chr1:21766306	1	21766306	0.000917561700501	SNP	0.217652122245446
chr1:21766360	1	21766360	0.000925626840261	SNP	0.218277814935803
chr1:21766372	1	21766372	0.000903762571467	SNP	0.216396838855184
chr1:21766379	1	21766379	0.000918669110085	SNP	0.217715597433856
chr1:21766560	1	21766560	0.000346674616695	SNP	0.150839874302105
chr1:21766617	1	21766617	0.000951371963483	SNP	0.220662813169198
chr1:21766665	1	21766665	0.000987176426717	SNP	0.223792963613373
chr1:21766717	1	21766717	0.000914800150543	SNP	0.217396509349829
chr1:21766730	1	21766730	0.000981712062703	SNP	0.223420738108025
chr1:21766773	1	21766773	0.000934010230075	SNP	0.218959184943732
chr1:21766935	1	21766935	0.00091428613467	SNP	0.217343507723848
chr1:21767261	1	21767261	0.000992769495401	SNP	0.22428872605289
chr1:21767308	1	21767308	0.000912371539468	SNP	0.217200001398568
chr1:21767315	1	21767315	0.000989102140195	SNP	0.224007699400649
chr1:21767361	1	21767361	0.000956991279979	SNP	0.221063453904863
chr1:21767402	1	21767402	0.000923978254257	SNP	0.21817706294186
chr1:21767564	1	21767564	0.000910039908878	SNP	0.216992076957908
chr1:21767604	1	21767604	0.000914583592608	SNP	0.217380727446979
chr1:21767623	1	21767623	0.00090057990751	SNP	0.216121872720462
chr1:21767654	1	21767654	0.000979854254109	SNP	0.223272519175982
chr1:21767814	1	21767814	0.00087716348716	SNP	0.213845106603761
chr1:21767877	1	21767877	0.00093683540948	SNP	0.219261811387897
chr1:21767923	1	21767923	0.000911491350068	SNP	0.217122260259179
chr1:21767947	1	21767947	0.000993838214666	SNP	0.224369520961615
chr1:21768032	1	21768032	0.0009687753005	SNP	0.222134141851467
chr1:21768055	1	21768055	0.000905774598425	SNP	0.216521489092587
chr1:21768118	1	21768118	0.000953261509724	SNP	0.220796888040122
chr1:21768163	1	21768163	0.00096628219207	SNP	0.221954146180394
chr1:21768181	1	21768181	0.000981412270371	SNP	0.223407990303907
chr1:21768290	1	21768290	0.000892669037365	SNP	0.215413024931417
chr1:21768300	1	21768300	0.000848685900197	SNP	0.211107008923519
chr1:21768501	1	21768501	0.000921170864287	SNP	0.217904438251446
chr1:21768539	1	21768539	0.000716177327859	SNP	0.19839889550039
chr1:21768545	1	21768545	0.000824224679703	SNP	0.208640836728815
chr1:21768569	1	21768569	0.000821837952304	SNP	0.208308939265356
chr1:21768819	1	21768819	0.000908001202134	SNP	0.216823076007535
chr1:21768866	1	21768866	0.000878883765618	SNP	0.213960100957496
chr1:21768874	1	21768874	0.000986434677611	SNP	0.223777145682977
chr1:21768915	1	21768915	0.000879112516706	SNP	0.214007036485239
chr1:21768927	1	21768927	0.000921867416764	SNP	0.217973676682423
chr1:21768937	1	21768937	0.000750414493727	SNP	0.201953448443298
chr1:21768945	1	21768945	0.000774642558985	SNP	0.203884791944414
chr1:21768970	1	21768970	0.000804980642634	SNP	0.206839437313614
chr1:21769018	1	21769018	0.000797379687287	SNP	0.205971135603789
chr1:21769101	1	21769101	0.000789039557471	SNP	0.205133565708043
chr1:21769113	1	21769113	0.000815099300447	SNP	0.207691105085392
chr1:21769162	1	21769162	0.000903330706354	SNP	0.216345650569203
chr1:21769199	1	21769199	0.0009090651047	SNP	0.216924727461218
chr1:21769224	1	21769224	0.000965708134121	SNP	0.221918140958844
chr1:21769256	1	21769256	0.000964133609841	SNP	0.221767662266454
chr1:21778773	1	21778773	0.000868001014397	SNP	0.212976238550273
chr1:21778818	1	21778818	0.00090937769816	SNP	0.216947157593699
chr1:21778899	1	21778899	0.000899932964896	SNP	0.216121872720462
chr1:21779002	1	21779002	0.000997949990859	SNP	0.224737424226878
chr1:21779265	1	21779265	0.000931309104829	SNP	0.218730254130869
chr1:21779338	1	21779338	0.000281048558728	SNP	0.139836799302639
chr1:21779556	1	21779556	0.00092619507322	SNP	0.218308026137005
chr1:21779701	1	21779701	0.000978367682457	SNP	0.223104400034046
chr1:21779708	1	21779708	0.00092809346685	SNP	0.218461354563327
chr1:21779751	1	21779751	0.000973485492838	SNP	0.222594025235846
chr1:21779788	1	21779788	0.000237710519123	SNP	0.131487625359978
chr1:21779799	1	21779799	0.000993152026056	SNP	0.224335935490702
chr1:21780270	1	21780270	0.000991085772476	SNP	0.224082814918866
chr1:21780271	1	21780271	0.00092048543056	SNP	0.217904438251446
chr1:21780388	1	21780388	0.000952293107406	SNP	0.22068422303862
chr1:21870360	1	21870360	0.000557204516151	SNP	0.179331348784648
chr1:21871624	1	21871624	5.27539661802e-05	SNP	0.0805948306104492
chr1:21872621	1	21872621	0.000679177202066	SNP	0.194618085275739
chr1:22007212	1	22007212	0.000714316278045	SNP	0.198218171556258
chr1:22007228	1	22007228	0.000845314352181	SNP	0.210788075562747
chr1:22007241	1	22007241	0.000825573685274	SNP	0.208724896390191
chr1:22007319	1	22007319	0.000685507350158	SNP	0.195296480741361
chr1:22007376	1	22007376	0.000686261041569	SNP	0.195356954550485
chr1:22007560	1	22007560	0.000690938809856	SNP	0.19583959756004
chr1:22007610	1	22007610	9.73948627169e-05	SNP	0.0988794711916795
chr1:22007733	1	22007733	0.000654949268116	SNP	0.191803890216026
chr1:22007751	1	22007751	0.000692748025775	SNP	0.195982927825739
chr1:22007818	1	22007818	0.000152352389628	SNP	0.111516606720977
chr1:22007849	1	22007849	0.000730429867946	SNP	0.200010342582585
chr1:22007901	1	22007901	0.000665958632685	SNP	0.193118172753438
chr1:22008207	1	22008207	0.00071038945528	SNP	0.197766579798134
chr1:22008216	1	22008216	0.000742944945027	SNP	0.2011823219456
chr1:22008221	1	22008221	0.000669843329983	SNP	0.193588526571131
chr1:22008262	1	22008262	0.00062370689017	SNP	0.188363246680441
chr1:22008319	1	22008319	0.000644048619118	SNP	0.190927151395168
chr1:22008354	1	22008354	0.00074299718699	SNP	0.2011823219456
chr1:22008387	1	22008387	0.00074966634299	SNP	0.201891595534232
chr1:22008389	1	22008389	0.000876669606871	SNP	0.213805677046799
chr1:22008516	1	22008516	0.000681398155424	SNP	0.194805154296181
chr1:22008525	1	22008525	0.000698405356073	SNP	0.196533386980706
chr1:22008546	1	22008546	0.000752403860419	SNP	0.202179860815711
chr1:22008587	1	22008587	0.000729475638971	SNP	0.199926767710043
chr1:22008638	1	22008638	0.000744152738073	SNP	0.201353827132656
chr1:22008704	1	22008704	0.000723171900301	SNP	0.199146589768623
chr1:22008736	1	22008736	0.000728904395705	SNP	0.199871548973969
chr1:22008739	1	22008739	0.000730452236203	SNP	0.200010342582585
chr1:22008771	1	22008771	0.000668749491185	SNP	0.193410035524664
chr1:22008786	1	22008786	0.000718711427074	SNP	0.198687508641153
chr1:22008810	1	22008810	0.000367004333864	SNP	0.152527109701652
chr1:22009109	1	22009109	0.00073691751937	SNP	0.200673375929654
chr1:22009113	1	22009113	0.000818960380566	SNP	0.208104344408631
chr1:22009173	1	22009173	0.000757034251749	SNP	0.202583090902531
chr1:22009185	1	22009185	0.000994369556724	SNP	0.224402750218037
chr1:22009264	1	22009264	0.000671399972129	SNP	0.193793921224234
chr1:22009366	1	22009366	0.000666740430463	SNP	0.193241323445381
chr1:22009392	1	22009392	0.000885243864768	SNP	0.214560684334844
chr1:22009396	1	22009396	0.000718893065822	SNP	0.198719263708222
chr1:22009545	1	22009545	0.000638565145681	SNP	0.190253833568567
chr1:22009546	1	22009546	0.00057963090222	SNP	0.182230962803097
chr1:22170488	1	22170488	0.000337137786449	SNP	0.149805531376206
chr1:22345379	1	22345379	0.000849793467701	SNP	0.211241266268874
chr1:22360384	1	22360384	0.000482365717318	SNP	0.167580404491434
chr1:22360402	1	22360402	0.000492888793072	SNP	0.169305316698338
chr1:22631568	1	22631568	9.41970988433e-05	SNP	0.0980262553029101
chr1:22631741	1	22631741	0.000129449945848	SNP	0.106418349160564
chr1:22631967	1	22631967	0.000740936589068	SNP	0.201074594852241
chr1:22632010	1	22632010	0.00071462389076	SNP	0.198261332205801
chr1:22632119	1	22632119	0.000259163134835	SNP	0.135315824579024
chr1:22632123	1	22632123	1.97480363108e-05	SNP	0.0587133396909559
chr1:22632131	1	22632131	0.00024300009636	SNP	0.132571570459852
chr1:22632159	1	22632159	0.000774295505607	SNP	0.203884791944414
chr1:22632171	1	22632171	0.000944495969217	SNP	0.220081194446425
chr1:22632176	1	22632176	0.000754835621787	SNP	0.202405105480146
chr1:22632181	1	22632181	0.000802180734578	SNP	0.206503323633005
chr1:22632218	1	22632218	0.000654673061162	SNP	0.191760701616639
chr1:22632246	1	22632246	0.000675344832737	SNP	0.194238512066703
chr1:22632329	1	22632329	0.000633231073717	SNP	0.189613714987829
chr1:22632435	1	22632435	5.80152190584e-05	SNP	0.082300195981613
chr1:22632457	1	22632457	0.000524882795226	SNP	0.174129238346206
chr1:22632478	1	22632478	0.000660551219279	SNP	0.192638775491797
chr1:22632484	1	22632484	3.52670297782e-05	SNP	0.0722974177641685
chr1:22632505	1	22632505	0.000601145936866	SNP	0.185253072110457
chr1:22632521	1	22632521	0.000785319897414	SNP	0.204823060275691
chr1:22632544	1	22632544	0.000788235034525	SNP	0.205124061771901
chr1:22632555	1	22632555	0.000554808294421	SNP	0.179078652957034
chr1:22632591	1	22632591	0.000554623018684	SNP	0.179078652957034
chr1:22632593	1	22632593	0.00063698194836	SNP	0.190048497311302
chr1:22632656	1	22632656	0.000742428244821	SNP	0.201159463779113
chr1:22632709	1	22632709	0.000702169519979	SNP	0.196996577917197
chr1:22632737	1	22632737	0.000854369078325	SNP	0.211663178799121
chr1:22632761	1	22632761	0.000758023872764	SNP	0.2026562047408
chr1:22632810	1	22632810	0.000811894201367	SNP	0.207410317701167
chr1:22632904	1	22632904	0.000731056156949	SNP	0.200103545496078
chr1:22633106	1	22633106	0.00075165846793	SNP	0.202073492988534
chr1:22633214	1	22633214	0.000758667571424	SNP	0.20267354200126
chr1:22633295	1	22633295	0.000736593891397	SNP	0.20064054643824
chr1:22633438	1	22633438	0.000897664819792	SNP	0.21586594028621
chr1:22633451	1	22633451	0.000971289899619	SNP	0.222402295758357
chr1:22633473	1	22633473	0.000849200226779	SNP	0.211155527205379
chr1:22633485	1	22633485	0.000853783398278	SNP	0.211579213673177
chr1:22633493	1	22633493	4.17408748816e-05	SNP	0.0758283141750531
chr1:22633495	1	22633495	0.000790232057398	SNP	0.20526256531822
chr1:22633508	1	22633508	0.000811287462878	SNP	0.207357090846591
chr1:22633514	1	22633514	0.000884267415313	SNP	0.214519687171317
chr1:22633708	1	22633708	0.000472440755817	SNP	0.165845679823184
chr1:22820584	1	22820584	0.000920299240807	SNP	0.217884697991462
chr1:23000489	1	23000489	3.93104967953e-05	SNP	0.0744913485924995
chr1:23016722	1	23016722	0.000753801537101	SNP	0.202351472912929
chr1:23017221	1	23017221	0.000769938813931	SNP	0.203524840491899
chr1:23017285	1	23017285	0.000129801196695	SNP	0.106434424247452
chr1:23017691	1	23017691	0.000748790202595	SNP	0.201846689421831
chr1:23017770	1	23017770	0.00074836484471	SNP	0.201786859260798
chr1:23108318	1	23108318	0.000857821798881	SNP	0.212059085086222
chr1:23139513	1	23139513	0.000184199488525	SNP	0.120483407799954
chr1:23140986	1	23140986	0.000810449879979	SNP	0.207326897541055
chr1:23141684	1	23141684	0.000389993690845	SNP	0.154838073436063
chr1:23141956	1	23141956	0.000574413275632	SNP	0.181362585195933
chr1:24184795	1	24184795	0.000844138435175	SNP	0.210718109380566
chr1:24184851	1	24184851	0.000976792970307	SNP	0.222989533736742
chr1:24502611	1	24502611	0.000504188998129	SNP	0.17094169569699
chr1:24503043	1	24503043	0.0005688105164	SNP	0.180705326734905
chr1:24503117	1	24503117	0.000573462965379	SNP	0.181289725451329
chr1:24503400	1	24503400	0.000555898262458	SNP	0.179243673133165
chr1:24506213	1	24506213	0.000461251400989	SNP	0.164291643544286
chr1:24506318	1	24506318	0.000347143789146	SNP	0.150885202258745
chr1:24650156	1	24650156	0.0006148682243	SNP	0.187290767221948
chr1:24651072	1	24651072	0.000116707152496	SNP	0.104795444715737
chr1:24920527	1	24920527	0.000284017682156	SNP	0.14041034521455
chr1:25054108	1	25054108	0.000383666915683	SNP	0.15408616046803
chr1:25055457	1	25055457	0.000213572187848	SNP	0.127154438672801
chr1:25323264	1	25323264	0.00089948906924	SNP	0.216064298279916
chr1:25461223	1	25461223	0.000771392095846	SNP	0.203596513586472
chr1:26691478	1	26691478	0.000959326418603	SNP	0.221340344363372
chr1:26867662	1	26867662	0.000225614408485	SNP	0.129200541650715
chr1:27578019	1	27578019	0.000836772767367	SNP	0.210058885310788
chr1:28253096	1	28253096	8.52751611977e-06	SNP	0.0422981641384929
chr1:28717543	1	28717543	4.71538672053e-05	SNP	0.0788934121031625
chr1:28822112	1	28822112	0.000837128915399	SNP	0.210111309466911
chr1:28822155	1	28822155	0.000925260280358	SNP	0.218236449477542
chr1:28822278	1	28822278	0.000803208255851	SNP	0.206586935770553
chr1:28822379	1	28822379	0.000831253620279	SNP	0.20946693852964
chr1:28822870	1	28822870	0.000844583851275	SNP	0.210718109380566
chr1:28823154	1	28823154	0.000792984615594	SNP	0.205509234514027
chr1:28823285	1	28823285	0.000745702514043	SNP	0.2015105445168
chr1:28823410	1	28823410	0.000981844870852	SNP	0.223426744983962
chr1:29111705	1	29111705	9.07174139723e-05	SNP	0.0972821437443806
chr1:29231328	1	29231328	0.000424592904898	SNP	0.159261206034112
chr1:29777095	1	29777095	0.000930990509745	SNP	0.218704589644617
chr1:29816823	1	29816823	0.000491245109291	SNP	0.169076403121946
chr1:30202529	1	30202529	0.000751992621033	SNP	0.202099983663839
chr1:30279753	1	30279753	0.00056045402141	SNP	0.179756103648818
chr1:30285135	1	30285135	0.000951622385223	SNP	0.220674846943766
chr1:30291688	1	30291688	0.000271029141551	SNP	0.137541963033345
chr1:30291924	1	30291924	0.000233037998956	SNP	0.130716285387553
chr1:30292641	1	30292641	0.000489733361098	SNP	0.168880294768666
chr1:30292778	1	30292778	0.000510555356693	SNP	0.171903877458114
chr1:30292813	1	30292813	0.000478250420156	SNP	0.166734601190071
chr1:30293428	1	30293428	0.000492470419081	SNP	0.169257473202469
chr1:30304169	1	30304169	0.000458201449197	SNP	0.163815694502199
chr1:30324821	1	30324821	0.000435529191219	SNP	0.160956970480182
chr1:30324874	1	30324874	0.000469623840062	SNP	0.165393313821615
chr1:30326743	1	30326743	0.000279667649599	SNP	0.139593134729241
chr1:30328930	1	30328930	9.35283649761e-06	SNP	0.0441477394575929
chr1:30521992	1	30521992	0.000889007558072	SNP	0.214989732393105
chr1:30522003	1	30522003	0.00086211934718	SNP	0.21241570811742
chr1:30522035	1	30522035	0.000757726021404	SNP	0.2026562047408
chr1:30863257	1	30863257	0.000467678949154	SNP	0.165035255004682
chr1:30863278	1	30863278	0.00045736175852	SNP	0.163729210407639
chr1:30863306	1	30863306	0.000566220340934	SNP	0.180236305268779
chr1:30898737	1	30898737	0.00076613415765	SNP	0.203177977429473
chr1:30898819	1	30898819	0.000674090342044	SNP	0.194037397430945
chr1:30899115	1	30899115	0.000803915176909	SNP	0.206663801540092
chr1:30899280	1	30899280	0.000781643659085	SNP	0.204427782135366
chr1:30899932	1	30899932	0.00064985803585	SNP	0.191403879026433
chr1:30900148	1	30900148	0.000729365106388	SNP	0.199908626108069
chr1:30901176	1	30901176	0.000810979975579	SNP	0.207329302777261
chr1:30901854	1	30901854	0.000729126667562	SNP	0.199908626108069
chr1:30903462	1	30903462	0.000652030380592	SNP	0.191667698753197
chr1:30904037	1	30904037	0.000551845750546	SNP	0.178711463258578
chr1:30904109	1	30904109	0.000521807789262	SNP	0.173674314857165
chr1:30905937	1	30905937	0.000690639136606	SNP	0.19581494688684
chr1:30905969	1	30905969	0.000794206982667	SNP	0.205615596880905
chr1:30907158	1	30907158	0.00076728160309	SNP	0.203209277626915
chr1:30907720	1	30907720	0.000797968862347	SNP	0.206078609307086
chr1:30911397	1	30911397	0.00070079366788	SNP	0.196823951272639
chr1:30911604	1	30911604	0.000718067354952	SNP	0.198592467179511
chr1:30911899	1	30911899	0.000707722990798	SNP	0.197459350107647
chr1:30912014	1	30912014	0.000762118212151	SNP	0.202949567515748
chr1:31214852	1	31214852	0.000793726827503	SNP	0.205570093205
chr1:31215102	1	31215102	0.000325037532362	SNP	0.148666024324833
chr1:31230258	1	31230258	5.99345012483e-05	SNP	0.0829920764917189
chr1:31230704	1	31230704	0.000512003160951	SNP	0.172003846863613
chr1:31360441	1	31360441	0.000948053684953	SNP	0.220441078730558
chr1:31365066	1	31365066	0.000694906669128	SNP	0.196146046107556
chr1:31387430	1	31387430	0.000333380848821	SNP	0.149463613290051
chr1:33161445	1	33161445	0.000331363147355	SNP	0.149252629603375
chr1:33177151	1	33177151	6.80983532865e-05	SNP	0.0868770180282776
chr1:33611355	1	33611355	0.000867797318721	SNP	0.212968389090127
chr1:33747709	1	33747709	0.000617507942938	SNP	0.187452598571654
chr1:33748039	1	33748039	0.000108220156569	SNP	0.102506686835741
chr1:33751876	1	33751876	0.000237233017184	SNP	0.131440672298635
chr1:33752207	1	33752207	0.000505587069932	SNP	0.171091893188296
chr1:34122826	1	34122826	0.000786405201681	SNP	0.204947085179191
chr1:34123708	1	34123708	0.000385277438786	SNP	0.154189647442161
chr1:34125514	1	34125514	0.000379867093091	SNP	0.153570476674441
chr1:34128106	1	34128106	0.000827178657483	SNP	0.208912310188549
chr1:34267412	1	34267412	0.000561838822623	SNP	0.179877936647856
chr1:34371647	1	34371647	0.000274423867912	SNP	0.138466176213255
chr1:34726226	1	34726226	3.86240861335e-06	SNP	0.0293784491372603
chr1:34744545	1	34744545	0.000354296248619	SNP	0.151610502523772
chr1:35037891	1	35037891	0.000731833958437	SNP	0.200130899810033
chr1:35037910	1	35037910	0.000745934349776	SNP	0.201524928976363
chr1:35306597	1	35306597	0.000631133080758	SNP	0.189359063873327
chr1:35306874	1	35306874	0.000590322106795	SNP	0.183747025517366
chr1:35316922	1	35316922	0.000399767605196	SNP	0.155905972499624
chr1:35597692	1	35597692	0.000509577504959	SNP	0.171751193623139
chr1:35785225	1	35785225	9.86535498444e-05	SNP	0.099148418385062
chr1:35786007	1	35786007	0.000483984712285	SNP	0.16785874093329
chr1:36242231	1	36242231	2.48062443138e-05	SNP	0.0635746381425202
chr1:36507029	1	36507029	0.000914457334062	SNP	0.21737487135484
chr1:36512657	1	36512657	0.00015550119898	SNP	0.112279478892044
chr1:36556041	1	36556041	0.000967424747103	SNP	0.222055256511935
chr1:36721110	1	36721110	0.000922845776013	SNP	0.218066477775499
chr1:36725018	1	36725018	0.000599637629278	SNP	0.185073241451771
chr1:36743964	1	36743964	9.25668177334e-05	SNP	0.097674106981918
chr1:36743974	1	36743974	4.79444396268e-05	SNP	0.0791393975293692
chr1:36789286	1	36789286	0.000947033090422	SNP	0.220374737129449
chr1:36789425	1	36789425	0.000675860744273	SNP	0.19427382307618
chr1:37391801	1	37391801	0.000705925307445	SNP	0.197306289172169
chr1:37391973	1	37391973	0.000319290781786	SNP	0.147668562945265
chr1:37392215	1	37392215	5.5959843592e-05	SNP	0.0814432906881681
chr1:37393036	1	37393036	0.000370536888914	SNP	0.152832331789814
chr1:37398226	1	37398226	0.000730388023128	SNP	0.200010342582585
chr1:37413846	1	37413846	0.00097989666658	SNP	0.223273636067609
chr1:37414506	1	37414506	0.000259693882041	SNP	0.135343759187673
chr1:37414566	1	37414566	0.000380715361028	SNP	0.153770523517745
chr1:37415942	1	37415942	0.000666989392243	SNP	0.193266646884144
chr1:37416197	1	37416197	0.000281216865894	SNP	0.139869540579345
chr1:37432738	1	37432738	0.000153319287298	SNP	0.111739007725552
chr1:37446701	1	37446701	9.11637782072e-05	SNP	0.0974017996397626
chr1:37449567	1	37449567	0.000614637859229	SNP	0.187258545698093
chr1:37450294	1	37450294	7.47898140863e-05	SNP	0.0900980082555187
chr1:37523871	1	37523871	0.000509004023013	SNP	0.171670822394309
chr1:37573595	1	37573595	0.000146750467536	SNP	0.110150512312116
chr1:37573681	1	37573681	6.42536709636e-05	SNP	0.0852738188841395
chr1:37573791	1	37573791	8.69291692572e-05	SNP	0.0959612421424274
chr1:37573864	1	37573864	9.90442992337e-05	SNP	0.0992018565037497
chr1:37573868	1	37573868	8.05418938039e-05	SNP	0.0926994241231429
chr1:37574059	1	37574059	8.66215731313e-05	SNP	0.0958575040256308
chr1:37574236	1	37574236	7.94134362422e-05	SNP	0.0921597959637286
chr1:37574351	1	37574351	7.48141010105e-05	SNP	0.0900980082555187
chr1:37574616	1	37574616	7.55542200606e-05	SNP	0.0904888604876319
chr1:37574800	1	37574800	7.98066412303e-05	SNP	0.0923639982066337
chr1:37575046	1	37575046	2.87670705728e-05	SNP	0.0667589582721095
chr1:37575592	1	37575592	8.16477671118e-05	SNP	0.0933080000794373
chr1:37575848	1	37575848	7.44840486666e-05	SNP	0.0900980082555187
chr1:37576325	1	37576325	6.58987056669e-05	SNP	0.0859699151543399
chr1:37576421	1	37576421	0.000101019486591	SNP	0.0999581810807743
chr1:37576475	1	37576475	0.000109103694601	SNP	0.102754912633034
chr1:37576501	1	37576501	7.30005593539e-05	SNP	0.0892007436471796
chr1:37576518	1	37576518	7.89501296321e-05	SNP	0.0920356609426228
chr1:37576522	1	37576522	8.54962343494e-05	SNP	0.0952984736807434
chr1:37576549	1	37576549	8.2402923911e-05	SNP	0.0937313467172632
chr1:37576617	1	37576617	4.52323060384e-05	SNP	0.0781569476163628
chr1:37583184	1	37583184	0.000595511361053	SNP	0.184558198332814
chr1:37583825	1	37583825	0.000724051599857	SNP	0.19927529119055
chr1:37595346	1	37595346	0.000873963094629	SNP	0.21353072278488
chr1:37596143	1	37596143	0.000691467929024	SNP	0.195859733260278
chr1:37596202	1	37596202	0.00070665816625	SNP	0.197368117909767
chr1:37596917	1	37596917	0.000943526513273	SNP	0.219954311000844
chr1:37597906	1	37597906	0.000700914211119	SNP	0.196829944388013
chr1:37599412	1	37599412	0.000707955392146	SNP	0.197474965063074
chr1:37619822	1	37619822	0.000484717230158	SNP	0.168044256036109
chr1:37783190	1	37783190	0.000288953642184	SNP	0.14158297235621
chr1:37793030	1	37793030	0.000742224729668	SNP	0.201151823441464
chr1:37793061	1	37793061	0.000452249097454	SNP	0.163118061716671
chr1:37793145	1	37793145	0.000396938032234	SNP	0.155646225517298
chr1:37793775	1	37793775	0.000324102738979	SNP	0.148508080574446
chr1:37794094	1	37794094	0.000424080702322	SNP	0.159207117461179
chr1:37876815	1	37876815	0.000583646489483	SNP	0.182686772699277
chr1:38354053	1	38354053	0.000564069914358	SNP	0.180102876023416
chr1:38354208	1	38354208	0.000237657274136	SNP	0.131479916389204
chr1:38354220	1	38354220	0.000232727631356	SNP	0.130683963988636
chr1:38354243	1	38354243	7.99364643388e-05	SNP	0.0924742232953092
chr1:38354255	1	38354255	0.000310013011245	SNP	0.146123939287969
chr1:38355477	1	38355477	0.000520246075663	SNP	0.173402841340918
chr1:38355724	1	38355724	0.000906659918044	SNP	0.216637417630704
chr1:38356036	1	38356036	0.000774082424552	SNP	0.203863636496975
chr1:38356131	1	38356131	0.000675504739243	SNP	0.194239821381524
chr1:38356142	1	38356142	0.000693949651391	SNP	0.196098407115258
chr1:38356217	1	38356217	0.000619719471767	SNP	0.187759196247175
chr1:38356355	1	38356355	0.000769323561513	SNP	0.203447492794093
chr1:38356472	1	38356472	0.000695483328048	SNP	0.196191213821105
chr1:38356566	1	38356566	0.000426460623008	SNP	0.159584658718933
chr1:38356613	1	38356613	0.000383006394062	SNP	0.154031034271908
chr1:38356670	1	38356670	0.000585380059149	SNP	0.182884780974641
chr1:38356712	1	38356712	0.00036709382305	SNP	0.152527109701652
chr1:38356735	1	38356735	0.000339047521334	SNP	0.150051129736651
chr1:38356739	1	38356739	0.000384368520265	SNP	0.154094567437387
chr1:38356773	1	38356773	0.000380118339555	SNP	0.153612223849402
chr1:38356866	1	38356866	0.000458208820947	SNP	0.163815694502199
chr1:38356904	1	38356904	0.000570047895199	SNP	0.180828190874846
chr1:38356909	1	38356909	0.000660191953661	SNP	0.192618938958055
chr1:38356912	1	38356912	0.000649242982092	SNP	0.191305065414302
chr1:38356983	1	38356983	0.000487899117123	SNP	0.168607244380333
chr1:38356998	1	38356998	0.000447670985953	SNP	0.162503714625992
chr1:38357024	1	38357024	0.000500224351096	SNP	0.170381858212934
chr1:38466654	1	38466654	0.000138690848454	SNP	0.108547924062411
chr1:38467290	1	38467290	0.000758184224345	SNP	0.202665236490864
chr1:38467402	1	38467402	0.000849976003734	SNP	0.211261181511163
chr1:38579119	1	38579119	0.000875029317595	SNP	0.213659674294364
chr1:38579343	1	38579343	0.000652265465839	SNP	0.191670857283407
chr1:38579543	1	38579543	0.000873653194501	SNP	0.21353072278488
chr1:38990954	1	38990954	0.000690013605179	SNP	0.19574349873183
chr1:39001419	1	39001419	0.000410428760794	SNP	0.157224831996209
chr1:39004702	1	39004702	0.000457935966287	SNP	0.163787008903031
chr1:39012020	1	39012020	3.00734819688e-05	SNP	0.068114342501341
chr1:39012063	1	39012063	0.000104497466705	SNP	0.101254477473964
chr1:39012580	1	39012580	0.000366260146661	SNP	0.152527109701652
chr1:39013096	1	39013096	1.54961210514e-05	SNP	0.0550544301599129
chr1:39013101	1	39013101	1.43262980889e-05	SNP	0.0536298984586151
chr1:39089299	1	39089299	0.000875156551561	SNP	0.213664446554298
chr1:39089302	1	39089302	0.000430709791126	SNP	0.160201336673327
chr1:39097774	1	39097774	0.000574372652777	SNP	0.181362585195933
chr1:39125625	1	39125625	0.000188520508826	SNP	0.121757676637689
chr1:39126973	1	39126973	0.000821690421681	SNP	0.208307982917496
chr1:39127303	1	39127303	0.000411734224487	SNP	0.157411502675691
chr1:39127330	1	39127330	0.00031217257117	SNP	0.146428040730515
chr1:39127331	1	39127331	0.000298459507517	SNP	0.143913039510678
chr1:39161306	1	39161306	0.000222304949488	SNP	0.12861529456564
chr1:39167275	1	39167275	5.23010196529e-05	SNP	0.0805948306104492
chr1:39479373	1	39479373	0.000101475300867	SNP	0.100083685237231
chr1:39485746	1	39485746	0.000431198795804	SNP	0.160262093458633
chr1:39622459	1	39622459	0.000106136035413	SNP	0.101892875496589
chr1:39622625	1	39622625	0.000775939394223	SNP	0.203991659911299
chr1:39630311	1	39630311	0.000771245653073	SNP	0.203593973403862
chr1:39630358	1	39630358	6.43840891059e-05	SNP	0.0853434769008422
chr1:39630412	1	39630412	3.15950396022e-05	SNP	0.0693952633714687
chr1:39630429	1	39630429	3.0356068334e-05	SNP	0.0683982053233581
chr1:39630443	1	39630443	6.54525633375e-05	SNP	0.085894668132449
chr1:39630447	1	39630447	3.35093232574e-05	SNP	0.0706919627150131
chr1:39630785	1	39630785	0.000259896007117	SNP	0.135343759187673
chr1:39630907	1	39630907	0.000241261864864	SNP	0.13233522313776
chr1:39630979	1	39630979	0.000246743000652	SNP	0.133170141910836
chr1:39631013	1	39631013	0.000264404709745	SNP	0.136180290646672
chr1:39631217	1	39631217	0.000239170790593	SNP	0.131810450975782
chr1:39631339	1	39631339	5.81766275019e-05	SNP	0.082300195981613
chr1:39631343	1	39631343	0.000364994244527	SNP	0.152451825436904
chr1:39631372	1	39631372	6.15913127171e-05	SNP	0.0838915538748955
chr1:39631654	1	39631654	8.63571318144e-05	SNP	0.0958095275302048
chr1:39631663	1	39631663	8.27445612616e-05	SNP	0.093883957127347
chr1:39631676	1	39631676	5.88027215659e-05	SNP	0.0825329438101043
chr1:39631694	1	39631694	8.52342006407e-05	SNP	0.0951785283675268
chr1:39632886	1	39632886	0.000502727112848	SNP	0.170806034705008
chr1:39632895	1	39632895	2.57095893266e-05	SNP	0.0641933438980689
chr1:39632932	1	39632932	7.51620836696e-05	SNP	0.09034271582171
chr1:39632938	1	39632938	1.06183542244e-05	SNP	0.0473076054592664
chr1:39632948	1	39632948	8.26167103213e-05	SNP	0.0938451019542972
chr1:39633072	1	39633072	1.08648011604e-05	SNP	0.0475164375198941
chr1:39633086	1	39633086	0.000719499740394	SNP	0.198794213717961
chr1:39633092	1	39633092	0.000625934031379	SNP	0.188672988063139
chr1:39633121	1	39633121	1.3033910879e-06	SNP	0.0169761327327541
chr1:39633125	1	39633125	0.000190961289768	SNP	0.122467013629496
chr1:39633175	1	39633175	0.000383028890979	SNP	0.154031034271908
chr1:39633176	1	39633176	0.000414679837758	SNP	0.15781794587322
chr1:39633185	1	39633185	0.000660933483156	SNP	0.192665298642442
chr1:39633212	1	39633212	2.14630820637e-05	SNP	0.0598697839168568
chr1:39633241	1	39633241	0.000863840700899	SNP	0.212514345195163
chr1:39633256	1	39633256	3.80130076866e-05	SNP	0.0737678303507486
chr1:39633287	1	39633287	4.04848219666e-05	SNP	0.0750913950991712
chr1:39633293	1	39633293	3.76914891611e-05	SNP	0.0737304262590633
chr1:39633329	1	39633329	0.00089923380021	SNP	0.216059932073652
chr1:39633338	1	39633338	0.000844937160148	SNP	0.210757239117071
chr1:39633388	1	39633388	0.000909500559718	SNP	0.216959076750328
chr1:39633400	1	39633400	5.71537819362e-05	SNP	0.0818755368304648
chr1:39633462	1	39633462	0.00090512053109	SNP	0.216504256333931
chr1:39633480	1	39633480	5.21959433528e-05	SNP	0.0805948306104492
chr1:39633499	1	39633499	0.000962603069724	SNP	0.221598143870853
chr1:39633500	1	39633500	0.000915520702263	SNP	0.21743131353172
chr1:39633543	1	39633543	0.000844675031958	SNP	0.210718109380566
chr1:39634176	1	39634176	0.000314931899082	SNP	0.146873721084083
chr1:39634208	1	39634208	0.000319819983199	SNP	0.147729655233313
chr1:39634498	1	39634498	0.000742912535148	SNP	0.2011823219456
chr1:39805923	1	39805923	0.000858833123787	SNP	0.212106480902475
chr1:39827346	1	39827346	9.03936972653e-05	SNP	0.0971199836515014
chr1:39827374	1	39827374	0.000110223359147	SNP	0.103256090071556
chr1:39968604	1	39968604	8.9284576551e-05	SNP	0.096777084743493
chr1:40034582	1	40034582	7.74608807713e-05	SNP	0.0912421935907511
chr1:40034863	1	40034863	0.000111676028508	SNP	0.103765561801182
chr1:40034989	1	40034989	0.000108266788933	SNP	0.102509988026562
chr1:40035159	1	40035159	0.000112813865005	SNP	0.103962666263472
chr1:40036777	1	40036777	0.000111447313325	SNP	0.103659703682485
chr1:40036867	1	40036867	0.000124299518829	SNP	0.105740531229419
chr1:40039379	1	40039379	5.55943517177e-06	SNP	0.0347960838364992
chr1:40090953	1	40090953	0.00037407592495	SNP	0.153166991903186
chr1:40294434	1	40294434	0.000925751181162	SNP	0.218281192889643
chr1:40340613	1	40340613	0.000543351146708	SNP	0.177272242897818
chr1:40341491	1	40341491	0.000644929213736	SNP	0.1909960488469
chr1:40350960	1	40350960	7.9405593889e-06	SNP	0.0408152775434438
chr1:40350980	1	40350980	9.63990169454e-06	SNP	0.0448485957490236
chr1:40351013	1	40351013	8.56364482903e-06	SNP	0.042406691852089
chr1:40351032	1	40351032	8.23932732752e-06	SNP	0.0417872608514332
chr1:40351155	1	40351155	1.39237274957e-05	SNP	0.0531946893310802
chr1:40351683	1	40351683	0.000109605316673	SNP	0.103030962762858
chr1:40351832	1	40351832	0.000758292388128	SNP	0.202665236490864
chr1:40351980	1	40351980	8.52607033718e-05	SNP	0.0951785283675268
chr1:40352070	1	40352070	0.000390109485889	SNP	0.154838073436063
chr1:40352074	1	40352074	7.40823529133e-06	SNP	0.0398906509616002
chr1:40352086	1	40352086	9.80766455418e-05	SNP	0.0990271401904865
chr1:40352180	1	40352180	0.000295710792391	SNP	0.143192183409557
chr1:40352693	1	40352693	9.26179926143e-05	SNP	0.0976934684573034
chr1:40352769	1	40352769	8.96128051859e-05	SNP	0.0968403512529604
chr1:40352913	1	40352913	9.24921913841e-05	SNP	0.0976164436534404
chr1:40352975	1	40352975	9.57875924618e-05	SNP	0.0984858590448886
chr1:40353382	1	40353382	7.82853460493e-05	SNP	0.0916716536603773
chr1:40353614	1	40353614	8.04470697365e-05	SNP	0.0926906746084351
chr1:40353794	1	40353794	8.67753466474e-05	SNP	0.0958920742750922
chr1:40355158	1	40355158	2.99192846141e-05	SNP	0.0680434828169614
chr1:40356666	1	40356666	4.83391008656e-05	SNP	0.0793069968905613
chr1:40356934	1	40356934	0.000363219148328	SNP	0.152330147570502
chr1:40356944	1	40356944	0.000391103562216	SNP	0.154917426426862
chr1:40356945	1	40356945	0.000369806180718	SNP	0.152800519879423
chr1:40357012	1	40357012	0.000378808997803	SNP	0.153551974719892
chr1:40357056	1	40357056	1.03336510807e-05	SNP	0.0465972275057822
chr1:40357181	1	40357181	5.4131767536e-05	SNP	0.0810171258745733
chr1:40357230	1	40357230	4.54468613151e-05	SNP	0.0782695676400995
chr1:40357231	1	40357231	5.33031695567e-05	SNP	0.0806074514412104
chr1:40357315	1	40357315	5.6763189287e-05	SNP	0.0817290651940215
chr1:40357341	1	40357341	5.22733505413e-05	SNP	0.0805948306104492
chr1:40357348	1	40357348	4.68027441828e-05	SNP	0.0788578950233065
chr1:40357369	1	40357369	4.51556134852e-05	SNP	0.0781569476163628
chr1:40357414	1	40357414	4.66326758984e-05	SNP	0.0787876670224994
chr1:40357485	1	40357485	3.54812227434e-05	SNP	0.0722974177641685
chr1:40357808	1	40357808	0.000200940260737	SNP	0.124639855642811
chr1:40358704	1	40358704	0.000588426099395	SNP	0.18343205198411
chr1:40359209	1	40359209	0.000608491816916	SNP	0.18634609100463
chr1:40360418	1	40360418	5.53626742832e-05	SNP	0.0812700391699445
chr1:40362619	1	40362619	7.39855092254e-05	SNP	0.089723144756961
chr1:40379730	1	40379730	0.000284364981903	SNP	0.140430412908601
chr1:40431894	1	40431894	0.000942505989808	SNP	0.219871409964993
chr1:40496273	1	40496273	0.000151525743338	SNP	0.111361898087571
chr1:40496281	1	40496281	0.000637628228999	SNP	0.190181343757232
chr1:40496307	1	40496307	0.000637900648994	SNP	0.190208187820163
chr1:40585960	1	40585960	0.000505113715442	SNP	0.170995230303364
chr1:40585972	1	40585972	0.000549056804948	SNP	0.178302560071555
chr1:40585977	1	40585977	0.000535573595977	SNP	0.175979076687682
chr1:40631954	1	40631954	0.000189237863107	SNP	0.121989709351182
chr1:40752335	1	40752335	0.000944894414976	SNP	0.220111429541721
chr1:41339031	1	41339031	0.000710604766045	SNP	0.197780779770919
chr1:41339083	1	41339083	0.000440178871513	SNP	0.161591429185499
chr1:41339450	1	41339450	0.000321960912723	SNP	0.14814538359106
chr1:41339876	1	41339876	0.000319208555234	SNP	0.147652916221166
chr1:41340191	1	41340191	0.000183245330443	SNP	0.120095689937853
chr1:41340344	1	41340344	0.00033145324366	SNP	0.149257698644505
chr1:41340388	1	41340388	0.000353816521375	SNP	0.151606016860053
chr1:41340695	1	41340695	0.000344496060099	SNP	0.150574401180459
chr1:41341055	1	41341055	0.000274478723401	SNP	0.138466176213255
chr1:41341498	1	41341498	0.00033298739627	SNP	0.149439787424561
chr1:41341659	1	41341659	0.000322782248018	SNP	0.148269519956468
chr1:41342551	1	41342551	0.000362624730956	SNP	0.152323806683934
chr1:41342698	1	41342698	0.000328092684666	SNP	0.149075878284669
chr1:41342740	1	41342740	0.000336650991426	SNP	0.149794359122861
chr1:41342884	1	41342884	0.000328075670091	SNP	0.149075878284669
chr1:41342893	1	41342893	0.000463485806369	SNP	0.164538179573917
chr1:41343211	1	41343211	0.000356049817074	SNP	0.151855323518995
chr1:41343442	1	41343442	0.000346638930033	SNP	0.150839874302105
chr1:41343612	1	41343612	0.000358103079567	SNP	0.151874056280384
chr1:41573123	1	41573123	0.000897113179998	SNP	0.215785185922959
chr1:41573494	1	41573494	0.000803003196418	SNP	0.206586935770553
chr1:41574063	1	41574063	0.000919697614226	SNP	0.217818604971504
chr1:41574871	1	41574871	0.000889108960646	SNP	0.214989732393105
chr1:41575137	1	41575137	0.000835503947163	SNP	0.209903678061993
chr1:41591955	1	41591955	0.000575581073238	SNP	0.18167329306538
chr1:41592429	1	41592429	0.000448232485825	SNP	0.162503714625992
chr1:41592581	1	41592581	0.000266461669377	SNP	0.136689657235574
chr1:41592799	1	41592799	0.000751569541022	SNP	0.202073492988534
chr1:41592945	1	41592945	0.000738567222038	SNP	0.200840392916178
chr1:41592999	1	41592999	0.000852081592341	SNP	0.211397389331775
chr1:41593002	1	41593002	0.00036990292698	SNP	0.152800519879423
chr1:41593012	1	41593012	0.000391214420308	SNP	0.154925740019642
chr1:41593024	1	41593024	0.000817331227216	SNP	0.207951555904244
chr1:41593088	1	41593088	0.000799242503121	SNP	0.206177323643698
chr1:41593232	1	41593232	0.000794756067607	SNP	0.205677582715331
chr1:41808867	1	41808867	0.000715536437789	SNP	0.198353318733974
chr1:41950822	1	41950822	8.59073492585e-05	SNP	0.0955063322428775
chr1:41951028	1	41951028	8.01532938082e-05	SNP	0.0925359167158886
chr1:42258691	1	42258691	0.000876955821477	SNP	0.213814315649891
chr1:42258989	1	42258989	0.000639403553719	SNP	0.190313707603963
chr1:42447640	1	42447640	0.000694200969056	SNP	0.196101214629158
chr1:42450394	1	42450394	0.000677831771027	SNP	0.194471633812734
chr1:42452916	1	42452916	0.000233924422944	SNP	0.130832357646012
chr1:42457207	1	42457207	0.00045775829565	SNP	0.163772667213132
chr1:42924678	1	42924678	0.000999611096816	SNP	0.224885023100395
chr1:42926753	1	42926753	0.000451219658267	SNP	0.16299103926837
chr1:42929076	1	42929076	0.000330105432794	SNP	0.149216673819287
chr1:42929310	1	42929310	0.000103288745994	SNP	0.100836328618843
chr1:42931653	1	42931653	4.75756893962e-05	SNP	0.0790416463717377
chr1:42935350	1	42935350	0.00099377804725	SNP	0.224369520961615
chr1:42935944	1	42935944	0.00095040951693	SNP	0.2205950450367
chr1:42936572	1	42936572	0.000632379476026	SNP	0.189512756161998
chr1:42937535	1	42937535	0.000480355555275	SNP	0.167116144091613
chr1:43190642	1	43190642	0.000197997709211	SNP	0.123973644359959
chr1:43196352	1	43196352	0.000694521547883	SNP	0.196142003775322
chr1:43196465	1	43196465	0.00077506759476	SNP	0.203897552153782
chr1:43196623	1	43196623	7.79207497278e-05	SNP	0.0914617964104814
chr1:43197444	1	43197444	0.000257938916392	SNP	0.135160291266208
chr1:43198053	1	43198053	0.000476618510114	SNP	0.166448388335216
chr1:43324599	1	43324599	0.000705893827473	SNP	0.197306289172169
chr1:43324670	1	43324670	0.000713818668936	SNP	0.198198304203306
chr1:43324831	1	43324831	0.000593178292031	SNP	0.184170767170399
chr1:43325212	1	43325212	0.000526459951866	SNP	0.174431462357795
chr1:43359703	1	43359703	0.000645226100152	SNP	0.191024057035088
chr1:43361987	1	43361987	0.00038801517561	SNP	0.154559260371441
chr1:43538166	1	43538166	0.000832141961604	SNP	0.209531121160451
chr1:43635309	1	43635309	0.00082741477746	SNP	0.208933007498056
chr1:43636365	1	43636365	4.58614364162e-05	SNP	0.0784786884624869
chr1:43636433	1	43636433	5.49826612966e-05	SNP	0.0811857121869929
chr1:43638767	1	43638767	4.11432465884e-05	SNP	0.0755549263669166
chr1:43639204	1	43639204	0.000247848838744	SNP	0.133416945037214
chr1:43639205	1	43639205	0.000888437582603	SNP	0.21491469769
chr1:43639530	1	43639530	0.000417877072555	SNP	0.15832160848196
chr1:43639717	1	43639717	0.000475997122967	SNP	0.166338735819746
chr1:43640269	1	43640269	0.000245769306696	SNP	0.133073515944717
chr1:43640479	1	43640479	5.37614787336e-05	SNP	0.0807268069860865
chr1:43640540	1	43640540	0.00068519171798	SNP	0.195281925660252
chr1:43640573	1	43640573	0.000470505010416	SNP	0.165586077673003
chr1:43640586	1	43640586	0.000400600003341	SNP	0.156051450398326
chr1:43640594	1	43640594	0.000687091229416	SNP	0.195362255471161
chr1:43640605	1	43640605	0.000876837841103	SNP	0.213812135656447
chr1:43640621	1	43640621	0.00092849154427	SNP	0.218470344072226
chr1:43640628	1	43640628	0.00088010395103	SNP	0.214117031846929
chr1:43640633	1	43640633	0.000625286389423	SNP	0.188553259168144
chr1:43640788	1	43640788	0.000137196981118	SNP	0.108134129674108
chr1:43641088	1	43641088	0.000640555132132	SNP	0.190483857902493
chr1:43641111	1	43641111	6.3960228108e-05	SNP	0.0850154099090283
chr1:43641139	1	43641139	0.000422923018746	SNP	0.15899208792167
chr1:43641153	1	43641153	0.000589552887814	SNP	0.183650300977223
chr1:43641240	1	43641240	5.38972690647e-05	SNP	0.0808083927269176
chr1:43641296	1	43641296	4.91109725882e-05	SNP	0.0796183641060642
chr1:43641421	1	43641421	0.00010109919128	SNP	0.0999881247990328
chr1:43641430	1	43641430	5.59087932806e-05	SNP	0.0814432906881681
chr1:43641437	1	43641437	4.72375310521e-05	SNP	0.0789135504117201
chr1:43641796	1	43641796	5.5698265881e-05	SNP	0.0814198837506738
chr1:43641797	1	43641797	6.73123493004e-05	SNP	0.0866102585522622
chr1:43641842	1	43641842	0.000503727780565	SNP	0.170892398598283
chr1:43641903	1	43641903	0.000102284925625	SNP	0.100532384221825
chr1:43641926	1	43641926	5.52864410909e-05	SNP	0.0812264572848188
chr1:43641933	1	43641933	6.03248549061e-05	SNP	0.0831815952072759
chr1:43641978	1	43641978	0.000119161908323	SNP	0.10515195746908
chr1:43642095	1	43642095	5.62751824317e-05	SNP	0.081522770079845
chr1:43644183	1	43644183	0.000244295184388	SNP	0.132808344981228
chr1:43644336	1	43644336	0.000218453074531	SNP	0.127919654220727
chr1:43644344	1	43644344	0.000183666003624	SNP	0.120253391531504
chr1:43644928	1	43644928	0.000716234159781	SNP	0.19839889550039
chr1:43645230	1	43645230	8.93290418789e-05	SNP	0.096777084743493
chr1:43646865	1	43646865	0.000103793728488	SNP	0.100951831923412
chr1:43646912	1	43646912	4.51792548019e-05	SNP	0.0781569476163628
chr1:43646962	1	43646962	7.15523310491e-05	SNP	0.0885444173471106
chr1:43647833	1	43647833	0.000678792493998	SNP	0.194583596517876
chr1:43649613	1	43649613	0.000194344549609	SNP	0.123207492811349
chr1:43652838	1	43652838	1.67663032377e-05	SNP	0.0564462728985621
chr1:43674204	1	43674204	0.000402744651978	SNP	0.156271025564069
chr1:43674622	1	43674622	0.000220427337257	SNP	0.128382814057855
chr1:43675671	1	43675671	0.000417268481661	SNP	0.158226680167358
chr1:43676809	1	43676809	0.000463828040121	SNP	0.164559481554849
chr1:43676999	1	43676999	0.000502830867147	SNP	0.170820784271708
chr1:43677383	1	43677383	0.000505063207331	SNP	0.170995230303364
chr1:43677385	1	43677385	0.000506607227783	SNP	0.171215437524268
chr1:43678535	1	43678535	0.000725046739994	SNP	0.199401655617136
chr1:43679678	1	43679678	0.000241420130958	SNP	0.132340348179264
chr1:43679698	1	43679698	0.000202220358933	SNP	0.124917905400594
chr1:43679761	1	43679761	0.000485572888681	SNP	0.168236715583917
chr1:43680203	1	43680203	0.000495232449862	SNP	0.169577574687455
chr1:43680226	1	43680226	0.000263550946414	SNP	0.135996332434367
chr1:43681525	1	43681525	0.000368761075245	SNP	0.152706269008542
chr1:43682528	1	43682528	0.00013290900775	SNP	0.10713485743153
chr1:43682607	1	43682607	0.000359863883156	SNP	0.151950063041704
chr1:43683531	1	43683531	7.41289890788e-07	SNP	0.0144699074038872
chr1:43814280	1	43814280	0.000513402762889	SNP	0.172250432397843
chr1:43814299	1	43814299	0.000398512648033	SNP	0.155812678744289
chr1:43814323	1	43814323	0.000872304544986	SNP	0.213432128414265
chr1:43814328	1	43814328	0.000930626445711	SNP	0.218685715094335
chr1:43814344	1	43814344	0.000586869550614	SNP	0.183138652266857
chr1:43814345	1	43814345	0.000585214418893	SNP	0.182861825663731
chr1:43814352	1	43814352	0.000626113206613	SNP	0.188687873757812
chr1:43814388	1	43814388	0.000584900935195	SNP	0.182836202377426
chr1:43814391	1	43814391	0.000765328759903	SNP	0.203122047614873
chr1:43814498	1	43814498	0.000848108782285	SNP	0.21102647566723
chr1:43814566	1	43814566	0.000831450013751	SNP	0.209480269499716
chr1:43814581	1	43814581	0.000900802575339	SNP	0.216131506716708
chr1:43814589	1	43814589	0.000855945927424	SNP	0.211912196123968
chr1:43814714	1	43814714	0.000766970400344	SNP	0.203194545100667
chr1:43814725	1	43814725	0.000803271814568	SNP	0.206586935770553
chr1:43814732	1	43814732	0.000895846455678	SNP	0.215655197759664
chr1:43814741	1	43814741	0.0009427328688	SNP	0.219888442241841
chr1:43814802	1	43814802	0.000866673438959	SNP	0.212897790026676
chr1:43849867	1	43849867	0.000408139147011	SNP	0.156958000003564
chr1:43855392	1	43855392	0.000145928110536	SNP	0.110032771582527
chr1:43869797	1	43869797	0.000612610967627	SNP	0.186966398406155
chr1:43869938	1	43869938	0.00052190639028	SNP	0.173674314857165
chr1:43869963	1	43869963	0.000384299896146	SNP	0.154094567437387
chr1:43870129	1	43870129	0.000402067238969	SNP	0.15616627014048
chr1:43870269	1	43870269	0.000401074558878	SNP	0.156068217126145
chr1:43870314	1	43870314	0.000248672681413	SNP	0.133441780123426
chr1:43870332	1	43870332	0.000421922571584	SNP	0.15886807809283
chr1:43871992	1	43871992	0.000804620277246	SNP	0.20678254760908
chr1:43872725	1	43872725	0.000856066193293	SNP	0.211933156019122
chr1:43873150	1	43873150	0.000807822439567	SNP	0.207107770727505
chr1:43873405	1	43873405	0.000832845677758	SNP	0.209619639665155
chr1:43873584	1	43873584	0.000844501016049	SNP	0.210718109380566
chr1:43873934	1	43873934	0.000873221512962	SNP	0.213489747746997
chr1:43875282	1	43875282	0.000882886328979	SNP	0.214407795804094
chr1:43875879	1	43875879	0.000773108362843	SNP	0.203778416540764
chr1:43878619	1	43878619	0.000711750638717	SNP	0.197949186363188
chr1:43879454	1	43879454	0.000599470592903	SNP	0.18506242509261
chr1:43879790	1	43879790	0.000793025939007	SNP	0.205509234514027
chr1:43923102	1	43923102	0.000665867669011	SNP	0.19310136937775
chr1:43924641	1	43924641	0.000842543994315	SNP	0.210617846251293
chr1:43979135	1	43979135	0.000900341408339	SNP	0.216121872720462
chr1:43980000	1	43980000	0.000513643727896	SNP	0.172275598256659
chr1:43980140	1	43980140	0.000994877773463	SNP	0.224445261730283
chr1:43980378	1	43980378	0.00043356485413	SNP	0.160703374626828
chr1:43981089	1	43981089	0.000371512318429	SNP	0.152908188031429
chr1:43981143	1	43981143	0.000217439847231	SNP	0.127764413026921
chr1:43981162	1	43981162	0.00020383333647	SNP	0.125258675658742
chr1:43981178	1	43981178	0.000617406789627	SNP	0.187452598571654
chr1:43981192	1	43981192	0.00019165673594	SNP	0.122534327690958
chr1:43981376	1	43981376	0.000335900007194	SNP	0.149688976348965
chr1:43984683	1	43984683	0.000441056345385	SNP	0.161724382312904
chr1:43986157	1	43986157	0.000182807611603	SNP	0.11997997754619
chr1:43996942	1	43996942	0.000810039543067	SNP	0.207298287066141
chr1:43997174	1	43997174	0.000772699030917	SNP	0.203715629254919
chr1:43997207	1	43997207	0.00034157703732	SNP	0.150273331142423
chr1:43998049	1	43998049	1.51770867851e-06	SNP	0.018276436354648
chr1:43998176	1	43998176	0.000149593428699	SNP	0.110895118235126
chr1:43998958	1	43998958	2.86809821838e-05	SNP	0.0667413388799673
chr1:43999158	1	43999158	0.000923019037147	SNP	0.218077563791956
chr1:43999183	1	43999183	4.31144559186e-05	SNP	0.0768559028130683
chr1:43999307	1	43999307	2.91084851018e-05	SNP	0.0671292530170022
chr1:43999342	1	43999342	1.07798365878e-05	SNP	0.0474994366938712
chr1:43999508	1	43999508	3.58546668952e-05	SNP	0.0725163013646906
chr1:43999524	1	43999524	3.80855496833e-05	SNP	0.0737933438667618
chr1:43999534	1	43999534	1.90268130508e-05	SNP	0.0583172505834473
chr1:43999581	1	43999581	2.24964982699e-05	SNP	0.0610878144947695
chr1:43999585	1	43999585	1.51058570699e-05	SNP	0.0543630738687311
chr1:43999641	1	43999641	1.79875415342e-05	SNP	0.057473266205317
chr1:43999656	1	43999656	3.51097009e-05	SNP	0.0722957351481462
chr1:43999672	1	43999672	2.13457980498e-05	SNP	0.0597585220992675
chr1:43999741	1	43999741	4.0582744735e-05	SNP	0.0751825428128775
chr1:44000189	1	44000189	2.8744176385e-05	SNP	0.0667546430797204
chr1:44000347	1	44000347	7.55620779157e-05	SNP	0.0904888604876319
chr1:44040754	1	44040754	0.000981503212515	SNP	0.223407990303907
chr1:44040997	1	44040997	0.00024933334443	SNP	0.133485703428506
chr1:44041389	1	44041389	0.000202530223568	SNP	0.125013781016252
chr1:44041402	1	44041402	0.000198736984635	SNP	0.124104552671016
chr1:44041419	1	44041419	0.000154589173229	SNP	0.112022327330541
chr1:44041433	1	44041433	0.000168897853999	SNP	0.11611670835294
chr1:44041479	1	44041479	0.000198171341994	SNP	0.12403394260319
chr1:44041484	1	44041484	0.000187558484223	SNP	0.121413001572165
chr1:44041498	1	44041498	0.000195656677311	SNP	0.123489658319956
chr1:44041503	1	44041503	3.91310354411e-06	SNP	0.0295580199239628
chr1:44041568	1	44041568	0.000250987642117	SNP	0.133774494880591
chr1:44041671	1	44041671	0.000269887860138	SNP	0.137349824522504
chr1:44041677	1	44041677	0.000259689149501	SNP	0.135343759187673
chr1:44041683	1	44041683	0.000295186996088	SNP	0.143133792212808
chr1:44041686	1	44041686	0.000288499788692	SNP	0.141509382024748
chr1:44041711	1	44041711	0.00027256285672	SNP	0.137932215660133
chr1:44041765	1	44041765	0.000252847300389	SNP	0.134014964169442
chr1:44041769	1	44041769	0.000216708104498	SNP	0.127718102166033
chr1:44041775	1	44041775	0.000258700659443	SNP	0.135252317704086
chr1:44041876	1	44041876	0.000231348938329	SNP	0.130418883395649
chr1:44041891	1	44041891	4.17307620302e-06	SNP	0.0304028623983294
chr1:44041906	1	44041906	0.000268237489127	SNP	0.137083635920737
chr1:44041907	1	44041907	0.000239783503956	SNP	0.131957914672212
chr1:44041908	1	44041908	5.28235964142e-06	SNP	0.0339250246096004
chr1:44041914	1	44041914	0.000217517601751	SNP	0.127780813319394
chr1:44041943	1	44041943	6.21686179904e-06	SNP	0.0365881923071997
chr1:44041955	1	44041955	0.000273490879498	SNP	0.138166909871884
chr1:44041962	1	44041962	6.83241763393e-06	SNP	0.0383732799856126
chr1:44041968	1	44041968	0.000272000552795	SNP	0.137760366339039
chr1:44041996	1	44041996	0.000212984902107	SNP	0.126980498541169
chr1:44042023	1	44042023	0.000302039642614	SNP	0.144581705676414
chr1:44042032	1	44042032	0.000259981879027	SNP	0.135343759187673
chr1:44042043	1	44042043	0.000264805580787	SNP	0.136246932905822
chr1:44042056	1	44042056	4.98359436984e-06	SNP	0.0330328895335783
chr1:44042057	1	44042057	0.000280804357977	SNP	0.139814422423294
chr1:44042077	1	44042077	0.000319232143957	SNP	0.147652916221166
chr1:44042084	1	44042084	0.000270212097596	SNP	0.137349824522504
chr1:44042135	1	44042135	0.000263468252997	SNP	0.135983144626901
chr1:44042147	1	44042147	0.000266951811924	SNP	0.136743584522468
chr1:44042322	1	44042322	0.000282611005384	SNP	0.140120461990093
chr1:44042352	1	44042352	0.000246027843542	SNP	0.13314083401772
chr1:44042550	1	44042550	0.000193087175294	SNP	0.123029673710342
chr1:44042669	1	44042669	0.000238631216947	SNP	0.131737113602946
chr1:44042854	1	44042854	0.000233339488893	SNP	0.130730290204483
chr1:44042897	1	44042897	0.000153612396209	SNP	0.111739007725552
chr1:44042909	1	44042909	0.000156893545606	SNP	0.112717871722054
chr1:44042926	1	44042926	0.000264824884594	SNP	0.136246932905822
chr1:44042970	1	44042970	0.000262174479495	SNP	0.135714035612278
chr1:44043036	1	44043036	0.000241573536002	SNP	0.13238252272167
chr1:44043046	1	44043046	5.25860205032e-05	SNP	0.0805948306104492
chr1:44043053	1	44043053	0.000245705612931	SNP	0.133073515944717
chr1:44043076	1	44043076	0.000231390285574	SNP	0.130418883395649
chr1:44043163	1	44043163	0.000259193481616	SNP	0.135318086814856
chr1:44043371	1	44043371	0.000660647789968	SNP	0.19264462289445
chr1:44043376	1	44043376	0.000266757693829	SNP	0.136724832741862
chr1:44043379	1	44043379	0.000216738774007	SNP	0.127718102166033
chr1:44043384	1	44043384	0.000194460212814	SNP	0.123207492811349
chr1:44043410	1	44043410	0.00083317118305	SNP	0.209666103373102
chr1:44043417	1	44043417	0.000132469102053	SNP	0.107043434377553
chr1:44043447	1	44043447	0.000192008128828	SNP	0.122639541657988
chr1:44043458	1	44043458	0.000180363012563	SNP	0.119393019663373
chr1:44043504	1	44043504	0.000276849211899	SNP	0.138983504768632
chr1:44043524	1	44043524	0.00023889172893	SNP	0.131778152775068
chr1:44043538	1	44043538	0.000596079697788	SNP	0.184585250050103
chr1:44043629	1	44043629	0.000257292254653	SNP	0.134968875309567
chr1:44043636	1	44043636	0.000241238889291	SNP	0.13233522313776
chr1:44043723	1	44043723	0.000271762303086	SNP	0.137714424964558
chr1:44043819	1	44043819	0.00055801982265	SNP	0.179451925597637
chr1:44043897	1	44043897	0.000419911321116	SNP	0.158612241544964
chr1:44043910	1	44043910	0.00044995914229	SNP	0.162792575688476
chr1:44043924	1	44043924	0.000451413113729	SNP	0.16300884351794
chr1:44043940	1	44043940	0.000372536249832	SNP	0.153010215987529
chr1:44043954	1	44043954	0.000869341251536	SNP	0.213114202580666
chr1:44044224	1	44044224	0.000725111790203	SNP	0.199401950879839
chr1:44044333	1	44044333	0.000598004793892	SNP	0.184878525963815
chr1:44044340	1	44044340	0.000249566966304	SNP	0.133548683427812
chr1:44044346	1	44044346	0.000318745805078	SNP	0.147596873080427
chr1:44044376	1	44044376	2.11361203963e-05	SNP	0.0595678020167195
chr1:44044387	1	44044387	0.000433902797963	SNP	0.16071919812629
chr1:44047404	1	44047404	0.000568443116642	SNP	0.180631573919059
chr1:44047444	1	44047444	0.000114653869338	SNP	0.1045094951404
chr1:44047489	1	44047489	1.81738200556e-05	SNP	0.0576303111993861
chr1:44047635	1	44047635	0.000235459913542	SNP	0.131175235028471
chr1:44047656	1	44047656	0.000234752436853	SNP	0.131049410388548
chr1:44047833	1	44047833	0.000194487643384	SNP	0.123207492811349
chr1:44047862	1	44047862	0.000192885876444	SNP	0.123002456701451
chr1:44048050	1	44048050	0.000227739392245	SNP	0.129500140245571
chr1:44048070	1	44048070	0.000217195033807	SNP	0.127743558665882
chr1:44048087	1	44048087	0.000282928446667	SNP	0.140171042404659
chr1:44048143	1	44048143	0.000407730038733	SNP	0.156931366682182
chr1:44048145	1	44048145	0.000355406265761	SNP	0.151720664284365
chr1:44048152	1	44048152	0.000186020223891	SNP	0.121022675635839
chr1:44048265	1	44048265	0.000334280837659	SNP	0.149493754835114
chr1:44048300	1	44048300	0.000237535869656	SNP	0.131473850864201
chr1:44048313	1	44048313	0.00023479023319	SNP	0.131049410388548
chr1:44048346	1	44048346	0.000245655275776	SNP	0.13307229902795
chr1:44048356	1	44048356	0.000356161920492	SNP	0.151864264718342
chr1:44048364	1	44048364	0.00025655561901	SNP	0.134793345958239
chr1:44048365	1	44048365	0.000386950813717	SNP	0.154394518315941
chr1:44048422	1	44048422	0.000222239417176	SNP	0.12861529456564
chr1:44048428	1	44048428	0.000225276615161	SNP	0.129143225414613
chr1:44048626	1	44048626	0.000165924654917	SNP	0.115172667284055
chr1:44048633	1	44048633	0.000284569415292	SNP	0.14048731463915
chr1:44048649	1	44048649	0.000190271695702	SNP	0.122320124740278
chr1:44048658	1	44048658	0.000396905383845	SNP	0.155646225517298
chr1:44048669	1	44048669	0.000251674687309	SNP	0.133848050908154
chr1:44048756	1	44048756	0.000243696794927	SNP	0.132736189563132
chr1:44048853	1	44048853	0.00026111493465	SNP	0.135597102854042
chr1:44048909	1	44048909	0.000183024890179	SNP	0.120045398131085
chr1:44048920	1	44048920	0.000244708131657	SNP	0.132929711460426
chr1:44048970	1	44048970	0.000282595022523	SNP	0.140120461990093
chr1:44048993	1	44048993	0.000173775942498	SNP	0.117260803905896
chr1:44049035	1	44049035	0.000134984410382	SNP	0.107551265822778
chr1:44049073	1	44049073	0.000218511094287	SNP	0.127919654220727
chr1:44049213	1	44049213	0.000265201399581	SNP	0.136335623343867
chr1:44049230	1	44049230	0.000264837743141	SNP	0.136246932905822
chr1:44049278	1	44049278	0.000242735618753	SNP	0.132520243566565
chr1:44049291	1	44049291	0.000262853028736	SNP	0.135848300492571
chr1:44049300	1	44049300	0.000178795665223	SNP	0.118869001896566
chr1:44050043	1	44050043	5.27718472903e-05	SNP	0.0805948306104492
chr1:44050099	1	44050099	0.000248929443738	SNP	0.133443693251154
chr1:44050151	1	44050151	0.000173236255725	SNP	0.117175369439524
chr1:44050197	1	44050197	0.000229241947232	SNP	0.12985367341705
chr1:44050199	1	44050199	0.000275236089748	SNP	0.138559547801359
chr1:44050345	1	44050345	0.000273377208967	SNP	0.138145446204406
chr1:44050347	1	44050347	0.000250894058989	SNP	0.133743587765942
chr1:44050408	1	44050408	0.00083104409629	SNP	0.209447580633928
chr1:44050420	1	44050420	0.000233155490938	SNP	0.130716285387553
chr1:44050427	1	44050427	0.000259235669539	SNP	0.135318086814856
chr1:44050570	1	44050570	0.000569339635257	SNP	0.180766449695598
chr1:44050607	1	44050607	0.000579938350863	SNP	0.182230962803097
chr1:44050625	1	44050625	0.000566413231515	SNP	0.180270869100265
chr1:44050866	1	44050866	0.000786528874228	SNP	0.204947085179191
chr1:44051004	1	44051004	0.000234329799192	SNP	0.130937428023177
chr1:44051434	1	44051434	0.000246453876635	SNP	0.133170141910836
chr1:44051790	1	44051790	0.000254445770274	SNP	0.134409081320412
chr1:44052927	1	44052927	0.000258333410005	SNP	0.135205333933436
chr1:44052960	1	44052960	0.000211815220179	SNP	0.126679978458665
chr1:44053213	1	44053213	0.000240385130153	SNP	0.132141601952946
chr1:44054091	1	44054091	0.000999269507329	SNP	0.224860896960407
chr1:44055219	1	44055219	0.000245298646401	SNP	0.133021591781382
chr1:44081327	1	44081327	0.000437339718016	SNP	0.161270983873968
chr1:44095076	1	44095076	4.73495259128e-06	SNP	0.0322331888011455
chr1:44101689	1	44101689	0.000153029858197	SNP	0.111646792244172
chr1:44101794	1	44101794	0.000146826824013	SNP	0.110161579916554
chr1:44102076	1	44102076	0.000715234426778	SNP	0.198309627199373
chr1:44102226	1	44102226	0.000146550722279	SNP	0.110135560019228
chr1:44102682	1	44102682	0.000194769211819	SNP	0.123265551201477
chr1:44102741	1	44102741	0.000252284688265	SNP	0.1338999195799
chr1:44104271	1	44104271	0.000207517367752	SNP	0.125889254819575
chr1:44104498	1	44104498	0.000159396572947	SNP	0.113430395436399
chr1:44104503	1	44104503	0.00042708736809	SNP	0.159661175391152
chr1:44104507	1	44104507	0.000333521611735	SNP	0.149463613290051
chr1:44104529	1	44104529	0.000375851736977	SNP	0.153276940155172
chr1:44105837	1	44105837	0.000939660021753	SNP	0.219524028503586
chr1:44120009	1	44120009	0.000952269238898	SNP	0.22068422303862
chr1:44161995	1	44161995	0.000250337725455	SNP	0.133699462935879
chr1:44162072	1	44162072	0.000706269461752	SNP	0.197350904749032
chr1:44333101	1	44333101	0.000926998970096	SNP	0.218357223599901
chr1:44609706	1	44609706	0.000194295976455	SNP	0.123207492811349
chr1:44669697	1	44669697	0.000625732796501	SNP	0.188649643085991
chr1:44669734	1	44669734	0.000639778712041	SNP	0.190370685930271
chr1:45203067	1	45203067	0.000405959141835	SNP	0.156729893790314
chr1:45204138	1	45204138	0.000319423146938	SNP	0.147668607875352
chr1:45204147	1	45204147	0.000254626663737	SNP	0.13444497907229
chr1:45204171	1	45204171	0.000274629215022	SNP	0.138503767315454
chr1:45204193	1	45204193	0.000309037744081	SNP	0.146026179390271
chr1:45204207	1	45204207	0.000269823605698	SNP	0.137349824522504
chr1:45204296	1	45204296	0.000165342751667	SNP	0.115052518605814
chr1:45204304	1	45204304	0.000237393213402	SNP	0.131456011569474
chr1:45204318	1	45204318	0.000255803005822	SNP	0.134683778501984
chr1:45204361	1	45204361	0.00024895442789	SNP	0.133443693251154
chr1:45204381	1	45204381	0.000323426738151	SNP	0.148428110841303
chr1:45204793	1	45204793	0.000424697592859	SNP	0.159261206034112
chr1:45205242	1	45205242	0.000226367982924	SNP	0.129282808532923
chr1:45205263	1	45205263	9.68964542062e-05	SNP	0.0987417668027648
chr1:45205596	1	45205596	7.352873229e-05	SNP	0.0893963724888785
chr1:45205619	1	45205619	0.000335325060983	SNP	0.149666726536489
chr1:45205735	1	45205735	0.000105635333741	SNP	0.10157779353805
chr1:45205940	1	45205940	0.000755263129719	SNP	0.202431520992338
chr1:45276754	1	45276754	0.00051111840738	SNP	0.171921214409312
chr1:45445608	1	45445608	0.000562416490296	SNP	0.179890444984767
chr1:45460878	1	45460878	0.000335787830302	SNP	0.149681006785867
chr1:45463213	1	45463213	0.000424747500857	SNP	0.159261206034112
chr1:45463300	1	45463300	0.000308893860977	SNP	0.146014093740482
chr1:45463393	1	45463393	0.000392473820766	SNP	0.155039491544399
chr1:45463800	1	45463800	0.000337086369411	SNP	0.149805531376206
chr1:45465048	1	45465048	0.000642352200875	SNP	0.190671980661383
chr1:45465746	1	45465746	0.000773523059817	SNP	0.203816510548821
chr1:45466053	1	45466053	0.000903655026964	SNP	0.216379792691734
chr1:45560710	1	45560710	0.00019659544833	SNP	0.123687255796346
chr1:45562728	1	45562728	0.000984086036359	SNP	0.223628958759951
chr1:45562782	1	45562782	0.000996345162199	SNP	0.22454592931778
chr1:45564646	1	45564646	0.000276163162894	SNP	0.138833496301917
chr1:45564787	1	45564787	0.000340070735009	SNP	0.150131677326067
chr1:45564846	1	45564846	0.000681364298157	SNP	0.194805154296181
chr1:45565095	1	45565095	0.000584066150358	SNP	0.182746965567556
chr1:45565443	1	45565443	0.000319004750742	SNP	0.147628042337297
chr1:45565462	1	45565462	0.000591419736671	SNP	0.18385493493202
chr1:45565482	1	45565482	0.000330920852728	SNP	0.149252629603375
chr1:45565596	1	45565596	0.000330334311439	SNP	0.149216673819287
chr1:45565715	1	45565715	0.000360125011694	SNP	0.151960058903729
chr1:45565727	1	45565727	0.000549085314666	SNP	0.178302560071555
chr1:45565752	1	45565752	0.000634381414788	SNP	0.18977164116256
chr1:45565763	1	45565763	0.000369409883971	SNP	0.152786124090594
chr1:45565941	1	45565941	0.000322225164276	SNP	0.148219516625555
chr1:45565944	1	45565944	0.000318899357557	SNP	0.147613698991135
chr1:45565972	1	45565972	0.00031429868012	SNP	0.146726540353046
chr1:45566313	1	45566313	0.00035914066503	SNP	0.151889324612489
chr1:45566414	1	45566414	0.000310992450869	SNP	0.146251147411167
chr1:45566416	1	45566416	0.000306957027457	SNP	0.145630377616224
chr1:45566470	1	45566470	0.000301334458372	SNP	0.144401748047402
chr1:45566482	1	45566482	0.0006727671878	SNP	0.193890767661227
chr1:45566486	1	45566486	0.000343422250525	SNP	0.150452341599023
chr1:45566568	1	45566568	0.000635208493098	SNP	0.189890277545398
chr1:45566584	1	45566584	0.000586500349295	SNP	0.183081029976223
chr1:45566586	1	45566586	0.000647858759816	SNP	0.191206742670727
chr1:45566594	1	45566594	0.0006227823523	SNP	0.188237713637149
chr1:45566613	1	45566613	0.0006732119943	SNP	0.193945953308952
chr1:45566646	1	45566646	0.000619430801426	SNP	0.18775398145909
chr1:45566662	1	45566662	0.000689534911222	SNP	0.195683952101044
chr1:45566687	1	45566687	0.000623505007743	SNP	0.188333033238852
chr1:45566792	1	45566792	0.00063467524101	SNP	0.189826513869838
chr1:45566899	1	45566899	0.000660527011507	SNP	0.192638775491797
chr1:45566975	1	45566975	0.000596068602852	SNP	0.184585250050103
chr1:45566977	1	45566977	0.000572832774511	SNP	0.181222847098297
chr1:45567000	1	45567000	0.000642660260227	SNP	0.190710249244829
chr1:45567016	1	45567016	0.000592730886188	SNP	0.184080879823864
chr1:45567028	1	45567028	0.000598968203349	SNP	0.184996640969783
chr1:45567090	1	45567090	0.000683553738628	SNP	0.195041481534127
chr1:45567118	1	45567118	0.000751406586932	SNP	0.20205783098172
chr1:45567133	1	45567133	0.000600191263291	SNP	0.185096922007687
chr1:45568197	1	45568197	0.00059226096006	SNP	0.184009991637003
chr1:45568233	1	45568233	0.00065454666527	SNP	0.191745303299331
chr1:45568268	1	45568268	0.00045396843245	SNP	0.163308817625543
chr1:45568337	1	45568337	0.000446680373901	SNP	0.162434064132314
chr1:45570259	1	45570259	0.000709233648608	SNP	0.19761851722168
chr1:45570312	1	45570312	0.000816664720345	SNP	0.207894190618089
chr1:45570450	1	45570450	0.000326704912846	SNP	0.14892242109603
chr1:45570472	1	45570472	0.000752822362832	SNP	0.202226418210085
chr1:45782515	1	45782515	0.000518354230016	SNP	0.173117752777115
chr1:46054442	1	46054442	3.74042261356e-05	SNP	0.0735996095076646
chr1:46055267	1	46055267	0.000375957065766	SNP	0.153276940155172
chr1:46059809	1	46059809	0.000177231307487	SNP	0.118464092754913
[truncated: 24,466 more rows]
