# Supplementary material for: Genomic insights into local adaptation and future climate-induced vulnerability of a keystone forest tree in East Asia
Source: Nat Commun. 2022 Nov 1;13:6541. doi: 10.1038/s41467-022-34206-8 (PMC9626627; doi:10.1038/s41467-022-34206-8)
Supplement: Supplementary file 8 — Source Data [file 41467_2022_34206_MOESM8_ESM.zip › Source data/Fig3a&b&f/HSP60-3A.gff.txt]

LG07	.	gene	4787825	4805960	.	+	.	ID=Pokor17228;Name=Pokor17228;
LG07	.	mRNA	4787825	4805960	.	+	.	ID=Pokor17228.t1;Parent=Pokor17228;Name=Pokor17228.t1;
LG07	.	five_prime_UTR	4787825	4788177	.	+	.	ID=Pokor17228.t1.utr5p1;Parent=Pokor17228.t1;
LG07	.	exon	4787825	4788234	.	+	.	ID=Pokor17228.t1.exon1;Parent=Pokor17228.t1;
LG07	.	CDS	4788178	4788234	.	+	0	ID=Pokor17228.t1.cds1;Parent=Pokor17228.t1;
LG07	.	exon	4788600	4788759	.	+	.	ID=Pokor17228.t1.exon2;Parent=Pokor17228.t1;
LG07	.	CDS	4788600	4788759	.	+	0	ID=Pokor17228.t1.cds2;Parent=Pokor17228.t1;
LG07	.	exon	4789100	4789275	.	+	.	ID=Pokor17228.t1.exon3;Parent=Pokor17228.t1;
LG07	.	CDS	4789100	4789275	.	+	2	ID=Pokor17228.t1.cds3;Parent=Pokor17228.t1;
LG07	.	exon	4789715	4789810	.	+	.	ID=Pokor17228.t1.exon4;Parent=Pokor17228.t1;
LG07	.	CDS	4789715	4789810	.	+	0	ID=Pokor17228.t1.cds4;Parent=Pokor17228.t1;
LG07	.	exon	4799895	4800003	.	+	.	ID=Pokor17228.t1.exon5;Parent=Pokor17228.t1;
LG07	.	CDS	4799895	4800003	.	+	0	ID=Pokor17228.t1.cds5;Parent=Pokor17228.t1;
LG07	.	exon	4800098	4800114	.	+	.	ID=Pokor17228.t1.exon6;Parent=Pokor17228.t1;
LG07	.	CDS	4800098	4800114	.	+	2	ID=Pokor17228.t1.cds6;Parent=Pokor17228.t1;
LG07	.	exon	4800295	4800381	.	+	.	ID=Pokor17228.t1.exon7;Parent=Pokor17228.t1;
LG07	.	CDS	4800295	4800381	.	+	0	ID=Pokor17228.t1.cds7;Parent=Pokor17228.t1;
LG07	.	exon	4800493	4800582	.	+	.	ID=Pokor17228.t1.exon8;Parent=Pokor17228.t1;
LG07	.	CDS	4800493	4800582	.	+	0	ID=Pokor17228.t1.cds8;Parent=Pokor17228.t1;
LG07	.	exon	4801396	4801476	.	+	.	ID=Pokor17228.t1.exon9;Parent=Pokor17228.t1;
LG07	.	CDS	4801396	4801476	.	+	0	ID=Pokor17228.t1.cds9;Parent=Pokor17228.t1;
LG07	.	exon	4801551	4801766	.	+	.	ID=Pokor17228.t1.exon10;Parent=Pokor17228.t1;
LG07	.	CDS	4801551	4801766	.	+	0	ID=Pokor17228.t1.cds10;Parent=Pokor17228.t1;
LG07	.	exon	4802578	4802673	.	+	.	ID=Pokor17228.t1.exon11;Parent=Pokor17228.t1;
LG07	.	CDS	4802578	4802673	.	+	0	ID=Pokor17228.t1.cds11;Parent=Pokor17228.t1;
LG07	.	exon	4802754	4802853	.	+	.	ID=Pokor17228.t1.exon12;Parent=Pokor17228.t1;
LG07	.	CDS	4802754	4802853	.	+	0	ID=Pokor17228.t1.cds12;Parent=Pokor17228.t1;
LG07	.	exon	4803005	4803016	.	+	.	ID=Pokor17228.t1.exon13;Parent=Pokor17228.t1;
LG07	.	CDS	4803005	4803016	.	+	2	ID=Pokor17228.t1.cds13;Parent=Pokor17228.t1;
LG07	.	exon	4803101	4803214	.	+	.	ID=Pokor17228.t1.exon14;Parent=Pokor17228.t1;
LG07	.	CDS	4803101	4803214	.	+	2	ID=Pokor17228.t1.cds14;Parent=Pokor17228.t1;
LG07	.	exon	4805081	4805159	.	+	.	ID=Pokor17228.t1.exon15;Parent=Pokor17228.t1;
LG07	.	CDS	4805081	4805159	.	+	2	ID=Pokor17228.t1.cds15;Parent=Pokor17228.t1;
LG07	.	exon	4805236	4805413	.	+	.	ID=Pokor17228.t1.exon16;Parent=Pokor17228.t1;
LG07	.	CDS	4805236	4805413	.	+	1	ID=Pokor17228.t1.cds16;Parent=Pokor17228.t1;
LG07	.	exon	4805907	4805960	.	+	.	ID=Pokor17228.t1.exon17;Parent=Pokor17228.t1;
LG07	.	CDS	4805907	4805960	.	+	0	ID=Pokor17228.t1.cds17;Parent=Pokor17228.t1;
