# Supplementary material for: Genomic insights into local adaptation and future climate-induced vulnerability of a keystone forest tree in East Asia
Source: Nat Commun. 2022 Nov 1;13:6541. doi: 10.1038/s41467-022-34206-8 (PMC9626627; doi:10.1038/s41467-022-34206-8)
Supplement: Supplementary file 8 — Source Data [file 41467_2022_34206_MOESM8_ESM.zip › Source data/Fig5a&b/19BIOs_ssp370_2080NC.csv]

lon	lat	BJ	wc2.1_2.5m_bioc_ACCESS-CM2	wc2.1_2.5m_bioc_CanESM5	wc2.1_2.5m_bioc_GISS-E2-1-G	offset_ave
123.479166666821	54.6458333336662	0.0350439676401892	0.0513591850483511	0.0527791525359874	0.0355611488965921	0.04368586353028
123.520833333488	54.6458333336662	0.0358736526745913	0.0514997024559547	0.0522946431600409	0.0352978837894809	0.043741470520017
123.562500000156	54.6458333336662	0.036133254365967	0.0512586709449729	0.0523008031734486	0.0352632007687687	0.0437389823132893
123.604166666823	54.6458333336662	0.0359975815125727	0.0515391875866797	0.0522913665571159	0.0347058267613588	0.0436334906044318
123.645833333491	54.6458333336662	0.0368317924480264	0.0501676809236453	0.0527360318356118	0.0345263718173612	0.0435654692561612
123.729166666826	54.6458333336662	0.0323632140777219	0.0508797021685056	0.0515041813867871	0.0324781548171995	0.0418063131125535
123.770833333494	54.6458333336662	0.0325378903364415	0.0508073891551231	0.0517388589595938	0.0325460722028234	0.0419075526634955
123.812500000161	54.6458333336662	0.0306557301386107	0.0503598014528099	0.0522913811794299	0.0334952245568703	0.0417005343319302
123.854166666829	54.6458333336662	0.0356869879962651	0.0502386218992223	0.0515978689127283	0.0322061139182944	0.0424323981816275
123.895833333496	54.6458333336662	0.0357709873040446	0.0503138288803696	0.0525170664717194	0.0321449110037085	0.0426866984149605
123.937500000164	54.6458333336662	0.0360804419783672	0.0499399664666895	0.0512414627609398	0.0321567692076862	0.0423546601034207
123.979166666831	54.6458333336662	0.0374855289571152	0.0494884411412417	0.051977502653745	0.0336098722611304	0.0431403362533081
124.020833333499	54.6458333336662	0.0363674947419055	0.0515114670727448	0.0526801591348349	0.033962447711151	0.0436303921651591
124.062500000166	54.6458333336662	0.0359110895176117	0.0512106938326687	0.0522891552787298	0.0348358010507135	0.0435616849199309
124.104166666834	54.6458333336662	0.0365821531236718	0.050552443839471	0.0524118229716649	0.0340689762601022	0.0434038490487275
124.145833333501	54.6458333336662	0.0360273431428763	0.0513907405463765	0.0524341928956896	0.0345116708221749	0.0435909868517793
124.187500000169	54.6458333336662	0.0360873830038787	0.0512402576262648	0.0523805036948002	0.0347233096691162	0.043607863498515
123.395833333486	54.6041666669987	0.0357532340454735	0.0516180024311307	0.0525513963935085	0.0347781119688303	0.0436751862097357
123.437500000153	54.6041666669987	0.0350400771119109	0.0513102958675348	0.0522659221544376	0.0360144450037571	0.0436576850344101
123.479166666821	54.6041666669987	0.0363539040782407	0.0516618585656706	0.0524161213284093	0.0350139337370766	0.0438614544273493
123.520833333488	54.6041666669987	0.0349569554969759	0.050290583094037	0.0506721953607732	0.0318768963545988	0.0419491575765962
123.562500000156	54.6041666669987	0.0337155375913039	0.0501919444913288	0.0515882968580126	0.0322191097550219	0.0419287221739168
123.604166666823	54.6041666669987	0.0352777123194713	0.0503999428922398	0.0509481439132036	0.0323465724160056	0.0422430928852301
123.645833333491	54.6041666669987	0.0373683793295114	0.0496340015638388	0.0522642028872519	0.0335919123951339	0.043214624043934
123.687500000158	54.6041666669987	0.0372793133302435	0.049836129894706	0.0520184245911468	0.0338265113827895	0.0432400947997214
123.729166666826	54.6041666669987	0.0374068450003144	0.0498869284128136	0.052631165929203	0.0337345426743775	0.0434148705041771
123.770833333494	54.6041666669987	0.0369711417730366	0.0500474140260113	0.0526366505967828	0.0340497867900676	0.0434262482964746
123.812500000161	54.6041666669987	0.0357093628990401	0.0504074055091508	0.0523338278691792	0.0319940689207996	0.0426111662995424
123.854166666829	54.6041666669987	0.0360150575128445	0.051602125585836	0.0523513172631356	0.0351336653860816	0.0437755414369744
123.895833333496	54.6041666669987	0.0362620215806074	0.0514968544527862	0.0524814246561938	0.0348001718907116	0.0437601181450748
123.937500000164	54.6041666669987	0.0376229764997449	0.0503701179095333	0.0525979989611391	0.0336402549202205	0.0435578370726594
123.979166666831	54.6041666669987	0.0350637197664945	0.050142543485405	0.0510531895344899	0.0320046579738548	0.042066027690061
124.020833333499	54.6041666669987	0.0353757025912548	0.0503326609396232	0.0507886172148762	0.0318878952021364	0.0420962189869726
124.062500000166	54.6041666669987	0.0337748056436613	0.0499881941891279	0.0515426329058846	0.0322724083777208	0.0418945102790986
124.104166666834	54.6041666669987	0.0330253591078866	0.0505678531403127	0.0518807559009069	0.0325902520371152	0.0420160550465554
124.145833333501	54.6041666669987	0.0359519094155012	0.0496498095712844	0.0506246085296625	0.0318169983945299	0.0420108314777445
124.187500000169	54.6041666669987	0.0360131667449103	0.049543855605512	0.0509361968187079	0.031261216671242	0.041938608960093
123.062500000146	54.5625000003311	0.0364653251931154	0.0512915982243959	0.0523952196397139	0.0348384639024887	0.0437476517399285
123.145833333481	54.5625000003311	0.0361250470845523	0.051180749996592	0.0522731858214098	0.0360305674373516	0.0439023875849764
123.187500000148	54.5625000003311	0.0378289405744606	0.051314669146778	0.0524153540583377	0.0366355766242664	0.0445486351009607
123.229166666816	54.5625000003311	0.0356761318308026	0.0513874689837236	0.0525498081779304	0.0359383319008443	0.0438879352233252
123.270833333483	54.5625000003311	0.0359971324532889	0.0509503062100256	0.0523789861596452	0.0348795772686961	0.043551500522914
123.312500000151	54.5625000003311	0.0355182178923938	0.049705241076323	0.0520476842901204	0.0320445031840618	0.0423289116107248
123.354166666818	54.5625000003311	0.0363048718624696	0.0508548047161738	0.0524312722446809	0.0339261822827262	0.0433792827765126
123.395833333486	54.5625000003311	0.0353164002747362	0.0503873009144863	0.0511210291433992	0.0319168637054628	0.0421853985095211
123.437500000153	54.5625000003311	0.0352756314443046	0.0501850142993349	0.0509888156600896	0.0324667767688079	0.0422290595431343
123.479166666821	54.5625000003311	0.0355936705923115	0.0497727878379761	0.0518311241310862	0.0321983722694946	0.0423489887077171
123.520833333488	54.5625000003311	0.0366199377367269	0.0496361720348613	0.052122599661436	0.0339346287960625	0.0430783345572717
123.562500000156	54.5625000003311	0.0370637134010883	0.0495595534372388	0.0523137672410698	0.0317275451523003	0.0426661448079243
123.604166666823	54.5625000003311	0.0352694995529984	0.0494150138882624	0.0517321227903369	0.0317982734005873	0.0420537274080462
123.645833333491	54.5625000003311	0.0370804629190382	0.050125785027918	0.0524596553579642	0.0341249444864949	0.0434477119478538
123.687500000158	54.5625000003311	0.0369918914989466	0.0501335902522174	0.0523376017447095	0.0340508243413861	0.0433784769593149
123.729166666826	54.5625000003311	0.0352337696414113	0.0493644049459504	0.0516558885886208	0.0317734417382928	0.0420068762285688
123.770833333494	54.5625000003311	0.0362600186250843	0.0511555520101617	0.0523134446911134	0.0350208507903311	0.0436874665291726
123.812500000161	54.5625000003311	0.0363255219097115	0.0514001511525361	0.0523694285409824	0.0348523110093975	0.0437368531531569
123.854166666829	54.5625000003311	0.0367592809361115	0.0498452791065682	0.0523049183711915	0.0336889769196555	0.0431496138333817
123.895833333496	54.5625000003311	0.0360543578610668	0.0503910569946602	0.0510577862494544	0.0322913698114779	0.0424486427291648
123.937500000164	54.5625000003311	0.0362401107480353	0.0518157566135815	0.0522038829604275	0.0348938516427271	0.0437884004911928
123.979166666831	54.5625000003311	0.0367975823470647	0.0516349637354327	0.0525265815318365	0.034347159563454	0.043826571794447
124.020833333499	54.5625000003311	0.035786339032	0.0503122453467453	0.0505716078938752	0.0316808717902463	0.0420877660157167
124.062500000166	54.5625000003311	0.031507357775337	0.0501928840606144	0.0519906514746941	0.0332464608193996	0.0417343385325113
124.104166666834	54.5625000003311	0.0292503965239379	0.0491170715291631	0.0505035648937208	0.0313315250306309	0.0400506394943632
124.145833333501	54.5625000003311	0.0313694643764328	0.0500385989386352	0.0518360866890678	0.0331066453201447	0.0415876988310701
124.187500000169	54.5625000003311	0.0301716607185766	0.0498679433593982	0.0510857136208071	0.0324253636530921	0.0408876703379685
122.895833333476	54.5208333336636	0.0359488129128284	0.0509445095381725	0.0522943591834631	0.0357312712933529	0.0437297382319542
122.937500000143	54.5208333336636	0.0349222606009054	0.0509988112669198	0.0523706850725984	0.0360654600722634	0.0435893042531717
122.979166666811	54.5208333336636	0.0366919420539673	0.0507340213138531	0.0523763318345657	0.0347140866960721	0.0436290954746145
123.020833333478	54.5208333336636	0.0359339782439879	0.0495945869378243	0.0517641282286185	0.0319995991866957	0.0423230731492816
123.062500000146	54.5208333336636	0.0370870712402614	0.0496937969507527	0.0518712578525681	0.0340807704505571	0.0431832241235348
123.104166666813	54.5208333336636	0.0345733701153131	0.0508595036168251	0.0521810854775132	0.0359672019629927	0.043395290293161
123.145833333481	54.5208333336636	0.0378719340794408	0.0511414851343546	0.0524978976234131	0.0365339345011945	0.0445113128346007
123.229166666816	54.5208333336636	0.0352102199359277	0.050489240835108	0.0506773939135808	0.0322996723329567	0.0421691317543933
123.270833333483	54.5208333336636	0.0357180018828464	0.0502689667547123	0.0508334602760991	0.0324918048453084	0.0423280584397416
123.312500000151	54.5208333336636	0.0335520784935237	0.0508365285706753	0.0519518772700323	0.0322472931208302	0.0421469443637654
123.354166666818	54.5208333336636	0.037139836210864	0.0495771771593922	0.0521675251458252	0.0317372057528717	0.0426554360672383
123.395833333486	54.5208333336636	0.036067615563406	0.0498138225210092	0.0507437989146274	0.0314586222421206	0.0420209648102908
123.437500000153	54.5208333336636	0.036100565809718	0.0497848807365597	0.0507678408771955	0.0314631386582356	0.0420291065204272
123.479166666821	54.5208333336636	0.0371693061893224	0.0498778289420728	0.0517282818489988	0.0342820759507601	0.0432643732327885
123.520833333488	54.5208333336636	0.0365101956361287	0.0507295890370648	0.0522151111462632	0.0345948537824712	0.043512437400482
123.562500000156	54.5208333336636	0.0368374434183155	0.0507518503000851	0.0519941788537772	0.0338761141432375	0.0433648966788538
123.604166666823	54.5208333336636	0.0365047087119466	0.0507147166940653	0.0519581356619674	0.0338089329789137	0.0432466235117233
123.645833333491	54.5208333336636	0.0364626173463228	0.0513765852427041	0.0523389186093043	0.0348674538043129	0.043761393750661
123.687500000158	54.5208333336636	0.036266452377418	0.051545343313874	0.0522348462650812	0.0351893965726595	0.0438090096322582
123.729166666826	54.5208333336636	0.0355951576334517	0.0513024619945803	0.05243066877011	0.0358687890428647	0.0437992693602517
123.770833333494	54.5208333336636	0.0351420859959525	0.0510367067997013	0.0521792207546168	0.035432676880925	0.0434476726077989
123.812500000161	54.5208333336636	0.0369648204150305	0.0511498764560385	0.051851998788054	0.0367455722815733	0.0441780669851741
123.854166666829	54.5208333336636	0.0353105173735084	0.0510139923022521	0.0523981287141774	0.0356217195650404	0.0435860894887446
123.937500000164	54.5208333336636	0.0351757472212425	0.0514559956468536	0.0520527267820253	0.035516313998692	0.0435501959122033
123.979166666831	54.5208333336636	0.0366652544553274	0.0512840832416091	0.0519157808463252	0.03488760982335	0.0436881820916529
124.020833333499	54.5208333336636	0.0357237405167432	0.0500020785851311	0.0506461630544592	0.03122555492308	0.0418993842698534
124.104166666834	54.5208333336636	0.0371887188288403	0.0498376211665734	0.0520932680992706	0.0334520690503358	0.043142919286255
124.145833333501	54.5208333336636	0.036316065979972	0.0513833840945073	0.052033382068934	0.0347566323437039	0.0436223661217793
124.187500000169	54.5208333336636	0.037258912794142	0.0502573445911054	0.0525426019674122	0.0341871005129562	0.043561489966404
124.229166666836	54.5208333336636	0.0375436755002385	0.0501923202561318	0.0525126031592632	0.0335471806197631	0.0434489448838491
124.270833333504	54.5208333336636	0.0374361470120951	0.0499648518513301	0.0521221021688922	0.0317989889375454	0.0428305224924657
124.312500000171	54.5208333336636	0.0371468229360956	0.050207155115639	0.0520728707187171	0.0334192588542247	0.0432115269061691
122.81250000014	54.479166666996	0.0379007791153457	0.049639946448027	0.0517964601790534	0.0318972959774638	0.0428086204299725
122.854166666808	54.479166666996	0.0365805363707708	0.0498810688370471	0.0508899014480406	0.0317282005282495	0.042269926796027
122.895833333476	54.479166666996	0.0358143540880609	0.0497209292714378	0.0519776171997895	0.0318819474818493	0.0423487120102844
122.937500000143	54.479166666996	0.035309992971413	0.051440631672761	0.0524902629926706	0.0354620457269962	0.0436757333409602
123.020833333478	54.479166666996	0.0360590928770778	0.0511027838890357	0.0521633134088466	0.0346731298663768	0.0434995800103342
123.062500000146	54.479166666996	0.0371297477865286	0.0496171772303062	0.0518216051827658	0.0340378253572131	0.0431515888892034
123.104166666813	54.479166666996	0.037829711925475	0.0510906191517659	0.0518054377449405	0.0364549821153968	0.0442951877343946
123.187500000148	54.479166666996	0.0351589527673911	0.0506457701286572	0.0523701909569985	0.035545783803495	0.0434301744141355
123.229166666816	54.479166666996	0.0361653397687293	0.050842151910211	0.0522622534020369	0.0348327012366657	0.0435256115794107
123.270833333483	54.479166666996	0.0363541006865096	0.0503103103496648	0.050863523543933	0.0318910766484122	0.0423547528071299
123.312500000151	54.479166666996	0.0353082688663918	0.050188783718731	0.0504386544358123	0.0320691073631957	0.0420012035960327
123.354166666818	54.479166666996	0.0355647853312407	0.0499837906431758	0.0507988866316167	0.0325788593130221	0.0422315804797638
123.395833333486	54.479166666996	0.0357050901544428	0.0500542168525394	0.05049011099139	0.0321174105460766	0.0420917071361122
123.437500000153	54.479166666996	0.0371435799787699	0.0496383226064708	0.0518758664423457	0.034043317680226	0.0431752716769531
123.479166666821	54.479166666996	0.0365553871876901	0.050973654793973	0.0523743526286732	0.0349580389809258	0.0437153583978155
123.520833333488	54.479166666996	0.0360351774592804	0.0516399947664258	0.0523801276904882	0.036176035088343	0.0440578337511344
123.562500000156	54.479166666996	0.0354873610094255	0.0513227935589154	0.0519393990814814	0.0358038616748674	0.0436383538311724
123.604166666823	54.479166666996	0.0364625347449435	0.050753431094831	0.0521891713802015	0.0345767254914666	0.0434954656778607
123.645833333491	54.479166666996	0.0366760069445026	0.050927758603851	0.0524160371489218	0.0341041700617369	0.0435309931897531
123.687500000158	54.479166666996	0.0361282972683756	0.0507755978182284	0.0524419801448258	0.0342069436851079	0.0433882047291344
123.729166666826	54.479166666996	0.0360765421096119	0.051238739441576	0.0526129007184222	0.0348934754077267	0.0437054144193342
123.770833333494	54.479166666996	0.0362878488490427	0.0511294875334573	0.0521539653486273	0.0355815811982899	0.0437882207323543
123.812500000161	54.479166666996	0.0377825337945788	0.0510117795174325	0.0523420318934313	0.0365229243609489	0.0444148173915979
123.854166666829	54.479166666996	0.0370746583008951	0.0511993926210012	0.0518173671695938	0.0357696408134057	0.0439652647262239
123.937500000164	54.479166666996	0.035744343693799	0.0510133382929624	0.0520309773235416	0.0356140176243492	0.0436006692336631
123.979166666831	54.479166666996	0.0368709502753386	0.0510248337919684	0.0518708033209879	0.0347718043348337	0.0436345979307821
124.020833333499	54.479166666996	0.0364163408583283	0.0513809671068909	0.0516226947368241	0.0343127341109057	0.0434331842032372
124.062500000166	54.479166666996	0.036374781392222	0.0512477678403487	0.05192947343882	0.0347857344217131	0.0435844392732759
124.104166666834	54.479166666996	0.0366110520428734	0.0508507507531951	0.0516293932512427	0.0335080703098739	0.0431498165892963
124.145833333501	54.479166666996	0.0371344485317463	0.0503073926031017	0.0520450593008187	0.0334075668752426	0.0432236168277273
124.187500000169	54.479166666996	0.0369300049672207	0.0514686014981343	0.0526337214243322	0.0345152994864646	0.043886906844038
124.229166666836	54.479166666996	0.0361106838937811	0.0505267743293486	0.0511218882536575	0.0315032737769238	0.0423156550634277
124.270833333504	54.479166666996	0.0329555201979674	0.0510636907132504	0.0516353703226838	0.032359201236311	0.0420034456175531
124.312500000171	54.479166666996	0.0300224193445535	0.0496592591666549	0.0513774744162622	0.0315836182187005	0.0406606927865428
124.354166666839	54.479166666996	0.0319493279916946	0.0501187832629163	0.0513671392675581	0.0326756389457503	0.0415277223669798
124.395833333506	54.479166666996	0.0332789160405827	0.0501012686280846	0.0510701435808128	0.0319495026594859	0.0415999577272415
122.81250000014	54.4375000003285	0.0378010458703977	0.0496299027531501	0.0519451062474442	0.0321772628112039	0.042888329420549
122.854166666808	54.4375000003285	0.035552367031595	0.0512563757548143	0.052201008402064	0.03559717889747	0.0436517325214858
122.895833333476	54.4375000003285	0.0351757795721663	0.0509744894786879	0.0520223418972559	0.0360490269282797	0.0435554094690975
122.937500000143	54.4375000003285	0.0349692787375218	0.0510318424536736	0.0521152231073161	0.0361874234411896	0.0435759419349253
122.979166666811	54.4375000003285	0.0381804096911627	0.0513164720360034	0.0521079029653184	0.0357473354883143	0.0443380300451997
123.020833333478	54.4375000003285	0.0350574600710879	0.0509213446170547	0.0520247470548979	0.0358559380288527	0.0434648724429733
123.062500000146	54.4375000003285	0.0382283303879049	0.0505317129739361	0.0519178222106728	0.036077663706248	0.0441888823196905
123.104166666813	54.4375000003285	0.0380549252070547	0.0506291246165914	0.0520044740191808	0.0362137252165585	0.0442255622648463
123.145833333481	54.4375000003285	0.0361203791285081	0.0505695313484566	0.0519453146959805	0.0353434639502101	0.0434946722807888
123.187500000148	54.4375000003285	0.0363528535785051	0.0505756214347706	0.0520491340767033	0.0342663371756239	0.0433109865664007
123.229166666816	54.4375000003285	0.0362281185948959	0.0508461322740316	0.0515803045330333	0.0342493221554865	0.0432259693893618
123.270833333483	54.4375000003285	0.0364553093645044	0.0502136071722499	0.0505268231165221	0.0319440707340854	0.0422849525968405
123.312500000151	54.4375000003285	0.0330784986078926	0.0508913610234996	0.051309625459777	0.0324731877720947	0.041938168215816
123.354166666818	54.4375000003285	0.0372262388560839	0.049604466046319	0.0519100990602933	0.0337040283205485	0.0431112080708112
123.395833333486	54.4375000003285	0.0361633563338636	0.0496414325163225	0.050296311464302	0.032400149691446	0.0421253125014835
123.437500000153	54.4375000003285	0.0363062441383378	0.049716518473985	0.0504373704103901	0.0317980471790917	0.0420645450504512
123.479166666821	54.4375000003285	0.0362947432770976	0.051152675951626	0.0519016279110443	0.03432422717426	0.043418318578507
123.520833333488	54.4375000003285	0.0363775319793656	0.0507468006580448	0.0521283350728843	0.034642033953947	0.0434736754160604
123.562500000156	54.4375000003285	0.0382460431369122	0.0506716549595412	0.0519637511072942	0.0362111628584205	0.044273153015542
123.604166666823	54.4375000003285	0.0359957178908382	0.0506239717802391	0.051930348069828	0.0353580985790263	0.0434770340799829
123.645833333491	54.4375000003285	0.0355290138087575	0.0516149485801687	0.0518536649394363	0.0355540475330154	0.0436379187153445
123.687500000158	54.4375000003285	0.0359493024194866	0.051233919126159	0.0522335936183362	0.0356519518709863	0.043767191758742
123.729166666826	54.4375000003285	0.0350990410065577	0.0510294053790161	0.051936149393673	0.0359247999577589	0.0434973489342514
123.770833333494	54.4375000003285	0.0354556353808124	0.051242204847895	0.0519541031452411	0.0358481854684431	0.0436250322105979
123.812500000161	54.4375000003285	0.0369479641917365	0.0511759656439533	0.0522922277956229	0.0357884572343779	0.0440511537164227
123.854166666829	54.4375000003285	0.0377005297874687	0.0507472168131426	0.0515574155418126	0.0358132743985765	0.0439546091352501
123.895833333496	54.4375000003285	0.0382245135038764	0.050779666887519	0.0518270472400032	0.0357413163919969	0.0441431360058489
123.937500000164	54.4375000003285	0.0345216937419263	0.0506548400927858	0.05198370659359	0.0354478949610193	0.0431520338473304
123.979166666831	54.4375000003285	0.0350154795034032	0.0509501739407737	0.0520185268732993	0.0353069802140351	0.0433227901328778
124.020833333499	54.4375000003285	0.0359402502127628	0.0510464277713117	0.0519974099187247	0.0346262201861228	0.0434025770222305
124.062500000166	54.4375000003285	0.0348233286133019	0.0506661302882127	0.0517481573163223	0.0350608229038242	0.0430746097804153
124.104166666834	54.4375000003285	0.0364391013926559	0.0515245594348329	0.0520430242928533	0.0344216065639073	0.0436070729210623
124.145833333501	54.4375000003285	0.0361344871073109	0.0510324618668644	0.0523538198298846	0.0348441756253504	0.0435912361073526
124.187500000169	54.4375000003285	0.0364169498863798	0.0517054754980055	0.0519125675329833	0.0348150805183471	0.0437125183589289
124.229166666836	54.4375000003285	0.0372272879027135	0.0500263948492161	0.0521910605464445	0.0338574291590354	0.0433255431143524
124.270833333504	54.4375000003285	0.036331487718141	0.0500432375641568	0.0510775648065313	0.0315960196989595	0.0422620774469471
124.312500000171	54.4375000003285	0.0354270251697897	0.0504565681697299	0.0507675042930066	0.0321399280706941	0.0421977564258051
124.354166666839	54.4375000003285	0.0328890010964668	0.0511630785560304	0.0513848396532986	0.0323224901874476	0.0419398523733109
124.395833333506	54.4375000003285	0.0341408181704128	0.0500578373238959	0.0511910845210161	0.0313365423857852	0.0416815706002775
124.437500000174	54.4375000003285	0.0342171121421696	0.0499383231039002	0.051034283853257	0.0312399815599407	0.0416074251648169
124.479166666841	54.4375000003285	0.0366999555751566	0.0497750233682585	0.0503193952369162	0.0314925125254209	0.0420717216764381
122.270833333463	54.3958333336609	0.0363630246844081	0.050550483176032	0.0518772603182916	0.034808477540692	0.0433998114298559
122.31250000013	54.3958333336609	0.0356491629707228	0.0501850174057985	0.0509056670620919	0.0320447984276229	0.042196161466559
122.395833333465	54.3958333336609	0.0349290056788111	0.0506735367262812	0.0520778506078742	0.0361829206178116	0.0434658284076945
122.437500000133	54.3958333336609	0.0355379647045161	0.0507467928966784	0.0521775106276598	0.0354155440820536	0.043469453077727
122.4791666668	54.3958333336609	0.0363999135007541	0.0500369126354321	0.0507418576891324	0.0319179076342143	0.0422741478648832
122.520833333468	54.3958333336609	0.0371786820144922	0.0495092575246812	0.0519956137315403	0.0339744259495894	0.0431644948050758
122.854166666808	54.3958333336609	0.036806712533111	0.0508423085002358	0.0520772590902793	0.0357680651495254	0.0438735863182879
122.895833333476	54.3958333336609	0.038127273428786	0.0506815797416224	0.0524868937577665	0.0366805779291477	0.0444940812143307
122.937500000143	54.3958333336609	0.0384284082456306	0.0510639753112729	0.0519600438122505	0.0361886954352524	0.0444102807011016
122.979166666811	54.3958333336609	0.0383015624754602	0.0506772466862744	0.0519207739703681	0.0361794140927106	0.0442697493062033
123.020833333478	54.3958333336609	0.0384279261388147	0.051116545471668	0.0518704554910126	0.0363163948729682	0.0444328304936159
123.062500000146	54.3958333336609	0.0384029696620211	0.0510938001016117	0.0525210567846921	0.0363260780227215	0.0445859761427616
123.145833333481	54.3958333336609	0.0350511468559305	0.050459917436925	0.0518274222457339	0.0356406770018809	0.0432447908851176
123.187500000148	54.3958333336609	0.0370687206432376	0.0505377890712199	0.0517819609427303	0.0333011576208547	0.0431724070695106
123.229166666816	54.3958333336609	0.0375725995288842	0.049753594302085	0.0520475620067418	0.0318072003376051	0.042795239043829
123.270833333483	54.3958333336609	0.0361903706617247	0.0496098701952843	0.0519014292517682	0.0318891932476856	0.0423977158391157
123.312500000151	54.3958333336609	0.0368205549444062	0.0506394552631213	0.0515771355584294	0.0345024892242916	0.0433849087475621
123.354166666818	54.3958333336609	0.0360329881790028	0.0511130956672128	0.0518223727726641	0.0344339968872296	0.0433506133765273
123.395833333486	54.3958333336609	0.035579925026593	0.0507681780045587	0.052083532076959	0.0354904788536724	0.0434805284904458
123.437500000153	54.3958333336609	0.0367013002195125	0.0507895153023754	0.0515117041477415	0.0346853508709446	0.0434219676351435
123.520833333488	54.3958333336609	0.0355583160684332	0.0509902250518919	0.0519442011693877	0.035673857358829	0.0435416499121355
123.562500000156	54.3958333336609	0.0347612535344587	0.0510709917187905	0.0517385405842831	0.0358292315635563	0.0433500043502721
123.604166666823	54.3958333336609	0.038169463077013	0.0510539349945502	0.0519767819660068	0.036217582891233	0.0443544407322008
123.645833333491	54.3958333336609	0.0354308918524125	0.0514534538720712	0.0516815947802235	0.0357712953692741	0.0435843089684953
123.687500000158	54.3958333336609	0.0355976205383993	0.0510404739255064	0.0519044089427884	0.0356081508503254	0.0435376635642549
123.729166666826	54.3958333336609	0.0355306727313723	0.0511648156932512	0.0518523195781703	0.0357856420608845	0.0435833625159196
123.770833333494	54.3958333336609	0.0382823743587211	0.0509616863147869	0.0518255062226674	0.0358290794998937	0.0442246615990173
123.812500000161	54.3958333336609	0.0382969947798451	0.0511630904388977	0.0520227044378517	0.0357407182326477	0.0443058769723105
123.854166666829	54.3958333336609	0.0384294069221062	0.0512503827179936	0.051747641246761	0.0362171803932413	0.0444111528200255
123.895833333496	54.3958333336609	0.0381046247497322	0.0507958881052871	0.0517032877832956	0.0355244529304711	0.0440320633921965
123.937500000164	54.3958333336609	0.0381370816968023	0.0504101888252669	0.0515846851365337	0.0353948173432189	0.0438816932504554
123.979166666831	54.3958333336609	0.037976449288106	0.051069701453306	0.0523275676197771	0.0362524571776296	0.0444065438847047
124.020833333499	54.3958333336609	0.0351676023883444	0.0511337642658802	0.0521196751676219	0.0355023579207545	0.0434808499356502
124.270833333504	54.3958333336609	0.037733769970718	0.049587856606079	0.0513904630615712	0.0315033154388095	0.0425538512692944
124.312500000171	54.3958333336609	0.0359823618697574	0.050189579913584	0.0513650697282632	0.0314894761326274	0.042256621911058
124.354166666839	54.3958333336609	0.0325190813906924	0.0512774576674706	0.051498369870233	0.032628807895879	0.0419809292060687
124.395833333506	54.3958333336609	0.0334822023816482	0.0505648555823647	0.0510059987896452	0.0321144530606703	0.0417918774535821
124.437500000174	54.3958333336609	0.0358177806389785	0.0497909425056628	0.0520161573356192	0.031156241718457	0.0421952805496794
124.479166666841	54.3958333336609	0.0366286817265371	0.0512430676649257	0.0515825832004569	0.0344287228241293	0.0434707638540123
124.520833333509	54.3958333336609	0.0366222158758458	0.0517162644683231	0.0523011743421167	0.0344537004976828	0.0437733387959921
122.020833333457	54.3541666669934	0.0355315385810992	0.0494080169231664	0.0517573160279433	0.0319189687964061	0.0421539600821537
122.062500000125	54.3541666669934	0.036638902562318	0.0511998311976994	0.0519482279195427	0.0341716867495395	0.0434896621072749
122.14583333346	54.3541666669934	0.0370352198259595	0.0496100198783127	0.0520165308729702	0.0334390460112826	0.0430252041471312
122.187500000128	54.3541666669934	0.0365382318240296	0.0507403777500621	0.051894008681234	0.0345628997970518	0.0434338795130944
122.270833333463	54.3541666669934	0.0349050944518086	0.0505838753331989	0.0520248190888546	0.0362186459173085	0.0434331086977926
122.31250000013	54.3541666669934	0.0345779089537987	0.0509419411350261	0.0519346453014987	0.0358499644230012	0.0433261149533312
122.437500000133	54.3541666669934	0.0383786022430711	0.0505777825475131	0.0520423949379693	0.0364327203100409	0.0443578750096486
122.4791666668	54.3541666669934	0.0351887013286963	0.0513970232460579	0.0520949839405119	0.035991384445497	0.0436680232401908
122.562500000135	54.3541666669934	0.0353665765641333	0.0509333439893759	0.0518885072052665	0.0357584092127751	0.0434867092428877
122.604166666803	54.3541666669934	0.0370053269316937	0.0509677761254841	0.0521014706847189	0.0363728007553731	0.0441118436243174
122.64583333347	54.3541666669934	0.0350069219934024	0.0504009061965558	0.0517131487193194	0.0356481664607745	0.043192285842513
122.895833333476	54.3541666669934	0.0357705930666901	0.050715035707414	0.0518106743141805	0.0353163006130428	0.0434031509253319
122.937500000143	54.3541666669934	0.0351053740361326	0.0506042784678496	0.0517485111332234	0.0357488204643115	0.0433017460253793
122.979166666811	54.3541666669934	0.0348763889369428	0.050239910356547	0.05170747950552	0.0354468802996627	0.0430676647746681
123.020833333478	54.3541666669934	0.0381914147913284	0.0505070735144933	0.0519647378648842	0.0364078977291285	0.0442677809749586
123.062500000146	54.3541666669934	0.0389152181702764	0.0515835437258752	0.0525338927574681	0.0366612979081689	0.0449234881404472
123.104166666813	54.3541666669934	0.0386492736699876	0.0511204673932448	0.0522789377611248	0.0364984540707	0.0446367832237643
123.145833333481	54.3541666669934	0.0378581983821749	0.0505071541016763	0.0520612560910553	0.0363196880956605	0.0441865741676418
123.187500000148	54.3541666669934	0.036052137188708	0.050802885591747	0.0516233876309026	0.0356468054270394	0.0435313039595992
123.229166666816	54.3541666669934	0.035612566717955	0.0505245741435669	0.051573869362378	0.0352345665787918	0.0432363942006729
123.270833333483	54.3541666669934	0.0357739073469925	0.0507130994854691	0.0517364947230125	0.0352462773864507	0.0433674447354812
123.354166666818	54.3541666669934	0.0384128963879469	0.0504894132999458	0.052270822492852	0.0363729664454025	0.0443865246565368
123.395833333486	54.3541666669934	0.0356716549683173	0.0504536238883173	0.0521181997464819	0.0349490504062857	0.0432981322523505
123.479166666821	54.3541666669934	0.0356655393670814	0.0507943855351986	0.0518843992381361	0.0354308194000971	0.0434437858851283
123.520833333488	54.3541666669934	0.0355136367585364	0.0511607114343811	0.0514513274602021	0.0361469477857418	0.0435681558597154
123.562500000156	54.3541666669934	0.0381981784210539	0.0506859083246798	0.0519818038789572	0.0360316311817659	0.0442243804516142
123.687500000158	54.3541666669934	0.0378765218999046	0.0508261126550964	0.0521388417102879	0.0360784206704795	0.0442299742339421
123.729166666826	54.3541666669934	0.0379294676714429	0.0508774481139644	0.0522006024640311	0.0360732112331547	0.0442701823706483
123.770833333494	54.3541666669934	0.037804081459839	0.0511183606897926	0.0521733768337752	0.0361928611523874	0.0443221700339485
123.854166666829	54.3541666669934	0.0380167958231502	0.0508758966918865	0.051782224151791	0.0357181196017249	0.0440982590671381
123.895833333496	54.3541666669934	0.0387152760415488	0.0514649590404851	0.052002576662442	0.036204157019418	0.0445967421909735
123.937500000164	54.3541666669934	0.0381880107453391	0.0508411540774332	0.0518361889036528	0.0354644979339838	0.0440824629151022
123.979166666831	54.3541666669934	0.0382758659067724	0.0508484677623667	0.0517773437358917	0.0357776207128496	0.0441698245294701
124.020833333499	54.3541666669934	0.0355294957852758	0.0509362835349569	0.0515439295900834	0.0357932794310341	0.0434507470853375
124.062500000166	54.3541666669934	0.0377743881953239	0.0509971142518949	0.0516235255634989	0.0362310500508142	0.044156519515383
124.104166666834	54.3541666669934	0.0358267160193343	0.0514235389957949	0.0520280972859124	0.0355501959059964	0.0437071370517595
124.145833333501	54.3541666669934	0.0369044663111678	0.0512885591583274	0.0518729946369046	0.0354217115746316	0.0438719329202578
124.187500000169	54.3541666669934	0.0362800607060165	0.051299687724223	0.0519888061288546	0.0344885040853068	0.0435142646611002
124.270833333504	54.3541666669934	0.0367534374040758	0.0508339540868925	0.0517720911320163	0.0336296863078528	0.0432472922327094
124.312500000171	54.3541666669934	0.0360265692251648	0.0503258491442864	0.0514971618008557	0.0315933974324223	0.0423607444006823
124.354166666839	54.3541666669934	0.0363419014538015	0.0500616268746584	0.0504230233175406	0.0318056629499053	0.0421580536489764
124.395833333506	54.3541666669934	0.0328967892694456	0.0512518310343766	0.051610597237235	0.0325214807746966	0.0420701745789384
124.437500000174	54.3541666669934	0.0358938862945062	0.0508267537618816	0.0510871505859134	0.0312475632200617	0.0422638384655907
124.479166666841	54.3541666669934	0.037421586823249	0.0498451079279997	0.0519299369094369	0.0313103261332558	0.0426267394484853
124.520833333509	54.3541666669934	0.0357428474197716	0.0511239228472842	0.0524022363698697	0.0352418403688434	0.0436277117514422
121.47916666678	54.3125000003258	0.030315451665176	0.0484220063372044	0.0512977175396163	0.0300325081014111	0.040016920910852
121.520833333447	54.3125000003258	0.0285937200950925	0.0479871448115598	0.0495744492855745	0.0300500874876949	0.0390513504199804
121.562500000115	54.3125000003258	0.0284686648445655	0.0482573378910819	0.0503599825001908	0.0300153165374592	0.0392753254433243
121.604166666782	54.3125000003258	0.0301294527868457	0.0498547026623699	0.0522838141404266	0.0315636649670383	0.0409579086391701
121.64583333345	54.3125000003258	0.0331309863690075	0.0504429771523783	0.0513866650134904	0.0323098625362428	0.0418176227677797
121.687500000117	54.3125000003258	0.0325566873850095	0.050595199785953	0.0511679891002933	0.0320223673842717	0.0415855609138819
121.729166666785	54.3125000003258	0.0311191685016049	0.0497058185641319	0.0514593817355926	0.0313294966573498	0.0409034663646698
121.770833333452	54.3125000003258	0.0361073525252767	0.0496101456275127	0.0505911296646528	0.0318370757468178	0.042036425891065
121.81250000012	54.3125000003258	0.0362484596477361	0.0508190622996855	0.0515541244228161	0.0347416846543702	0.043340832756152
121.895833333455	54.3125000003258	0.0374027976406106	0.0495167330201466	0.0519624069493066	0.0338634634289713	0.0431863502597588
121.937500000122	54.3125000003258	0.0353550216544322	0.0503227785137443	0.0506332174811695	0.0323396133386561	0.0421626577470005
121.97916666679	54.3125000003258	0.0302608695223711	0.0507944259742106	0.0520773094908425	0.0322854034575948	0.0413545021112547
122.062500000125	54.3125000003258	0.0324958540415627	0.0508138483560638	0.0518828448616466	0.0324296433172847	0.0419055476441395
122.104166666793	54.3125000003258	0.0354247115945289	0.0501252824295684	0.0506722358744018	0.0324307010980451	0.0421632327491361
122.14583333346	54.3125000003258	0.0364389135582217	0.0511105905276201	0.0513450586547035	0.0347836539277976	0.0434195541670857
122.187500000128	54.3125000003258	0.0376462758545812	0.0495847131183118	0.0521217920973106	0.0317571521329584	0.0427774833007905
122.229166666795	54.3125000003258	0.0370461628047313	0.0496508521716796	0.0519117838931848	0.0335855944415916	0.0430485983277968
122.270833333463	54.3125000003258	0.0369009606202964	0.0508767316073934	0.0517542411722734	0.0339578076762573	0.0433724352690551
122.354166666798	54.3125000003258	0.0369654721907422	0.0504401804394258	0.0520044025054211	0.0344685814863188	0.043469659155477
122.395833333465	54.3125000003258	0.0366386511131223	0.0507320230937853	0.0517347096598305	0.0345113809745505	0.0434041912103222
122.437500000133	54.3125000003258	0.0351867698227439	0.0508792642699702	0.0519283553007477	0.0359249967210522	0.0434798465286285
122.4791666668	54.3125000003258	0.0383741847561311	0.0510647580717294	0.0518529462645467	0.0361366283276753	0.0443571293550206
122.520833333468	54.3125000003258	0.0369882427241348	0.0509737793292752	0.0520438295843757	0.0367588058577006	0.0441911643738716
122.562500000135	54.3125000003258	0.0382326046183208	0.0508432530434117	0.0520775680972237	0.0364580101476799	0.044402858976659
122.604166666803	54.3125000003258	0.0384500829897048	0.0508016728824017	0.0519099198783383	0.0358090689635122	0.0442426861784892
122.64583333347	54.3125000003258	0.037575521711268	0.0510491058224646	0.051426919297588	0.0365351021103959	0.0441466622354291
122.687500000138	54.3125000003258	0.0357491527603567	0.0505369109055536	0.0516662411645609	0.0353406124622746	0.0433232293231865
122.729166666805	54.3125000003258	0.0363425353987338	0.0506052566736804	0.0516762318173043	0.0342119626393967	0.0432089966322788
122.770833333473	54.3125000003258	0.0367365337937461	0.0504871654484353	0.0515753640368156	0.0347006045568572	0.0433749169589635
122.81250000014	54.3125000003258	0.0364707616392684	0.0505475333577956	0.051923361337943	0.0345351901208835	0.0433692116139726
122.854166666808	54.3125000003258	0.0355385156313821	0.0503480619550495	0.0517321389411666	0.0350779691425475	0.0431741714175364
122.895833333476	54.3125000003258	0.0357639131734612	0.0506732677709484	0.0517166882911137	0.0352244138076882	0.0433445707608029
122.937500000143	54.3125000003258	0.0350021883005914	0.0506760946877316	0.0517468127382414	0.0359038119762659	0.0433322269257076
122.979166666811	54.3125000003258	0.0372060497358302	0.0508111575284972	0.0515800930322813	0.0366313841991206	0.0440571711239323
123.020833333478	54.3125000003258	0.0382459068414504	0.0509328415722442	0.051724244345013	0.0360555034526561	0.0442396240528409
123.104166666813	54.3125000003258	0.0383691257891209	0.0509393415718405	0.0518489772879143	0.0359023047551467	0.0442649373510056
123.145833333481	54.3125000003258	0.0391218803040488	0.0514662185959827	0.0529705091859426	0.0365324781324809	0.0450227715546137
123.187500000148	54.3125000003258	0.0383335943308008	0.0510271626683127	0.0519206288530066	0.0366312460337231	0.0444781579714608
123.229166666816	54.3125000003258	0.0384355812166536	0.0505636753828329	0.051992535300903	0.0363343295342375	0.0443315303586568
123.312500000151	54.3125000003258	0.0383041013224077	0.0510592872182841	0.0517715067379285	0.03613162144899	0.0443166291819026
123.354166666818	54.3125000003258	0.0383430385705593	0.0507863444928055	0.0515204861123394	0.0359931674629973	0.0441607591596754
123.395833333486	54.3125000003258	0.0380709582804446	0.0504023910861919	0.0518832687498378	0.0359524819788681	0.0440772750238356
123.437500000153	54.3125000003258	0.0380616558945239	0.0508564410055872	0.0519060452015937	0.0363943040803559	0.0443046115455152
123.479166666821	54.3125000003258	0.0382157573896189	0.050775282127454	0.0518320150577579	0.0364866737487862	0.0443274320809042
123.520833333488	54.3125000003258	0.0382452234023707	0.050532933828993	0.0518634389192534	0.0365176643412412	0.0442898151229646
123.645833333491	54.3125000003258	0.0382209623216551	0.0512670081892098	0.0519264370904927	0.0364129606286462	0.044456842057501
123.729166666826	54.3125000003258	0.0381933595654037	0.0514575006670141	0.0521846201720622	0.0363377310362742	0.0445433028601886
123.770833333494	54.3125000003258	0.0384633785201625	0.0514121925078817	0.0520723236579405	0.0362235703413719	0.0445428662568391
123.812500000161	54.3125000003258	0.0379879908025098	0.0510538146688726	0.0520422642202207	0.0358211738351035	0.0442263108816767
123.854166666829	54.3125000003258	0.0381228155787833	0.0512500808491377	0.0519231974859019	0.0363045696586469	0.0444001658931175
123.937500000164	54.3125000003258	0.0379800567701944	0.0510638890342216	0.0519871316145442	0.0357434674150227	0.0441936362084957
123.979166666831	54.3125000003258	0.0379080346106754	0.0512606776822253	0.0517798240373688	0.0361848412277496	0.0442833443895048
124.020833333499	54.3125000003258	0.0368050703070507	0.05098719459395	0.0519583946472744	0.0355329912124631	0.0438209126901846
124.062500000166	54.3125000003258	0.0378569112215697	0.0509707061411101	0.052221476446929	0.0361701831938663	0.0443048192508688
124.104166666834	54.3125000003258	0.0377843611210916	0.0512123877204417	0.0521943817663176	0.0357851217355522	0.0442440630858508
124.145833333501	54.3125000003258	0.0348551901936204	0.0510527321220064	0.0519724415704109	0.0357471584781926	0.0434068805910576
124.187500000169	54.3125000003258	0.036174972810409	0.0517020966627349	0.0522547776930652	0.0356380982800062	0.0439424863615538
124.229166666836	54.3125000003258	0.0356961676397043	0.0510928816791254	0.0523041353259584	0.0354779886202714	0.0436427933162649
124.270833333504	54.3125000003258	0.0360594857330509	0.0514016135091467	0.0520328878279734	0.0354423242201684	0.0437340778225849
124.312500000171	54.3125000003258	0.0366189401182055	0.0515085181296118	0.0516850602491583	0.0342402734941911	0.0435131979977917
124.354166666839	54.3125000003258	0.0366734396043848	0.0512146097432313	0.0516406942935122	0.0343957374520478	0.043481120273294
124.395833333506	54.3125000003258	0.0363697118358882	0.0510856277321928	0.0521175418139561	0.0340075077573486	0.0433950972848464
124.437500000174	54.3125000003258	0.0365593079462193	0.0513965744724997	0.0520262481648715	0.0347073844087589	0.0436723787480874
124.562500000177	54.3125000003258	0.0352125187912762	0.0507117611327335	0.0517072045383048	0.035109680588694	0.0431852912627521
124.604166666844	54.3125000003258	0.0383504980501932	0.0513407344369778	0.0514770570311718	0.0360249522730977	0.0442983104478601
124.645833333512	54.3125000003258	0.0385722543199659	0.0512539682216144	0.0515774866298917	0.0357411557287474	0.0442862162250549
121.354166666777	54.2708333336582	0.0348642107992428	0.0498749048916509	0.0505272560526752	0.0320242386180332	0.0418226525904005
121.395833333445	54.2708333336582	0.0328155752360896	0.0497159240126087	0.0508028700266673	0.0321315812550493	0.0413664876326037
121.437500000112	54.2708333336582	0.0328071548432163	0.0497524049884671	0.0507830144987262	0.0321061054979667	0.0413621699570941
121.47916666678	54.2708333336582	0.0328370849383322	0.0502088631128273	0.0508314753305373	0.0318508875502659	0.0414320777329907
121.520833333447	54.2708333336582	0.0319623841416553	0.0506643915246103	0.0509004817204894	0.0324166838336235	0.0414859853050946
121.562500000115	54.2708333336582	0.0336093876121854	0.0496567937706358	0.0506237737489305	0.032011242814195	0.0414752994864867
121.64583333345	54.2708333336582	0.0331340148683166	0.0500152945180137	0.0506708781831732	0.0324494015902167	0.0415673972899301
121.687500000117	54.2708333336582	0.0371900201707032	0.0491848224238111	0.0516454998097447	0.0317112509741327	0.0424328983445979
121.729166666785	54.2708333336582	0.0353876235259678	0.0499988842675718	0.0505576306220458	0.0316181617322546	0.04189057503696
121.81250000012	54.2708333336582	0.0374580026603693	0.0496029102385033	0.0520469640406687	0.033832865217225	0.0432351855391916
121.854166666787	54.2708333336582	0.0356475584454027	0.0507360206418478	0.051689162392795	0.0355279117371889	0.0434001633043086
121.895833333455	54.2708333336582	0.0368183741309809	0.0507214759280597	0.0517042661358393	0.0343000568506262	0.0433860432613765
121.937500000122	54.2708333336582	0.035480643059756	0.050307308531126	0.0506168112854069	0.0323023134814436	0.0421767690894331
121.97916666679	54.2708333336582	0.0358597713435923	0.0497463618869457	0.0523426122142121	0.0338475380104781	0.0429490708638071
122.020833333457	54.2708333336582	0.0358212670588709	0.0499575470530129	0.0517045996684283	0.0321862502675241	0.0424174160119591
122.062500000125	54.2708333336582	0.0372696916689872	0.0497804366980761	0.0517644636638594	0.0334648478370306	0.0430698599669883
122.104166666793	54.2708333336582	0.0377037716395685	0.0498512653084284	0.0519483272447524	0.0321080976756103	0.0429028654670899
122.14583333346	54.2708333336582	0.0373097806780924	0.0493991305338077	0.051843494942726	0.0316670258467717	0.0425548580003495
122.187500000128	54.2708333336582	0.0370300983413493	0.0507551618309269	0.0515828776507862	0.0340278302475061	0.0433489920176421
122.229166666795	54.2708333336582	0.0359382533685996	0.0510062538951894	0.0519203589980654	0.0347135656090411	0.0433946079677239
122.270833333463	54.2708333336582	0.0370174081184942	0.0505517345800672	0.0513870136719431	0.0338684979328152	0.0432061635758299
122.31250000013	54.2708333336582	0.0360741638846339	0.0506539063631072	0.0518817546693002	0.0343109411912157	0.0432301915270643
122.354166666798	54.2708333336582	0.0357830816019328	0.0508485438641946	0.051510674955153	0.0345645215615205	0.0431767054957002
122.395833333465	54.2708333336582	0.0353628363821613	0.0505259535620774	0.0518182401108171	0.0357273284989684	0.043358589638506
122.437500000133	54.2708333336582	0.038318461389243	0.0510106802734119	0.0521572235070264	0.0365056840249333	0.0444980122986536
122.4791666668	54.2708333336582	0.0382933553243073	0.0509940818397938	0.0521623707463774	0.0363135906985246	0.0444408496522508
122.520833333468	54.2708333336582	0.0383039219360884	0.0510474279763702	0.0519636040576476	0.0359541521923879	0.0443172765406235
122.562500000135	54.2708333336582	0.0382231089207805	0.0505218203571311	0.0524345570448443	0.0363285357653816	0.0443770055220344
122.604166666803	54.2708333336582	0.0382477177874048	0.0505909091531787	0.0514490675604708	0.0359725926180686	0.0440650717797807
122.64583333347	54.2708333336582	0.0370711139295616	0.0506813819873665	0.0514494795402505	0.036582528486543	0.0439461259859304
122.687500000138	54.2708333336582	0.0347350402713132	0.0506584077766589	0.0517782842243852	0.0360577148584293	0.0433073617826966
122.729166666805	54.2708333336582	0.0352336891548718	0.0506604808978511	0.0514330613384793	0.0362807443759611	0.0434019939417908
122.770833333473	54.2708333336582	0.0360620494293013	0.0502848356865382	0.0516429086798518	0.0351982306845322	0.0432970061200559
122.81250000014	54.2708333336582	0.0356323264163385	0.0504895720214958	0.051831707212661	0.0351840380184839	0.0432844109172448
122.854166666808	54.2708333336582	0.0385616125372471	0.0506135279763561	0.0515208351898427	0.0360649146281702	0.044190222582904
122.895833333476	54.2708333336582	0.0385799967248069	0.0507022018107592	0.0518781739473583	0.0360499702788691	0.0443025856904484
122.937500000143	54.2708333336582	0.0385692083936719	0.0507338544730602	0.0514621659618723	0.0359781872437675	0.044185854018093
122.979166666811	54.2708333336582	0.0386666418894898	0.0507178265619642	0.0519744108373296	0.0363459153329517	0.0444261986554338
123.020833333478	54.2708333336582	0.0352135967884545	0.0506168660740993	0.0516818978276538	0.0357697320615997	0.0433205231879518
123.062500000146	54.2708333336582	0.038339417776412	0.0509566167529501	0.052133670435751	0.0358990378696799	0.0443321857086982
123.104166666813	54.2708333336582	0.0386543960540962	0.0513431104970164	0.0523019379203726	0.0363312680470335	0.0446576781296297
123.145833333481	54.2708333336582	0.0394175644121717	0.051666816204387	0.052886145469667	0.0364956500977157	0.0451165440459853
123.187500000148	54.2708333336582	0.039029000470871	0.0516956533774766	0.0525250519379817	0.0364947639173062	0.0449361174259089
123.229166666816	54.2708333336582	0.0386434876657716	0.0513141955893543	0.0524478416840571	0.0363058650170043	0.0446778474890468
123.270833333483	54.2708333336582	0.0387591216352418	0.0512077373868395	0.0524760731616703	0.0366083341331659	0.0447628165792294
123.312500000151	54.2708333336582	0.0388528824072892	0.0514704029428031	0.0526987884610481	0.0365178304780935	0.0448849760723085
123.354166666818	54.2708333336582	0.0381690551666221	0.0510446212774741	0.0517419210402123	0.0359030075459212	0.0442146512575574
123.395833333486	54.2708333336582	0.0386837718027414	0.0516802780498779	0.0523292111724181	0.0362530887250854	0.0447365874375307
123.437500000153	54.2708333336582	0.0380575615310531	0.0506202230704497	0.0518519487932444	0.035815723112928	0.0440863641269188
123.479166666821	54.2708333336582	0.0369583351705687	0.0509839614414882	0.0521027456667738	0.0356135884910381	0.0439146576924672
123.520833333488	54.2708333336582	0.0380649444204061	0.050900429744193	0.0515552019625089	0.0359700444991583	0.0441226551565666
123.562500000156	54.2708333336582	0.0381294797318052	0.0510925383123417	0.0517509336865719	0.0357551790613563	0.0441820326980188
123.604166666823	54.2708333336582	0.0380018776730527	0.0509669172819858	0.0516171543026208	0.0356354962373493	0.0440553613737522
123.645833333491	54.2708333336582	0.0380737144906307	0.0506747099415438	0.0513373190054303	0.0355889638400139	0.0439186768194047
123.687500000158	54.2708333336582	0.0378383059990459	0.0509473206151542	0.051623171998227	0.0356356760071598	0.0440111186548967
123.729166666826	54.2708333336582	0.0384123239253691	0.0512788272811512	0.0525176607718338	0.0361459583069023	0.0445886925713141
123.770833333494	54.2708333336582	0.0388260692235119	0.0518347080801982	0.0523607925716592	0.0364179441188993	0.0448598784985672
123.812500000161	54.2708333336582	0.0382937879582109	0.0515654033078232	0.0521203602463461	0.036209837133004	0.044547347161346
123.854166666829	54.2708333336582	0.0382775809822082	0.0515907240108781	0.0521196741268155	0.0362308618866421	0.044554710251636
123.895833333496	54.2708333336582	0.0380344850689791	0.0508732874648608	0.0513461683224249	0.0360403807467438	0.0440735804007521
123.937500000164	54.2708333336582	0.0354087828544483	0.0508923632348085	0.0518743931758199	0.0356404836294997	0.0434540057236441
123.979166666831	54.2708333336582	0.0357128565177743	0.0507206793011808	0.0516856253147903	0.0359506732631191	0.0435174585992161
124.020833333499	54.2708333336582	0.0377184603661356	0.0512209721073775	0.0518445776193395	0.036078118809252	0.0442155322255261
124.062500000166	54.2708333336582	0.0376902480893634	0.0508984856425584	0.0521787427879509	0.0357916478424268	0.0441397810905749
124.104166666834	54.2708333336582	0.0378559298684368	0.0509520546009426	0.0521774697627805	0.0354889620404211	0.0441186040681453
124.145833333501	54.2708333336582	0.0349082667719275	0.0507217566074449	0.0517353085351114	0.0351134971671185	0.0431197072704006
124.229166666836	54.2708333336582	0.0374471776453764	0.051049475237725	0.0516711335625186	0.0355459772407928	0.0439284409216032
124.270833333504	54.2708333336582	0.0351186330265027	0.0509556184903228	0.0515713829846585	0.0353381303566647	0.0432459412145372
124.312500000171	54.2708333336582	0.0360350067453582	0.0507471266327676	0.051719699674552	0.0354927908632024	0.04349865597897
124.354166666839	54.2708333336582	0.0352624977133121	0.0508317012548809	0.051817640533846	0.0352095026016382	0.0432803355259193
124.395833333506	54.2708333336582	0.035506815933706	0.0512011248706436	0.0521869585373508	0.0354993085168017	0.0435985519646255
124.437500000174	54.2708333336582	0.0349926673375557	0.0509288249925758	0.0519592806690063	0.0349241167243107	0.0432012224308621
124.479166666841	54.2708333336582	0.0352363726840485	0.0511570481114494	0.0518349332434433	0.0352002183199271	0.0433571430897171
124.520833333509	54.2708333336582	0.0352436770945384	0.0506890211165262	0.0516841331042769	0.0350799652909947	0.043174199151584
124.562500000177	54.2708333336582	0.0352560419701879	0.0507381448049268	0.0516326970251608	0.0349719729868101	0.0431497141967714
124.604166666844	54.2708333336582	0.03854702293068	0.0511134867147738	0.0518508850049704	0.0361532186313487	0.0444161533204432
124.645833333512	54.2708333336582	0.038371699405144	0.0510655009449806	0.0522270994884528	0.0356884522012835	0.0443381880099652
124.687500000179	54.2708333336582	0.0385389342213701	0.0511059975078475	0.0519657365427022	0.0362428924968828	0.0444633901922006
124.729166666847	54.2708333336582	0.0383755653388708	0.0510808350911569	0.0516405404419245	0.0355739432402822	0.0441677210280586
121.187500000107	54.2291666669907	0.0353936067930942	0.0505911785733791	0.0518137889657921	0.0346759496782451	0.0431186310026276
121.229166666774	54.2291666669907	0.0347715519079027	0.0489312253072471	0.051680863254876	0.0310928783002618	0.0416191296925719
121.270833333442	54.2291666669907	0.0343802246549515	0.049674073229196	0.0505335036759888	0.0320421633451411	0.0416574912263194
121.31250000011	54.2291666669907	0.0348197485369419	0.0492484183668786	0.051871696203067	0.031786453682826	0.0419315791974284
121.354166666777	54.2291666669907	0.036767677791879	0.0488910417346624	0.0514960239004159	0.0314013688670491	0.0421390280735016
121.395833333445	54.2291666669907	0.0351830021470125	0.0488530525286295	0.0516502150275274	0.0317975855309742	0.0418709638085359
121.437500000112	54.2291666669907	0.0363282102962002	0.0501816309500209	0.0512738978034468	0.0337187945822413	0.0428756334079773
121.47916666678	54.2291666669907	0.0355341510776744	0.0499000925602642	0.0504839246144735	0.0321920126256905	0.0420275452195256
121.520833333447	54.2291666669907	0.0351923120847393	0.0495951931288434	0.0505488518115566	0.0317349117031453	0.0417678171820711
121.562500000115	54.2291666669907	0.0358119030820926	0.0493244422218515	0.0515311341365168	0.031441361504933	0.0420272102363485
121.604166666782	54.2291666669907	0.0351500252016125	0.0498445295015645	0.0504718033076672	0.0317140486026145	0.0417951016533647
121.64583333345	54.2291666669907	0.0361244767785672	0.0505208199400602	0.0515854598674853	0.0342564085048494	0.0431217912727405
121.687500000117	54.2291666669907	0.0361549558339635	0.0506112521853584	0.051516486680072	0.0343667617378823	0.043162364109319
121.770833333452	54.2291666669907	0.035924804538582	0.0510542924130025	0.0516688763344255	0.0345314801684003	0.0432948633636026
121.81250000012	54.2291666669907	0.0353106930251505	0.050533916175607	0.0518805932944525	0.0361450186461334	0.0434675552853359
121.895833333455	54.2291666669907	0.0369453481862073	0.0506402412899947	0.0519521726555882	0.0339015586717018	0.043359830200873
121.937500000122	54.2291666669907	0.0361671232966542	0.050865784425153	0.0521633261348195	0.0356888925350831	0.0437212815979275
121.97916666679	54.2291666669907	0.0357842558176672	0.0508689626781587	0.0521992011905367	0.035537981956213	0.0435976004106439
122.020833333457	54.2291666669907	0.0362102505770431	0.0496569353916415	0.0518354751525635	0.0318040366261071	0.0423766744368388
122.062500000125	54.2291666669907	0.037600025234669	0.0499152148847508	0.051996330399063	0.0321888095458634	0.0429250950160866
122.187500000128	54.2291666669907	0.0352666813683748	0.0508790530861517	0.0518315741520985	0.0361783490460301	0.0435389144131638
122.229166666795	54.2291666669907	0.0349556873752572	0.0510757824668708	0.0520596410452485	0.036108285112983	0.0435498490000899
122.270833333463	54.2291666669907	0.034929814834206	0.050744948736679	0.0518160297549752	0.0362028480357138	0.0434234103403935
122.31250000013	54.2291666669907	0.0353519842224149	0.0510591257341234	0.0517589930602477	0.0361674575393298	0.0435843901390289
122.354166666798	54.2291666669907	0.0365876762065701	0.0514058640234206	0.0521012763577875	0.0358016953021512	0.0439741279724824
122.395833333465	54.2291666669907	0.0354031423936698	0.0505552339412001	0.0515905355229331	0.0361472385108905	0.0434240375921734
122.437500000133	54.2291666669907	0.0357438320814656	0.0505038929076994	0.0518024647232566	0.0350995334553976	0.0432874307919548
122.4791666668	54.2291666669907	0.038154241888153	0.0510918083586498	0.05192009497394	0.0363813383991569	0.0443868709049749
122.520833333468	54.2291666669907	0.0383279121007422	0.050608019723978	0.0517968984310127	0.0363217844571286	0.0442636536782154
122.562500000135	54.2291666669907	0.0386066601757845	0.0510911941634675	0.0522782468518758	0.0363501354324998	0.0445815591559069
122.604166666803	54.2291666669907	0.0384397682109208	0.0507309597615782	0.0522980650055994	0.0363743598007496	0.044460788194712
122.64583333347	54.2291666669907	0.0383460896349769	0.0506167544861164	0.0514468358185381	0.0359643953761323	0.0440935188289409
122.687500000138	54.2291666669907	0.0353103538715612	0.0508198383315777	0.0515845973649008	0.0359704458436161	0.043421308852914
122.729166666805	54.2291666669907	0.0367366950722922	0.0508158430670135	0.0516530374316444	0.0366188675768999	0.0439561107869625
122.770833333473	54.2291666669907	0.0358188877691704	0.0504368294180883	0.0514616664667027	0.0353074791854214	0.0432562157098457
122.81250000014	54.2291666669907	0.0363062072030438	0.0504838287383315	0.0515159302094353	0.0343955700237389	0.0431753840436374
122.854166666808	54.2291666669907	0.0367599819374702	0.0510599051454693	0.0517274941266699	0.0358241412678451	0.0438428806193636
122.895833333476	54.2291666669907	0.0382886102821679	0.0510687772182559	0.051798684371967	0.0361423056150798	0.0443245943718676
122.937500000143	54.2291666669907	0.0386568746984121	0.0504298416589354	0.0518734080476517	0.0359156878043754	0.0442189530523436
122.979166666811	54.2291666669907	0.0385245055018314	0.0510046954719519	0.0518261794198277	0.0360696067022131	0.044356246773956
123.020833333478	54.2291666669907	0.0382959623586776	0.0503087492492895	0.0518780045410957	0.0358116580185351	0.0440735935418995
123.062500000146	54.2291666669907	0.0390296167849884	0.0514031597470264	0.0525666288930493	0.0364942343571558	0.044873409945555
123.104166666813	54.2291666669907	0.0395814441088705	0.051672334852989	0.0524907138073007	0.0363292608333131	0.0450184384006183
123.145833333481	54.2291666669907	0.0391539266380829	0.0517763923015464	0.0525297676800772	0.0362548569470419	0.0449287358916871
123.187500000148	54.2291666669907	0.0398402039723011	0.0516083244589035	0.0527947340737934	0.0365617004993366	0.0452012407510837
123.229166666816	54.2291666669907	0.0394834834461517	0.0516535272040583	0.0528923432608143	0.036182134054173	0.0450528719912993
123.270833333483	54.2291666669907	0.0395660572567187	0.0515811847194432	0.0534733428111887	0.0365453423640413	0.045291481787848
123.312500000151	54.2291666669907	0.0392129997467307	0.0515666339468543	0.0528273423473105	0.0363820658908697	0.0449972604829413
123.354166666818	54.2291666669907	0.0395223489234447	0.0516058007165149	0.0534201842015073	0.0367252740906439	0.0453184019830277
123.395833333486	54.2291666669907	0.0382238661446213	0.050911159435847	0.0517496811464301	0.0359484363677321	0.0442082857736576
123.437500000153	54.2291666669907	0.0385734867580511	0.0510741676414873	0.0524595692876716	0.0363326530133802	0.0446099691751475
123.479166666821	54.2291666669907	0.0382463738025001	0.0509292503437846	0.0517299317068354	0.0357883284229289	0.0441734710690123
123.520833333488	54.2291666669907	0.0387596624372884	0.0515810125177445	0.0522766802339831	0.0365779806802866	0.0447988339673257
123.645833333491	54.2291666669907	0.0390671581751523	0.0520572015051464	0.0524956759580458	0.0364376068204354	0.045014410614695
123.687500000158	54.2291666669907	0.0387026372457628	0.0514506208549141	0.0520619608218679	0.0362543801255984	0.0446173997620358
123.729166666826	54.2291666669907	0.0393166851737403	0.0519857853819673	0.0525897754646693	0.0361961804725435	0.0450221066232301
123.770833333494	54.2291666669907	0.0386522372267057	0.0514545823192713	0.0520280874167093	0.0362180543716605	0.0445882403335867
123.812500000161	54.2291666669907	0.0383284435347605	0.0515170974893956	0.0521187453031882	0.0363073731043776	0.0445679148579305
123.854166666829	54.2291666669907	0.0379156411898224	0.0508948783342473	0.0514415667750261	0.0355226738727552	0.0439436900429628
123.895833333496	54.2291666669907	0.037827282354689	0.0503958890831364	0.0516478686668592	0.0352932865198781	0.0437910816561407
123.937500000164	54.2291666669907	0.037899145584615	0.0511538996236541	0.0521275917681447	0.0357389339539706	0.0442298927325961
123.979166666831	54.2291666669907	0.0378836295357304	0.05096759052008	0.0515930476029376	0.0362387088148691	0.0441707441184043
124.020833333499	54.2291666669907	0.0379893586837525	0.0505521828331501	0.0518357870246668	0.0356397347081708	0.0440042658124351
124.062500000166	54.2291666669907	0.0386818142459929	0.0517035919446326	0.0522555013667282	0.0361055016310432	0.0446866022970992
124.104166666834	54.2291666669907	0.037874442101895	0.051106687347074	0.0516118766952185	0.0355078130255203	0.0440252047924269
124.145833333501	54.2291666669907	0.0380215340858196	0.0510443690281674	0.0516805029449594	0.0362614671433782	0.0442519683005811
124.187500000169	54.2291666669907	0.0380297478773054	0.0510170553951956	0.0516771253152344	0.0362088578192549	0.0442331966017476
124.229166666836	54.2291666669907	0.0383343079459044	0.0507830060758849	0.0517396378584144	0.0357291413283937	0.0441465233021494
124.270833333504	54.2291666669907	0.037794398475131	0.0509077091543418	0.0518982858207612	0.0360781021909125	0.0441696239102866
124.312500000171	54.2291666669907	0.0348872433861784	0.0510622564393269	0.0520275216651981	0.0353884579254165	0.04334136985403
124.354166666839	54.2291666669907	0.0359485334655082	0.0512761109110864	0.051919496806856	0.0353757816485314	0.0436299807079955
124.395833333506	54.2291666669907	0.0351273584179285	0.0511279682329814	0.0517601897674101	0.0350840262825029	0.0432748856752057
124.437500000174	54.2291666669907	0.038241354020304	0.051277301147689	0.0516553326361209	0.0362546673720323	0.0443571637940365
124.479166666841	54.2291666669907	0.0382645941169553	0.0510268167122662	0.0517170239747326	0.0353491302536127	0.0440893912643917
124.520833333509	54.2291666669907	0.0383796031871233	0.0510306151271367	0.0521741949534705	0.0362702757856596	0.0444636722633475
124.562500000177	54.2291666669907	0.0384188043234399	0.0511458196355359	0.0517743618332431	0.0354429250283881	0.0441954777051517
124.604166666844	54.2291666669907	0.0385402212397042	0.0515206976707272	0.0517978766918817	0.0360807396668981	0.0444848838173028
124.687500000179	54.2291666669907	0.0386643921790245	0.0514377810627761	0.0522043214469509	0.0357932107093529	0.0445249263495261
124.729166666847	54.2291666669907	0.0384377847452125	0.0512062322468446	0.0518028552974606	0.0357535459034298	0.0443001045482369
124.770833333514	54.2291666669907	0.0385626038759583	0.0513742750140883	0.0515442160616686	0.0355412193242946	0.0442555785690024
124.812500000182	54.2291666669907	0.0390220419030646	0.0517222930701624	0.0528164956182887	0.0362881787414302	0.0449622523332365
124.854166666849	54.2291666669907	0.0387409466209499	0.0511430207765459	0.0522050569534988	0.0358604305623197	0.0444873637283286
120.187500000086	54.1875000003231	0.0296173223042774	0.0487869062412654	0.0512520830416199	0.0314889893642923	0.0402863252378637
120.229166666754	54.1875000003231	0.029676336258816	0.048775565174282	0.051258934721268	0.0316842489717547	0.0403487712815302
120.270833333421	54.1875000003231	0.0280530734921314	0.0478733846583765	0.0506073484548167	0.0307609285275389	0.0393236837832159
120.354166666756	54.1875000003231	0.0296191411665659	0.0490521782225965	0.0506535308433074	0.0319890560205506	0.0403284765632551
120.979166666769	54.1875000003231	0.0311878350250551	0.0498588811679791	0.0509179758836266	0.0324347745147038	0.0410998666478411
121.020833333437	54.1875000003231	0.0332366336708382	0.0497010913906116	0.0503225834823674	0.0318259469467332	0.0412715638726376
121.062500000104	54.1875000003231	0.0353855109613534	0.0492966320038546	0.0514833197404007	0.0315039242965467	0.0419173467505388
121.104166666772	54.1875000003231	0.0353842799826362	0.0504034961617369	0.0515582090769227	0.0355370403592143	0.0432207563951275
121.145833333439	54.1875000003231	0.0340783377743535	0.0500481042571368	0.0515728328188345	0.0364840274992183	0.0430458255873858
121.187500000107	54.1875000003231	0.0352538258475076	0.0505814102492888	0.0518595265189549	0.0361712285290471	0.0434664977861996
121.229166666774	54.1875000003231	0.0356332881170093	0.050463801609084	0.0515658520903523	0.0345918193451841	0.0430636902904074
121.270833333442	54.1875000003231	0.0366365253389241	0.0488869021685921	0.0517058603053879	0.0341091622034578	0.0428346125040905
121.31250000011	54.1875000003231	0.0355636093281164	0.0493470282536766	0.05143654798028	0.0316346851217717	0.0419954676709612
121.354166666777	54.1875000003231	0.0351832421709702	0.0503219259143958	0.0515059829751529	0.0354962958423329	0.043126861725713
121.395833333445	54.1875000003231	0.0348580355766671	0.050512724643568	0.0519548382669071	0.0355586019046787	0.0432210500979552
121.437500000112	54.1875000003231	0.0365929057455109	0.0501832657258266	0.0511469989555575	0.0337844560514693	0.0429269066195911
121.47916666678	54.1875000003231	0.0372047764017758	0.0491800730885184	0.0516930368219454	0.0316436735446627	0.0424303899642256
121.520833333447	54.1875000003231	0.0361225863476693	0.0506692364055959	0.0512554081497604	0.0340379417681332	0.0430212931677897
121.562500000115	54.1875000003231	0.0362289614613165	0.0504035055239205	0.0510934562619137	0.034176895327255	0.0429757046436014
121.604166666782	54.1875000003231	0.0359326912767839	0.0505160660089661	0.0511044635764688	0.0343594750385678	0.0429781739751966
121.64583333345	54.1875000003231	0.0355172265283182	0.0501529050173574	0.0515299809957395	0.0343329496903877	0.0428832655579507
121.687500000117	54.1875000003231	0.0355301294697065	0.0493004174517821	0.0516223389469734	0.0318342998589769	0.0420717964318597
121.729166666785	54.1875000003231	0.0354470209750587	0.0497653721024548	0.0503901766561253	0.0325525439752981	0.0420387784272342
121.770833333452	54.1875000003231	0.0334129370364801	0.050585232406103	0.051153386585848	0.032456729528836	0.0419020713893168
121.81250000012	54.1875000003231	0.0363381473393072	0.0508755864781174	0.051522793537361	0.0343586571665655	0.0432737961303378
121.854166666787	54.1875000003231	0.0356900257659806	0.0506868758077471	0.0521949600932799	0.0367465458700713	0.0438296018842697
121.937500000122	54.1875000003231	0.0383728946873446	0.0510398591460503	0.0522091938193865	0.0363829378424368	0.0445012213738046
122.020833333457	54.1875000003231	0.0332394349587611	0.0501002877778452	0.0510367711646325	0.0328880014788929	0.0418161238450329
122.062500000125	54.1875000003231	0.0358540564197231	0.0501166203744085	0.0507633387140429	0.0326652309898937	0.0423498116245171
122.104166666793	54.1875000003231	0.0369924002358724	0.0504744707585144	0.0512689796294887	0.0338199453372135	0.0431389489902722
122.14583333346	54.1875000003231	0.0361033126248703	0.0506432956509246	0.0515608532126712	0.0355404488690007	0.0434619775893667
122.187500000128	54.1875000003231	0.0362458480764443	0.0507345402329798	0.0518020449009793	0.0365079438165112	0.0438225942567286
122.229166666795	54.1875000003231	0.0352279874673125	0.0508754615315478	0.0518991663172354	0.0360167089144403	0.043504831057634
122.270833333463	54.1875000003231	0.0350698145773894	0.0510387045153618	0.0521278395631571	0.0359039045493331	0.0435350658013103
122.31250000013	54.1875000003231	0.0380769006117111	0.0504453711845372	0.0519123653762692	0.0363555032179607	0.0441975350976195
122.354166666798	54.1875000003231	0.0382188074975626	0.050436021969201	0.051903037470285	0.0358139801001428	0.0440929617592978
122.395833333465	54.1875000003231	0.0380096680413111	0.0510171318786316	0.0516730221183667	0.0363760548829702	0.0442689692303199
122.437500000133	54.1875000003231	0.0358469819273758	0.0506425789774006	0.0516695694310407	0.0356305770974413	0.0434474268583146
122.520833333468	54.1875000003231	0.0371544477986179	0.0507521314664352	0.0514459435315542	0.0365116934090807	0.043966054051422
122.562500000135	54.1875000003231	0.0384417104705376	0.0504426787024663	0.0520022103121454	0.0361804150050165	0.0442667536225414
122.604166666803	54.1875000003231	0.0382687051650399	0.0508432296603567	0.0516294775292674	0.0360174414903257	0.0441897134612474
122.64583333347	54.1875000003231	0.038146398146972	0.051071214758816	0.0515067526645428	0.0359385746948215	0.0441657350662881
122.687500000138	54.1875000003231	0.0385977900676668	0.0515222474811893	0.0519422235371769	0.0366400055672697	0.0446755666633257
122.729166666805	54.1875000003231	0.0384112487449888	0.0506997397401681	0.0518198623655466	0.0359845643012627	0.0442288537879916
122.770833333473	54.1875000003231	0.0360533367218488	0.0509075398261495	0.0513547257589575	0.0355657718599271	0.0434703435417207
122.81250000014	54.1875000003231	0.0363901098451602	0.0506906305287242	0.051714883649104	0.0338709853004477	0.043166652330859
122.854166666808	54.1875000003231	0.0353622847518775	0.0504803872198759	0.052154059050026	0.0357530627888045	0.043437448452646
122.937500000143	54.1875000003231	0.0386859640237183	0.0508612189908526	0.0517245238191652	0.0361650250472568	0.0443591829702482
122.979166666811	54.1875000003231	0.038347017494887	0.0504811775390308	0.0516623575056233	0.0353939480137219	0.0439711251383157
123.020833333478	54.1875000003231	0.03843397310596	0.0503954478026358	0.051926718348806	0.0357680791420395	0.0441310545998603
123.062500000146	54.1875000003231	0.0382854936948035	0.0509311844662934	0.0518037868048147	0.0360767613998803	0.044274306591448
123.145833333481	54.1875000003231	0.0385891074370003	0.0506807064110253	0.0522193363984863	0.0362851677316374	0.0444435794945373
123.187500000148	54.1875000003231	0.0390335237277916	0.0513509499621254	0.0524075232484824	0.0362189142235308	0.0447527277904825
123.229166666816	54.1875000003231	0.0389496680093701	0.0513025883962958	0.0526131729304269	0.0367523612365651	0.0449044476431645
123.270833333483	54.1875000003231	0.0395109613128549	0.0522836970066847	0.0527708709191077	0.0365911030284125	0.045289158066765
123.312500000151	54.1875000003231	0.0397302732978612	0.0521339812733276	0.0530107127776953	0.0369070726108709	0.0454455099899388
123.354166666818	54.1875000003231	0.0393429269504237	0.0520877722729678	0.0529901403758669	0.0369268553413414	0.0453369237351499
123.395833333486	54.1875000003231	0.0392458943458283	0.0521961199253217	0.0530614151758889	0.0370273629164041	0.0453826980908607
123.437500000153	54.1875000003231	0.0393848537761543	0.0519406546076145	0.053387411924505	0.0367237155555168	0.0453591589659477
123.479166666821	54.1875000003231	0.038798066139879	0.0515004253468525	0.0523257915532111	0.036574509556974	0.0447996981492291
123.562500000156	54.1875000003231	0.0392814779219615	0.0515400535925808	0.0525056427734472	0.0364542738560571	0.0449453620360117
123.604166666823	54.1875000003231	0.0392619783345202	0.0514161605303763	0.0519839280270534	0.0361553695958886	0.0447043591219596
123.645833333491	54.1875000003231	0.0391642434177733	0.0514248505434411	0.0519854742408975	0.0362294592470921	0.044701006862301
123.687500000158	54.1875000003231	0.0394772612608741	0.0519103795732112	0.052533223001141	0.0361429134454922	0.0450159443201796
123.729166666826	54.1875000003231	0.0390187709499756	0.051939146725209	0.0525471194912306	0.0361874450095873	0.0449231205440006
123.770833333494	54.1875000003231	0.0385409912614342	0.0512233240462818	0.0524304111082615	0.0362378651288568	0.0446081478862086
123.812500000161	54.1875000003231	0.0384507859031604	0.0514382674039711	0.0520308631682478	0.0362655605040173	0.0445463692448492
123.854166666829	54.1875000003231	0.038898860143716	0.0515367469119431	0.0520646208474449	0.0364270915467037	0.0447318298624519
123.895833333496	54.1875000003231	0.0384335071424659	0.0516568795761174	0.051887506206756	0.0361140769525354	0.0445229924694687
123.937500000164	54.1875000003231	0.0378294632389735	0.0511449798275156	0.0517709582973733	0.0361730168575641	0.0442296045553566
123.979166666831	54.1875000003231	0.0377852435638632	0.0509395861134907	0.0519460907067178	0.0357816746159201	0.044113148749998
124.020833333499	54.1875000003231	0.0387805680272403	0.0517235814647966	0.0518446452809623	0.0361085103136138	0.0446143262716533
124.062500000166	54.1875000003231	0.0388466919783129	0.0516589065128219	0.0521287905762055	0.0364316805831959	0.0447665174126341
124.104166666834	54.1875000003231	0.0377345308519811	0.0512461308498669	0.0517880638561304	0.0354824733459471	0.0440627997259814
124.145833333501	54.1875000003231	0.0383444448741766	0.0508915003612914	0.0518461171291285	0.0359198789134142	0.0442504853195027
124.229166666836	54.1875000003231	0.0379737232659319	0.0506623779939408	0.0516685085937915	0.0356061775630142	0.0439776968541696
124.270833333504	54.1875000003231	0.0380363533574617	0.0510373072686695	0.0520267790211519	0.0359656619804676	0.0442665254069377
124.312500000171	54.1875000003231	0.0379945515225216	0.0513537104656055	0.0516286980812281	0.035863539234831	0.0442101248260466
124.354166666839	54.1875000003231	0.0380138769813763	0.0510931440012948	0.0513607132661615	0.0362948824697744	0.0441906541796517
124.395833333506	54.1875000003231	0.0366529725880727	0.0511441144745866	0.0514009635864194	0.035165969585776	0.0435910050587137
124.437500000174	54.1875000003231	0.0353002629269119	0.051069017946577	0.0520871035821163	0.0358358624371579	0.0435730617231908
124.479166666841	54.1875000003231	0.0383387753213662	0.0512501083066097	0.0519454262676705	0.0359971080358282	0.0443828544828686
124.520833333509	54.1875000003231	0.0385493610929969	0.0511499441504165	0.0519107359964228	0.0358313557974162	0.0443603492593131
124.562500000177	54.1875000003231	0.0384572433041961	0.0515071996909623	0.0521000968050912	0.0356053466222374	0.0444174716056217
124.604166666844	54.1875000003231	0.0386332230932686	0.0511228951263375	0.0518807715202057	0.0354487216722427	0.0442714028530136
124.645833333512	54.1875000003231	0.0390195436207803	0.0516874505662439	0.052785056841992	0.0361914834743942	0.0449208836258526
124.687500000179	54.1875000003231	0.0393341658356763	0.0520934003125375	0.0526043169308714	0.0363051736248133	0.0450842641759746
124.729166666847	54.1875000003231	0.0396003438300246	0.0519438526445007	0.0525041553877043	0.0362672297039582	0.045078895391547
124.770833333514	54.1875000003231	0.039292820423411	0.0519294670116249	0.0524694344698922	0.0362815415769135	0.0449933158704604
124.812500000182	54.1875000003231	0.0396990195715587	0.0520692714899485	0.0529733640578549	0.0362869316011021	0.0452571466801161
124.854166666849	54.1875000003231	0.0399119265062286	0.0524353828668962	0.0529106675646514	0.0363640627690855	0.0454055099267154
124.937500000184	54.1875000003231	0.0396646072622672	0.0523303958819126	0.0530630079462749	0.0360377628017458	0.0452739434730501
120.145833333419	54.1458333336556	0.028106115929587	0.0477752171006502	0.0504890509602512	0.0302770936147854	0.0391618694013185
120.187500000086	54.1458333336556	0.0280270863122017	0.0470806191180967	0.0495961259130989	0.0294563086157665	0.038540034989791
120.229166666754	54.1458333336556	0.0286526589462384	0.0469316308746929	0.0497830521798302	0.0304148649479502	0.0389455517371779
120.312500000089	54.1458333336556	0.028828251767672	0.046739328887375	0.0492274796879389	0.0297747553871874	0.0386424539325433
120.354166666756	54.1458333336556	0.0285782915510888	0.0470080754602541	0.0497875274927971	0.0303621359491812	0.0389340076133303
120.395833333424	54.1458333336556	0.0301345384271218	0.0482528295675068	0.0510364109468473	0.0327248482986541	0.0405371568100325
120.437500000091	54.1458333336556	0.029856280979001	0.0489277536737593	0.0505557352159438	0.0320933502444162	0.0403582800282801
120.479166666759	54.1458333336556	0.0298751680443018	0.049131520955912	0.0504553005005075	0.0302455760074657	0.0399268913770467
120.520833333427	54.1458333336556	0.0311802239252508	0.0499596797890799	0.0504047330219232	0.0323994298686735	0.0409860166512318
120.562500000094	54.1458333336556	0.0345082012088687	0.0490205743884543	0.0499472921551276	0.031965448492217	0.0413603790611669
120.937500000102	54.1458333336556	0.0361840141385849	0.0504447570514014	0.0512763206175136	0.0343489680903292	0.0430635149744573
120.979166666769	54.1458333336556	0.0354332152089196	0.0503946226786933	0.0517531737393342	0.0345916995421034	0.0430431777922626
121.062500000104	54.1458333336556	0.0353123307247049	0.0505285933841635	0.0511902909135733	0.0356502403249139	0.0431703638368389
121.104166666772	54.1458333336556	0.0355307931137002	0.0502628940825329	0.0516670936352507	0.0355042756676234	0.0432412641247768
121.145833333439	54.1458333336556	0.0354593091463579	0.0502472141265273	0.0514378838887804	0.0365023981678702	0.043411701332384
121.187500000107	54.1458333336556	0.0356529664832562	0.0504130083759245	0.05185304409751	0.0351484913393728	0.0432668775740159
121.270833333442	54.1458333336556	0.0354288327061384	0.0504040491823523	0.0513461479606296	0.0341790087442653	0.0428395096483464
121.31250000011	54.1458333336556	0.0352060567284043	0.0504166411196479	0.0514259160258982	0.0355020506677215	0.043137666135418
121.354166666777	54.1458333336556	0.0355209023082959	0.0505028417582796	0.0512305054946263	0.0342613876977578	0.0428789093147399
121.395833333445	54.1458333336556	0.0370705350639878	0.0506254830134709	0.0512013323672679	0.0358687360236869	0.0436915216171034
121.437500000112	54.1458333336556	0.0351089948785761	0.0506587203209726	0.0514115427319276	0.035333440725028	0.0431281746641261
121.47916666678	54.1458333336556	0.0349636288709813	0.0509612392476303	0.0512771487273214	0.0355338335866468	0.043183962608145
121.520833333447	54.1458333336556	0.0348726913065861	0.0505333217837327	0.0514679755895303	0.0356064756057527	0.0431201160714004
121.562500000115	54.1458333336556	0.0349613057204276	0.0502858826546325	0.0517960398152328	0.0354207254041602	0.0431159883986133
121.604166666782	54.1458333336556	0.0356475092935988	0.050404568247369	0.051457670075114	0.0345595413097917	0.0430173222314684
121.64583333345	54.1458333336556	0.0355534661690521	0.0491642420866341	0.0510134702508962	0.0314241266632871	0.0417888262924674
121.687500000117	54.1458333336556	0.0352484148820758	0.0499802226779489	0.050178804198879	0.0321632064304424	0.0418926620473365
121.729166666785	54.1458333336556	0.0339528961810956	0.0500837311093666	0.0508481184356748	0.0328011635360929	0.0419214773155575
121.770833333452	54.1458333336556	0.0356397815906054	0.0497876327674029	0.0507178100635099	0.0318697965478354	0.0420037552423384
121.81250000012	54.1458333336556	0.0364037173210353	0.0506508926483241	0.0512492005466679	0.0343319518441093	0.0431589405900342
121.854166666787	54.1458333336556	0.0363324052368465	0.0509973785380889	0.0519204700353597	0.0357854375111335	0.0437589228303571
121.895833333455	54.1458333336556	0.0361407412311882	0.0509122645387352	0.0518738453856877	0.0357816906856505	0.0436771354603154
121.937500000122	54.1458333336556	0.0383611270282686	0.0509812271063701	0.0524956690812869	0.0365067106459695	0.0445861834654738
121.97916666679	54.1458333336556	0.0356820166890973	0.0509988985319692	0.0518638347752543	0.036712693003673	0.0438143607499984
122.020833333457	54.1458333336556	0.0371866734605502	0.0505922706833511	0.0519690597164608	0.0338608613851401	0.0434022163113756
122.062500000125	54.1458333336556	0.0359089970493577	0.0507734874327127	0.0518257007861044	0.0354911673436337	0.0434998381529521
122.104166666793	54.1458333336556	0.0358661798504183	0.0506116547448345	0.0519398335863571	0.0353645520488463	0.043445555057614
122.14583333346	54.1458333336556	0.0380098121298094	0.0510550197375951	0.0518898782201902	0.0365567858392641	0.0443778739817147
122.187500000128	54.1458333336556	0.0382064490192278	0.051231593371947	0.0520205709500961	0.0363080090747878	0.0444416556040147
122.229166666795	54.1458333336556	0.0380762885410287	0.0509825681601192	0.0522287959990164	0.0358850894337006	0.0442931855334662
122.270833333463	54.1458333336556	0.0382568576164451	0.0509544120323054	0.0517932799557522	0.0363445481372055	0.0443372744354271
122.31250000013	54.1458333336556	0.038250447648216	0.0502769258316609	0.0517549455976476	0.0362554751898643	0.0441344485668472
122.354166666798	54.1458333336556	0.0381477328607566	0.050795416243985	0.0519417273384048	0.035989725717262	0.0442186505401021
122.395833333465	54.1458333336556	0.0383402406626587	0.0511009422694181	0.0518604587575791	0.0362882382205605	0.0443974699775541
122.437500000133	54.1458333336556	0.0360684432373217	0.0508053586745948	0.0512648414809833	0.0354595780142575	0.0433995553517893
122.4791666668	54.1458333336556	0.0362894670957742	0.0506442804985499	0.0514092445134364	0.0341722220192402	0.0431288035317502
122.520833333468	54.1458333336556	0.0364905322150933	0.0506217294815037	0.0516818667204065	0.0344731025850784	0.0433168077505205
122.562500000135	54.1458333336556	0.0368358022498434	0.0508207692738154	0.0515897400391251	0.0364942592175405	0.0439351426950811
122.604166666803	54.1458333336556	0.0364687540555036	0.0508386250139444	0.0516619419134465	0.0356224866634391	0.0436479519115834
122.64583333347	54.1458333336556	0.0387831275688532	0.0503988370687961	0.0518766483860459	0.0357021217190464	0.0441901836856854
122.687500000138	54.1458333336556	0.0389585358053242	0.0515596169364173	0.0519408921203189	0.0365979429258413	0.0447642469469754
122.729166666805	54.1458333336556	0.0394723603552734	0.0518419613724938	0.0529654705343143	0.0366945540431968	0.0452435865763196
122.770833333473	54.1458333336556	0.0392967003300475	0.0518376764603906	0.0526864253911623	0.0366837531714918	0.0451261388382731
122.81250000014	54.1458333336556	0.0384966038057728	0.0505609845657975	0.0520414911309127	0.0357158922836468	0.0442037429465325
122.854166666808	54.1458333336556	0.0387982459099973	0.0508712181111814	0.0520062548036531	0.0361843760931756	0.0444650237295019
122.937500000143	54.1458333336556	0.0387053971753035	0.050631715632177	0.0515754020001712	0.0355431553107982	0.0441139175296125
123.020833333478	54.1458333336556	0.0384220048964191	0.0507548221016263	0.0515559257018657	0.0358944313260021	0.0441567960064783
123.062500000146	54.1458333336556	0.0387715186519779	0.0510802948816336	0.0519690895769336	0.0366278785720872	0.0446121954206581
123.104166666813	54.1458333336556	0.0391020667349535	0.0514253846697965	0.0527346932930729	0.0361550068208036	0.0448542878796566
123.145833333481	54.1458333336556	0.0390622725380994	0.051465725785341	0.0526282394359984	0.0366346715325645	0.0449477273230008
123.187500000148	54.1458333336556	0.0391004631819626	0.0517610078906097	0.0526158656347684	0.0367706224280386	0.0450619897838448
123.229166666816	54.1458333336556	0.0393762537143677	0.0516639035059688	0.0532309989377388	0.036945211177803	0.0453040918339696
123.270833333483	54.1458333336556	0.0391675574436035	0.0510464846493317	0.0525585357116044	0.0362754906494756	0.0447620171135038
123.354166666818	54.1458333336556	0.0408509903083886	0.0528977079242752	0.0540659299414374	0.0392378428507262	0.0467631177562069
123.395833333486	54.1458333336556	0.0400142675545734	0.0526079517647419	0.0537589988669258	0.0387593963756447	0.0462851536404714
123.437500000153	54.1458333336556	0.039462936431074	0.0520644384258161	0.052903783414397	0.037217938435401	0.045412274176672
123.479166666821	54.1458333336556	0.0394470794828765	0.0519219186548532	0.0525693470208311	0.0364249929448501	0.0450908345258527
123.520833333488	54.1458333336556	0.0395529481601733	0.0520639386216267	0.0527044483025491	0.0363966446701635	0.0451794949386281
123.562500000156	54.1458333336556	0.0400420818656919	0.0522994201893639	0.0532212453731423	0.0366819091467146	0.0455611641437282
123.604166666823	54.1458333336556	0.0395122883068567	0.0520125522361122	0.0525984298051226	0.0361698911734899	0.0450732903803953
123.645833333491	54.1458333336556	0.0397243430938034	0.0521059397924531	0.0531213361851051	0.0365074537639635	0.0453647682088313
123.687500000158	54.1458333336556	0.03988193167353	0.0526339699733953	0.0533364968567564	0.0369802349683806	0.0457081583680156
123.729166666826	54.1458333336556	0.0392449260211007	0.0518761886745731	0.0525266433515191	0.0361483142480001	0.0449490180737983
123.770833333494	54.1458333336556	0.0394232343144206	0.0519782656606717	0.052688462727685	0.036645392484499	0.0451838387968191
123.812500000161	54.1458333336556	0.0393467859626951	0.0512735796940297	0.0525998593296222	0.0362053601450847	0.0448563962828579
123.854166666829	54.1458333336556	0.0393576037159171	0.0512680867310158	0.0526365197346004	0.0362600918715865	0.04488057551328
123.895833333496	54.1458333336556	0.0386778469272943	0.0513446376499243	0.0523420377057618	0.036201769169801	0.0446415728631954
123.937500000164	54.1458333336556	0.0386720053387867	0.0517360256860257	0.0520352066594531	0.0363437417483636	0.0446967448581573
123.979166666831	54.1458333336556	0.0385047414242459	0.0516750146230867	0.0523369844855191	0.0363962494886376	0.0447282475053723
124.020833333499	54.1458333336556	0.038816896620812	0.051726466336169	0.052255796268945	0.036707683207873	0.0448767106084497
124.062500000166	54.1458333336556	0.0384470062281992	0.0515928181635879	0.0521381273261059	0.0364187351972083	0.0446491717287753
124.104166666834	54.1458333336556	0.0382202128176829	0.0513471402498418	0.0522476851752348	0.0365244962340565	0.044584883619204
124.145833333501	54.1458333336556	0.0378145203355821	0.0511478414726492	0.0516474014522921	0.0357586517008814	0.0440921037403512
124.187500000169	54.1458333336556	0.0378334125800107	0.051227835471355	0.0513670053083982	0.0356786476223452	0.0440267252455273
124.229166666836	54.1458333336556	0.037805923826327	0.0513528602519985	0.0515706325249403	0.035725601069674	0.044113754418235
124.270833333504	54.1458333336556	0.0380014486023514	0.0510411136095926	0.0519534046325132	0.0358816598301489	0.0442194066686515
124.312500000171	54.1458333336556	0.0377494470630474	0.0512661424565326	0.0515318764889522	0.0357850422979626	0.0440831270766237
124.395833333506	54.1458333336556	0.0383273388261935	0.0508723642721168	0.0514428768357293	0.0361031283059292	0.0441864270599922
124.437500000174	54.1458333336556	0.0382458325207287	0.050882975853595	0.0516192838612405	0.0361990047978111	0.0442367742583438
124.479166666841	54.1458333336556	0.0384812986189837	0.0512302630642456	0.0516259697261723	0.0361112428980684	0.0443621935768675
124.520833333509	54.1458333336556	0.0384415523356379	0.051469800429337	0.0515871297185287	0.0358913238437523	0.044347451581814
124.562500000177	54.1458333336556	0.0394567049202075	0.0518437109707446	0.0529561822528442	0.0364772787093538	0.0451834692132875
124.604166666844	54.1458333336556	0.0395421536484637	0.0518495209332687	0.0529512597519628	0.0361020143642282	0.0451112371744809
124.645833333512	54.1458333336556	0.039517682594909	0.0520146841644089	0.0529347933648119	0.0361106831938832	0.0451444608295032
124.687500000179	54.1458333336556	0.0397212838006426	0.0523650766712245	0.0531814688823041	0.0361047776224453	0.0453431517441541
124.729166666847	54.1458333336556	0.0400149171874849	0.0524349896964641	0.0531657819322202	0.0366397726413232	0.0455638653643731
124.770833333514	54.1458333336556	0.0398997331851033	0.0525389237120468	0.0529834829978323	0.0360060138211602	0.0453570384290356
124.812500000182	54.1458333336556	0.0398399738850475	0.0522423818784336	0.0528231865713026	0.0363546462871463	0.0453150471554825
124.854166666849	54.1458333336556	0.0397299755976388	0.0523523479599948	0.0528795235012199	0.036827108967102	0.0454472390064889
124.895833333517	54.1458333336556	0.0401884463629002	0.0522210125429006	0.0534277447588759	0.0366089637931082	0.0456115418644462
124.937500000184	54.1458333336556	0.0399726106620582	0.0522995545627719	0.0530662663300189	0.0366686743839907	0.0455017764847099
124.979166666852	54.1458333336556	0.0398907903499864	0.0525556142647995	0.0529715769604973	0.036144687332302	0.0453906672268963
125.020833333519	54.1458333336556	0.0400003418404658	0.0523737786877784	0.0528763180663546	0.0357881504744054	0.0452596472672511
125.062500000187	54.1458333336556	0.0399491486257558	0.0519754941059563	0.0531143822443872	0.0361008573540088	0.045284970582527
125.145833333522	54.1458333336556	0.0395424109151641	0.0521144910350628	0.0522364835888761	0.0357764447271847	0.0449174575665719
125.187500000189	54.1458333336556	0.0395715098539375	0.0520457129030603	0.052157867928571	0.0356905509655967	0.0448664104127914
120.145833333419	54.104166666988	0.0284932982274903	0.0470369799139946	0.0495382274281113	0.0303918612431173	0.0388650917031784
120.229166666754	54.104166666988	0.0285011961462226	0.0471335250531059	0.0500038988297964	0.0302952250688059	0.0389834612744827
120.270833333421	54.104166666988	0.029552189590133	0.0450697061120582	0.0473203379574224	0.0307435122730058	0.0381714364831549
120.354166666756	54.104166666988	0.0293422181000994	0.0492950313889415	0.0509994185502338	0.0322966286669248	0.0404833241765499
120.395833333424	54.104166666988	0.0298149167541489	0.0493513637352171	0.0518173873095327	0.0319414942947038	0.0407312905234006
120.437500000091	54.104166666988	0.0293738559479992	0.0493621815333849	0.0514736196495257	0.0323711400669283	0.0406451992994595
120.479166666759	54.104166666988	0.0307848028429457	0.0497966984965588	0.050683617860472	0.0327643886844768	0.0410073769711133
120.520833333427	54.104166666988	0.0346216998755654	0.0491468482317004	0.0499881051405099	0.0320139335692255	0.0414426467042503
120.562500000094	54.104166666988	0.0367875985181513	0.0489944870798722	0.0511753942078595	0.0324874871070338	0.0423612417282292
120.604166666762	54.104166666988	0.0366549831239184	0.0490933238042284	0.0513018506407089	0.0325481320929432	0.0423995724154497
120.645833333429	54.104166666988	0.0345031738507771	0.0494098347141199	0.0502371471416901	0.0318826711934412	0.0415082067250071
120.729166666764	54.104166666988	0.0323676336815255	0.0498068617260738	0.0507567838871485	0.0328954933870004	0.041456693170437
120.937500000102	54.104166666988	0.0352012043411964	0.0488431423828031	0.0510605937617756	0.0314094200813324	0.0416285901417769
120.979166666769	54.104166666988	0.0361099188541573	0.0506036782017264	0.0515304096589744	0.0346282608896855	0.0432180669011359
121.020833333437	54.104166666988	0.0358498001135417	0.0503251309409072	0.0515048460988116	0.0353201114603815	0.0432499721534105
121.062500000104	54.104166666988	0.0342198700964079	0.0502454896527705	0.0514578381771099	0.0368304733214775	0.0431884178119415
121.104166666772	54.104166666988	0.0339761593264634	0.0505536504026623	0.0513902965338293	0.0364247697728523	0.0430862190089518
121.145833333439	54.104166666988	0.0361316129892317	0.0504789850270265	0.0512871082178435	0.0359666076132468	0.0434660784618371
121.187500000107	54.104166666988	0.0350938142591886	0.0506325741212841	0.051419466232509	0.0361802944258896	0.0433315372597178
121.229166666774	54.104166666988	0.0357436464932804	0.0502766824467325	0.0514545086722577	0.0351299359768534	0.043151193397281
121.270833333442	54.104166666988	0.0374723665794185	0.0503668025160226	0.0514814170418781	0.0363051435911878	0.0439064324321267
121.31250000011	54.104166666988	0.0338826880054107	0.0504306891451745	0.0516150483783201	0.0360749470189264	0.0430008431369579
121.354166666777	54.104166666988	0.0363626016793194	0.0501051592107693	0.0512361261928714	0.0362095339765275	0.0434783552648719
121.395833333445	54.104166666988	0.0376418806569882	0.0502205943254985	0.0517699453264933	0.0353737306761531	0.0437515377462833
121.437500000112	54.104166666988	0.0374653641501514	0.0504451649412224	0.0511066126979463	0.03593526403553	0.0437381014562125
121.47916666678	54.104166666988	0.0368914718542833	0.0505059236004292	0.0511559372967916	0.0358047074663561	0.043589510054465
121.520833333447	54.104166666988	0.0339414328393961	0.0507563627004658	0.0519485796855793	0.0363517921105967	0.0432495418340095
121.562500000115	54.104166666988	0.0344988880347829	0.0508359019711911	0.0518711243394949	0.0367123252285582	0.0434795598935068
121.604166666782	54.104166666988	0.0350930833351862	0.0507823352371885	0.0514261316633543	0.0364304962048125	0.0434330116101354
121.64583333345	54.104166666988	0.0351933034673006	0.050707393237836	0.0513569765861683	0.0365064641407892	0.0434410343580235
121.687500000117	54.104166666988	0.0376641368099328	0.0504656453210002	0.051761292709034	0.0359941187744507	0.0439712984036044
121.729166666785	54.104166666988	0.0375059314075717	0.0506188825767085	0.0519076476018624	0.0361364049905905	0.0440422166441833
121.770833333452	54.104166666988	0.0360478168404521	0.0508739490318684	0.0516594116991792	0.036634418938924	0.0438038991276059
121.81250000012	54.104166666988	0.0351469063387519	0.0505909511917211	0.0517226290160671	0.0359586254794664	0.0433547780065016
121.854166666787	54.104166666988	0.0349714289985804	0.0507473850049443	0.0515572061087136	0.0356606209525133	0.0432341602661879
121.895833333455	54.104166666988	0.0352211211897063	0.0506490692537597	0.0518300413185066	0.0359396234202787	0.0434099637955628
121.937500000122	54.104166666988	0.0384759931561676	0.0511410523030802	0.0523270882849222	0.036646906185646	0.044647759982454
121.97916666679	54.104166666988	0.0392212371569083	0.0518698732060659	0.053291076909354	0.0370432644835312	0.0453563629389648
122.062500000125	54.104166666988	0.0382898224359895	0.050806236559348	0.0521850930565596	0.0365652737640516	0.0444616064539872
122.104166666793	54.104166666988	0.0384439186836273	0.0509933291610118	0.0518134267427475	0.0361524816013749	0.0443507890471904
122.14583333346	54.104166666988	0.0389501872416341	0.0518834921267509	0.0525836316507505	0.0369557011933251	0.0450932530531152
122.187500000128	54.104166666988	0.0382316808059613	0.050973709463231	0.0520488150224928	0.036058872025026	0.0443282693291778
122.229166666795	54.104166666988	0.0388548192116579	0.0518029235206248	0.0525585262004157	0.0364522402559696	0.044917127297167
122.270833333463	54.104166666988	0.0383108829232267	0.0509359587135645	0.0513893911089339	0.036337943499581	0.0442435440613265
122.31250000013	54.104166666988	0.0382501754746645	0.0509319880751875	0.0518273817272097	0.0362498099836059	0.0443148388151669
122.354166666798	54.104166666988	0.0391650000487715	0.0517957219760152	0.0526599762156276	0.0361972788920537	0.044954494283117
122.395833333465	54.104166666988	0.0363086036471024	0.0508512557268271	0.0516172871178299	0.0366871877551757	0.0438660835617338
122.437500000133	54.104166666988	0.0353374266154125	0.0505690506416461	0.05168430714328	0.0355845928179343	0.0432938443045682
122.520833333468	54.104166666988	0.0373435840171033	0.0507526355841058	0.0515916190416487	0.0364841223892434	0.0440429902580253
122.562500000135	54.104166666988	0.0367755880037236	0.0507538929011913	0.0515303694948838	0.0364897839538502	0.0438874085884122
122.604166666803	54.104166666988	0.0383059208190253	0.0507546290481949	0.0515629789363619	0.0360623047977736	0.0441714584003389
122.64583333347	54.104166666988	0.0386621681354741	0.0509285975390907	0.0517782566773186	0.0361959657399644	0.0443912470229619
122.687500000138	54.104166666988	0.0386102822240553	0.0505123401098846	0.0516005721418898	0.0363951044656199	0.0442795747353624
122.729166666805	54.104166666988	0.0386909375292416	0.0509188786987888	0.0517349358714922	0.0362022472663357	0.0443867498414646
122.770833333473	54.104166666988	0.0398588406997987	0.0515260353847978	0.0527254608356865	0.0365198816612117	0.0451575546453737
122.81250000014	54.104166666988	0.0395222281416454	0.0517247157649547	0.0530283798585756	0.0365367212571111	0.0452030112555717
122.854166666808	54.104166666988	0.0397866872114107	0.0516157358871579	0.0529788013036638	0.0364801452730785	0.0452153424188277
122.895833333476	54.104166666988	0.0393385453077346	0.0518404705083302	0.0527097107295124	0.0367538111728966	0.0451606344296185
122.937500000143	54.104166666988	0.0391540240199086	0.0510719024720656	0.0519096390372528	0.0365651546375294	0.0446751800416891
122.979166666811	54.104166666988	0.0395125097581826	0.0518305356674479	0.0526392300720483	0.0367366205763456	0.0451797240185061
123.020833333478	54.104166666988	0.0390353057193742	0.051464689238871	0.0523111667542302	0.0367838056809112	0.0448987418483466
123.062500000146	54.104166666988	0.0393219066350141	0.0514591527110335	0.0526957535985402	0.0360555230701207	0.0448830840036771
123.104166666813	54.104166666988	0.039915426965784	0.0519645022033621	0.0527776587875885	0.0363873494983369	0.0452612343637679
123.145833333481	54.104166666988	0.0397394034336065	0.0515958416146391	0.0527732267897707	0.0364302879782091	0.0451346899540564
123.187500000148	54.104166666988	0.0396768095164146	0.0516445406720707	0.0528056355630746	0.0360630939878194	0.0450475199348448
123.229166666816	54.104166666988	0.0394817618303523	0.0514257640769646	0.0526102364431281	0.0359403402241615	0.0448645256436516
123.270833333483	54.104166666988	0.0398701750547537	0.0521779939683971	0.0530000833497365	0.0369364260973451	0.0454961696175581
123.312500000151	54.104166666988	0.0398837245865746	0.0522771704134041	0.0531169768804751	0.0367177816219684	0.0454989133756055
123.354166666818	54.104166666988	0.0406256139049821	0.0529700911288399	0.0538338428928468	0.038385247822751	0.046453698937355
123.437500000153	54.104166666988	0.0408089734593477	0.0528911862053854	0.0540126180227376	0.0392068789068849	0.0467299141485889
123.520833333488	54.104166666988	0.0403609737507065	0.0525708756845774	0.0533405098488793	0.0383317747592264	0.0461510335108474
123.562500000156	54.104166666988	0.0403665304907119	0.0525156290171901	0.0534758052876202	0.0383297882633513	0.0461719382647184
123.604166666823	54.104166666988	0.0401549405160629	0.0525719759773298	0.0531759001566898	0.0382894749828366	0.0460480729082298
123.645833333491	54.104166666988	0.0398532574955236	0.0521178787667973	0.053154661650746	0.0370790879985931	0.045551221477915
123.687500000158	54.104166666988	0.0391455775783465	0.0517889054532712	0.0527008210914025	0.0363220956878507	0.0449893499527177
123.729166666826	54.104166666988	0.03864226890101	0.0516230485922928	0.0524137519904325	0.0364595081654133	0.0447846444122872
123.770833333494	54.104166666988	0.0387690211563888	0.0518717666170903	0.052372915871548	0.0364097546947609	0.044855864584947
123.812500000161	54.104166666988	0.0387156107582772	0.0516876352591651	0.0523460796002477	0.0364109334932725	0.0447900647777406
123.854166666829	54.104166666988	0.0393111733498406	0.0517358827178819	0.0523522170283454	0.0367893049665768	0.0450471445156612
123.895833333496	54.104166666988	0.0387124723651326	0.0517211782925837	0.0520129303685095	0.0363822309922198	0.0447072030046114
123.937500000164	54.104166666988	0.0384747546915883	0.0517691151479786	0.051667693185752	0.0360204697970478	0.0444830082055917
123.979166666831	54.104166666988	0.0386572500815882	0.0518070650853483	0.0519097461912949	0.0361577926117956	0.0446329634925067
124.020833333499	54.104166666988	0.0383060296699824	0.0510562025703337	0.0516782668855302	0.0362839620355827	0.0443311152903572
124.062500000166	54.104166666988	0.0348347842648317	0.0508375974366182	0.051834967047598	0.0356356707435315	0.0432857548731449
124.104166666834	54.104166666988	0.0376616801621755	0.0508473068991956	0.0518537812859976	0.0353982622787465	0.0439402576565288
124.145833333501	54.104166666988	0.0384707488187861	0.0511468560009013	0.0514638332304612	0.036385933789226	0.0443668429598437
124.187500000169	54.104166666988	0.0353487585215808	0.050830798320536	0.0518342556992751	0.035198761570982	0.0433031435280935
124.229166666836	54.104166666988	0.0347632336016431	0.0512254897398087	0.0514593977841174	0.0355279122909509	0.04324400835413
124.270833333504	54.104166666988	0.0382144301979227	0.0510520351571562	0.0516149353669209	0.035187314960553	0.0440171789206382
124.312500000171	54.104166666988	0.0350121419213051	0.0507961075027965	0.0518456426681157	0.0351470206981831	0.0432002281976001
124.354166666839	54.104166666988	0.0380272146845786	0.0509784369251147	0.0514724021667771	0.0354240098970895	0.04397551591839
124.395833333506	54.104166666988	0.0373216195753773	0.0510720233452004	0.0513338259069405	0.0352417044312823	0.0437422933147001
124.437500000174	54.104166666988	0.038375348447794	0.0511298686291146	0.0516243189474963	0.0358562310292331	0.0442464417634095
124.479166666841	54.104166666988	0.0385487857817573	0.0515484992279005	0.0514363806737276	0.0354865244785591	0.0442550475404861
124.520833333509	54.104166666988	0.0386220383616941	0.051145713628876	0.0514844143957685	0.0354232808981377	0.0441688618211191
124.645833333512	54.104166666988	0.039657624492893	0.0524314656860074	0.0531858435802503	0.036162614750094	0.0453593871273112
124.687500000179	54.104166666988	0.0398227912757533	0.0524096575920857	0.052824942064772	0.0366680787790557	0.0454313674279167
124.729166666847	54.104166666988	0.0399173052502484	0.0526882311314499	0.0529952248758286	0.0365664724325498	0.0455418084225192
124.770833333514	54.104166666988	0.0397272986441653	0.0521564145654906	0.0527153815249407	0.0365583340073602	0.0452893571854892
124.812500000182	54.104166666988	0.0402252381982499	0.052258706807391	0.0534599629038475	0.0366005925617068	0.0456361251177988
124.854166666849	54.104166666988	0.0401372991620665	0.0527980113003127	0.0533161261423869	0.0365726410174261	0.045706019405548
124.895833333517	54.104166666988	0.0400706043591445	0.0527893838698097	0.0533084346812679	0.0365842585783986	0.0456881703721552
124.979166666852	54.104166666988	0.0404049176949261	0.0529146273287973	0.0533608000742358	0.0366081715353664	0.0458221291583314
125.020833333519	54.104166666988	0.0404932104604055	0.0528075806596898	0.0535885662318794	0.0365172437877405	0.0458516502849288
125.062500000187	54.104166666988	0.0401530975297058	0.0523635508719252	0.0528416455387007	0.0360510515782645	0.045352336379649
125.104166666854	54.104166666988	0.0401010225142725	0.0523840452603584	0.0529503434651347	0.0361196168594642	0.0453887570248074
125.145833333522	54.104166666988	0.0404428810513495	0.0528258216889214	0.0530100353726681	0.0361027405086295	0.0455953696553921
125.187500000189	54.104166666988	0.0411267854699365	0.0528079226897537	0.0536141459739668	0.036462988938691	0.046002960768087
125.229166666857	54.104166666988	0.0412484053489136	0.0534388829945984	0.0536204488943307	0.0368580611387401	0.0462914495941457
125.270833333524	54.104166666988	0.0407410698548857	0.0530377451664785	0.053576037706471	0.0363848152680247	0.045934916998965
125.312500000192	54.104166666988	0.0400469776060806	0.0527676460371121	0.0532743576503654	0.0359268965629522	0.0455039694641276
125.35416666686	54.104166666988	0.0408429883308879	0.0527638501245083	0.0536047017285615	0.0364165810903746	0.0459070303185831
125.395833333527	54.104166666988	0.0403405979331944	0.0527835181882671	0.0530029028304599	0.0360065606951329	0.0455333949117636
125.437500000195	54.104166666988	0.0398543874134676	0.0523634354899382	0.0530188712262759	0.0358625218858605	0.0452748040038855
125.52083333353	54.104166666988	0.0392918155667214	0.0518672381443592	0.0526650564040467	0.0356025387256129	0.044856662210185
120.104166666751	54.0625000003205	0.0295599833828268	0.0489470357276856	0.050905857226248	0.0325221321842447	0.0404837521302513
120.145833333419	54.0625000003205	0.0297877934271651	0.0487895137172611	0.0512340883414636	0.0317781708327985	0.0403973915796721
120.187500000086	54.0625000003205	0.0310513357121869	0.0502992370686785	0.0505106393415399	0.0326716057959481	0.0411332044795883
120.229166666754	54.0625000003205	0.0297236083163067	0.048840837535165	0.0504632139916937	0.0331005896021724	0.0405320623613344
120.270833333421	54.0625000003205	0.0299469103133438	0.0480476580940367	0.050777274425157	0.0329262678463968	0.0404245276697336
120.312500000089	54.0625000003205	0.0302577243692048	0.0492597297854738	0.0508824612760884	0.0321098220711042	0.0406274343754678
120.354166666756	54.0625000003205	0.0310054322832866	0.049788623151993	0.0508342859473593	0.0327298662620527	0.0410895519111729
120.395833333424	54.0625000003205	0.0305825657393286	0.0489356811724408	0.0509853569417038	0.033155130223977	0.0409146835193626
120.437500000091	54.0625000003205	0.0305897094016006	0.0499020728731651	0.0507002808061878	0.0329273379575932	0.0410298502596367
120.479166666759	54.0625000003205	0.030542801047261	0.0500090490503785	0.0509310651980116	0.0329016672887954	0.0410961456461116
120.520833333427	54.0625000003205	0.0326995166831299	0.049985831128738	0.0508116993242793	0.0321951592474567	0.041423051595901
120.562500000094	54.0625000003205	0.0345518903742884	0.0493790918378699	0.0500878229190381	0.0320515106983863	0.0415175789573957
120.604166666762	54.0625000003205	0.0360919246339267	0.0501507994227234	0.0510990693925489	0.0344249451199281	0.0429416846422818
120.645833333429	54.0625000003205	0.0356673498881911	0.0502756811245431	0.0513255443280007	0.0346529212949147	0.0429803741589124
120.687500000097	54.0625000003205	0.034633450791121	0.0493644305960063	0.0513853168677056	0.0339019410788471	0.04232128483342
120.729166666764	54.0625000003205	0.0358924824799617	0.0501536166253158	0.0513198444576668	0.0348292126398822	0.0430487890507066
120.770833333432	54.0625000003205	0.0347393480573209	0.0503894278672891	0.0516535055374255	0.0361706632884386	0.0432382361876185
120.812500000099	54.0625000003205	0.0352870038760869	0.0501418305562592	0.0514399147825052	0.0356420071514456	0.0431276890915742
120.854166666767	54.0625000003205	0.0346363798819435	0.0497563105971011	0.0501027840761433	0.0321531583097408	0.0416621582162322
120.895833333434	54.0625000003205	0.0315756444651515	0.0503698699021289	0.0508138900117664	0.0323643749282532	0.041280944826825
120.937500000102	54.0625000003205	0.0327160363000198	0.0494362585850161	0.0505718786193794	0.0322647146846898	0.0412472220472763
120.979166666769	54.0625000003205	0.0323608119281353	0.0494969584190365	0.0502456637350402	0.0320224853303827	0.0410314798531487
121.020833333437	54.0625000003205	0.0348346371283269	0.0487782873674361	0.0514363674977403	0.0317192823917887	0.041692143596323
121.062500000104	54.0625000003205	0.0357069336635446	0.0501743117987889	0.0510501709198946	0.0344936571772329	0.0428562683898652
121.104166666772	54.0625000003205	0.0354226881814716	0.0502310370332094	0.0511067155404372	0.0358883092906317	0.0431621875114375
121.145833333439	54.0625000003205	0.03504816617152	0.0505368647775436	0.0517201038782292	0.0362812009341392	0.043396583940358
121.187500000107	54.0625000003205	0.0357963022425851	0.050068437958238	0.0511332008292367	0.0362407337298347	0.0433096686899736
121.229166666774	54.0625000003205	0.0376033255716108	0.0502874567076272	0.0514254482732293	0.0361414117407311	0.0438644105732996
121.270833333442	54.0625000003205	0.0375372703277823	0.0506105678357506	0.0513813369760736	0.0357660580355685	0.0438238082937938
121.31250000011	54.0625000003205	0.0375639057716658	0.0506576489630681	0.051355376253805	0.0359354702615653	0.043878100312526
121.354166666777	54.0625000003205	0.0373989397737482	0.0506165282711134	0.0514361054394106	0.0357967195631368	0.0438120732618522
121.395833333445	54.0625000003205	0.037525033481468	0.0499451872449746	0.0515303517695631	0.0355931967297293	0.0436484423064337
121.437500000112	54.0625000003205	0.0365594712433141	0.050615405233019	0.0512036304518843	0.0358677267433507	0.043561558417892
121.47916666678	54.0625000003205	0.0342630689417512	0.050494043696489	0.0518446672199658	0.0356957999529417	0.0430743949527869
121.520833333447	54.0625000003205	0.0344471192833602	0.0509628804439585	0.0518450512827602	0.0366127891306149	0.0434669600351734
121.604166666782	54.0625000003205	0.0378343477261082	0.0503102435138624	0.0517830099772673	0.0357705547295105	0.0439245389866871
121.64583333345	54.0625000003205	0.0380523425474015	0.0506143107032715	0.0516628678777224	0.0358256288449033	0.0440387874933247
121.687500000117	54.0625000003205	0.0379536801007837	0.0507987747044318	0.0516375356353875	0.0364274210705487	0.0442043528777879
121.729166666785	54.0625000003205	0.0386134729358068	0.0516668241599887	0.0527102336084106	0.0368196165066069	0.0449525368027033
121.770833333452	54.0625000003205	0.0384563032738162	0.0513653747695518	0.0521784046468594	0.0368513537686786	0.0447128591147265
121.81250000012	54.0625000003205	0.0389259240240101	0.0514889416114324	0.0526301026853253	0.0369472921646483	0.044998065121354
121.854166666787	54.0625000003205	0.0389672534151209	0.0519109165412582	0.052699750589341	0.036760757913624	0.045084669614836
121.895833333455	54.0625000003205	0.0391468454863649	0.0518600946325573	0.0533209948557127	0.0370759476939333	0.045350970667142
121.97916666679	54.0625000003205	0.0396235441939979	0.0518566232262698	0.0532517785809582	0.0371587504816469	0.0454726741207182
122.020833333457	54.0625000003205	0.0382778894201779	0.0513356963726016	0.0521332534861181	0.0367723382345805	0.0446297943783695
122.062500000125	54.0625000003205	0.0383774702876549	0.0509794446246303	0.0521037698358652	0.0364814002563382	0.0444855212511222
122.104166666793	54.0625000003205	0.039608882845352	0.051851947629058	0.0532412399437597	0.0366830203051556	0.0453462726808313
122.14583333346	54.0625000003205	0.0393988944683092	0.051835883197497	0.0532607759485862	0.0367017671754297	0.0452993301974555
122.187500000128	54.0625000003205	0.0385620976723448	0.0507746957034908	0.0515814749704093	0.0358154042754656	0.0441834181554276
122.229166666795	54.0625000003205	0.0388726215576835	0.0514221583120371	0.0522991665974419	0.0365737909609358	0.0447919343570246
122.270833333463	54.0625000003205	0.0393057071298751	0.0518391820085157	0.0526078200446049	0.0364518512931789	0.0450511401190437
122.31250000013	54.0625000003205	0.0388648573031295	0.0517694867714938	0.0522043384335946	0.0368136194585186	0.0449130754916841
122.354166666798	54.0625000003205	0.0382881645228389	0.0509583938186626	0.0518017250866144	0.0362185779041678	0.0443167153330709
122.395833333465	54.0625000003205	0.0383603515199135	0.0505340004901572	0.0519722985578045	0.0359177604876699	0.0441961027638863
122.437500000133	54.0625000003205	0.0386866763085542	0.0515321438578776	0.0518893261100612	0.0365714985808937	0.0446699112143467
122.4791666668	54.0625000003205	0.0385314096608578	0.0512028307456619	0.051921076435996	0.0360863385598624	0.0444354138505945
122.520833333468	54.0625000003205	0.0385185246130824	0.0508843504642793	0.0516611115308206	0.0360706538142253	0.0442836601056019
122.562500000135	54.0625000003205	0.0389461552069605	0.0512386279317284	0.0520116489239107	0.0366568251328517	0.0447133142988628
122.604166666803	54.0625000003205	0.0397620930555577	0.0518542393095496	0.0529335850196324	0.0367303213858764	0.045320059692654
122.64583333347	54.0625000003205	0.0396890340962671	0.0518585060841112	0.0527645459693251	0.0367446812726906	0.0452641918555985
122.729166666805	54.0625000003205	0.0392168251527891	0.0510281925440632	0.0522961426769254	0.0361085484418795	0.0446624272039143
122.770833333473	54.0625000003205	0.0394212827603913	0.0514638604009304	0.0527020522432034	0.0366286717589124	0.0450539667908594
122.81250000014	54.0625000003205	0.0394444072161246	0.0518674536776004	0.0528089977061022	0.0366737004990595	0.0451986397747217
122.854166666808	54.0625000003205	0.0403858064312761	0.0525826592239275	0.0537956730616904	0.0380815177619684	0.0462114141197156
122.895833333476	54.0625000003205	0.0397433946829602	0.0517215214812547	0.0525971610765591	0.0365179415216852	0.0451450046906148
122.937500000143	54.0625000003205	0.0394349985877018	0.0515091440727802	0.052789834732865	0.0361458325800829	0.0449699524933575
122.979166666811	54.0625000003205	0.0394819961761417	0.0515589466792969	0.0523557819836105	0.036347479822875	0.044936051165481
123.020833333478	54.0625000003205	0.0397036543487129	0.0514494748177907	0.0529092258762884	0.0366025453808892	0.0451662251059203
123.062500000146	54.0625000003205	0.0397172446501045	0.0518444504396018	0.0525480086050452	0.0364714399846965	0.045145285919862
123.104166666813	54.0625000003205	0.0398145350101957	0.0520353030809262	0.0527932560090741	0.0361893295512288	0.0452081059128562
123.145833333481	54.0625000003205	0.039987334060235	0.0525480952872113	0.0533592908702057	0.0382652767998822	0.0460399992543836
123.187500000148	54.0625000003205	0.040233195111006	0.0524753031648561	0.0533579209341938	0.0386302134574331	0.0461741581668723
123.229166666816	54.0625000003205	0.0400329809283028	0.0525341881988277	0.0533082418525034	0.0382408561164397	0.0460290667740184
123.270833333483	54.0625000003205	0.0404165134779678	0.0530487293316625	0.0535251391849943	0.0384506285658604	0.0463602526401213
123.395833333486	54.0625000003205	0.0408496530779201	0.0535129506330523	0.0546857587657575	0.039219477479908	0.0470669599891595
123.437500000153	54.0625000003205	0.0414500069345259	0.0535153893371109	0.0546726786606518	0.0392069502986776	0.0472112563077415
123.479166666821	54.0625000003205	0.0393011713504231	0.0521905329807443	0.0529881611603108	0.0368780110487265	0.0453394691350512
123.520833333488	54.0625000003205	0.0390372186133874	0.0515464967344247	0.0526088164343673	0.036517903436836	0.0449276088047539
123.562500000156	54.0625000003205	0.0391919007614562	0.0517439555543519	0.0524883520988761	0.0369352205149888	0.0450898572324182
123.604166666823	54.0625000003205	0.0390249158371342	0.0518157342836383	0.052541136379785	0.0364914575701077	0.0449683110176663
123.645833333491	54.0625000003205	0.0392126449852142	0.0524558872665217	0.0524791257811064	0.0368227274974267	0.0452425963825673
123.687500000158	54.0625000003205	0.0385598346575459	0.0515032945213648	0.0523104828658748	0.036174456338718	0.0446370170958759
123.729166666826	54.0625000003205	0.0382985625583949	0.0508593999995518	0.0514296742593312	0.036194466928732	0.0441955259365025
123.770833333494	54.0625000003205	0.037847745507133	0.0508902997030098	0.0519436233579741	0.0355702593942958	0.0440629819906032
123.812500000161	54.0625000003205	0.0381786719807947	0.0508115684332142	0.0518612994441126	0.0363264757748755	0.0442945039082493
123.854166666829	54.0625000003205	0.0383798659328888	0.0512177167278382	0.0521594793848783	0.0359017075792003	0.0444146924062014
123.895833333496	54.0625000003205	0.0381964465097579	0.0512567765471996	0.0518547678230291	0.0358710515558125	0.0442947606089498
123.937500000164	54.0625000003205	0.0377985245474051	0.0510916286568577	0.051708640381927	0.0356971882043079	0.0440739954476244
123.979166666831	54.0625000003205	0.0380583345447419	0.0507667910892423	0.0512823460361678	0.0361476413808432	0.0440637782627488
124.020833333499	54.0625000003205	0.0383329192146539	0.0509801512784812	0.0519932938429694	0.0362653896064117	0.0443929384856291
124.062500000166	54.0625000003205	0.0349850907137474	0.0516211219725645	0.0518230007824361	0.0359084291254745	0.0435844106485556
124.104166666834	54.0625000003205	0.036072360541182	0.0510831992408005	0.0521362380155479	0.0355771907907928	0.0437172471470808
124.229166666836	54.0625000003205	0.0358704934120052	0.0512186186730417	0.0515139871739583	0.0352187152021065	0.0434554536152779
124.270833333504	54.0625000003205	0.0359124754504792	0.0514842278241907	0.0514447848188445	0.035273077467984	0.0435286413903746
124.312500000171	54.0625000003205	0.0362119198301194	0.051125642654787	0.0515242354980756	0.0338169143900477	0.0431696780932574
124.354166666839	54.0625000003205	0.0358668856881141	0.0509630611087082	0.0514606214362927	0.0355911688191236	0.0434704342630597
124.395833333506	54.0625000003205	0.037446835356201	0.0511313171494548	0.051380312691638	0.0351586048487464	0.0437792675115101
124.437500000174	54.0625000003205	0.0350769109121931	0.0509617052799346	0.0516136391247616	0.0350123273868504	0.0431661456759349
124.479166666841	54.0625000003205	0.0367977853813571	0.0512919234437698	0.0515809061597143	0.0353373066669735	0.0437519804129537
124.520833333509	54.0625000003205	0.0386170350913529	0.0509974331514994	0.0518998710195147	0.0361297849899814	0.0444110310630871
124.562500000177	54.0625000003205	0.038548075649612	0.0508589775273824	0.0514282826661707	0.0358226094721666	0.0441644863288329
124.604166666844	54.0625000003205	0.0386039829619947	0.0511802001869419	0.0512218645622786	0.0354788975673669	0.0441212363196455
124.645833333512	54.0625000003205	0.0385602688773352	0.0510716392927628	0.0521332162985019	0.0358068032927963	0.044392981940349
124.687500000179	54.0625000003205	0.0394421367458074	0.0520622546425541	0.0524542111595051	0.0361903166760456	0.045037229805978
124.729166666847	54.0625000003205	0.039135845147934	0.0517089045030749	0.0526991796835257	0.0356994526218668	0.0448108454891004
124.770833333514	54.0625000003205	0.0399213690998623	0.0525147285656473	0.0527773635366601	0.0367670939974099	0.0454951387998949
124.812500000182	54.0625000003205	0.0397996762770592	0.0525629231369807	0.0526995598035333	0.0365573107438121	0.0454048674903463
124.854166666849	54.0625000003205	0.0404604985546289	0.0532689851104086	0.0538033157385714	0.037205194111331	0.046184498378735
124.895833333517	54.0625000003205	0.0407679368569966	0.0533218379186591	0.0542562245136233	0.0372469543814655	0.0463982384176861
124.937500000184	54.0625000003205	0.0406964497430167	0.0533616285927281	0.0538911264620015	0.0372449171652596	0.0462985304907515
124.979166666852	54.0625000003205	0.0409262449451599	0.0537242066224011	0.0538843217942599	0.0372009659556979	0.0464339348293797
125.020833333519	54.0625000003205	0.0408392617668846	0.0534262427384877	0.054231204468418	0.0372850026375529	0.0464454279028358
125.104166666854	54.0625000003205	0.0408899164815068	0.0530339873344268	0.053558914921422	0.036879916764163	0.0460906838753797
125.145833333522	54.0625000003205	0.0416991080137285	0.0534857368329229	0.0542778182697428	0.038511668277141	0.0469935828483838
125.187500000189	54.0625000003205	0.0416529406088831	0.0541271465480819	0.054300888614104	0.0385225213737694	0.0471508742862096
125.229166666857	54.0625000003205	0.0414600620247898	0.053437019787033	0.0539798664163864	0.0368559235446456	0.0464332179432137
125.270833333524	54.0625000003205	0.0410953431599374	0.053038898230994	0.053570394142038	0.0367913143226378	0.0461239874639018
125.312500000192	54.0625000003205	0.0414662107241283	0.053396009855396	0.0542094427377499	0.0371743915828877	0.0465615137250405
125.35416666686	54.0625000003205	0.0418727377846766	0.0540804428928244	0.0545550413421476	0.0387963294628716	0.0473261378706301
125.395833333527	54.0625000003205	0.0412764336660817	0.053985789039471	0.0541688394521784	0.0371171931572304	0.0466370638287404
125.437500000195	54.0625000003205	0.0410491312749596	0.0530598041520931	0.0536219103790804	0.0359733910760646	0.0459260592205494
125.479166666862	54.0625000003205	0.0410478749711637	0.0530511371043184	0.0536042278796406	0.0359677204532557	0.0459177401020946
125.52083333353	54.0625000003205	0.0402307156104542	0.0523275130381431	0.0528999864473718	0.0355141765247559	0.0452430979051813
125.562500000197	54.0625000003205	0.0400036143303573	0.0522560828391835	0.0523799971628129	0.035699627402935	0.0450848304338222
125.604166666865	54.0625000003205	0.04005114249773	0.052241070954366	0.0527449135151238	0.0356197043529658	0.0451642078300464
120.145833333419	54.0208333336529	0.0310491263283588	0.0502795087974215	0.0511267984417501	0.0323919287550943	0.0412118405806562
120.187500000086	54.0208333336529	0.0320659470664852	0.0500557904644005	0.0506929840410373	0.0324165652918659	0.0413078217159472
120.229166666754	54.0208333336529	0.0326275137801706	0.0499354990918123	0.0509965713764453	0.0323265467342722	0.0414715327456751
120.270833333421	54.0208333336529	0.0325503884027312	0.0498251808562915	0.0509355012628054	0.032678369413003	0.0414973599837078
120.312500000089	54.0208333336529	0.0318940143131776	0.0496979883771605	0.0508903546179838	0.0326850577933868	0.0412918537754272
120.354166666756	54.0208333336529	0.0319333396048658	0.0496659149543458	0.0509274844650145	0.0326999201058089	0.0413066647825088
120.395833333424	54.0208333336529	0.0296324533916629	0.0489752140207537	0.0510467157996145	0.0325621849628304	0.0405541420437154
120.437500000091	54.0208333336529	0.0302365338732665	0.0492219330263752	0.050984658055481	0.0320430315593175	0.0406215391286101
120.479166666759	54.0208333336529	0.0304686154626446	0.0491021384575399	0.0512351388533716	0.0322953553674619	0.0407753120352545
120.520833333427	54.0208333336529	0.0278895552500892	0.047890209274007	0.0493256641281623	0.0304526541505775	0.038889520700709
120.562500000094	54.0208333336529	0.0294769469590116	0.0495788029290335	0.0514367197124587	0.0323080204040763	0.040700122501145
120.604166666762	54.0208333336529	0.0368532543916035	0.0491537741796434	0.0509737280171749	0.0342163375545639	0.0427992735357464
120.645833333429	54.0208333336529	0.0356376803140414	0.0500848537390914	0.051736401099102	0.0344510977445163	0.0429775082241878
120.687500000097	54.0208333336529	0.0349272264097618	0.0502030244102096	0.0516032690465492	0.0359044581196393	0.04315949449654
120.729166666764	54.0208333336529	0.0357914732457691	0.0506786064733863	0.0518766641331834	0.0351226769954997	0.0433673552119596
120.770833333432	54.0208333336529	0.0347689673896513	0.0507517824546578	0.0516047909971487	0.0362146167447315	0.0433350393965473
120.812500000099	54.0208333336529	0.0356891475676595	0.0502408742095954	0.0511778382253377	0.0340927718013007	0.0428001579509733
120.854166666767	54.0208333336529	0.032810392769035	0.0497364326961537	0.0506934045524768	0.0323531586482163	0.0413983471664705
120.895833333434	54.0208333336529	0.0346324742087292	0.0495481425175643	0.0500887297541152	0.0323011962957787	0.0416426356940468
120.937500000102	54.0208333336529	0.0362026576077697	0.0503852039654242	0.0511958474172525	0.0346559917863145	0.0431099251941902
121.020833333437	54.0208333336529	0.036153615175254	0.0500258962754641	0.0512699495514358	0.0347778824976009	0.0430568358749387
121.062500000104	54.0208333336529	0.0350130830992582	0.0487424706288969	0.0514700524148763	0.031284017684107	0.0416274059567846
121.104166666772	54.0208333336529	0.0364075117873392	0.0496259001550048	0.051131381019685	0.0346407273362388	0.0429513800745669
121.145833333439	54.0208333336529	0.0355803746081182	0.0505912022254541	0.0512739601217091	0.0343752429587395	0.0429551949785052
121.187500000107	54.0208333336529	0.0353779202592669	0.0502087135233741	0.0516283074409496	0.0353047139652983	0.0431299137972222
121.229166666774	54.0208333336529	0.0362460066936921	0.0502173186011516	0.0515500206455347	0.0361758430081981	0.0435472972371441
121.270833333442	54.0208333336529	0.037437717367579	0.05029008903606	0.0510150717186605	0.0357518906636425	0.0436236921964855
121.354166666777	54.0208333336529	0.035352852599479	0.0503727779573575	0.05114737470518	0.0346440744910471	0.0428792699382659
121.395833333445	54.0208333336529	0.0351258405008983	0.0504670706200681	0.0515685661234043	0.0356338567784035	0.0431988335056935
121.437500000112	54.0208333336529	0.0352178192684279	0.0504542766198154	0.0514016422770507	0.0350261185351584	0.0430249641751131
121.47916666678	54.0208333336529	0.0356845112829281	0.0505069412853206	0.0512261179532502	0.0351306402611317	0.0431370526956577
121.520833333447	54.0208333336529	0.035348678491741	0.0504940413378377	0.0514921907051949	0.0354720329397681	0.0432017358686354
121.562500000115	54.0208333336529	0.0358760279835266	0.0505843569885228	0.0516551615667372	0.0366997099989027	0.0437038141344223
121.604166666782	54.0208333336529	0.0378835804552353	0.0503812587712378	0.0514103585719233	0.0356751945107886	0.0438375980772963
121.64583333345	54.0208333336529	0.037917934151908	0.0508595578523871	0.0517346489442627	0.0358566465311341	0.044092196869923
121.687500000117	54.0208333336529	0.038457344206252	0.0514647471523283	0.0522965702284471	0.0368485302147765	0.044766797950451
121.729166666785	54.0208333336529	0.0391630260164304	0.0517394114281272	0.0530035457244114	0.0369565670907081	0.0452156375649193
121.770833333452	54.0208333336529	0.0390540373654682	0.0521322212128182	0.0532902314828084	0.0371705076792861	0.0454117494350952
121.81250000012	54.0208333336529	0.0390421574337343	0.0517164347160398	0.0528121914078938	0.0368220728169261	0.0450982140936485
121.854166666787	54.0208333336529	0.0399788247266447	0.0526069221850557	0.0534962717686559	0.0387361438016316	0.046204540620497
121.895833333455	54.0208333336529	0.0396243437398985	0.0519197750980202	0.0531718033378641	0.0370440821779784	0.0454400010884403
121.937500000122	54.0208333336529	0.0403490365258544	0.0530821298651324	0.0538153840012062	0.039259562155869	0.0466265281370155
121.97916666679	54.0208333336529	0.0394407639169525	0.0521700702371662	0.05301270596659	0.0369549431902043	0.0453946208277283
122.062500000125	54.0208333336529	0.0394682831083117	0.0518864557061619	0.0529762845606372	0.0371311888652458	0.0453655530600892
122.104166666793	54.0208333336529	0.0394852745443752	0.0522224358745935	0.0529805081425519	0.0373946706199191	0.0455207222953599
122.14583333346	54.0208333336529	0.0396650796904192	0.0526438771534518	0.0534182690211268	0.0371948637295451	0.0457305223986357
122.187500000128	54.0208333336529	0.0393819301440913	0.0514810829080299	0.0528899132631122	0.0367201980758436	0.0451182810977692
122.229166666795	54.0208333336529	0.0394737850826587	0.0520872764905762	0.0532542447625728	0.0368980010829557	0.0454283268546909
122.270833333463	54.0208333336529	0.0398198708432187	0.0525324814683843	0.0533120938803633	0.0386085306142069	0.0460682442015433
122.31250000013	54.0208333336529	0.0395084259729547	0.0518120703390898	0.0531667476643791	0.0370559591565597	0.0453858007832458
122.354166666798	54.0208333336529	0.0391356580865533	0.051787572440238	0.052596269185001	0.0370820084800672	0.0451503770479649
122.395833333465	54.0208333336529	0.0393025430013933	0.0517821788931899	0.0526420905814403	0.036705623108021	0.0451081088960111
122.437500000133	54.0208333336529	0.0389157018086918	0.0519947141174811	0.0528046015509236	0.0368898870726902	0.0451512261374467
122.4791666668	54.0208333336529	0.0390121876802849	0.0518330152693372	0.0525899563118934	0.0367315657275061	0.0450416812472554
122.520833333468	54.0208333336529	0.0389563347721802	0.051430848689624	0.0522206495161774	0.0365634190913053	0.0447928130173217
122.562500000135	54.0208333336529	0.0394854153411848	0.0517684653053983	0.0526220393717326	0.0366759250496668	0.0451379612669956
122.604166666803	54.0208333336529	0.0394001231076535	0.0517861844728783	0.0526039288814411	0.0367042190031652	0.0451236138662845
122.64583333347	54.0208333336529	0.039783569375006	0.0517222888512848	0.0529994879152447	0.0361731736312361	0.0451696299431929
122.687500000138	54.0208333336529	0.0395926471179637	0.0521352858635965	0.0530100077679904	0.0371405497005767	0.0454696226125318
122.729166666805	54.0208333336529	0.0392032050223169	0.0515553668878354	0.0523603731625111	0.0368025638052114	0.0449803772194687
122.770833333473	54.0208333336529	0.0397960883064102	0.0515010634389476	0.0524051434769914	0.0361155634941832	0.0449544646791331
122.854166666808	54.0208333336529	0.041024555903038	0.0533765389652959	0.0542667194254464	0.0391594127977607	0.0469568067728853
122.895833333476	54.0208333336529	0.0407055080328687	0.0528094601110891	0.0533135417213152	0.0387868906104477	0.0464038501189302
122.937500000143	54.0208333336529	0.0400163546739996	0.0518077698255108	0.0526406668693416	0.0365523658028939	0.0452542892929365
122.979166666811	54.0208333336529	0.0394478569483196	0.0514926666534406	0.0525356684152581	0.0367335136202239	0.0450524264093106
123.020833333478	54.0208333336529	0.0391655274908706	0.0511940947918143	0.0519216158035217	0.0361837637935194	0.0446162504699315
123.062500000146	54.0208333336529	0.0391533815839662	0.0514276523766784	0.0523878405227497	0.0364733604982627	0.0448605587454143
123.104166666813	54.0208333336529	0.0398657519974157	0.0517998335169681	0.0525440624805455	0.0361047032301133	0.0450785878062607
123.145833333481	54.0208333336529	0.0393032826394142	0.0515224967360946	0.0525660604711871	0.036261353292861	0.0449132982848892
123.187500000148	54.0208333336529	0.039853595977165	0.0516568508298404	0.0527627433630932	0.0358486336674401	0.0450304559593847
123.229166666816	54.0208333336529	0.0400960168299331	0.0520571507377991	0.05286564790365	0.0369675040406915	0.0454965798780184
123.312500000151	54.0208333336529	0.039582200453144	0.0519818305880821	0.0528174231876456	0.0362754960668832	0.0451642375739387
123.354166666818	54.0208333336529	0.0398399664804844	0.0523889236019785	0.0529626538236568	0.0368532393555821	0.0455111958154255
123.437500000153	54.0208333336529	0.0406417263555046	0.053004921530224	0.0541643090282282	0.0392649263566552	0.046768970817653
123.479166666821	54.0208333336529	0.0391259052307579	0.0516799566136041	0.0523659672054194	0.0367610665458468	0.044983223898907
123.520833333488	54.0208333336529	0.0391268029830012	0.0515283601497029	0.0521242577330421	0.0365374941332276	0.0448292287497434
123.562500000156	54.0208333336529	0.0390500981636094	0.0514798098274072	0.0521298464668385	0.0364623126246643	0.0447805167706299
123.604166666823	54.0208333336529	0.0379254533533508	0.0505580754453937	0.0514712615515629	0.0358793000322108	0.0439585225956295
123.645833333491	54.0208333336529	0.0382833390008666	0.0515228131384657	0.0519018320343537	0.0363752793473402	0.0445208158802566
123.687500000158	54.0208333336529	0.0385833628695476	0.0515675408139647	0.0525572285352763	0.0363356938810312	0.044760956524955
123.729166666826	54.0208333336529	0.0389859789720607	0.0515863836526471	0.0523685192869576	0.036338986228304	0.0448199670349924
123.770833333494	54.0208333336529	0.0382754190191688	0.050895585948718	0.0516445561506423	0.0360764348300431	0.044222998987143
123.812500000161	54.0208333336529	0.0383956744057719	0.0514790858256909	0.0521639698845235	0.036327985268819	0.0445916788462013
123.854166666829	54.0208333336529	0.0387879728589424	0.0513679581744061	0.0524200104827914	0.0362189769467236	0.0446987296157159
123.937500000164	54.0208333336529	0.0390771897206218	0.0519591996366657	0.052836959759528	0.0365862451354102	0.0451148985630564
123.979166666831	54.0208333336529	0.0389685088924069	0.0520191901797316	0.0524517411490681	0.0365599619916157	0.0449998505532056
124.020833333499	54.0208333336529	0.0391584238191257	0.0519077685662923	0.0528400014995794	0.0365703137641467	0.045119126912286
124.062500000166	54.0208333336529	0.0391158207802403	0.0519777598755467	0.0529094099940406	0.0366266894155732	0.0451574200163502
124.104166666834	54.0208333336529	0.0379891583126924	0.0511402081527815	0.0517490564586818	0.0356565949697672	0.0441337544734807
124.145833333501	54.0208333336529	0.0383332948838939	0.0511957937906453	0.0515888271813789	0.0358739921557458	0.044247977002916
124.187500000169	54.0208333336529	0.0384955478510004	0.0507678873230999	0.0518025491343494	0.0356174701818442	0.0441708636225735
124.229166666836	54.0208333336529	0.0384430911944815	0.0506291919233641	0.0516717583712491	0.0354667984025324	0.0440527099729068
124.270833333504	54.0208333336529	0.0385950301425111	0.051249892518386	0.0515676227789248	0.0358494886732234	0.0443155085282613
124.312500000171	54.0208333336529	0.0385039219632517	0.0511696198406958	0.0514367876945502	0.0360604379820096	0.0442926918701268
124.354166666839	54.0208333336529	0.0353694130855255	0.0509811220191542	0.0514610466768654	0.0351772778246828	0.043247214901557
124.395833333506	54.0208333336529	0.0370778467812493	0.0508788521771319	0.0514680590160184	0.0344208020660514	0.0434613900101127
124.437500000174	54.0208333336529	0.0366086295228059	0.0510460835217247	0.0510344625488991	0.0344182594840804	0.0432768587693775
124.479166666841	54.0208333336529	0.0372163528524854	0.0509618678163077	0.0512230447009989	0.0329859239783575	0.0430967973370374
124.562500000177	54.0208333336529	0.035777317768884	0.051470702195247	0.0516165665607425	0.0351276569212314	0.0434980608615262
124.604166666844	54.0208333336529	0.0359755237707509	0.0511303867133108	0.0516622851463722	0.0354475572920684	0.0435539382306256
124.645833333512	54.0208333336529	0.0389692520837702	0.0514238186777552	0.0517197633974262	0.0360773637051337	0.0445475494660213
124.687500000179	54.0208333336529	0.0387025381151453	0.0516941158470459	0.0521965634745563	0.0359174677728544	0.0446276713024005
124.729166666847	54.0208333336529	0.0389176545081895	0.0514608288415699	0.0516403151348344	0.0356430890751097	0.0444154718899259
124.770833333514	54.0208333336529	0.0394685137366432	0.0520926308049527	0.0524628602381165	0.0362278467573198	0.0450629628842581
124.812500000182	54.0208333336529	0.0398758609547026	0.0521395554781665	0.0532244224650657	0.036584952862399	0.0454561979400835
124.895833333517	54.0208333336529	0.0406813215702147	0.0532007616193295	0.0539793002966606	0.0372145244004527	0.0462689769716644
124.937500000184	54.0208333336529	0.0412883776203428	0.0537748214404741	0.0542027416272051	0.0375903725226698	0.0467140783026729
124.979166666852	54.0208333336529	0.040731422542795	0.0534760129624448	0.0536683410727458	0.0373339975773733	0.0463024435388397
125.020833333519	54.0208333336529	0.0412101200490217	0.0533517574582051	0.0545188187640219	0.0384864795378655	0.0468917939522785
125.062500000187	54.0208333336529	0.0416191002817174	0.0535337879371751	0.0542998563499834	0.0385419673405497	0.0469986779773564
125.104166666854	54.0208333336529	0.0418671336037352	0.0541184004072529	0.0543213085690696	0.0372778676966864	0.046896177569186
125.145833333522	54.0208333336529	0.0422152715489617	0.0541532299477986	0.0549121722659906	0.0384790243379836	0.0474399245251836
125.229166666857	54.0208333336529	0.0418547039959621	0.0541389938059883	0.0542778678027292	0.0384581490070381	0.0471824286529294
125.35416666686	54.0208333336529	0.0424356488079014	0.054571469171469	0.0548235558661593	0.0393666544620476	0.0477993320768943
125.395833333527	54.0208333336529	0.0419253004131245	0.0539533527982166	0.0548644423971101	0.0385114553671142	0.0473136377438913
125.437500000195	54.0208333336529	0.0418642183476468	0.0539714040555537	0.0545461879202172	0.0388846197788612	0.0473166075255697
125.479166666862	54.0208333336529	0.0418277079630364	0.0539955469139165	0.054185196717373	0.0383545045728463	0.047090739041793
125.52083333353	54.0208333336529	0.0413716656780677	0.0530194144188497	0.0539088971178283	0.0363748523229783	0.046168707384431
125.562500000197	54.0208333336529	0.0407516958432502	0.053059328437335	0.0532582527445733	0.0359775790840754	0.0457617140273085
125.645833333532	54.0208333336529	0.0412966301278759	0.0531977377518701	0.0537587601696585	0.0369488942094756	0.04630050556472
125.729166666867	54.0208333336529	0.0404658196451039	0.0523073159461811	0.0533940989807062	0.0355227013004244	0.0454224839681039
120.104166666751	53.9791666669854	0.032349642169748	0.0493126381655852	0.0502350308401682	0.0327519657528905	0.041162319232098
120.145833333419	53.9791666669854	0.0310713821442085	0.0499493046969833	0.0503853216827525	0.0324905546902888	0.0409741408035583
120.187500000086	53.9791666669854	0.0316213518504991	0.05007693987406	0.0504184313278428	0.0324695260746255	0.0411465622817569
120.229166666754	53.9791666669854	0.0324494249929853	0.0493529978816082	0.0503224722860924	0.0329329921516924	0.0412644718280946
120.270833333421	53.9791666669854	0.0325056937340861	0.049487287343535	0.0503566068603096	0.0328779146654026	0.0413068756508333
120.354166666756	53.9791666669854	0.0295517601156178	0.0489322790068	0.0504096575912114	0.0318784697888413	0.0401930416256176
120.479166666759	53.9791666669854	0.0302791902150916	0.0496834095322395	0.051183323374056	0.0330164904588494	0.0410406033950591
120.520833333427	53.9791666669854	0.0319741471172954	0.0497839768670749	0.0509894682866698	0.0323400492172694	0.0412719103720774
120.562500000094	53.9791666669854	0.0315640712080779	0.0497866283737433	0.0510199323833395	0.0323947133566899	0.0411913363304627
120.604166666762	53.9791666669854	0.0323153429647375	0.049076715254532	0.0503241954798322	0.0327102997514879	0.0411066383626474
120.645833333429	53.9791666669854	0.0361380676039059	0.0500486716887661	0.0514929094282434	0.0345025137115747	0.0430455406081225
120.687500000097	53.9791666669854	0.0346556101502396	0.0506528191226938	0.0514352920616766	0.0367769136477179	0.043380158745582
120.729166666764	53.9791666669854	0.0378014128108703	0.0501824927546463	0.0512819518670454	0.0361231570287395	0.0438472536153254
120.770833333432	53.9791666669854	0.0342359559308062	0.0503483090954556	0.0515424507358845	0.0369622475366927	0.0432722408247097
120.812500000099	53.9791666669854	0.035987590229144	0.050425196780222	0.0512928708322797	0.0344137089594475	0.0430298417002733
120.895833333434	53.9791666669854	0.034483170767113	0.0496705037153616	0.0504891170769483	0.0319228892583614	0.0416414202044461
120.937500000102	53.9791666669854	0.0356540849364865	0.0503884739168635	0.0516102053003657	0.0353679921683603	0.043255189080519
120.979166666769	53.9791666669854	0.035699351297443	0.0502012658935776	0.0513483068819357	0.034765540689126	0.0430036161905206
121.020833333437	53.9791666669854	0.034919985979959	0.0505057769372685	0.0515779505630262	0.0361438203860616	0.0432868834665788
121.062500000104	53.9791666669854	0.0355406732484473	0.0506482529955891	0.0511672266668116	0.0345908442446638	0.042986749288878
121.104166666772	53.9791666669854	0.0349454967836137	0.0506307868759979	0.0515113359135547	0.0362459515792697	0.043333392788109
121.145833333439	53.9791666669854	0.0374875772758441	0.0506383018622276	0.0512452615804424	0.0361023544557202	0.0438683737935586
121.187500000107	53.9791666669854	0.0376471101957361	0.0503239930849263	0.0514406312238037	0.0359517789311286	0.0438408783588987
121.270833333442	53.9791666669854	0.033775658394432	0.0505303382721191	0.0515682206248221	0.0361971355269158	0.0430178382045723
121.31250000011	53.9791666669854	0.0355869568582537	0.0499552006950783	0.0514657669339891	0.0345128727304395	0.0428801993044401
121.354166666777	53.9791666669854	0.0356231566952145	0.0504243885110121	0.0514121843308052	0.0351940665369769	0.0431634490185022
121.395833333445	53.9791666669854	0.0356274531578011	0.0506871134476439	0.0510657667317	0.0344443771819548	0.042956177629775
121.437500000112	53.9791666669854	0.0366131141222152	0.0502312202011182	0.0512632505174694	0.0338195488832542	0.0429817834310142
121.47916666678	53.9791666669854	0.0351992736416981	0.0503485195473873	0.0513592199606055	0.0357155005910157	0.0431556284351767
121.520833333447	53.9791666669854	0.0380672987126515	0.0508272800172344	0.0519229619949283	0.0364409601908501	0.0443146252289161
121.562500000115	53.9791666669854	0.0379049826919265	0.0508441633589215	0.0516755178260459	0.0363760042601018	0.0442001670342489
121.604166666782	53.9791666669854	0.0381286880242146	0.0513938673943348	0.051966955059035	0.0364255763153436	0.044478771698232
121.64583333345	53.9791666669854	0.0372485976835463	0.0506357181888592	0.0514114805857795	0.0365089412828856	0.0439511844352676
121.729166666785	53.9791666669854	0.0392170273571729	0.0517603849933527	0.053219733843609	0.0365516687937422	0.0451872037469692
121.770833333452	53.9791666669854	0.0388328817295322	0.0515284724567426	0.0523551983357878	0.0363569803607493	0.044768383220703
121.81250000012	53.9791666669854	0.0387289573908456	0.0512613570787787	0.0527040209882363	0.036623804600977	0.0448295350147094
121.854166666787	53.9791666669854	0.0392771667420243	0.0518133715720359	0.0531775966203883	0.0368726465372662	0.0452851953679287
121.895833333455	53.9791666669854	0.0402171437447308	0.052989015753772	0.0541601843913651	0.0392182298576886	0.0466461434368891
121.97916666679	53.9791666669854	0.0411879365390238	0.0539188973932001	0.0553514227558694	0.0397981358767984	0.0475640981412229
122.020833333457	53.9791666669854	0.0397932217739542	0.05249051954903	0.0535474695825585	0.0384403784471978	0.0460678973381851
122.062500000125	53.9791666669854	0.039277247404914	0.0515258506695154	0.0527052518940173	0.0365825814742541	0.0450227328606752
122.14583333346	53.9791666669854	0.0400426822537755	0.0525440624910002	0.0533272776184028	0.038696270480739	0.0461525732109794
122.187500000128	53.9791666669854	0.0394075465779591	0.0518000107346169	0.0526275728577369	0.036470755502769	0.0450764714182705
122.229166666795	53.9791666669854	0.0393505664795134	0.0518337483778498	0.0526397419956734	0.0365013139207786	0.0450813426934538
122.270833333463	53.9791666669854	0.039693135421848	0.0525987999953628	0.0532814944337318	0.0382404456887825	0.0459534688849313
122.31250000013	53.9791666669854	0.0393654917885502	0.0518367543177074	0.0531661450733317	0.0368956641117423	0.0453160138228329
122.354166666798	53.9791666669854	0.0393968933707606	0.0520733657753579	0.0531692847981995	0.0370484723619072	0.0454220040765563
122.395833333465	53.9791666669854	0.0393983476562547	0.0518171850501902	0.0529109895462885	0.0369345877003396	0.0452652774882683
122.437500000133	53.9791666669854	0.0393369748476744	0.0517850868710744	0.0525656344998011	0.0367466193474242	0.0451085788914935
122.4791666668	53.9791666669854	0.0392666542161018	0.0515265802233011	0.0526352394070016	0.0365674405313941	0.0449989785944497
122.562500000135	53.9791666669854	0.0390818911984855	0.0511743692987233	0.0526662034484384	0.0366852297306047	0.044901923419063
122.604166666803	53.9791666669854	0.0392798658291704	0.0518500770657152	0.0529661918539268	0.0368070877741423	0.0452258056307387
122.64583333347	53.9791666669854	0.0396558553661406	0.0520426878397503	0.0528392821193407	0.037242530750213	0.0454450890188611
122.687500000138	53.9791666669854	0.0396972052227667	0.0517849738971941	0.0529823931719302	0.0369306608504453	0.0453488082855841
122.729166666805	53.9791666669854	0.039802793285725	0.0517122477525555	0.0530053769642207	0.0369795326608959	0.0453749876658493
122.81250000014	53.9791666669854	0.039970082079969	0.051779000094791	0.0528898980134773	0.0364035834183863	0.0452606409016559
122.854166666808	53.9791666669854	0.0404528700358116	0.0522157382395239	0.0530855664975888	0.0379778068843131	0.0459329954143093
122.895833333476	53.9791666669854	0.0398780622114956	0.0517224069164267	0.0526252803118712	0.0364923119285031	0.0451795153420742
122.937500000143	53.9791666669854	0.0396245107577252	0.0514580958309548	0.0524373996405596	0.0365154431318969	0.0450088623402841
122.979166666811	53.9791666669854	0.0390800401313238	0.0510062674152143	0.0518725516512761	0.0362133699067589	0.0445430572761433
123.020833333478	53.9791666669854	0.0390420776504434	0.0509738354937578	0.0524470198066747	0.0361788621447483	0.044660448773906
123.062500000146	53.9791666669854	0.0392347154503585	0.0513361200277069	0.0525852362562524	0.0365560111614155	0.0449280207239333
123.104166666813	53.9791666669854	0.0393267229274092	0.0515743868877217	0.0522546246412172	0.0362720274113601	0.0448569404669271
123.145833333481	53.9791666669854	0.0396823958972995	0.0516488707374391	0.0525217785376411	0.0363822238942875	0.0450588172666668
123.229166666816	53.9791666669854	0.0395699225337987	0.0519372858846633	0.0525669001852205	0.0363257492755066	0.0450999644697973
123.270833333483	53.9791666669854	0.0397163274923846	0.0518852869584582	0.0530064759834744	0.0367290554338825	0.0453342864670499
123.312500000151	53.9791666669854	0.0407768745398707	0.0530897111685501	0.0539117449182032	0.039071857129293	0.0467125469389792
123.354166666818	53.9791666669854	0.0414072906916368	0.0536707800427278	0.0545599384087904	0.040047383615449	0.047421348189651
123.395833333486	53.9791666669854	0.0395384460507489	0.0519890079122957	0.0527313927191025	0.0366002556543925	0.0452147755841349
123.437500000153	53.9791666669854	0.0390084274273312	0.0512079211953318	0.052393438503056	0.0366299560444485	0.0448099357925419
123.479166666821	53.9791666669854	0.0388724971843266	0.0512694187190254	0.0521175571391374	0.0363516648972891	0.0446527844849446
123.520833333488	53.9791666669854	0.039034330779786	0.0516044687239235	0.0524509309060558	0.0367963225592335	0.0449715132422497
123.562500000156	53.9791666669854	0.0383252023633586	0.0507900847438358	0.0515359542998928	0.0356730745421246	0.044081078987303
123.604166666823	53.9791666669854	0.0383328215345805	0.0508817283033087	0.0515664635844549	0.0358923945287129	0.0441683519877643
123.687500000158	53.9791666669854	0.0394988548099322	0.0519540257764514	0.0524564836513676	0.0366776204202535	0.0451467461645012
123.729166666826	53.9791666669854	0.0392346629683822	0.0522877637853089	0.0523624800439001	0.0365293993082596	0.0451035765264627
123.770833333494	53.9791666669854	0.03938623365089	0.0519933033231341	0.0527418176752657	0.0369693106153784	0.0452726663161671
123.812500000161	53.9791666669854	0.039255011929979	0.0522244865016908	0.0525769215939639	0.0368307205405672	0.0452217851415502
123.854166666829	53.9791666669854	0.0400334073917478	0.0526199869639549	0.0533468746585484	0.0369868333766971	0.0457467755977371
123.895833333496	53.9791666669854	0.0406829127515591	0.0530883067509695	0.0541408303490541	0.0385267473606591	0.0466096993030604
123.937500000164	53.9791666669854	0.0401775005389466	0.0532308070040852	0.0539922667460509	0.0386139311754644	0.0465036263661368
123.979166666831	53.9791666669854	0.0395722234092293	0.0525566975397938	0.0530342452425309	0.03700703744016	0.0455425509079285
124.020833333499	53.9791666669854	0.0390345562603519	0.0518717109389437	0.0528241676627978	0.0363555072184706	0.045021485520141
124.062500000166	53.9791666669854	0.0387298000594656	0.0512496988745675	0.0522092455417372	0.0364020310263789	0.0446476938755373
124.104166666834	53.9791666669854	0.0390648380423902	0.0519994982801719	0.0529387099463167	0.0362743518462575	0.0450693495287841
124.145833333501	53.9791666669854	0.038995135935856	0.0518180761109662	0.052040862459019	0.0362922495283224	0.0447865810085409
124.187500000169	53.9791666669854	0.0390631367576985	0.0521237240697367	0.0520039488013841	0.0362603333306394	0.0448627857398647
124.229166666836	53.9791666669854	0.0389697338909602	0.0516422129964872	0.0522769663810937	0.0359697808575098	0.0447146735315127
124.270833333504	53.9791666669854	0.0383464248657709	0.0513575889922326	0.0518196713626128	0.035895847825438	0.0443548832615136
124.312500000171	53.9791666669854	0.0385673084343361	0.0511267529703222	0.0514558989488706	0.0361455875303312	0.044323886970965
124.354166666839	53.9791666669854	0.0384808253922864	0.050880721379563	0.0518882183734993	0.0359109521734764	0.0442901793297063
124.395833333506	53.9791666669854	0.037897304171731	0.0508768884650723	0.0514975596754168	0.0354719448526869	0.0439359242912268
124.437500000174	53.9791666669854	0.0355293576402436	0.0512298831090307	0.0517908692315943	0.0351276393916048	0.0434194373431184
124.520833333509	53.9791666669854	0.035921936619909	0.0509205055312422	0.0515863220311254	0.0358299305838292	0.0435646736915265
124.562500000177	53.9791666669854	0.0386583765729359	0.0511085388254082	0.0516329082433507	0.0361644984716484	0.0443910805283358
124.604166666844	53.9791666669854	0.0384877461157044	0.0509179525978417	0.0517292222996231	0.0362917065107864	0.0443566568809889
124.645833333512	53.9791666669854	0.0389835328218408	0.0512398738895595	0.0516861159757285	0.0357365486342479	0.0444115178303442
124.687500000179	53.9791666669854	0.0388980817775085	0.0511122464545952	0.0515903903075114	0.035919862706735	0.0443801453115875
124.729166666847	53.9791666669854	0.0392971532600672	0.0515137652271738	0.0523771331231529	0.0356471856501285	0.0447088093151306
124.770833333514	53.9791666669854	0.03942348237223	0.0519501404820238	0.0523681559208242	0.0363815926286567	0.0450308428509337
124.812500000182	53.9791666669854	0.039497084079465	0.0519068559558795	0.052402456445893	0.0368268464222168	0.0451583107258636
124.854166666849	53.9791666669854	0.0396845542118468	0.0520710454757757	0.0528812778655014	0.0363280351525567	0.0452412281764202
124.895833333517	53.9791666669854	0.0404741109590809	0.0533163654463283	0.0538251519804987	0.0371789736672493	0.0461986505132893
124.937500000184	53.9791666669854	0.0409896603291318	0.0533529700255277	0.0538707550935037	0.0376306563321965	0.0464610104450899
124.979166666852	53.9791666669854	0.0405272227948007	0.0529200586960935	0.0534219271390197	0.0361183011053618	0.0457468774338189
125.020833333519	53.9791666669854	0.0404268533587545	0.0525057549799681	0.0529714064985109	0.0360270029847402	0.0454827544554934
125.062500000187	53.9791666669854	0.0405456042810847	0.052830009997805	0.053297167869153	0.0360210586901804	0.0456734602095558
125.104166666854	53.9791666669854	0.0408970793103084	0.0530769224880894	0.0535220725757415	0.03635406675741	0.0459625352828873
125.187500000189	53.9791666669854	0.0425234936697162	0.0546155823527574	0.0551528902517858	0.0400369662039079	0.0480822331195418
125.229166666857	53.9791666669854	0.0421994544887619	0.0546694336148968	0.054864883589721	0.0389219851343488	0.0476639392069321
125.312500000192	53.9791666669854	0.0428152972760632	0.0546582505858548	0.0555101631023191	0.0392443145934165	0.0480570063894134
125.35416666686	53.9791666669854	0.0427845721707049	0.0548129410633916	0.0553290950942936	0.039892188472945	0.0482046992003338
125.395833333527	53.9791666669854	0.04274396538253	0.0542556213576059	0.0548527635961427	0.0392195993795043	0.0477679874289457
125.437500000195	53.9791666669854	0.0422944191735837	0.0539841812406055	0.0545500608791394	0.0383319547369704	0.0472901540075747
125.479166666862	53.9791666669854	0.041707331998095	0.0536209730225077	0.0541655026290558	0.0371197780316688	0.0466533964203318
125.562500000197	53.9791666669854	0.0411161342261571	0.0530087099060698	0.0532619198572447	0.0359129691513858	0.0458249332852144
125.604166666865	53.9791666669854	0.0419368238450957	0.0536499662971912	0.054257563053915	0.0367214771357767	0.0466414575829946
125.645833333532	53.9791666669854	0.0419779231964118	0.0540443779363983	0.0541608520578408	0.0380583732473015	0.0470603816094881
125.6875000002	53.9791666669854	0.042444780075201	0.054602133442222	0.0548120980399769	0.0384344713638272	0.0475733707303068
125.729166666867	53.9791666669854	0.0420980594692777	0.0544539219302517	0.0550546625109957	0.038680287165485	0.0475717327690025
125.770833333535	53.9791666669854	0.0412239478192354	0.0531593594441787	0.0538293117830389	0.0366409607332046	0.0462133949449144
125.812500000202	53.9791666669854	0.0415548004635389	0.0531314364966698	0.0538126380698095	0.0366158128992819	0.046278671982325
125.85416666687	53.9791666669854	0.0419282845221597	0.0541575184831157	0.0544384335937826	0.036972821103858	0.046874264425729
125.895833333537	53.9791666669854	0.0433680560633865	0.055266311827395	0.0554358748013633	0.039504001749128	0.0483935611103182
120.062500000084	53.9375000003178	0.0359913051579982	0.0490800465873681	0.0511994401352616	0.0319768712150372	0.0420619157739163
120.104166666751	53.9375000003178	0.0322607488850074	0.0491605927169486	0.0501252773192544	0.032960020591418	0.0411266598781571
120.145833333419	53.9375000003178	0.0318719559363819	0.0497211135188092	0.0507799555434303	0.0326892436005658	0.0412655671497968
120.187500000086	53.9375000003178	0.0324784907011637	0.0493797452169784	0.0503872950812252	0.0329711284092915	0.0413041648521647
120.229166666754	53.9375000003178	0.0329837782124085	0.0495319847368601	0.0500260263234716	0.0327135563531532	0.0413138364064733
120.270833333421	53.9375000003178	0.0321865267912853	0.0497495471442172	0.0507421192377331	0.0324407496896671	0.0412797357157257
120.312500000089	53.9375000003178	0.0299126771792581	0.0496884335012179	0.0508152525054184	0.0333548511220755	0.0409428035769925
120.354166666756	53.9375000003178	0.032052167192347	0.0498900759574472	0.0503472689052175	0.0323965928095657	0.0411715262161444
120.395833333424	53.9375000003178	0.0330144436608552	0.0502270970734083	0.0501093481402209	0.0326029082073878	0.041488449270468
120.437500000091	53.9375000003178	0.0354892191385653	0.0490974563683358	0.0509067450628693	0.0323142138339953	0.0419519086009414
120.479166666759	53.9375000003178	0.0368403868010894	0.0490947975001886	0.0512189527234013	0.0342397147227543	0.0428484629368584
120.520833333427	53.9375000003178	0.0348791531079366	0.049880903048836	0.0502339308773815	0.032581585490871	0.0418938931312563
120.562500000094	53.9375000003178	0.0345387041256974	0.0494091242856265	0.0498181494994184	0.0322217029423377	0.04149692021327
120.645833333429	53.9375000003178	0.0359916227486855	0.0501138599570669	0.051528721793806	0.0348926552919076	0.0431317149478665
120.687500000097	53.9375000003178	0.03590028333325	0.050695713820541	0.0515667663240408	0.0346715178487688	0.0432085703316502
120.729166666764	53.9375000003178	0.0337887531972171	0.050526254982	0.051748008372711	0.0367558272766897	0.0432047109571544
120.770833333432	53.9375000003178	0.0365304613739591	0.0500773485379233	0.0516015917089975	0.0364388595289319	0.043662065287453
120.812500000099	53.9375000003178	0.0353158204260144	0.0502413777976667	0.0513219959011485	0.0357290050171012	0.0431520497854827
120.854166666767	53.9375000003178	0.0357027770285379	0.0505066054395576	0.0509687746950275	0.0353963172233721	0.0431436185966238
120.895833333434	53.9375000003178	0.035445145026404	0.0505702506260606	0.0510007909845561	0.0351100469479667	0.0430315583962469
120.937500000102	53.9375000003178	0.0341824458222605	0.0503153164117088	0.0514201242780474	0.0361656228362035	0.043020877337055
120.979166666769	53.9375000003178	0.0355898157849636	0.0503013802061044	0.0515119633258667	0.0357638616292368	0.0432917552365429
121.020833333437	53.9375000003178	0.0352993175684015	0.0502939123699446	0.0513055814229283	0.0363468757108661	0.0433114217680351
121.062500000104	53.9375000003178	0.0344277256623005	0.0506521688342607	0.0516168555004661	0.0357808655025863	0.0431194038749034
121.104166666772	53.9375000003178	0.0375527857814042	0.0502365221319579	0.0512896691416675	0.0358521928884327	0.0437327924858656
121.145833333439	53.9375000003178	0.0375001165957178	0.0504097202103693	0.0513216653399151	0.0361590699378243	0.0438476430209566
121.187500000107	53.9375000003178	0.0374844625567567	0.0501856125973637	0.0514709276964214	0.0364052898904021	0.043886573185236
121.229166666774	53.9375000003178	0.0373596055756693	0.0503072792041731	0.0514866933978292	0.0355847884791125	0.043684591664196
121.270833333442	53.9375000003178	0.0345845734728557	0.0504232162346392	0.0514699576318014	0.0359249001787264	0.0431006618795057
121.31250000011	53.9375000003178	0.0359696084613323	0.050035449469836	0.0508653334187903	0.0347308220161933	0.042900303341538
121.354166666777	53.9375000003178	0.0365486379154702	0.0498334865978833	0.0510578528125622	0.0338963552142475	0.0428340831350408
121.395833333445	53.9375000003178	0.0355443260163378	0.0504704590535368	0.0511203427755687	0.0350735772540348	0.0430521762748695
121.437500000112	53.9375000003178	0.0345731344527267	0.0503032788642327	0.0510327347155568	0.035624816797455	0.0428834912074928
121.520833333447	53.9375000003178	0.0344107040698366	0.050815275063582	0.0515896125724748	0.0367746732090097	0.0433975662287258
121.604166666782	53.9375000003178	0.0390245516765145	0.051755357032766	0.0532650051433392	0.0365931038154011	0.0451595044170052
121.64583333345	53.9375000003178	0.0380639209174691	0.0509214907638851	0.0520665110941817	0.0365308228927497	0.0443956864170714
121.687500000117	53.9375000003178	0.038792301702728	0.0512597246776092	0.0527195986817378	0.0364005866311512	0.0447930529233065
121.729166666785	53.9375000003178	0.0388529723054069	0.0518056482472583	0.0527376567257454	0.0363763773024106	0.0449431636452053
121.770833333452	53.9375000003178	0.0388858022140592	0.0517459048932221	0.0525773276483184	0.0366580975187041	0.0449667830685759
121.81250000012	53.9375000003178	0.0393784186328478	0.0523798338978919	0.0532133180718822	0.0370417732925294	0.0455033359737878
121.854166666787	53.9375000003178	0.0388866797073063	0.0514638570622193	0.0523591321203714	0.0370527250690333	0.0449405984897326
121.895833333455	53.9375000003178	0.0395528986499521	0.0527208670460374	0.0535509427301695	0.0383887628393172	0.0460533678163691
121.937500000122	53.9375000003178	0.0413478524133197	0.0538055483181122	0.0553065408915982	0.0401074871141385	0.0476418571842921
121.97916666679	53.9375000003178	0.0415334082881121	0.0541443444858738	0.0553386994128396	0.0403576672637765	0.0478435298626505
122.020833333457	53.9375000003178	0.0404236848172633	0.0531899317935027	0.0540891462692883	0.0395590568732065	0.0468154549383152
122.062500000125	53.9375000003178	0.0398917568749136	0.0525737336236525	0.0534713470015888	0.0387792135820564	0.0461790127705528
122.104166666793	53.9375000003178	0.0393952968508428	0.0524155569763386	0.0528565642788776	0.0372545098023595	0.0454804819771046
122.14583333346	53.9375000003178	0.040373418524632	0.0532042928179948	0.0536177639401534	0.0386562949781909	0.0464629425652428
122.187500000128	53.9375000003178	0.0391520621440647	0.0519140760505479	0.0526675955592257	0.0365674339455196	0.0450752919248395
122.229166666795	53.9375000003178	0.0392715682188631	0.0518622885838302	0.0526790641868389	0.0365162397272917	0.045082290179206
122.270833333463	53.9375000003178	0.039771766564705	0.0523474356082905	0.053344261490554	0.0382415527208393	0.0459262540960972
122.31250000013	53.9375000003178	0.0397547734906346	0.0526438767351464	0.0533274983986312	0.0382719017875247	0.0459995126029842
122.354166666798	53.9375000003178	0.0393513106334964	0.0518765134864811	0.0526259010482395	0.03652184591937	0.0450938927718968
122.395833333465	53.9375000003178	0.0396105438411472	0.0525235308272915	0.0527854343031947	0.0372938476121309	0.0455533391459411
122.437500000133	53.9375000003178	0.039342217696925	0.0518718723201792	0.0531589011359495	0.0364120053794368	0.0451962491331226
122.4791666668	53.9375000003178	0.0391858637104774	0.0516371086225764	0.0526034310171034	0.0364799768049839	0.0449765950387853
122.520833333468	53.9375000003178	0.0389181884940466	0.0510543021261404	0.0522783129013624	0.0364806372073756	0.0446828601822312
122.562500000135	53.9375000003178	0.0383250445284691	0.0507126233921766	0.0520069770374676	0.0356346022551478	0.0441698118033153
122.604166666803	53.9375000003178	0.0385645175507259	0.0509089533338187	0.0519862980597708	0.0362728288226736	0.0444331494417473
122.64583333347	53.9375000003178	0.0394406396085721	0.0518291572395996	0.0527439409149918	0.0366192892361788	0.0451582567498356
122.687500000138	53.9375000003178	0.0398204753481293	0.0519918436913278	0.0531388410757859	0.0369014875438616	0.0454631619147761
122.729166666805	53.9375000003178	0.0402166458313041	0.0526372732695266	0.0530487325968829	0.0366987856644267	0.0456503593405351
122.770833333473	53.9375000003178	0.0401899545265608	0.0525690551874833	0.0534967082722829	0.0380982880362223	0.0460885015056373
122.81250000014	53.9375000003178	0.0412511894821252	0.0528710993439468	0.0537867811478512	0.0392007361395548	0.0467774515283695
122.895833333476	53.9375000003178	0.0384053604495542	0.0505953246308436	0.0513116472478558	0.0361698770340044	0.0441205523405645
122.937500000143	53.9375000003178	0.0390439840371295	0.0509648285022734	0.0523510694520962	0.0363786084534731	0.044684622611243
122.979166666811	53.9375000003178	0.0388363396352497	0.0508016732457079	0.0516571553460864	0.036228992353008	0.044381040145013
123.020833333478	53.9375000003178	0.0393482161453313	0.0511669746752812	0.0518555849897843	0.0360467003307264	0.0446043690352808
123.062500000146	53.9375000003178	0.0393283222697866	0.0510460867633785	0.0518247686091948	0.0363425211133725	0.0446354246889331
123.104166666813	53.9375000003178	0.0396203756840692	0.0515245918415766	0.0522776668144714	0.0365532034215377	0.0449939594404137
123.145833333481	53.9375000003178	0.0390491249260654	0.051191721751367	0.0523219216565664	0.0360371099981834	0.0446499695830456
123.187500000148	53.9375000003178	0.0391692729742852	0.0512526447213146	0.0523250008619225	0.0364461185642183	0.0447982592804351
123.229166666816	53.9375000003178	0.0396026675433902	0.0518285860501337	0.0528331349889731	0.0368348777998732	0.0452748165955925
123.312500000151	53.9375000003178	0.0419126504446678	0.054351348446026	0.0550169632938531	0.0399319242904252	0.047803221618743
123.354166666818	53.9375000003178	0.0406615474496042	0.0531681802247466	0.0538837995231506	0.0389900334358633	0.0466758901583412
123.395833333486	53.9375000003178	0.0391265153189622	0.0511034690771996	0.0521384805640561	0.036820221936611	0.0447971717242072
123.437500000153	53.9375000003178	0.039030546884619	0.0513103241704529	0.052145785755439	0.036788361710873	0.044818754630346
123.479166666821	53.9375000003178	0.039431341347834	0.0519951814474959	0.0527782844274781	0.0362667318924496	0.0451178847788144
123.520833333488	53.9375000003178	0.0390555388122736	0.0512197339627834	0.0523166200073283	0.0366421265363793	0.0448085048296911
123.562500000156	53.9375000003178	0.0391619381528021	0.0515786567246064	0.0524339160777184	0.0367653556738577	0.0449849666572461
123.604166666823	53.9375000003178	0.0388153974110913	0.0512118098590386	0.0520858537584789	0.0362336591647025	0.0445866800483278
123.645833333491	53.9375000003178	0.0382743539885295	0.0512517410314757	0.0512240627477457	0.035763896677168	0.0441285136112297
123.687500000158	53.9375000003178	0.0384446863591892	0.0508981815729212	0.0519081064745739	0.0361868854030703	0.0443594649524387
123.729166666826	53.9375000003178	0.0394140426684366	0.0521244528069373	0.0524952869881321	0.0366816800645553	0.0451788656320153
123.770833333494	53.9375000003178	0.0398958048513839	0.0525943695532163	0.0533747837887723	0.0382847754072564	0.0460374334001572
123.812500000161	53.9375000003178	0.0411171768355719	0.0539971843921852	0.0543629541847921	0.0395020468584371	0.0472448405677466
123.854166666829	53.9375000003178	0.039274169142808	0.0525542192899283	0.0527356445628833	0.0371889658155553	0.0454382497027937
123.895833333496	53.9375000003178	0.0392685722601226	0.0522871442695617	0.0524046296670296	0.0369461460526544	0.0452266230623421
123.937500000164	53.9375000003178	0.0391792032931594	0.0520210909741808	0.052565100195333	0.0366529778827776	0.0451045930863627
123.979166666831	53.9375000003178	0.0382871174951213	0.0509541486956611	0.0519930434090465	0.036029610840344	0.0443159801100432
124.020833333499	53.9375000003178	0.0379773789393027	0.0511852261796848	0.0515232602965717	0.0358596477255837	0.0441363782852857
124.062500000166	53.9375000003178	0.0391050865293077	0.051522647680235	0.0520787262711788	0.0361892819972904	0.044723935619503
124.104166666834	53.9375000003178	0.0388992184667249	0.0515940699610522	0.0522188675617618	0.0364242115897725	0.0447840918948278
124.145833333501	53.9375000003178	0.0380713113368062	0.0507160698463542	0.0512309471691135	0.0358867479124218	0.0439762690661739
124.187500000169	53.9375000003178	0.0380067382048812	0.0506949340515071	0.0512514935072904	0.0354678573118816	0.0438552557688901
124.229166666836	53.9375000003178	0.0387419685466039	0.0514496040350761	0.0517699727012482	0.0357706417003983	0.0444330467458316
124.270833333504	53.9375000003178	0.0381192206141065	0.0511620798241977	0.0514935853626789	0.0354346199569311	0.0440523764394785
124.312500000171	53.9375000003178	0.0383644428057944	0.0507870619248077	0.0517849519137059	0.0356447553758736	0.0441453030050454
124.354166666839	53.9375000003178	0.0382322369102493	0.0509485739474954	0.0515762049465513	0.0360016909657056	0.0441896766925004
124.395833333506	53.9375000003178	0.0358123166595581	0.0510334571572585	0.0516205602908301	0.0358564387768967	0.0435806932211358
124.437500000174	53.9375000003178	0.0354090144084536	0.051466266196054	0.0517255828965364	0.0355081654815145	0.0435272572456396
124.479166666841	53.9375000003178	0.0364336520992946	0.0509368129457655	0.0516048532421574	0.0358763311263084	0.0437129123533815
124.520833333509	53.9375000003178	0.0385630633106443	0.0513039048527509	0.0518459881983758	0.0361977024214357	0.0444776646958017
124.562500000177	53.9375000003178	0.0389695700179261	0.0509331247684198	0.051793477115751	0.0358469537985376	0.0443857814251586
124.604166666844	53.9375000003178	0.0387205237387432	0.0512312912296549	0.051680433888265	0.035546131692527	0.0442945951372975
124.645833333512	53.9375000003178	0.0389296567809353	0.0510040949970685	0.0521931229105074	0.0358756934059152	0.0445006420236066
124.687500000179	53.9375000003178	0.0389927532119645	0.0513677862575766	0.052174241946133	0.0364422953670204	0.0447442691956736
124.729166666847	53.9375000003178	0.0397403148977282	0.0520125811581023	0.0527525121640314	0.0365292881418744	0.0452586740904341
124.770833333514	53.9375000003178	0.0399974725254161	0.0518800844838168	0.0526553904097407	0.0367963875512982	0.045332333742568
124.812500000182	53.9375000003178	0.0401357736578321	0.0525733868244544	0.0529089393163741	0.0363302733980679	0.0454870932991821
124.854166666849	53.9375000003178	0.039695103622197	0.0523049683149747	0.0527367796858455	0.0362404375838343	0.0452443223017129
124.937500000184	53.9375000003178	0.0402944795888205	0.0529445873720052	0.0529975963315976	0.0360712104330874	0.0455769684313777
125.020833333519	53.9375000003178	0.0408110840789612	0.052803681675908	0.0535667607436774	0.0360213486827094	0.045800718795314
125.062500000187	53.9375000003178	0.0413550744141467	0.0530819904839626	0.0536225043201368	0.0368018801553976	0.0462153623434109
125.104166666854	53.9375000003178	0.0417701492954074	0.054042721836006	0.0541805909156493	0.0385248315828605	0.0471295734074808
125.145833333522	53.9375000003178	0.0425996653128582	0.0542763615449428	0.0550962091514274	0.0394286482377299	0.0478502210617396
125.187500000189	53.9375000003178	0.0434213388528101	0.0549122247537189	0.0560781111442334	0.0399508423388105	0.0485906292723932
125.229166666857	53.9375000003178	0.0428694668051447	0.0546255779876863	0.0554429713434349	0.039220411046972	0.0480396067958095
125.270833333524	53.9375000003178	0.0429386135087789	0.0546935280437705	0.055516419539097	0.0392458347722794	0.0480985989659815
125.312500000192	53.9375000003178	0.042969419877175	0.0546963978699069	0.0548276750519139	0.0392406285978677	0.0479335303492159
125.35416666686	53.9375000003178	0.0424244870315954	0.0542101431829296	0.0548017498143702	0.0392652644695298	0.0476754111246062
125.395833333527	53.9375000003178	0.042996292588642	0.0545341431369678	0.0553535689447374	0.0394740035649348	0.0480895020588205
125.437500000195	53.9375000003178	0.0422232680457214	0.0541917993706343	0.0546334990970252	0.038373164630823	0.047355432786051
125.479166666862	53.9375000003178	0.0408927217569729	0.0529726675443054	0.0536091010897336	0.0359391838565097	0.0458534185618804
125.52083333353	53.9375000003178	0.0415480491894024	0.0536996672524594	0.0542031978476937	0.0367518630501635	0.0465506943349298
125.562500000197	53.9375000003178	0.0425083363642306	0.0541713402711899	0.0546265933125748	0.0387897731806089	0.0475240107821511
125.604166666865	53.9375000003178	0.042434578188077	0.0542713680284289	0.0547261533936936	0.0383916976582182	0.0474559493171044
125.645833333532	53.9375000003178	0.0425034522846721	0.0543052508228391	0.0547789024867041	0.0388424142856415	0.0476075049699642
125.6875000002	53.9375000003178	0.0430559930500239	0.0553252606902736	0.0558126444961076	0.0393125339850104	0.0483766080553539
125.729166666867	53.9375000003178	0.0429219416502214	0.0552975583728881	0.0558055209548377	0.0392264215379612	0.0483128606289771
125.770833333535	53.9375000003178	0.0424389268183136	0.0544196261470274	0.0550399067904891	0.0386076367447146	0.0476265241251362
125.812500000202	53.9375000003178	0.0429516858190448	0.0550947375174015	0.0549635073627088	0.0394170096781708	0.0481067350943315
125.85416666687	53.9375000003178	0.0428484787730235	0.0549829539580296	0.055252903914132	0.0393947231321308	0.048119764944329
125.895833333537	53.9375000003178	0.0432967588814047	0.055405042780768	0.0555453494011753	0.0393457710141925	0.0483982305193851
125.937500000205	53.9375000003178	0.0439476003677617	0.0560699558555994	0.0566767538983954	0.0399577236352435	0.04916300843925
125.979166666872	53.9375000003178	0.0442965100145093	0.0560622025124575	0.0566838143621884	0.0403081848356534	0.0493376779312022
126.02083333354	53.9375000003178	0.0442091194327352	0.0559891591229996	0.0562588836098433	0.0395726649595226	0.0490074567812752
120.062500000084	53.8958333336503	0.0351322224584523	0.0497794811424304	0.0500130060457761	0.0322534401049992	0.0417945374379145
120.104166666751	53.8958333336503	0.0348216474355151	0.0494382605211646	0.0497892814088899	0.0321698532694689	0.0415547606587596
120.145833333419	53.8958333336503	0.0327422421070772	0.0496349825071026	0.050009925106793	0.032430441231261	0.0412043977380585
120.187500000086	53.8958333336503	0.0304307617920543	0.0501051061175481	0.0505377231877892	0.0325865834913398	0.0409150436471828
120.229166666754	53.8958333336503	0.0291513801402104	0.0494574782383067	0.0509019212119583	0.0321743651731767	0.040421286190913
120.270833333421	53.8958333336503	0.0293473651628314	0.0495157795857466	0.0507546872916177	0.0320393505683539	0.0404142956521374
120.312500000089	53.8958333336503	0.0298541338643485	0.0492740939261038	0.0510039341315158	0.0319184669960454	0.0405126572295034
120.354166666756	53.8958333336503	0.0294289011049543	0.0491172541022968	0.051353580623657	0.0322992644281953	0.0405497500647758
120.395833333424	53.8958333336503	0.0302805151799089	0.0502362844395953	0.0506260725000948	0.0325534827866555	0.0409240887265636
120.437500000091	53.8958333336503	0.0331030502142113	0.0495598591536165	0.050302183858398	0.0324536346023115	0.0413546819571343
120.479166666759	53.8958333336503	0.037035476618118	0.0491073469157537	0.0514093420909877	0.0343705642759056	0.0429806824751913
120.520833333427	53.8958333336503	0.0363288742908265	0.049859586374295	0.0513545375047679	0.0351655153430761	0.0431771283782414
120.562500000094	53.8958333336503	0.0356191347999832	0.0504872385000793	0.0514275024546923	0.0349900905498255	0.0431309915761451
120.604166666762	53.8958333336503	0.0362730311451795	0.049897701680086	0.0512963000469272	0.0347990399434668	0.0430665182039149
120.687500000097	53.8958333336503	0.0354767013694829	0.0501344637789228	0.051742400848243	0.0357000066210302	0.0432633931544197
120.729166666764	53.8958333336503	0.0352451638414465	0.0501719838784538	0.0517495184714379	0.036176072733017	0.0433356847310888
120.812500000099	53.8958333336503	0.034943715036628	0.0501566084100687	0.0513776154895895	0.036373222801615	0.0432127904344753
120.854166666767	53.8958333336503	0.0361906115029712	0.0502137979823433	0.0511832018893439	0.0365450062180301	0.0435331543981721
120.895833333434	53.8958333336503	0.0372792520188978	0.0506635603457826	0.051214083951273	0.036427610594294	0.0438961267275619
120.979166666769	53.8958333336503	0.0374328921047621	0.0500749921164003	0.0511961393029813	0.0360717697028749	0.0436939483067546
121.020833333437	53.8958333336503	0.0373967798580332	0.0504500019607955	0.0513177001307309	0.0356695907917468	0.0437085181853266
121.104166666772	53.8958333336503	0.0362242577104889	0.0503194844704383	0.0511734032359746	0.0361823149275134	0.0434748650861038
121.145833333439	53.8958333336503	0.0354613442159866	0.0501022685428959	0.0511005816617104	0.0353452547502955	0.0430023622927221
121.187500000107	53.8958333336503	0.0350568279654735	0.050246318082218	0.05130652983687	0.0364657836012235	0.0432688648714463
121.229166666774	53.8958333336503	0.0359425395049373	0.0500242553573239	0.0511985576677276	0.0355300007820553	0.043173838328011
121.270833333442	53.8958333336503	0.0366867536143484	0.0489387202336582	0.0512646173558588	0.032223417453809	0.0422783771644186
121.31250000011	53.8958333336503	0.0359310994004137	0.0490017890334329	0.0509609271088794	0.0316185330795367	0.0418780871555657
121.354166666777	53.8958333336503	0.0348248086821364	0.0503533125459137	0.0511397574846264	0.0356131303799648	0.0429827522731603
121.395833333445	53.8958333336503	0.035441163992666	0.0505604674923742	0.051724513902869	0.0361548239033058	0.0434702423228037
121.437500000112	53.8958333336503	0.0380590095544109	0.0508064332935321	0.0520332047059016	0.0363032436270919	0.0443004727952341
121.47916666678	53.8958333336503	0.0380828308997379	0.0507578838788795	0.0517656585835288	0.0360393165806821	0.0441614224857071
121.520833333447	53.8958333336503	0.0377952508187892	0.0507288205293382	0.0517576832887778	0.036004150107525	0.0440714761861076
121.562500000115	53.8958333336503	0.0386086961221712	0.051620351643855	0.0527279390976291	0.0365165400563821	0.0448683817300094
121.604166666782	53.8958333336503	0.0390589485966416	0.0513185493650106	0.0526848250744894	0.0370608353500504	0.045030789596548
121.64583333345	53.8958333336503	0.0390572324105276	0.0517726661667556	0.0529354922568899	0.0370098068568564	0.0451937994227574
121.687500000117	53.8958333336503	0.0390864895888324	0.0519564936404935	0.0530213478729971	0.0371391638571384	0.0453008737398653
121.729166666785	53.8958333336503	0.0393405648123305	0.0517994679552492	0.0529269471133791	0.037208741619485	0.0453189303751109
121.770833333452	53.8958333336503	0.0395315524516831	0.0526589004322672	0.0530251587429625	0.0384035261209002	0.0459047844369532
121.81250000012	53.8958333336503	0.0395500389312037	0.052664193637589	0.0532948856026686	0.0373696105725009	0.0457196821859906
121.854166666787	53.8958333336503	0.0399061470983181	0.052675345833306	0.0536038838594875	0.0387989462900561	0.0462460807702919
121.895833333455	53.8958333336503	0.0394502008760793	0.0521972076501595	0.0529994819443707	0.0369178631309865	0.045391188400399
121.937500000122	53.8958333336503	0.0402022553135455	0.0532556320257551	0.0533958062650966	0.0386611493619487	0.0463787107415865
121.97916666679	53.8958333336503	0.040408072104992	0.0532231258170319	0.0540701211755786	0.0395104619794798	0.0468029452692706
122.020833333457	53.8958333336503	0.0411380440318184	0.0537949832583094	0.0546265728870911	0.0400776833119066	0.0474093208722814
122.062500000125	53.8958333336503	0.0405317232766263	0.0532178354734017	0.0541103862292985	0.0391816823910362	0.0467604068425907
122.104166666793	53.8958333336503	0.0397719610884821	0.052572809969219	0.0534222865981089	0.0387836047190167	0.0461376655937067
122.14583333346	53.8958333336503	0.0400189629309561	0.0525982869344415	0.0530184156519901	0.0387591491742394	0.0460987036729068
122.187500000128	53.8958333336503	0.0397166983433014	0.052644710652215	0.0528358122364211	0.0372504047577265	0.045611906497416
122.229166666795	53.8958333336503	0.0404024241799477	0.053257949686818	0.0533662917222637	0.0391378132182965	0.0465411197018315
122.270833333463	53.8958333336503	0.0401619498792173	0.0532911315740108	0.0535847015937105	0.0390471425932326	0.0465212314100428
122.31250000013	53.8958333336503	0.0397884410614686	0.0525582107030717	0.0529150060721631	0.0382221424118461	0.0458709500621374
122.354166666798	53.8958333336503	0.0404293865506601	0.0531421114305524	0.0539398166112429	0.0394236570281661	0.0467337429051554
122.395833333465	53.8958333336503	0.0405807465013717	0.053274850595892	0.0535762636693796	0.0390529370572343	0.0466211994559694
122.437500000133	53.8958333336503	0.0400366733306656	0.0526936253048243	0.0529768065015487	0.0383482577371814	0.046013840718555
122.4791666668	53.8958333336503	0.0392904367388359	0.0519841539567843	0.0526787218663723	0.0365866662474293	0.0451349947023554
122.520833333468	53.8958333336503	0.038272750237208	0.0506258250098866	0.0517358594153151	0.0361708787096917	0.0442013283430253
122.562500000135	53.8958333336503	0.0389050757171275	0.0512714179360245	0.0519716954241586	0.0362151187037409	0.0445908269452629
122.64583333347	53.8958333336503	0.0391286101272894	0.0514145261191108	0.0518103630800145	0.0364856891689954	0.0447097971238525
122.729166666805	53.8958333336503	0.0393767536865474	0.0520001398242725	0.0523947873022415	0.0365553305743466	0.045081752846852
122.770833333473	53.8958333336503	0.0413367704622456	0.0535822826936312	0.0543403646072251	0.0398085425222009	0.0472669900713257
122.81250000014	53.8958333336503	0.0410208209131828	0.052955426225221	0.0540488062475442	0.0388695710466338	0.0467236561081455
122.937500000143	53.8958333336503	0.039588584422609	0.0515368669535921	0.0523463140312053	0.0367023947678481	0.0450435400438136
122.979166666811	53.8958333336503	0.0390718134770129	0.0510197749637393	0.0522200383241265	0.0361672894792804	0.0446197290610398
123.020833333478	53.8958333336503	0.0396192593947674	0.0514361221232818	0.0522365081885594	0.0367577946090386	0.0450124210789118
123.062500000146	53.8958333336503	0.0397788605182053	0.0520612930372035	0.0526318095253667	0.0364716502222609	0.0452359033257591
123.104166666813	53.8958333336503	0.0394677646166737	0.0518757137688606	0.0523334795236045	0.0365809008562817	0.0450644646913551
123.145833333481	53.8958333336503	0.0395847787883106	0.0517742960421908	0.0526268705307815	0.0367415439927071	0.0451818723384975
123.187500000148	53.8958333336503	0.0394561910624863	0.0517668024222662	0.0526225872835134	0.0367477441645749	0.0451483312332102
123.229166666816	53.8958333336503	0.0395156075345972	0.0517535849540397	0.0525554530378937	0.0366910304656184	0.0451289189980372
123.270833333483	53.8958333336503	0.039167803617147	0.0518981121867629	0.0522412027461419	0.0363431006665601	0.044912554804153
123.312500000151	53.8958333336503	0.0406668221804161	0.0531082802765889	0.0539192085710054	0.0385818431968171	0.0465690385562069
123.354166666818	53.8958333336503	0.0426820092629612	0.0548102083330896	0.0549864334171563	0.0405155387631977	0.0482485474441012
123.395833333486	53.8958333336503	0.0415684399885766	0.0542063750599736	0.0545224249493875	0.0401079837748822	0.047601305943205
123.437500000153	53.8958333336503	0.0396730286815782	0.0520637732980202	0.0531479167422389	0.0363960370657307	0.045320188946892
123.479166666821	53.8958333336503	0.0409944234756531	0.0529978791720154	0.0537845122563737	0.0393404710823772	0.0467793214966049
123.520833333488	53.8958333336503	0.0409816596774974	0.0529887351922321	0.0537996726001504	0.039246898154234	0.0467542414060285
123.562500000156	53.8958333336503	0.0403985493934202	0.0525243473386417	0.0535452948276076	0.0384575879460126	0.0462314448764205
123.604166666823	53.8958333336503	0.0395464112316535	0.0516316247956631	0.0524457046550304	0.0369159313160796	0.0451349179996067
123.645833333491	53.8958333336503	0.0386303351450644	0.0506421896624514	0.051875382046423	0.0367304900206575	0.0444695992186491
123.687500000158	53.8958333336503	0.0390782590685525	0.0513028075335963	0.0524704356237716	0.0362147240411999	0.0447665565667801
123.729166666826	53.8958333336503	0.0392944068130159	0.0520778947626205	0.0528487432660735	0.0372219545819706	0.0453607498559201
123.770833333494	53.8958333336503	0.0399461662307679	0.0524998473765274	0.0532518717554692	0.0386662185091831	0.0460910259679869
123.812500000161	53.8958333336503	0.0412483013957368	0.0537719235356625	0.0544915568327172	0.0394452671202106	0.0472392622210818
123.854166666829	53.8958333336503	0.0401535511660417	0.0532323535597056	0.0540402987240315	0.0386750091859964	0.0465253031589438
123.895833333496	53.8958333336503	0.0394710433204593	0.0524713577770247	0.0528208643422026	0.0372117092071369	0.0454937436617059
123.937500000164	53.8958333336503	0.0395732158695358	0.052104873308279	0.0529151220492335	0.037305746321698	0.0454747393871866
123.979166666831	53.8958333336503	0.0389276495285514	0.051840966039684	0.0520554662017235	0.0368026653238755	0.0449066867734586
124.020833333499	53.8958333336503	0.0383108908519703	0.0510079558737179	0.0516680800443377	0.0363612399281072	0.0443370416745333
124.062500000166	53.8958333336503	0.0380404776443226	0.0511178992601211	0.0513947186981242	0.0363948894713912	0.0442369962684898
124.104166666834	53.8958333336503	0.0381353207654389	0.0510709951551059	0.0512562569947662	0.0360330203870693	0.0441238983255951
124.145833333501	53.8958333336503	0.0381686605657478	0.0511530679467963	0.0516118500202642	0.0363056501951699	0.0443098071819946
124.187500000169	53.8958333336503	0.0380515227725167	0.0512165678468685	0.051149061858567	0.036070203960778	0.0441218391096826
124.229166666836	53.8958333336503	0.0383049116621923	0.0512925153757555	0.0513423839858768	0.0354917493074501	0.0441078900828187
124.270833333504	53.8958333336503	0.0382691958829627	0.0511113481734876	0.0517142801374744	0.0360597041735913	0.044288632091879
124.312500000171	53.8958333336503	0.0384922989844289	0.0507377821990237	0.0516583672456901	0.035221810505455	0.0440275647336494
124.354166666839	53.8958333336503	0.0385692317880432	0.05082654354677	0.0518030878189526	0.0354122028604933	0.0441527665035648
124.395833333506	53.8958333336503	0.0385675024962991	0.0508724766057984	0.0518392604909426	0.0354936166457053	0.0441932140596863
124.437500000174	53.8958333336503	0.0388082871074343	0.0509074327157827	0.0520072372312583	0.0363950766130841	0.0445295084168899
124.479166666841	53.8958333336503	0.0387214214655872	0.0512447307087785	0.0517181962222165	0.0362081752394983	0.0444731309090201
124.520833333509	53.8958333336503	0.0387693550027674	0.0508914898042948	0.0517765181602766	0.0357141955595333	0.044287889631718
124.604166666844	53.8958333336503	0.0391625826529455	0.0516728343493203	0.0525601426014875	0.0364416020901464	0.0449592904234749
124.687500000179	53.8958333336503	0.0395681787739209	0.0519175040512774	0.0524402176210755	0.0363569137997576	0.0450707035615079
124.729166666847	53.8958333336503	0.039691041680852	0.0520699563306561	0.0525989528550048	0.0363085020284112	0.045167113223731
124.770833333514	53.8958333336503	0.0397867730580463	0.0524640709090263	0.052890938108163	0.0364430005712382	0.0453961956616184
124.812500000182	53.8958333336503	0.0398492636542517	0.0528226841552847	0.0527512087244745	0.0362682304779133	0.045422846752981
124.854166666849	53.8958333336503	0.0398972639468014	0.0525341274519053	0.0524412174272646	0.0363367317438352	0.0453023351424516
124.895833333517	53.8958333336503	0.0402945354462238	0.0528444139533045	0.0528680217313019	0.0365141606205372	0.0456302829378419
124.937500000184	53.8958333336503	0.0408459646855374	0.0528726063471962	0.053706250363865	0.0365143961825118	0.0459848043947776
124.979166666852	53.8958333336503	0.0412282558832353	0.0535132788452015	0.0542882642335547	0.0368742766716216	0.0464760189084033
125.020833333519	53.8958333336503	0.042091747537141	0.0540814814890929	0.0549218829979929	0.0384641062872285	0.0473898045778638
125.062500000187	53.8958333336503	0.0421411901024624	0.0542597843699312	0.0548228581762838	0.0393385268129447	0.0476405898654055
125.104166666854	53.8958333336503	0.0424729649315384	0.0542963310147599	0.0551012927802225	0.0393293592941268	0.0477999870051619
125.145833333522	53.8958333336503	0.0429529317446635	0.0546812503548537	0.055080768883629	0.0394822752841198	0.0480493065668165
125.187500000189	53.8958333336503	0.0421716468830447	0.0543277096426944	0.0548556745101361	0.0392270889644797	0.0476455300000887
125.229166666857	53.8958333336503	0.0428948620329339	0.0552840533836908	0.0553889387918812	0.0399127154990454	0.0483701424268878
125.270833333524	53.8958333336503	0.043420173172991	0.0555114012125155	0.0553387115744119	0.0398343798438866	0.0485261664509513
125.312500000192	53.8958333336503	0.0440245189313053	0.0557249245944082	0.0558272743120882	0.0403713916375491	0.0489870273688377
125.35416666686	53.8958333336503	0.0441194973664688	0.0562301631056729	0.0563129405774146	0.0402166605068714	0.0492198153891069
125.437500000195	53.8958333336503	0.0436279539823121	0.0560088251624576	0.0564000491088849	0.040250286677664	0.0490717787328296
125.479166666862	53.8958333336503	0.0428542069804612	0.0552188182044817	0.0557617646389361	0.0391492354958593	0.0482460063299346
125.52083333353	53.8958333336503	0.0429465295756584	0.054975100291339	0.0555541829710948	0.0396630574526135	0.0482847175726764
125.562500000197	53.8958333336503	0.0435309119451709	0.0554544937019473	0.0557991717730329	0.0403895022080128	0.048793519907041
125.604166666865	53.8958333336503	0.0437832294956043	0.0559959586058472	0.056472234373535	0.0402939658240656	0.049136347074763
125.645833333532	53.8958333336503	0.0435806548543638	0.0553848802040526	0.0558675582913801	0.0400227275990811	0.0487139552372194
125.6875000002	53.8958333336503	0.0437803552282695	0.0558925009761609	0.0563952039919389	0.0402366217728395	0.0490761704923022
125.729166666867	53.8958333336503	0.0442487120636963	0.0564426760450104	0.0570942509718304	0.0404346177851659	0.0495550642164257
125.770833333535	53.8958333336503	0.0434877536529026	0.0554487824470477	0.0559541012544967	0.039720439927485	0.048652769320483
125.812500000202	53.8958333336503	0.0433533269202539	0.0552278060636871	0.0557929244412412	0.0397839824133696	0.0485395099596379
125.85416666687	53.8958333336503	0.0434737537660712	0.0552772377066243	0.0557778016357839	0.0395463208929158	0.0485187785003488
125.895833333537	53.8958333336503	0.044239400731714	0.0559746436575424	0.0564518867515214	0.0398858357310419	0.0491379417179549
125.937500000205	53.8958333336503	0.043967035658423	0.0558817932278075	0.0563139775989428	0.0396520806792201	0.0489537217910984
125.979166666872	53.8958333336503	0.0444036271723837	0.0560930387180293	0.0566648478484619	0.0402035027748021	0.0493412541284192
126.02083333354	53.8958333336503	0.0453115138433361	0.0574170342086637	0.0572974783213922	0.0412282149554542	0.0503135603322116
126.062500000207	53.8958333336503	0.0454146484863455	0.0573954105792881	0.0572942297895534	0.0411604108994813	0.0503161749386671
126.104166666875	53.8958333336503	0.0448239906840327	0.0566918314337361	0.0572573420596329	0.0408756517396774	0.0499122039792698
126.145833333543	53.8958333336503	0.044125423386016	0.0559950278901632	0.0564229530652604	0.0398532753424373	0.0490991699209692
120.020833333416	53.8541666669827	0.0322197617888084	0.0496769112892164	0.0504289243313108	0.0330142922512364	0.041334972415143
120.062500000084	53.8541666669827	0.0321383930332183	0.0500110616958357	0.0500837496387532	0.0327981114625013	0.0412578289575771
120.104166666751	53.8541666669827	0.0318793287090948	0.0498658415789737	0.0507525724393644	0.0325783161585083	0.0412690147214853
120.187500000086	53.8541666669827	0.0299503811120298	0.0496526032850907	0.0509592594741039	0.0332978203248165	0.0409650160490102
120.229166666754	53.8541666669827	0.0292883057383317	0.0495721889997547	0.0509328032080259	0.0322768927487382	0.0405175476737126
120.270833333421	53.8541666669827	0.0329546937866747	0.0501119206379551	0.0500198507264822	0.0325858293573011	0.0414180736271033
120.312500000089	53.8541666669827	0.034718300264033	0.0497286838374233	0.0500070779580801	0.0324655141024555	0.041729894040498
120.354166666756	53.8541666669827	0.0324390264997203	0.0495478819134195	0.0504352271789273	0.0329216784147281	0.0413359535016988
120.395833333424	53.8541666669827	0.0343519745919872	0.0493653369950454	0.0498782851650991	0.0323753921652723	0.041492747229351
120.437500000091	53.8541666669827	0.0343140508597203	0.0494984987622548	0.049977021253707	0.0320376377237721	0.0414568021498636
120.479166666759	53.8541666669827	0.0349909132197882	0.0487337804492414	0.0513914867955643	0.0323837866023282	0.0418749917667305
120.562500000094	53.8541666669827	0.0354758875401831	0.0502653942401796	0.0514979930431949	0.0359330616690472	0.0432930841231512
120.645833333429	53.8541666669827	0.0339700171250043	0.0506518844050531	0.0510500820107995	0.0363762711688978	0.0430120636774387
120.729166666764	53.8541666669827	0.0370954593929765	0.0506316920686695	0.0510912155666393	0.0365995434678704	0.0438544776240389
120.770833333432	53.8541666669827	0.037532516756499	0.0502037073912915	0.0510882591572128	0.0356744350929918	0.0436247295994988
120.812500000099	53.8541666669827	0.0374185994653208	0.0506324249959206	0.0514641625950061	0.0357564283584025	0.0438179038536625
120.854166666767	53.8541666669827	0.0373998918174265	0.0504939495658582	0.0514270433338619	0.0363088958161381	0.0439074451333212
120.895833333434	53.8541666669827	0.0372406592352493	0.0504173519682684	0.0515437262794232	0.036318247225489	0.0438799961771075
120.937500000102	53.8541666669827	0.0353381355038272	0.0508979833835566	0.0513875508032274	0.0361824815510549	0.0434515378104165
120.979166666769	53.8541666669827	0.0347972083634004	0.050720746015139	0.0511097033503734	0.0359784039789546	0.0431515154269669
121.020833333437	53.8541666669827	0.0353628711214252	0.0502630757076493	0.0516276364731589	0.0362345808503271	0.0433720410381401
121.062500000104	53.8541666669827	0.0366024420293198	0.0499846866199688	0.0511827258141215	0.0338752210047972	0.0429112688670518
121.104166666772	53.8541666669827	0.0363445817327041	0.050219224153776	0.0511720033291836	0.0344539009581658	0.0430474275434574
121.145833333439	53.8541666669827	0.0355955067484637	0.0492631930205289	0.0499394538764377	0.0319405861260508	0.0416846849428703
121.187500000107	53.8541666669827	0.0355615272400243	0.0491929608547839	0.0498731989678255	0.0318758025079456	0.0416258723926448
121.229166666774	53.8541666669827	0.0354370934456137	0.050502403700054	0.0512527213860783	0.034385036329642	0.042894313715347
121.270833333442	53.8541666669827	0.0356167978733363	0.0503683699077522	0.0510057970435506	0.0350824061843707	0.0430183427522524
121.31250000011	53.8541666669827	0.0356661281311591	0.0503216585193619	0.050745643976697	0.0345981036777475	0.0428328835762414
121.354166666777	53.8541666669827	0.0359901968958532	0.0503318811021796	0.0512740684845507	0.0356196830000343	0.0433039573706544
121.437500000112	53.8541666669827	0.0381319143526636	0.0517029082843194	0.0526417430849467	0.0366160807472162	0.0447731616172865
121.47916666678	53.8541666669827	0.0378645433827365	0.05089225599151	0.0518272054892396	0.0361304603259167	0.0441786162973507
121.520833333447	53.8541666669827	0.0380613813168661	0.0506179050756349	0.0516339126332045	0.0359277838063678	0.0440602457080183
121.562500000115	53.8541666669827	0.0380477188128306	0.0506298318115098	0.0518401507739754	0.0356898399853897	0.0440518853459264
121.604166666782	53.8541666669827	0.0392084439940213	0.0516641420013656	0.0529660273373924	0.0365415192781357	0.0450950331527288
121.64583333345	53.8541666669827	0.0395820677493306	0.0525346537508841	0.0535947373850558	0.0382298970163714	0.0459853389754105
121.687500000117	53.8541666669827	0.0400930908013603	0.0530948786992244	0.0538423342318051	0.0390108100157601	0.0465102784370375
121.729166666785	53.8541666669827	0.0396478359592032	0.0524484053155262	0.053403923166809	0.0386005726347442	0.0460251842690707
121.770833333452	53.8541666669827	0.0401748216827011	0.0530833059322891	0.0535610217195386	0.0393382566875004	0.0465393515055073
121.81250000012	53.8541666669827	0.0406979334203605	0.0531657733080675	0.054605983846375	0.0393407810505893	0.0469526179063481
121.854166666787	53.8541666669827	0.039498789561658	0.0523833354622345	0.0530024471256148	0.0384558455040927	0.0458351044134
121.895833333455	53.8541666669827	0.0393739221444526	0.0521142137791729	0.0534371523496429	0.036989766390702	0.0454787636659926
121.937500000122	53.8541666669827	0.0390993063570716	0.0518345528948323	0.0527774092647688	0.0371593120326738	0.0452176451373366
121.97916666679	53.8541666669827	0.0396932886402303	0.0527069824606854	0.0530391475373548	0.0383791230438834	0.0459546354205385
122.020833333457	53.8541666669827	0.0402144719162859	0.0525818737301431	0.053734490070701	0.0387719793464207	0.0463257037658877
122.062500000125	53.8541666669827	0.041336967662645	0.0538913583532879	0.0553424285917651	0.0401767862506511	0.0476868852145873
122.104166666793	53.8541666669827	0.0408972139675816	0.0538406902794832	0.0542579179464303	0.0397586731897896	0.0471886238458212
122.14583333346	53.8541666669827	0.040262803118999	0.0532400420380554	0.0533215281630584	0.0390630122030729	0.0464718463807964
122.187500000128	53.8541666669827	0.0395304066795677	0.0523888731367964	0.053165449560031	0.0371101449050223	0.0455487185703543
122.229166666795	53.8541666669827	0.0393461821927393	0.0518401340491766	0.053115420315449	0.0368484744613152	0.04528755275467
122.270833333463	53.8541666669827	0.040420868405678	0.0531432790637241	0.0535924921357563	0.0390713941559904	0.0465570084402872
122.31250000013	53.8541666669827	0.0397399428774733	0.0524989871952122	0.053287557181691	0.0382133397805512	0.0459349567587319
122.395833333465	53.8541666669827	0.0410740410385915	0.0531396048606987	0.0541442841640663	0.0396499079651407	0.0470019595071243
122.437500000133	53.8541666669827	0.041766883172917	0.0538104684104753	0.0544903614552615	0.0400171700667946	0.0475212207763621
122.4791666668	53.8541666669827	0.041375838254964	0.0535806686222042	0.0544074009198975	0.0399164481486326	0.0473200889864246
122.520833333468	53.8541666669827	0.0406794262659727	0.0528046233666804	0.0534946021617056	0.0384487036687365	0.0463568388657738
122.604166666803	53.8541666669827	0.0392005388236685	0.0513013877266984	0.0523790558691481	0.0366050572536687	0.0448715099182959
122.687500000138	53.8541666669827	0.0405363166130316	0.0528906958661416	0.0535216039675998	0.0384813033627658	0.0463574799523847
122.729166666805	53.8541666669827	0.0411945522446079	0.0533138795123871	0.0541311899966638	0.0395849458331541	0.0470561418967032
122.81250000014	53.8541666669827	0.0412765283820581	0.0535515158448022	0.054226221873858	0.0397835499852848	0.0472094540215008
122.854166666808	53.8541666669827	0.0403154075796484	0.0524211556666245	0.0534940842302056	0.0380596459113414	0.046072573346955
122.895833333476	53.8541666669827	0.0400318767902163	0.0522787633726141	0.0527744609291222	0.0368634138298938	0.0454871287304616
122.937500000143	53.8541666669827	0.039551610988074	0.0521235168799758	0.0524049205130237	0.0365437766103446	0.0451559562478545
122.979166666811	53.8541666669827	0.0392010137309952	0.0511244440837525	0.0523179788996887	0.0368420201205548	0.0448713642087478
123.020833333478	53.8541666669827	0.039733469428015	0.0517410886039752	0.0525895229842942	0.036938612905535	0.0452506734804548
123.062500000146	53.8541666669827	0.0400480784541421	0.0522654951811	0.0531302847828774	0.0384659417775853	0.0459774500489262
123.104166666813	53.8541666669827	0.0407147654561956	0.0528731760248814	0.0537189569375737	0.038453666719743	0.0464401412845984
123.145833333481	53.8541666669827	0.0413336265003625	0.0532531142242848	0.0540672260545339	0.0392604487107269	0.046978603872477
123.187500000148	53.8541666669827	0.0411820347613967	0.0532950928247098	0.0540429224400416	0.0391335292600481	0.046913394821549
123.229166666816	53.8541666669827	0.039715421923653	0.0519456043401625	0.0524375035157019	0.0367780324595562	0.0452191405597684
123.270833333483	53.8541666669827	0.0402897088370503	0.0528830440011212	0.0532660198682385	0.0382813413517	0.0461800285145275
123.312500000151	53.8541666669827	0.0405253637532224	0.0527200362188825	0.0538866318490113	0.0390804989120714	0.0465531326832969
123.354166666818	53.8541666669827	0.0418755509783552	0.0541458821211327	0.0549814608882247	0.0406104351350738	0.0479033322806966
123.395833333486	53.8541666669827	0.0427539417145664	0.0551518233655698	0.0560175607318302	0.0408961283372312	0.0487048635372994
123.437500000153	53.8541666669827	0.0419481506073186	0.0544598666911261	0.055117328598645	0.0403494831262063	0.047968707255824
123.479166666821	53.8541666669827	0.041722203491659	0.0543886690765703	0.0548522446895292	0.0400850065521769	0.0477620309524839
123.520833333488	53.8541666669827	0.0400792124043109	0.0524341141766119	0.0531864603320054	0.0384382367174293	0.0460345059075894
123.604166666823	53.8541666669827	0.0390751143387389	0.0517404752693952	0.0521116415357605	0.036772037610883	0.0449248171886944
123.645833333491	53.8541666669827	0.0391260527643105	0.0515964283488428	0.0521411100237893	0.0367700838105434	0.0449084187368715
123.687500000158	53.8541666669827	0.0394021493975262	0.0520442016548621	0.0523899559927587	0.0365816375550091	0.045104486150039
123.729166666826	53.8541666669827	0.0396809381340644	0.0521452976116413	0.0529600145710695	0.0373288270282616	0.0455287693362592
123.770833333494	53.8541666669827	0.0393642733227986	0.0520700530037866	0.0528390518441732	0.0372241965166032	0.0453743936718404
123.812500000161	53.8541666669827	0.0410303166706497	0.0539206316479215	0.0545659689768285	0.0397868424293033	0.0473259399311757
123.854166666829	53.8541666669827	0.0404696411200848	0.0536543023481762	0.0539527613287914	0.0394579466237026	0.0468836628551887
123.937500000164	53.8541666669827	0.0389911559833689	0.0514842348631208	0.052239854654018	0.0364820570546008	0.0447993256387771
123.979166666831	53.8541666669827	0.0385373456564037	0.051073840731289	0.0520171243115853	0.0362070833301807	0.0444588485073647
124.020833333499	53.8541666669827	0.0383062589506505	0.0505443440143221	0.0518026738852298	0.0359737071197112	0.0441567459924784
124.062500000166	53.8541666669827	0.0381888446787384	0.0511744990472762	0.0515784021775914	0.0358546485625795	0.0441990986165464
124.104166666834	53.8541666669827	0.0381885133483927	0.0512171247336147	0.0514773101441222	0.0361170149573635	0.0442499907958733
124.145833333501	53.8541666669827	0.0383757814278618	0.0509831548467082	0.0516695230381504	0.0363263966248371	0.0443387139843894
124.187500000169	53.8541666669827	0.0383574623333195	0.0508385189602722	0.051511889123511	0.036429499416182	0.0442843424583212
124.229166666836	53.8541666669827	0.0383327506792649	0.0507264284609635	0.0516216101045811	0.0356084588728905	0.044072312029425
124.270833333504	53.8541666669827	0.0385176017070609	0.0509944937978483	0.0519805306925905	0.0360080550596833	0.0443751703142957
124.312500000171	53.8541666669827	0.0385559413117598	0.0506933473216158	0.0517497944771209	0.0362235604058755	0.044305660879093
124.354166666839	53.8541666669827	0.038448850126234	0.0511561985845315	0.0515456679141173	0.0362811714867017	0.0443579720278961
124.395833333506	53.8541666669827	0.0386066230148677	0.0514193958939791	0.0522614138487345	0.035955783984817	0.0445608041855996
124.437500000174	53.8541666669827	0.0385968641037302	0.0515087872478897	0.0522787245849874	0.0359732838514014	0.0445894149470022
124.520833333509	53.8541666669827	0.0394540915334605	0.0520572504743465	0.0522074193032936	0.0364009852307502	0.0450299366354627
124.562500000177	53.8541666669827	0.0397003026861385	0.051946054458717	0.0527978850245349	0.0368667180166714	0.0453277400465154
124.604166666844	53.8541666669827	0.0395723106067265	0.0522933878614766	0.0528065155636242	0.036259098089237	0.0452328280302661
124.645833333512	53.8541666669827	0.0398262110938333	0.0522615434785218	0.0527732499165207	0.036349940319562	0.0453027362021095
124.687500000179	53.8541666669827	0.0398661195265971	0.052265468676227	0.0529735752261333	0.036254013006781	0.0453397941089346
124.729166666847	53.8541666669827	0.0399442320447548	0.0523329056616591	0.0527661204153523	0.0361436251275942	0.0452967208123401
124.812500000182	53.8541666669827	0.039756612477358	0.0521235162738853	0.0525405773647369	0.0359222505479311	0.0450857391659778
124.895833333517	53.8541666669827	0.0412266207472327	0.0531226215131047	0.0536548847184706	0.0368858168134589	0.0462224859480667
124.979166666852	53.8541666669827	0.0415989317033876	0.0540122040166681	0.0542194783965327	0.0385643681164855	0.0470987455582685
125.020833333519	53.8541666669827	0.041245314690737	0.0534454283849502	0.054255739013289	0.0373374061939288	0.0465709720707262
125.062500000187	53.8541666669827	0.041153440468444	0.0530498280595425	0.0535818419583221	0.0369183521650424	0.0461758656628378
125.104166666854	53.8541666669827	0.042072512255647	0.0536771923204845	0.0542594053767694	0.0384475959857797	0.0471141764846702
125.145833333522	53.8541666669827	0.0422519674122034	0.0540104632140591	0.0548581350316713	0.0384489216586325	0.0473923718291416
125.187500000189	53.8541666669827	0.0427680984022561	0.0542229406311303	0.0547839988248985	0.0392796540437298	0.0477636729755037
125.229166666857	53.8541666669827	0.0419983394372434	0.0541989704927281	0.0547005542492591	0.0387800627928498	0.0474194817430201
125.270833333524	53.8541666669827	0.0418789469857701	0.0542226565929063	0.0544453781217874	0.0383380211925489	0.0472212507232532
125.312500000192	53.8541666669827	0.0430112681563922	0.05478445492608	0.0552584928455654	0.0397977229557573	0.0482129847209487
125.35416666686	53.8541666669827	0.0440148763250825	0.0562491816870405	0.0562773863655845	0.0402104521001758	0.0491879741194708
125.395833333527	53.8541666669827	0.043896366277176	0.0558008021967606	0.056640683374594	0.0407715919978389	0.0492773609615924
125.479166666862	53.8541666669827	0.045351852716295	0.0571357018152417	0.0573654792209831	0.0417348505598334	0.0503969710780883
125.52083333353	53.8541666669827	0.0451854755462835	0.057435211109111	0.0579996453367497	0.0417346856250003	0.0505887544042861
125.562500000197	53.8541666669827	0.0448948873996172	0.0571227798393638	0.0573525920691952	0.0414373748705856	0.0502019085446904
125.604166666865	53.8541666669827	0.0446379458300718	0.0572588598114992	0.0574667750923466	0.0415760645305914	0.0502349113161272
125.645833333532	53.8541666669827	0.0445344835797433	0.0572656158505253	0.0568300335904996	0.0411749541426318	0.04995127179085
125.6875000002	53.8541666669827	0.0446174396784265	0.0572729174632925	0.0574190046826797	0.0411409456668227	0.0501125768728053
125.770833333535	53.8541666669827	0.0438073085513085	0.0555559118400391	0.0560469573797649	0.0398058757768129	0.0488040133869813
125.812500000202	53.8541666669827	0.04370885752256	0.0553971772902526	0.0558150142472919	0.0396415827577264	0.0486406579544577
125.85416666687	53.8541666669827	0.0441389215819882	0.0560280303952149	0.0564416940517185	0.0403073319132648	0.0492289944855466
125.895833333537	53.8541666669827	0.0440269354566524	0.0563776153311039	0.0565625292183864	0.0403054030038161	0.0493181207524897
125.937500000205	53.8541666669827	0.0437932442045693	0.0557848278584671	0.0559288434847135	0.0397284712605693	0.0488088467020798
125.979166666872	53.8541666669827	0.043790249534153	0.055804425447525	0.0559176702698536	0.0396854238800134	0.0487994422828863
126.02083333354	53.8541666669827	0.0443635101135582	0.0566677222689092	0.0566288252512753	0.0405329981177315	0.0495482639378685
126.062500000207	53.8541666669827	0.045503933041511	0.0569536020484556	0.0575265824922997	0.0416019941646526	0.0503965279367297
126.104166666875	53.8541666669827	0.0460092875179869	0.0578665889876236	0.0577886421996155	0.0417422108058683	0.0508516823777736
126.145833333543	53.8541666669827	0.0452660586209533	0.0567036163231648	0.0572824083632564	0.0405424815677169	0.0499486412187728
126.18750000021	53.8541666669827	0.0445808363641169	0.0566665025795575	0.0566197970575644	0.0401667045226159	0.0495084601309637
126.229166666878	53.8541666669827	0.0445828396847664	0.0563841840694751	0.0565996465538749	0.0398341659878887	0.0493502090740013
126.270833333545	53.8541666669827	0.0453096243567393	0.0566514485734436	0.0572676854879355	0.0405175419504191	0.0499365750921344
120.020833333416	53.8125000003152	0.0347161161247503	0.0496381407601762	0.049828984529316	0.0323425871848046	0.0416314571497618
120.062500000084	53.8125000003152	0.034437553061883	0.0495424439445541	0.0502178370531338	0.0323269209434452	0.041631188750754
120.104166666751	53.8125000003152	0.0320250066459311	0.0500632667606661	0.0502810029339246	0.0324384109806875	0.0412019218303023
120.187500000086	53.8125000003152	0.0353803494034949	0.049133929082845	0.051090776277059	0.0325548525743494	0.0420399768344371
120.270833333421	53.8125000003152	0.0367543507709237	0.0503882799374783	0.0515557514330449	0.0351912313842195	0.0434724033814166
120.312500000089	53.8125000003152	0.0352629368730691	0.0491376574813333	0.0507715368005235	0.032217198566967	0.0418473324304732
120.354166666756	53.8125000003152	0.0368119832048557	0.0505639598361261	0.0513705547340406	0.0356451891364605	0.0435979217278707
120.395833333424	53.8125000003152	0.03704561110554	0.0491224337714139	0.0512855455897966	0.0344199246200966	0.0429683787717118
120.437500000091	53.8125000003152	0.0357892812491529	0.0505931722165922	0.0513708917830282	0.0361889866500273	0.0434855829747001
120.479166666759	53.8125000003152	0.0354291695303818	0.0506419623228005	0.0514689839320657	0.0360577746758317	0.0433994726152699
120.520833333427	53.8125000003152	0.0362631787152898	0.0501059077078204	0.0514058100242594	0.0349751111945529	0.0431875019104806
120.562500000094	53.8125000003152	0.0360646462507877	0.0502042020018499	0.0514789952090197	0.0349340010852424	0.0431704611367249
120.604166666762	53.8125000003152	0.0354682086387143	0.0504132859330256	0.0513169393375339	0.0361971292503935	0.0433488907899168
120.645833333429	53.8125000003152	0.0347140049321094	0.0502440745942902	0.0513306644376526	0.0363375824467815	0.0431565816027084
120.687500000097	53.8125000003152	0.0348511208629033	0.0504190417475515	0.0515663277178827	0.0361135821423796	0.0432375181176793
120.729166666764	53.8125000003152	0.0373532165032245	0.0507079547998313	0.0514537279433614	0.0360322273410121	0.0438867816468573
120.770833333432	53.8125000003152	0.0373536489380017	0.0505177759639246	0.0512782345664585	0.0358219627403301	0.0437429055521787
120.812500000099	53.8125000003152	0.0347630234330206	0.0503647490676186	0.0514086723687373	0.036016244254949	0.0431381722810814
120.854166666767	53.8125000003152	0.0352141593091793	0.0508858633677892	0.0512731689354935	0.0361348345561091	0.0433770065421428
120.895833333434	53.8125000003152	0.0372648376278763	0.050530502427521	0.0512079441846385	0.0359518329299081	0.043738779292486
120.937500000102	53.8125000003152	0.0377745078033006	0.0510476870475224	0.0515079198775174	0.0364110480749588	0.0441852907008248
120.979166666769	53.8125000003152	0.0362737785157949	0.050293691363208	0.051085100515866	0.0361822774916886	0.0434587119716394
121.020833333437	53.8125000003152	0.0340883391324004	0.0504720050686471	0.0514726569074858	0.0363710493948454	0.0431010126258447
121.062500000104	53.8125000003152	0.0352611995731313	0.0502501643472996	0.0513266290838852	0.0363032372482748	0.0432853075631477
121.104166666772	53.8125000003152	0.0354921699500266	0.050562650721649	0.0514021826044951	0.0355938371054685	0.0432627100954098
121.187500000107	53.8125000003152	0.0356661668647855	0.0502953543474221	0.0516055485119961	0.0355428424116382	0.0432774780339605
121.229166666774	53.8125000003152	0.0361936635016313	0.0507384251347457	0.0517506159079736	0.0361513888947384	0.0437085233597723
121.354166666777	53.8125000003152	0.037626268769031	0.0507422136923268	0.0519226062796681	0.0357396226035125	0.0440076778361346
121.395833333445	53.8125000003152	0.0379183156379638	0.0511099596650617	0.0516229985236931	0.0362129833402804	0.0442160642917497
121.437500000112	53.8125000003152	0.0387005170107264	0.051460549049393	0.0527684400829091	0.0365367033252084	0.0448665523670592
121.47916666678	53.8125000003152	0.0388676119629605	0.0516186458684379	0.0528838151240787	0.0369713728398833	0.0450853614488401
121.520833333447	53.8125000003152	0.0383597828235422	0.051250706125606	0.0524094566631717	0.0362958943860529	0.0445789599995932
121.562500000115	53.8125000003152	0.0381233193296323	0.0506254853582212	0.0523792427535739	0.035995815356265	0.0442809656994231
121.604166666782	53.8125000003152	0.0382330402602942	0.0508623344880101	0.0521684041360588	0.0364072655226011	0.044417761101741
121.64583333345	53.8125000003152	0.0389322052109069	0.05173074814206	0.0527722484925128	0.0368465950865518	0.0450704492330079
121.687500000117	53.8125000003152	0.03925400525336	0.0520715254187992	0.0533400077791477	0.0369267654889221	0.0453980759850572
121.729166666785	53.8125000003152	0.0407395068659115	0.0536852084763807	0.0543902010909134	0.039918722152761	0.0471834096464916
121.770833333452	53.8125000003152	0.040560771129083	0.0530668357649941	0.0544862037548632	0.0395379824722491	0.0469129482802974
121.81250000012	53.8125000003152	0.0403017977121657	0.053017623483462	0.0541204115240026	0.0393229037072822	0.0466906841067281
121.854166666787	53.8125000003152	0.0390775266560535	0.0517892951440593	0.0531580250335535	0.0367433223050046	0.0451920422846677
121.895833333455	53.8125000003152	0.0398970895186082	0.0526369501015287	0.0532095000664865	0.0387041623816279	0.0461119255170628
121.937500000122	53.8125000003152	0.0389880452755269	0.0519535474636493	0.0527568195395241	0.0366180555352236	0.045079116953481
122.020833333457	53.8125000003152	0.0404406241690399	0.0532612959584263	0.0539706871844627	0.0395210852693503	0.0467984231453198
122.062500000125	53.8125000003152	0.0401984806859966	0.0526101288241543	0.0533706542146247	0.0391912549876195	0.0463426296780988
122.104166666793	53.8125000003152	0.0408589353553328	0.0531807066201183	0.0539268194960757	0.0393597873875866	0.0468315622147783
122.187500000128	53.8125000003152	0.0403197880236218	0.0526170212884725	0.0534582172950512	0.0387868559214772	0.0462954706321557
122.229166666795	53.8125000003152	0.0392016153634794	0.0518729196444105	0.0527360902804651	0.0365943718934596	0.0451012492954537
122.270833333463	53.8125000003152	0.0396702043785293	0.0521961731456664	0.0528054631097543	0.0369312060871282	0.0454007616802695
122.31250000013	53.8125000003152	0.0402788927617783	0.0531281152516292	0.0535892903947528	0.0394808337092904	0.0466192830293627
122.354166666798	53.8125000003152	0.0405318470285042	0.0531878606476856	0.0532354732286364	0.0389884452666721	0.0464859065428746
122.395833333465	53.8125000003152	0.0415298817245645	0.0537903720116385	0.0544723096891462	0.0396016252361864	0.0473485471653839
122.437500000133	53.8125000003152	0.0411882964246658	0.0534711979640287	0.0538810114778356	0.0393763682216407	0.0469792185220427
122.4791666668	53.8125000003152	0.0391206232617981	0.0518424134893104	0.0528200243855748	0.0365903318617832	0.0450933482496166
122.520833333468	53.8125000003152	0.0381785091460444	0.050823057776302	0.0518043018053217	0.035774398786893	0.0441450668786403
122.562500000135	53.8125000003152	0.0392689573360143	0.0511541326980162	0.0522609011747612	0.0366576164419908	0.0448354019126956
122.604166666803	53.8125000003152	0.0394755249220347	0.0517243137615986	0.0525631907596602	0.036991981511544	0.0451887527387094
122.64583333347	53.8125000003152	0.0394255437844469	0.0518600488372633	0.0522648146326582	0.0369403183738375	0.0451226814070515
122.687500000138	53.8125000003152	0.0397473322050436	0.0522894847042188	0.0530222544063111	0.0367955641718302	0.0454636588718509
122.729166666805	53.8125000003152	0.0406393440717366	0.0527918572339999	0.0536003508702816	0.039090119604772	0.0465304179451975
122.770833333473	53.8125000003152	0.0414919992391564	0.0539859550291219	0.0547774820726684	0.0400164739332765	0.0475679775685558
122.81250000014	53.8125000003152	0.0411432926542877	0.0534816909948875	0.0539300045567959	0.0390931674718104	0.0469120389194454
122.895833333476	53.8125000003152	0.0399019067294756	0.0522177330313702	0.0530475546781257	0.0367042709561654	0.0454678663487842
122.937500000143	53.8125000003152	0.0395920330044254	0.0520694076451522	0.0522775984156984	0.0365686668821897	0.0451269264868664
122.979166666811	53.8125000003152	0.0396517602012941	0.0518139955146062	0.0525918381616138	0.0371380470186492	0.0452989102240408
123.020833333478	53.8125000003152	0.0397103154024638	0.0519115102124086	0.0523285949729293	0.0365456597133525	0.0451240200752886
123.062500000146	53.8125000003152	0.0398460272330602	0.0518877461827854	0.052581753086823	0.0364997650271367	0.0452038228824513
123.104166666813	53.8125000003152	0.0395868733306412	0.0519279075222285	0.0522509351317184	0.0364479722675488	0.0450534220630342
123.145833333481	53.8125000003152	0.0398540163329175	0.0522569302338334	0.0530165547925449	0.0370998558753149	0.0455568393086527
123.187500000148	53.8125000003152	0.0411968104788802	0.0531430973642878	0.0539311114169256	0.0390493463425643	0.0468300914006645
123.229166666816	53.8125000003152	0.0414292953770556	0.0533364543182471	0.0538515317229307	0.0400530080826423	0.0471675723752189
123.270833333483	53.8125000003152	0.0411728205278334	0.0533068939993706	0.054141089656282	0.0400268568870127	0.0471619152676247
123.312500000151	53.8125000003152	0.0410881570001144	0.053119191398692	0.0538671179413919	0.0394219066432254	0.0468740932458559
123.354166666818	53.8125000003152	0.0418278251031981	0.0542242039292579	0.0549661178059699	0.0405663908969261	0.047896134433838
123.395833333486	53.8125000003152	0.0427822481298462	0.0551074168273508	0.0558098799603501	0.0414826232370753	0.0487955420386556
123.437500000153	53.8125000003152	0.0419465020355471	0.0541850953512634	0.0549939767706767	0.0398791185450571	0.0477511731756361
123.479166666821	53.8125000003152	0.0405177680701437	0.053159653188964	0.0538394516968687	0.0384537266632632	0.0464926499048099
123.520833333488	53.8125000003152	0.0396727844326889	0.0518009051475961	0.052647911499334	0.0369874239975691	0.045277256269297
123.562500000156	53.8125000003152	0.0395032790099203	0.0519199385405792	0.0524168019521977	0.036635697198103	0.0451189291752001
123.604166666823	53.8125000003152	0.0395762854900511	0.0519544526264363	0.0527613969734457	0.0366018800867998	0.0452235037941832
123.645833333491	53.8125000003152	0.039678976792742	0.0518798805533889	0.0527671780429131	0.0365999570987141	0.0452314981219395
123.687500000158	53.8125000003152	0.03923249922446	0.0519624926415617	0.0521084455113195	0.036776653662893	0.0450200227600586
123.729166666826	53.8125000003152	0.0397743013233262	0.0518425092572614	0.0530823395831071	0.0369443807827895	0.045410882736621
123.770833333494	53.8125000003152	0.0398918395666111	0.0520450039952164	0.053328286573284	0.0373309701131279	0.0456490250620599
123.812500000161	53.8125000003152	0.0415908913392906	0.0540840627775232	0.0552337759027498	0.0401811168995473	0.0477724617297777
123.854166666829	53.8125000003152	0.0412623798492373	0.0540692211616433	0.0545095989277852	0.0395650126386739	0.0473515531443349
123.895833333496	53.8125000003152	0.0396500334679207	0.0525302618166117	0.0531020848798504	0.0368410494234487	0.0455308573969579
123.937500000164	53.8125000003152	0.0391550715773088	0.0522112096298399	0.052221833894568	0.0368530172608534	0.0451102830906425
123.979166666831	53.8125000003152	0.0392576229013763	0.0520169961423397	0.0519914261795344	0.0370476807357268	0.0450784314897443
124.020833333499	53.8125000003152	0.039333063379953	0.0519878155707116	0.0527375046556204	0.0365596641758806	0.0451545119455414
124.062500000166	53.8125000003152	0.0393516402438476	0.052171480121318	0.052842170454118	0.0369581449273252	0.0453308589366522
124.104166666834	53.8125000003152	0.0396814202977323	0.0521694633265491	0.0528531491289088	0.0370397358387012	0.0454359421479728
124.145833333501	53.8125000003152	0.0386738895727504	0.051284914346796	0.0519826086283981	0.036163867719239	0.0445263200667959
124.187500000169	53.8125000003152	0.0383879585775945	0.0511975822105789	0.05158552672519	0.0362579513294469	0.0443572547107026
124.229166666836	53.8125000003152	0.037778923357732	0.0512579803379401	0.0518709861815874	0.035846827628569	0.0441886793764571
124.270833333504	53.8125000003152	0.0385750611160565	0.0508096979841261	0.051759811689671	0.0367863119859536	0.0444827206939518
124.312500000171	53.8125000003152	0.0386006946359259	0.0514404756418861	0.0517838644198107	0.035423499954066	0.0443121336629222
124.354166666839	53.8125000003152	0.0383030914717407	0.0514494590952203	0.0518238338724759	0.0359404816499888	0.0443792165223564
124.395833333506	53.8125000003152	0.0387022736697733	0.0515223186940246	0.051897304748209	0.0358701370085652	0.044498008530143
124.437500000174	53.8125000003152	0.0393291335757938	0.0520302146512832	0.0521032870572153	0.0362427295285831	0.0449263412032189
124.479166666841	53.8125000003152	0.0394528851842134	0.0519442483803969	0.0523134444392169	0.0360288343760525	0.0449348530949699
124.520833333509	53.8125000003152	0.039743434186782	0.051872745213507	0.0525385464917551	0.0369558933372911	0.0452776548073338
124.562500000177	53.8125000003152	0.0392418025699676	0.0516842136572778	0.0521392828237273	0.0360957594623552	0.044790264628332
124.604166666844	53.8125000003152	0.0399337575177088	0.0524631645003715	0.0528532476903903	0.036195333739486	0.0453613758619891
124.645833333512	53.8125000003152	0.0396292702980888	0.0522682752867575	0.0522221272752433	0.0362170799581276	0.0450841882045543
124.687500000179	53.8125000003152	0.0399806193249201	0.0520252491455112	0.0526904744312127	0.0362237479470399	0.045230022712171
124.729166666847	53.8125000003152	0.0393213822370487	0.0515207972663099	0.0520860242967697	0.0362090673892191	0.0447843177973369
124.770833333514	53.8125000003152	0.0394227660885903	0.0519390678981597	0.0522112759590821	0.0364283501575001	0.0450003650258331
124.812500000182	53.8125000003152	0.0399503412289394	0.0518661020971348	0.052697313078548	0.0366170435303736	0.045282699983749
124.895833333517	53.8125000003152	0.0408343834629443	0.0527382612348363	0.0535191215329519	0.0368142055259722	0.0459764929391762
124.937500000184	53.8125000003152	0.0400250508627107	0.0520465373056849	0.052909479768054	0.0359855788043168	0.0452416616851916
124.979166666852	53.8125000003152	0.0414446949455005	0.0536244956955893	0.0541818178253885	0.0385734824147866	0.0469561227203162
125.020833333519	53.8125000003152	0.0414258013398588	0.0530644494468616	0.0535917527576405	0.0368682399195347	0.0462375608659739
125.104166666854	53.8125000003152	0.0413866335692379	0.0528966846572183	0.0537383852445536	0.0366469494782803	0.0461671632373225
125.145833333522	53.8125000003152	0.0420793476604882	0.0541452876563182	0.054707293597064	0.0392188300589479	0.0475376897432046
125.187500000189	53.8125000003152	0.0424452500072106	0.0542634170554908	0.0548068765010758	0.0392727749005835	0.0476970796160902
125.229166666857	53.8125000003152	0.0422638678566898	0.0542342560917078	0.0547507354012386	0.038410643981484	0.04741487583278
125.270833333524	53.8125000003152	0.0430361911771046	0.0545762433582086	0.0553446885036124	0.039153163085902	0.0480275715312069
125.312500000192	53.8125000003152	0.0440134031567012	0.0557477850281322	0.0560567793368141	0.0403253512460574	0.0490358296919262
125.35416666686	53.8125000003152	0.0436168755445368	0.055306319540108	0.0558178052675118	0.0403311926378715	0.048768048247507
125.395833333527	53.8125000003152	0.043801807917722	0.0558986631054032	0.056298158654002	0.0408387544371121	0.0492093460285598
125.437500000195	53.8125000003152	0.0443165430931618	0.0564407066703422	0.0564457027041139	0.0409776376465739	0.049545147528548
125.479166666862	53.8125000003152	0.0453273871580633	0.0573708651594516	0.05758039863084	0.041689722822236	0.0504920934426477
125.52083333353	53.8125000003152	0.0442198697684892	0.0564775423204292	0.0570596596822809	0.0410438485494906	0.0497002300801725
125.562500000197	53.8125000003152	0.0442925111309651	0.05613606642615	0.0567809907770294	0.040762048136416	0.0494929041176401
125.604166666865	53.8125000003152	0.0439504236226038	0.055972675420609	0.0562074866274285	0.0403282556196543	0.0491147103225739
125.645833333532	53.8125000003152	0.0439778480651263	0.0560768973805034	0.0562163346129132	0.0403186183159966	0.0491474245936349
125.6875000002	53.8125000003152	0.0450718796716117	0.0567561996549485	0.0569721496434479	0.0410110813509879	0.049952827580249
125.729166666867	53.8125000003152	0.0452130164822414	0.0574006215705879	0.0573019110073905	0.0416644981376523	0.050395011799468
125.770833333535	53.8125000003152	0.0457339695308362	0.057892060087819	0.057768586798097	0.0415588655565298	0.0507383704933205
125.812500000202	53.8125000003152	0.0455000337084146	0.0572287851147333	0.0582129004660108	0.0415086403455249	0.0506125899086709
125.85416666687	53.8125000003152	0.0459223265890042	0.0574956212017235	0.058481008049107	0.0421272660926167	0.0510065554831129
125.895833333537	53.8125000003152	0.0450090285563927	0.0566763746836782	0.0572263471083614	0.0405073102837137	0.0498547651580365
125.937500000205	53.8125000003152	0.044499720792053	0.0560559928569122	0.0566904073822321	0.0398331283408209	0.0492698123430046
125.979166666872	53.8125000003152	0.0444819451408126	0.0560404152619916	0.056611939161937	0.0398452929292945	0.0492448981235089
126.02083333354	53.8125000003152	0.0450657016083866	0.0566875289623812	0.0572729029251661	0.0405967197650559	0.0499057133152475
126.062500000207	53.8125000003152	0.0455684639606642	0.0575155936899119	0.0584380671583806	0.0414122847486779	0.0507336023894086
126.104166666875	53.8125000003152	0.0455572950391243	0.0571969926810394	0.0577545278414596	0.0414627494886992	0.0504928912625806
126.145833333543	53.8125000003152	0.0462150783494548	0.0578253054478748	0.0583915957670437	0.0416788776955045	0.0510277143149694
126.18750000021	53.8125000003152	0.0456652256756441	0.0572044553803634	0.0577008709901073	0.0414126739938035	0.0504958065099796
126.229166666878	53.8125000003152	0.0450970789728188	0.0566037385130355	0.0571694044282654	0.0404580453661363	0.049832066820064
126.270833333545	53.8125000003152	0.0453204862312934	0.0566181081818518	0.0571766892157446	0.0404580321483345	0.0498933289443061
126.312500000213	53.8125000003152	0.0458616565767347	0.0571547590316829	0.0577353176354631	0.0409625572355366	0.0504285726198543
126.35416666688	53.8125000003152	0.0465290622667999	0.0585643193667512	0.0584512466370427	0.0416571812062795	0.0513004523692183
126.395833333548	53.8125000003152	0.0465033818105322	0.0584706597479895	0.0584377551073197	0.0420293775687049	0.0513602935586366
126.437500000215	53.8125000003152	0.0468549926217798	0.0584207284372004	0.059023240312495	0.0420039704602581	0.0515757329579333
126.479166666883	53.8125000003152	0.0458946145689587	0.0578339343451932	0.0584306370331247	0.0412989798870033	0.05086454145857
126.52083333355	53.8125000003152	0.0464465354043651	0.0578284708491956	0.0586887414795302	0.0415914373404052	0.051138796268374
120.020833333416	53.7708333336476	0.0353746733114958	0.0490080827296202	0.0509483628445845	0.0325045841972236	0.041958925770731
120.062500000084	53.7708333336476	0.0366910710691939	0.0503339198284391	0.0514051193275256	0.0352353442937848	0.0434163636297358
120.145833333419	53.7708333336476	0.034918155230539	0.0491464790258085	0.0514929285354453	0.0322910701700236	0.0419621582404541
120.187500000086	53.7708333336476	0.0365313231250513	0.0503799468875454	0.051176100887693	0.0359301713511075	0.0435043855628493
120.229166666754	53.7708333336476	0.0371482318420821	0.0503305049067994	0.0515016117667815	0.0356032458797265	0.0436458985988474
120.270833333421	53.7708333336476	0.0354845300421005	0.050645366176538	0.0516664697374179	0.0358826805790194	0.0434197616337689
120.312500000089	53.7708333336476	0.0369646746713241	0.0489922086893462	0.0515074793808554	0.0342900878286235	0.0429386126425373
120.354166666756	53.7708333336476	0.035967685411774	0.0503411423096101	0.0516849217304086	0.036202188027802	0.0435489843698987
120.395833333424	53.7708333336476	0.0356947141921327	0.0508479598658929	0.0512924454305078	0.0364500036042691	0.0435712807732006
120.479166666759	53.7708333336476	0.0355693661695636	0.0506374057965896	0.0513652385417749	0.0362858131875256	0.0434644559238634
120.520833333427	53.7708333336476	0.0352309403331977	0.0507329573042607	0.0515467512971239	0.0364059643301759	0.0434791533161896
120.562500000094	53.7708333336476	0.0346227310610359	0.0506359764616346	0.0511107285876913	0.0362101636259017	0.0431448999340659
120.604166666762	53.7708333336476	0.0345371487383418	0.0506975229479143	0.0511712166241858	0.0361786738884921	0.0431461405497335
120.645833333429	53.7708333336476	0.0352789295368062	0.0507444459691927	0.0511085150630122	0.0362177627797397	0.0433374133371877
120.687500000097	53.7708333336476	0.0340038994384626	0.0508484736482909	0.0511831580993871	0.0365639588901596	0.0431498725190751
120.729166666764	53.7708333336476	0.035861730835232	0.050234305801886	0.0513561613373152	0.0361617281237493	0.0434034815245456
120.770833333432	53.7708333336476	0.0348615239776783	0.0503855574198797	0.0514225802424142	0.0360331515503877	0.04317570329759
120.812500000099	53.7708333336476	0.0342284059378523	0.0503027386570859	0.0514504763399859	0.036780608111242	0.0431905572615415
120.854166666767	53.7708333336476	0.0376499065692353	0.0504604552621677	0.0515260282359641	0.0360157990505307	0.0439130472794744
120.895833333434	53.7708333336476	0.0383202950915776	0.0507715091930561	0.051359403174837	0.0360510536461723	0.0441255652764107
120.937500000102	53.7708333336476	0.0382550356181384	0.0509336554541767	0.051906436498449	0.0362894749064806	0.0443461506193112
120.979166666769	53.7708333336476	0.0377050607599874	0.051076337416331	0.0514612060931058	0.0364511578381049	0.0441734405268823
121.020833333437	53.7708333336476	0.0378362400023343	0.0504554497118303	0.051179281391288	0.036052847431602	0.0438809546342637
121.104166666772	53.7708333336476	0.0374873397858517	0.0504481180817501	0.0509990844734786	0.0361411956162354	0.0437689344893289
121.145833333439	53.7708333336476	0.0374826882842032	0.0503782098437807	0.0514268322319288	0.0361051414329809	0.0438482179482234
121.187500000107	53.7708333336476	0.0374892975014406	0.0501640483702465	0.0514604064770075	0.036249776701283	0.0438408822624944
121.229166666774	53.7708333336476	0.0383515427926221	0.0512426650941273	0.0526094505235055	0.0365710567906985	0.0446936788002383
121.270833333442	53.7708333336476	0.0375685905314095	0.0507271807262696	0.0513062668244625	0.0359706624644922	0.0438931751366584
121.31250000011	53.7708333336476	0.0383902962897383	0.0513914521478102	0.0525118874001521	0.0364085722692698	0.0446755520267426
121.354166666777	53.7708333336476	0.0390525103396938	0.0521154768349376	0.0529512621220053	0.0371141254861311	0.0453083436956919
121.395833333445	53.7708333336476	0.0389256690052448	0.0518831908414171	0.0527604812636072	0.0369839985025739	0.0451383349032108
121.437500000112	53.7708333336476	0.0389730281592016	0.051529284018275	0.0526792304624417	0.0367331471117548	0.0449786724379183
121.520833333447	53.7708333336476	0.0390755578597921	0.0524753999188077	0.0529810844171418	0.0384498541995608	0.0457454740988256
121.562500000115	53.7708333336476	0.0391527514009232	0.051673388893098	0.0530328405627679	0.0369661702581744	0.0452062877787409
121.604166666782	53.7708333336476	0.0390104649688398	0.051975908521238	0.0527836651337293	0.0367674382811923	0.0451343692262498
121.64583333345	53.7708333336476	0.0393359130500808	0.0521459374976416	0.0532465192244825	0.0384629750161898	0.0457978361970987
121.687500000117	53.7708333336476	0.0397738914132633	0.0529364362097116	0.0539215373384965	0.0392927078986933	0.0464811432150412
121.729166666785	53.7708333336476	0.0407976413547452	0.0536278363830547	0.0546129672796358	0.0398956604264016	0.0472335263609593
121.770833333452	53.7708333336476	0.0410657337360635	0.0542482842408066	0.0550759024222724	0.0400854836724535	0.047618851017899
121.81250000012	53.7708333336476	0.0403426923348676	0.0530364711850469	0.053972386633432	0.0393782371721075	0.0466824468313635
121.854166666787	53.7708333336476	0.0399186405920061	0.0529245402987397	0.0537846041983575	0.0386704031085991	0.0463245470494256
121.895833333455	53.7708333336476	0.0395337845690671	0.0524155412627094	0.0529775575640791	0.0376936459087951	0.0456551323261627
121.937500000122	53.7708333336476	0.0395886172445963	0.0518751942378006	0.0529948369581448	0.0373508482638758	0.0454523741761044
121.97916666679	53.7708333336476	0.0401395961274587	0.05262250451988	0.05354834196202	0.0387427936748023	0.0462633090710403
122.020833333457	53.7708333336476	0.0409592538649228	0.0539360470056795	0.0542238935676255	0.0396853343925062	0.0472011322076835
122.062500000125	53.7708333336476	0.0411247800394488	0.0537022260904264	0.054595698617202	0.0400316295439636	0.0473635835727602
122.104166666793	53.7708333336476	0.0411440042538151	0.053763117043518	0.0542200883121808	0.039604905165255	0.0471830286936922
122.14583333346	53.7708333336476	0.0415980605871	0.054202815513962	0.0553623655755982	0.0407542857923414	0.0479793818672504
122.187500000128	53.7708333336476	0.0394765557995952	0.0519059379900377	0.0528000863212635	0.0369664317845702	0.0452872529738666
122.229166666795	53.7708333336476	0.0390442645922188	0.0519463063505554	0.0525917291705322	0.0363304323874695	0.044978183125194
122.270833333463	53.7708333336476	0.0392904796427271	0.0524683946305743	0.0525281799234271	0.0368835795684285	0.0452926584412892
122.31250000013	53.7708333336476	0.0393924788888725	0.0518138938432385	0.0526503056281065	0.0362977741105201	0.0450386131176844
122.354166666798	53.7708333336476	0.0407960980249958	0.0530888829014664	0.0539450736428581	0.03896133155805	0.0466978465318426
122.395833333465	53.7708333336476	0.0413163000022641	0.0539136077915352	0.0544868717984254	0.0395173614514405	0.0473085352609163
122.437500000133	53.7708333336476	0.0406149522541041	0.0532485303742486	0.0536338906340543	0.039497184464583	0.0467486394317475
122.4791666668	53.7708333336476	0.0394335469489755	0.051720684124713	0.0524249364113748	0.0367475240686885	0.045081672888438
122.520833333468	53.7708333336476	0.0394213326152007	0.0520559359324585	0.0524597127520874	0.0371957666390366	0.0452831869846958
122.562500000135	53.7708333336476	0.0397411636675997	0.0522853409281902	0.0523558985634008	0.0367684656204826	0.0452877171949183
122.604166666803	53.7708333336476	0.0395148563280719	0.0518411864987781	0.0526116909594136	0.0368592346890389	0.0452067421188256
122.64583333347	53.7708333336476	0.0405527808677849	0.0528418548660706	0.0535691114127918	0.0391103812684407	0.046518532103772
122.687500000138	53.7708333336476	0.0411909235582215	0.0534707410724013	0.0539007600734451	0.0390545141318973	0.0469042347089913
122.729166666805	53.7708333336476	0.0414764466446179	0.0537495468815432	0.0541177232021628	0.0400358861262801	0.047344900713651
122.770833333473	53.7708333336476	0.0419239236882897	0.0542275839021813	0.0553388797919604	0.0401911784164923	0.0479203914497309
122.81250000014	53.7708333336476	0.0414403265732019	0.0536934637311932	0.0541179694161462	0.0396692268822836	0.0472302466507062
122.854166666808	53.7708333336476	0.0407664862715138	0.0528613245268885	0.0535262239648675	0.0390679687712121	0.0465555008836205
122.937500000143	53.7708333336476	0.0395118306077042	0.0516945312336158	0.0525106177056043	0.0368288235736757	0.04513645078015
122.979166666811	53.7708333336476	0.0396240872878111	0.0517374667753239	0.0522266677725729	0.0364469438083934	0.0450087914110253
123.020833333478	53.7708333336476	0.0396029604646348	0.0520162841102908	0.0527559944182419	0.0369607670468455	0.0453340015100032
123.062500000146	53.7708333336476	0.0398161098256155	0.0520091175044313	0.0524525206404727	0.0368959843477056	0.0452934330795563
123.104166666813	53.7708333336476	0.0397463916979069	0.0517302597825085	0.0525657310591478	0.0364755433081327	0.045129481461924
123.145833333481	53.7708333336476	0.0397924946351758	0.0519630274496226	0.0523576252965375	0.0367845958302474	0.0452244358028958
123.187500000148	53.7708333336476	0.0405185680060582	0.0525318453549853	0.053215532326801	0.0386018173933643	0.0462169407703022
123.229166666816	53.7708333336476	0.0414530650198375	0.053623326212223	0.054445963285943	0.0393103978995829	0.0472081881043966
123.312500000151	53.7708333336476	0.0413725182219182	0.054206277898991	0.0547064351160755	0.0399146676864964	0.0475499747308703
123.354166666818	53.7708333336476	0.0416459476581916	0.0541811557101248	0.0549537232013323	0.039939988429953	0.0476802037499004
123.395833333486	53.7708333336476	0.0428071291786612	0.0551929473548512	0.0557117263757921	0.0408845897960573	0.0486490981763405
123.437500000153	53.7708333336476	0.041686179381825	0.0545873366180071	0.0549121402587806	0.0405391754224287	0.0479312079202604
123.479166666821	53.7708333336476	0.0405515277415967	0.0531243246113059	0.053851969673192	0.038556862034812	0.0465211710152267
123.520833333488	53.7708333336476	0.0397663842030401	0.0522236641080981	0.0527436080455212	0.0365862518127241	0.0453299770423459
123.562500000156	53.7708333336476	0.0396985941713886	0.0522680058466442	0.0529960949498381	0.0369523488288857	0.0454787609491892
123.604166666823	53.7708333336476	0.0407036241547358	0.0533796679286021	0.0537841451558801	0.0388953938416413	0.0466907077702148
123.645833333491	53.7708333336476	0.0397474424227893	0.0522651168790243	0.0529820075771548	0.037335032317367	0.0455823997990839
123.687500000158	53.7708333336476	0.039629492673513	0.0520474875367833	0.0526147881208596	0.0368292545425953	0.0452802557184378
123.729166666826	53.7708333336476	0.0405859586286832	0.0533155049566295	0.0537753051260887	0.0387912080154185	0.046616994181705
123.770833333494	53.7708333336476	0.0403733698289467	0.0532079672467506	0.0540741265910901	0.0391205123817151	0.0466939940121256
123.812500000161	53.7708333336476	0.0418416127681067	0.0550785527190732	0.055443753887557	0.0407604840307975	0.0482811008513836
123.854166666829	53.7708333336476	0.0405973884214238	0.0533825048754762	0.0537501481985851	0.0387486049470672	0.0466196616106381
123.895833333496	53.7708333336476	0.0391541577213982	0.0520722411929412	0.05208906926932	0.0369313488348288	0.0450617042546221
123.937500000164	53.7708333336476	0.0396664738428515	0.0519758884350574	0.0530319604166006	0.0368532077567524	0.0453818826128155
123.979166666831	53.7708333336476	0.0397459794802016	0.0522412980471911	0.0531755820114751	0.0371776630545683	0.045585130648359
124.062500000166	53.7708333336476	0.0395681950150595	0.0521833982231255	0.0529414508349823	0.0363569084401655	0.0452624881283332
124.104166666834	53.7708333336476	0.0391337124169791	0.0518385149004692	0.0520834005148751	0.0367361285457247	0.044947939094512
124.145833333501	53.7708333336476	0.0384140592862178	0.0509227110625083	0.0515557802557015	0.0359668109360596	0.0442148403851218
124.229166666836	53.7708333336476	0.035749536466364	0.0508036935674683	0.0513692380001364	0.0354221584100596	0.0433361566110071
124.270833333504	53.7708333336476	0.0379472897912901	0.0508880358262057	0.0519208253902886	0.0355758504400558	0.04408300036196
124.312500000171	53.7708333336476	0.0387165209851577	0.051034294057776	0.0516687351327298	0.0363313512918493	0.0444377253668782
124.354166666839	53.7708333336476	0.0386927923181251	0.0512605885563782	0.0518936825462916	0.0360119772221941	0.0444647601607472
124.395833333506	53.7708333336476	0.0389931227765834	0.0517372076942999	0.0524063628336141	0.0362386542916556	0.0448438368990383
124.479166666841	53.7708333336476	0.0398237407370466	0.0519740820821141	0.0526750846608086	0.0366800131119973	0.0452882301479916
124.520833333509	53.7708333336476	0.0397203969973038	0.0520362359743608	0.052398938089941	0.0361605506477191	0.0450790304273312
124.562500000177	53.7708333336476	0.0394849733699131	0.051484484217977	0.0522105143099644	0.0366175892203302	0.0449493902795462
124.604166666844	53.7708333336476	0.0395979658705696	0.0525985733654412	0.0527141242630153	0.0364339362338264	0.0453361499332131
124.645833333512	53.7708333336476	0.0397277330464608	0.0519911856920729	0.0525391247663455	0.0365182554883468	0.0451940747483065
124.687500000179	53.7708333336476	0.0395742289256861	0.0519633871181339	0.0521986516620609	0.0363658967969666	0.0450255411257119
124.729166666847	53.7708333336476	0.0396806218257995	0.0519936330357491	0.0525256653471386	0.0364774266436018	0.0451693367130723
124.770833333514	53.7708333336476	0.0395992937686182	0.0522280535775354	0.0527679465613247	0.0363536495513139	0.045237235864698
124.812500000182	53.7708333336476	0.0405290016425756	0.0529365461054495	0.0534738916488492	0.0369158608697563	0.0459638250666577
124.854166666849	53.7708333336476	0.0405713755427144	0.0523909622683314	0.0529446844073726	0.0364486665861782	0.0455889222011491
124.895833333517	53.7708333336476	0.0398638231940985	0.0523137161469308	0.0528218464039421	0.0358187995388872	0.0452045463209646
124.937500000184	53.7708333336476	0.0403846573788996	0.0523863615932369	0.0528961846127223	0.0364073580283975	0.0455186404033141
124.979166666852	53.7708333336476	0.0410163891544789	0.0529345882859428	0.0534976040583523	0.036750459977112	0.0460497603689715
125.020833333519	53.7708333336476	0.0407062024420814	0.0526315154749028	0.0530931591148659	0.0368590144715636	0.0458224728758534
125.062500000187	53.7708333336476	0.0401792791284394	0.052244501510757	0.0528561500583021	0.0360338676251406	0.0453284495806598
125.104166666854	53.7708333336476	0.0402996440103931	0.0522948688652487	0.0529308392576177	0.0360805667111375	0.0454014797110993
125.145833333522	53.7708333336476	0.0408603688258271	0.052716489012197	0.0529820540916541	0.0361079672230625	0.0456667197881852
125.187500000189	53.7708333336476	0.0417228081950526	0.0534371784445038	0.0535772938545701	0.0369233113231197	0.0464151479543116
125.229166666857	53.7708333336476	0.0423162698048192	0.0543082929068391	0.0548016469762833	0.0385312635935377	0.0474893683203698
125.395833333527	53.7708333336476	0.0441042323544558	0.055875774474151	0.0562203355622789	0.0407729012574623	0.049243310912087
125.437500000195	53.7708333336476	0.0443044169974383	0.0567078242037736	0.0568424929153275	0.0409681645073017	0.0497057246559603
125.479166666862	53.7708333336476	0.0445213932667903	0.0571149336849143	0.0573211547601727	0.0410951069258939	0.0500131471594428
125.52083333353	53.7708333336476	0.0433782319826297	0.0550922876618424	0.0552141428844158	0.0396532519525016	0.0483344786203474
125.562500000197	53.7708333336476	0.0430166582229302	0.0551193956796541	0.0556334546136223	0.0394695241185318	0.0483097581586846
125.604166666865	53.7708333336476	0.04387782688377	0.0554208483633957	0.0560809869379573	0.0400047370349212	0.048846099805011
125.645833333532	53.7708333336476	0.0442282675408753	0.0561003531930403	0.0566905710744132	0.0403950534551596	0.0493535613158721
125.6875000002	53.7708333336476	0.0444504875033039	0.0560447454616259	0.0566271849946142	0.0403493993713622	0.0493679543327265
125.729166666867	53.7708333336476	0.0447162940873654	0.056678758675833	0.0566434388634762	0.0406614481820951	0.0496749849521924
125.770833333535	53.7708333336476	0.0451591762379563	0.0566938413344221	0.0576262786890008	0.0409552631718953	0.0501086398583186
125.812500000202	53.7708333336476	0.0456467078518542	0.0572549404690177	0.058167909160516	0.0417414914948736	0.0507027622440654
125.85416666687	53.7708333336476	0.0463618963935752	0.0584921055527833	0.0587460817756837	0.0423868924703594	0.0514967440481004
125.895833333537	53.7708333336476	0.0460413478016206	0.0580244986237717	0.0582597820068869	0.0419700302764609	0.051073914677185
125.937500000205	53.7708333336476	0.0460425503227982	0.0577753696010813	0.0587690211044168	0.0415793147173557	0.051041563936413
125.979166666872	53.7708333336476	0.0449981967652611	0.0567202836600444	0.0573789670317017	0.0405444194354431	0.0499104667231126
126.02083333354	53.7708333336476	0.0452237013871005	0.0566435519849595	0.0572724683943771	0.0404818057514097	0.0499053818794617
126.062500000207	53.7708333336476	0.0457651570850098	0.0568972266081652	0.057566625312336	0.0404662654824048	0.0501738186219789
126.104166666875	53.7708333336476	0.0455421728503519	0.0570272432239632	0.0576645628978957	0.0411340837910738	0.0503420156908211
126.145833333543	53.7708333336476	0.0461732751067957	0.0576618415441016	0.0585971635190251	0.0417367986830487	0.0510422697132428
126.18750000021	53.7708333336476	0.0471916002831123	0.0583547334256377	0.0588570975600815	0.0421797782659153	0.0516458023836867
126.229166666878	53.7708333336476	0.0465374569174993	0.0579479073100829	0.058496846761034	0.0414382825213878	0.051105123377501
126.270833333545	53.7708333336476	0.0468099801516047	0.0581169670067315	0.0590427440963329	0.0420293503445415	0.0514997603998027
126.312500000213	53.7708333336476	0.0470487685646504	0.0582082416412973	0.0586701069323315	0.0420066014334229	0.0514834296429255
126.395833333548	53.7708333336476	0.0468927017610808	0.0581872719170449	0.0584194580610033	0.0417089101453808	0.0513020854711274
126.437500000215	53.7708333336476	0.0470083327346887	0.0583693178205843	0.0581914793818002	0.0421537639492838	0.0514307234715893
126.479166666883	53.7708333336476	0.0468115777429495	0.0585117103269133	0.0593464107568543	0.0416761666147115	0.0515864663603571
126.52083333355	53.7708333336476	0.046715832877788	0.0584892539424654	0.0586368791169114	0.0415358660928742	0.0513444580075098
126.562500000218	53.7708333336476	0.0464276179764576	0.0582585072792703	0.058437463922078	0.0416845886453721	0.0512020444557945
119.979166666749	53.7291666669801	0.0362199676657377	0.0509442904660866	0.0519755665563457	0.0366644533237715	0.0439510695029854
120.020833333416	53.7291666669801	0.0366753759239106	0.0502394733725573	0.051384288111548	0.0355395306136535	0.0434596670054173
120.062500000084	53.7291666669801	0.0363684942121598	0.0505847647428473	0.0509195117436598	0.0356719323207266	0.0433861757548484
120.104166666751	53.7291666669801	0.0355485546242346	0.0507669912411288	0.051488158060026	0.0361694996869791	0.0434933009030921
120.145833333419	53.7291666669801	0.0357450591270084	0.0508190555505145	0.0515497064042784	0.037207798480211	0.0438304048905031
120.187500000086	53.7291666669801	0.0358300036616229	0.0506501745719084	0.051293526303238	0.0362658262870641	0.0435098827059584
120.229166666754	53.7291666669801	0.0354935591857035	0.0503968095376831	0.0514518164363889	0.0366863453798571	0.0435071326349082
120.270833333421	53.7291666669801	0.0352081431511339	0.0506122888548092	0.0513185411191748	0.0367834155637964	0.0434805971722286
120.312500000089	53.7291666669801	0.0357882884935763	0.0506220317604138	0.0515603640953154	0.0360597146335726	0.0435075997457195
120.354166666756	53.7291666669801	0.034508319769578	0.0510119999162762	0.0514167516420939	0.0375095030346957	0.0436116435906609
120.395833333424	53.7291666669801	0.0353693154016985	0.0502910673564654	0.0516059176092136	0.036616893345683	0.0434707984282651
120.437500000091	53.7291666669801	0.0351287201971842	0.0509964556681267	0.0513036107764987	0.0367002930774799	0.0435322699298224
120.479166666759	53.7291666669801	0.0347965649623146	0.0507806229850669	0.0511304329556035	0.0373053246042058	0.0435032363767977
120.520833333427	53.7291666669801	0.03474788650481	0.0506990554932244	0.0517425846339593	0.0371874267416903	0.043594238343421
120.562500000094	53.7291666669801	0.0338091101564285	0.0505199059977868	0.0512706678365099	0.0366561565245225	0.0430639601288119
120.604166666762	53.7291666669801	0.0344549712918785	0.0509294712405566	0.0508133500613309	0.0373566362587839	0.0433886072131375
120.645833333429	53.7291666669801	0.035060627306872	0.0506021442577461	0.0513485818345488	0.0362677959052973	0.043319787326116
120.687500000097	53.7291666669801	0.0359535085877354	0.050324059117761	0.0513449871173629	0.0357882037015872	0.0433526896311116
120.729166666764	53.7291666669801	0.0353871605331082	0.050638326128062	0.0515396580590221	0.0361163458963008	0.0434203726541233
120.770833333432	53.7291666669801	0.0346526671064021	0.0506927214015205	0.0511925342543253	0.0361910968060754	0.0431822548920808
120.812500000099	53.7291666669801	0.0374752458415448	0.0504409813287704	0.0513714292181818	0.036385823609738	0.0439183699995588
120.854166666767	53.7291666669801	0.0379474626943421	0.0504255693686724	0.0511294554322811	0.0360989803388447	0.0439003669585351
120.937500000102	53.7291666669801	0.0366718039746169	0.0502638533453997	0.0509503501636291	0.0365317555756951	0.0436044407648352
120.979166666769	53.7291666669801	0.0380877988736935	0.0504871032747742	0.0511558682939623	0.0362805716721682	0.0440028355286496
121.020833333437	53.7291666669801	0.0386966738368358	0.051060121396482	0.0517910800540472	0.036139972875562	0.0444219620407317
121.104166666772	53.7291666669801	0.0383712809769089	0.0513212503309941	0.0522691418633169	0.0365802040583964	0.0446354693074041
121.145833333439	53.7291666669801	0.0383603789057817	0.0514589709816737	0.0519264577832336	0.0365554093780961	0.0445753042621963
121.187500000107	53.7291666669801	0.038354453397996	0.0514203081651149	0.052031897849782	0.036461685397438	0.0445670862025827
121.270833333442	53.7291666669801	0.0388768094745057	0.0515809370095454	0.0525177414229332	0.0372133693212084	0.0450472143070482
121.31250000011	53.7291666669801	0.0393213778505135	0.052096914829836	0.0530177765739004	0.038350162160005	0.0456965578535637
121.354166666777	53.7291666669801	0.0387947678587023	0.0517544498373497	0.0523019451245428	0.0368965959964582	0.0449369397042632
121.395833333445	53.7291666669801	0.0394661894551991	0.0521143556016942	0.0531252367501828	0.0388687508978094	0.0458936331762214
121.437500000112	53.7291666669801	0.0406671337430687	0.0534061027259237	0.0545000030992809	0.0398430885290621	0.0471040820243338
121.47916666678	53.7291666669801	0.0402912858559275	0.0531787601629939	0.0545165659964911	0.0394197674458115	0.046851594865306
121.520833333447	53.7291666669801	0.0401575383849775	0.0528643060611006	0.0539394039885598	0.0391898716922914	0.0465377800317323
121.562500000115	53.7291666669801	0.0388023243347517	0.0517011407216582	0.0524814508662509	0.0369498897567801	0.0449837014198602
121.604166666782	53.7291666669801	0.0390711590934726	0.0521633687883832	0.0531098288755931	0.0367691856856829	0.0452783856107829
121.64583333345	53.7291666669801	0.0394797082247019	0.0530052196774169	0.0536164442096196	0.0392025560748147	0.0463259820466383
121.687500000117	53.7291666669801	0.0406707800448776	0.0533155095864026	0.054634699526797	0.0398800792708035	0.0471252671072202
121.729166666785	53.7291666669801	0.0413129046766393	0.0543297279807604	0.055138520984151	0.0406000778510054	0.047845307873139
121.770833333452	53.7291666669801	0.0403827929192604	0.0530285875925839	0.0546258787391852	0.0395425203872422	0.0468949449095679
121.81250000012	53.7291666669801	0.0398148708836726	0.0525210137840949	0.0534953277779425	0.0385537167786581	0.046096232306092
121.854166666787	53.7291666669801	0.0390532718137016	0.0521520957761454	0.0528109565129442	0.0368685451679531	0.0452212173176861
121.895833333455	53.7291666669801	0.038625895597584	0.0509150117549556	0.0523078417349114	0.0365381657366348	0.0445967287060215
121.937500000122	53.7291666669801	0.0384727654541532	0.050672937402835	0.0524366557919804	0.0362868394468418	0.0444672995239526
121.97916666679	53.7291666669801	0.0390842488255155	0.0513940277104752	0.0527730923886101	0.0369527050459749	0.0450510184926439
122.020833333457	53.7291666669801	0.0399523773675777	0.0526674966222054	0.053561074722785	0.0383673402715194	0.0461370722460219
122.062500000125	53.7291666669801	0.0417808527536273	0.0544225414308517	0.0551782848069967	0.0401996129632271	0.0478953229886757
122.104166666793	53.7291666669801	0.0414066581906181	0.0543772289928562	0.0549947558640526	0.0401721689787784	0.0477377030065763
122.14583333346	53.7291666669801	0.0426238220786961	0.0548717705020445	0.055515726326955	0.0410687696992866	0.0485200221517455
122.229166666795	53.7291666669801	0.0403587238294658	0.0531870544603113	0.0535434066199982	0.0393079380732946	0.0465992807457675
122.270833333463	53.7291666669801	0.0393765691095695	0.051630299191301	0.052923460094481	0.0371809036631168	0.0452778080146171
122.31250000013	53.7291666669801	0.0395579911558615	0.0520349958343983	0.0531158457973367	0.0368617016729668	0.0453926336151408
122.354166666798	53.7291666669801	0.0399067489352256	0.052566338186768	0.0529250526892783	0.0385659586540351	0.0459910246163268
122.395833333465	53.7291666669801	0.0411076543966437	0.0534136936745655	0.0541444274226025	0.0396274670924129	0.0470733106465561
122.437500000133	53.7291666669801	0.0404062745405418	0.0528479655949936	0.0535399767527554	0.0390959195675657	0.0464725341139641
122.4791666668	53.7291666669801	0.0404111706656158	0.0532511413884426	0.0535791380514247	0.0390974654857418	0.0465847288978062
122.520833333468	53.7291666669801	0.039831000658694	0.0525866560524638	0.0532243817298513	0.0386460199979194	0.0460720146097321
122.562500000135	53.7291666669801	0.0407534170204394	0.0532273524420468	0.0539210123470347	0.0390543646846892	0.0467390366235525
122.64583333347	53.7291666669801	0.0398422701021929	0.0522767542615599	0.0530075744636632	0.0384003192523694	0.0458817295199463
122.687500000138	53.7291666669801	0.0401203419324403	0.0526394116128513	0.0532806643354433	0.0382806018286175	0.0460802549273381
122.729166666805	53.7291666669801	0.0414246740294139	0.0531584651710535	0.0538870758358125	0.0394989570261615	0.0469922930156104
122.770833333473	53.7291666669801	0.0423039803875414	0.0546603069981876	0.0553309079297826	0.0408997084682697	0.0482987259459453
122.81250000014	53.7291666669801	0.0423965121539784	0.0545320632780587	0.0551314430160956	0.0405273408360794	0.048146839821053
122.854166666808	53.7291666669801	0.041239543880359	0.0533220086976255	0.0540977232406633	0.0396980955593137	0.0470893428444904
122.895833333476	53.7291666669801	0.0402730841717375	0.052506198410168	0.0532359505331447	0.0386225569762681	0.0461594475228296
122.979166666811	53.7291666669801	0.040333194785998	0.0525331475877919	0.0532597748315604	0.0382550066152346	0.0460952809551462
123.020833333478	53.7291666669801	0.0397124940121248	0.0517401396487349	0.0529386858964202	0.0367676605221717	0.0452897450198629
123.062500000146	53.7291666669801	0.0397216260846225	0.0516722610288997	0.0529344946367181	0.0369006351095576	0.0453072542149495
123.104166666813	53.7291666669801	0.0400230771270675	0.0526127361989705	0.0530420529837486	0.0383334912416586	0.0460028393878613
123.145833333481	53.7291666669801	0.0409664059628211	0.052775863348931	0.0532585757605043	0.0386028005306918	0.0464009114007371
123.187500000148	53.7291666669801	0.0414831951914756	0.0537689684897115	0.0540896946212906	0.0400086023064101	0.0473376151522219
123.229166666816	53.7291666669801	0.0420939652511621	0.0543296399746566	0.055030978801137	0.040208794066737	0.0479158445234232
123.270833333483	53.7291666669801	0.0424431560208098	0.0550413558171282	0.055327078824579	0.0406534712432686	0.0483662654764464
123.312500000151	53.7291666669801	0.0425555516143881	0.0553773358571458	0.0557165291377638	0.0410156670066862	0.048666270903996
123.354166666818	53.7291666669801	0.0424060223221278	0.0544337810034906	0.0550936709937161	0.0404734515708445	0.0481017314725447
123.395833333486	53.7291666669801	0.0431656551128439	0.0551458366890955	0.0561720820859993	0.0414725489506086	0.0489890307096368
123.437500000153	53.7291666669801	0.0420349810511823	0.0548022841605702	0.0549321398754159	0.0405547791312122	0.0480810460545952
123.479166666821	53.7291666669801	0.0406075801907018	0.052965324112269	0.0537772991229272	0.0389774136608307	0.0465819042716822
123.520833333488	53.7291666669801	0.0401177985853132	0.0523297897656952	0.0535391203133613	0.0385594418832528	0.0461365376369056
123.562500000156	53.7291666669801	0.0403157459912011	0.0526950074539483	0.0535410045976204	0.0389346995343966	0.0463716143942916
123.604166666823	53.7291666669801	0.0412337134031958	0.0540283471347556	0.0544301692049249	0.0399752018656405	0.0474168579021292
123.645833333491	53.7291666669801	0.0400501139220665	0.0528765520070923	0.0534945041152498	0.0385444042372482	0.0462413935704142
123.687500000158	53.7291666669801	0.039710501901965	0.0521359770267672	0.0530139350367755	0.0370135982098944	0.0454685030438505
123.729166666826	53.7291666669801	0.0402478342512344	0.0527038894774127	0.0535036742270306	0.0385053082229297	0.0462401765446518
123.770833333494	53.7291666669801	0.0413646704541704	0.053808332794139	0.0546542020826639	0.0402507560922185	0.047519490355798
123.812500000161	53.7291666669801	0.0422606780558437	0.0550316629863543	0.0554433077467857	0.0406607309852204	0.048349094943551
123.854166666829	53.7291666669801	0.0419701244349775	0.0552071977770969	0.0557224730890856	0.0407538244348109	0.0484134049339927
123.937500000164	53.7291666669801	0.0406227867653592	0.0535242978559606	0.053978031825188	0.0394894463160037	0.0469036406906279
123.979166666831	53.7291666669801	0.0410492633623927	0.0538095655847954	0.0545940416286767	0.0394711899882462	0.0472310151410277
124.020833333499	53.7291666669801	0.0396661600536936	0.0521465724683642	0.0531640599490392	0.0371999313989904	0.0455441809675219
124.062500000166	53.7291666669801	0.0391638259004249	0.0518546916318218	0.0522587717706782	0.0364342010219372	0.0449278725812155
124.145833333501	53.7291666669801	0.0349526977945207	0.051199636946934	0.051547222119744	0.035670578206953	0.0433425337670379
124.187500000169	53.7291666669801	0.038501232974234	0.0514954788222023	0.0514829145239184	0.0359020179928199	0.0443454110782937
124.229166666836	53.7291666669801	0.0385744309784449	0.0514584674246545	0.0514139549906531	0.0369774825525699	0.0446060839865806
124.270833333504	53.7291666669801	0.0386624726300177	0.0513056027799185	0.0513359475031564	0.0368803775635395	0.044546100119158
124.312500000171	53.7291666669801	0.038639939022837	0.0511631027066584	0.0516745574000729	0.0359087603614359	0.0443465898727511
124.354166666839	53.7291666669801	0.039106723266604	0.0517239729231791	0.0522663151590118	0.0363431758528229	0.0448600468004045
124.437500000174	53.7291666669801	0.0399464057248562	0.0520231444862582	0.0527915404278582	0.0368800245814438	0.0454102788051041
124.479166666841	53.7291666669801	0.0394667420462019	0.0515560740700747	0.0523287404677278	0.036575297217045	0.0449817134502623
124.520833333509	53.7291666669801	0.0396042733650034	0.0520584432177484	0.0525692780687566	0.0363741630114365	0.0451515394157362
124.562500000177	53.7291666669801	0.0395730534664937	0.0520617404465774	0.052767907139724	0.0361179942967665	0.0451301738373904
124.604166666844	53.7291666669801	0.0396842665958063	0.0520228113147224	0.0521450116264342	0.0360961863651312	0.0449870689755235
124.645833333512	53.7291666669801	0.039798616914132	0.0520000653772377	0.0527908407924812	0.0363657646627435	0.0452388219366486
124.687500000179	53.7291666669801	0.0397622068700801	0.0520957742130196	0.0528881910535684	0.0364229652813693	0.0452922843545093
124.729166666847	53.7291666669801	0.0398626334987001	0.0522881581253333	0.0527363139602252	0.0362998844377865	0.0452967475055113
124.770833333514	53.7291666669801	0.0404304198081842	0.052749161218423	0.0534840000213402	0.0365276097856624	0.0457977977084024
124.812500000182	53.7291666669801	0.0412445967013994	0.0533516950047019	0.0537962498900993	0.0384264754465001	0.0467047542606752
124.854166666849	53.7291666669801	0.0400453732526824	0.0520190744265033	0.0528211470120036	0.036098089346147	0.0452459210093341
124.895833333517	53.7291666669801	0.0400386954351015	0.0526043922528173	0.0527095235277	0.0360961059295476	0.0453621792862916
124.937500000184	53.7291666669801	0.0408995060409078	0.0523821262988579	0.0529490281622175	0.0364224591584293	0.0456632799151031
125.020833333519	53.7291666669801	0.0401887402003467	0.0523094588045424	0.0525137479702599	0.0361236175108416	0.0452838911214977
125.062500000187	53.7291666669801	0.0403558132028205	0.0522419156596884	0.0525530961956997	0.0362391587509595	0.045347495952292
125.104166666854	53.7291666669801	0.0412732070954948	0.0531404691333578	0.0537311620881813	0.0367241569660863	0.0462172488207801
125.187500000189	53.7291666669801	0.0418880057020465	0.054071686182133	0.0542101768989348	0.0385848583391299	0.047188681780561
125.229166666857	53.7291666669801	0.0425239182606247	0.0545403028673909	0.054932038184539	0.0392606912271441	0.0478142376349247
125.270833333524	53.7291666669801	0.0433920606597404	0.0550469034844945	0.0555570387295342	0.0396911339607793	0.0484217842086371
125.312500000192	53.7291666669801	0.0431146484326006	0.0551743885861128	0.0552650814156175	0.0398080968813446	0.0483405538289189
125.35416666686	53.7291666669801	0.0434797745331759	0.055130437854845	0.0552080607094491	0.0397543830942426	0.0483931640479281
125.395833333527	53.7291666669801	0.0436333189608971	0.0556469580305433	0.0560916536970075	0.0402036630649853	0.0488938984383583
125.437500000195	53.7291666669801	0.044152686208918	0.0559343825403552	0.0561979288083305	0.0408233680831999	0.0492770914102009
125.479166666862	53.7291666669801	0.0444369695388467	0.0567136600853279	0.0564351844151879	0.0409313787399176	0.04962929819482
125.52083333353	53.7291666669801	0.043680516004334	0.0558895283297376	0.0560091834969443	0.0399036981986643	0.0488707315074201
125.562500000197	53.7291666669801	0.0434204052952873	0.0555555732505368	0.0560555712196974	0.0398645920950009	0.0487240354651306
125.645833333532	53.7291666669801	0.0441224600230769	0.0564217297811593	0.0567280656078482	0.0407202923946719	0.0494981369516891
125.6875000002	53.7291666669801	0.0446261902187458	0.0561304604339579	0.0571212363174691	0.0404436600733686	0.0495803867608854
125.729166666867	53.7291666669801	0.0453347746956509	0.0567814461886321	0.0576689854134978	0.0417185291362858	0.0503759338585167
125.770833333535	53.7291666669801	0.0457227222702243	0.0572146955858263	0.0578529219668284	0.0414816892217415	0.0505680072611551
125.812500000202	53.7291666669801	0.0461941907431578	0.0578659996493391	0.0587491895023733	0.042103803193233	0.0512282957720258
125.85416666687	53.7291666669801	0.0468613961263829	0.0584972156140474	0.0587261160585421	0.0423476454761224	0.0516080933187737
125.895833333537	53.7291666669801	0.0462649866209672	0.0579140825158088	0.058124513852841	0.0414445917615425	0.0509370436877899
125.937500000205	53.7291666669801	0.0466538611117953	0.0583246938783053	0.058775881953836	0.042103353059341	0.0514644475008194
[truncated: 58,001 more rows]
