# Supplementary material for: Genomic insights into local adaptation and future climate-induced vulnerability of a keystone forest tree in East Asia
Source: Nat Commun. 2022 Nov 1;13:6541. doi: 10.1038/s41467-022-34206-8 (PMC9626627; doi:10.1038/s41467-022-34206-8)
Supplement: Supplementary file 8 — Source Data [file 41467_2022_34206_MOESM8_ESM.zip › Source data/Fig5a&b/19BIOs_ssp126_2080NC.csv]

lon	lat	BJ	wc2.1_2.5m_bioc_ACCESS-CM2	wc2.1_2.5m_bioc_CanESM5	wc2.1_2.5m_bioc_GISS-E2-1-G	offset_ave
123.479166666821	54.6458333336662	0.0112142316777226	0.0362795546321202	0.0314630750582277	0.0283838745515756	0.0268351839799115
123.520833333488	54.6458333336662	0.011443899938719	0.0359570290279818	0.031001183701769	0.0262189571195964	0.0261552674470165
123.562500000156	54.6458333336662	0.0117638823366373	0.0355243382640576	0.0306604315841742	0.0266545442947798	0.0261507991199122
123.604166666823	54.6458333336662	0.0125680913775657	0.0350013895396575	0.0313320284103661	0.0270367539755664	0.0264845658257889
123.645833333491	54.6458333336662	0.0128394146655208	0.0351143307590894	0.0289371811363284	0.0270279884697472	0.0259797287576715
123.729166666826	54.6458333336662	0.015606480320145	0.0326361080987423	0.0298453859909251	0.0260803226277229	0.0260420742593838
123.770833333494	54.6458333336662	0.0158672756378813	0.0329462075418785	0.0301855220987414	0.0258093939435848	0.0262020998055215
123.812500000161	54.6458333336662	0.0168599763185862	0.0339590828798689	0.0301138120945796	0.0261114482124128	0.0267610798763619
123.854166666829	54.6458333336662	0.0153504995097092	0.0323576473384516	0.0302511088432702	0.0278318028209764	0.0264477646281019
123.895833333496	54.6458333336662	0.0135697774105827	0.034963131661382	0.0295539942838909	0.027893331215679	0.0264950586428837
123.937500000164	54.6458333336662	0.013778983842844	0.0344404621740078	0.0296664178225122	0.0281249592638909	0.0265027057758137
123.979166666831	54.6458333336662	0.013249730597217	0.0344472130925932	0.0292223893660341	0.0275164079308243	0.0261089352466672
124.020833333499	54.6458333336662	0.0125773761927393	0.0349368966429043	0.0297496459028451	0.0264773106813352	0.025935307354956
124.062500000166	54.6458333336662	0.012389978538983	0.0357096684841567	0.029259806053673	0.0267905502406768	0.0260375008293724
124.104166666834	54.6458333336662	0.0125492383117923	0.0354385670087317	0.0292151916683546	0.0271888393655023	0.0260979590885952
124.145833333501	54.6458333336662	0.012365205523615	0.0352424525248686	0.0294824694100135	0.0268476227276433	0.0259844375465351
124.187500000169	54.6458333336662	0.0123029335583114	0.0350117964449058	0.0287503086584241	0.0269850275757441	0.0257625165593463
123.395833333486	54.6041666669987	0.0114488886317287	0.0359483407944802	0.0312364868942695	0.0261690254222681	0.0262006854356866
123.437500000153	54.6041666669987	0.0108945638668453	0.0353389454200087	0.0315316435354334	0.0267586893299653	0.0261309605380632
123.479166666821	54.6041666669987	0.0119274340254863	0.0354623533775803	0.0308080116478924	0.0264715542890343	0.0261673383349983
123.520833333488	54.6041666669987	0.0141652426853532	0.0329131520623167	0.0291697069783876	0.0268994394238909	0.0257868852874871
123.562500000156	54.6041666669987	0.0153414285558645	0.0323521011877079	0.0302669847164252	0.0268185218572814	0.0261947590793198
123.604166666823	54.6041666669987	0.0147812127888865	0.0323064607951808	0.0297524659419753	0.0273518257131634	0.0260479913098015
123.645833333491	54.6041666669987	0.0131020513532398	0.0347157101397239	0.0289689076695665	0.0272683088361196	0.0260137444996625
123.687500000158	54.6041666669987	0.0131279832816354	0.0344824320655741	0.0291930839074915	0.0275095867512595	0.0260782715014901
123.729166666826	54.6041666669987	0.0130437314891914	0.0345116284563835	0.0291204312867631	0.0273338382109886	0.0260024073608317
123.770833333494	54.6041666669987	0.0127211997733597	0.034683302907299	0.0290590859575936	0.0270972377485615	0.0258902065967034
123.812500000161	54.6041666669987	0.0134658610747791	0.0341875769080802	0.0293360530630832	0.0279100070607566	0.0262248745266748
123.854166666829	54.6041666669987	0.0123514075841215	0.0354236347310413	0.0293243329669181	0.0270964931231246	0.0260489671013014
123.895833333496	54.6041666669987	0.0126179221432744	0.0352061714144004	0.0315963279050466	0.0271223070594188	0.026635682130535
123.937500000164	54.6041666669987	0.0133661809808282	0.0350459071882347	0.0293426630091359	0.0274159232478028	0.0262926686065004
123.979166666831	54.6041666669987	0.0145245365635513	0.0327292233669901	0.0297104846037456	0.0269987341306286	0.0259907446662289
124.020833333499	54.6041666669987	0.0142943903419224	0.0330331296333727	0.0294520816120366	0.0270831246450343	0.0259656815580915
124.062500000166	54.6041666669987	0.0155147318562961	0.0324550448400116	0.0305871454985861	0.0270319387035473	0.0263972152246103
124.104166666834	54.6041666669987	0.0157478347668849	0.0330746776375093	0.0297094341939738	0.0274689691879313	0.0265002289465748
124.145833333501	54.6041666669987	0.0142346007966785	0.0322084724509106	0.0293403566348344	0.0270336326369099	0.0257042656298333
124.187500000169	54.6041666669987	0.0137898112616231	0.032379760022779	0.0290079651613304	0.0265574527579327	0.0254337473009163
123.062500000146	54.5625000003311	0.0113683986082774	0.0351517973746354	0.0306013688078695	0.0263076666015232	0.0258573078480764
123.145833333481	54.5625000003311	0.0113457220355642	0.0354618958392491	0.0313406636133866	0.0260159288158093	0.0260410525760023
123.187500000148	54.5625000003311	0.00985312306206914	0.0365240670900316	0.0319411393005039	0.0283230330065951	0.0266603406147999
123.229166666816	54.5625000003311	0.0111789886537407	0.0356858866536379	0.0311976764299721	0.0262523888284258	0.0260787351414441
123.270833333483	54.5625000003311	0.0118975470242908	0.0346339774034268	0.0290429716998064	0.026593250714829	0.0255419367105882
123.312500000151	54.5625000003311	0.0133089169344641	0.0338734338878427	0.029268597402779	0.0274864961843293	0.0259843611023538
123.354166666818	54.5625000003311	0.0121444680890835	0.0345150001813533	0.0289338394927801	0.0269146816578492	0.0256269973552665
123.395833333486	54.5625000003311	0.0140883715023152	0.0328735908665643	0.0293922455351401	0.0269575047911314	0.0258279281737878
123.437500000153	54.5625000003311	0.0147143990121454	0.0321378526112245	0.0297531167735918	0.0273139543998607	0.0259798306992056
123.479166666821	54.5625000003311	0.0134766317319325	0.033969547208538	0.0285743948023643	0.0276628031856868	0.0259208442321304
123.520833333488	54.5625000003311	0.0124319638913916	0.0342163790772433	0.0285598053109376	0.0266860751336633	0.0254735558533089
123.562500000156	54.5625000003311	0.0128050547641148	0.0345834068620331	0.0289231986013889	0.027049748023424	0.0258403520627402
123.604166666823	54.5625000003311	0.0130303542073208	0.034441138452718	0.028971427756786	0.0273772263830035	0.0259550366999571
123.645833333491	54.5625000003311	0.0127203332078579	0.0347737848548863	0.0287983130794561	0.0269758346186338	0.0258170664402085
123.687500000158	54.5625000003311	0.0126601141667962	0.0347164220119284	0.0287164800275196	0.0269388453320531	0.0257579653845743
123.729166666826	54.5625000003311	0.012905478949805	0.0344251100892837	0.0290129364284392	0.0272581799581437	0.0259004263564179
123.770833333494	54.5625000003311	0.0121363897489946	0.0344430405180737	0.0288440308048044	0.0271259321595362	0.0256373483078522
123.812500000161	54.5625000003311	0.0116856606737935	0.0355125291578445	0.0305458760540336	0.0265655254890423	0.0260773978436785
123.854166666829	54.5625000003311	0.01265815159852	0.0349342614528847	0.0288881477395613	0.0268311175655564	0.0258279195891306
123.895833333496	54.5625000003311	0.0137327891028875	0.0344707021696766	0.0290445463809763	0.0281269092611271	0.0263437367286669
123.937500000164	54.5625000003311	0.0125532587413087	0.0351714659028083	0.0295013812430706	0.0270993499390513	0.0260813639565597
123.979166666831	54.5625000003311	0.0126592917633121	0.0349388098792651	0.0287131705645606	0.0267308020058998	0.0257605185532594
124.020833333499	54.5625000003311	0.0140771219533995	0.032806906953374	0.0292009563240196	0.0267930395210306	0.0257195061879559
124.062500000166	54.5625000003311	0.0166083992654622	0.0337333526584076	0.029930892035922	0.0258430667841804	0.026528927685993
124.104166666834	54.5625000003311	0.0167249875448893	0.0338795891705451	0.0277895406512059	0.0256312591941502	0.0260063441401976
124.145833333501	54.5625000003311	0.0164710479621834	0.0336925662382034	0.0298772904523535	0.0257719460364565	0.0264532126722992
124.187500000169	54.5625000003311	0.0167901377102951	0.0345104415938439	0.0289096314663563	0.0245100850230905	0.0261800739483964
122.895833333476	54.5208333336636	0.0112259139726606	0.0355499972418535	0.0309787700316757	0.0263147782755282	0.0260173648804295
122.937500000143	54.5208333336636	0.0109817569604147	0.0364021083540148	0.0312292474765114	0.0262028592251253	0.0262039930040165
122.979166666811	54.5208333336636	0.0122598577939266	0.0344248654746165	0.0288012541725455	0.0264207800175611	0.0254766893646624
123.020833333478	54.5208333336636	0.0131319918678148	0.0339306852492227	0.0291996781036561	0.0273636995334594	0.0259065136885382
123.062500000146	54.5208333336636	0.0122658405919366	0.034344846142777	0.0287071753150244	0.0262959748243851	0.0254034592185308
123.104166666813	54.5208333336636	0.0108745015566946	0.0360322809735307	0.03112749241782	0.026084956578247	0.0260298078815731
123.145833333481	54.5208333336636	0.00985433488286848	0.0364565978674895	0.0319911004025992	0.0277728405660007	0.0265187184297395
123.229166666816	54.5208333336636	0.0145523445374929	0.0319071732273354	0.0297084212791138	0.0270399567463172	0.0258019739475648
123.270833333483	54.5208333336636	0.0148397360558656	0.03213651005683	0.0300963123580472	0.0264717984201243	0.0258860892227168
123.312500000151	54.5208333336636	0.0156494182317938	0.0331303946402143	0.0298365343345583	0.0254533463916911	0.0260174233995644
123.354166666818	54.5208333336636	0.0127453770817125	0.034071912071526	0.0288354106215865	0.0269236053976485	0.0256440762931184
123.395833333486	54.5208333336636	0.0133671751530564	0.0323844016986598	0.0296458954745375	0.0278408189757109	0.0258095728254912
123.437500000153	54.5208333336636	0.0133887877368916	0.0323961857002962	0.0288155499565897	0.0278622536585817	0.0256156942630898
123.479166666821	54.5208333336636	0.0123050245506022	0.0344649034886202	0.0287082331723039	0.0268375188926301	0.0255789200260391
123.520833333488	54.5208333336636	0.0119935898439203	0.0347620990553687	0.0288498925153216	0.0261955599270173	0.025450285335407
123.562500000156	54.5208333336636	0.0122900876487158	0.0343484476385195	0.0285203068038919	0.0266240722026183	0.0254457285734364
123.604166666823	54.5208333336636	0.0123144212337175	0.0343154579342274	0.0284375751150539	0.0265806720999215	0.0254120315957301
123.645833333491	54.5208333336636	0.0115956474442163	0.0355751892806568	0.0305768965274188	0.0265591256826484	0.0260767147337351
123.687500000158	54.5208333336636	0.0114993738792966	0.0358749698331751	0.0311866513977416	0.0263420940391959	0.0262257722873523
123.729166666826	54.5208333336636	0.0108540410362505	0.0356235254453972	0.0311099729287196	0.0262516410974157	0.0259597951269457
123.770833333494	54.5208333336636	0.0105686429953002	0.0361613134258979	0.0307836780559968	0.026586743817569	0.026025094573691
123.812500000161	54.5208333336636	0.0099589350105942	0.0366031906714736	0.0315727744018718	0.0281756245222689	0.0265776311515521
123.854166666829	54.5208333336636	0.0107354507131485	0.0352893025703291	0.0309748652377476	0.0259813444238237	0.0257452407362622
123.937500000164	54.5208333336636	0.0103637909482083	0.0361172265000194	0.0317221775133008	0.0283976020668676	0.026650199257099
123.979166666831	54.5208333336636	0.0117808731823963	0.0354133234759888	0.0287373649456629	0.0263918131838868	0.0255808436969837
124.020833333499	54.5208333336636	0.0134535251340405	0.0341527315015379	0.0286794601234248	0.0262531988054271	0.0256347288911076
124.104166666834	54.5208333336636	0.0127181866392017	0.0344681012211431	0.0288460699654354	0.0271185700529145	0.0257877319696737
124.145833333501	54.5208333336636	0.0119626690993019	0.0350438914733695	0.028591417032977	0.02694950340194	0.0256368702518971
124.187500000169	54.5208333336636	0.0130321148470433	0.0348726970673937	0.0288495368801371	0.027155807457043	0.0259775390629043
124.229166666836	54.5208333336636	0.0131493379995088	0.0347910743639583	0.0291584117988906	0.0272400910111221	0.02608472879337
124.270833333504	54.5208333336636	0.0130648825262292	0.0345011235097348	0.0291882445396266	0.0273483378008937	0.0260256470941211
124.312500000171	54.5208333336636	0.0128430866310338	0.0347920583035492	0.0287408979361919	0.0270362954395098	0.0258530845775712
122.81250000014	54.479166666996	0.0131572676769395	0.0339084124914514	0.0292283695850657	0.0273246219618629	0.0259046679288299
122.854166666808	54.479166666996	0.01379473115563	0.0329342447044372	0.0292627996555174	0.0265597235323004	0.0256378747619712
122.895833333476	54.479166666996	0.0135186251517264	0.0340577314376581	0.029141417762076	0.0274030637395669	0.0260302095227569
122.937500000143	54.479166666996	0.0113476583008516	0.0363318793321099	0.0312230313458173	0.0257729059268679	0.0261688687264117
123.020833333478	54.479166666996	0.0115953293887921	0.0351931660202408	0.0289493490290543	0.0262999318429705	0.0255094440702644
123.062500000146	54.479166666996	0.0122366697382659	0.0342585518796572	0.028525954419458	0.026242168495525	0.0253158361332265
123.104166666813	54.479166666996	0.0100490066188918	0.0363704780330855	0.0312730919195438	0.0280416607923422	0.0264335593409658
123.187500000148	54.479166666996	0.0105080117989448	0.0356489354379881	0.0312826135644419	0.0278962227375018	0.0263339458847191
123.229166666816	54.479166666996	0.0117072503375746	0.0345665463562612	0.0289696771852637	0.0264317971080207	0.0254188177467801
123.270833333483	54.479166666996	0.0137455073880702	0.0327220889520762	0.0293449314759166	0.0268365835054712	0.0256622778303836
123.312500000151	54.479166666996	0.0140787003410957	0.032353658426776	0.029329049601797	0.0269039979158872	0.025666351571389
123.354166666818	54.479166666996	0.0145594234851623	0.0318461162627402	0.0299148560171625	0.0262275478471995	0.0256369859030661
123.395833333486	54.479166666996	0.0140005844450244	0.0324507292947666	0.0294305764762075	0.0269450432300342	0.0257067333615082
123.437500000153	54.479166666996	0.012203639449101	0.0343080406718581	0.0285735538885645	0.0264217412811818	0.0253767438226764
123.479166666821	54.479166666996	0.0113386062093669	0.0351594631647421	0.030618396657851	0.0263592979050604	0.0258689409842551
123.520833333488	54.479166666996	0.0111120518975411	0.0354569774637357	0.0310682757654635	0.0264940576507957	0.026032840694384
123.562500000156	54.479166666996	0.0109165222373359	0.0354877188307569	0.0307042123504404	0.026127024095787	0.0258088693785801
123.604166666823	54.479166666996	0.0119283123108354	0.0347429498114454	0.0287966935377601	0.0270428405401145	0.0256276990500388
123.645833333491	54.479166666996	0.0120052109912273	0.0345657321339181	0.0283339811352327	0.0264612296872481	0.0253415384869066
123.687500000158	54.479166666996	0.0120888421195419	0.0344042917294405	0.0292375485476122	0.0266951193809512	0.0256064504443865
123.729166666826	54.479166666996	0.0114402607597491	0.0355667871847455	0.0309138003612124	0.0261761121409708	0.0260242401116694
123.770833333494	54.479166666996	0.0110380819182809	0.0354206861384006	0.0308987809928034	0.0262885111292931	0.0259115150446945
123.812500000161	54.479166666996	0.00980706846245985	0.0364026802145072	0.0317861837546978	0.0284928052363302	0.0266221844169988
123.854166666829	54.479166666996	0.00992372747575755	0.0365657758195496	0.0315393841525519	0.0281584914177565	0.0265468447164039
123.937500000164	54.479166666996	0.0106685031162306	0.034859421565148	0.0305545746535565	0.0259606446484518	0.0255107859958467
123.979166666831	54.479166666996	0.0113863153949406	0.035461661250251	0.0285602786275341	0.0260572151268462	0.025366367599893
124.020833333499	54.479166666996	0.0123261055357009	0.0346056466289859	0.0286100896726643	0.0262135184443787	0.0254388400704324
124.062500000166	54.479166666996	0.0115134238077928	0.0355194668671483	0.0285821980676236	0.0263853414084539	0.0255001075377546
124.104166666834	54.479166666996	0.0121911067533308	0.034866439313738	0.0288209866480576	0.0263354323021996	0.0255534912543315
124.145833333501	54.479166666996	0.0126169386139493	0.0348266938306496	0.0287648664316798	0.0270201633436039	0.0258071655549706
124.187500000169	54.479166666996	0.0125388572368251	0.0350806943714955	0.028851730092159	0.0269032674119991	0.0258436372781197
124.229166666836	54.479166666996	0.0137852189420028	0.0346062475514047	0.029163391777324	0.0282112479561386	0.0264415265567175
124.270833333504	54.479166666996	0.0157596449495608	0.0329948077905657	0.0293924787750641	0.0260096984356812	0.0260391574877179
124.312500000171	54.479166666996	0.0167469324005145	0.0331663284403326	0.0287947788324873	0.0243638327144058	0.025767968096935
124.354166666839	54.479166666996	0.0159713140446823	0.033185163172279	0.0294237240010034	0.0253138146312547	0.0259735039623048
124.395833333506	54.479166666996	0.0156057147957313	0.0323017433733937	0.0294767579898453	0.025025230160565	0.0256023615798838
122.81250000014	54.4375000003285	0.0134149610657322	0.0340251796298979	0.0292105085117191	0.0273186623815344	0.0259923278972209
122.854166666808	54.4375000003285	0.011315549973751	0.0350565321548456	0.0307763181756434	0.0262934669661604	0.0258604668176001
122.895833333476	54.4375000003285	0.0110236423770711	0.0361284384164728	0.0309592761785292	0.0259632143586568	0.0260186428326825
122.937500000143	54.4375000003285	0.011078501823531	0.035979930546923	0.0312806753924311	0.0254557523327141	0.0259487150238998
122.979166666811	54.4375000003285	0.00966148018342505	0.0365107018650214	0.0323714096044622	0.0286041554714417	0.0267869367810876
123.020833333478	54.4375000003285	0.0107777391698219	0.0356137894401777	0.0316048534423071	0.0263223866670998	0.0260796921798516
123.062500000146	54.4375000003285	0.00959796789271872	0.0358505706578948	0.0313751462949792	0.0283568972225836	0.0262951455170441
123.104166666813	54.4375000003285	0.0100171414523918	0.0361625086679769	0.0314973534900564	0.0281933544038412	0.0264675895035666
123.145833333481	54.4375000003285	0.0109896331124572	0.0350767483373075	0.0302501624167982	0.0262756455105654	0.0256480473442821
123.187500000148	54.4375000003285	0.0111579020285726	0.0348473552184215	0.0302615935322909	0.0260685813498338	0.0255838580322797
123.229166666816	54.4375000003285	0.0118095108938045	0.0344117015622428	0.0284852149161247	0.0259666544184334	0.0251682704476513
123.270833333483	54.4375000003285	0.0139399343601144	0.032361593350189	0.029233694785929	0.0267512367923836	0.025571614822154
123.312500000151	54.4375000003285	0.0159006446277746	0.0328597774689537	0.028704488808926	0.0251575776787544	0.0256556221461022
123.354166666818	54.4375000003285	0.0122643181759071	0.0341189846872435	0.0287907244518675	0.0269009866719297	0.025518753496737
123.395833333486	54.4375000003285	0.0132172888758766	0.0323059403662243	0.0287096859350717	0.0278580449345816	0.0255227400279385
123.437500000153	54.4375000003285	0.0133148110497809	0.0323735299161988	0.0287144603436741	0.0279350970460295	0.0255844745889208
123.479166666821	54.4375000003285	0.0118929162582144	0.0344396445550632	0.0284330236125193	0.0260402286470033	0.0252014532682001
123.520833333488	54.4375000003285	0.0112751641349207	0.0349230453975374	0.0304030267919268	0.0261704084435676	0.0256929111919881
123.562500000156	54.4375000003285	0.0100441544145267	0.0361538152460764	0.0314532805247916	0.0280580110290546	0.0264273153036123
123.604166666823	54.4375000003285	0.0109854082587616	0.0349206482506676	0.0302667631369341	0.0257943655851348	0.0254917963078745
123.645833333491	54.4375000003285	0.0106174612816891	0.0363631266008541	0.0305200282279604	0.0259039929356658	0.0258511522615423
123.687500000158	54.4375000003285	0.0108976600580752	0.0354941398054954	0.0309229081490616	0.0263114221134599	0.025906532531523
123.729166666826	54.4375000003285	0.0103431006952836	0.0360802870759745	0.0305458609729217	0.0276157837448643	0.026146258122261
123.770833333494	54.4375000003285	0.0103113250414033	0.0359740500886525	0.0316101940806593	0.0283887691392788	0.0265710845874985
123.812500000161	54.4375000003285	0.00989576472785566	0.0365636821510082	0.0311927250083947	0.0282704151818278	0.0264806467672716
123.854166666829	54.4375000003285	0.00884861983272985	0.036623769578953	0.0323592165377632	0.0285774326990497	0.0266022596621239
123.895833333496	54.4375000003285	0.0089978345599626	0.036601482340014	0.0312849618716062	0.0283464084894219	0.0263076718152512
123.937500000164	54.4375000003285	0.0103128988249616	0.0360057318082071	0.0312501135957392	0.0256735013338384	0.0258105613906866
123.979166666831	54.4375000003285	0.0105243803302372	0.0360482651205147	0.0306851171225436	0.0264310290289684	0.025922197900566
124.020833333499	54.4375000003285	0.0111724891395419	0.0353505618854691	0.0302933429834111	0.0259274525128052	0.0256859616303068
124.062500000166	54.4375000003285	0.0104825681340925	0.035780814746044	0.0308495362263832	0.0261834445417741	0.0258240909120734
124.104166666834	54.4375000003285	0.0119970468713794	0.0346569764456182	0.028729435275437	0.0267626899357187	0.0255365371320383
124.145833333501	54.4375000003285	0.0119359883091969	0.0352405818366437	0.029153553019877	0.0265360219794186	0.0257165362862841
124.187500000169	54.4375000003285	0.0115128684414559	0.0355241480380872	0.0286340582326985	0.0261434699217526	0.0254536361584985
124.229166666836	54.4375000003285	0.012429299197229	0.0345157938593353	0.0285995007896006	0.0268528055420237	0.0255993498470472
124.270833333504	54.4375000003285	0.0134418377692156	0.0325716739813882	0.0290587336892919	0.0267218987234847	0.0254485360408451
124.312500000171	54.4375000003285	0.0142826447747015	0.0319587652130122	0.0295795532209288	0.0260187035526788	0.0254599166903303
124.354166666839	54.4375000003285	0.0156486649993086	0.0328737026605489	0.0288460359015742	0.0247750558721623	0.0255358648583985
124.395833333506	54.4375000003285	0.0150425676145069	0.0323852801826921	0.0291097422240998	0.0267313139168314	0.0258172259845325
124.437500000174	54.4375000003285	0.0147550823164514	0.0324144557492071	0.0290361052098172	0.0266319063386535	0.0257093874035323
124.479166666841	54.4375000003285	0.0133738221064033	0.0318610829093685	0.028908495200252	0.026514444281598	0.0251644611244055
122.270833333463	54.3958333336609	0.01150434747497	0.0351394867043934	0.0286128577816184	0.0260864573631296	0.0253357873310278
122.31250000013	54.3958333336609	0.0140707820631551	0.032438294609534	0.0293766471314376	0.0266727241733111	0.0256396119943594
122.395833333465	54.3958333336609	0.0113241207616922	0.0359971943072405	0.0309083069104059	0.0254134381303495	0.025910765027422
122.437500000133	54.3958333336609	0.011409918924552	0.035184869563526	0.030764787505377	0.0260185803436953	0.0258445390842876
122.4791666668	54.3958333336609	0.0138566427161125	0.0323018230019557	0.029202372079163	0.0264536932562598	0.0254536327633728
122.520833333468	54.3958333336609	0.0125412636750766	0.0341458010737651	0.0286609152215648	0.0264944110433645	0.0254605977534428
122.854166666808	54.3958333336609	0.0107868248449061	0.0364339907964372	0.0314252012142503	0.0259446714874629	0.0261476720857641
122.895833333476	54.3958333336609	0.0100581606703427	0.0366185571583483	0.0320517358480215	0.0279711987177829	0.0266749130986239
122.937500000143	54.3958333336609	0.00988881336391859	0.0370603787761252	0.0322482319006069	0.0281616527432136	0.0268397691959661
122.979166666811	54.3958333336609	0.00974734819464864	0.0365721359326366	0.032182237422086	0.028627866681014	0.0267823970575963
123.020833333478	54.3958333336609	0.00946120551627411	0.0368488862491465	0.0327945005098813	0.0287924909514906	0.0269742708066981
123.062500000146	54.3958333336609	0.00945976413323651	0.0368306396107835	0.0327743919822002	0.0288274204823492	0.0269730540521424
123.145833333481	54.3958333336609	0.0110600147191576	0.0356484220546281	0.0305348688741299	0.0255392619577454	0.0256956419014152
123.187500000148	54.3958333336609	0.0123553553412674	0.0340227049177325	0.0284418142675626	0.0263759375475556	0.0252989530185295
123.229166666816	54.3958333336609	0.0128243074774969	0.0339523201937577	0.0287567996086265	0.0268883938643731	0.0256054552860636
123.270833333483	54.3958333336609	0.0134303486540234	0.0319322620530887	0.0287517067140359	0.0260197906855569	0.0250335270266762
123.312500000151	54.3958333336609	0.0121490748151695	0.0343515282297808	0.028960215876376	0.0262846172205066	0.0254363590354582
123.354166666818	54.3958333336609	0.0115396438060673	0.034210727335414	0.0282030054571091	0.0257141661225207	0.0249168856802778
123.395833333486	54.3958333336609	0.0105883368146446	0.0347244946111397	0.0307156821315812	0.025959432975883	0.0254969866333121
123.437500000153	54.3958333336609	0.0112789437781427	0.0350021564055839	0.0280148999797874	0.0260357747836163	0.0250829437367826
123.520833333488	54.3958333336609	0.0106654188840354	0.0364254935196071	0.0305876891661001	0.0259848159918232	0.0259158543903915
123.562500000156	54.3958333336609	0.0107151135517577	0.0361105484388204	0.0309984405272577	0.0279873573759069	0.0264528649734357
123.604166666823	54.3958333336609	0.0091645839586118	0.0370610595000229	0.0323077157463204	0.0288789489606927	0.0268530770414119
123.645833333491	54.3958333336609	0.0108058544831316	0.0362183992767255	0.0303164539300789	0.0256831702896406	0.0257559694948942
123.687500000158	54.3958333336609	0.010656077073905	0.0364327078826947	0.031017804702019	0.0259720584941639	0.0260196620381957
123.729166666826	54.3958333336609	0.0102546851724637	0.0362081159099935	0.0311046372000704	0.0278528378195967	0.0263550690255311
123.770833333494	54.3958333336609	0.00923092581778981	0.0367399269148793	0.0315014245355647	0.0284601064678272	0.0264830959340153
123.812500000161	54.3958333336609	0.00926899202397513	0.0365807784055393	0.0319438278141374	0.0284681607287644	0.0265654397431041
123.854166666829	54.3958333336609	0.00914386016342736	0.0362558985296691	0.0321480332085423	0.0292699802505221	0.0267044430380402
123.895833333496	54.3958333336609	0.00907217772042022	0.0362982561905582	0.0317496047330551	0.0283352947686255	0.0263638333531648
123.937500000164	54.3958333336609	0.00881709300069334	0.0361618032168381	0.0319778385513339	0.0285571154133351	0.0263784625455501
123.979166666831	54.3958333336609	0.00932216956067952	0.0358773553711863	0.0311885319493095	0.0280481111847978	0.0261090420164933
124.020833333499	54.3958333336609	0.0105516937630055	0.0361833267004371	0.0308903420634199	0.0265919811986453	0.0260543359313769
124.270833333504	54.3958333336609	0.0123585990250969	0.0342056509456935	0.028665139126719	0.0269922480266554	0.0255554092810412
124.312500000171	54.3958333336609	0.0147450551970633	0.0324363874317915	0.0303095415433222	0.0264555643455411	0.0259866371294295
124.354166666839	54.3958333336609	0.015975923148058	0.0333313629067893	0.0291933628451783	0.0237130494089537	0.0255534245772448
124.395833333506	54.3958333336609	0.0155316928426807	0.032683278768275	0.0285042179999572	0.0253549126748109	0.025518525571431
124.437500000174	54.3958333336609	0.0128908837739786	0.0340134814601342	0.0292609666771517	0.0273254893247679	0.0258727053090081
124.479166666841	54.3958333336609	0.0117936868201398	0.0347913158924097	0.0288390831814117	0.0261502047616821	0.0253935726639108
124.520833333509	54.3958333336609	0.0113123636171962	0.0356778483040322	0.0287258821815125	0.0259879343756038	0.0254260071195862
122.020833333457	54.3541666669934	0.0131919719411727	0.0338521368121165	0.0283910524780229	0.0270775407397807	0.0256281754927732
122.062500000125	54.3541666669934	0.0123072816638777	0.0340883726255532	0.0287838673442489	0.0259655601877987	0.0252862704553696
122.14583333346	54.3541666669934	0.012729085034005	0.0340825447341102	0.0287387331054946	0.0266226735772645	0.0255432591127186
122.187500000128	54.3541666669934	0.01243918817892	0.0344807365232102	0.0287768492442733	0.0261553672540797	0.0254630353001208
122.270833333463	54.3541666669934	0.0111937782942634	0.0360575915288433	0.030887023434578	0.0255051021547416	0.0259108738531066
122.31250000013	54.3541666669934	0.0108415511887483	0.0357446852168681	0.0315527266889915	0.0251566162565784	0.0258238948377966
122.437500000133	54.3541666669934	0.0103803739426823	0.0361721676206083	0.0316655927503625	0.0278142057112654	0.0265080850062296
122.4791666668	54.3541666669934	0.0113162534612276	0.0361157508813802	0.0312307462398267	0.0255197467908705	0.0260456243433262
122.562500000135	54.3541666669934	0.0113474267996177	0.0357563295800235	0.0309780447991142	0.0255498447297079	0.0259079114771158
122.604166666803	54.3541666669934	0.0104741101653381	0.0363496419388648	0.0315856753825106	0.0256869775130723	0.0260241012499464
122.64583333347	54.3541666669934	0.0112653827901283	0.0356587275488392	0.0305581510310229	0.0255950022270501	0.0257693158992601
122.895833333476	54.3541666669934	0.0109677311244034	0.0350183302368252	0.0301896579072864	0.0262302517887824	0.0256014927643244
122.937500000143	54.3541666669934	0.011289747140323	0.0358530238444634	0.0303613588661098	0.025669847703516	0.025793494388603
122.979166666811	54.3541666669934	0.0110277014771508	0.0355342513851561	0.0304089176509321	0.025450756260808	0.0256054066935117
123.020833333478	54.3541666669934	0.0101086633603254	0.0363418302105567	0.0315600223960446	0.0273706270100023	0.0263452857442323
123.062500000146	54.3541666669934	0.0105020076726052	0.0372094143445986	0.0331516850245485	0.0288808030351703	0.0274359775192307
123.104166666813	54.3541666669934	0.00988298851784344	0.0370144711177821	0.032876247781543	0.0290399378183789	0.0272034113088869
123.145833333481	54.3541666669934	0.0104429100001391	0.036199117061786	0.0315399307565726	0.0275560839909	0.0264345104523494
123.187500000148	54.3541666669934	0.0110684195492674	0.0351305966859842	0.0283215858111313	0.0257206924788401	0.0250603236313057
123.229166666816	54.3541666669934	0.0108122065810151	0.0348819456454883	0.0306957947212847	0.0260406120364783	0.0256076397460666
123.270833333483	54.3541666669934	0.010778802146645	0.0350118674274426	0.0300946231487117	0.0262167227555839	0.0255255038695958
123.354166666818	54.3541666669934	0.00983740759262353	0.0357258826050188	0.0318076787568944	0.028632006705226	0.0265007439149407
123.395833333486	54.3541666669934	0.0106356095591779	0.0347845403322596	0.0306600614408758	0.0260558875242906	0.025534024714151
123.479166666821	54.3541666669934	0.0106940742237365	0.035074080725829	0.0305406510889105	0.025935600285591	0.0255611015810168
123.520833333488	54.3541666669934	0.0104281163340042	0.0358644598351744	0.0314079985902945	0.0257680188231856	0.0258671483956647
123.562500000156	54.3541666669934	0.00957469592942854	0.0362867981177222	0.0308039632717559	0.0276362799823318	0.0260754343253096
123.687500000158	54.3541666669934	0.00927145413336795	0.0367523071652921	0.0324969858676481	0.0286936955784666	0.0268036106861937
123.729166666826	54.3541666669934	0.00904637684463568	0.0368031356896447	0.0321365362979095	0.0287366495750718	0.0266806746018154
123.770833333494	54.3541666669934	0.00937881098026489	0.0370229713457143	0.0316565565378659	0.028266453559321	0.0265811981057915
123.854166666829	54.3541666669934	0.00927984479858333	0.0367011887045048	0.0313572085198081	0.0283451239914412	0.0264208415035844
123.895833333496	54.3541666669934	0.0092649774638788	0.0366701218625037	0.0326931479834021	0.0292045844672746	0.0269582079442648
123.937500000164	54.3541666669934	0.00900045227166642	0.0362742640151829	0.0321524301096095	0.028689480352441	0.026529156687225
123.979166666831	54.3541666669934	0.00912948571143677	0.0366574471746305	0.0313003979119195	0.0283329357638835	0.0263550666404676
124.020833333499	54.3541666669934	0.0102186490006012	0.0365540827476728	0.0310848409287932	0.0275506359640762	0.0263520521602859
124.062500000166	54.3541666669934	0.00954081178004712	0.0361882975386108	0.0315208780980536	0.0283971483061955	0.0264117839307268
124.104166666834	54.3541666669934	0.0101032181218728	0.0364404465843545	0.0308909556705377	0.0276651168292849	0.0262749343015125
124.145833333501	54.3541666669934	0.00986107155377604	0.0366496756407025	0.0311985504599894	0.0282089244218624	0.0264795555190826
124.187500000169	54.3541666669934	0.011113744601002	0.0357019152032706	0.0302806590392532	0.0261020590960179	0.0257995944848859
124.270833333504	54.3541666669934	0.0116983136549516	0.0345092352043923	0.0282642096139468	0.0262188123429546	0.0251726427040613
124.312500000171	54.3541666669934	0.014789402610163	0.0323929774739225	0.0287459138308506	0.0266272776171029	0.0256388928830098
124.354166666839	54.3541666669934	0.0136906213329462	0.0322523895779206	0.0291658057616254	0.0269610099166672	0.0255174566472899
124.395833333506	54.3541666669934	0.0157026016549891	0.0329990017524831	0.0288358718744184	0.0248037286119097	0.0255853009734501
124.437500000174	54.3541666669934	0.0144965243924314	0.0326150753096077	0.0300144322339629	0.0262651997297604	0.0258478079164406
124.479166666841	54.3541666669934	0.012350200446211	0.0344877027029615	0.0287767249522004	0.026745492367541	0.0255900301172285
124.520833333509	54.3541666669934	0.0105476188991427	0.0366238799881276	0.0312477587422693	0.0258853097221086	0.026076141837912
121.47916666678	54.3125000003258	0.0175611857304249	0.0327753759437022	0.0272031678301561	0.024257183142632	0.0254492281617288
121.520833333447	54.3125000003258	0.0177549339714542	0.03161143547815	0.0272115788029272	0.0243787772110901	0.0252391813659054
121.562500000115	54.3125000003258	0.0178072695173319	0.0317280334857815	0.0274929394535964	0.0237964052407365	0.0252061619243616
121.604166666782	54.3125000003258	0.0177399095475779	0.0321108026368382	0.0277187796087166	0.0233728727071033	0.025235591125059
121.64583333345	54.3125000003258	0.0159203144013031	0.032627379758827	0.0294657161001101	0.0237934640811506	0.0254517185853477
121.687500000117	54.3125000003258	0.0160251453382243	0.0325942216452598	0.0296434298657587	0.0239022845574139	0.0255412703516642
121.729166666785	54.3125000003258	0.0165353638482767	0.0336372285888518	0.0273407451411489	0.024051464572383	0.0253912005376651
121.770833333452	54.3125000003258	0.0135445445550896	0.0320400587353646	0.028940569406757	0.0260871197183958	0.0251530731039017
121.81250000012	54.3125000003258	0.0120009575140647	0.0346008647219407	0.0284414041877376	0.0258625228081305	0.0252264373079684
121.895833333455	54.3125000003258	0.0129827151314266	0.0338653945987095	0.0290434379276148	0.0267196672132604	0.0256528037177528
121.937500000122	54.3125000003258	0.0145436745261107	0.0323764992213196	0.0296062032443026	0.0258139434650747	0.0255850801142019
121.97916666679	54.3125000003258	0.0171180993623802	0.0345364701283536	0.0279293933376883	0.0243165953820933	0.0259751395526289
122.062500000125	54.3125000003258	0.0162862360593522	0.0329997056766487	0.0298698582233253	0.024968020765848	0.0260309551812936
122.104166666793	54.3125000003258	0.0147247546689914	0.032445426834061	0.0296824783735272	0.0259448476591601	0.0256993768839349
122.14583333346	54.3125000003258	0.0121568914951385	0.0342741457877964	0.0284515686523962	0.0259367678037574	0.0252048434347721
122.187500000128	54.3125000003258	0.0130587824929357	0.0338323452631816	0.0288630559519726	0.0269793216355354	0.0256833763359063
122.229166666795	54.3125000003258	0.013369805648312	0.0342500131711791	0.028805406504428	0.0266229252230006	0.0257620376367299
122.270833333463	54.3125000003258	0.0129012543683006	0.0339018806566272	0.0285156711966044	0.0262813683927186	0.0254000436535627
122.354166666798	54.3125000003258	0.0129686370612689	0.0339867744822516	0.0289665668515015	0.02626807414958	0.0255475131361505
122.395833333465	54.3125000003258	0.0115860121682787	0.0348388367275506	0.0288724626749295	0.0252631528138318	0.0251401160961476
122.437500000133	54.3125000003258	0.0109553541993398	0.036832419187289	0.0317205550653673	0.0258139155741379	0.0263305610065335
122.4791666668	54.3125000003258	0.0104088338492484	0.0369770133409324	0.0327338071900573	0.0281155424655872	0.0270587992114563
122.520833333468	54.3125000003258	0.0104645035825721	0.036717420078444	0.031517761745446	0.0256218280144273	0.0260803783552223
122.562500000135	54.3125000003258	0.0101828076523825	0.0363881097690339	0.0315277044680132	0.0274213020146361	0.0263799809760164
122.604166666803	54.3125000003258	0.0103096325954835	0.0366289358271534	0.0321916395743788	0.027847238961644	0.0267443617396649
122.64583333347	54.3125000003258	0.010590537080248	0.0362170326272101	0.0317067784016904	0.0258025934735666	0.0260792353956788
122.687500000138	54.3125000003258	0.0109422126603796	0.0349743777806141	0.0301153278809447	0.0260473744273599	0.0255198231873246
122.729166666805	54.3125000003258	0.0113169166288586	0.0349878679786897	0.0284391884000908	0.0260698245485051	0.025203449389036
122.770833333473	54.3125000003258	0.0115022408902754	0.0346279154469398	0.0280624929145616	0.0254726001803172	0.0249163123580235
122.81250000014	54.3125000003258	0.0115379753980619	0.0347829547825563	0.0286344395860024	0.0262014779461922	0.0252892119282032
122.854166666808	54.3125000003258	0.0109843459476012	0.0347391264726329	0.0300252335873098	0.0258993688798645	0.0254120187218521
122.895833333476	54.3125000003258	0.0110254839595418	0.0346005226736617	0.0301398723643822	0.0262055373766142	0.02549285409355
122.937500000143	54.3125000003258	0.0109862470294478	0.0360080111170749	0.0304994407355324	0.0254012197569847	0.0257237296597599
122.979166666811	54.3125000003258	0.010766068707725	0.0354745404540731	0.0313662797431585	0.0258632436755402	0.0258675331451242
123.020833333478	54.3125000003258	0.0103669186086272	0.0363171103032161	0.0313490717707408	0.0274799160358472	0.0263782541796078
123.104166666813	54.3125000003258	0.00980451851076978	0.0366825268153767	0.0320069767880597	0.0285866651878697	0.026770171825519
123.145833333481	54.3125000003258	0.0104670963610882	0.0374389957040546	0.0333756853371046	0.0302140039033552	0.0278739453264007
123.187500000148	54.3125000003258	0.0100941660544279	0.0366401644379878	0.0314874748983831	0.0279864095769766	0.0265520537419438
123.229166666816	54.3125000003258	0.00966677659373511	0.0367638478831134	0.0323250228646301	0.0280360950811322	0.0266979356056527
123.312500000151	54.3125000003258	0.00974158724334703	0.0369013244734366	0.0322221756858161	0.028570470175395	0.0268588893944987
123.354166666818	54.3125000003258	0.00951949619494611	0.036720123581289	0.0325351875889223	0.0283230258389239	0.0267744583010203
123.395833333486	54.3125000003258	0.00939992688888192	0.0367858441490187	0.0309810989873388	0.0283640934186989	0.0263827408609846
123.437500000153	54.3125000003258	0.00936329572690049	0.036806879293459	0.0310071561517585	0.0283906875684019	0.02639200468513
123.479166666821	54.3125000003258	0.00991360444719499	0.0361034251615705	0.0312932967924745	0.0280810696484732	0.0263478490124283
123.520833333488	54.3125000003258	0.0099608726006101	0.0360831772453981	0.0313213080693974	0.0280932275689506	0.0263646463710891
123.645833333491	54.3125000003258	0.00940836355663439	0.036427171782164	0.0327680630964974	0.0291092294871709	0.0269282069806167
123.729166666826	54.3125000003258	0.00937453366023345	0.0363641957627197	0.0327347278872365	0.0292961545838314	0.0269424029735053
123.770833333494	54.3125000003258	0.0092246099690848	0.0366985284353432	0.0326591002955304	0.0291908313641252	0.0269432675160209
123.812500000161	54.3125000003258	0.00915084808602919	0.0366317214986787	0.0323543482675847	0.0285797824034432	0.0266791750639339
123.854166666829	54.3125000003258	0.00925966298888627	0.0363246142650842	0.032112884124392	0.0290796336617353	0.0266941987600244
123.937500000164	54.3125000003258	0.00904182300046266	0.0366828668825079	0.0324275626598567	0.028963899676073	0.0267790380547251
123.979166666831	54.3125000003258	0.00922805918239384	0.0367145419333744	0.0313719005700768	0.028417377542732	0.0264329698071443
124.020833333499	54.3125000003258	0.0100959790969377	0.0363664942537456	0.0308404989623102	0.0276021109743003	0.0262262708218234
124.062500000166	54.3125000003258	0.00931141179386069	0.0361418364027143	0.0317001502367419	0.0284060917157552	0.026389872537268
124.104166666834	54.3125000003258	0.00901057272553344	0.03665501662843	0.0317270763207241	0.0283913271594871	0.0264459982085437
124.145833333501	54.3125000003258	0.0105547792283504	0.0359513267395478	0.0309967059529301	0.0277761728575599	0.026319746194597
124.187500000169	54.3125000003258	0.0108010947610472	0.0359513704355538	0.0309880503558286	0.0257675812995224	0.025877024212988
124.229166666836	54.3125000003258	0.0104866645618123	0.0365307268878523	0.0310612039640564	0.0258652212225749	0.025985954159074
124.270833333504	54.3125000003258	0.0108657336366587	0.0353843445247419	0.0307725496079081	0.0261728840937402	0.0257988779657622
124.312500000171	54.3125000003258	0.0112199744195163	0.0354669206862706	0.0285538194653815	0.0262272902401351	0.0253670012028259
124.354166666839	54.3125000003258	0.011298896917728	0.0351256144664715	0.0284277691087105	0.025947465996867	0.0251999366224443
124.395833333506	54.3125000003258	0.0116592829838374	0.0344131592803253	0.0283772884992939	0.0265232052192809	0.0252432339956844
124.437500000174	54.3125000003258	0.0110588169235029	0.0357643893164075	0.0284532915490588	0.0262169982361686	0.0253733740062844
124.562500000177	54.3125000003258	0.00985719660428069	0.0360970896427597	0.0305620501167488	0.0261322650100572	0.0256621503434616
124.604166666844	54.3125000003258	0.00870657584968493	0.0373405576089332	0.0322034829483815	0.0277958259921305	0.0265116105997825
124.645833333512	54.3125000003258	0.00954278650271772	0.0367943794648969	0.0320855700463401	0.027896141562896	0.0265797193942127
121.354166666777	54.2708333336582	0.0144493838751186	0.0316962994616553	0.0293283128090215	0.025368656953249	0.0252106632747611
121.395833333445	54.2708333336582	0.0152800243905149	0.032210691476966	0.0287671123813192	0.0242493702802179	0.0251267996322545
121.437500000112	54.2708333336582	0.0149804123997945	0.0323047508086873	0.0286721723208693	0.0236540264020528	0.024902840482851
121.47916666678	54.2708333336582	0.0155228968813701	0.0326584204208967	0.0290784246958895	0.0240618446368748	0.0253303966587578
121.520833333447	54.2708333336582	0.0165657026700576	0.0326975818496009	0.0287720769965887	0.024494239512612	0.0256324002572148
121.562500000115	54.2708333336582	0.0149475455648684	0.0321115198548985	0.0285593107971105	0.023992268875234	0.0249026612730278
121.64583333345	54.2708333336582	0.015612814218161	0.0324194359840398	0.0288936202987989	0.0243467768300825	0.0253181618327705
121.687500000117	54.2708333336582	0.0127151647438433	0.0334633029831906	0.0287521710109751	0.0264621938565825	0.0253482081486479
121.729166666785	54.2708333336582	0.0138252853843267	0.0321900510561622	0.0290561546125118	0.0264514957879811	0.0253807467102454
121.81250000012	54.2708333336582	0.0127958962799961	0.0344903674154299	0.0290118148308319	0.0267430530479772	0.0257602828935588
121.854166666787	54.2708333336582	0.0116192685489754	0.0352146089571993	0.0301190112069408	0.0259302734624449	0.0257207905438901
121.895833333455	54.2708333336582	0.0126754749394676	0.0343961178564941	0.0290617307358669	0.0261431360042575	0.0255691148840215
121.937500000122	54.2708333336582	0.0146529583184309	0.0323938205880572	0.0295697338235225	0.0255500397617496	0.02554163812294
121.97916666679	54.2708333336582	0.0132887819857672	0.0342154012594533	0.0292171044968859	0.0271766480405557	0.0259744839456655
122.020833333457	54.2708333336582	0.0134561104338817	0.0343280259638651	0.0294248310422113	0.027372868782007	0.0261454590554913
122.062500000125	54.2708333336582	0.0127896316211233	0.0336900742726562	0.0288052529796562	0.0265478180090905	0.0254581942206315
122.104166666793	54.2708333336582	0.012912883915632	0.0341525960840778	0.0288690030811233	0.0268247009321524	0.0256897960032464
122.14583333346	54.2708333336582	0.0128386563160671	0.0337126045657324	0.0288667309796786	0.0264339305689784	0.0254629806076141
122.187500000128	54.2708333336582	0.012676706853497	0.0340996262956552	0.0287497779954408	0.0263791306428741	0.0254763104468668
122.229166666795	54.2708333336582	0.0117414765828698	0.0347213605347454	0.0283692540208856	0.0254558787462755	0.0250719924711941
122.270833333463	54.2708333336582	0.0128816807617311	0.0340309755465315	0.0286000229812002	0.0262243942570933	0.025434268386639
122.31250000013	54.2708333336582	0.0118507839254542	0.0342615300360163	0.028397097768711	0.025506957613591	0.0250040923359431
122.354166666798	54.2708333336582	0.0117041950112199	0.0349787083134713	0.0281622984716492	0.0253158768786357	0.025040269668744
122.395833333465	54.2708333336582	0.0113818380923755	0.0359783108041403	0.0309472648513683	0.0255261497670276	0.0259583908787279
122.437500000133	54.2708333336582	0.0104855745057925	0.036461402164969	0.0317647538799773	0.027530496574647	0.0265605567813465
122.4791666668	54.2708333336582	0.00993561613621505	0.0362880211933631	0.0312841324190539	0.0283811106150625	0.0264722200909236
122.520833333468	54.2708333336582	0.00989585011052549	0.0368012846634414	0.032447892687825	0.0282983416057599	0.0268608422668879
122.562500000135	54.2708333336582	0.00987830776675453	0.0371610992102066	0.0322810405110419	0.0279932602402356	0.0268284269320597
122.604166666803	54.2708333336582	0.0102589863844755	0.0368419653466612	0.0309339657993235	0.0276305713273151	0.0264163722144438
122.64583333347	54.2708333336582	0.0104691751283748	0.0362787037430438	0.0312860438773146	0.0257759822915899	0.0259524762600808
122.687500000138	54.2708333336582	0.0108895104680692	0.0358401456038219	0.0312636618550045	0.0253152013485844	0.02582712981887
122.729166666805	54.2708333336582	0.0112733499689603	0.0359573655292771	0.0297997966627586	0.0257570563490361	0.025696892127508
122.770833333473	54.2708333336582	0.0111029098662368	0.0347116945002447	0.0284921773248511	0.0257888192145945	0.0250239002264818
122.81250000014	54.2708333336582	0.0110214141528928	0.0348350616100844	0.0299396226298607	0.0259979173379081	0.0254485039326865
122.854166666808	54.2708333336582	0.00959099444924372	0.0368510933847567	0.0309595153736555	0.0276488326002123	0.0262626089519671
122.895833333476	54.2708333336582	0.00951113783327634	0.0368719256013492	0.032098835483806	0.0273970956065721	0.0264697486312509
122.937500000143	54.2708333336582	0.00953264714426587	0.0354424083724683	0.0309237703198528	0.0277757136137937	0.0259186348625952
122.979166666811	54.2708333336582	0.0100866829719613	0.036277893495849	0.0315085981822386	0.0273008590650843	0.0262935084287833
123.020833333478	54.2708333336582	0.0112962419365694	0.0358629365972892	0.0303784336210627	0.0256564172024877	0.0257985073393523
123.062500000146	54.2708333336582	0.00978115405777983	0.035850935553414	0.0312454562817525	0.0279927171237191	0.0262175657541664
123.104166666813	54.2708333336582	0.00955272674674627	0.0367919117503685	0.0327614622232344	0.0283106220056983	0.0268541806815119
123.145833333481	54.2708333336582	0.0112834841092577	0.0372491240459019	0.0332723197755123	0.0305417994134828	0.0280866818360387
123.187500000148	54.2708333336582	0.010425270743337	0.0365299742706698	0.0333008244809891	0.0301445361924846	0.0276001514218701
123.229166666816	54.2708333336582	0.00965929231420623	0.0367839855026054	0.0327054613577803	0.02888767835173	0.0270091043815805
123.270833333483	54.2708333336582	0.00959979123071137	0.0367445558110039	0.0330614183114391	0.0293191058175636	0.0271812177926795
123.312500000151	54.2708333336582	0.010153813529738	0.0370172273343041	0.0333411419941631	0.0291446739250994	0.0274142141958261
123.354166666818	54.2708333336582	0.00938627446191744	0.0367981063504564	0.0320637933552109	0.0283342255733019	0.0266455999352217
123.395833333486	54.2708333336582	0.00948849194389553	0.0367648396535795	0.0326754277409039	0.0291203081787595	0.0270122668792846
123.437500000153	54.2708333336582	0.00966201113118807	0.0358653800312703	0.0313522936818637	0.027888031114676	0.0261919289897495
123.479166666821	54.2708333336582	0.0102881944162463	0.0364748812669695	0.0313952967342039	0.0276729138667539	0.0264578215710434
123.520833333488	54.2708333336582	0.00932689310075013	0.036901178993865	0.0310315452497639	0.0279874334803071	0.0263117627061715
123.562500000156	54.2708333336582	0.00920756858339846	0.0366678471000868	0.0319212481182671	0.0288689558326745	0.0266664049086067
123.604166666823	54.2708333336582	0.00925757723464206	0.0364328062179992	0.0317446426159004	0.0287402460636758	0.0265438180330544
123.645833333491	54.2708333336582	0.00941388274658934	0.0363586927780386	0.0321123911123034	0.0282979216517619	0.0265457220721733
123.687500000158	54.2708333336582	0.00919813538138457	0.0364690950895953	0.031778050589117	0.0287890928397062	0.0265585934749508
123.729166666826	54.2708333336582	0.00986284777889528	0.0368930526306125	0.0325663912334658	0.0291226297196398	0.0271112303406533
123.770833333494	54.2708333336582	0.010337934003452	0.0371771627824846	0.0328682332713165	0.0304128025659413	0.0276990331557986
123.812500000161	54.2708333336582	0.0094646701158837	0.0363188251188612	0.0328629501157886	0.0291021839665507	0.0269371573292711
123.854166666829	54.2708333336582	0.00928036864665025	0.0366899507668881	0.0327975883281814	0.0292298302229498	0.0269994344911674
123.895833333496	54.2708333336582	0.0096524252448308	0.0360013277188154	0.0309369208967737	0.0276984484927289	0.0260722805882872
123.937500000164	54.2708333336582	0.010567883837162	0.0358720516155854	0.0307605775242484	0.0278142698954785	0.0262536957181186
123.979166666831	54.2708333336582	0.0104138272621124	0.0356750288512954	0.0312020256849085	0.0276435893256172	0.0262336177809834
124.020833333499	54.2708333336582	0.00941533116955962	0.036458454244299	0.0313337633297546	0.0282156083563777	0.0263557892749977
124.062500000166	54.2708333336582	0.00923189507531919	0.0365792095962371	0.0318841099160359	0.0285320327650131	0.0265568118381513
124.104166666834	54.2708333336582	0.00885610284376356	0.0368009388547924	0.0325326588930185	0.0285653490284954	0.0266887624050175
124.145833333501	54.2708333336582	0.0102656122563496	0.0358817309698614	0.0309836569910316	0.0262752607775689	0.0258515652487029
124.229166666836	54.2708333336582	0.00960597211860725	0.0364443333270908	0.030928860981317	0.028035012640348	0.0262535447668408
124.270833333504	54.2708333336582	0.0101000211334556	0.0366046747343397	0.0304552517680678	0.0275325146079413	0.0261731155609511
124.312500000171	54.2708333336582	0.0101869684941788	0.035709932138774	0.0306549034984017	0.0276534411621225	0.0260513113233692
124.354166666839	54.2708333336582	0.0102068633021493	0.0360096110049584	0.0305387145442341	0.0262358977233612	0.0257477716436758
124.395833333506	54.2708333336582	0.0103888077505089	0.0363464268311619	0.0308902529628292	0.0265763909046205	0.0260504696122801
124.437500000174	54.2708333336582	0.0101590669601222	0.0362779777957342	0.0311240486527659	0.0260494580179764	0.0259026378566497
124.479166666841	54.2708333336582	0.0101502488643093	0.0360925913185749	0.0306239300503973	0.026305577819948	0.0257930870133074
124.520833333509	54.2708333336582	0.00991383316094408	0.0360612293274422	0.0305934496636909	0.026131161006358	0.0256749182896088
124.562500000177	54.2708333336582	0.00993582689653684	0.0360272230011798	0.0307740754514812	0.0260580845534512	0.0256988024756623
124.604166666844	54.2708333336582	0.0093026393473463	0.0362948323031815	0.0316109814415693	0.0280650472785657	0.0263183750926657
124.645833333512	54.2708333336582	0.00892142838470877	0.0371498298201594	0.0323379568517134	0.0285720036824224	0.026745304684751
124.687500000179	54.2708333336582	0.00921373557078629	0.0373519836167004	0.0318834266322383	0.0277699530909862	0.0265547747276778
124.729166666847	54.2708333336582	0.00938931008898654	0.0366707625149131	0.0314059440337241	0.0277664647086325	0.0263081203365641
121.187500000107	54.2291666669907	0.0124765306543282	0.0343772826566949	0.0282065159491788	0.0254073110165045	0.0251169100691766
121.229166666774	54.2291666669907	0.0138462959071685	0.031727164552252	0.0284040155648229	0.0255015993469638	0.0248697688428018
121.270833333442	54.2291666669907	0.0144535545283482	0.0319646897306977	0.0290609534560083	0.0252982385140744	0.0251943590572822
121.31250000011	54.2291666669907	0.0132696275141825	0.033605076095415	0.0284928198384789	0.0266142024600148	0.0254954314770228
121.354166666777	54.2291666669907	0.0127527289777952	0.033324899567894	0.0285119194640132	0.0265135881455009	0.0252757840388008
121.395833333445	54.2291666669907	0.0137462846742701	0.03361469146039	0.0282928231361065	0.0255063094906572	0.0252900271903559
121.437500000112	54.2291666669907	0.0122464367764362	0.0338308617352646	0.0284838461969998	0.0260017186421707	0.0251407158377178
121.47916666678	54.2291666669907	0.014570404091026	0.0320984763203848	0.0296353869664506	0.0255546833126015	0.0254647376726157
121.520833333447	54.2291666669907	0.0139749896356828	0.0321892009946786	0.0291228567614479	0.0254330821124852	0.0251800323760736
121.562500000115	54.2291666669907	0.0135268296574199	0.0320489648740694	0.0284825404095553	0.0256214997949874	0.024919958684008
121.604166666782	54.2291666669907	0.0141533343927406	0.0320946914210624	0.0289894048267045	0.0253710422610238	0.0251521182253828
121.64583333345	54.2291666669907	0.0120022498407806	0.0340928125695918	0.0284419976178107	0.0258531930839827	0.0250975632780414
121.687500000117	54.2291666669907	0.0120134232823102	0.0342167891811978	0.0283310153101561	0.0255588655463864	0.0250300233300126
121.770833333452	54.2291666669907	0.0116688957855469	0.034863040032687	0.0281083225802173	0.0255795142391876	0.0250549431594097
121.81250000012	54.2291666669907	0.0111529365082853	0.0358298075692811	0.0309249847682528	0.0255142075720514	0.0258554841044677
121.895833333455	54.2291666669907	0.0130049505643525	0.0341435972670891	0.0292541996985167	0.0264161523677431	0.0257047249744254
121.937500000122	54.2291666669907	0.0112845571317376	0.0352269544959748	0.0305512013903203	0.0256937903290312	0.025689125836766
121.97916666679	54.2291666669907	0.0112115595278435	0.0352248492416325	0.0310443291261409	0.025933312006016	0.0258535124754082
122.020833333457	54.2291666669907	0.0135848915478707	0.0328205926486932	0.0291096169705436	0.0259994250969134	0.0253786315660052
122.062500000125	54.2291666669907	0.0130894935893538	0.0337850331411564	0.0289794822422132	0.0269612767144147	0.0257038214217845
122.187500000128	54.2291666669907	0.0114499548779773	0.0361672785861356	0.0306076469306905	0.0255533399884875	0.0259445550958227
122.229166666795	54.2291666669907	0.0110265298579127	0.0357761009524057	0.0314278299970039	0.0252274810156138	0.025864485455734
122.270833333463	54.2291666669907	0.0111572685542559	0.0358656789023849	0.0315199213031707	0.0253511558473967	0.0259735061518021
122.31250000013	54.2291666669907	0.0111075152018955	0.0358217901480004	0.0318721573042498	0.0253019604504441	0.0260258557761474
122.354166666798	54.2291666669907	0.0108716150745891	0.0366835727224553	0.031528267608979	0.0260063525024392	0.0262724519771157
122.395833333465	54.2291666669907	0.0113761567471453	0.0358340866785443	0.0309771132957887	0.0255560569472012	0.0259358534171699
122.437500000133	54.2291666669907	0.0114173655770242	0.034832996146635	0.0298804292798382	0.0259643521016413	0.0255237857762847
122.4791666668	54.2291666669907	0.0100054470054892	0.0364139125566802	0.0314024354606823	0.0280923323579553	0.0264785318452017
122.520833333468	54.2291666669907	0.00993134790233831	0.037203527108887	0.0323265434958183	0.0276321505473209	0.0267733922635911
122.562500000135	54.2291666669907	0.00979169349632654	0.0368937300706278	0.0327719314899058	0.0284215225423319	0.026969719399798
122.604166666803	54.2291666669907	0.00972721247509699	0.0368846766687391	0.0321409242365896	0.0284135316086786	0.0267915862472761
122.64583333347	54.2291666669907	0.0102507838955133	0.0368243285419674	0.0309398732471805	0.0276133518078739	0.0264070843731338
122.687500000138	54.2291666669907	0.0111818411402659	0.0360423495747675	0.0298821552714534	0.0258573608905149	0.0257409267192504
122.729166666805	54.2291666669907	0.0107833192622295	0.036508676355583	0.0313569816930564	0.0258557585359626	0.0261261839617079
122.770833333473	54.2291666669907	0.0111891133904001	0.0350583516010964	0.0282813069673431	0.0261598062861308	0.0251721445612426
122.81250000014	54.2291666669907	0.0112919305063227	0.0346595747058825	0.0278167001059614	0.0250956497387283	0.0247159637642237
122.854166666808	54.2291666669907	0.0109120838749588	0.0363223876188388	0.0311279216244925	0.0253321537288496	0.0259236367117849
122.895833333476	54.2291666669907	0.0098930102414079	0.0366831123526217	0.032414810070382	0.0286264283532415	0.0269043402544133
122.937500000143	54.2291666669907	0.00965150030640089	0.036237991668058	0.0320453225678886	0.0282320838912218	0.0265417246083923
122.979166666811	54.2291666669907	0.00968572217842762	0.036458062886607	0.0320331196727508	0.0274240437958488	0.0264002371334086
123.020833333478	54.2291666669907	0.0097696296927291	0.0362304345000304	0.0319567147042983	0.0277921706895386	0.0264372373966491
123.062500000146	54.2291666669907	0.0102854141088958	0.0365067268459299	0.0329084363301044	0.0301319352171565	0.0274581281255217
123.104166666813	54.2291666669907	0.0106139233778714	0.0372429387888971	0.0328851833292917	0.0300858134675735	0.0277069647409084
123.145833333481	54.2291666669907	0.0111257047513732	0.0366864680032374	0.0336190460710601	0.0300883185724396	0.0278798843495276
123.187500000148	54.2291666669907	0.0117911819672477	0.0374316326000719	0.0343264937844258	0.0299655748036176	0.0283787207888408
123.229166666816	54.2291666669907	0.011694592278484	0.0374507753961897	0.033949648911139	0.0300217130992315	0.0282791824212611
123.270833333483	54.2291666669907	0.0117575663075937	0.0374072378514745	0.0338642076937686	0.030400723165041	0.0283574337544695
123.312500000151	54.2291666669907	0.0105188453159545	0.0372196091312727	0.0332251978012404	0.0304996782365874	0.0278658326212637
123.354166666818	54.2291666669907	0.011241727456934	0.0372058777217572	0.0336182520472863	0.0309111601617254	0.0282442543469257
123.395833333486	54.2291666669907	0.00955506846546768	0.0367055465271141	0.0319433957943582	0.0283147572736118	0.0266296920151379
123.437500000153	54.2291666669907	0.00947211731710488	0.0367818919929946	0.032049121100087	0.0287536200722011	0.0267641876205969
123.479166666821	54.2291666669907	0.00937762623846462	0.0365175780145874	0.0318908081740675	0.0281284388078052	0.0264786128087312
123.520833333488	54.2291666669907	0.00982715989579186	0.0367446449909193	0.0330209136275275	0.0293225432032471	0.0272288154293714
123.645833333491	54.2291666669907	0.0109836144769936	0.0367788231512417	0.0338210800615329	0.0304511071171445	0.0280086562017282
123.687500000158	54.2291666669907	0.0110588618225701	0.0366632699954355	0.0332299944008633	0.0298655871684291	0.0277044283468245
123.729166666826	54.2291666669907	0.0111195669446805	0.0366063776786191	0.0336110656634068	0.0310158464849728	0.0280882141929198
123.770833333494	54.2291666669907	0.0109875645761117	0.0366446757516415	0.0331904038693124	0.0304071802312392	0.0278074561070762
123.812500000161	54.2291666669907	0.00937348520718089	0.0362771998720606	0.0327631891794025	0.0292896998183732	0.0269258935192543
123.854166666829	54.2291666669907	0.00917653374683132	0.0363004749550489	0.0317844613125553	0.028729743946579	0.0264978034902536
123.895833333496	54.2291666669907	0.00911287238204848	0.0360361108578841	0.0323085839749688	0.0288494954517717	0.0265767656666683
123.937500000164	54.2291666669907	0.00937042498827172	0.0369729184611522	0.0312205060281871	0.0282457296241553	0.0264523947754416
123.979166666831	54.2291666669907	0.00947225050319161	0.0361907151351321	0.0310966653028117	0.027566132436615	0.0260814408444376
124.020833333499	54.2291666669907	0.00893215005760403	0.0363553776553255	0.0325725536901312	0.0281869885331747	0.0265117674840589
124.062500000166	54.2291666669907	0.00892928674183815	0.0369860742296835	0.0330452118962703	0.0295545882962817	0.0271287902910184
124.104166666834	54.2291666669907	0.00872453218186379	0.036684667724528	0.0320960369722517	0.0287089323432713	0.0265535423054787
124.145833333501	54.2291666669907	0.00945602546756085	0.0361860025037231	0.0311749343983855	0.0280467234357421	0.0262159214513529
124.187500000169	54.2291666669907	0.00955635756566703	0.0361291965923151	0.0310922268009703	0.028368372146664	0.0262865382764041
124.229166666836	54.2291666669907	0.00908262448325244	0.0365907674321779	0.0312914739662831	0.0283506535116933	0.0263288798483517
124.270833333504	54.2291666669907	0.00942823725513893	0.0360292218329137	0.0313956095686832	0.0282648035049501	0.0262794680404215
124.312500000171	54.2291666669907	0.0101758279565137	0.0360324993410245	0.0304726596731423	0.0258238457235537	0.0256262081735586
124.354166666839	54.2291666669907	0.0107348627645368	0.0352297439540142	0.0306286316052175	0.0260451379271495	0.0256595940627295
124.395833333506	54.2291666669907	0.010107801725301	0.0364244055047683	0.0312737373805344	0.0261805881081603	0.025996633179691
124.437500000174	54.2291666669907	0.00926719492983574	0.0371828964668924	0.0311113365532684	0.0278904834507275	0.026362977850181
124.479166666841	54.2291666669907	0.00955447392016636	0.0365998291782158	0.0310601713582746	0.0280634936800263	0.0263194920341708
124.520833333509	54.2291666669907	0.00918791617310003	0.0372182887130807	0.0317666083036848	0.0277320906799395	0.0264762259674513
124.562500000177	54.2291666669907	0.00958509056228042	0.0368782034695383	0.0314341552834695	0.0279957513220985	0.0264733001593467
124.604166666844	54.2291666669907	0.0096147466061532	0.0366548783909873	0.0314791215537157	0.0277412449368631	0.0263724978719298
124.687500000179	54.2291666669907	0.00894734657019298	0.0372256657495696	0.032510047204569	0.0291721970227144	0.0269638141367615
124.729166666847	54.2291666669907	0.00883629121127955	0.0372286684666665	0.0313816046174786	0.0281093259664974	0.0263889725654805
124.770833333514	54.2291666669907	0.00880305803109406	0.0374010263680448	0.0321827950548084	0.0278638937793657	0.0265626933083282
124.812500000182	54.2291666669907	0.0088534751989251	0.0370521110801115	0.0332788183871979	0.0293525208178754	0.0271342313710275
124.854166666849	54.2291666669907	0.00914346767301784	0.036906144548306	0.0321296618085073	0.0283076904412195	0.0266217411177627
120.187500000086	54.1875000003231	0.0183306985045012	0.0315133197107672	0.0268193289257923	0.0231931590684101	0.0249641265523677
120.229166666754	54.1875000003231	0.0183578640012555	0.0318308556446064	0.0269557527842207	0.0231969816512213	0.025085363520326
120.270833333421	54.1875000003231	0.0186387320682666	0.0310215533947927	0.026739637294554	0.0238238089555576	0.0250559329282927
120.354166666756	54.1875000003231	0.0186957210367729	0.0318386770116414	0.0265124541863164	0.0235481477980435	0.0251487500081936
120.979166666769	54.1875000003231	0.0165642784594405	0.032663229149255	0.0287931150435014	0.0234486415775024	0.0253673160574248
121.020833333437	54.1875000003231	0.0151746424101264	0.0318868414499149	0.0283795154715038	0.024084382222528	0.0248813453885183
121.062500000104	54.1875000003231	0.0137825797709438	0.03161853981134	0.0288880029629044	0.0248858152240113	0.0247937344422999
121.104166666772	54.1875000003231	0.0118373110999607	0.0342413642114798	0.0279306152673577	0.025584625180487	0.0248984789398213
121.145833333439	54.1875000003231	0.0109219648446501	0.0352397042372036	0.0309329137966718	0.0252476055852078	0.0255855471159333
121.187500000107	54.1875000003231	0.0125558372410089	0.0350309158880847	0.0301675220192134	0.0259423693778505	0.0259241611315394
121.229166666774	54.1875000003231	0.0124565281223426	0.0337359759537695	0.0283288263162045	0.0255960130572056	0.0250293358623805
121.270833333442	54.1875000003231	0.0135566017559921	0.0332778846880721	0.0285275557960717	0.0264964758017455	0.0254646295104703
121.31250000011	54.1875000003231	0.0141377566321744	0.03208254049923	0.0286271012438497	0.0259126346629249	0.0251900082595448
121.354166666777	54.1875000003231	0.0119490377559676	0.0345983988898147	0.0278920806704479	0.0261082470076696	0.0251369410809749
121.395833333445	54.1875000003231	0.0117475257352669	0.035722457682416	0.0306568716391316	0.0255599152416039	0.0259216925746046
121.437500000112	54.1875000003231	0.0130186296951566	0.0338158530416096	0.0289305409025616	0.026093067836474	0.0254645228689504
121.47916666678	54.1875000003231	0.0129470822340242	0.0335514104167533	0.0286883304225566	0.0265620341873978	0.025437214315183
121.520833333447	54.1875000003231	0.0120025989904342	0.0339217974537163	0.0282744014806239	0.0256721377687493	0.0249677339233809
121.562500000115	54.1875000003231	0.0120913105499049	0.034052563486646	0.0284018007667162	0.0257747320312804	0.0250801017086369
121.604166666782	54.1875000003231	0.0118059717603383	0.0337781334681104	0.0282854479508976	0.0256054459157277	0.0248687497737685
121.64583333345	54.1875000003231	0.0115538882594806	0.0347079922518291	0.027786494286275	0.0251043700432548	0.0247881862102099
121.687500000117	54.1875000003231	0.0133559895325094	0.0336479301573956	0.0283658433961115	0.0270618601711679	0.0256079058142961
121.729166666785	54.1875000003231	0.0151068301390352	0.0323132094218064	0.0283788843905905	0.0259478787907774	0.0254367006855524
121.770833333452	54.1875000003231	0.0152958787524679	0.0327345773523403	0.0288726096680827	0.0243542566568284	0.0253143306074298
121.81250000012	54.1875000003231	0.0121461749598326	0.0345939198682422	0.0284403739054275	0.0258660344801841	0.0252616258034216
121.854166666787	54.1875000003231	0.0109413759877717	0.0360925941291222	0.0314604148065014	0.0259772016748295	0.0261178966495562
121.937500000122	54.1875000003231	0.0102313419184005	0.0372959666815084	0.0318368393941724	0.0279476753552959	0.0268279558373443
122.020833333457	54.1875000003231	0.0151199271317532	0.0327338383121788	0.0288013475591188	0.0243426186019974	0.025249432901262
122.062500000125	54.1875000003231	0.0151256891056975	0.0323844235820819	0.0300555653080292	0.0259904724824809	0.0258890376195724
122.104166666793	54.1875000003231	0.0129030194850249	0.0340138042898064	0.0284129396647271	0.0263099978803039	0.0254099403299656
122.14583333346	54.1875000003231	0.0114192932230839	0.0353570585711982	0.0285096023991265	0.0262755379368142	0.0253903730325557
122.187500000128	54.1875000003231	0.0108490201715146	0.0364693430264117	0.0312757365884302	0.0276878237366328	0.0265704808807473
122.229166666795	54.1875000003231	0.0110314450891769	0.0361197310421144	0.0317292359588759	0.0251537000860427	0.0260085280440525
122.270833333463	54.1875000003231	0.0107497813792972	0.0359415843430948	0.03149586046691	0.024974813439889	0.0257905099072978
122.31250000013	54.1875000003231	0.0101427182562806	0.0360203080731584	0.0313270206648793	0.0270266109348846	0.0261291644823007
122.354166666798	54.1875000003231	0.0102720504189506	0.0370456961259795	0.0326337097065858	0.0274828049493748	0.0268585653002227
122.395833333465	54.1875000003231	0.0107067844091338	0.0366877019277511	0.0315760009321133	0.0256449412451684	0.0261538571285417
122.437500000133	54.1875000003231	0.0109768318642231	0.0349770215481348	0.030165410194109	0.0260366096644228	0.0255389683177224
122.520833333468	54.1875000003231	0.010773144993915	0.0364482773456341	0.0316582390653872	0.0257859811189003	0.0261664106309592
122.562500000135	54.1875000003231	0.0101257939147879	0.0366545830167123	0.0315298214484494	0.0278176594651251	0.0265319644612687
122.604166666803	54.1875000003231	0.0101544781761894	0.0368385258167287	0.0321877953396434	0.0279742009215718	0.0267887500635333
122.64583333347	54.1875000003231	0.0102202817203022	0.0367010924662422	0.0320489724035325	0.028291087249438	0.0268153584598787
122.687500000138	54.1875000003231	0.0104054989608518	0.0365942604748295	0.0330949741886919	0.0286947524268979	0.0271973715128178
122.729166666805	54.1875000003231	0.00992928240293207	0.0369199825599281	0.0314577612191771	0.0277469131302005	0.0265134848280594
122.770833333473	54.1875000003231	0.0108529653039769	0.0351717981047308	0.0283743196462251	0.0255167060089812	0.0249789472659785
122.81250000014	54.1875000003231	0.0121399082249797	0.0342444180356406	0.0284536394838538	0.0259615094988509	0.0251998688108312
122.854166666808	54.1875000003231	0.0109768401203038	0.0359213662038401	0.0304750796366262	0.0254954958740083	0.0257171954586946
122.937500000143	54.1875000003231	0.00985037436031355	0.0365828384628505	0.0329131568871652	0.0285001824909486	0.0269616380503195
122.979166666811	54.1875000003231	0.00995595243106749	0.0366660715637418	0.0318752819337403	0.0278103585553864	0.026576916120984
123.020833333478	54.1875000003231	0.0101523057489386	0.0363177567987407	0.0319563880643088	0.0286181482126182	0.0267611497061516
123.062500000146	54.1875000003231	0.00987276927803165	0.0361025355487612	0.0318320712329736	0.0285227859761246	0.0265825405089728
123.145833333481	54.1875000003231	0.00992309213596182	0.0363564585811395	0.032759632157798	0.0283336531292607	0.02684320900104
123.187500000148	54.1875000003231	0.0101918321026947	0.0366823883759673	0.0326338213893567	0.0292985651606516	0.0272016517571676
123.229166666816	54.1875000003231	0.0100999818405679	0.0367564283493533	0.0331057431077899	0.028894787478361	0.027214235194018
123.270833333483	54.1875000003231	0.011736972908872	0.0374961953916655	0.0335202872129062	0.0306931041347613	0.0283616399120513
123.312500000151	54.1875000003231	0.0116273260702915	0.0374223753123733	0.0338442567410478	0.0310109465916253	0.0284762261788345
123.354166666818	54.1875000003231	0.0116826614229492	0.0373110511623811	0.0337786852701634	0.0309951239583037	0.0284418804534494
123.395833333486	54.1875000003231	0.0114296791619546	0.0374129200390935	0.0338751930050574	0.0311011645426138	0.0284547391871798
123.437500000153	54.1875000003231	0.0107261619746481	0.0371868207004386	0.0344378673020901	0.0309906007066993	0.028335362670969
123.479166666821	54.1875000003231	0.00965780016125107	0.0370658503006869	0.0329175060784043	0.0287914428197877	0.0271081498400325
123.562500000156	54.1875000003231	0.0110752463428088	0.0370644284399234	0.0336235719602302	0.0299906849699489	0.0279384829282278
123.604166666823	54.1875000003231	0.0114227876949854	0.0365672052816104	0.0335926233021686	0.0303566104591879	0.0279848066844881
123.645833333491	54.1875000003231	0.0113980101298881	0.0365715013100973	0.0335973144120057	0.0303443013276468	0.0279777817949095
123.687500000158	54.1875000003231	0.0111462400783489	0.0365626190190486	0.0334949553657296	0.0308938663761811	0.028024420209827
123.729166666826	54.1875000003231	0.0112180909729334	0.036948111657863	0.0339354855493583	0.030962978119827	0.0282661665749954
123.770833333494	54.1875000003231	0.0108630552730999	0.0370122960447697	0.0335797361095404	0.030440992867313	0.0279740200736808
123.812500000161	54.1875000003231	0.00939522002752256	0.0366370182083883	0.0326805034952207	0.0291849183764774	0.0269744150269022
123.854166666829	54.1875000003231	0.0093834878143093	0.036805795710022	0.0324855238046948	0.028967232052034	0.026910509845265
123.895833333496	54.1875000003231	0.00946948864714441	0.0365250699469507	0.0325665657651774	0.029549065403269	0.0270275474406354
123.937500000164	54.1875000003231	0.00917779352398872	0.0366118822835963	0.030887205218633	0.0283895138516367	0.0262665987194637
123.979166666831	54.1875000003231	0.00889830079396608	0.0365067935111286	0.0322770790062431	0.0289137923115864	0.026648991405731
124.020833333499	54.1875000003231	0.00897812357004422	0.0369830063272398	0.0330492921664393	0.0295558823601615	0.0271415761059712
124.062500000166	54.1875000003231	0.00894969286478318	0.0368539867888657	0.0333784314925159	0.0294882913149606	0.0271676006152813
124.104166666834	54.1875000003231	0.00890868070241167	0.0366726258470469	0.0321595669992003	0.0286700685801237	0.0266027355321956
124.145833333501	54.1875000003231	0.00904070989229375	0.0362988691930861	0.0317423661520312	0.028675164220487	0.0264392773644745
124.229166666836	54.1875000003231	0.00905296160302167	0.0364566722746442	0.0311531536972898	0.0282193383872125	0.026220531490542
124.270833333504	54.1875000003231	0.00907789800860302	0.0368124057503711	0.0314889363963269	0.0285502774422833	0.0264823793993961
124.312500000171	54.1875000003231	0.00928485697950095	0.0371343688360417	0.031110770741849	0.0280067987859024	0.0263841988358235
124.354166666839	54.1875000003231	0.00957196949781201	0.0362769600273681	0.0311042002492336	0.0282446114424563	0.0262994353042175
124.395833333506	54.1875000003231	0.0100020700844259	0.0365822766630775	0.030339438344753	0.027382501030585	0.0260765715307104
124.437500000174	54.1875000003231	0.0103928479388425	0.0360514460106028	0.0309257504218887	0.0279138830777787	0.0263209818622782
124.479166666841	54.1875000003231	0.00928220281090293	0.0365550140657944	0.0316416199858903	0.0281982400040347	0.0264192692166556
124.520833333509	54.1875000003231	0.00848529990331376	0.0370847964167076	0.032357776923017	0.0286690178496322	0.0266492227731676
124.562500000177	54.1875000003231	0.00874064465175626	0.0372828228557345	0.0326973062483	0.0283946150391731	0.026778847198741
124.604166666844	54.1875000003231	0.00868535628103314	0.0368951180270104	0.0322727084367237	0.0283863037792531	0.0265598716310051
124.645833333512	54.1875000003231	0.00909934633631018	0.0371889622029021	0.0324686113993597	0.0290457407664324	0.0269506651762511
124.687500000179	54.1875000003231	0.00955203773942583	0.0375054490247693	0.0332142892524473	0.0298596907686067	0.0275328666963123
124.729166666847	54.1875000003231	0.00896691552200487	0.0380374922525559	0.0333914319710047	0.0293662502696121	0.0274405225037944
124.770833333514	54.1875000003231	0.00885692813808081	0.0376051973591774	0.0333428094985338	0.0293432731039299	0.0272870520249305
124.812500000182	54.1875000003231	0.00961807046833805	0.0375211449380588	0.0332637649611409	0.0302963441952725	0.0276748311407026
124.854166666849	54.1875000003231	0.0102605153364936	0.0378130213158064	0.0341818102218845	0.0304582171227995	0.028178390999246
124.937500000184	54.1875000003231	0.00974506710253377	0.0379492532532258	0.0339123858374065	0.0301977182840811	0.0279511061193118
120.145833333419	54.1458333336556	0.0186536566252845	0.0306955075411455	0.0265784575784337	0.0233382741009828	0.0248164739614616
120.187500000086	54.1458333336556	0.0184484443893355	0.0302919802081769	0.0259595698595125	0.024087167600601	0.0246967905144065
120.229166666754	54.1458333336556	0.0187280372296693	0.0306521263782319	0.0267565318164634	0.0245577528171412	0.0251736120603765
120.312500000089	54.1458333336556	0.0186377144107357	0.0308431918405137	0.0268990235425005	0.0247548363163965	0.0252836915275366
120.354166666756	54.1458333336556	0.018645062894942	0.0305564021102731	0.026408562476981	0.0239221629208654	0.0248830476007654
120.395833333424	54.1458333336556	0.0187826054815886	0.030683097832758	0.0267880575888984	0.0231268715950279	0.0248451581245682
120.437500000091	54.1458333336556	0.0184798649533679	0.0318923484105997	0.027088982575665	0.0236919061921508	0.0252882755329458
120.479166666759	54.1458333336556	0.018230704900381	0.0324639903237411	0.0266397096267632	0.0227671909710523	0.0250253989554844
120.520833333427	54.1458333336556	0.0169095605806718	0.0326440533401592	0.0287306536616768	0.0235146216503678	0.0254497223082189
120.562500000094	54.1458333336556	0.0148516104920087	0.0321320568800888	0.0293763985420172	0.0254590743723503	0.0254547850716163
120.937500000102	54.1458333336556	0.0124610574361079	0.0340894975867929	0.028541588477997	0.0259331393699795	0.0252563207177193
120.979166666769	54.1458333336556	0.0121829832466349	0.0340260145441046	0.0280015442220061	0.0255585974173772	0.0249422848575307
121.062500000104	54.1458333336556	0.0121728042451825	0.0342171911788536	0.028028338868498	0.0255607048805458	0.02499475979327
121.104166666772	54.1458333336556	0.0123925464416352	0.0343310616327986	0.0284261861638348	0.0262309505430402	0.0253451861953272
121.145833333439	54.1458333336556	0.0114613230063999	0.0357924655441039	0.0313206428389713	0.025488420711497	0.026015713025243
121.187500000107	54.1458333336556	0.0123886921021782	0.0345203078772014	0.028549753298623	0.0257132145042363	0.0252929919455597
121.270833333442	54.1458333336556	0.0117761516516912	0.0345339069543554	0.0280882446084913	0.0253583646276221	0.02493916696054
121.31250000011	54.1458333336556	0.0117524393123573	0.0342261628839028	0.0278570718361144	0.0255085823711446	0.0248360641008798
121.354166666777	54.1458333336556	0.0120469700945576	0.0345686222158476	0.0280565055796892	0.0255188100940525	0.0250477269960367
121.395833333445	54.1458333336556	0.0102827238484422	0.0355212116990627	0.0308187028646836	0.0272011710918602	0.0259559523760122
121.437500000112	54.1458333336556	0.0114831184071229	0.0349281747720329	0.0277261406678799	0.025397981708215	0.0248838538888127
121.47916666678	54.1458333336556	0.011531721447072	0.0357860981845062	0.0295812127867505	0.0256144191344053	0.0256283628881835
121.520833333447	54.1458333336556	0.0112513578675504	0.0354754444264778	0.0307126477923499	0.0252045950568681	0.0256610112858115
121.562500000115	54.1458333336556	0.0114342424800582	0.0356348519910298	0.0304780622778139	0.0255463571766755	0.0257733784813944
121.604166666782	54.1458333336556	0.0119550215740375	0.0344240304399027	0.0278917536371088	0.0252188214697235	0.0248724067801931
121.64583333345	54.1458333336556	0.0134013366507266	0.0319550286765417	0.0284822945187733	0.0255315444746884	0.0248425510801825
121.687500000117	54.1458333336556	0.0142538782548949	0.0325726225223104	0.0292013448405212	0.0253480332592183	0.0253439697192362
121.729166666785	54.1458333336556	0.0149711772232521	0.032425051473113	0.0285238769024313	0.0239335425856219	0.0249634120461046
121.770833333452	54.1458333336556	0.0141588966648929	0.0323064387212029	0.0291203611083488	0.0253158448614015	0.0252253853389615
121.81250000012	54.1458333336556	0.0123526343007518	0.0346985351960995	0.0286168016906149	0.0259699705403141	0.0254094854319451
121.854166666787	54.1458333336556	0.0113237938533394	0.0349369533039701	0.0286853397150526	0.025860542720821	0.0252016573982958
121.895833333455	54.1458333336556	0.0114347749008504	0.0354022140627157	0.0282320591959826	0.0260112944797906	0.0252700856598348
121.937500000122	54.1458333336556	0.0105150079734719	0.0366801880995244	0.0320908900433188	0.0278711272443612	0.0267893033401691
121.97916666679	54.1458333336556	0.0109970994165152	0.0361673905601609	0.0316024843715089	0.0259471930717632	0.026178541854987
122.020833333457	54.1458333336556	0.0129471013854644	0.0341033676171625	0.0285925658286703	0.0262413222482333	0.0254710892698826
122.062500000125	54.1458333336556	0.01106635470555	0.0350615037203443	0.0302071727541582	0.0260416977040692	0.0255941822210304
122.104166666793	54.1458333336556	0.0111490992540049	0.0350395024935126	0.0302289865022315	0.0260121893091298	0.0256074443897197
122.14583333346	54.1458333336556	0.010702360811788	0.0366615205045305	0.0314418947514129	0.0275619698089001	0.0265919364691579
122.187500000128	54.1458333336556	0.0100292692569574	0.0367088114826916	0.0324627428322658	0.0286723133665071	0.0269682842346055
122.229166666795	54.1458333336556	0.00983117805342776	0.0367920037743451	0.0323951762163291	0.0286572750111734	0.0269189082638188
122.270833333463	54.1458333336556	0.0103619374285912	0.0367666007751005	0.0312485349878208	0.0278942312842299	0.0265678261189356
122.31250000013	54.1458333336556	0.0104656327414847	0.0367533504068173	0.0311456042811526	0.0279018957372509	0.0265666207916764
122.354166666798	54.1458333336556	0.01001906295155	0.0368800301921897	0.0320787922067865	0.0283320578624337	0.02682748580324
122.395833333465	54.1458333336556	0.0101683283387141	0.0372136055971028	0.0313881058529883	0.0279932700583673	0.0266908274617931
122.437500000133	54.1458333336556	0.0111063018675834	0.0347093120198546	0.0285611351334301	0.0263165225528397	0.025173317893427
122.4791666668	54.1458333336556	0.0113007880343882	0.0341733938672079	0.0277705175871203	0.0253346861927359	0.0246448464203631
122.520833333468	54.1458333336556	0.0114084921463033	0.0343948516289879	0.0280012784306602	0.0252326903940464	0.0247593281499995
122.562500000135	54.1458333336556	0.0108061303025946	0.0361372645669485	0.0309734695732942	0.0251356077032854	0.0257631180365307
122.604166666803	54.1458333336556	0.0108092619581218	0.0361986149780177	0.0310392353268773	0.0252070488207066	0.0258135402709309
122.64583333347	54.1458333336556	0.0104674118812585	0.0366003639478983	0.032257189902948	0.0284835310008349	0.0269521241832349
122.687500000138	54.1458333336556	0.0106163385524272	0.0367374583958625	0.032682306233927	0.0287037983496071	0.027184975382956
122.729166666805	54.1458333336556	0.0115836581530535	0.0375086394825463	0.0340562910153214	0.0302963085824649	0.0283612243083465
122.770833333473	54.1458333336556	0.0107659257632681	0.0371537038153737	0.0327670649766895	0.0299113174116785	0.0276495029917525
122.81250000014	54.1458333336556	0.0100824192943726	0.0365809855491671	0.0323495548141445	0.0279979032764619	0.0267527157335365
122.854166666808	54.1458333336556	0.0100367485318024	0.0363349104091529	0.032065338214582	0.0285209131759932	0.0267394775828826
122.937500000143	54.1458333336556	0.00998543120534485	0.0362718310986246	0.0316424322792	0.0282598416660925	0.0265398840623155
123.020833333478	54.1458333336556	0.0102681539039274	0.0362708615610709	0.0318115146696097	0.028193783464061	0.0266360783996673
123.062500000146	54.1458333336556	0.0097039081411614	0.0364711661222234	0.0324380481912759	0.0286731797176607	0.0268215755430804
123.104166666813	54.1458333336556	0.0117342681975447	0.0368168314638646	0.0337638505320879	0.0297687314360249	0.0280209204073805
123.145833333481	54.1458333336556	0.0104825683095325	0.0373610656547398	0.0325070847404593	0.0287879826020813	0.0272846753267032
123.187500000148	54.1458333336556	0.0104225035618871	0.0373299427767673	0.0329563831421782	0.030253717313059	0.0277406366984729
123.229166666816	54.1458333336556	0.0112685790606856	0.0372948957493448	0.0341746625273871	0.0305838787399427	0.02833050401934
123.270833333483	54.1458333336556	0.0113330041734261	0.0367113124032983	0.0340020103671787	0.0305371076325007	0.0281458586441009
123.354166666818	54.1458333336556	0.0129155227068388	0.0380015759015143	0.0345955534044422	0.0327096990986533	0.0295555877778622
123.395833333486	54.1458333336556	0.011705898956869	0.0375813787339219	0.0345681394530224	0.0313693487000507	0.028806191460966
123.437500000153	54.1458333336556	0.0114742974711644	0.0372182808695179	0.0341940713880722	0.030976259991092	0.0284657274299616
123.479166666821	54.1458333336556	0.0113702423841821	0.0370442409497704	0.0337683113569371	0.030353203962344	0.0281339996633084
123.520833333488	54.1458333336556	0.0111668064490216	0.0370326847978613	0.0337430116436691	0.0305872686696026	0.0281324428900387
123.562500000156	54.1458333336556	0.011460612621009	0.0369401914694109	0.0341207514618265	0.0313391326520203	0.0284651720510667
123.604166666823	54.1458333336556	0.0111688418919705	0.036973290126793	0.0335288581148681	0.0305583317375351	0.0280573304677917
123.645833333491	54.1458333336556	0.0113681812157339	0.0368858925638612	0.0338853105764549	0.0312922408771971	0.0283579063083118
123.687500000158	54.1458333336556	0.0117683060211508	0.036859748463427	0.0339423895489747	0.0313194450103186	0.0284724722609678
123.729166666826	54.1458333336556	0.0111881864060269	0.0365149998760282	0.0335522929251782	0.0314211605531427	0.028169159940094
123.770833333494	54.1458333336556	0.0116676346400338	0.0368299010774006	0.0339390628744668	0.0313174275886797	0.0284385065451452
123.812500000161	54.1458333336556	0.011189059986222	0.036602600162731	0.0335756709511357	0.0314094912594555	0.028194205589886
123.854166666829	54.1458333336556	0.0110572484881037	0.0365902342280421	0.0335985218177618	0.0314400887221109	0.0281715233140046
123.895833333496	54.1458333336556	0.0103686375574904	0.0369412847304951	0.0326400502686714	0.0303358554551482	0.0275714570029513
123.937500000164	54.1458333336556	0.00946609877744068	0.0367262120404846	0.0328674620779479	0.0294000873498926	0.0271149650614414
123.979166666831	54.1458333336556	0.00968133361556044	0.0371064975315341	0.0328598884108212	0.0303689736134138	0.0275041732928324
124.020833333499	54.1458333336556	0.00964338024093078	0.0370769504373309	0.0327875641698482	0.0307809188491704	0.0275722034243201
124.062500000166	54.1458333336556	0.00908054270566646	0.0368757262176351	0.0329183363583867	0.0299307250069171	0.0272013325721513
124.104166666834	54.1458333336556	0.00911635549224163	0.0365450755052009	0.032051395810819	0.029613521018835	0.0268315869567741
124.145833333501	54.1458333336556	0.0088707939968159	0.0366279505992428	0.0321370552028626	0.0290369084247799	0.0266681770559253
124.187500000169	54.1458333336556	0.00891812757642873	0.0365835082275187	0.0319606120450303	0.0285721116995796	0.0265085898871393
124.229166666836	54.1458333336556	0.00889764618481098	0.0365323179428466	0.0319832316949676	0.028515734707941	0.0264822326326415
124.270833333504	54.1458333336556	0.00908710436339222	0.0367851771603703	0.0315058762488763	0.0285528066659395	0.0264827411096446
124.312500000171	54.1458333336556	0.00922771427353034	0.0366270332344259	0.0310987287084047	0.0279660631399654	0.0262298848390816
124.395833333506	54.1458333336556	0.00936783390717428	0.0361363605603213	0.0313912820882928	0.0281613133621171	0.0262641974794764
124.437500000174	54.1458333336556	0.00946602630136309	0.0361546816791776	0.031023105610501	0.0281807600495343	0.026206143410144
124.479166666841	54.1458333336556	0.0091962987720845	0.0368828038109878	0.0313821465877071	0.0279443975541708	0.0263514116812376
124.520833333509	54.1458333336556	0.00865702113088146	0.0371261427732564	0.0318856898795736	0.028199232778742	0.0264670216406134
124.562500000177	54.1458333336556	0.00911068176282912	0.0378162290063893	0.0334066882576471	0.0306239420540945	0.02773938527024
124.604166666844	54.1458333336556	0.00934985066773552	0.0378091437235224	0.0334660303809286	0.0302825540181681	0.0277268946975887
124.645833333512	54.1458333336556	0.00942798085414855	0.0374708153721145	0.0330626083560083	0.0303098167795552	0.0275678053404566
124.687500000179	54.1458333336556	0.0104566890446201	0.037798360027433	0.0343949699884142	0.0303720668877136	0.0282555214870452
124.729166666847	54.1458333336556	0.00968747520225659	0.0374882035456202	0.0343867763555622	0.0303524109457455	0.0279787165122961
124.770833333514	54.1458333336556	0.0103251215505608	0.0377646312050492	0.0341744874043433	0.0305624785622669	0.028206679680555
124.812500000182	54.1458333336556	0.0108396948667364	0.0375460626723457	0.0342371281931172	0.0304479420728263	0.0282677069512564
124.854166666849	54.1458333336556	0.0114494738476674	0.037619141258376	0.0340921473988039	0.0304205734207935	0.0283953339814102
124.895833333517	54.1458333336556	0.0108977130774845	0.0376080270487759	0.0343104391806672	0.0313500551324274	0.0285415586098388
124.937500000184	54.1458333336556	0.0113014068107621	0.0375767256717316	0.0344206307931785	0.0309947496189958	0.028573378223667
124.979166666852	54.1458333336556	0.0109099810350324	0.0374812323410142	0.034097701547542	0.0309885190011575	0.0283693584811865
125.020833333519	54.1458333336556	0.0105652223563703	0.0376648173920982	0.0337086033947025	0.029985148719908	0.0279809479657697
125.062500000187	54.1458333336556	0.00970199958485611	0.037525114461544	0.0343533927080881	0.0302129034396673	0.0279483525485389
125.145833333522	54.1458333336556	0.00930011523855775	0.0373161227473511	0.032805659623114	0.0298213088098794	0.0273108016047256
125.187500000189	54.1458333336556	0.00937649127072482	0.0375706624910544	0.0340026647532972	0.0298265151320301	0.0276940834117766
120.145833333419	54.104166666988	0.0188756631814967	0.0304534526049252	0.0264237491349601	0.0242249327029951	0.0249944494060943
120.229166666754	54.104166666988	0.0186875239446468	0.0298893982773313	0.0261960257239064	0.024257498799945	0.0247576116864574
120.270833333421	54.104166666988	0.0187391426557769	0.0305751539584864	0.0274517392255055	0.0254627094354615	0.0255571863188076
120.354166666756	54.104166666988	0.01797082011598	0.0324128734926862	0.0264138721989787	0.023335016831053	0.0250331456596745
120.395833333424	54.104166666988	0.0186129479814958	0.0320903552106515	0.0269343291148161	0.0236662941251712	0.0253259816080336
120.437500000091	54.104166666988	0.0181715039876424	0.0326099627284829	0.0275785574249265	0.0233395348297218	0.0254248897426934
120.479166666759	54.104166666988	0.0171199751916882	0.032625300371624	0.0270713553211075	0.0237603322497258	0.0251442407835364
120.520833333427	54.104166666988	0.0146214013929969	0.0315588426097863	0.027678245487661	0.025625045312461	0.0248708837007263
120.562500000094	54.104166666988	0.0132230443848198	0.0334755516290558	0.028272422830631	0.0265788615619779	0.0253874701016211
120.604166666762	54.104166666988	0.013256602092207	0.0336344570781582	0.0282357301090528	0.0266466367576473	0.0254433565092663
120.645833333429	54.104166666988	0.0148007225184882	0.0321842934692593	0.0293709205814238	0.0256688691714876	0.0255062014351647
120.729166666764	54.104166666988	0.015910002336526	0.0319392171796221	0.0287499556192505	0.0243078858865597	0.0252267652554896
120.937500000102	54.104166666988	0.0136478763857372	0.031378779602024	0.0285063873822418	0.025689997416905	0.024805760196727
120.979166666769	54.104166666988	0.0129376889953327	0.0334595389165917	0.028827987468978	0.0259085394517912	0.0252834387081734
121.020833333437	54.104166666988	0.0123546772426231	0.0347730686543846	0.0281034721006953	0.0253764119242916	0.0251519074804986
121.062500000104	54.104166666988	0.0116729923568	0.0353802316022303	0.0307413698413354	0.0251595372302442	0.0257385327576525
121.104166666772	54.104166666988	0.0112151768802554	0.0357086770781455	0.0312197724456475	0.0258472123040028	0.0259977096770128
121.145833333439	54.104166666988	0.0106005964338233	0.0358770563226551	0.0309065250938805	0.0253650800981726	0.0256873144871329
121.187500000107	54.104166666988	0.0117779652091303	0.0347807191010467	0.0305182201311604	0.0257296278115935	0.0257016330632327
121.229166666774	54.104166666988	0.0121271956717828	0.0346582192401899	0.0279635169711775	0.0258214905288388	0.0251426056029973
121.270833333442	54.104166666988	0.0106671579524616	0.035683572940691	0.0314093298964393	0.0251350835803647	0.0257237860924892
121.31250000011	54.104166666988	0.0113153925497314	0.0352353297143644	0.0309240755991165	0.0252126444235363	0.0256718605716872
121.354166666777	54.104166666988	0.0109285901503733	0.0356177801603121	0.0311660917268691	0.0254709692470837	0.0257958578211595
121.395833333445	54.104166666988	0.0106330667383702	0.0360943132145593	0.0320708282456875	0.0279427639764542	0.0266852430437678
121.437500000112	54.104166666988	0.0103138332247029	0.0353356756466284	0.0310704615424886	0.0271186400253893	0.0259596526098023
121.47916666678	54.104166666988	0.0106472079292405	0.0356809030692597	0.0313700960491494	0.0271364178420797	0.0262086562224323
121.520833333447	54.104166666988	0.0111900204978882	0.0362275338808698	0.0311655975138318	0.0258517284651111	0.0261087200894252
121.562500000115	54.104166666988	0.0112940401539127	0.0355846281677231	0.0310181623381403	0.0250395767035074	0.0257341018408209
121.604166666782	54.104166666988	0.0108837837014441	0.0358383653604735	0.0305480345078405	0.0249487788073615	0.0255547405942799
121.64583333345	54.104166666988	0.0106902069940025	0.0360343951029707	0.0307724524599559	0.0249116181321229	0.025602168172263
121.687500000117	54.104166666988	0.0103615968401269	0.0364078379402644	0.0311829153249786	0.0253946167321471	0.0258367417093792
121.729166666785	54.104166666988	0.0105647386440642	0.036606725454991	0.0314368442204601	0.025605447629163	0.0260534389871696
121.770833333452	54.104166666988	0.0109106673657803	0.0362903328339644	0.0310130295838595	0.0250895889854451	0.0258259046922623
121.81250000012	54.104166666988	0.0111407864459051	0.0358174461891906	0.0306971749536894	0.0254440909836635	0.0257748746431122
121.854166666787	54.104166666988	0.0111119630294908	0.03601605538618	0.0314497523885509	0.025921064745999	0.0261247088875552
121.895833333455	54.104166666988	0.0111557129588808	0.0357998494247151	0.0306793462887465	0.0252630452846141	0.0257244884892391
121.937500000122	54.104166666988	0.0110395941852731	0.0366544773462192	0.0317506207180172	0.0272440779645081	0.0266721925535044
121.97916666679	54.104166666988	0.0125355827713864	0.0376131682074916	0.0332717406687365	0.0303416082294846	0.0284405249692748
122.062500000125	54.104166666988	0.0105312526811248	0.0363554177894291	0.0317669918221855	0.0273724492688109	0.0265065278903876
122.104166666793	54.104166666988	0.0106925962774296	0.0369936204564194	0.0321667669189186	0.0284011453548715	0.0270635322519098
122.14583333346	54.104166666988	0.0106244656734607	0.03697749373216	0.0334270271070573	0.0290366262882331	0.0275164032002278
122.187500000128	54.104166666988	0.0101569066405455	0.0368908803139983	0.0325952696974507	0.0280128088478177	0.026913966374953
122.229166666795	54.104166666988	0.0107035032509816	0.0368842419840364	0.0331766688310893	0.0289947012031883	0.0274397788173239
122.270833333463	54.104166666988	0.0104376715683109	0.0367687653386439	0.0323283211258235	0.0279733354436676	0.0268770233691115
122.31250000013	54.104166666988	0.00999026008261912	0.0367488882514484	0.0323532913444048	0.0286140088797725	0.0269266121395612
122.354166666798	54.104166666988	0.0111649409559232	0.0366759262816736	0.0329762695779542	0.0301953845290173	0.0277531303361421
122.395833333465	54.104166666988	0.01066824463291	0.0366217504088639	0.0310064642164521	0.0259247379514125	0.0260552993024096
122.437500000133	54.104166666988	0.0109437539360733	0.0359151993001194	0.0309596166950584	0.0250981660136806	0.0257291839862329
122.520833333468	54.104166666988	0.0107609359121607	0.0365178535112955	0.0313561515535316	0.0258189003051594	0.0261134603205368
122.562500000135	54.104166666988	0.0105776729514516	0.0360647702850191	0.0317730558440682	0.0258159246587841	0.0260578559348307
122.604166666803	54.104166666988	0.010062078840535	0.0369458121809828	0.0315113548339283	0.0278312718785883	0.0265876294335086
122.64583333347	54.104166666988	0.0102675497885073	0.0371237925906582	0.0312915510248309	0.0272764856396539	0.0264898447609126
122.687500000138	54.104166666988	0.0101826270175931	0.0360548803299631	0.0314868756358698	0.0274753774683505	0.0262999401129441
122.729166666805	54.104166666988	0.0101445925992563	0.0363332618492694	0.0326653763453682	0.0285676372870547	0.0269277170202372
122.770833333473	54.104166666988	0.0119437533918184	0.0370200753354659	0.0339312630568252	0.0302307696332685	0.0282814653543445
122.81250000014	54.104166666988	0.0120681225652276	0.0369755871898977	0.0337968732584614	0.0304460776162685	0.0283216651574638
122.854166666808	54.104166666988	0.0121482740986001	0.0368852647328979	0.0337313169241137	0.0307419453133756	0.0283767002672468
122.895833333476	54.104166666988	0.0120992552862634	0.0370915851586286	0.0326946308935914	0.0298768195626518	0.0279405727252838
122.937500000143	54.104166666988	0.0109445259356328	0.0369955028176006	0.032592262919503	0.0286233034683452	0.0272888987852704
122.979166666811	54.104166666988	0.0120602876347548	0.0375023505840951	0.0326731002901031	0.0298533823559187	0.0280222802162179
123.020833333478	54.104166666988	0.0111028480028274	0.0370632698634581	0.032691307283971	0.0298718309468785	0.0276823140242838
123.062500000146	54.104166666988	0.0118020055552348	0.0369424367427313	0.0336999741587745	0.0301389648050227	0.0281458453154408
123.104166666813	54.104166666988	0.0118798728864101	0.0370594898377852	0.0336309868407782	0.0300618988838778	0.0281580621122128
123.145833333481	54.104166666988	0.0115855512192276	0.0367435949509535	0.033712480565617	0.0307327434110002	0.0281935925366996
123.187500000148	54.104166666988	0.0116071575612407	0.0367741856104882	0.0336839349951122	0.0307749586669524	0.0282100592084484
123.229166666816	54.104166666988	0.0114258460453775	0.0367462428612999	0.0336960730588031	0.0301314894880849	0.0279999128633913
123.270833333483	54.104166666988	0.0114044030914925	0.0373299623026811	0.0334488126087815	0.0306735462168459	0.0282141810549502
123.312500000151	54.104166666988	0.0115189091137116	0.0372066674168064	0.0337470377299264	0.0309504776976364	0.0283557729895202
123.354166666818	54.104166666988	0.0132750882108416	0.0379041597935262	0.034646761530507	0.03279316088652	0.0296547926053487
123.437500000153	54.104166666988	0.0129058769735947	0.0379206242824836	0.0345784031768236	0.0326751091193291	0.0295200033880577
123.520833333488	54.104166666988	0.0117190607422958	0.0374775724342694	0.034537160173756	0.0318086130855488	0.0288856016089675
123.562500000156	54.104166666988	0.0117109670866421	0.0374774757622749	0.0345437341096929	0.0317970381610063	0.028882303779904
123.604166666823	54.104166666988	0.0114770001802738	0.0368556199900572	0.034100617355396	0.031326653658023	0.0284399727959375
123.645833333491	54.104166666988	0.0114534193722871	0.0368405592572726	0.0340816784754849	0.031310492088027	0.0284215372982679
123.687500000158	54.104166666988	0.0112215733474141	0.0366447394033001	0.0332219746207195	0.0307060329160196	0.0279485800718633
123.729166666826	54.104166666988	0.0102186084864894	0.036774835466584	0.0329607220659892	0.0305060622604114	0.0276150570698685
123.770833333494	54.104166666988	0.0100848785716605	0.0367930570498706	0.032934067311941	0.0304478046069177	0.0275649518850974
123.812500000161	54.104166666988	0.0100620291191052	0.0371139582138142	0.0328402696388927	0.0304467520797272	0.0276157522628848
123.854166666829	54.104166666988	0.0100388861010889	0.0371485561388342	0.0328893024801499	0.0304056122637574	0.0276205892459576
123.895833333496	54.104166666988	0.0095342309351159	0.0363760040254734	0.0328035087587324	0.0304528082389446	0.0272916379895666
123.937500000164	54.104166666988	0.00984029090858179	0.0371715916016457	0.0328399505315198	0.030427794356004	0.0275699068494378
123.979166666831	54.104166666988	0.00923699533953456	0.0365922982988765	0.0326770502253925	0.0292041682210868	0.0269276280212226
124.020833333499	54.104166666988	0.00994171845932632	0.0361958223038237	0.0311725800838476	0.0279929846669543	0.026325776378488
124.062500000166	54.104166666988	0.0105660751443384	0.0358398102941827	0.0307507414511269	0.0278650907809221	0.0262554294176425
124.104166666834	54.104166666988	0.010105520313316	0.0362809031286283	0.0311863077258786	0.0275312411724744	0.0262759930850743
124.145833333501	54.104166666988	0.00968551447443337	0.0363909067397689	0.030809278893443	0.0279478309072676	0.0262083827537282
124.187500000169	54.104166666988	0.0103453268440491	0.0359714586907379	0.030562770604854	0.0263505315280118	0.0258075219169132
124.229166666836	54.104166666988	0.0107129087516907	0.0361653070243712	0.0311134127065274	0.0260778021779564	0.0260173576651364
124.270833333504	54.104166666988	0.00996744545233007	0.0364338108205323	0.0310277033299051	0.0273632121495608	0.0261980429380821
124.312500000171	54.104166666988	0.0103852041392464	0.0359751157418838	0.0305907554729924	0.0263168182410502	0.0258169733987932
124.354166666839	54.104166666988	0.00968044309768916	0.0359805835745399	0.0309393063175467	0.0279442510183468	0.0261361460020306
124.395833333506	54.104166666988	0.00989467656229586	0.0361190744818418	0.0307305735857505	0.0280848844375487	0.0262073022668592
124.437500000174	54.104166666988	0.00928368730437627	0.0369239071216453	0.0312744202007383	0.0280604705200155	0.0263856212866938
124.479166666841	54.104166666988	0.00864096762752499	0.0368066178874237	0.0310345324446261	0.0278980812791866	0.0260950498096903
124.520833333509	54.104166666988	0.00860709288467439	0.0366232042623118	0.0320349402419859	0.027890015949619	0.0262888133346478
124.645833333512	54.104166666988	0.00955906132131445	0.0375187773693905	0.0330343241509522	0.0302151224274981	0.0275818213172888
124.687500000179	54.104166666988	0.0107145019532988	0.0375696123012579	0.0344931412790352	0.0308763674258401	0.028413405739858
124.729166666847	54.104166666988	0.010985138687791	0.0375868602336827	0.0344494534959706	0.0313426549382455	0.0285910268389225
124.770833333514	54.104166666988	0.0109825798279903	0.0374651640170952	0.0345355195936303	0.0313981649418244	0.0285953570951351
124.812500000182	54.104166666988	0.0110835690436994	0.0375444031560693	0.0344537088989125	0.0309335325774748	0.028503803419039
124.854166666849	54.104166666988	0.0112060222004102	0.037813542903703	0.0343399118188211	0.0312731808565004	0.0286581644448587
124.895833333517	54.104166666988	0.0114197015470092	0.037822398147243	0.0342589611948056	0.0312811143619585	0.0286955438127541
124.979166666852	54.104166666988	0.0117558270021355	0.0375276232572653	0.0344623320116604	0.0309382716230084	0.0286710134735174
125.020833333519	54.104166666988	0.011173880011511	0.0378694172144253	0.0345376364079323	0.0313590106944834	0.028734986082088
125.062500000187	54.104166666988	0.0109677711238496	0.0374187112225036	0.0340117861332518	0.0308493974859081	0.0283119164913783
125.104166666854	54.104166666988	0.0109446932401335	0.0374130020542391	0.0340079507679147	0.0308263756972122	0.0282980054398749
125.145833333522	54.104166666988	0.0108817940845333	0.0375551957387346	0.0340113890536879	0.0308702180546148	0.0283296492328926
125.187500000189	54.104166666988	0.0109062697512816	0.0383055471630924	0.03436948777825	0.0313022046467524	0.0287208773348441
125.229166666857	54.104166666988	0.0111600975255809	0.0386366243029718	0.0344163413056999	0.0313116014347233	0.028881166142244
125.270833333524	54.104166666988	0.0110494972414389	0.0378618386216231	0.0343074299562815	0.0312756908193245	0.028623614159667
125.312500000192	54.104166666988	0.010754306288626	0.0374576724231615	0.0341809877883292	0.0308086466041404	0.0283004032760643
125.35416666686	54.104166666988	0.0109325001275133	0.0382216504422843	0.034295181966663	0.0313101966964146	0.0286898823082188
125.395833333527	54.104166666988	0.0108319326783011	0.0378338659702994	0.0338583063553447	0.0308312857805517	0.0283388476961242
125.437500000195	54.104166666988	0.00960388245383006	0.037356921533431	0.0337485989808729	0.0301267166340878	0.0277090299005554
125.52083333353	54.104166666988	0.00915405846748191	0.0370817190713336	0.0323306846869253	0.028842155448957	0.0268521544186745
120.104166666751	54.0625000003205	0.0180678180743383	0.0327842742436095	0.0277384627234347	0.0232118934339455	0.025450612118832
120.145833333419	54.0625000003205	0.0183774744006934	0.0330725697760834	0.0269110475443018	0.0235327105277564	0.0254734505622087
120.187500000086	54.0625000003205	0.017608732737402	0.0323714145936033	0.0291116753408656	0.0236212835567623	0.0256782765571583
120.229166666754	54.0625000003205	0.0182968138724275	0.0317941173369632	0.0270691043567308	0.0235174839212818	0.0251693798718508
120.270833333421	54.0625000003205	0.0183284133865579	0.0309443580459673	0.0261777004464097	0.0245839276292584	0.0250085998770483
120.312500000089	54.0625000003205	0.0177350108766242	0.0320243197518366	0.0269598391018764	0.0236553896030347	0.025093639833343
120.354166666756	54.0625000003205	0.01772759769478	0.0324712875023121	0.0289300035498422	0.0237633566275113	0.0257230613436114
120.395833333424	54.0625000003205	0.0177139711245726	0.0329327506507211	0.0274955873703015	0.0234514032195839	0.0253984280912948
120.437500000091	54.0625000003205	0.0175003246645518	0.0326078421148609	0.0291714333715318	0.0231068773047721	0.0255966193639291
120.479166666759	54.0625000003205	0.0174536037506472	0.0328728622481715	0.027267496310946	0.0239658160064762	0.0253899445790602
120.520833333427	54.0625000003205	0.0165300338543984	0.032020877254443	0.0283698467303549	0.0238933627543761	0.0252035301483931
120.562500000094	54.0625000003205	0.0147560256602577	0.0319274597904241	0.0289943927142003	0.0254032038823827	0.0252702705118162
120.604166666762	54.0625000003205	0.0128206147751135	0.0338058418948725	0.0286729277326997	0.0259995401340813	0.0253247311341918
120.645833333429	54.0625000003205	0.0130153711764055	0.034236866558664	0.0283273487335517	0.0257956459478084	0.0253438081041074
120.687500000097	54.0625000003205	0.0135510036521234	0.0318860767285198	0.0281388775878946	0.0252077277354723	0.0246959214260025
120.729166666764	54.0625000003205	0.0128426292353308	0.0344753145043252	0.0284982699447459	0.025936035758275	0.0254380623606692
120.770833333432	54.0625000003205	0.0121706838601852	0.0355706143025505	0.030111603676708	0.0256168289141009	0.0258674326883861
120.812500000099	54.0625000003205	0.0121428879685687	0.0342861361247648	0.0280391343689335	0.0253420984053303	0.0249525642168993
120.854166666767	54.0625000003205	0.0149019821752526	0.0315587899927255	0.0294756473165192	0.0255657561953169	0.0253755439199536
120.895833333434	54.0625000003205	0.0165113274130703	0.03247459640613	0.0287426399992579	0.0232929857620646	0.0252553873951307
120.937500000102	54.0625000003205	0.0156822619950789	0.0317944774262985	0.0288790867555237	0.0232028078228466	0.0248896584999369
120.979166666769	54.0625000003205	0.0155242391196239	0.0314624380996879	0.0286115194398383	0.0241878666406439	0.0249465158249485
121.020833333437	54.0625000003205	0.0140339805017381	0.0316738686176867	0.0282835767198648	0.0254807499653731	0.0248680439511657
121.062500000104	54.0625000003205	0.0124122570283061	0.0342660977319898	0.0282693621545086	0.0256804581632488	0.0251570437695133
121.104166666772	54.0625000003205	0.0125899413304054	0.0343513238514895	0.0282180801389766	0.0254399818425867	0.0251498317908645
121.145833333439	54.0625000003205	0.0120666098054836	0.0358123213467115	0.0297818098329453	0.0257144310437266	0.0258437930072168
121.187500000107	54.0625000003205	0.0109183848222368	0.0356875959895203	0.0312110578567054	0.0255213135647897	0.0258345880583131
121.229166666774	54.0625000003205	0.0109330940443948	0.0364373566328573	0.0322794810574701	0.0269099276418513	0.0266399648441434
121.270833333442	54.0625000003205	0.0105095935501144	0.0360852602030288	0.031954519529486	0.0272619846680358	0.0264528394876662
121.31250000011	54.0625000003205	0.0102248261482196	0.0354354023701808	0.0314577017990858	0.0268149839845369	0.0259832285755058
121.354166666777	54.0625000003205	0.0107525847638662	0.0364204289891194	0.0323160865713217	0.0272350975361325	0.0266810494651099
121.395833333445	54.0625000003205	0.0109881654347252	0.0353406924033323	0.0310611486020059	0.0271640884821447	0.026138523730552
121.437500000112	54.0625000003205	0.0103846143103186	0.0358426838322527	0.0310227056890674	0.0272207629123167	0.0261176916859889
121.47916666678	54.0625000003205	0.0115078740259366	0.0355581789833932	0.0311073072720286	0.025145487578347	0.0258297119649263
121.520833333447	54.0625000003205	0.0117706459058509	0.0354720507283137	0.030912483271747	0.0249630085730626	0.0257795471197435
121.604166666782	54.0625000003205	0.0107809024328515	0.0366545134099673	0.0323582219202958	0.0277060503319166	0.0268749220237578
121.64583333345	54.0625000003205	0.010567388879582	0.0367180993895656	0.030807812464373	0.0274900254383703	0.0263958315429727
121.687500000117	54.0625000003205	0.010211043513679	0.0365021704020913	0.0318133055874319	0.0279235358302715	0.0266125138333684
121.729166666785	54.0625000003205	0.011000967888506	0.0367595489430497	0.0331098781904573	0.028809686376225	0.0274200203495595
121.770833333452	54.0625000003205	0.010816414134807	0.0368902998007124	0.0327304208571683	0.028926359476082	0.0273408735671924
121.81250000012	54.0625000003205	0.0112070248993641	0.0371830908073588	0.0330636451228749	0.0286339022801268	0.0275219157774311
121.854166666787	54.0625000003205	0.0121038619467042	0.0369120185857176	0.0332874981030576	0.0287910679549683	0.0277736116476119
121.895833333455	54.0625000003205	0.0123736024867386	0.0376973867721174	0.033622196435359	0.0303192732823936	0.0285031147441521
121.97916666679	54.0625000003205	0.0124986115946786	0.037419732669868	0.0342059030691597	0.031161080250775	0.0288213318961203
122.020833333457	54.0625000003205	0.0105584328814434	0.0364608639587172	0.0313283943843541	0.027493073867207	0.0264601912729304
122.062500000125	54.0625000003205	0.0104917909255964	0.0366139020664686	0.0316048888189052	0.0278711296723436	0.0266454278708285
122.104166666793	54.0625000003205	0.0124730096489474	0.0376197855334029	0.0345288528367129	0.0306549976954664	0.0288191614286324
122.14583333346	54.0625000003205	0.0121365131667463	0.0376429356526979	0.034485805689212	0.0306703486345537	0.0287339007858025
122.187500000128	54.0625000003205	0.0104888905903649	0.0367353824968815	0.0320802288970237	0.0285828472807849	0.0269718373162637
122.229166666795	54.0625000003205	0.0106708234975047	0.0369887706784147	0.0327931387024415	0.0290650410413115	0.0273794434799181
122.270833333463	54.0625000003205	0.0120375171977808	0.0373151105467066	0.0337747229201129	0.0305117924349429	0.0284097857748858
122.31250000013	54.0625000003205	0.0106887344771306	0.0368645249871566	0.0327937108201235	0.0289404298820921	0.0273218500416257
122.354166666798	54.0625000003205	0.0100690651525135	0.036705563886498	0.0319411745335093	0.0281981612629325	0.0267284912088633
122.395833333465	54.0625000003205	0.0103773383789601	0.0366914576077275	0.032303132018917	0.0286219104433047	0.0269984596122273
122.437500000133	54.0625000003205	0.0104349316685345	0.0369819323167557	0.0330852651897547	0.0286598293757051	0.0272904896376875
122.4791666668	54.0625000003205	0.0103008859869072	0.0365492240974555	0.0322682616854124	0.0287886938526666	0.0269767664056104
122.520833333468	54.0625000003205	0.0102900463210999	0.0368647671254422	0.0324638449789428	0.0282790201313813	0.0269744196392166
122.562500000135	54.0625000003205	0.0105075072789596	0.0367538684790386	0.0327239269503962	0.028566015232337	0.0271378294851829
122.604166666803	54.0625000003205	0.0124209475775518	0.0375896754458378	0.0345205464282695	0.0302787980487778	0.0287024918751092
122.64583333347	54.0625000003205	0.0120112417844199	0.0376385339152337	0.0332521547088624	0.0298792007809943	0.0281952827973776
122.729166666805	54.0625000003205	0.0110616130308356	0.0370213290029126	0.032942433404379	0.029021369158292	0.0275116861491048
122.770833333473	54.0625000003205	0.0115769111477314	0.0371716562008443	0.0328241165580677	0.0298862348291835	0.0278647296839567
122.81250000014	54.0625000003205	0.0121176957381578	0.0370784701779103	0.0335626420530834	0.0305668781887717	0.0283314215394808
122.854166666808	54.0625000003205	0.0121439000102925	0.0372308604105999	0.034218330644177	0.031211520878891	0.0287011529859901
122.895833333476	54.0625000003205	0.0120495437252966	0.0369611802354114	0.0339020289815293	0.030422302287739	0.0283337638074941
122.937500000143	54.0625000003205	0.0120223775423037	0.0369324422474148	0.0334408980984462	0.0297855974257825	0.0280453288284868
122.979166666811	54.0625000003205	0.0111605938150363	0.037075632480181	0.0327454536778891	0.0299096431259387	0.0277228307747613
123.020833333478	54.0625000003205	0.0117176577877069	0.0369271018673316	0.0326192565151829	0.0298743230192955	0.0277845847973792
123.062500000146	54.0625000003205	0.0117618794127219	0.0372596703029089	0.0324974584721938	0.0297761755577079	0.0278237959363831
123.104166666813	54.0625000003205	0.0117743737405497	0.0366565918074038	0.0335704890008602	0.0300614732548886	0.0280157319509256
123.145833333481	54.0625000003205	0.012292166963111	0.0368469630615355	0.0335125726178324	0.0307373136667034	0.0283472540772956
123.187500000148	54.0625000003205	0.0123529897502213	0.0372333566513609	0.0339053199976101	0.0320948428923251	0.0288966273228793
123.229166666816	54.0625000003205	0.0122999493810064	0.0372403926878123	0.0338992375298797	0.0311721512019242	0.0286529327001557
123.270833333483	54.0625000003205	0.0133937068631057	0.0379823938878993	0.0342598015302794	0.0324164704993397	0.029513093195156
123.395833333486	54.0625000003205	0.0130047393613612	0.0394971042908409	0.0353381896433355	0.0330729460808706	0.0302282448441021
123.437500000153	54.0625000003205	0.0129839429968497	0.0394950993647369	0.0353358420814095	0.0330699442928268	0.0302212071839557
123.479166666821	54.0625000003205	0.0116582579041383	0.0372376649948213	0.0337847233719531	0.0310276933380186	0.0284270849022328
123.520833333488	54.0625000003205	0.011559781910134	0.036638587309909	0.033760600538909	0.0304000135645594	0.0280897458308779
123.562500000156	54.0625000003205	0.0114411496661197	0.0368619956019378	0.0333915715619279	0.0310734277895778	0.0281920361548908
123.604166666823	54.0625000003205	0.0105965293026768	0.0368024572822044	0.0328763333589477	0.0304367862622894	0.0276780265515296
123.645833333491	54.0625000003205	0.0114908344272732	0.036932076177716	0.033547789786134	0.0309701534919756	0.0282352134707747
123.687500000158	54.0625000003205	0.00995649799222586	0.0364808712556857	0.0329255548921908	0.0294213343866534	0.0271960646316889
123.729166666826	54.0625000003205	0.00964843133659599	0.0364242153115263	0.0318144821985384	0.0284633514654983	0.0265876200780397
123.770833333494	54.0625000003205	0.00923459908293357	0.0363510982672028	0.0317325469795894	0.0292107645921962	0.0266322522304805
123.812500000161	54.0625000003205	0.00937631026898138	0.0363142386590553	0.0316979326111808	0.0291332988082175	0.0266304450868587
123.854166666829	54.0625000003205	0.00926041480798579	0.0362414566435567	0.0327244028528927	0.0293091052315753	0.0268838448840026
123.895833333496	54.0625000003205	0.00937160807482653	0.0363000526559856	0.0317057247912477	0.0291257172171392	0.0266257756847998
123.937500000164	54.0625000003205	0.0092533027150156	0.0365027663327732	0.0319208672238097	0.0284518294269352	0.0265321914246334
123.979166666831	54.0625000003205	0.00928454459168006	0.0365179001309048	0.0308845722370294	0.0283512254724008	0.0262595606080038
124.020833333499	54.0625000003205	0.0100041403358964	0.0361896047205298	0.0315315926940504	0.0283645018348564	0.0265224598963332
124.062500000166	54.0625000003205	0.0108490404791397	0.0357971814107427	0.030667199318049	0.0261274901616907	0.0258602278424055
124.104166666834	54.0625000003205	0.0107566186012008	0.035358382667109	0.0301280233060884	0.0256331887948456	0.0254690533423109
124.229166666836	54.0625000003205	0.0108017272981758	0.0351533243957275	0.0299233053831757	0.0259882345662322	0.0254666479108278
124.270833333504	54.0625000003205	0.0108481300011104	0.0351314947350764	0.0299110946150649	0.0259611983206978	0.0254629794179874
124.312500000171	54.0625000003205	0.0116766646874578	0.0348567631365427	0.0280778513568003	0.0264389432069934	0.0252625555969485
124.354166666839	54.0625000003205	0.0103533980764103	0.0358568927559506	0.0308535797324109	0.0258493683037428	0.0257283097171286
124.395833333506	54.0625000003205	0.0100751909852489	0.0365352945490923	0.0304564775953006	0.0276560330954577	0.0261807490562749
124.437500000174	54.0625000003205	0.0100838315234764	0.0358965030263563	0.0308382770340684	0.0260421100678829	0.025715180412946
124.479166666841	54.0625000003205	0.0100716777929221	0.0366438684891515	0.0300601306245901	0.025438174027474	0.0255534627335344
124.520833333509	54.0625000003205	0.00938734542355742	0.036236855360863	0.0315714632672069	0.0281983139543931	0.0263484945015051
124.562500000177	54.0625000003205	0.0084057184095584	0.0370975910797921	0.0320474938313541	0.0282460612477841	0.0264492161421222
124.604166666844	54.0625000003205	0.00849673094383633	0.0368270313134362	0.0321338831343907	0.0283760867614986	0.0264584330382905
124.645833333512	54.0625000003205	0.00884663232792396	0.0367504432183927	0.0320277641145065	0.0282145637220352	0.0264598508457146
124.687500000179	54.0625000003205	0.00882438203960086	0.0376006510960873	0.0332934026238854	0.0293450683482844	0.0272658760269645
124.729166666847	54.0625000003205	0.00896811812904169	0.0371070497627164	0.0329342976511802	0.0289653414317123	0.0269937017436626
124.770833333514	54.0625000003205	0.00999863961600734	0.0380062838211992	0.0334238331281904	0.029390231309823	0.027704746968805
124.812500000182	54.0625000003205	0.0112937103934335	0.0375005900956465	0.0344736706025434	0.0307381384826748	0.0285015273935746
124.854166666849	54.0625000003205	0.0114706594093224	0.0384108718623082	0.0347595666159558	0.0316405117593606	0.0290704024117368
124.895833333517	54.0625000003205	0.0114748144715004	0.0385584373223575	0.0348675756967612	0.0317442318668772	0.0291612648393741
124.937500000184	54.0625000003205	0.0115208221042486	0.0385056326830245	0.0348241822517551	0.0317049761775631	0.0291389033041478
124.979166666852	54.0625000003205	0.011452177849806	0.0385294799491547	0.0348858896748154	0.0326444184867804	0.0293779914901391
125.020833333519	54.0625000003205	0.0115895787575836	0.0382482203757728	0.0349100781718956	0.0314027061102113	0.0290376458538658
125.104166666854	54.0625000003205	0.0114016811888304	0.0385930964033313	0.0348795627387276	0.0313556152936841	0.0290574889061434
125.145833333522	54.0625000003205	0.0114090804827437	0.0399049986660986	0.0348268472321469	0.0326585159496209	0.0296998605826525
125.187500000189	54.0625000003205	0.0115078756742728	0.039892901867963	0.0348484276323641	0.0326840091531936	0.0297333035819484
125.229166666857	54.0625000003205	0.0112641803416046	0.038623501573069	0.0344146045745401	0.0313090487786606	0.0289028338169686
125.270833333524	54.0625000003205	0.0111128509352427	0.0382348756470598	0.0343104373270036	0.0312721376803966	0.0287325753974257
125.312500000192	54.0625000003205	0.0112567876988731	0.0386873949900416	0.0347644360423409	0.0325846132662441	0.0293233079993749
125.35416666686	54.0625000003205	0.0116730726153911	0.0402373633093075	0.035514367413599	0.0329671246591413	0.0300979819993597
125.395833333527	54.0625000003205	0.0113076011802566	0.0398324997548757	0.0347087221215603	0.0316154391867516	0.029366065560861
125.437500000195	54.0625000003205	0.0110573208361146	0.0382995227663589	0.0343471517812323	0.0313085219145172	0.0287531293245557
125.479166666862	54.0625000003205	0.011010476195732	0.0382792278577799	0.0343246330282192	0.0308915270597709	0.0286264660353755
125.52083333353	54.0625000003205	0.010583969173813	0.037431590018286	0.0334119436535201	0.030431052447888	0.0279646388233768
125.562500000197	54.0625000003205	0.00986224581066479	0.0376150865176817	0.0335181430722027	0.0299155250520918	0.0277277501131602
125.604166666865	54.0625000003205	0.0102874331919387	0.0375857812248671	0.033540179342264	0.0299025333900576	0.0278289817872818
120.145833333419	54.0208333336529	0.0172204003527916	0.0323531171970165	0.0286445370051245	0.0235821668273966	0.0254500553455823
120.187500000086	54.0208333336529	0.0173612170071738	0.0323717473371705	0.0289278488999385	0.0236739561434788	0.0255836923469404
120.229166666754	54.0208333336529	0.0173027644480294	0.0325547959156673	0.028822991769027	0.0235690794645196	0.0255624078993108
120.270833333421	54.0208333336529	0.0173099709646614	0.0324521772162568	0.0289153172604165	0.0234600336412477	0.0255343747706456
120.312500000089	54.0208333336529	0.0176244222186385	0.0323269997236547	0.0288558747370436	0.0233307030167773	0.0255344999240285
120.354166666756	54.0208333336529	0.0171046820439488	0.0323731972909322	0.0285703682180923	0.0232301203907036	0.0253195919859192
120.395833333424	54.0208333336529	0.0180514772685624	0.0318912938781425	0.0277574880436616	0.0232601982166293	0.025240114351749
120.437500000091	54.0208333336529	0.0174633947110785	0.0322125624300352	0.0276227448941133	0.0226840903348713	0.0249956980925246
120.479166666759	54.0208333336529	0.017381591494715	0.0324332668181456	0.0271565636604488	0.0228925141130574	0.0249659840215917
120.520833333427	54.0208333336529	0.018573550585811	0.0309435025200802	0.0267217188869349	0.0237907917784008	0.0250073909428067
120.562500000094	54.0208333336529	0.0177237826237836	0.0323560228311124	0.0272049259605388	0.0236721980207592	0.0252392323590485
120.604166666762	54.0208333336529	0.0132244440586306	0.0315846168641035	0.0286981633507401	0.0249511344761096	0.0246145896873959
120.645833333429	54.0208333336529	0.012362370459224	0.034074096595406	0.0281622458412433	0.025685587301581	0.0250710750493636
120.687500000097	54.0208333336529	0.0123309303305575	0.0358627070795228	0.0298631847700082	0.0258140422611936	0.0259677161103205
120.729166666764	54.0208333336529	0.0132759468886257	0.0342416411670202	0.0284660299613386	0.0258046981147222	0.0254470790329267
120.770833333432	54.0208333336529	0.0107181508132866	0.0356832123432768	0.0311070187906435	0.0255978817917437	0.0257765659347376
120.812500000099	54.0208333336529	0.0124329020564984	0.0336925043577615	0.0283003104700893	0.0256914267438061	0.0250292859070388
120.854166666767	54.0208333336529	0.0170427629331267	0.032132834540702	0.0283239435927236	0.0240622808704386	0.0253904554842477
120.895833333434	54.0208333336529	0.0151955671302401	0.031896771780918	0.0279304748659623	0.023632063036213	0.0246637192033334
120.937500000102	54.0208333336529	0.0133087723315993	0.0335843285438505	0.0287287660980588	0.0258990498189899	0.0253802291981246
121.020833333437	54.0208333336529	0.013071202441725	0.0336168784142189	0.028893607521241	0.0260263067457759	0.0254019987807402
121.062500000104	54.0208333336529	0.0138108156638699	0.031252274091751	0.0284157071597472	0.0256660880895426	0.0247862212512277
121.104166666772	54.0208333336529	0.0126742529120066	0.0335826473801465	0.0286543659592498	0.0260068983403339	0.0252295411479342
121.145833333439	54.0208333336529	0.0119860143640588	0.0342174767890388	0.0281465973647047	0.0254696219054931	0.0249549276058239
121.187500000107	54.0208333336529	0.0120124088049746	0.0344563932514847	0.0282725912537859	0.0260782516951089	0.0252049112513385
121.229166666774	54.0208333336529	0.0111333806281012	0.035620615635526	0.0310728522080186	0.0273947954118821	0.026305410970882
121.270833333442	54.0208333336529	0.0107880941966386	0.0363979549373657	0.0319037066260862	0.0278758833793419	0.0267414097848581
121.354166666777	54.0208333336529	0.0122124015253853	0.0343362225748394	0.0279047652003742	0.025331753336836	0.0249462856593587
121.395833333445	54.0208333336529	0.0121096330188674	0.0349485176672368	0.027872388641447	0.0255789224842477	0.0251273654529497
121.437500000112	54.0208333336529	0.0116727109429822	0.0347028927995175	0.0279815062108973	0.0258701008405773	0.0250568026984936
121.47916666678	54.0208333336529	0.0110458088698858	0.0349657578723411	0.0279580884416567	0.0259324931553383	0.0249755370848055
121.520833333447	54.0208333336529	0.0113781283262927	0.0357276494724887	0.0297178685897555	0.0255760001489322	0.0255999116343673
121.562500000115	54.0208333336529	0.0111301999705205	0.0361044299470359	0.0313090818259897	0.025555736601737	0.0260248620863208
121.604166666782	54.0208333336529	0.0104720428956995	0.036471599156014	0.0321590275799364	0.0280162192924777	0.0267797222310319
121.64583333345	54.0208333336529	0.0109303132360595	0.0366278356982168	0.0318908561522851	0.0274606293877623	0.0267274086185809
121.687500000117	54.0208333336529	0.0112178386869803	0.036848133355282	0.0328451304171677	0.0285421520902648	0.0273633136374237
121.729166666785	54.0208333336529	0.0131553053165661	0.037308936547229	0.0338312711029536	0.0301444300299807	0.0286099857491823
121.770833333452	54.0208333336529	0.0124285825510887	0.0372398261255771	0.0341475287392111	0.030354718367004	0.0285426639457202
121.81250000012	54.0208333336529	0.0120255228951168	0.0373273253645813	0.0337595463370216	0.0303665065212128	0.0283697252794831
121.854166666787	54.0208333336529	0.0130486023815537	0.0377470284168498	0.0342295553486462	0.0311177114234402	0.0290357243926225
121.895833333455	54.0208333336529	0.0124216310042995	0.0372711502299653	0.0340343125509111	0.0309800450834089	0.0286767847171462
121.937500000122	54.0208333336529	0.013459818160445	0.0378406925632676	0.0346473018463214	0.0311850179408211	0.0292832076277138
121.97916666679	54.0208333336529	0.0122911759211164	0.0371189538104224	0.0340085239168339	0.0309166404741081	0.0285838235306202
122.062500000125	54.0208333336529	0.0123802642829466	0.0376205833956242	0.0345847040706103	0.0302720692618389	0.028714405252755
122.104166666793	54.0208333336529	0.0119877781275581	0.037076980759302	0.0339420330533196	0.0309428148618827	0.0284874017005156
122.14583333346	54.0208333336529	0.012012113209643	0.0376548410329066	0.0341997286279998	0.0306692379613502	0.0286339802079749
122.187500000128	54.0208333336529	0.0120660276925336	0.037169441004574	0.0340516634145725	0.0304450587386188	0.0284330477125747
122.229166666795	54.0208333336529	0.0120837013370559	0.0374065333518865	0.0338087460540838	0.0307944296173558	0.0285233525900955
122.270833333463	54.0208333336529	0.0120730085342784	0.0375139395562963	0.0344807106703547	0.0310764734111784	0.0287860330430269
122.31250000013	54.0208333336529	0.0122815639358551	0.0373464971141412	0.0342806210104321	0.030708314896159	0.0286542492391469
122.354166666798	54.0208333336529	0.0120143054649404	0.0374282281611064	0.0343831775500338	0.0302742777029208	0.0285249972197503
122.395833333465	54.0208333336529	0.0119400972081124	0.0374042249955327	0.0330957867198731	0.0302795885451676	0.0281799243671715
122.437500000133	54.0208333336529	0.0109484836386992	0.036829853995006	0.0327205091817787	0.0289297508991748	0.0273571494286647
122.4791666668	54.0208333336529	0.0110070340221909	0.0374281943032378	0.0331284529194808	0.0299143951443519	0.0278695190973153
122.520833333468	54.0208333336529	0.0107703030852723	0.0368632972184347	0.0328453287318555	0.0290686930854675	0.0273869055302575
122.562500000135	54.0208333336529	0.0122919233030953	0.0374592954681128	0.0330637066407205	0.0302493369631784	0.0282660655937767
122.604166666803	54.0208333336529	0.0118532710527513	0.0374779487668952	0.0331381815685386	0.0298683254974726	0.0280844317214144
122.64583333347	54.0208333336529	0.0119525680176228	0.0369983946450386	0.0338471109921936	0.03083724726233	0.0284088302292963
122.687500000138	54.0208333336529	0.0124866545256828	0.0374751798856862	0.0341199495587897	0.0302842993494864	0.0285915208299113
122.729166666805	54.0208333336529	0.0117878193311524	0.0371301955569024	0.0328574733497832	0.0299270096320073	0.0279256244674613
122.770833333473	54.0208333336529	0.0120167054125545	0.0369418626876487	0.0334744520516401	0.0297818602748139	0.0280537201066643
122.854166666808	54.0208333336529	0.0139484660638737	0.0378970637039781	0.0350029237927616	0.0324749622715025	0.029830853958029
122.895833333476	54.0208333336529	0.013369180372871	0.0378718060140202	0.0338386704078671	0.0317461535741131	0.0292064525922179
122.937500000143	54.0208333336529	0.0118051790924191	0.0369683191434995	0.0334088115860941	0.030444303241779	0.0281566532659479
122.979166666811	54.0208333336529	0.0120262215291956	0.0369377012665185	0.0328032603232627	0.0298625491685984	0.0279074330718938
123.020833333478	54.0208333336529	0.0110072485807163	0.0369713891857622	0.0327683835213575	0.0294786029497361	0.027556406059393
123.062500000146	54.0208333336529	0.0117110601119691	0.036676250072265	0.0333734252444398	0.0297557188401054	0.0278791135671948
123.104166666813	54.0208333336529	0.0117523976109384	0.0368730473538647	0.0332988727755123	0.0304716427596929	0.0280989901250021
123.145833333481	54.0208333336529	0.0116301930943642	0.0367245260575353	0.0336490041713693	0.0301074847587436	0.0280278020205031
123.187500000148	54.0208333336529	0.0118627953369826	0.0366627240757339	0.0335592862863096	0.0307591376164782	0.0282109858288761
123.229166666816	54.0208333336529	0.0118131791398113	0.0368825321781779	0.0335091902558172	0.0307206351077192	0.0282313841703814
123.312500000151	54.0208333336529	0.0114885129374035	0.0371624597353468	0.0335858167423348	0.0307544554495912	0.0282478112161691
123.354166666818	54.0208333336529	0.0118695100742144	0.0369856106382754	0.0338453158392542	0.0309925631808289	0.0284232499331432
123.437500000153	54.0208333336529	0.0130926782638427	0.0383938223340729	0.0345845653267709	0.032329931902616	0.0296002494568256
123.479166666821	54.0208333336529	0.0103577715487794	0.0364757291964848	0.0328175886494162	0.0301225228891049	0.0274434030709463
123.520833333488	54.0208333336529	0.0100137159393306	0.0366151664102776	0.0329820970029475	0.0292125502123075	0.0272058823912158
123.562500000156	54.0208333336529	0.0104475405617643	0.0369668168253943	0.032842386869673	0.0292011919304885	0.02736448404683
123.604166666823	54.0208333336529	0.0094266135264123	0.0363101856848135	0.0316606363521619	0.0281409503271157	0.0263845964726259
123.645833333491	54.0208333336529	0.00937951095124335	0.0363584511556374	0.032343930635445	0.0288320638037915	0.0267284891365293
123.687500000158	54.0208333336529	0.00991369997544148	0.0368869618722151	0.0329136038244772	0.0305719945659225	0.0275715650595141
123.729166666826	54.0208333336529	0.00995001621516112	0.0365269169560472	0.0330960079559523	0.0294571284894542	0.0272575174041537
123.770833333494	54.0208333336529	0.00952306353003464	0.0363920852673317	0.0317468537496851	0.0287779182589519	0.0266099802015008
123.812500000161	54.0208333336529	0.00936494588971833	0.0367268139964585	0.0327306540374611	0.0293570746946783	0.0270448721545791
123.854166666829	54.0208333336529	0.00932028793557615	0.0365945696670908	0.0329909582029978	0.029600588581309	0.0271266010967434
123.937500000164	54.0208333336529	0.010154811527529	0.0372196368401681	0.0333120860304833	0.0309275654073833	0.0279035249513909
123.979166666831	54.0208333336529	0.0101581100549311	0.0372257821416677	0.0329397959012976	0.0308986672034223	0.0278055888253297
124.020833333499	54.0208333336529	0.0100944117282755	0.0371915742097975	0.0334797343272985	0.030900924553492	0.0279166612047159
124.062500000166	54.0208333336529	0.00984337019031188	0.0372324547651353	0.0331804876278534	0.0305339221216347	0.0276975586762338
124.104166666834	54.0208333336529	0.00928139584134047	0.0366777752018376	0.0318692871203343	0.0284470684085715	0.026568881643021
124.145833333501	54.0208333336529	0.00921647393039836	0.0367345230571925	0.0319091746146699	0.0285163946553933	0.0265941415644135
124.187500000169	54.0208333336529	0.00887095271237203	0.0363889635977336	0.0321120124796888	0.0287251536106782	0.0265242706001182
124.229166666836	54.0208333336529	0.00884935542201606	0.0362379207952532	0.0319810312478045	0.0285711095130429	0.0264098542445292
124.270833333504	54.0208333336529	0.00942082938371588	0.0371536299934313	0.0311403412781067	0.0279109662118085	0.0264064417167656
124.312500000171	54.0208333336529	0.00950240714358552	0.0360582609668839	0.0309493801123131	0.0276727139603371	0.0260456905457799
124.354166666839	54.0208333336529	0.0102189623852546	0.0360759798183972	0.0307063574267328	0.0262919638554681	0.0258233158714632
124.395833333506	54.0208333336529	0.0112945871741118	0.0349008660296641	0.0287957473122427	0.0261722733625744	0.0252908684696483
124.437500000174	54.0208333336529	0.0115959675223051	0.0347137005727116	0.0281069026070844	0.0261150391110047	0.0251329024532764
124.479166666841	54.0208333336529	0.0123226428850283	0.0346042169315684	0.0282490664729375	0.0263773758998344	0.0253883255473422
124.562500000177	54.0208333336529	0.0106350369624254	0.0361435630051349	0.0308267967480467	0.0258096751043399	0.0258537679549867
124.604166666844	54.0208333336529	0.0106050491381975	0.0361598137750669	0.0306462819061545	0.0259394734790204	0.0258376545746098
124.645833333512	54.0208333336529	0.00951007678983473	0.0371176095848226	0.0315855992490634	0.0279319061929052	0.0265362979541565
124.687500000179	54.0208333336529	0.00931523602437721	0.0373964900565413	0.0314162989320472	0.0278513648323556	0.0264948474613303
124.729166666847	54.0208333336529	0.00899622135252818	0.0375584721822181	0.0313642704143536	0.0279964934346141	0.0264788643459285
124.770833333514	54.0208333336529	0.00919940044644466	0.0376519729276958	0.033410943602396	0.0293632026226031	0.0274063798997849
124.812500000182	54.0208333336529	0.00984218773030406	0.037469470217146	0.0345836068572727	0.0302780360142748	0.0280433252047494
124.895833333517	54.0208333336529	0.0111910352237429	0.0383075300464649	0.0348129610100455	0.0317249180483709	0.029009111082156
124.937500000184	54.0208333336529	0.0113760224971643	0.0386248535670685	0.0347421307699995	0.0316707594250235	0.0291034415648139
124.979166666852	54.0208333336529	0.011499854258511	0.0382182646194366	0.0349077687873921	0.0314008798288765	0.029006691873554
125.020833333519	54.0208333336529	0.0118019536649462	0.0386383990416009	0.0348504719750565	0.0317144066955719	0.0292513078442939
125.062500000187	54.0208333336529	0.011800805315295	0.0399707547273422	0.0348790299628741	0.03264319809765	0.0298234470257903
125.104166666854	54.0208333336529	0.0115789930707623	0.039874230183507	0.0348353416433173	0.0326619634567928	0.0297376320885949
125.145833333522	54.0208333336529	0.0128077655692397	0.040253520835591	0.0348456231358808	0.0326565058749211	0.0301408538539082
125.229166666857	54.0208333336529	0.0115535398442811	0.0402472770806068	0.0347968496077191	0.0326469349867571	0.029811150379841
125.35416666686	54.0208333336529	0.0128399736523595	0.0408468858604244	0.0356178547551365	0.0330196666509441	0.0305810952297161
125.395833333527	54.0208333336529	0.0118506930765214	0.0400366660466544	0.0348370828030333	0.0325906828041481	0.0298287811825893
125.437500000195	54.0208333336529	0.0117500365663996	0.0400446817550125	0.0352160155741882	0.033005309298281	0.0300040107984703
125.479166666862	54.0208333336529	0.0111027142810027	0.039741861806902	0.0347128080569379	0.0325301093826803	0.0295218733818807
125.52083333353	54.0208333336529	0.011277242856859	0.0394610046875335	0.0347585765896571	0.0312896454759749	0.0291966174025061
125.562500000197	54.0208333336529	0.0108884664456254	0.0383095433547646	0.0339333664104282	0.030873637644587	0.0285012534638513
125.645833333532	54.0208333336529	0.0111680484978372	0.0382798252847047	0.0344289667369301	0.0315161048639337	0.0288482363458514
125.729166666867	54.0208333336529	0.0106876335533253	0.0372983370355601	0.0337869134423264	0.0301942260566429	0.0279917775219637
120.104166666751	53.9791666669854	0.0160554158311755	0.031252392188997	0.0284760788810433	0.0242936832010816	0.0250193925255743
120.145833333419	53.9791666669854	0.0169418893228242	0.0324036759477443	0.0286739875913223	0.0228321331684267	0.0252129215075794
120.187500000086	53.9791666669854	0.0173945161447817	0.032389388055143	0.0287004102491635	0.0236407813339728	0.0255312739457653
120.229166666754	53.9791666669854	0.0159661757838375	0.0312870843881394	0.0284963715289602	0.0242528420310734	0.0250006184330026
120.270833333421	53.9791666669854	0.0159300596039668	0.0314191567346596	0.0285634983159324	0.0244114148654758	0.0250810323800087
120.354166666756	53.9791666669854	0.0183338499833725	0.0318908181370505	0.0268235853863868	0.0235406321128218	0.0251472214049079
120.479166666759	53.9791666669854	0.0175479223149542	0.0330589808185795	0.0273875878279505	0.0232351931196781	0.0253074210202906
120.520833333427	53.9791666669854	0.0170117773559005	0.0324531713384585	0.0284681770181721	0.0244146544813775	0.0255869450484771
120.562500000094	53.9791666669854	0.0169786374642627	0.0319897520850756	0.0283167418336082	0.0240133444712335	0.025324618963545
120.604166666762	53.9791666669854	0.0158573850739407	0.0314563058537577	0.028463553087596	0.0237854675293286	0.0248906778861557
120.645833333429	53.9791666669854	0.0132450651277262	0.0338636476856101	0.0285764002923679	0.0261103441851763	0.0254488643227201
120.687500000097	53.9791666669854	0.0115191842622293	0.0353514381214438	0.0311765804348404	0.0251711002992088	0.0258045757794306
120.729166666764	53.9791666669854	0.0107268684272369	0.0355381403765606	0.0312538715987851	0.0272883701239835	0.0262018126316415
120.770833333432	53.9791666669854	0.0118788626756583	0.0350757894624946	0.0312647866658766	0.0252528362654101	0.0258680687673599
120.812500000099	53.9791666669854	0.0130217237825272	0.0339943358045676	0.0284911566757785	0.0258336940686607	0.0253352275828835
120.895833333434	53.9791666669854	0.0149399049611304	0.0320981491701783	0.0291228540904788	0.0254886199022795	0.0254123820310168
120.937500000102	53.9791666669854	0.0124739279884	0.0343221893231388	0.0280315911232039	0.0258665881700407	0.0251735741511959
120.979166666769	53.9791666669854	0.0128530677294995	0.0337392120304771	0.0284196445038636	0.0256979090293323	0.0251774583232931
121.020833333437	53.9791666669854	0.0121326635708129	0.0356015589561769	0.0307472834758773	0.0255174546512722	0.0259997401635348
121.062500000104	53.9791666669854	0.0127602215271389	0.0335372849105538	0.0282725966508623	0.0255266424606826	0.0250241863873094
121.104166666772	53.9791666669854	0.0123611584244712	0.035753746664838	0.0298263401013234	0.0256761946123929	0.0259043599507564
121.145833333439	53.9791666669854	0.0111546986889053	0.0353971940540191	0.0306422251161894	0.027197390497798	0.0260978770892279
121.187500000107	53.9791666669854	0.0106484097370094	0.0353378739697459	0.0307636513202993	0.0271123900582806	0.0259655812713338
121.270833333442	53.9791666669854	0.0110101899033401	0.0360164973483441	0.0314891061745758	0.0257063369993121	0.026055532606393
121.31250000011	53.9791666669854	0.0123894612971894	0.0335530112551901	0.0281313560370184	0.0255286081744242	0.0249006091909555
121.354166666777	53.9791666669854	0.0117133436985964	0.0346161380119189	0.0278533953678498	0.0251235186915353	0.0248265989424751
121.395833333445	53.9791666669854	0.01215721305805	0.0336029974926319	0.0280656382560666	0.0255170800409811	0.0248357322119324
121.437500000112	53.9791666669854	0.0131493973709477	0.0338766443166407	0.0281852606413596	0.0261930517169441	0.025351088511473
121.47916666678	53.9791666669854	0.0113639480465238	0.0355814404777775	0.0296547438594677	0.025668279118191	0.02556710287549
121.520833333447	53.9791666669854	0.0106834995007607	0.0359793168363865	0.0313930990478488	0.0273359583452202	0.0263479684325541
121.562500000115	53.9791666669854	0.0101299318619327	0.0365854735505439	0.0317852483841816	0.027982278189408	0.0266207329965166
121.604166666782	53.9791666669854	0.0110550824706855	0.0364779096637207	0.0328131952474424	0.0283099307937553	0.027164029543901
121.64583333345	53.9791666669854	0.0109235033993548	0.0364466847720389	0.0313204248897134	0.0255136218225232	0.0260510587209076
121.729166666785	53.9791666669854	0.0126043720520438	0.0373190004959952	0.0342646151106273	0.0301768122606053	0.0285911999798179
121.770833333452	53.9791666669854	0.0125103825368237	0.0368313127170234	0.0336766918628699	0.0301758163018835	0.0282985508546501
121.81250000012	53.9791666669854	0.0118404104926737	0.036705424689028	0.0327853411937613	0.0289163389916463	0.0275618788417773
121.854166666787	53.9791666669854	0.0129117435140989	0.0372998285622303	0.0338051517843806	0.030057525061965	0.0285185622306687
121.895833333455	53.9791666669854	0.0135209627004258	0.0377971378437525	0.034653583162813	0.0320409540467706	0.0295031594384405
121.97916666679	53.9791666669854	0.0143738384037155	0.0400470816735342	0.0357924319854707	0.0327969465354043	0.0307525746495312
122.020833333457	53.9791666669854	0.0122397114399547	0.0374112568539734	0.0343260883081296	0.0308141804077366	0.0286978092524486
122.062500000125	53.9791666669854	0.0121395045903712	0.0370476903157086	0.0339357793964069	0.030238288592976	0.0283403157238657
122.14583333346	53.9791666669854	0.0128187232501096	0.0375646701083215	0.0344825060351704	0.0310835619662126	0.0289873653399535
122.187500000128	53.9791666669854	0.0121112056061417	0.0373345029319497	0.033766988034764	0.0304960890452014	0.0284271964045142
122.229166666795	53.9791666669854	0.0121187512349025	0.0372770996298696	0.0338086449304826	0.0301435970710753	0.0283370232165825
122.270833333463	53.9791666669854	0.0119817259163418	0.0375109528419289	0.0337084684609362	0.0306223502027911	0.0284558743554995
122.31250000013	53.9791666669854	0.0120439148289691	0.0372241369427941	0.034138100363033	0.0300919397704847	0.0283745229763202
122.354166666798	53.9791666669854	0.0122832276187025	0.0373369823641014	0.0343144273010897	0.0307139588220457	0.0286621490264848
122.395833333465	53.9791666669854	0.012032009310018	0.0370566060616943	0.0338438796983293	0.0308290378100902	0.0284403832200329
122.437500000133	53.9791666669854	0.0119842725950626	0.037366833445172	0.032968584183139	0.030188624858332	0.0281270787704264
122.4791666668	53.9791666669854	0.0118759877968999	0.03693836767291	0.0338731461907993	0.0302020446523079	0.0282223865782293
122.562500000135	53.9791666669854	0.0109729116324189	0.0366644233840892	0.0326012778356244	0.0288147062575881	0.0272633297774302
122.604166666803	53.9791666669854	0.0115731631014881	0.0373661188552207	0.0331178130144791	0.0303081932535604	0.0280913220561871
122.64583333347	53.9791666669854	0.0120427641230818	0.0368819632737932	0.0336926622729579	0.0308037742280068	0.0283552909744599
122.687500000138	53.9791666669854	0.0120510579879972	0.0369885736877647	0.0337997016829468	0.0308501918687287	0.0284223813068594
122.729166666805	53.9791666669854	0.0120305680217539	0.036921264644006	0.0337901044674723	0.030851032508017	0.0283982424103123
122.81250000014	53.9791666669854	0.0120066837214995	0.0368998777991722	0.0337037927852377	0.0307864050855754	0.0283491898478712
122.854166666808	53.9791666669854	0.0119951112443175	0.0371519885570422	0.0336780475648634	0.0307488594429104	0.0283935017022834
122.895833333476	53.9791666669854	0.0116736277531978	0.0369314571589684	0.0333928439347088	0.0304706508932816	0.0281171449350392
122.937500000143	53.9791666669854	0.0120128379243526	0.0369234909236593	0.0334803956095769	0.0298608529821104	0.0280693943599248
122.979166666811	53.9791666669854	0.0107081966743053	0.0364414347532272	0.0324676128800237	0.028609746401234	0.0270567476771976
123.020833333478	53.9791666669854	0.0107179466881971	0.0364145761101923	0.0324258869071907	0.0300459305289853	0.0274010850586413
123.062500000146	53.9791666669854	0.0108987999314303	0.0369103668594587	0.0325878623397522	0.0298630311073829	0.027565015059506
123.104166666813	53.9791666669854	0.0118395833731443	0.0368115290387809	0.0332770535393336	0.0297825345689508	0.0279276751300524
123.145833333481	53.9791666669854	0.0117319440869107	0.0368799454487314	0.0324689457493503	0.0297501748932161	0.0277077525445521
123.229166666816	53.9791666669854	0.0115716741793742	0.0371471090646841	0.0332214726478021	0.030117684833768	0.0280144851814071
123.270833333483	53.9791666669854	0.0118424152762086	0.0370465035895068	0.033646472665537	0.0306575141559247	0.0282982264217943
123.312500000151	53.9791666669854	0.0131209516975514	0.0382382218385635	0.0343987455016756	0.0323534490368268	0.0295278420186543
123.354166666818	53.9791666669854	0.0137557204969971	0.0391673801609873	0.0351049309507232	0.0327529751877173	0.0301952516991062
123.395833333486	53.9791666669854	0.0115966766941667	0.0370893051412739	0.0335100500178175	0.0306720223106741	0.028217013540983
123.437500000153	53.9791666669854	0.0103610921671721	0.0367222017036377	0.0326369243657341	0.028847108765721	0.0271418317505662
123.479166666821	53.9791666669854	0.0100092759047319	0.0367814715421261	0.0327098365604375	0.0289976957490385	0.0271245699390835
123.520833333488	53.9791666669854	0.0101829357219033	0.0372322791961453	0.0328403094434607	0.0300791454808907	0.0275836674606
123.562500000156	53.9791666669854	0.00975970591107825	0.0363380501298824	0.0318268889173876	0.0285292055528547	0.0266134626278007
123.604166666823	53.9791666669854	0.00977015072735698	0.0362289105958437	0.0318796324227555	0.0284767749423197	0.026588867172069
123.687500000158	53.9791666669854	0.0111679673555703	0.0374094354496212	0.0334617674860421	0.0308117670882287	0.0282127343448656
123.729166666826	53.9791666669854	0.0115489885171333	0.0369266426492411	0.0334526566700106	0.0311329275591093	0.0282653038488736
123.770833333494	53.9791666669854	0.0114978583980343	0.0368739759608922	0.0337632169487382	0.030452907890561	0.0281469897995564
123.812500000161	53.9791666669854	0.0114229892988787	0.0371957394746978	0.0337661966749691	0.0304007978232888	0.0281964308179586
123.854166666829	53.9791666669854	0.0112975856941655	0.0373921164296363	0.034031154205935	0.0317052832845221	0.0286065349035647
123.895833333496	53.9791666669854	0.0121852535638337	0.038083806745131	0.0347765286518739	0.0329238111171136	0.0294923500194881
123.937500000164	53.9791666669854	0.0118907123862066	0.038205487431901	0.0344119651341219	0.0330082686016352	0.0293791083884662
123.979166666831	53.9791666669854	0.0114834611283424	0.0372672331470309	0.0339847278905829	0.0312331800717003	0.0284921505594141
124.020833333499	53.9791666669854	0.010026628940839	0.0371635782942621	0.0332541168626157	0.0308927290735246	0.0278342632928104
124.062500000166	53.9791666669854	0.00945186655328301	0.0364119069958637	0.0328530255450913	0.0294112546437581	0.027032013434499
124.104166666834	53.9791666669854	0.0112126036569229	0.0370880899355854	0.0336260161894472	0.0303591446592029	0.0280714636102896
124.145833333501	53.9791666669854	0.00974641695054782	0.0370993220406197	0.0327712992394243	0.0303895446671164	0.0275016457244271
124.187500000169	53.9791666669854	0.00929174137717856	0.037065009737062	0.0327387317911412	0.0307587427724247	0.0274635564194516
124.229166666836	53.9791666669854	0.00910763845633313	0.0368348244310339	0.0329581910286346	0.0294249425203369	0.0270813991090846
124.270833333504	53.9791666669854	0.00893877216311984	0.0363710862886141	0.0321592719949627	0.0290598194552651	0.0266322374754904
124.312500000171	53.9791666669854	0.0091771355333775	0.0370706652610515	0.031031156311459	0.0282766095071016	0.0263888916532474
124.354166666839	53.9791666669854	0.00910875428196843	0.0368196559102613	0.0314112551771557	0.0279375860157236	0.0263193128462773
124.395833333506	53.9791666669854	0.0097859514181963	0.0362840328122069	0.0307130788488581	0.0274777429911644	0.0260652015176064
124.437500000174	53.9791666669854	0.0103771109175271	0.0364235067639574	0.0296119868440833	0.0257169436529485	0.0255323870446291
124.520833333509	53.9791666669854	0.0104598365003366	0.0360853014676881	0.031074259997062	0.0258562189772898	0.0258689042355941
124.562500000177	53.9791666669854	0.0095655068127238	0.0366611009077859	0.0314848754901759	0.0279577468102349	0.0264173075052301
124.604166666844	53.9791666669854	0.00951711650814013	0.0371302970445565	0.0314797751391502	0.0277318808660892	0.026464767389484
124.645833333512	53.9791666669854	0.00903403030176111	0.0371654793870633	0.0313861740913625	0.0279703965123023	0.0263890200731223
124.687500000179	53.9791666669854	0.00920649460646139	0.0368687560075666	0.0320944139496678	0.0283223362806664	0.0266230002110905
124.729166666847	53.9791666669854	0.00894471720335541	0.0370729405833445	0.0334722952314002	0.0291092145625027	0.0271497918951507
124.770833333514	53.9791666669854	0.00961807015313232	0.0374862099571072	0.0333623581590298	0.0294193804011022	0.0274715046675929
124.812500000182	53.9791666669854	0.00995590082094516	0.0379764276547005	0.0333831087639928	0.030431529091699	0.0279367415828344
124.854166666849	53.9791666669854	0.011299326992348	0.0375991188201567	0.0342864816820841	0.0305156430700767	0.0284251426411664
124.895833333517	53.9791666669854	0.0111504395855571	0.0381324160767108	0.03480042887943	0.0316718395733709	0.0289387810287672
124.937500000184	53.9791666669854	0.0114883247657275	0.0385126776624714	0.0348331924398432	0.0317095451256768	0.0291359349984297
124.979166666852	53.9791666669854	0.0110776745517697	0.0380176834577601	0.0343535334641039	0.0312804629693788	0.0286823386107531
125.020833333519	53.9791666669854	0.0111407487921944	0.0375772193683161	0.0338805564451285	0.0308691776355322	0.0283669255602928
125.062500000187	53.9791666669854	0.0109513263342486	0.0375038860997441	0.0343081681308815	0.030823506738421	0.0283967218258238
125.104166666854	53.9791666669854	0.0112462651561746	0.0378841607157032	0.034245038986912	0.031261620314026	0.0286592712932039
125.187500000189	53.9791666669854	0.0133196461885044	0.0411935944804571	0.0361205228769637	0.0331072957249983	0.0309352648177309
125.229166666857	53.9791666669854	0.0130298865428881	0.0405923340765539	0.0356656948821599	0.0330871852632478	0.0305937751912124
125.312500000192	53.9791666669854	0.0129574998450071	0.040970773870214	0.0359949786147452	0.0329686872398176	0.030722984892446
125.35416666686	53.9791666669854	0.0137497132530322	0.0410846197551317	0.0359576907734941	0.0334004433428655	0.0310481167811309
125.395833333527	53.9791666669854	0.0126665223901341	0.0405572485105265	0.035564016547003	0.032963286821706	0.0304377685673424
125.437500000195	53.9791666669854	0.0125997958853582	0.0406106606930388	0.035496832873916	0.032903690049391	0.030402744875426
125.479166666862	53.9791666669854	0.0112708471092733	0.0397987882607609	0.0346990594061727	0.0312049529699619	0.0292434119365422
125.562500000197	53.9791666669854	0.0112158524093762	0.0382700001855585	0.0339499897148095	0.0307681851222635	0.0285510068580019
125.604166666865	53.9791666669854	0.0114341643347523	0.0394925213352027	0.0347805690832883	0.0321490564755942	0.0294640778072094
125.645833333532	53.9791666669854	0.0114195487040318	0.0402752114110611	0.034781448020472	0.0323169776385803	0.0296982964435363
125.6875000002	53.9791666669854	0.0127159701444484	0.0406599567416358	0.0355033724240675	0.0327550044210807	0.0304085759328081
125.729166666867	53.9791666669854	0.0118711625052987	0.040665708539359	0.0352829147022968	0.0330515194521029	0.0302178262997643
125.770833333535	53.9791666669854	0.0113641779067823	0.0383371412212692	0.0345512941334625	0.0311949253677355	0.0288618846573124
125.812500000202	53.9791666669854	0.0115783043223839	0.038384207054289	0.0344573484576201	0.0316150683427746	0.0290087320442669
125.85416666687	53.9791666669854	0.0116656743131257	0.040327198565119	0.0349573821715336	0.0328627418738624	0.0299532492309102
125.895833333537	53.9791666669854	0.0137659253179194	0.0412154938713572	0.0355270436860573	0.0330860439037213	0.0308986266947638
120.062500000084	53.9375000003178	0.0144937714580118	0.0314975071937494	0.0287687120109384	0.0261384352676554	0.0252246064825888
120.104166666751	53.9375000003178	0.0161613358710492	0.0317871598366719	0.0284140239637461	0.024184274507354	0.0251366985447053
120.145833333419	53.9375000003178	0.0172638176776617	0.0321988852337192	0.0284990906153433	0.024346969143912	0.025577190667659
120.187500000086	53.9375000003178	0.0163989542882504	0.031998594637782	0.0286297651252041	0.0244625237547836	0.025372459451505
120.229166666754	53.9375000003178	0.0159344701591571	0.0317507238535346	0.0284783680867368	0.026171635731932	0.0255837994578401
120.270833333421	53.9375000003178	0.0172672974032733	0.0323246124796704	0.0264936500179469	0.0246250509079076	0.0251776527021996
120.312500000089	53.9375000003178	0.0172524862950399	0.0318654464606073	0.0272927391063324	0.0230590143266759	0.0248674215471639
120.354166666756	53.9375000003178	0.0173491345277249	0.0322366480239332	0.0285372273829211	0.0233256606602138	0.0253621676486982
120.395833333424	53.9375000003178	0.0156747243876077	0.0318647869100011	0.0283722171972398	0.0242052275549789	0.0250292390124569
120.437500000091	53.9375000003178	0.0140195692787342	0.0313228436068784	0.028548265069573	0.0258620678646519	0.0249381864549594
120.479166666759	53.9375000003178	0.0136150544305973	0.0333271883110984	0.0281329186821473	0.0266514373936786	0.0254316497043804
120.520833333427	53.9375000003178	0.0156481663938796	0.0320467365866146	0.0281002152237965	0.0258590016926657	0.0254135299742391
120.562500000094	53.9375000003178	0.0151752025721824	0.0315840817488652	0.0278551039628925	0.0256611827674009	0.0250688927628352
120.645833333429	53.9375000003178	0.013267377640071	0.0339507425541193	0.0285135139605439	0.025977280293255	0.0254272286119973
120.687500000097	53.9375000003178	0.0127443928490888	0.0342299241857462	0.0284211975134533	0.0258940323210225	0.0253223867173277
120.729166666764	53.9375000003178	0.0114535591288887	0.0357565791410762	0.0307668021698548	0.0251510499959352	0.0257819976089387
120.770833333432	53.9375000003178	0.0109886557629168	0.0358238955110643	0.0308678032973294	0.0253152635329429	0.0257489045260634
120.812500000099	53.9375000003178	0.0122766434511091	0.0338765245315572	0.0280698322516602	0.0252962474911259	0.0248798119313631
120.854166666767	53.9375000003178	0.0123096119524474	0.0343694469987104	0.0280758093174949	0.0258968962089129	0.0251629411193914
120.895833333434	53.9375000003178	0.0117110242402979	0.034442640502124	0.0282121869096371	0.025983464253107	0.0250873289762915
120.937500000102	53.9375000003178	0.0111062120375061	0.0353587984675774	0.0306002617354868	0.0249869123597979	0.025513046150092
120.979166666769	53.9375000003178	0.0123301822864297	0.0345429639132992	0.0279339233978465	0.0257607888226483	0.0251419646050559
121.020833333437	53.9375000003178	0.0115225282409389	0.0355774236641273	0.0311271679911055	0.0274996713782446	0.0264316978186041
121.062500000104	53.9375000003178	0.0120314522204209	0.0357014709714464	0.0303744282487898	0.0252247732950863	0.0258330311839359
121.104166666772	53.9375000003178	0.010511679120962	0.0351828317076468	0.0309690840294763	0.0274453198905198	0.0260272286871512
121.145833333439	53.9375000003178	0.0110268409092086	0.0360181296213223	0.0319097549535421	0.0269748239482906	0.0264823873580909
121.187500000107	53.9375000003178	0.0111625535561372	0.0352793860750772	0.0310105431785903	0.0271432050873393	0.026148921974286
121.229166666774	53.9375000003178	0.0107811228822807	0.0363871995586008	0.0318025387500859	0.027633096807525	0.0266509894996231
121.270833333442	53.9375000003178	0.0118867630355041	0.035042406274773	0.0299292309315892	0.025428526687081	0.0255717317322368
121.31250000011	53.9375000003178	0.0126123128568845	0.0336190916049587	0.0283666671901618	0.0259086157410641	0.0251266718482673
121.354166666777	53.9375000003178	0.0126121307599374	0.033676539052039	0.0285292266828823	0.0260632109874092	0.025220276870567
121.395833333445	53.9375000003178	0.0108734666234818	0.034511731449621	0.0278373958640138	0.0257445802256428	0.0247417935406898
121.437500000112	53.9375000003178	0.0111736890208679	0.0353174568599357	0.0293394151038502	0.0250649357381122	0.0252238741806915
121.520833333447	53.9375000003178	0.0116469590511528	0.0354699574122717	0.0305155883308044	0.0252651191260544	0.0257244059800708
121.604166666782	53.9375000003178	0.0128048533148604	0.0373589364183639	0.0342181391203211	0.0301565309954948	0.0286346149622601
121.64583333345	53.9375000003178	0.0107626189418119	0.0359788192699848	0.0314202214200844	0.0269773384273219	0.0262847495148008
121.687500000117	53.9375000003178	0.012352114879468	0.036811230754518	0.0336698536879598	0.0301533184404092	0.0282466294405887
121.729166666785	53.9375000003178	0.0127463656207303	0.0372004983011743	0.0336304810536974	0.0301221275701778	0.0284248681364449
121.770833333452	53.9375000003178	0.0125639037273407	0.0372960941197765	0.033002491946087	0.0297569487278608	0.0281548596302663
121.81250000012	53.9375000003178	0.0123858153871326	0.0379409978299676	0.034339203047068	0.0306675994513531	0.0288334039288803
121.854166666787	53.9375000003178	0.011300001535904	0.0369820757272647	0.0328360837067024	0.029046166352067	0.0275410818304845
121.895833333455	53.9375000003178	0.0120923026115624	0.0377917182595626	0.0341933659342507	0.0307113538792953	0.0286971851711678
121.937500000122	53.9375000003178	0.0144833426092447	0.0400046803974643	0.0357196273437797	0.0327277091075912	0.03073383986452
121.97916666679	53.9375000003178	0.0163452554110112	0.0404295566776243	0.0357605393087187	0.0331381341663135	0.0314183713909169
122.020833333457	53.9375000003178	0.01318358892982	0.0384485223547094	0.0345350632415796	0.0319947462624775	0.0295404801971466
122.062500000125	53.9375000003178	0.012086488217334	0.0376738663221343	0.0341220115619977	0.0310951445996423	0.0287443776752771
122.104166666793	53.9375000003178	0.0121441413067114	0.0373380245023035	0.0337924607717482	0.0307318348649883	0.0285016153614379
122.14583333346	53.9375000003178	0.013236348867304	0.0379706996809253	0.0345365273609921	0.0320049413965101	0.0294371293264329
122.187500000128	53.9375000003178	0.0119657167562466	0.0373639943058569	0.0338274763077692	0.0301662433205035	0.0283308576725941
122.229166666795	53.9375000003178	0.0121412432918566	0.0373733111686471	0.0342108375377772	0.0301729510350392	0.02847458575833
122.270833333463	53.9375000003178	0.0120629011498564	0.0375821766248348	0.0341636957643937	0.0307390696771225	0.0286369608040518
122.31250000013	53.9375000003178	0.0121033622814762	0.0375620655668546	0.0341024686055787	0.0306802751035033	0.0286120428893532
122.354166666798	53.9375000003178	0.0121559676126289	0.0372875780386704	0.0342134172428729	0.0301410214912738	0.0284494960963615
122.395833333465	53.9375000003178	0.012087929407961	0.0373199325864067	0.0337472645152694	0.0307452969913307	0.028475105875242
122.437500000133	53.9375000003178	0.0120144971911874	0.0371070384873826	0.0340194900786772	0.0311981940075829	0.0285848049412075
122.4791666668	53.9375000003178	0.0118666609139665	0.036755283896164	0.0336921396404428	0.0302238027035712	0.0281344717885361
122.520833333468	53.9375000003178	0.0109229585228896	0.0368962539026329	0.0327949475390438	0.0290544135853946	0.0274171433874902
122.562500000135	53.9375000003178	0.0102623861587834	0.036407870360019	0.0321530710224125	0.0279156861932698	0.0266847534336212
122.604166666803	53.9375000003178	0.0104706652758916	0.036590240380595	0.0324702739217916	0.0285526958876674	0.0270209688664864
122.64583333347	53.9375000003178	0.0120973068735186	0.0373210619966651	0.0338435215477063	0.0301880790385348	0.0283624923641062
122.687500000138	53.9375000003178	0.01194841346597	0.0373087861234513	0.0337664677750426	0.0308042331542933	0.0284569751296893
122.729166666805	53.9375000003178	0.0121634207372635	0.0372828028800419	0.0338149320991719	0.0311793265986469	0.0286101205787811
122.770833333473	53.9375000003178	0.0119843162892757	0.0372482135228754	0.0337734164686207	0.0312114050506463	0.0285543378328545
122.81250000014	53.9375000003178	0.0132600981162525	0.0380233899957648	0.0341401321159949	0.0321507313704981	0.0293935878996276
122.895833333476	53.9375000003178	0.0101335171283604	0.0361362507539492	0.0319789903381491	0.02810431451724	0.0265882681844247
122.937500000143	53.9375000003178	0.0108339512053177	0.0368081339042386	0.0327806826687212	0.0289002716952939	0.0273307598683929
122.979166666811	53.9375000003178	0.0101382094980873	0.0361005866426326	0.0326086812299097	0.0284741471261282	0.0268304061241895
123.020833333478	53.9375000003178	0.0108001679367519	0.036448246001273	0.0323129237717062	0.0286073319727886	0.0270421674206299
123.062500000146	53.9375000003178	0.0106364910835885	0.0364470666738454	0.0323405176557931	0.0286033488361738	0.0270068560623502
123.104166666813	53.9375000003178	0.0114419944673398	0.03690568635282	0.032511843202331	0.0298214506776421	0.0276702436750332
123.145833333481	53.9375000003178	0.0103684176043558	0.036492264401906	0.0327558485959322	0.0290775580723303	0.0271735221686311
123.187500000148	53.9375000003178	0.0117222108900183	0.0367351663402071	0.0332127993075439	0.0297335986816869	0.027850943804864
123.229166666816	53.9375000003178	0.0119014676871183	0.0367700033268938	0.0336994066236788	0.0308118706299413	0.028295687066908
123.312500000151	53.9375000003178	0.0142884947342956	0.0404293749648528	0.0350456601288489	0.0331494423614488	0.0307282430473615
123.354166666818	53.9375000003178	0.0132454499187852	0.0381558503741143	0.034416511174335	0.0323928255408405	0.0295526592520187
123.395833333486	53.9375000003178	0.00999750800094119	0.0363851443628328	0.0326873407359589	0.029393729169997	0.0271159305674325
123.437500000153	53.9375000003178	0.010182987311557	0.0367390939352749	0.0326597513924407	0.0289468377462013	0.0271321675963685
123.479166666821	53.9375000003178	0.0116269401383877	0.0371295462211345	0.0335430549373254	0.0307107521465543	0.0282525733608505
123.520833333488	53.9375000003178	0.0100245867645927	0.0366405945327915	0.0325647449437185	0.0292346789610898	0.0271161513005481
123.562500000156	53.9375000003178	0.0104104101973585	0.0372019925616911	0.0328298622853752	0.0305275447230138	0.0277424524418596
123.604166666823	53.9375000003178	0.00945490521168989	0.0367240918562179	0.0320222480061505	0.0289215133571437	0.0267806896078005
123.645833333491	53.9375000003178	0.00938705306982373	0.0361172652844281	0.0317438524783468	0.028711918770391	0.0264900224007474
123.687500000158	53.9375000003178	0.00957743871718235	0.0363808580566032	0.0317395499386802	0.0289820973001555	0.0266699860031553
123.729166666826	53.9375000003178	0.0111787048631356	0.037244193482373	0.0330264742535191	0.0308962204910314	0.0280863982725148
123.770833333494	53.9375000003178	0.0113991197687977	0.037421392994208	0.0340335545974817	0.0317846866812051	0.0286596885104231
123.812500000161	53.9375000003178	0.0128702060419586	0.0394357629135296	0.0348805282420471	0.0330346068746981	0.0300552760180583
123.854166666829	53.9375000003178	0.0114451845740744	0.037155349550114	0.0337397242776861	0.0310215665506095	0.028340456238121
123.895833333496	53.9375000003178	0.0112211831404401	0.0371546869863525	0.033483964284371	0.0308367176551633	0.0281741380165817
123.937500000164	53.9375000003178	0.0101531044728043	0.0372016208067458	0.0330226285616107	0.0304881811238182	0.0277163837412448
123.979166666831	53.9375000003178	0.00921104680735589	0.0363841195100453	0.0317751124681728	0.0286695977475252	0.0265099691332748
124.020833333499	53.9375000003178	0.00925555126100981	0.0365379766495204	0.0314672979711022	0.0285440259135858	0.0264512129488046
124.062500000166	53.9375000003178	0.00930154916058491	0.0366613388710003	0.0331909078984551	0.0296570055785148	0.0272027003771388
124.104166666834	53.9375000003178	0.00955464262635295	0.0365071740256547	0.0328854593174816	0.0294054329682266	0.027088177234429
124.145833333501	53.9375000003178	0.00904896322383569	0.0363081050354026	0.0316787818890284	0.0287520287705915	0.0264469697297145
124.187500000169	53.9375000003178	0.00907324020044138	0.0362038584093003	0.0320385079639452	0.0286474957687827	0.0264907755856174
124.229166666836	53.9375000003178	0.00919295266706541	0.0362569380181809	0.0320657095318302	0.028999630098747	0.0266288075789559
124.270833333504	53.9375000003178	0.00925890972647834	0.0366161064672546	0.0318230787327379	0.0285016705163035	0.0265499413606936
124.312500000171	53.9375000003178	0.00871369628982469	0.0367930526716435	0.0320884608638864	0.0287447505307561	0.0265849900890277
124.354166666839	53.9375000003178	0.00920103130753008	0.0369160615987028	0.0315127810446175	0.0280482355366238	0.0264195273718685
124.395833333506	53.9375000003178	0.010400665386492	0.0360602614691254	0.0304653637250919	0.0279501460184217	0.0262191091497827
124.437500000174	53.9375000003178	0.010391008796546	0.0363261814254151	0.0302305745616539	0.0257663218033044	0.0256785216467298
124.479166666841	53.9375000003178	0.0105644711930437	0.0360318650927927	0.0307184296989305	0.0258262847602442	0.0257852626862528
124.520833333509	53.9375000003178	0.00959955065993898	0.0362657533481433	0.0311189050522027	0.0275791441681985	0.0261408383071209
124.562500000177	53.9375000003178	0.00916810705422076	0.0369139397489117	0.0314510989032439	0.0281009935787222	0.0264085348212746
124.604166666844	53.9375000003178	0.00869620101631478	0.0368209085331924	0.0321316629796604	0.0283047912111862	0.0264883909350884
124.645833333512	53.9375000003178	0.00891785865944647	0.0367430133608866	0.0321603762379299	0.0286769449817864	0.0266245483100123
124.687500000179	53.9375000003178	0.00899312316342749	0.0368729903623291	0.0329262626347846	0.0295314501955889	0.0270809565890325
124.729166666847	53.9375000003178	0.0102668971500944	0.0376061992693709	0.0333491929158438	0.0304697499241678	0.0279230098148692
124.770833333514	53.9375000003178	0.0101472621840008	0.0379633006444096	0.0332533074180745	0.0303709619896762	0.0279337080590403
124.812500000182	53.9375000003178	0.0107227514796851	0.0378045445746068	0.033941753419857	0.0300989743239363	0.0281420059495213
124.854166666849	53.9375000003178	0.0107436556078771	0.0375841208196524	0.0338136140772015	0.030000913580799	0.0280355760213825
124.937500000184	53.9375000003178	0.0113689705784695	0.0379247813717026	0.0340212328744222	0.0308928504240214	0.0285519588121539
125.020833333519	53.9375000003178	0.0112915620738361	0.0375288317076743	0.0342994433611524	0.0309027913535812	0.028505657124061
125.062500000187	53.9375000003178	0.0114878091216621	0.0382916972597217	0.0343228075167639	0.0313534242924244	0.028863934547643
125.104166666854	53.9375000003178	0.0121071861272944	0.0397917804577584	0.0348402221696851	0.0327068797341969	0.0298615171222337
125.145833333522	53.9375000003178	0.0138352112188528	0.0406543133409129	0.0357426915173089	0.0336443068399316	0.0309691307292515
125.187500000189	53.9375000003178	0.0139761841990855	0.0412468959600591	0.0364328490639311	0.0339441131637763	0.031400010596713
125.229166666857	53.9375000003178	0.0135036629362396	0.0409944462549535	0.0360105058646843	0.0333892172900462	0.0309744580864809
125.270833333524	53.9375000003178	0.013021963439569	0.0413389921819582	0.0360840047264856	0.0333756392668848	0.0309551499037244
125.312500000192	53.9375000003178	0.0137050680641271	0.0413104003490362	0.0355087569300638	0.0329621485743161	0.0308715934793858
125.35416666686	53.9375000003178	0.0130590793421424	0.040890275273686	0.0356403769247273	0.0330071069598636	0.0306492096251048
125.395833333527	53.9375000003178	0.0137194638501613	0.0411806887396214	0.0358999946732283	0.0334764747631798	0.0310691555065477
125.437500000195	53.9375000003178	0.0125299523696	0.0405125717513297	0.0350082034464521	0.0330268255318717	0.0302693882748134
125.479166666862	53.9375000003178	0.0110808318215268	0.037797717422259	0.0338988307403925	0.0312386179759652	0.0285039994900359
125.52083333353	53.9375000003178	0.0113438469162942	0.039829438888934	0.034794470233167	0.0323690904210813	0.0295842116148691
125.562500000197	53.9375000003178	0.0125030024479342	0.0405593032742031	0.0350116434189858	0.0329932611211001	0.0302668025655558
125.604166666865	53.9375000003178	0.0126246463609245	0.0406457164903523	0.0354852171034582	0.0326436129069871	0.0303497982154305
125.645833333532	53.9375000003178	0.0126725480475601	0.0406524805694854	0.0354901561327505	0.0330803140240268	0.0304738746934557
125.6875000002	53.9375000003178	0.0142094800386983	0.0411745794574221	0.0359873028488801	0.0339467997059409	0.0313295405127354
125.729166666867	53.9375000003178	0.0136874060434973	0.0411714632858706	0.0355225318007352	0.0331639475302677	0.0308863371650927
125.770833333535	53.9375000003178	0.0126142781459749	0.0407665373363113	0.0357436333953457	0.0328230053152873	0.0304868635482298
125.812500000202	53.9375000003178	0.0127944532566027	0.0412818579001233	0.0355822729611318	0.033281650061493	0.0307350585448377
125.85416666687	53.9375000003178	0.0129313574947809	0.0412594064204351	0.0355790976344527	0.0330814746230538	0.0307128340431806
125.895833333537	53.9375000003178	0.0139121351057999	0.0412733947484359	0.0357774566136553	0.0329359412643901	0.0309747319330703
125.937500000205	53.9375000003178	0.0163522921410683	0.0418818866955266	0.0363415050407522	0.0335824349129083	0.0320395296975639
125.979166666872	53.9375000003178	0.0167199340458531	0.0423596206086109	0.0363545619752549	0.0340153400889309	0.0323623641796624
126.02083333354	53.9375000003178	0.0162927514769582	0.0419377787867227	0.0363150050446118	0.0335313679279865	0.0320192258090698
120.062500000084	53.8958333336503	0.0148913197413761	0.0317564123696241	0.0293589582523793	0.0258009655953804	0.02545191398969
120.104166666751	53.8958333336503	0.0145242222927202	0.0317069030578779	0.0290235381031167	0.025396508028938	0.0251627928706632
120.145833333419	53.8958333336503	0.0152015917182345	0.0320742244864161	0.0280996069678751	0.0259452419283867	0.0253301662752281
120.187500000086	53.8958333336503	0.0168510561946456	0.0326664970633163	0.0267925889008033	0.0237168998207878	0.0250067604948883
120.229166666754	53.8958333336503	0.0174080768495294	0.0325051314582449	0.0269537504356508	0.0229541543031767	0.0249552782616504
120.270833333421	53.8958333336503	0.0171905670306912	0.0324429342300345	0.0269958218063531	0.0236179442647818	0.0250618168329651
120.312500000089	53.8958333336503	0.0171316856660844	0.032442950732258	0.0267641643848112	0.0234171173677906	0.0249389795377361
120.354166666756	53.8958333336503	0.0178869141256578	0.0326846090103748	0.0262434480422984	0.0232821570509361	0.0250242820573168
120.395833333424	53.8958333336503	0.0168994758464183	0.0325880381120155	0.0268337483315244	0.0236268056687453	0.0249870169896759
120.437500000091	53.8958333336503	0.0154027365458553	0.0317013853156322	0.0283159542054556	0.0260401984744288	0.025365068635343
120.479166666759	53.8958333336503	0.0133872805145332	0.0335102414867489	0.028258328429737	0.0266691605417946	0.0254562527432034
120.520833333427	53.8958333336503	0.0135714685938972	0.0335993625398678	0.0288992179181987	0.0263763353027261	0.0256115960886724
120.562500000094	53.8958333336503	0.0128525992270573	0.0336349258196942	0.028282775411429	0.0256914767985776	0.0251154443141895
120.604166666762	53.8958333336503	0.0136423087793044	0.0335044737406372	0.0287364277901376	0.0261737841627949	0.0255142486182185
120.687500000097	53.8958333336503	0.0124377418322428	0.0343822226851862	0.028074936431591	0.0254590976970588	0.0250884996615197
120.729166666764	53.8958333336503	0.0123970616125169	0.0345989774898943	0.0300674786437338	0.0261448093391172	0.0258020817713156
120.812500000099	53.8958333336503	0.0110735729352103	0.0356849010812812	0.0311130910368166	0.0256875231221977	0.0258897720438764
120.854166666767	53.8958333336503	0.0110263298952234	0.0354827573196145	0.0309690801434999	0.0254948273923469	0.0257432486876712
120.895833333434	53.8958333336503	0.0102350847635447	0.0353692090087217	0.0310544323501691	0.0273020677404245	0.025990198465715
120.979166666769	53.8958333336503	0.0106299223689819	0.0359000127725107	0.0315559241246025	0.0278386790562281	0.0264811345805808
121.020833333437	53.8958333336503	0.0107250688091977	0.0356163795747744	0.0315576859025395	0.0283438710968948	0.0265607513458516
121.104166666772	53.8958333336503	0.0108244213886024	0.035642155679559	0.0310666449932246	0.0274991980075681	0.0262581050172385
121.145833333439	53.8958333336503	0.0119716779546842	0.0341650272671282	0.0275106376697722	0.0260577897649885	0.0249262831641433
121.187500000107	53.8958333336503	0.0125426664806561	0.0358616138031771	0.0299397834733284	0.0258574020132154	0.0260503664425943
121.229166666774	53.8958333336503	0.0123649515583342	0.0344719162973712	0.0278161668810648	0.025496902533148	0.0250374843174796
121.270833333442	53.8958333336503	0.0133476682261087	0.0331668440455698	0.0278806384712582	0.0263939438448593	0.025197273646949
121.31250000011	53.8958333336503	0.0137352804995383	0.0315857889012774	0.0286336827194723	0.0258590049516679	0.024953439267989
121.354166666777	53.8958333336503	0.0112219965972984	0.0356029712311353	0.0295660904499579	0.0253676404308016	0.0254396746772983
121.395833333445	53.8958333336503	0.0111365175014969	0.0358082004090642	0.0305251757280384	0.0249215207545105	0.0255978535982775
121.437500000112	53.8958333336503	0.0107162615407718	0.0364869167133067	0.0318099086498855	0.027939731658538	0.0267382046406255
121.47916666678	53.8958333336503	0.0111425086501821	0.0369739677344106	0.0310960079235773	0.0277932426038105	0.0267514317279951
121.520833333447	53.8958333336503	0.0107718041594384	0.0365471752123486	0.0317437320956349	0.0279966212451175	0.0267648331781348
121.562500000115	53.8958333336503	0.0125790729398204	0.0370247273215311	0.0329619237543912	0.0297944333472066	0.0280900393407373
121.604166666782	53.8958333336503	0.0128283890336294	0.0373002699762834	0.0336919350195258	0.0304601027003887	0.0285701741824568
121.64583333345	53.8958333336503	0.0130172437295837	0.0373555753214008	0.0342156972068874	0.0301739428737817	0.0286906147829134
121.687500000117	53.8958333336503	0.0128820163805167	0.037276433383961	0.0336969727865382	0.0307845571837712	0.0286599949336968
121.729166666785	53.8958333336503	0.0126072650575764	0.0371797251619578	0.0335463802494241	0.0300932467427909	0.0283566543029373
121.770833333452	53.8958333336503	0.0127346687347549	0.0372324352524051	0.0341489895411188	0.0306793965934568	0.0286988725304339
121.81250000012	53.8958333336503	0.0125384631556149	0.0373548991124303	0.0338055852060933	0.0311730548603485	0.0287180005836217
121.854166666787	53.8958333336503	0.0126286442961454	0.037323993130449	0.0341912336062763	0.0311698363370982	0.0288284268424922
121.895833333455	53.8958333336503	0.0121272570548454	0.0375168737471775	0.0338591186477558	0.0308328085133651	0.028584014490786
121.937500000122	53.8958333336503	0.0132219453297228	0.0376565560580546	0.0345098786759799	0.0310688436859501	0.0291143059374268
121.97916666679	53.8958333336503	0.0136860607217668	0.0382968233584871	0.0349146255039105	0.0323696856556398	0.0298167988099511
122.020833333457	53.8958333336503	0.0141329524538471	0.0399176768306165	0.0352785581142698	0.0327421836835044	0.0305178427705594
122.062500000125	53.8958333336503	0.0133124320850382	0.0384545804056351	0.034926643796306	0.0324235922413418	0.0297793121320803
122.104166666793	53.8958333336503	0.0120490350221303	0.0372717202760152	0.0341339920823589	0.0311224488167379	0.0286442990493106
122.14583333346	53.8958333336503	0.0129658418183759	0.0377245239240427	0.0341777718077158	0.0311539833328986	0.0290055302207583
122.187500000128	53.8958333336503	0.0120737458230195	0.0373459951947529	0.033823460022155	0.0311758325472541	0.0286047583967954
122.229166666795	53.8958333336503	0.013258787055266	0.0379846474824409	0.0345592903626091	0.0320514796663758	0.029463551141673
122.270833333463	53.8958333336503	0.0132371532081031	0.0375421142750705	0.034407467910494	0.0324461301937342	0.0294082163968504
122.31250000013	53.8958333336503	0.012129989807328	0.0374657023109138	0.0341272208774786	0.0307172375568047	0.0286100376381313
122.354166666798	53.8958333336503	0.0132442308630887	0.0379199336049603	0.0345181971005951	0.0323974165438444	0.0295199445281221
122.395833333465	53.8958333336503	0.0133075354559558	0.0379681593537263	0.0345459532200437	0.0324295760193758	0.0295628060122754
122.437500000133	53.8958333336503	0.0120593405652629	0.0371684216533843	0.0337275984754318	0.0311333947644447	0.0285221888646309
122.4791666668	53.8958333336503	0.011917472238078	0.0368342553502605	0.0334476828676757	0.0302867057944018	0.028121529062604
122.520833333468	53.8958333336503	0.0101911855542004	0.0362175598304001	0.0318961007614533	0.0285836825114012	0.0267221321643637
122.562500000135	53.8958333336503	0.0105372711300111	0.0365559367974347	0.0326082151521279	0.0291773984991761	0.0272197053946874
122.64583333347	53.8958333336503	0.0108458739621697	0.0372273067942527	0.0324404983056797	0.0290071663945931	0.0273802113641738
122.729166666805	53.8958333336503	0.0120984645113049	0.037383958523511	0.0334613891942936	0.0298527646229678	0.0281991442130193
122.770833333473	53.8958333336503	0.0143516861296055	0.0395293325688366	0.0353316134411589	0.0324972590234443	0.0304274727907613
122.81250000014	53.8958333336503	0.0134150942063946	0.0380159183510182	0.0345676715586583	0.0325275276047772	0.0296315529302121
122.937500000143	53.8958333336503	0.0121779731110111	0.0372037144321082	0.032831032968741	0.030287163989258	0.0281249711252796
122.979166666811	53.8958333336503	0.0108116310658109	0.0369116030116162	0.0328133995916224	0.029003213770174	0.0273849618598059
123.020833333478	53.8958333336503	0.0119224344719055	0.0369432968521141	0.0326973945061678	0.0298716279294076	0.0278586884398987
123.062500000146	53.8958333336503	0.0120205954583085	0.0372371159940031	0.0336322572548468	0.0307433911304752	0.0284083399594084
123.104166666813	53.8958333336503	0.0119185678614623	0.0373252420333555	0.0334082858480014	0.0297861631539676	0.0281095647241967
123.145833333481	53.8958333336503	0.0120542619800614	0.037359735114796	0.0330404441549779	0.0302268303066731	0.0281703178891271
123.187500000148	53.8958333336503	0.0115362575642957	0.0369812393884556	0.0326715494406351	0.030229371491524	0.0278546044712276
123.229166666816	53.8958333336503	0.0114306608611134	0.0369114819803191	0.0328110922762354	0.0301739795795002	0.027831803674292
123.270833333483	53.8958333336503	0.0117720381551198	0.0371150991516143	0.0331836658267183	0.029696850316004	0.0279419133623641
123.312500000151	53.8958333336503	0.0126722391997389	0.0381372518300859	0.0343590123073095	0.0323528206157888	0.0293803309882308
123.354166666818	53.8958333336503	0.0159815283974581	0.0409672230186064	0.0357862992985124	0.0334842016868298	0.0315548131003517
123.395833333486	53.8958333336503	0.0141397357590572	0.0394012732358758	0.0351108665736261	0.0327888800438462	0.0303601889031013
123.437500000153	53.8958333336503	0.0115392670393728	0.037114012306289	0.0339076354403975	0.0307242380046942	0.0283212881976884
123.479166666821	53.8958333336503	0.0130199671931744	0.0380417160486555	0.0345178848695407	0.0327033919933099	0.0295707400261701
123.520833333488	53.8958333336503	0.0130142597802355	0.0379216647790549	0.0345197887733661	0.032688282382406	0.0295359989287656
123.562500000156	53.8958333336503	0.0117941856423873	0.0373089729887082	0.0337577501860715	0.0310174794637904	0.0284695970702394
123.604166666823	53.8958333336503	0.0106251969250035	0.0371972086295735	0.03281383327571	0.0301331186868397	0.0276923393792817
123.645833333491	53.8958333336503	0.00972085652840714	0.0367398361245767	0.0320808667539515	0.0288359421708079	0.0268443753944358
123.687500000158	53.8958333336503	0.0107327364322001	0.0370632821219127	0.0338768532611898	0.0305372855201929	0.0280525393338739
123.729166666826	53.8958333336503	0.0114165366153962	0.0371475169989364	0.0336964220386346	0.0310321469487548	0.0283231556504305
123.770833333494	53.8958333336503	0.0115843736217479	0.037369164424825	0.0339997188453056	0.0326633650564582	0.0289041554870842
123.812500000161	53.8958333336503	0.0127548958664031	0.0397459273476911	0.0352414954076074	0.0330165079929777	0.0301897066536698
123.854166666829	53.8958333336503	0.0118127235275548	0.0382047455423822	0.0344785663192203	0.0316784969189477	0.0290436330770262
123.895833333496	53.8958333336503	0.011547854290328	0.0371692514114355	0.0336255314047457	0.0313391751479571	0.0284204530636166
123.937500000164	53.8958333336503	0.0112935585163188	0.0372088258207765	0.033747841732399	0.0309838720109584	0.0283085245201132
123.979166666831	53.8958333336503	0.00984145236178949	0.0371503190785638	0.0328400912119273	0.029549777570981	0.0273454100558154
124.020833333499	53.8958333336503	0.00954390019635297	0.0359575893452574	0.0313107221987292	0.0280720908181005	0.02622107563961
124.062500000166	53.8958333336503	0.00918713985574364	0.0366380971261052	0.03051969330424	0.0280128488443789	0.0260894447826169
124.104166666834	53.8958333336503	0.00921802776171884	0.0368875940288953	0.0307232652915867	0.028239427047703	0.026267078532476
124.145833333501	53.8958333336503	0.00989565084484234	0.0362198245659759	0.0307933009238947	0.027868258797452	0.0261942587830412
124.187500000169	53.8958333336503	0.00912751857083421	0.0367722195455071	0.0306324105785389	0.0281421713614218	0.0261685800140755
124.229166666836	53.8958333336503	0.00930114664349714	0.0362603433189083	0.0320128327410963	0.0281785787758675	0.0264382253698423
124.270833333504	53.8958333336503	0.00915395096873991	0.0370523023868787	0.0313350886103846	0.0282533329875016	0.0264486687383762
124.312500000171	53.8958333336503	0.00987781765647031	0.0361965437352785	0.0310478059428241	0.0280166493955021	0.0262847041825188
124.354166666839	53.8958333336503	0.00996419636543002	0.0362951639424105	0.0310965339016238	0.0281082710870723	0.0263660413241342
124.395833333506	53.8958333336503	0.0098435265727729	0.0364153377011555	0.031176178686159	0.0281650275682494	0.0264000176320842
124.437500000174	53.8958333336503	0.0094557310540368	0.0363784132238689	0.0317445962391292	0.0277638288055795	0.0263356423306536
124.479166666841	53.8958333336503	0.00892858023954211	0.0370951005963079	0.0309849629040432	0.0280830206084185	0.0262729160870779
124.520833333509	53.8958333336503	0.00887117109364161	0.0369861321721495	0.032279083583778	0.0285820178974535	0.0266796011867557
124.604166666844	53.8958333336503	0.00936094243036687	0.0369124511862209	0.0328426650337797	0.0295665185117129	0.0271706442905201
124.687500000179	53.8958333336503	0.00932920621942858	0.037614066806446	0.033057234869093	0.029393252402166	0.0273484400742834
124.729166666847	53.8958333336503	0.0102851106182763	0.0375182925620259	0.0339673190164247	0.0303073435076659	0.0280195164260982
124.770833333514	53.8958333336503	0.0112211560035138	0.037632746234373	0.0336619302958894	0.0300962912868213	0.0281530309551494
124.812500000182	53.8958333336503	0.0107868408672314	0.0379490550357663	0.0340904919603755	0.0303668466108364	0.0282983086185524
124.854166666849	53.8958333336503	0.011264010927425	0.0377281226713639	0.0338096939317268	0.0305102169275038	0.0283280111145049
124.895833333517	53.8958333336503	0.0112079268613177	0.0378775992305285	0.034045441845608	0.0308665744493465	0.0284993855967002
124.937500000184	53.8958333336503	0.0114488968374004	0.03794090232365	0.0344484055682336	0.0313237280239349	0.0287904831883047
124.979166666852	53.8958333336503	0.0116801426743175	0.0387536026746076	0.0348212607439421	0.0313488356886329	0.029150960445375
125.020833333519	53.8958333336503	0.0129893348921672	0.0398496364898805	0.0348428917999886	0.0330228753674131	0.0301761846373623
125.062500000187	53.8958333336503	0.0132127309062035	0.0405932724974296	0.0356221468481066	0.0330133882078521	0.0306103846148979
125.104166666854	53.8958333336503	0.0139379488197656	0.0405958312293133	0.0356244257265361	0.0334022546280873	0.0308901151009256
125.145833333522	53.8958333336503	0.0137061922141152	0.0409074906730477	0.0356236562149995	0.0328988140678677	0.0307840382925075
125.187500000189	53.8958333336503	0.0128998945841085	0.0406405914446528	0.0355343416260653	0.0329506987891823	0.0305063816110022
125.229166666857	53.8958333336503	0.0140746075562591	0.041279705447775	0.0359461196857665	0.033514294015003	0.0312036816762009
125.270833333524	53.8958333336503	0.0147535180763454	0.0419098822160157	0.0358993730440498	0.0334577170846956	0.0315051226052766
125.312500000192	53.8958333336503	0.01578872523545	0.0420559815705725	0.0361884822560226	0.0337554432497513	0.0319471580779491
125.35416666686	53.8958333336503	0.0169325083988637	0.0422828922069778	0.0364266646758441	0.0344585599531996	0.0325251563087213
125.437500000195	53.8958333336503	0.0156487195877954	0.0422597887243039	0.036475936167333	0.0345729279403454	0.0322393431049444
125.479166666862	53.8958333336503	0.0137256278086894	0.0412386554661544	0.035895202410391	0.0335590919142955	0.0311046443998826
125.52083333353	53.8958333336503	0.0138388527387701	0.0412551321604458	0.035973502508995	0.0333218110682717	0.0310973246191207
125.562500000197	53.8958333336503	0.0155562667523177	0.0419412302905619	0.0360308358208774	0.0339681067567154	0.0318741099051181
125.604166666865	53.8958333336503	0.015667750888404	0.0421265928559917	0.0363435249441348	0.0342824155227735	0.032105071052826
125.645833333532	53.8958333336503	0.0156699886586967	0.041881406633966	0.0359673240091414	0.0339234675651962	0.0318605467167501
125.6875000002	53.8958333336503	0.0160248292024644	0.0420649865587101	0.0363049565030493	0.0341677201943124	0.0321406231146341
125.729166666867	53.8958333336503	0.0167116577821798	0.0419010186392282	0.0366238538669768	0.0345402710611797	0.0324442003373911
125.770833333535	53.8958333336503	0.0151506805647449	0.0416810323176731	0.0358583269956336	0.0333849367276007	0.0315187441514131
125.812500000202	53.8958333336503	0.0157576783725498	0.0414807360546452	0.0358681454741299	0.0338094259386717	0.0317289964599992
125.85416666687	53.8958333336503	0.0154891035528532	0.0415068821918138	0.0359799620968123	0.033658351412545	0.0316585748135061
125.895833333537	53.8958333336503	0.0155742278537183	0.0422053999624714	0.036407817732095	0.0337014765279562	0.0319722305190602
125.937500000205	53.8958333336503	0.0155526020584619	0.0421049861834797	0.0363254753106422	0.0336046873913171	0.0318969377359752
125.979166666872	53.8958333336503	0.0169003453254815	0.0425608991162907	0.0366688973567542	0.0339450449456108	0.0325187966860343
126.02083333354	53.8958333336503	0.0199600419311368	0.0432509453691079	0.0378726819787237	0.0348717850815382	0.0339888635901267
126.062500000207	53.8958333336503	0.0198885360368092	0.0436019093264147	0.0386956224097957	0.0347700571577943	0.0342390312327035
126.104166666875	53.8958333336503	0.017628245407704	0.0432416905220036	0.0378373763480053	0.0343472738019987	0.0332636465199279
126.145833333543	53.8958333336503	0.0162709839295042	0.0423152575872525	0.0362236428932317	0.0333642289648146	0.0320435283437008
120.020833333416	53.8541666669827	0.0160974281344	0.0322016578090878	0.0288197439425916	0.0247548953944508	0.0254684313201325
120.062500000084	53.8541666669827	0.0170094939722521	0.0322837593146102	0.0284328862557257	0.0233469067847633	0.0252682615818378
120.104166666751	53.8541666669827	0.0168179288441628	0.0324156825306315	0.0284519318337091	0.0243881811621908	0.0255184310926736
120.187500000086	53.8541666669827	0.0170565490145092	0.0334056750113554	0.0272136652257412	0.0235034836482807	0.0252948432249716
120.229166666754	53.8541666669827	0.0173434645023146	0.0324344096606415	0.0271748519332939	0.0229881591188908	0.0249852213037852
120.270833333421	53.8541666669827	0.0156504152653424	0.03171628619148	0.0283139580278907	0.0240194975277789	0.024925039253123
120.312500000089	53.8541666669827	0.0152384126097967	0.0318869214334991	0.0295409185438644	0.0257902315980364	0.0256141210462992
120.354166666756	53.8541666669827	0.0162183518381688	0.0320715109922406	0.0286176897949371	0.0244390476111486	0.0253366500591238
120.395833333424	53.8541666669827	0.0150335629272691	0.0319121217123226	0.0291917977654037	0.0254925274183135	0.0254075024558272
120.437500000091	53.8541666669827	0.0146498876886582	0.0317782908833442	0.0288550086001269	0.0253105560675943	0.0251484358099309
120.479166666759	53.8541666669827	0.0138566394173542	0.0317122907088588	0.0283158265789423	0.0255650422812177	0.0248624497465933
120.562500000094	53.8541666669827	0.0125050476710983	0.0345132408683826	0.0283086898070914	0.0255986989903604	0.0252314193342332
120.645833333429	53.8541666669827	0.0110562193874883	0.0352240789815805	0.030342416728399	0.0252573146183697	0.0254700074289594
120.729166666764	53.8541666669827	0.0109736716347245	0.0360381025847727	0.0309154701318215	0.0254257987524235	0.0258382607759356
120.770833333432	53.8541666669827	0.0110970158376281	0.0360001218330771	0.0318465162626481	0.0282568966624147	0.026800137648942
120.812500000099	53.8541666669827	0.0104776222309923	0.0365098052212632	0.0318928395742297	0.0273728679169099	0.0265632837358488
120.854166666767	53.8541666669827	0.010866055639446	0.0357641249160102	0.0317654529790709	0.0283979418680342	0.0266983938506403
120.895833333434	53.8541666669827	0.0105263702980729	0.0362028447459247	0.0317491314531211	0.0281289965846247	0.0266518357704359
120.937500000102	53.8541666669827	0.0122417341987951	0.0345090191430134	0.0301850452444554	0.0260316165291264	0.0257418537788476
120.979166666769	53.8541666669827	0.0114742751846936	0.0355462651462874	0.0306297818466943	0.0255785858224253	0.0258072270000251
121.020833333437	53.8541666669827	0.0121296466636796	0.0346341336465363	0.0283149648157948	0.0260438578742085	0.0252806507500548
121.062500000104	53.8541666669827	0.0130840716122576	0.0330119633682888	0.0277596391444992	0.026397780967417	0.0250633637731156
121.104166666772	53.8541666669827	0.0132185171033775	0.0330139331223546	0.028193733273072	0.0261608353899677	0.025146754722193
121.145833333439	53.8541666669827	0.0143185816498735	0.0315528600675795	0.0288537782781545	0.026049732424767	0.0251937381050936
121.187500000107	53.8541666669827	0.0144089033202162	0.031514505255383	0.0287927034768121	0.0260149123272527	0.025182756094916
121.229166666774	53.8541666669827	0.0120471610854962	0.0334600902805257	0.0280011356537119	0.0255207852686097	0.0247572930720859
121.270833333442	53.8541666669827	0.0115527626620867	0.0346165609066834	0.0277894349731531	0.0251506072255282	0.0247773414418628
121.31250000011	53.8541666669827	0.0119885443146851	0.0345800727312548	0.0278501656665418	0.0252733033654929	0.0249230215194936
121.354166666777	53.8541666669827	0.0120019060753475	0.034754339189806	0.0273565600833603	0.0251262738198494	0.0248097697920908
121.437500000112	53.8541666669827	0.0117975518500254	0.0369991316223732	0.0326274536745866	0.0288431077382254	0.0275668112213026
121.47916666678	53.8541666669827	0.0105738959827119	0.0363397895532281	0.031975120699546	0.0281530031755645	0.0267604523527626
121.520833333447	53.8541666669827	0.0113626967845799	0.0368596483933966	0.0314042084156925	0.0276839491029522	0.0268276256741553
121.562500000115	53.8541666669827	0.0110002827749533	0.0366885889572471	0.0318272907648097	0.0281812444167031	0.0269243517284283
121.604166666782	53.8541666669827	0.0126964303517328	0.037277490807758	0.0336121488038319	0.0305340648726023	0.0285300337089813
121.64583333345	53.8541666669827	0.0130507821530206	0.0372228700344282	0.0340910685193451	0.0310878133951167	0.0288631335254777
121.687500000117	53.8541666669827	0.0140357074935379	0.0375857133228909	0.0345038829913433	0.0310700411550302	0.0292988362407006
121.729166666785	53.8541666669827	0.0124575643434785	0.0375001722667603	0.0339271522306801	0.0307083434686504	0.0286483080773923
121.770833333452	53.8541666669827	0.0133218058634003	0.0379687745098081	0.0348284110706225	0.0319535217280379	0.0295181282929672
121.81250000012	53.8541666669827	0.0142474801978289	0.0387220113726705	0.0351802532131158	0.0323682094275426	0.0301294885527894
121.854166666787	53.8541666669827	0.0126946083462545	0.037290961168266	0.033804601245819	0.0311130656603564	0.028725809105174
121.895833333455	53.8541666669827	0.0127914717855645	0.0377992810145923	0.0343730728635954	0.0306924473537154	0.0289140682543669
121.937500000122	53.8541666669827	0.0122406243066417	0.0374579246082513	0.0330279938136827	0.0298306878863233	0.0281393076537248
121.97916666679	53.8541666669827	0.0121190084712097	0.0373549688664076	0.0342169821117873	0.0307000345900911	0.0285977485098739
122.020833333457	53.8541666669827	0.0132678203524557	0.0376999845685752	0.0341346679090289	0.0310848739680621	0.0290468366995305
122.062500000125	53.8541666669827	0.0150639033364484	0.0399930345368619	0.0357053021176389	0.0327516777229523	0.0308784794284754
122.104166666793	53.8541666669827	0.0142433168640659	0.0387022182918038	0.0352530038398655	0.0323805222301903	0.0301447653064814
122.14583333346	53.8541666669827	0.0133414928653308	0.0375421935035405	0.0341375947299022	0.0324396541449652	0.0293652338109347
122.187500000128	53.8541666669827	0.0123990957800371	0.0377525599587507	0.0342487345976439	0.0306828718071082	0.028770815535885
122.229166666795	53.8541666669827	0.0123044154785243	0.0372674699421187	0.0342427818013481	0.0301940555517261	0.0285021806934293
122.270833333463	53.8541666669827	0.0132110329732644	0.0374712742196628	0.0344578801367316	0.0320008389766844	0.0292852565765858
122.31250000013	53.8541666669827	0.012142104512363	0.0374503814407018	0.0339586585371975	0.0307099337404548	0.0285652695576793
122.395833333465	53.8541666669827	0.0138840403377226	0.038218938080634	0.0348178254649902	0.0323624310417925	0.0298208087312848
122.437500000133	53.8541666669827	0.0144962495720559	0.0398470702363592	0.035184411399046	0.032758558065947	0.030571572318352
122.4791666668	53.8541666669827	0.0143651673451839	0.0396369060474554	0.0353278284919557	0.032519213451682	0.0304622788340693
122.520833333468	53.8541666669827	0.0122299356072564	0.037317555373781	0.0341909440921273	0.0312477545036284	0.0287465473941983
122.604166666803	53.8541666669827	0.0121547045543991	0.0369728908904204	0.0334988377137279	0.0297597888490959	0.0280965555019108
122.687500000138	53.8541666669827	0.0132907579396597	0.0376425281670981	0.0341897372312107	0.0312139433956395	0.029084241683402
122.729166666805	53.8541666669827	0.0135104065012257	0.0380134165913504	0.0345422639633798	0.0325542954063165	0.0296550956155681
122.81250000014	53.8541666669827	0.0142854569029146	0.0394621448604505	0.0352509908911353	0.0324243157925086	0.0303557271117523
122.854166666808	53.8541666669827	0.0124343660800507	0.0372686901582746	0.0341416554453116	0.0308301214842343	0.0286687082919678
122.895833333476	53.8541666669827	0.0121066732323038	0.0371739717517968	0.0333153195063276	0.0307491561522922	0.0283362801606801
122.937500000143	53.8541666669827	0.0121341714013568	0.0372782172127109	0.033386228419506	0.0297841186452286	0.0281456839197006
122.979166666811	53.8541666669827	0.011278946114942	0.0370149355072379	0.0326996246974299	0.029939709615699	0.0277333039838272
123.020833333478	53.8541666669827	0.011708170941535	0.0369523076850356	0.0333828084232006	0.0304263265758307	0.0281174034064005
123.062500000146	53.8541666669827	0.012030095152756	0.0372083135507285	0.0336355516182596	0.0307367823305774	0.0284026856630804
123.104166666813	53.8541666669827	0.0122949839061699	0.0371779032909823	0.0340916105086011	0.0324824924486843	0.0290117475386094
123.145833333481	53.8541666669827	0.0131660298794931	0.0379220028987642	0.0344055769907077	0.0324871554852982	0.0294951913135658
123.187500000148	53.8541666669827	0.0132467097277069	0.0383478300780407	0.0344518264597975	0.0324040368673609	0.0296126007832265
123.229166666816	53.8541666669827	0.0117631540251377	0.0372103455454436	0.033202898032541	0.0307175856754021	0.0282234958196311
123.270833333483	53.8541666669827	0.0118986514762816	0.0370382845961191	0.0339153963558541	0.0314368990792007	0.0285723078768639
123.312500000151	53.8541666669827	0.0122147880331354	0.0374311943285621	0.0343491255387406	0.0323642219531916	0.0290898324634074
123.354166666818	53.8541666669827	0.0154108533267314	0.0403842905131997	0.03539621702833	0.0335291505380892	0.0311801278515876
123.395833333486	53.8541666669827	0.0170224371622565	0.0410193189512439	0.0359296089500489	0.0340376354328128	0.0320022501240905
123.437500000153	53.8541666669827	0.0146842478181508	0.0403459828607919	0.0354261502446102	0.0335754588556228	0.0310079599447939
123.479166666821	53.8541666669827	0.0144417915932967	0.0402745937309708	0.0350037549321226	0.0331177821162989	0.0307094805931723
123.520833333488	53.8541666669827	0.0118899019329025	0.0372067482150308	0.0337524693203104	0.030939564889745	0.0284471710894972
123.604166666823	53.8541666669827	0.0103397982634595	0.0364582400574958	0.0328212568347963	0.0301353893365083	0.027438671123065
123.645833333491	53.8541666669827	0.0103296242087666	0.037194532746434	0.0327793363808374	0.0290522191776361	0.0273389281284185
123.687500000158	53.8541666669827	0.0115126943446816	0.0370614377907153	0.0334550841170121	0.0304103053277171	0.0281098803950315
123.729166666826	53.8541666669827	0.0114586294643595	0.0374111400183084	0.0337598512916862	0.031055904050364	0.0284213812061795
123.770833333494	53.8541666669827	0.0115810583649311	0.0371504600368313	0.0336757057219678	0.0310108791509043	0.0283545258186586
123.812500000161	53.8541666669827	0.0138945975234899	0.0393770623242734	0.0352392761689676	0.0334349579507029	0.0304864734918584
123.854166666829	53.8541666669827	0.0127882774925566	0.0382332809434442	0.0345211075483725	0.0330219487528385	0.029641153684303
123.937500000164	53.8541666669827	0.00981352924156889	0.0368875619818156	0.0329317055801186	0.0297096660788611	0.027335615720591
123.979166666831	53.8541666669827	0.0094042176742081	0.0365458595486776	0.0321071999063712	0.0287459687989646	0.0267008114820554
124.020833333499	53.8541666669827	0.00929359198790916	0.0366736556212669	0.0318692842259338	0.028912362888427	0.0266872236808842
124.062500000166	53.8541666669827	0.00935981047955482	0.036538711279035	0.0318815489467415	0.0288767608310308	0.0266642078840905
124.104166666834	53.8541666669827	0.00957405215432824	0.0367766373316088	0.0317427713725008	0.0283799464672572	0.0266183518314238
124.145833333501	53.8541666669827	0.00974083330745107	0.0357843269919411	0.031094405913744	0.0277469034858186	0.0260916174247387
124.187500000169	53.8541666669827	0.00984723908085496	0.0360875880479721	0.0313780937787928	0.0279443203373479	0.0263143103112419
124.229166666836	53.8541666669827	0.00989484803284647	0.0361980700582059	0.0311013949681225	0.0280401494817445	0.0263086156352298
124.270833333504	53.8541666669827	0.00996018250903974	0.0364342482471829	0.0308501097526903	0.0272320642345753	0.0261191511858721
124.312500000171	53.8541666669827	0.00946501846758892	0.0368867224903034	0.0313999374267992	0.027983210953135	0.0264337223344566
124.354166666839	53.8541666669827	0.0087642483658353	0.0370569183886707	0.0319173444504586	0.0286967698765986	0.0266088202703908
124.395833333506	53.8541666669827	0.0091595105681691	0.0367609007185935	0.0321286946408277	0.0291516219808043	0.0268001819770987
124.437500000174	53.8541666669827	0.00905065931080232	0.0368587747428825	0.0320487511943108	0.0283525790193706	0.0265776910668416
124.520833333509	53.8541666669827	0.0088342147268144	0.0376925257267098	0.0327635978659236	0.028944301071347	0.0270586598476987
124.562500000177	53.8541666669827	0.0100481277103155	0.0376712797197349	0.0330767565317855	0.0308096554922948	0.0279014548635327
124.604166666844	53.8541666669827	0.0110787802842347	0.0374712916063354	0.0337344971042641	0.0301801435958165	0.0281161781476627
124.645833333512	53.8541666669827	0.0113333127171488	0.0374969023155957	0.0338930046789284	0.0310432793574689	0.0284416247672854
124.687500000179	53.8541666669827	0.0114250951379878	0.0375566403945402	0.0338830421556409	0.0309882328438263	0.0284632526329988
124.729166666847	53.8541666669827	0.0109155248799244	0.0374583565054507	0.03397786016675	0.0303318929158914	0.0281709086170041
124.812500000182	53.8541666669827	0.0105880547402358	0.0375630869182257	0.0338196419075214	0.0300415865783261	0.0280030925360773
124.895833333517	53.8541666669827	0.0115119534398754	0.0386901397545647	0.0348090372637281	0.0313559534115049	0.0290917709674183
124.979166666852	53.8541666669827	0.0117434165115739	0.0398152139373445	0.0348859072304892	0.0326666661312334	0.0297778009526602
125.020833333519	53.8541666669827	0.0116618218923324	0.0397986604327415	0.0349365661967588	0.0327002487294053	0.0297743243128095
125.062500000187	53.8541666669827	0.0117430342235778	0.0385643143067895	0.0345156681901114	0.0322764844375334	0.029274875289503
125.104166666854	53.8541666669827	0.0116438100117264	0.0398457955944484	0.0347889563882321	0.0326273760529578	0.0297264845118412
125.145833333522	53.8541666669827	0.0127927540946099	0.0406427410067838	0.0351621668258671	0.032617783151215	0.030303861269619
125.187500000189	53.8541666669827	0.013486880528634	0.0405897511312714	0.0355742477951411	0.0331599848468778	0.0307027160754811
125.229166666857	53.8541666669827	0.0126583363698542	0.040169460721438	0.0350729774800411	0.0325354560348504	0.0301090576515459
125.270833333524	53.8541666669827	0.0126883945155091	0.0397622259236216	0.035485063197092	0.0329428201847132	0.030219625955234
125.312500000192	53.8541666669827	0.013858417314243	0.0418386165101139	0.0358246125360789	0.0334779332344075	0.0312498948987108
125.35416666686	53.8541666669827	0.0169269947410747	0.042228045369678	0.0360205490724788	0.0336554153053788	0.0322077511221526
125.395833333527	53.8541666669827	0.0168436839117856	0.0421539200052006	0.0363668963353974	0.0343615218695854	0.0324315055304923
125.479166666862	53.8541666669827	0.0201562563110354	0.0436423001505361	0.038305911265125	0.0349799697002897	0.0342711093567465
125.52083333353	53.8541666669827	0.020081173342793	0.0436447028123969	0.0388341643003693	0.0349725457759351	0.0343831465578736
125.562500000197	53.8541666669827	0.0201120706738907	0.0433595017389933	0.0383680674453385	0.0349574800008015	0.034199279964756
125.604166666865	53.8541666669827	0.0181186545952924	0.0434216100716799	0.0383716532225095	0.0351203679557654	0.0337580714613118
125.645833333532	53.8541666669827	0.0170591662524265	0.042976760401519	0.0379503998095853	0.0347083491201465	0.0331736688959193
125.6875000002	53.8541666669827	0.0169899712646115	0.0429787593578276	0.0378780421107622	0.0346050574765697	0.0331129575524427
125.770833333535	53.8541666669827	0.0161790668516763	0.0421899631316509	0.0364850740531715	0.0336900022085985	0.0321360265612743
125.812500000202	53.8541666669827	0.0156304875437739	0.041614715048564	0.0357005716150898	0.0333246254819007	0.0315675999223321
125.85416666687	53.8541666669827	0.0162633902098027	0.0418633477217678	0.0362699401526762	0.0338705461247396	0.0320668060522466
125.895833333537	53.8541666669827	0.0166970508216965	0.0422204509927748	0.0366163050944805	0.0338464796354598	0.0323450716361029
125.937500000205	53.8541666669827	0.0159500507970451	0.0420146970471932	0.0358953682376973	0.033542990614716	0.0318507766741629
125.979166666872	53.8541666669827	0.015457383097116	0.0420247234026051	0.0358996657214341	0.0335345661504116	0.0317290845928917
126.02083333354	53.8541666669827	0.0168240771729282	0.042928456964788	0.0375018835249116	0.0344508298530458	0.0329263118789184
126.062500000207	53.8541666669827	0.019860021323596	0.0435761100973597	0.0386419603737428	0.0348607670813059	0.0342347147190011
126.104166666875	53.8541666669827	0.0202784302087665	0.0440642387638604	0.0391717339074491	0.0350046806248041	0.03462977087622
126.145833333543	53.8541666669827	0.0176089430485697	0.0432078797968955	0.0381807166151925	0.0347375904229073	0.0334337824708913
126.18750000021	53.8541666669827	0.0167430854792392	0.0425175077386752	0.0366104237417357	0.0338999145304661	0.0324427328725291
126.229166666878	53.8541666669827	0.0164878389297834	0.0422417034257225	0.0361939069074803	0.0338514271234243	0.0321937190966026
126.270833333545	53.8541666669827	0.0179357310472985	0.0424884907802378	0.0382077691960956	0.0343818512394843	0.033253460565779
120.020833333416	53.8125000003152	0.0151425781678718	0.0318922157298499	0.0294673769852421	0.0259776051346568	0.0256199440044051
120.062500000084	53.8125000003152	0.0145501909128743	0.0320944808252747	0.0291433521391112	0.0256218311485844	0.0253524637564611
120.104166666751	53.8125000003152	0.0154183656516584	0.0321859089161389	0.0282302181954978	0.0260822816118631	0.0254791935937895
120.187500000086	53.8125000003152	0.0139526256894235	0.0315342086005387	0.0288026974964874	0.0260593696866128	0.0250872253682656
120.270833333421	53.8125000003152	0.0135143113213832	0.0331814646904756	0.0285594923444914	0.0265764873271927	0.0254579389208857
120.312500000089	53.8125000003152	0.0139011496739978	0.0312585849303159	0.0284912416517457	0.0259100382940347	0.0248902536375235
120.354166666756	53.8125000003152	0.0131069958480438	0.0342427415323981	0.0287895704165916	0.0263363140087477	0.0256189054514453
120.395833333424	53.8125000003152	0.0134601312465477	0.0335219632021746	0.0288566569006716	0.0267372520102924	0.0256440008399216
120.437500000091	53.8125000003152	0.0126693154806673	0.0340972805646225	0.0283287246928971	0.0259075802855691	0.025250725255939
120.479166666759	53.8125000003152	0.0123382188516871	0.0350359995569021	0.0280152734408106	0.0256899473333149	0.0252698597956787
120.520833333427	53.8125000003152	0.0133342530082522	0.0341972489385126	0.0286806019484091	0.0262122164238534	0.0256060800797568
120.562500000094	53.8125000003152	0.0130505405629269	0.0339494770571815	0.0285803080797588	0.0260583579700349	0.0254096709174755
120.604166666762	53.8125000003152	0.0122414122662914	0.0344702726907583	0.0281036715946554	0.025487307106181	0.0250756659144715
120.645833333429	53.8125000003152	0.0116246896853172	0.0355478966126801	0.0299124535160763	0.0257736503102692	0.0257146725310857
120.687500000097	53.8125000003152	0.0117369135578651	0.0356636226822913	0.0299632210435595	0.025732060837718	0.0257739545303585
120.729166666764	53.8125000003152	0.010438243816468	0.0367720276270925	0.0310432723743054	0.0279562003347315	0.0265524360381494
120.770833333432	53.8125000003152	0.0105518909552599	0.0352409218165109	0.0320058798539619	0.0278390311234495	0.0264094309372956
120.812500000099	53.8125000003152	0.0115683543333798	0.035596276984438	0.030641791375332	0.0255979471444145	0.0258510924593911
120.854166666767	53.8125000003152	0.0120643005615262	0.0346764090518274	0.0300347128367314	0.0261186125805585	0.0257235087576609
120.895833333434	53.8125000003152	0.0106106068739279	0.0362591246266202	0.0320325919778657	0.028589722169912	0.0268730114120814
120.937500000102	53.8125000003152	0.0109252463082201	0.036068464940672	0.0321776430735106	0.0285339899883815	0.026926336077696
120.979166666769	53.8125000003152	0.0106779634392926	0.0356744638163691	0.0310851898232285	0.0275380330202995	0.0262439125247974
121.020833333437	53.8125000003152	0.0107088652795095	0.0355879860489611	0.0307684671573126	0.0252302237537385	0.0255738855598804
121.062500000104	53.8125000003152	0.011690552307216	0.034551262856451	0.0280246903535305	0.0259243845863064	0.025047722525876
121.104166666772	53.8125000003152	0.0121075656410637	0.0348841219184621	0.0282136829532514	0.0260877262536298	0.0253232741916017
121.187500000107	53.8125000003152	0.0116286406124772	0.0345609198929468	0.0284370483290282	0.0256401572247813	0.0250666915148084
121.229166666774	53.8125000003152	0.0108543359843786	0.0360139317451731	0.0310033956443841	0.0254280372602725	0.0258249251585521
121.354166666777	53.8125000003152	0.0110417964393796	0.0364222987144321	0.032114586867413	0.0280407252154516	0.0269048518091691
121.395833333445	53.8125000003152	0.0104345721583957	0.0364053686550958	0.0317455082695665	0.0279448115640508	0.0266325651617772
121.437500000112	53.8125000003152	0.0118798032642547	0.0370016727652768	0.0326541099219973	0.0288722669117514	0.02760196321582
121.47916666678	53.8125000003152	0.0125831546968559	0.0370744573657291	0.0335967221905323	0.0301206379509535	0.0283437430510177
121.520833333447	53.8125000003152	0.0114080568197538	0.0367768778819019	0.0327777740874719	0.029016861159065	0.0274948924870481
121.562500000115	53.8125000003152	0.0110046416386798	0.0364323357175864	0.0321966470168658	0.0279720494735833	0.0269014184616788
121.604166666782	53.8125000003152	0.0105991066266313	0.0369279683571442	0.0317700559877045	0.0288879121304354	0.0270462607754789
121.64583333345	53.8125000003152	0.0127047659099445	0.0373955478400948	0.0328974613874407	0.0302516670978776	0.0283123605588394
121.687500000117	53.8125000003152	0.0128987233097248	0.037155506553666	0.0339960061920326	0.0311446075275335	0.0287987108957392
121.729166666785	53.8125000003152	0.0143697678503189	0.0396558790856381	0.0350995205453249	0.0327396470870153	0.0304662036420743
121.770833333452	53.8125000003152	0.014486500244249	0.0381235952063851	0.0351620446709071	0.0327469806435022	0.0301297801912608
121.81250000012	53.8125000003152	0.0138774569694884	0.038608443525049	0.0347511902771534	0.0323565960803852	0.029898421713019
121.854166666787	53.8125000003152	0.0124921887717841	0.0372121617365832	0.0340062089763227	0.0305313968953195	0.0285604890950024
121.895833333455	53.8125000003152	0.0126914145026192	0.0376529220363146	0.0341745816254992	0.0311318955415218	0.0289127034264887
121.937500000122	53.8125000003152	0.0120879183490968	0.0373804639944607	0.0338813858846876	0.0301924562319865	0.0283855561150579
122.020833333457	53.8125000003152	0.0132200085673251	0.0384012670315228	0.0345292264316775	0.0323585980168354	0.0296272750118402
122.062500000125	53.8125000003152	0.0129373592480355	0.037601667484116	0.0341332815950833	0.0311191049995845	0.0289478533317048
122.104166666793	53.8125000003152	0.013406950799549	0.0382981093864651	0.0344046285202489	0.0323976092254176	0.0296268244829202
122.187500000128	53.8125000003152	0.0137875549955763	0.0376247353582885	0.0341035412489162	0.0321056303982261	0.0294053655002518
122.229166666795	53.8125000003152	0.0124085961473135	0.0373048383461653	0.0337207410439515	0.0301476796750089	0.0283954638031098
122.270833333463	53.8125000003152	0.0122446565043406	0.0373485163513315	0.0337573335445977	0.0308557333685377	0.0285515599422019
122.31250000013	53.8125000003152	0.0136203636808958	0.0374393928346437	0.0344676275162361	0.0310937601877206	0.0291552860548741
122.354166666798	53.8125000003152	0.0132395023094979	0.0382318321757571	0.0342759749584153	0.0320155167520622	0.0294407065489331
122.395833333465	53.8125000003152	0.01416161099079	0.0396549994436044	0.0350746150822687	0.0331853472380909	0.0305191431886885
122.437500000133	53.8125000003152	0.0138930260645766	0.038216094139899	0.0344056900629777	0.0324112226294447	0.0297315082242245
122.4791666668	53.8125000003152	0.0124897647809302	0.0372500843395339	0.0333687266174875	0.0297841339403423	0.0282231774195735
122.520833333468	53.8125000003152	0.0108098953967019	0.0365498540226296	0.0317348524230985	0.028010183842684	0.0267761964212785
122.562500000135	53.8125000003152	0.0111980169546527	0.0370196359378838	0.0326100869424601	0.0288170447869981	0.0274111961554987
122.604166666803	53.8125000003152	0.0120197711306027	0.0369965593105843	0.0338047964626171	0.0308612540772989	0.0284205952452758
122.64583333347	53.8125000003152	0.0121411877630446	0.0373146390220772	0.0337716900872637	0.0297712256444302	0.0282496856292039
122.687500000138	53.8125000003152	0.0121135216350279	0.0372612928494454	0.0337064335058365	0.0306612028644057	0.0284356127136789
122.729166666805	53.8125000003152	0.0131982663564045	0.0379069206663139	0.0340593781128666	0.0323905586047675	0.0293887809350881
122.770833333473	53.8125000003152	0.0149425457177802	0.0402322645069783	0.0351131149077943	0.0332204046721101	0.0308770824511657
122.81250000014	53.8125000003152	0.0139319281222455	0.0394799138940012	0.0348033545240302	0.0324100328359182	0.0301563073440488
122.895833333476	53.8125000003152	0.0119420742588466	0.0371267258480672	0.0336389524988182	0.0306848880399889	0.0283481601614302
122.937500000143	53.8125000003152	0.0120796090056079	0.0368678589154714	0.0332971354195627	0.0297339646123654	0.0279946419882519
122.979166666811	53.8125000003152	0.0119399768294586	0.0369297298097609	0.032584396989013	0.0298173779915382	0.0278178704049427
123.020833333478	53.8125000003152	0.0119494165753084	0.0369041823780086	0.0333302471726094	0.0297668219214072	0.0279876670118334
123.062500000146	53.8125000003152	0.0118715478377902	0.0369398412164328	0.0333305116537974	0.029788657305574	0.0279826395033986
123.104166666813	53.8125000003152	0.0118040609930043	0.0372443002058633	0.0332837973188813	0.029765786689512	0.0280244863018152
123.145833333481	53.8125000003152	0.0118587589719389	0.0370635270886669	0.0335146168430494	0.0305794451083234	0.0282540870029947
123.187500000148	53.8125000003152	0.0131596124020901	0.0382238416490719	0.0351477427769991	0.0323426584938373	0.0297184638304996
123.229166666816	53.8125000003152	0.0131775217310628	0.03968986930586	0.0350700139763482	0.0327070508738195	0.0301611139717726
123.270833333483	53.8125000003152	0.0139984100227818	0.0396964210286048	0.0350307908183088	0.0327163839220228	0.0303605014479296
123.312500000151	53.8125000003152	0.0131011281352377	0.0381482876249002	0.0343235212314466	0.0327294951233498	0.0295756080287336
123.354166666818	53.8125000003152	0.016120132073734	0.0403810342167161	0.0357951720870987	0.0334869663422276	0.0314458261799441
123.395833333486	53.8125000003152	0.0168586943934567	0.0405155766916605	0.0358765820187206	0.0340271768169184	0.0318195074801891
123.437500000153	53.8125000003152	0.0142865218334605	0.040234997922761	0.035286344281832	0.0330836929650601	0.0307228892507784
123.479166666821	53.8125000003152	0.0127086631501341	0.0375623822764819	0.0341496602589742	0.0323325442602646	0.0291883124864637
123.520833333488	53.8125000003152	0.0117802510215298	0.0370316006451401	0.0338474398090844	0.0306335489808862	0.0283232101141601
123.562500000156	53.8125000003152	0.0116002887180757	0.0373754126650054	0.0335056193580119	0.0304058698959444	0.0282217976592593
123.604166666823	53.8125000003152	0.011592339881814	0.0373945409895179	0.0334214118945737	0.0303803022629516	0.0281971487572143
123.645833333491	53.8125000003152	0.0116811874776148	0.0373270370652061	0.0338511530098452	0.0304627802175692	0.0283305394425588
123.687500000158	53.8125000003152	0.0103165813973722	0.037558687599124	0.032773393198102	0.0305247147314891	0.0277933442315218
123.729166666826	53.8125000003152	0.0117561151508517	0.0373056170551397	0.034137546073227	0.0308129674199887	0.0285030614248018
123.770833333494	53.8125000003152	0.0115251066751775	0.0371778386601472	0.0341355363366296	0.0310471015009604	0.0284713957932287
123.812500000161	53.8125000003152	0.0140658347036174	0.0401793454199707	0.0356593613919473	0.0339695434890599	0.0309685212511488
123.854166666829	53.8125000003152	0.0129396318329901	0.0398806922781574	0.0349621314685424	0.0330383250699368	0.0302051951624067
123.895833333496	53.8125000003152	0.0120152712791687	0.037346137528481	0.0341890737945005	0.0313955841249756	0.0287365166817815
123.937500000164	53.8125000003152	0.0101947765509157	0.0373789693659746	0.0329168319416965	0.0295915763155951	0.0275205385435455
123.979166666831	53.8125000003152	0.0101537941616977	0.0375461869978251	0.0326657486536583	0.0304766510327209	0.0277105952114755
124.020833333499	53.8125000003152	0.0107061951816323	0.0372401691164281	0.0328861706806022	0.0307800071357988	0.0279031355286153
124.062500000166	53.8125000003152	0.0103556015399083	0.0373322173317972	0.0334197322595612	0.0307671837429775	0.027968683718561
124.104166666834	53.8125000003152	0.0103767933821475	0.0372942202129739	0.0334303870419004	0.0307619221357987	0.0279658306932051
124.145833333501	53.8125000003152	0.00925968665552417	0.0364393043739661	0.0319329295554231	0.0286186547837239	0.0265626438421593
124.187500000169	53.8125000003152	0.00937526511827481	0.037137105869255	0.0312769386985072	0.0278612592509905	0.0264126422342569
124.229166666836	53.8125000003152	0.0101206426409495	0.0366670172096849	0.030494193895329	0.0285259600991255	0.0264519534612722
124.270833333504	53.8125000003152	0.00991482576905704	0.0362631441193194	0.0306312544176165	0.0280593523135029	0.026217144154874
124.312500000171	53.8125000003152	0.00980916675027421	0.0363597195195069	0.0310495554184853	0.0280637192919393	0.0263205402450514
124.354166666839	53.8125000003152	0.00901326180830301	0.0371466121774807	0.0310722819654923	0.0281814618357599	0.026353404446759
124.395833333506	53.8125000003152	0.00903045384641526	0.0367690010032556	0.0321115341101751	0.0282916799474821	0.026550667226832
124.437500000174	53.8125000003152	0.00884060076516131	0.037527593624683	0.032759689603447	0.0293432086814288	0.02711777316868
124.479166666841	53.8125000003152	0.00903687083609796	0.0374799442000624	0.0326525629184154	0.0288038525879202	0.026993307635624
124.520833333509	53.8125000003152	0.00969305812088429	0.0374388757743369	0.0330615870982787	0.0306849970352556	0.0277196295071889
124.562500000177	53.8125000003152	0.00979439416625982	0.0370805582341544	0.0328679414361514	0.0301526570709236	0.0274738877268723
124.604166666844	53.8125000003152	0.0105909199787683	0.0371516220953667	0.0340707571089014	0.0305031590927537	0.0280791145689475
124.645833333512	53.8125000003152	0.00956185472554463	0.0371935468022026	0.0328153343015584	0.0303154743681519	0.0274715525493644
124.687500000179	53.8125000003152	0.00949076578436018	0.0375305729483735	0.032853151317864	0.0293546158806148	0.0273072764828031
124.729166666847	53.8125000003152	0.00925235385821222	0.0370625482584451	0.0326912663400981	0.0286496887804446	0.0269139643093
124.770833333514	53.8125000003152	0.00930314234391943	0.037286713611383	0.0328220784689192	0.0291066534912478	0.0271296469788674
124.812500000182	53.8125000003152	0.0110018408096674	0.0373796034471806	0.0337973305851842	0.0303008088250452	0.0281198959167694
124.895833333517	53.8125000003152	0.0110570913092052	0.038227115744144	0.0342724191726858	0.0312350798978775	0.0286979265309781
124.937500000184	53.8125000003152	0.0108603974015991	0.0373579916807736	0.0338281930908664	0.0307907778805748	0.0282093400134535
124.979166666852	53.8125000003152	0.0119713035694989	0.039763738832387	0.034488409522087	0.0322464386409423	0.0296174726412288
125.020833333519	53.8125000003152	0.0114372436727849	0.0386241541310484	0.0343385682575309	0.0312828314483014	0.0289206993774164
125.104166666854	53.8125000003152	0.0111026726312657	0.0381335361890318	0.0342260893791496	0.0312455059228912	0.0286769510305846
125.145833333522	53.8125000003152	0.0130191607853129	0.0405654901307143	0.0355793058903439	0.0330014409060656	0.0305413494281092
125.187500000189	53.8125000003152	0.0127048247451374	0.0401991777934644	0.0355232749076824	0.0331357827919845	0.0303907650595672
125.229166666857	53.8125000003152	0.0126888454438675	0.0401909266157085	0.0350777875175821	0.0326964610050673	0.0301635051455563
125.270833333524	53.8125000003152	0.0136935656012281	0.0412300542989641	0.0358383233711233	0.0334958471080371	0.0310644475948381
125.312500000192	53.8125000003152	0.0158097979366395	0.0423536617500504	0.0361439272937627	0.0337909124247834	0.032024574851309
125.35416666686	53.8125000003152	0.0157426349495377	0.0420158206117138	0.0361161963016305	0.0338354147393704	0.0319275166505631
125.395833333527	53.8125000003152	0.0168813055515842	0.0421556900350074	0.036371996394957	0.0344642557889937	0.0324683119426356
125.437500000195	53.8125000003152	0.0170133778722227	0.0426940417617025	0.0366634451984372	0.034341501452709	0.0326780915712679
125.479166666862	53.8125000003152	0.0200995309811672	0.0436023127847344	0.0387243609819599	0.0348755694021307	0.0343254435374981
125.52083333353	53.8125000003152	0.0170323409595792	0.0426816500897668	0.036829396009003	0.0344828717940524	0.0327565647131004
125.562500000197	53.8125000003152	0.0167790360300325	0.0426763085088731	0.036717940169191	0.0344460877280899	0.0326548431090466
125.604166666865	53.8125000003152	0.0161984387333789	0.0421269401241525	0.0364227977872141	0.0339457997181172	0.0321734940907157
125.645833333532	53.8125000003152	0.0164257126718021	0.0422844390576609	0.0366851158584413	0.0343551869995758	0.03243761364687
125.6875000002	53.8125000003152	0.0169864896919762	0.0429747475266862	0.0379057558540251	0.0343994630046939	0.0330666140193454
125.729166666867	53.8125000003152	0.0199594413410102	0.0436012727491862	0.0387254858741518	0.0348860898732326	0.0342930724593952
125.770833333535	53.8125000003152	0.0202620776672159	0.0437140369682901	0.0392636034793903	0.0351251312483188	0.0345912123408038
125.812500000202	53.8125000003152	0.0203861083579882	0.043727805381535	0.0392534910492089	0.0351417468793208	0.0346272879170132
125.85416666687	53.8125000003152	0.0204105814620473	0.0440849484602731	0.039271766922562	0.0351748438796174	0.0347355351811249
125.895833333537	53.8125000003152	0.0201670187053102	0.042897706750217	0.038296957336737	0.0348036701257265	0.0340413382294977
125.937500000205	53.8125000003152	0.0169488130222086	0.0422889721870144	0.0363651742962001	0.0340251742423755	0.0324070334369497
125.979166666872	53.8125000003152	0.0163198036954174	0.0418512220551533	0.036380729708965	0.0339649987468891	0.0321291885516062
126.02083333354	53.8125000003152	0.0179396895375585	0.0424991045038209	0.0383599923906454	0.0344158014352182	0.0333036469668107
126.062500000207	53.8125000003152	0.020234508079494	0.0435539414080446	0.0388227552809914	0.0348519133459895	0.0343657795286299
126.104166666875	53.8125000003152	0.0201273753561291	0.0440952047141636	0.0389004652324007	0.0346965889965675	0.0344549085748152
126.145833333543	53.8125000003152	0.0207786133521232	0.0440099614186499	0.0391323259874558	0.0353689119975879	0.0348224531889542
126.18750000021	53.8125000003152	0.0201764539853965	0.0436601312322174	0.0388806538641548	0.0349869867504811	0.0344260564580625
126.229166666878	53.8125000003152	0.0197580386491606	0.0431214071474034	0.0386300979712541	0.0346849396870943	0.0340486208637281
126.270833333545	53.8125000003152	0.0177631274391994	0.0431310934281168	0.0381933374478482	0.0342976708345485	0.0333463072874282
126.312500000213	53.8125000003152	0.0198153783015527	0.0436742999340427	0.0388983699389122	0.0345954665849835	0.0342458786898728
126.35416666688	53.8125000003152	0.02053637524056	0.044359723061071	0.0391817546442788	0.0353692120064541	0.034861766238091
126.395833333548	53.8125000003152	0.0215387968941961	0.0442712658861968	0.039562529559388	0.0357523990901218	0.0352812478574757
126.437500000215	53.8125000003152	0.0217219933521481	0.0442847707428038	0.0398221400100397	0.0357506833000384	0.0353948968512575
126.479166666883	53.8125000003152	0.0199901179540994	0.0436307717133809	0.0392069663647703	0.0349885737717129	0.0344541074509909
126.52083333355	53.8125000003152	0.0202911556079447	0.0439949690952087	0.0395876387589477	0.0350081319609455	0.0347204738557617
120.020833333416	53.7708333336476	0.0137649842538412	0.0315653002229825	0.0287148054349585	0.0259611251542682	0.0250015537665126
120.062500000084	53.7708333336476	0.0134347620729718	0.0338769281010652	0.0285507398227867	0.0265600835208865	0.0256056283794276
120.145833333419	53.7708333336476	0.0134278972576514	0.0335867045596196	0.0283257901273497	0.0271597140604812	0.0256250265012755
120.187500000086	53.7708333336476	0.0132290448167845	0.0336814696005195	0.028966167618691	0.0262413668841522	0.0255295122300368
120.229166666754	53.7708333336476	0.0134859016434654	0.0340771714843009	0.0285556655745163	0.0265926390872067	0.0256778444473723
120.270833333421	53.7708333336476	0.0125292992875569	0.0348476741475358	0.0282159779220437	0.0256199685281508	0.0253032299713218
120.312500000089	53.7708333336476	0.0136110429677843	0.0340822475221366	0.0287591113520728	0.026643507510915	0.0257739773382272
120.354166666756	53.7708333336476	0.0119541594418412	0.0347243416045114	0.0287588832633183	0.0260948983838559	0.0253830706733817
120.395833333424	53.7708333336476	0.0127544134774803	0.0346771289037199	0.02824112335827	0.0258197005506645	0.0253730915725337
120.479166666759	53.7708333336476	0.0119541708455625	0.0344275760440222	0.0309914139810583	0.0259604110812943	0.0258333929879843
120.520833333427	53.7708333336476	0.0120873007664364	0.0344580007571831	0.0299624479788572	0.0260722266253533	0.0256449940319575
120.562500000094	53.7708333336476	0.0115852999237382	0.0357038734442323	0.0304025449237511	0.0255036041702472	0.0257988306154922
120.604166666762	53.7708333336476	0.0115650305365768	0.0353631680742915	0.0304025397726563	0.0255819814181429	0.0257281799504169
120.645833333429	53.7708333336476	0.0106111364414311	0.0360725818828301	0.0310526728609388	0.0256321765543186	0.0258421419348797
120.687500000097	53.7708333336476	0.01107933850887	0.0353802058308138	0.0305191906385342	0.0254246765346308	0.0256008528782122
120.729166666764	53.7708333336476	0.0118368751238403	0.034694793341	0.027982433146602	0.0259364373584284	0.0251126347424677
120.770833333432	53.7708333336476	0.0116904874446773	0.0357301241726925	0.0300495553685712	0.0256856931484122	0.0257889650335883
120.812500000099	53.7708333336476	0.0113900959605784	0.0354369632747361	0.0311306215223339	0.0251913073968305	0.0257872470386197
120.854166666767	53.7708333336476	0.0103042938404151	0.036029651818875	0.0319592250111438	0.028303225934374	0.026649099151202
120.895833333434	53.7708333336476	0.0108479535820193	0.0362448747300013	0.0326414959327843	0.0283315753267283	0.0270164748928833
120.937500000102	53.7708333336476	0.0113039065287869	0.0364698485815837	0.03253711431424	0.0287718328494399	0.0272706755685126
120.979166666769	53.7708333336476	0.0105107012723148	0.0361076212513496	0.032187311922931	0.0285591056152666	0.0268411850154655
121.020833333437	53.7708333336476	0.010362162386286	0.0361377015740127	0.032245711788412	0.0285621401447695	0.0268269289733701
121.104166666772	53.7708333336476	0.0105148793425291	0.0364926719023089	0.0308077819014916	0.0270660761482781	0.0262203523236519
121.145833333439	53.7708333336476	0.0110734381568544	0.0362183487565478	0.0321022070923216	0.0281775607475325	0.0268928886883141
121.187500000107	53.7708333336476	0.0109904525845846	0.0360135186845821	0.0319937279561255	0.0279657947999965	0.0267408735063222
121.229166666774	53.7708333336476	0.0121848050096018	0.0363944255590112	0.032853806414016	0.0292571376538173	0.0276725436591116
121.270833333442	53.7708333336476	0.0101384268982124	0.0359506985167939	0.0318423240883571	0.0282609612822226	0.0265481026963965
121.31250000011	53.7708333336476	0.0117491547394631	0.0366512045497301	0.0329724180214988	0.0302834269407149	0.0279140510628517
121.354166666777	53.7708333336476	0.012232584488652	0.0368144343829995	0.0338290779612456	0.0309008936047112	0.0284442476094021
121.395833333445	53.7708333336476	0.0121873368623657	0.0370679910855252	0.0336910917633656	0.0307506748897611	0.0284242736502544
121.437500000112	53.7708333336476	0.0125081948169904	0.0371230901600446	0.0332794741977936	0.0301342572298653	0.0282612541011735
121.520833333447	53.7708333336476	0.0123020254719923	0.0369452577985624	0.0340341961004451	0.0311389648142203	0.028605111046305
121.562500000115	53.7708333336476	0.0126661494252851	0.0371712823299872	0.0339486139751688	0.0301279057507681	0.0284784878703023
121.604166666782	53.7708333336476	0.0130131341965282	0.0373275191711966	0.0333262121387676	0.030181828109775	0.0284621734040668
121.64583333345	53.7708333336476	0.0127132467240743	0.0374779535023169	0.0340128457228041	0.0307137343143035	0.0287294450658747
121.687500000117	53.7708333336476	0.013541590154806	0.0380663469800047	0.0343528318905633	0.0323236068762671	0.0295710939754103
121.729166666785	53.7708333336476	0.0147725459295519	0.0396562718155859	0.0351964250047801	0.0331069303842879	0.0306830432835514
121.770833333452	53.7708333336476	0.0164713799075727	0.0399323299659149	0.0355377438979751	0.033089616727412	0.0312577676247187
121.81250000012	53.7708333336476	0.0135685067876839	0.0385263651746711	0.0351196073530263	0.0323552164043429	0.0298924239299311
121.854166666787	53.7708333336476	0.0137175734934251	0.037552842652024	0.0340557849793151	0.0310844282058397	0.029102657332651
121.895833333455	53.7708333336476	0.0126888766952384	0.0373092060242761	0.0337141162364766	0.0311497801140385	0.0287154947675074
121.937500000122	53.7708333336476	0.0127256423696516	0.0374285767102358	0.0342051019888142	0.0311789575104291	0.0288845696447827
121.97916666679	53.7708333336476	0.013513381810032	0.037759464663434	0.0341856633240653	0.0311391509184065	0.0291494151789845
122.020833333457	53.7708333336476	0.0142966253737646	0.0399197690272117	0.0351674758450176	0.0323544346537013	0.0304345762249238
122.062500000125	53.7708333336476	0.0141653469852114	0.0398933093503554	0.0351916754389068	0.032726750059733	0.0304942704585517
122.104166666793	53.7708333336476	0.0145738513808188	0.0398092339215771	0.035183942353254	0.0323891742839151	0.0304890504848912
122.14583333346	53.7708333336476	0.0168790688670588	0.0404398212164941	0.035556168208432	0.0335230273192769	0.0315995214028155
122.187500000128	53.7708333336476	0.0128687041097483	0.0369907099578289	0.0337751899150842	0.0303462137213654	0.0284952044260067
122.229166666795	53.7708333336476	0.012254583018516	0.0372073356138862	0.0333104993328411	0.0302116382425527	0.028246014051949
122.270833333463	53.7708333336476	0.0121375109295434	0.0373098743958027	0.0329483852213279	0.0306699635563811	0.0282664335257638
122.31250000013	53.7708333336476	0.0127411194522123	0.0371946746682342	0.0336150229787725	0.0305576489307504	0.0285271165074924
122.354166666798	53.7708333336476	0.0135662562724229	0.0380969786959194	0.0343053621669002	0.0319969182039389	0.0294913788347953
122.395833333465	53.7708333336476	0.0141901378357629	0.0393360515529541	0.0351102871211153	0.0327774076266257	0.0303534710341145
122.437500000133	53.7708333336476	0.0137537804474595	0.0374561384268501	0.0339409541994663	0.0320999034011926	0.0293126941187421
122.4791666668	53.7708333336476	0.0121096537621766	0.036841306483656	0.0336467719711482	0.0308151158198505	0.0283532120092078
122.520833333468	53.7708333336476	0.0122710548903484	0.0370773968762344	0.0335326082981584	0.0300611704758718	0.0282355576351533
122.562500000135	53.7708333336476	0.0120835980110235	0.0370864710202566	0.033598723131254	0.0306856048324631	0.0283635992487493
122.604166666803	53.7708333336476	0.0120717612689934	0.0371385088313831	0.0337120039367365	0.0301144382098974	0.0282591780617526
122.64583333347	53.7708333336476	0.0132130022318528	0.037930031748838	0.0340690245958698	0.0320361543392847	0.0293120532289613
122.687500000138	53.7708333336476	0.0139339153995758	0.0398739222749684	0.0352156816401733	0.0324049141584515	0.0303571083682923
122.729166666805	53.7708333336476	0.0143391670465065	0.0398197975612146	0.0351789307062724	0.0328142992968458	0.0305380486527098
122.770833333473	53.7708333336476	0.0162945998522356	0.040490270544997	0.0355132750071825	0.0331838626383224	0.0313705020106844
122.81250000014	53.7708333336476	0.0140882854899982	0.0396832509766151	0.0350986204320017	0.0327495300335003	0.0304049217330288
122.854166666808	53.7708333336476	0.0132773099901258	0.0378572003109734	0.0340243306971155	0.031976023166168	0.0292837160410957
122.937500000143	53.7708333336476	0.0118369135465816	0.036850145499535	0.0332946794909469	0.0303518791175889	0.0280834044136631
122.979166666811	53.7708333336476	0.0120927654926778	0.0367794689327659	0.0332533655604699	0.0296452361814736	0.0279427090418468
123.020833333478	53.7708333336476	0.0118989612116648	0.0372660760734234	0.033721934385632	0.0301305702649505	0.0282543854839177
123.062500000146	53.7708333336476	0.0122310648222183	0.0371821867442822	0.0323978028687089	0.0301628919818391	0.0279934866042621
123.104166666813	53.7708333336476	0.0124385409060647	0.0370130935909691	0.0336589447700328	0.0300837894123803	0.0282985921698617
123.145833333481	53.7708333336476	0.0117640573038705	0.0366506342941993	0.0335587598892833	0.0311140876672049	0.0282718847886395
123.187500000148	53.7708333336476	0.0120076141750034	0.0373733609746011	0.0339001540823231	0.0310294101122663	0.0285776348360485
123.229166666816	53.7708333336476	0.0131830768566484	0.0395889570511589	0.0350059549365275	0.0326587678585409	0.0301091891757189
123.312500000151	53.7708333336476	0.014139665312942	0.0399307748089313	0.0349545183719693	0.033004814460448	0.0305074432385726
123.354166666818	53.7708333336476	0.0142802262625641	0.0403422675488952	0.0353514297768788	0.0334929497650501	0.030866718338347
123.395833333486	53.7708333336476	0.0170590039552009	0.0406800787577351	0.0359309760163639	0.0340379895204498	0.0319270120624374
123.437500000153	53.7708333336476	0.0161021793617111	0.040208844036517	0.0353472087050505	0.0334489533117172	0.0312767963537489
123.479166666821	53.7708333336476	0.0121897748139447	0.0375637975809111	0.0341511149103813	0.0323405306762102	0.0290613044953618
123.520833333488	53.7708333336476	0.011764984435432	0.0373204009645446	0.0337891603481483	0.0310253649284394	0.0284749776691411
123.562500000156	53.7708333336476	0.0114960619281248	0.0370317149436256	0.0337243894001352	0.0310598216571879	0.0283279969822684
123.604166666823	53.7708333336476	0.0130152645092757	0.0380115844135435	0.034100318957539	0.0327343624102579	0.029465382572654
123.645833333491	53.7708333336476	0.011752356945533	0.0373154725036475	0.0337942508243046	0.031446026340941	0.0285770266536065
123.687500000158	53.7708333336476	0.0116249520552058	0.0372757641900679	0.0336527642007382	0.0302733792362416	0.0282067149205634
123.729166666826	53.7708333336476	0.0120973477258295	0.0384530872748411	0.0340754741136903	0.0327243198457837	0.0293375572400362
123.770833333494	53.7708333336476	0.0121007212669152	0.038242694331715	0.0344569750161846	0.0331369278556099	0.0294843296176062
123.812500000161	53.7708333336476	0.0158842226304826	0.0407261275101562	0.0354949253761412	0.0338154912199917	0.0314801916841929
123.854166666829	53.7708333336476	0.0118773957623289	0.0379850085341961	0.0344778621032812	0.0327073081698129	0.0292618936424048
123.895833333496	53.7708333336476	0.011223069908869	0.0374520748181524	0.0335469023258929	0.0304012985986795	0.0281558364128984
123.937500000164	53.7708333336476	0.011563730074669	0.0373686176139477	0.0341312761645563	0.030759066142865	0.0284556724990095
123.979166666831	53.7708333336476	0.0113570546251989	0.0371811425770974	0.0341264684136192	0.0313910926800007	0.0285139395739791
124.062500000166	53.7708333336476	0.0114675165766539	0.0375254486245372	0.0340566330649096	0.0306788876860298	0.0284321214880326
124.104166666834	53.7708333336476	0.00941677541841879	0.0370528421993442	0.0328392540951251	0.0295695923472936	0.0272196160150454
124.145833333501	53.7708333336476	0.0093204732381341	0.0368419131803278	0.0309598594583504	0.0284107628644434	0.0263832521853139
124.229166666836	53.7708333336476	0.0104170299563885	0.0351467606490101	0.0298165227294481	0.0260007770713265	0.0253452726015433
124.270833333504	53.7708333336476	0.00990940791177555	0.0363713739605223	0.0308284622518761	0.0282531620969278	0.0263406015552754
124.312500000171	53.7708333336476	0.00930792660140946	0.037141348969171	0.0313173144778194	0.028051905414641	0.0264546238657602
124.354166666839	53.7708333336476	0.00904159227157487	0.0368635999809493	0.0320927881036115	0.0283535173401171	0.0265878744240632
124.395833333506	53.7708333336476	0.00932057076963721	0.0367490743116359	0.0320091530386372	0.0290758283452618	0.026788656616293
124.479166666841	53.7708333336476	0.00988897467648897	0.0374518602990851	0.0331593570300443	0.0303314493151871	0.0277079103302014
124.520833333509	53.7708333336476	0.00929769235962383	0.037499018832108	0.0331759079780446	0.0292942202335476	0.027316709850831
124.562500000177	53.7708333336476	0.0101348777847655	0.0371471344039905	0.0325917125094271	0.0302767827751504	0.0275376268683334
124.604166666844	53.7708333336476	0.0110303174496329	0.0374426999169228	0.033787453348971	0.0302337458478123	0.0281235541408347
124.645833333512	53.7708333336476	0.00984071856168667	0.0376578589917733	0.0331839293947651	0.0295093627758374	0.0275479674310156
124.687500000179	53.7708333336476	0.00889723002006239	0.0372627194447865	0.0327643966954822	0.0290334868641669	0.0269894582561245
124.729166666847	53.7708333336476	0.00998723368991399	0.0376745307762359	0.0326850945427526	0.0294880580687334	0.027458729269409
124.770833333514	53.7708333336476	0.0110620296951432	0.0370954161618246	0.0338833315149615	0.0299671358893263	0.0280019783153139
124.812500000182	53.7708333336476	0.0113441494028885	0.0373216205084381	0.0343856066820134	0.0312813974550131	0.0285831935120883
124.854166666849	53.7708333336476	0.0113237943394572	0.0374636585793005	0.0342456475507264	0.030876080598149	0.0284772952669083
124.895833333517	53.7708333336476	0.0105730475867985	0.037184477510332	0.0335716668474085	0.0301189934906421	0.0278620463587953
124.937500000184	53.7708333336476	0.0110372360873465	0.0374715705875449	0.0338137251562519	0.0312459824679555	0.0283921285747747
124.979166666852	53.7708333336476	0.0112570036587704	0.0377702502424467	0.0342450640650898	0.0312667952250991	0.0286347782978515
125.020833333519	53.7708333336476	0.0115194557037619	0.0381804043882308	0.0342933668199965	0.0309253312694608	0.0287296395453625
125.062500000187	53.7708333336476	0.0111478510245562	0.0373821096836412	0.0334137909624138	0.0304529790532291	0.0280991826809601
125.104166666854	53.7708333336476	0.0110509938655032	0.0374404485419953	0.0338655518997497	0.0309057311407114	0.0283156813619899
125.145833333522	53.7708333336476	0.0113337319653245	0.0374370881710688	0.0339654893013571	0.030872986127612	0.0284023238913406
125.187500000189	53.7708333336476	0.0116592406391087	0.0382659968860684	0.034831274492236	0.0315728791064764	0.0290823477809724
125.229166666857	53.7708333336476	0.0128169151649146	0.0403226944671867	0.0351384973624423	0.0327527996854735	0.0302577266700043
125.395833333527	53.7708333336476	0.016870734941631	0.0421344199770589	0.0363108945383296	0.0344374007877578	0.0324383625611943
125.437500000195	53.7708333336476	0.0170023730044752	0.0429509323896501	0.0366465439384698	0.034335130112949	0.032733744861386
125.479166666862	53.7708333336476	0.0170688659693488	0.0429737182589619	0.0379453947478243	0.0344615026784559	0.0331123704136477
125.52083333353	53.7708333336476	0.0152675156177913	0.0416659869707811	0.0357967674333306	0.0333591577783915	0.0315223569500736
125.562500000197	53.7708333336476	0.0144287129801075	0.0412622089545142	0.0360043186680314	0.0338134071764428	0.031377161944774
125.604166666865	53.7708333336476	0.0162893516295714	0.041670600346056	0.0362208074134568	0.0338855343785032	0.0320165734418969
125.645833333532	53.7708333336476	0.0164545408837474	0.0422935464447477	0.036751248083118	0.0344604837695603	0.0324899547952933
125.6875000002	53.7708333336476	0.0170014198580151	0.0422638837601099	0.0363295805858481	0.0344610025708662	0.0325139716937098
125.729166666867	53.7708333336476	0.016943239771695	0.0425300525776258	0.0379891164246704	0.0344479038797047	0.032977578163424
125.770833333535	53.7708333336476	0.020166885754707	0.0428614432767129	0.0383340889246114	0.0348305084696612	0.0340482316064231
125.812500000202	53.7708333336476	0.0203065008254565	0.043685266340672	0.0390480762034294	0.0347352249811226	0.0344437670876701
125.85416666687	53.7708333336476	0.0219134827079694	0.0442851523022897	0.0392539011111404	0.0354765744924963	0.0352322776534739
125.895833333537	53.7708333336476	0.0212557534917222	0.0440976539149297	0.0389911132429242	0.0362539008636507	0.0351496053783067
125.937500000205	53.7708333336476	0.0204456883560762	0.0435935263706629	0.0391884656360683	0.0350270131601108	0.0345636733807295
125.979166666872	53.7708333336476	0.0183811254065299	0.0425869177661817	0.0379530172876253	0.0344099501875075	0.0333327526619611
126.02083333354	53.7708333336476	0.0179850135596936	0.0428423284368466	0.0378958293336744	0.0343862179068864	0.0332773473092753
126.062500000207	53.7708333336476	0.0201033483627406	0.0435258352754633	0.0383290053086276	0.0343581762447769	0.0340790912979021
126.104166666875	53.7708333336476	0.0201961840322185	0.0432588124771415	0.039165662429392	0.0347369898012138	0.0343394121849915
126.145833333543	53.7708333336476	0.0205504356718037	0.0438907610800891	0.0397030374301864	0.0354649187512809	0.03490228823334
126.18750000021	53.7708333336476	0.0218075547604722	0.0447596745881081	0.0396864213905577	0.0352819573514545	0.0353839020226481
126.229166666878	53.7708333336476	0.0211566707187176	0.0440872884975329	0.0396557363773296	0.0362070432155856	0.0352766847022914
126.270833333545	53.7708333336476	0.0216600183078375	0.0446109776691643	0.039463043533248	0.0366266730302974	0.0355901781351368
126.312500000213	53.7708333336476	0.0215948957240652	0.043958186054833	0.0394540666481393	0.0362299819213775	0.0353092825871038
126.395833333548	53.7708333336476	0.0209230454825503	0.0446077856330443	0.0395581351422895	0.0364223693734785	0.0353778339078406
126.437500000215	53.7708333336476	0.0210248726991205	0.0441051966781744	0.0396475270695025	0.0364799895241779	0.0353143964927438
126.479166666883	53.7708333336476	0.0213871626840011	0.044660327459539	0.0397831438559211	0.0357878607751885	0.0354046236936624
126.52083333355	53.7708333336476	0.020719413061574	0.0442923058129625	0.0395527503167387	0.0353373486186742	0.0349754544524873
126.562500000218	53.7708333336476	0.021051549758111	0.0440765714841056	0.0393015966182477	0.0364578954521187	0.0352219033281457
119.979166666749	53.7291666669801	0.0126720450362379	0.0350178193647155	0.0284484949825345	0.0259142462986315	0.0255131514205298
120.020833333416	53.7291666669801	0.0134553879780592	0.0338435280871294	0.0285240825134599	0.0266672647790069	0.0256225658394139
120.062500000084	53.7291666669801	0.0131340617140478	0.0344137604136868	0.0287614015342876	0.0264029453171048	0.0256780422447818
120.104166666751	53.7291666669801	0.0123517523394433	0.0346614275323913	0.0281195531028764	0.0264382882563882	0.0253927553077748
120.145833333419	53.7291666669801	0.0119761167128681	0.034953915535004	0.0286210776678886	0.0265901022777379	0.0255353030483747
120.187500000086	53.7291666669801	0.0126246302091596	0.0347901261715746	0.0285099080552758	0.0259501796231059	0.025468711014779
120.229166666754	53.7291666669801	0.0122221639692291	0.0347992426530685	0.0284093844442606	0.0262633953157615	0.0254235465955799
120.270833333421	53.7291666669801	0.01183918176446	0.0359374251265616	0.0303160878259733	0.0259575445977376	0.0260125598286831
120.312500000089	53.7291666669801	0.0120548590026853	0.035076305611856	0.028590914546049	0.0266283067140346	0.0255875964686562
120.354166666756	53.7291666669801	0.0114858653818563	0.0358006139925189	0.0307238033455774	0.0255338043314331	0.0258860217628464
120.395833333424	53.7291666669801	0.0119959213897882	0.0347590340301133	0.0301541875732388	0.0262862879533976	0.0257988577366345
120.437500000091	53.7291666669801	0.0118252907305153	0.0358708899078862	0.0298838242723747	0.0259760924711149	0.0258890243454728
120.479166666759	53.7291666669801	0.0114096385602127	0.0355544603162821	0.031233912049278	0.0253530724175073	0.02588777083582
120.520833333427	53.7291666669801	0.0113336856240373	0.0355166907837905	0.031109791791002	0.0256239720750404	0.0258960350684675
120.562500000094	53.7291666669801	0.0109072204976113	0.0360996640568367	0.0310606912180199	0.0258686469108742	0.0259840556708355
120.604166666762	53.7291666669801	0.0111751953994766	0.0357278712096826	0.0312632639098378	0.0254612069610098	0.0259068843700017
120.645833333429	53.7291666669801	0.0119295601653137	0.0343841569957292	0.02981872291615	0.0259533410220263	0.0255214452748048
120.687500000097	53.7291666669801	0.0119451233292738	0.0347905208456087	0.028755133787116	0.0260133182239744	0.0253760240464932
120.729166666764	53.7291666669801	0.0122657612878664	0.0345939110376766	0.028025266401427	0.0257339663915799	0.0251547262796375
120.770833333432	53.7291666669801	0.0114658768631173	0.0352756893782752	0.0297479557489108	0.0255570428717211	0.0255116412155061
120.812500000099	53.7291666669801	0.0102815107179889	0.0354328087881472	0.0307914690422054	0.0272144049179561	0.0259300483665744
120.854166666767	53.7291666669801	0.0101111213017349	0.035517068222425	0.0307265911107729	0.0280647445581104	0.0261048812982608
120.937500000102	53.7291666669801	0.0104657104171088	0.0360380077112252	0.0311860981154774	0.0255013356535823	0.0257977879743484
120.979166666769	53.7291666669801	0.0102109578616917	0.0358676090446505	0.0316308854368932	0.0281004575192332	0.0264524774656172
121.020833333437	53.7291666669801	0.0119520791613417	0.0362929350474206	0.0323092809806688	0.0296999300218012	0.0275635563028081
121.104166666772	53.7291666669801	0.0122104688868953	0.0364578854933865	0.0326897907626876	0.0301244028833894	0.0278706370065897
121.145833333439	53.7291666669801	0.0123111352354423	0.0364446199766937	0.0335356521847924	0.0296562561425871	0.0279869158848789
121.187500000107	53.7291666669801	0.0129574837133621	0.0367843250028939	0.0335808791581299	0.0300468358553059	0.028342380932423
121.270833333442	53.7291666669801	0.0125987601802303	0.0370784939782672	0.0333213800639221	0.0305909828465554	0.0283974042672437
121.31250000011	53.7291666669801	0.0123642182628322	0.0370088318729891	0.0338738512408721	0.0309299925821764	0.0285442234897174
121.354166666777	53.7291666669801	0.0125235827314885	0.0366854459227024	0.0337828433363637	0.0304192099753142	0.0283527704914672
121.395833333445	53.7291666669801	0.0137615745145598	0.037006142541268	0.0338997566280899	0.0309971714437908	0.0289161612819271
121.437500000112	53.7291666669801	0.0149899120651138	0.0395540786736455	0.0351139320262512	0.032656434369657	0.0305785892836669
121.47916666678	53.7291666669801	0.0143604081530092	0.0383178964618858	0.035117319686863	0.0326849955107298	0.0301201549531219
121.520833333447	53.7291666669801	0.0140737380019089	0.0380102548417746	0.0351320118023542	0.0322768543682546	0.0298732147535731
121.562500000115	53.7291666669801	0.0122802761722562	0.0369827322355558	0.0335797096677299	0.0300987539233765	0.0282353679997296
121.604166666782	53.7291666669801	0.0124791847270925	0.0368281159236664	0.0338713739301955	0.0310433238131734	0.028555499598532
121.64583333345	53.7291666669801	0.0136661605959121	0.0372870208168219	0.0343267730325574	0.0309967407419802	0.0290691737968179
121.687500000117	53.7291666669801	0.01474757172196	0.0396352945063355	0.0355527407013919	0.0327240558585358	0.0306649156970558
121.729166666785	53.7291666669801	0.0165717948878193	0.0404680469725022	0.0355890269770787	0.0335848005389238	0.031553417344081
121.770833333452	53.7291666669801	0.0145112661863488	0.0384921012945047	0.035100355203895	0.032354962102132	0.0301146711967201
121.81250000012	53.7291666669801	0.0123906669018254	0.0374856675554057	0.0339787482963671	0.0311525121680684	0.0287518987304166
121.854166666787	53.7291666669801	0.0125692322879312	0.0377391602131202	0.0329309409406871	0.0302496201870899	0.0283722384072071
121.895833333455	53.7291666669801	0.0113394561584345	0.0370446720169453	0.0323192287659319	0.0291377820109842	0.027460284738074
121.937500000122	53.7291666669801	0.0109530825764885	0.0366469165706495	0.032269361509397	0.028584563555092	0.0271134810529068
121.97916666679	53.7291666669801	0.0116650876740917	0.036891197496477	0.0329855042880367	0.0289863765216479	0.0276320414950633
122.020833333457	53.7291666669801	0.0126986996738625	0.0372439892658223	0.0341300359559441	0.030732929982284	0.0287014137194782
122.062500000125	53.7291666669801	0.0162925252767547	0.0407461555473514	0.0355535427890165	0.0331958374201519	0.0314470152583186
122.104166666793	53.7291666669801	0.0163025656823334	0.0400907260681959	0.0354737884000919	0.0332431698676988	0.03127756250458
122.14583333346	53.7291666669801	0.0173971905478908	0.0408904114761765	0.0358283530194088	0.0339229444513771	0.0320097248737133
122.229166666795	53.7291666669801	0.0134227791834046	0.0378212030433998	0.0339489472584367	0.0320947128453336	0.0293219105826437
122.270833333463	53.7291666669801	0.0124388492487551	0.0368933890400884	0.0336861368515787	0.0308685239743776	0.0284717247786999
122.31250000013	53.7291666669801	0.0124090592985035	0.0373196587699628	0.0341716683409283	0.0307367854777665	0.0286592929717903
122.354166666798	53.7291666669801	0.0121950212404562	0.0375361784210595	0.0335225250336232	0.0307627321723662	0.0285041142168763
122.395833333465	53.7291666669801	0.014255439038047	0.0398039909942133	0.0350460926515034	0.0327796299369521	0.0304712881551789
122.437500000133	53.7291666669801	0.0132267683812059	0.0374270483287377	0.0339272543726188	0.0320545361772954	0.0291589018149645
122.4791666668	53.7291666669801	0.0133375203599188	0.0378360723905312	0.0341165079395761	0.0324497147351205	0.0294349538562866
122.520833333468	53.7291666669801	0.0123977894600631	0.0370618566695345	0.033851575194981	0.0310963332932858	0.0286018886544661
122.562500000135	53.7291666669801	0.0133261771112984	0.0378460422909779	0.0344379106398284	0.03245551253155	0.0295164106434137
122.64583333347	53.7291666669801	0.0124632404446168	0.037070234428692	0.0336614649650043	0.0306653658101005	0.0284650764121034
122.687500000138	53.7291666669801	0.0121748075898045	0.0375401764805735	0.0340099031784266	0.0311199448398051	0.0287112080221524
122.729166666805	53.7291666669801	0.0139745829171118	0.0382456885728462	0.0343734915778975	0.0324218767846373	0.0297539099631232
122.770833333473	53.7291666669801	0.0171107285975528	0.0404025157395113	0.0354520639375412	0.0336760616898713	0.0316603424911192
122.81250000014	53.7291666669801	0.016163347422256	0.0402800381513587	0.0358247587426142	0.0335710464820289	0.0314597976995645
122.854166666808	53.7291666669801	0.0139218281785437	0.0392816570021114	0.0346918838232524	0.0323292025810726	0.030056142896245
122.895833333476	53.7291666669801	0.012867883594364	0.0369554888665038	0.0339261572003247	0.0310518235507995	0.028700338302998
122.979166666811	53.7291666669801	0.012097001364831	0.0369569017630257	0.0339146731484799	0.0310822605034002	0.0285127091949342
123.020833333478	53.7291666669801	0.0126350514668616	0.0366144495367188	0.0335396788508643	0.0308117729197917	0.0284002381935591
123.062500000146	53.7291666669801	0.0126446056951419	0.0366325196725569	0.0335421880555354	0.0308189165984563	0.0284095575054226
123.104166666813	53.7291666669801	0.012505011549267	0.0372490195577708	0.0334455825323673	0.030703462785934	0.0284757691063348
123.145833333481	53.7291666669801	0.0127263140760556	0.037310855991896	0.0338966973407649	0.0323768527409051	0.0290776800374054
123.187500000148	53.7291666669801	0.0140300972264117	0.0397000419587699	0.0350386844146616	0.0326704138200408	0.030359809354971
123.229166666816	53.7291666669801	0.0149222089509466	0.040496397696812	0.0349842912809165	0.0331085490727027	0.0308778617503444
123.270833333483	53.7291666669801	0.0166240527461612	0.0409827815948595	0.0357693185261372	0.0335531671123825	0.0317323299948851
123.312500000151	53.7291666669801	0.017302216438882	0.0406241407614934	0.0359184331373219	0.0341226668627468	0.031991864300111
123.354166666818	53.7291666669801	0.0160158432103379	0.0404028482055561	0.0356893001414958	0.0338908836852443	0.0314997188106585
123.395833333486	53.7291666669801	0.0174549173050335	0.0416274602434309	0.036221357019326	0.0344201700132379	0.0324309761452571
123.437500000153	53.7291666669801	0.0160745217416717	0.040679141769456	0.0353270767378665	0.033463093335313	0.0313859583960768
123.479166666821	53.7291666669801	0.0121087725868836	0.0379605907818257	0.0340498013128039	0.0322949493900444	0.0291035285178894
123.520833333488	53.7291666669801	0.0118198229058489	0.0372711894312182	0.0340887559066046	0.0314115326714245	0.0286478252287741
123.562500000156	53.7291666669801	0.0118829997514661	0.0380544815591872	0.0340962816568841	0.0323863301331848	0.0291050232751805
123.604166666823	53.7291666669801	0.0132068111204346	0.0395671094425291	0.0349419106725002	0.0331097579270595	0.0302063972906309
123.645833333491	53.7291666669801	0.0117373380850073	0.0372831945693159	0.0341268893920185	0.0313974415052078	0.0286362158878874
123.687500000158	53.7291666669801	0.0117863096730925	0.0369872126812896	0.0338118850397584	0.0315065111624782	0.0285229796391547
123.729166666826	53.7291666669801	0.0117980138055336	0.0376705213468879	0.0340595701783836	0.0314002984342427	0.0287321009412619
123.770833333494	53.7291666669801	0.0139179587799887	0.0397471607426375	0.0351968627097049	0.0334574787290044	0.0305798652403339
123.812500000161	53.7291666669801	0.0152315764246252	0.0407248185582903	0.0354998114475978	0.0338198689786209	0.0313190188522836
123.854166666829	53.7291666669801	0.0159473088088206	0.0404944571746271	0.0359119309909462	0.0337725235565264	0.0315315551327301
123.937500000164	53.7291666669801	0.0123833434169951	0.0386047253444704	0.0344120598582887	0.0329689296955623	0.0295922645788291
123.979166666831	53.7291666669801	0.0128099415445503	0.0397383161413403	0.0356249346437356	0.0334706629824211	0.0304109638280118
124.020833333499	53.7291666669801	0.0113825211639907	0.0371495385544047	0.0340528458062072	0.0313182402067061	0.0284757864328272
124.062500000166	53.7291666669801	0.00947574016087951	0.0369827114216133	0.0328832589034559	0.0291763318792148	0.0271295105912909
124.145833333501	53.7291666669801	0.0105644044257252	0.0356988362126627	0.0302635112780677	0.0259768621433977	0.0256259035149633
124.187500000169	53.7291666669801	0.00997186090625278	0.0362750392912162	0.0307877593679275	0.027460466178259	0.0261237814359139
124.229166666836	53.7291666669801	0.00977659898450244	0.0366366161199521	0.0306934175114184	0.0273627550359943	0.0261173469129668
124.270833333504	53.7291666669801	0.00992757671569906	0.0366252950384269	0.0307998181681148	0.0280592940131606	0.0263529959838503
124.312500000171	53.7291666669801	0.00909867794451929	0.0370516197519684	0.0312416511987637	0.0286478288016788	0.0265099444242325
124.354166666839	53.7291666669801	0.00930645449333421	0.036851171885132	0.0321009235643557	0.0287271363925555	0.0267464215838444
124.437500000174	53.7291666669801	0.0101191640195395	0.0376176416082544	0.0333835995704221	0.0308818150654146	0.0280005550659077
124.479166666841	53.7291666669801	0.00914248764355508	0.0373624955351925	0.0331355832733314	0.0296368254064985	0.0273193479646444
124.520833333509	53.7291666669801	0.00938725357328567	0.0372717400020989	0.0332942604541388	0.0304830410747239	0.0276090737760618
124.562500000177	53.7291666669801	0.00958260911962907	0.037279140709553	0.0334493410389936	0.0301267421888211	0.0276094582642492
124.604166666844	53.7291666669801	0.00958510707264085	0.0372759882631515	0.0325097128825338	0.0297639708748802	0.0272836947733016
124.645833333512	53.7291666669801	0.0102366567813838	0.0374210365993404	0.0326477480692675	0.030339326712086	0.0276611920405194
124.687500000179	53.7291666669801	0.0110177161581818	0.0372242092554987	0.0340727004641264	0.0301834367232139	0.0281245156502552
124.729166666847	53.7291666669801	0.0112935670467001	0.0374792259467408	0.0338646381110079	0.0310699290341744	0.0284268400346558
124.770833333514	53.7291666669801	0.0114907033386063	0.0378028924381918	0.0341703796187714	0.0313776635152961	0.0287104097277164
124.812500000182	53.7291666669801	0.011344626158261	0.0381536779848252	0.0346505491275939	0.0326000528753404	0.0291872265365051
124.854166666849	53.7291666669801	0.0104713607434334	0.0375388698405688	0.0339606946296581	0.0303534162909706	0.0280810853761577
124.895833333517	53.7291666669801	0.00979272692780686	0.0375340107679116	0.0334834877854569	0.0297457503982992	0.0276389939698686
124.937500000184	53.7291666669801	0.0111457889016703	0.0374663517222211	0.0342399051573288	0.0308969452951974	0.0284372477691044
125.020833333519	53.7291666669801	0.0100673575842627	0.0375740547461286	0.033553272097143	0.0303443991220412	0.0278847708873939
125.062500000187	53.7291666669801	0.0111564496377703	0.0376459908958671	0.0336001687580022	0.0300497009198736	0.0281130775528783
125.104166666854	53.7291666669801	0.0116230529416875	0.0379649152447705	0.0344345743404288	0.0318012070192475	0.0289559373865336
125.187500000189	53.7291666669801	0.012971511747212	0.0398955524173332	0.0348296774459611	0.0328732277791946	0.0301424923474252
125.229166666857	53.7291666669801	0.0133772260928206	0.040550680272756	0.0354618396267192	0.0331228015073389	0.0306281368749087
125.270833333524	53.7291666669801	0.0144624415084233	0.0410581965883153	0.0361465216739464	0.0333306718027745	0.0312494578933649
125.312500000192	53.7291666669801	0.0138175355498575	0.0411703390791482	0.0358133237426292	0.033452877394107	0.0310635189414355
125.35416666686	53.7291666669801	0.0139800457078776	0.0415054238610998	0.0357904579979653	0.033422297315796	0.0311745562206847
125.395833333527	53.7291666669801	0.0156566768860256	0.0422625194465861	0.0360364386974688	0.0336678783067072	0.0319058783341969
125.437500000195	53.7291666669801	0.0167671211385488	0.0426920827196177	0.0366295265396154	0.0344735330038907	0.0326405658504181
125.479166666862	53.7291666669801	0.0169698809209607	0.0429546436253662	0.0366529203926396	0.03433774555423	0.0327287976232991
125.52083333353	53.7291666669801	0.0156947664238453	0.0421316986746088	0.035968349367523	0.0337074135130723	0.0318755569947623
125.562500000197	53.7291666669801	0.0151628330342628	0.0416905645255425	0.0358579714780495	0.0335619622993849	0.0315683328343099
125.645833333532	53.7291666669801	0.0172416085047865	0.0422045517752177	0.0366443897894793	0.0344452055317086	0.032633938900298
125.6875000002	53.7291666669801	0.0175632395816311	0.0422488966595946	0.0379110851651401	0.0344046307018747	0.0330319630270601
125.729166666867	53.7291666669801	0.0205110441911535	0.0428714772502534	0.038749489424973	0.0348187587361132	0.0342376924006233
125.770833333535	53.7291666669801	0.0206300545673574	0.0435101598054162	0.0390081151304963	0.0351424241117804	0.0345726884037626
125.812500000202	53.7291666669801	0.0208343975734079	0.0440563441578713	0.0392595499944743	0.03510113046418	0.0348128555474834
125.85416666687	53.7291666669801	0.0219298118330541	0.0442920639824954	0.0398962591483429	0.0358734199499329	0.0354978887284563
125.895833333537	53.7291666669801	0.0212594869995344	0.0440949696356421	0.0392691664255041	0.0362005462634941	0.0352060423310437
125.937500000205	53.7291666669801	0.0213958519082184	0.0444601753972002	0.039696644486242	0.0370415952105755	0.035648566750559
[truncated: 58,001 more rows]
