# Supplementary material for: Genomic insights into local adaptation and future climate-induced vulnerability of a keystone forest tree in East Asia
Source: Nat Commun. 2022 Nov 1;13:6541. doi: 10.1038/s41467-022-34206-8 (PMC9626627; doi:10.1038/s41467-022-34206-8)
Supplement: Supplementary file 8 — Source Data [file 41467_2022_34206_MOESM8_ESM.zip › Source data/Fig2c&d/geo_dist.csv]

	LiuJQ-MZL-2013-249	LiuJQ-MZL-2013-262	LiuJQ-MZL-2013-283	LiuJQ-MZL-2013-297	LiuJQ-MZL-2013-323	ZHY-03	ZHY-09	ZHY-10	ZHY-14	ZHY-16	ZHY-17	ZHY-18	ZHY-19	ZHY-21	ZHY-22	ZHY-25	ZHY-26	ZHY-31	ZHY-33	ZHY-34	ZHY-35	ZHY-37	ZHY-41	ZHY-44
LiuJQ-MZL-2013-249	0	122292.657938099	191987.792929948	290898.602521685	578388.977034026	704796.951549102	194099.395902921	150012.275789913	152211.717918084	236840.173424328	313077.446374324	301804.002969501	353371.452145085	439706.451188618	334997.278590424	347340.069874812	410206.413610721	1012436.65891499	1166816.16885623	1210028.07531438	1245518.48625954	1271503.38853207	1015845.00118228	881760.739999761
LiuJQ-MZL-2013-262	122292.657938099	0	120407.000114413	269106.611836999	590281.776756112	822267.057618155	287800.16936919	245091.471669562	143318.535482077	246913.627100662	259203.36194683	236029.76608134	266490.587348234	393304.839146899	324140.417488751	355597.117642766	437707.413612102	1072680.90757112	1221162.85842127	1265850.78002693	1307347.18830747	1337448.54887267	1086492.7015003	950974.197991538
LiuJQ-MZL-2013-283	191987.792929948	120407.000114413	0	157886.765523868	485023.745735907	887710.85930504	383560.107030992	339277.720833146	82577.5285077852	161278.130823422	138796.481377315	117029.89255511	161384.793883703	272900.154443817	215195.615488933	256113.239315726	346798.932721173	994333.911289556	1136846.28538161	1182453.62956959	1228750.82720838	1262362.14256677	1017660.11612397	882125.307435389
LiuJQ-MZL-2013-297	290898.602521685	269106.611836999	157886.765523868	0	327364.554408731	918792.980664853	479836.813953044	437242.08343528	140282.587573712	78377.3674639821	78216.8963025264	106221.535971845	178910.621205936	155898.243681183	57521.7816511624	106116.116908437	201619.156412452	850190.671557407	987737.594794072	1033830.30871894	1083395.26331901	1119561.83894429	881415.899698585	747078.285850719
LiuJQ-MZL-2013-323	578388.977034026	590281.776756112	485023.745735907	327364.554408731	0	1039388.99584685	739204.622200418	703162.146002993	449323.844939864	347120.031261592	374960.520649575	410358.227911532	457679.478408	291453.474686565	269885.885882343	235394.926342964	173890.48973778	561512.904024876	681115.245993091	727981.944337477	785924.578999265	828538.621498916	616130.079685991	493455.739286262
ZHY-03	704796.951549102	822267.057618155	887710.85930504	918792.980664853	1039388.99584685	0	552244.225231021	587297.918601024	820537.144833822	840667.859580882	975946.311188027	978678.570407412	1044166.45941757	1070339.87394983	930920.518084378	901835.018993016	889504.435327939	1136620.20938487	1293272.72799978	1319830.79324801	1311829.30273991	1306489.26722635	1073444.03913201	987213.976428282
ZHY-09	194099.395902921	287800.16936919	383560.107030992	479836.813953044	739204.622200418	552244.225231021	0	44301.2506582647	344645.251211769	416884.576203583	507034.530469512	495686.176282456	544123.873378051	631908.470961923	518481.89568729	520541.477649989	565584.775340814	1105356.19632391	1265932.24589888	1306247.91600219	1331739.44775773	1350464.11238405	1091261.16106644	963135.523975868
ZHY-10	150012.275789913	245091.471669562	339277.720833146	437242.08343528	703162.146002993	587297.918601024	44301.2506582647	0	301104.552201541	375922.827005793	463062.349736732	451444.523446842	499918.48277706	588585.12059387	477124.971388934	481291.196933954	530097.096443497	1085168.7672389	1244663.3933324	1285700.27105423	1313498.14265821	1333899.45346219	1074969.19227752	945144.288471063
ZHY-14	152211.717918084	143318.535482077	82577.5285077852	140282.587573712	449323.844939864	820537.144833822	344645.251211769	301104.552201541	0	103700.595268826	164111.879735067	159452.089247733	224067.137207604	287597.99166601	189314.367220051	213953.355763781	294392.852921798	932839.048966316	1079569.46002038	1124531.9431955	1167589.93711232	1199050.71581817	950651.59899472	814952.349545154
ZHY-16	236840.173424328	246913.627100662	161278.130823422	78377.3674639821	347120.031261592	840667.859580882	416884.576203583	375922.827005793	103700.595268826	0	147016.982708677	164993.373844553	240838.708334102	231399.395038399	101979.661111832	112160.10306701	191065.05528866	834194.168748798	978737.852173553	1024007.03279589	1068811.45847518	1101707.99818948	856385.85656793	720847.229527307
ZHY-17	313077.446374324	259203.36194683	138796.481377315	78216.8963025264	374960.520649575	975946.311188027	507034.530469512	463062.349736732	164111.879735067	147016.982708677	0	35428.1255166939	101151.049299391	134107.972481128	120376.337472012	176981.155053873	271810.130642257	915095.342612584	1048119.57582499	1094580.8935422	1146843.67299991	1184763.43414414	950775.993074598	817357.214117361
ZHY-18	301804.002969501	236029.76608134	117029.89255511	106221.535971845	410358.227911532	978678.570407412	495686.176282456	451444.523446842	159452.089247733	164993.373844553	35428.1255166939	0	75851.6584973834	160964.091260805	153823.161535086	209367.676528843	304767.032337826	949702.639038599	1083290.01606731	1129724.28240496	1181697.24432553	1219356.25093703	984398.608600217	850669.612086325
ZHY-19	353371.452145085	266490.587348234	161384.793883703	178910.621205936	457679.478408	1044166.45941757	544123.873378051	499918.48277706	224067.137207604	240838.708334102	101151.049299391	75851.6584973834	0	178465.446181701	219642.623702669	277003.235743197	370758.013375204	1008147.44098077	1136957.61691983	1183661.84469835	1238262.13975815	1277670.66398568	1047351.81633412	914764.51781866
ZHY-21	439706.451188618	393304.839146899	272900.154443817	155898.243681183	291453.474686565	1070339.87394983	631908.470961923	588585.12059387	287597.99166601	231399.395038399	134107.972481128	160964.091260805	178465.446181701	0	141443.937405929	185180.971182637	254708.376850604	851634.296122135	972170.13357653	1019072.34454632	1077357.69365246	1119571.06239571	900310.977537731	771945.768537905
ZHY-22	334997.278590424	324140.417488751	215195.615488933	57521.7816511624	269885.885882343	930920.518084378	518481.89568729	477124.971388934	189314.367220051	101979.661111832	120376.337472012	153823.161535086	219642.623702669	141443.937405929	0	57644.4109948472	151466.305460977	796526.188345928	932259.814429164	978485.895142513	1029102.37834563	1066112.83186737	830609.136283509	697032.180987887
ZHY-25	347340.069874812	355597.117642766	256113.239315726	106116.116908437	235394.926342964	901835.018993016	520541.477649989	481291.196933954	213953.355763781	112160.10306701	176981.155053873	209367.676528843	277003.235743197	185180.971182637	57644.4109948472	0	95658.6966250124	744189.448943492	882781.349451305	928728.155172007	977581.008537788	1013500.16582382	775621.192076806	641539.956252266
ZHY-26	410206.413610721	437707.413612102	346798.932721173	201619.156412452	173890.48973778	889504.435327939	565584.775340814	530097.096443497	294392.852921798	191065.05528866	271810.130642257	304767.032337826	370758.013375204	254708.376850604	151466.305460977	95658.6966250124	0	649433.145263344	790069.086856751	835742.389821307	883242.153034119	918506.307365833	679963.506646522	545946.174027271
ZHY-31	1012436.65891499	1072680.90757112	994333.911289556	850190.671557407	561512.904024876	1136620.20938487	1105356.19632391	1085168.7672389	932839.048966316	834194.168748798	915095.342612584	949702.639038599	1008147.44098077	851634.296122135	796526.188345928	744189.448943492	649433.145263344	0	163265.551404553	201032.030228259	234751.20290665	269670.055242465	105308.652371155	151823.88635581
ZHY-33	1166816.16885623	1221162.85842127	1136846.28538161	987737.594794072	681115.245993091	1293272.72799978	1265932.24589888	1244663.3933324	1079569.46002038	978737.852173553	1048119.57582499	1083290.01606731	1136957.61691983	972170.13357653	932259.814429164	882781.349451305	790069.086856751	163265.551404553	0	46928.5709971762	118676.583472122	174594.31070575	224409.777956171	314335.951340953
ZHY-34	1210028.07531438	1265850.78002693	1182453.62956959	1033830.30871894	727981.944337477	1319830.79324801	1306247.91600219	1285700.27105423	1124531.9431955	1024007.03279589	1094580.8935422	1129724.28240496	1183661.84469835	1019072.34454632	978485.895142513	928728.155172007	835742.389821307	201032.030228259	46928.5709971762	0	79861.7154023017	137675.949059419	246601.024501768	349165.467378217
ZHY-35	1245518.48625954	1307347.18830747	1228750.82720838	1083395.26331901	785924.578999265	1311829.30273991	1331739.44775773	1313498.14265821	1167589.93711232	1068811.45847518	1146843.67299991	1181697.24432553	1238262.13975815	1077357.69365246	1029102.37834563	977581.008537788	883242.153034119	234751.20290665	118676.583472122	79861.7154023017	0	57846.0755039478	246193.598859906	368604.00545146
ZHY-37	1271503.38853207	1337448.54887267	1262362.14256677	1119561.83894429	828538.621498916	1306489.26722635	1350464.11238405	1333899.45346219	1199050.71581817	1101707.99818948	1184763.43414414	1219356.25093703	1277670.66398568	1119571.06239571	1066112.83186737	1013500.16582382	918506.307365833	269670.055242465	174594.31070575	137675.949059419	57846.0755039478	0	259226.516365958	390097.100389742
ZHY-41	1015845.00118228	1086492.7015003	1017660.11612397	881415.899698585	616130.079685991	1073444.03913201	1091261.16106644	1074969.19227752	950651.59899472	856385.85656793	950775.993074598	984398.608600217	1047351.81633412	900310.977537731	830609.136283509	775621.192076806	679963.506646522	105308.652371155	224409.777956171	246601.024501768	246193.598859906	259226.516365958	0	135700.101517231
ZHY-44	881760.739999761	950974.197991538	882125.307435389	747078.285850719	493455.739286262	987213.976428282	963135.523975868	945144.288471063	814952.349545154	720847.229527307	817357.214117361	850669.612086325	914764.51781866	771945.768537905	697032.180987887	641539.956252266	545946.174027271	151823.88635581	314335.951340953	349165.467378217	368604.00545146	390097.100389742	135700.101517231	0
