# Supplementary material for: Genomic insights into local adaptation and future climate-induced vulnerability of a keystone forest tree in East Asia
Source: Nat Commun. 2022 Nov 1;13:6541. doi: 10.1038/s41467-022-34206-8 (PMC9626627; doi:10.1038/s41467-022-34206-8)
Supplement: Supplementary file 8 — Source Data [file 41467_2022_34206_MOESM8_ESM.zip › Source data/Fig2c&d/Fst_neutral.csv]

pop	LiuJQ-MZL-2013-249	LiuJQ-MZL-2013-262	LiuJQ-MZL-2013-283	LiuJQ-MZL-2013-297	LiuJQ-MZL-2013-323	ZHY-03	ZHY-09	ZHY-10	ZHY-14	ZHY-16	ZHY-17	ZHY-18	ZHY-19	ZHY-21	ZHY-22	ZHY-25	ZHY-26	ZHY-31	ZHY-33	ZHY-34	ZHY-35	ZHY-37	ZHY-41	ZHY-44
LiuJQ-MZL-2013-249	0	0	0.021608031	0.112470798	0.018957708	0.140654051	0.046294339	0.07678442	0.043467735	0.055209623	0.022917442	0.023522596	0.026195698	0.108684324	0.110468273	0.030001895	0.002781013	0.090297335	0.075603064	0.094277476	0.063843368	0.071393369	0.087134954	0.132361767
LiuJQ-MZL-2013-262	0	0	0.010662489	0.090664782	0.014425125	0.125378408	0.055574966	0.066316346	0.030779063	0.041697049	0.015720303	0.033358892	0.032006654	0.087438777	0.089569119	0.022738546	0.004441944	0.080160901	0.065784481	0.091473085	0.056445905	0.063761888	0.076885303	0.117630623
LiuJQ-MZL-2013-283	0.021608031	0.010662489	0	0.027459893	0.006094822	0.081483276	0.073380591	0.032566102	0	0.002828176	0	0.078475252	0.061082261	0.025878819	0.028067264	0.001516697	0.011379025	0.055167313	0.046599859	0.09022126	0.044040772	0.048733602	0.054227346	0.080163234
LiuJQ-MZL-2013-297	0.112470798	0.090664782	0.027459893	0	0.047980751	0.088787341	0.163318249	0.050257996	0.010892365	0.007824548	0.033038642	0.204732188	0.16298002	0.002262106	0.004253516	0.026502235	0.075616947	0.08571503	0.080812339	0.15524133	0.088468547	0.089329365	0.085888338	0.097174556
LiuJQ-MZL-2013-323	0.018957708	0.014425125	0.006094822	0.047980751	0	0.09774063	0.070408243	0.048537866	0.014797781	0.019175793	0.004807401	0.065957166	0.052259411	0.042250761	0.045222601	0.00603814	0.006012433	0.045706798	0.036506806	0.076727609	0.034140066	0.038622205	0.044517329	0.072306714
ZHY-03	0.140654051	0.125378408	0.081483276	0.088787341	0.09774063	0	0.178717084	0.1037954	0.072207837	0.070604206	0.087478984	0.222224938	0.188241165	0.08975791	0.091836556	0.081314879	0.108884717	0.146973138	0.140042866	0.203586688	0.142426285	0.14416476	0.144217127	0.161710037
ZHY-09	0.046294339	0.055574966	0.073380591	0.163318249	0.070408243	0.178717084	0	0.097785218	0.090612444	0.102768058	0.073430135	0.077947459	0.073409395	0.159716101	0.162101544	0.075630831	0.048035667	0.145606599	0.130147823	0.1540015	0.118468146	0.125074536	0.141239843	0.188029416
ZHY-10	0.07678442	0.066316346	0.032566102	0.050257996	0.048537866	0.1037954	0.097785218	0	0.026478	0.028921968	0.038650253	0.149425287	0.123115973	0.051229571	0.052428848	0.035806805	0.056277404	0.097777988	0.089640353	0.143745997	0.090050131	0.094073948	0.097096315	0.11985845
ZHY-14	0.043467735	0.030779063	0	0.010892365	0.014797781	0.072207837	0.090612444	0.026478	0	0	0.004558385	0.114876918	0.090610065	0.011786299	0.013082953	0.00269987	0.025286645	0.058849814	0.052090029	0.10466966	0.053188106	0.05632873	0.058502367	0.079228309
ZHY-16	0.055209623	0.041697049	0.002828176	0.007824548	0.019175793	0.070604206	0.102768058	0.028921968	0	0	0.008019196	0.129139708	0.102813056	0.009310078	0.007652821	0.004207227	0.031418024	0.062974884	0.056373365	0.113647753	0.059209829	0.061861954	0.063189611	0.081565155
ZHY-17	0.022917442	0.015720303	0	0.033038642	0.004807401	0.087478984	0.073430135	0.038650253	0.004558385	0.008019196	0	0.076252489	0.058423943	0.029643434	0.032843387	0.002728927	0.010125498	0.057221031	0.048757799	0.091463554	0.046629435	0.050732518	0.056806521	0.083407186
ZHY-18	0.023522596	0.033358892	0.078475252	0.204732188	0.065957166	0.222224938	0.077947459	0.149425287	0.114876918	0.129139708	0.076252489	0	0.035356385	0.196959722	0.201562031	0.089687848	0.040907671	0.154121367	0.133542661	0.141552511	0.115200178	0.125049221	0.147460097	0.207889937
ZHY-19	0.026195698	0.032006654	0.061082261	0.16298002	0.052259411	0.188241165	0.073409395	0.123115973	0.090610065	0.102813056	0.058423943	0.035356385	0	0.156390212	0.161669551	0.070569821	0.036100862	0.130646164	0.111592801	0.126976435	0.097692431	0.106203256	0.124543154	0.176982922
ZHY-21	0.108684324	0.087438777	0.025878819	0.002262106	0.042250761	0.08975791	0.159716101	0.051229571	0.011786299	0.009310078	0.029643434	0.196959722	0.156390212	0	0.003514005	0.023833828	0.071356637	0.080180736	0.07611235	0.148817866	0.083265178	0.085103589	0.081017973	0.092177606
ZHY-22	0.110468273	0.089569119	0.028067264	0.004253516	0.045222601	0.091836556	0.162101544	0.052428848	0.013082953	0.007652821	0.032843387	0.201562031	0.161669551	0.003514005	0	0.021807414	0.071257935	0.083841655	0.079413533	0.153203021	0.086604556	0.087302804	0.084051969	0.0972504
ZHY-25	0.030001895	0.022738546	0.001516697	0.026502235	0.00603814	0.081314879	0.075630831	0.035806805	0.00269987	0.004207227	0.002728927	0.089687848	0.070569821	0.023833828	0.021807414	0	0.012150871	0.056845612	0.048038962	0.094499048	0.047136866	0.050751287	0.055989626	0.0810916
ZHY-26	0.002781013	0.004441944	0.011379025	0.075616947	0.006012433	0.108884717	0.048035667	0.056277404	0.025286645	0.031418024	0.010125498	0.040907671	0.036100862	0.071356637	0.071257935	0.012150871	0	0.069872289	0.058775822	0.086034573	0.051395359	0.057444622	0.068893385	0.104518364
ZHY-31	0.090297335	0.080160901	0.055167313	0.08571503	0.045706798	0.146973138	0.145606599	0.097777988	0.058849814	0.062974884	0.057221031	0.154121367	0.130646164	0.080180736	0.083841655	0.056845612	0.069872289	0	0.00930203	0.085923714	0.015113002	0.017034308	0.007881025	0.018193074
ZHY-33	0.075603064	0.065784481	0.046599859	0.080812339	0.036506806	0.140042866	0.130147823	0.089640353	0.052090029	0.056373365	0.048757799	0.133542661	0.111592801	0.07611235	0.079413533	0.048038962	0.058775822	0.00930203	0	0.068021202	0.002665084	0.006657124	0.008683046	0.030880011
ZHY-34	0.094277476	0.091473085	0.09022126	0.15524133	0.076727609	0.203586688	0.1540015	0.143745997	0.10466966	0.113647753	0.091463554	0.141552511	0.126976435	0.148817866	0.153203021	0.094499048	0.086034573	0.085923714	0.068021202	0	0.062199198	0.070187154	0.080192404	0.119331983
ZHY-35	0.063843368	0.056445905	0.044040772	0.088468547	0.034140066	0.142426285	0.118468146	0.090050131	0.053188106	0.059209829	0.046629435	0.115200178	0.097692431	0.083265178	0.086604556	0.047136866	0.051395359	0.015113002	0.002665084	0.062199198	0	0.004690397	0.01299367	0.041129834
ZHY-37	0.071393369	0.063761888	0.048733602	0.089329365	0.038622205	0.14416476	0.125074536	0.094073948	0.05632873	0.061861954	0.050732518	0.125049221	0.106203256	0.085103589	0.087302804	0.050751287	0.057444622	0.017034308	0.006657124	0.070187154	0.004690397	0	0.015030573	0.040254738
ZHY-41	0.087134954	0.076885303	0.054227346	0.085888338	0.044517329	0.144217127	0.141239843	0.097096315	0.058502367	0.063189611	0.056806521	0.147460097	0.124543154	0.081017973	0.084051969	0.055989626	0.068893385	0.007881025	0.008683046	0.080192404	0.01299367	0.015030573	0	0.018645283
ZHY-44	0.132361767	0.117630623	0.080163234	0.097174556	0.072306714	0.161710037	0.188029416	0.11985845	0.079228309	0.081565155	0.083407186	0.207889937	0.176982922	0.092177606	0.0972504	0.0810916	0.104518364	0.018193074	0.030880011	0.119331983	0.041129834	0.040254738	0.018645283	0
### Fst have been convert into Fst/(1-Fst)
