# Supplementary material for: Genomic insights into local adaptation and future climate-induced vulnerability of a keystone forest tree in East Asia
Source: Nat Commun. 2022 Nov 1;13:6541. doi: 10.1038/s41467-022-34206-8 (PMC9626627; doi:10.1038/s41467-022-34206-8)
Supplement: Supplementary file 8 — Source Data [file 41467_2022_34206_MOESM8_ESM.zip › Source data/Fig2c&d/environment.csv]

POP	lon	lat	BIO1	BIO2	BIO3	BIO4	BIO5	BIO6	BIO7	BIO8	BIO9	BIO10	BIO11	BIO12	BIO13	BIO14	BIO15	BIO16	BIO17	BIO18	BIO19
LiuJQ-MZL-2013-249	126.7390739	41.90115433	3.35833311	12.66666698	25.74525833	1332.782227	25.39999962	-23.79999924	49.19999695	18.91666603	-14.21666622	18.91666603	-14.21666622	863	218	8	98.30632019	538	33	538	33
LiuJQ-MZL-2013-262	128.1422982	41.57296225	1.43333328	12.5666666	26.68082237	1270.031006	22.79999924	-24.29999924	47.09999847	16.25	-15.19999981	16.25	-15.19999981	723	166	8	94.60202789	444	29	444	29
LiuJQ-MZL-2013-283	128.9264726	42.48582744	4.02083302	12.125	27.24719048	1213.807861	24.29999924	-20.20000076	44.5	18.18333244	-11.78333378	18.18333244	-11.78333378	623	141	5	95.31421661	380	20	380	20
LiuJQ-MZL-2013-297	129.0327221	43.90486739	2.7791667	11.92500019	24.74066353	1353.14856	24.79999924	-23.39999962	48.19999695	18.45000076	-14.98333359	18.45000076	-14.98333359	584	137	3	99.02622223	365	14	365	14
LiuJQ-MZL-2013-323	128.9898316	46.85024998	0.45416659	12.17500019	23.41346169	1473.626465	24.29999924	-27.70000076	52	17.64999962	-18.66666794	17.64999962	-18.66666794	644	163	3	106.0985184	420	14	420	14
ZHY-03	118.281933	41.522866	5.3416667	12.19999981	27.79043198	1200.340576	25.60000038	-18.29999924	43.90000153	19.35000038	-10.1833334	19.35000038	-10.1833334	473	144	1	117.9940338	331	7	331	7
ZHY-09	124.820294	40.917343	5.3416667	11.41666603	25.14684296	1235.657349	25.29999924	-20.10000038	45.40000153	19.78333282	-10.91666603	19.78333282	-10.91666603	978	266	9	104.2686844	622	35	622	35
ZHY-10	125.277391	41.115512	5.97916651	11.64166737	24.61240387	1289.738281	26.60000038	-20.70000076	47.30000305	20.95000076	-11.25	20.95000076	-11.25	951	248	10	100.7632904	593	38	593	38
ZHY-14	128.057312	42.861672	3.0583334	12.25	25.46777534	1323.239502	24.60000038	-23.5	48.09999847	18.33333397	-14.4333334	18.33333397	-14.4333334	661	158	7	96.31067657	408	24	408	24
ZHY-16	128.069859	43.795033	3.13333344	12.46666622	25.0838356	1378.291626	25.20000076	-24.5	49.70000076	18.96666718	-15.16666698	18.96666718	-15.16666698	614	155	4	100.5375443	388	17	388	17
ZHY-17	129.856356	43.532385	3.5333333	11.78333282	25.615942	1305.631714	24.70000076	-21.29999924	46	18.70000076	-13.53333282	18.70000076	-13.53333282	582	131	3	94.24745178	346	14	346	14
ZHY-18	129.951782	43.22119	3.48333335	11.40000057	25.38975525	1267.63623	24.20000076	-20.70000076	44.90000153	18.14999962	-13.10000038	18.14999962	-13.10000038	602	137	4	92.69334412	351	15	351	15
ZHY-19	130.798943	42.937396	5.29583311	9.65833282	23.21714783	1170.882446	24.5	-17.10000038	41.59999847	18.5	-10.19999981	18.5	-10.19999981	644	147	5	87.02303314	353	18	340	18
ZHY-21	130.77002	44.543505	2.9041667	11.5583334	24.64463425	1327.674805	25.10000038	-21.79999924	46.90000153	18.39999962	-14.36666679	18.39999962	-14.36666679	595	126	5	89.59074402	345	21	345	21
ZHY-22	129.000118	44.422011	3.5625	12.77499962	25.19723892	1407.354248	26.29999924	-24.39999962	50.69999695	19.85000038	-15.01666641	19.85000038	-15.01666641	576	139	3	99.97538757	362	13	362	13
ZHY-25	128.456121	44.765525	2.45000005	12.21666622	24.33599091	1398.0896	25.29999924	-24.89999962	50.19999695	18.73333359	-15.83333302	18.73333359	-15.83333302	611	158	3	103.4322662	393	13	393	13
ZHY-26	127.836914	45.506347	3.08333325	12.59999943	24	1464.937622	26.70000076	-25.79999924	52.5	20.08333397	-16.16666603	20.08333397	-16.16666603	587	159	4	105.3627396	381	15	381	15
ZHY-31	124.326782	50.856243	-2.17916679	14.625	25.93085098	1577.917847	24.39999962	-32	56.40000153	16.26666641	-22.38333321	16.26666641	-22.38333321	515	141	3	108.9067459	342	12	342	12
ZHY-33	124.7003	52.305111	-2.3125	14.07499981	24.35120964	1671.583496	25.39999962	-32.40000153	57.80000305	17.21666718	-23.64999962	17.21666718	-23.64999962	495	124	4	99.57784271	310	16	310	16
ZHY-34	124.335022	52.663058	-3.0583334	13.75	24.77477455	1600.144653	24.29999924	-31.20000076	55.5	16.04999924	-22.96666718	16.04999924	-22.96666718	509	128	5	99.98996735	322	17	322	17
ZHY-35	123.19103	52.845472	-4.2249999	15.36666679	25.8698101	1706.670776	24.60000038	-34.79999924	59.40000153	15.83333302	-21.51666641	15.83333302	-25.86666679	480	121	4	101.564209	307	16	307	16
ZHY-37	122.348527	52.948544	-4.44999981	16.21666718	26.32575798	1760.436401	25	-36.59999847	61.59999847	16.06666756	-26.98333359	16.06666756	-26.98333359	453	114	5	101.3622131	291	17	291	17
ZHY-41	122.873507	50.641534	-2.47916651	15.59166622	27.45011711	1556.101563	24.20000076	-32.59999847	56.79999924	15.75	-22.39999962	15.75	-22.39999962	501	143	3	112.0106812	341	12	341	12
ZHY-44	123.716591	49.548707	-0.70000011	15.39999962	26.73611069	1587.8573	25.60000038	-32	57.59999847	17.64999962	-21.36666679	17.64999962	-21.36666679	500	152	2	118.2198868	349	8	349	8
