# Supplementary material for: Genomic insights into local adaptation and future climate-induced vulnerability of a keystone forest tree in East Asia
Source: Nat Commun. 2022 Nov 1;13:6541. doi: 10.1038/s41467-022-34206-8 (PMC9626627; doi:10.1038/s41467-022-34206-8)
Supplement: Supplementary file 8 — Source Data [file 41467_2022_34206_MOESM8_ESM.zip › Source data/Fig2c&d/Fst_adaption.csv]

pop	LiuJQ-MZL-2013-249	LiuJQ-MZL-2013-262	LiuJQ-MZL-2013-283	LiuJQ-MZL-2013-297	LiuJQ-MZL-2013-323	ZHY-03	ZHY-09	ZHY-10	ZHY-14	ZHY-16	ZHY-17	ZHY-18	ZHY-19	ZHY-21	ZHY-22	ZHY-25	ZHY-26	ZHY-31	ZHY-33	ZHY-34	ZHY-35	ZHY-37	ZHY-41	ZHY-44
LiuJQ-MZL-2013-249	0	0.04868851	0.058038714	0.156029271	0.128031585	0.458725366	0.37323025	0.270825655	0.019140477	0.056085534	0.045336232	0.063321881	0.138965136	0.147894761	0.101957517	0.054590898	0.055491405	0.180651483	0.188721411	0.263567557	0.163169404	0.178397615	0.298954342	0.37896798
LiuJQ-MZL-2013-262	0.04868851	0	0.021567329	0.144073129	0.096127054	0.59642401	0.751221477	0.575001575	0.0524654	0.080295093	0.028783299	0.033158179	0.086909265	0.14064104	0.108598288	0.087065228	0.122208506	0.132246377	0.161561603	0.253808443	0.13101701	0.140719109	0.247162705	0.367558771
LiuJQ-MZL-2013-283	0.058038714	0.021567329	0	0.042807237	0.037959206	0.43523502	0.66544534	0.513202694	0.02808946	0.021524544	0	0.029778093	0.03303544	0.034131511	0.038871453	0.031561661	0.054754411	0.10595368	0.119331983	0.171536353	0.123229509	0.121189358	0.188777936	0.274193754
LiuJQ-MZL-2013-297	0.156029271	0.144073129	0.042807237	0	0.038611418	0.483437421	0.76572377	0.604672807	0.054827842	0.027930939	0.030807751	0.129445781	0.088288492	0	0.019440735	0.056706015	0.076539829	0.166044776	0.19395857	0.242884486	0.219765073	0.208692919	0.255603129	0.317314786
LiuJQ-MZL-2013-323	0.128031585	0.096127054	0.037959206	0.038611418	0	0.449317372	0.741674794	0.598593238	0.068644371	0.049958054	0.018086303	0.073748251	0.049348774	0.044084375	0.021847091	0.027291013	0.054039554	0.065423389	0.067389645	0.098287989	0.098984428	0.082255767	0.120159511	0.168237947
ZHY-03	0.458725366	0.59642401	0.43523502	0.483437421	0.449317372	0	0.598823266	0.583556351	0.410278107	0.298836243	0.44619434	0.566489653	0.618673012	0.54707757	0.404060543	0.382552191	0.311286241	0.434205809	0.535037225	0.607226088	0.614491677	0.611395791	0.396628539	0.381406272
ZHY-09	0.37323025	0.751221477	0.66544534	0.76572377	0.741674794	0.598823266	0	0.036715271	0.452897077	0.441794746	0.611707443	0.792468049	0.947912811	0.780119624	0.589041967	0.543519533	0.430553767	0.809430753	0.885974011	1.0479633	0.871502629	0.899479543	0.946244721	0.994654326
ZHY-10	0.270825655	0.575001575	0.513202694	0.604672807	0.598593238	0.583556351	0.036715271	0	0.313749704	0.307343348	0.466619735	0.647772212	0.776198934	0.590103198	0.431004136	0.398797035	0.331079372	0.666555563	0.694025173	0.885653945	0.675490919	0.699668565	0.816563425	0.871782873
ZHY-14	0.019140477	0.0524654	0.02808946	0.054827842	0.068644371	0.410278107	0.452897077	0.313749704	0	0.003781647	0.010443949	0.076593143	0.119306925	0.059945201	0.04054916	0.0304774	0.043802112	0.139536209	0.16208804	0.253981391	0.138355759	0.145685349	0.241696157	0.322803815
ZHY-16	0.056085534	0.080295093	0.021524544	0.027930939	0.049958054	0.298836243	0.441794746	0.307343348	0.003781647	0	0.005509488	0.092061911	0.108173221	0.031038379	0	0.012087359	0.009296224	0.111716379	0.131490512	0.209379951	0.149002666	0.139289539	0.188891002	0.236277322
ZHY-17	0.045336232	0.028783299	0	0.030807751	0.018086303	0.44619434	0.611707443	0.466619735	0.010443949	0.005509488	0	0.019533237	0.040074053	0.04063687	0.009284	0.008654253	0.03880886	0.067566269	0.08236705	0.157286857	0.077114969	0.076018559	0.170439383	0.243533625
ZHY-18	0.063321881	0.033158179	0.029778093	0.129445781	0.073748251	0.566489653	0.792468049	0.647772212	0.076593143	0.092061911	0.019533237	0	0.035675929	0.13606671	0.106717443	0.073050027	0.088911829	0.130147823	0.156015907	0.198652714	0.141422212	0.143824492	0.235864796	0.33639814
ZHY-19	0.138965136	0.086909265	0.03303544	0.088288492	0.049348774	0.618673012	0.947912811	0.776198934	0.119306925	0.108173221	0.040074053	0.035675929	0	0.075289629	0.087333543	0.078756798	0.105228838	0.14062803	0.153349326	0.162331171	0.16830619	0.1574342	0.231967082	0.31312866
ZHY-21	0.147894761	0.14064104	0.034131511	0	0.044084375	0.54707757	0.780119624	0.590103198	0.059945201	0.031038379	0.04063687	0.13606671	0.075289629	0	0.014374704	0.048491692	0.07170109	0.196558697	0.200393729	0.24004861	0.219304021	0.207277469	0.297100979	0.364424008
ZHY-22	0.101957517	0.108598288	0.038871453	0.019440735	0.021847091	0.404060543	0.589041967	0.431004136	0.04054916	0	0.009284	0.106717443	0.087333543	0.014374704	0	0.009116357	0.029570288	0.101140892	0.11249555	0.198264912	0.133221522	0.124935316	0.200941538	0.243379007
ZHY-25	0.054590898	0.087065228	0.031561661	0.056706015	0.027291013	0.382552191	0.543519533	0.398797035	0.0304774	0.012087359	0.008654253	0.073050027	0.078756798	0.048491692	0.009116357	0	0.020782103	0.107088689	0.093498495	0.174480879	0.096864066	0.100371485	0.186070785	0.23991023
ZHY-26	0.055491405	0.122208506	0.054754411	0.076539829	0.054039554	0.311286241	0.430553767	0.331079372	0.043802112	0.009296224	0.03880886	0.088911829	0.105228838	0.07170109	0.029570288	0.020782103	0	0.133812558	0.157635183	0.212959257	0.171742264	0.158412974	0.204050426	0.240710183
ZHY-31	0.180651483	0.132246377	0.10595368	0.166044776	0.065423389	0.434205809	0.809430753	0.666555563	0.139536209	0.111716379	0.067566269	0.130147823	0.14062803	0.196558697	0.101140892	0.107088689	0.133812558	0	0.003554188	0.11589707	0.028547331	0.013810121	0.015254194	0.048035667
ZHY-33	0.188721411	0.161561603	0.119331983	0.19395857	0.067389645	0.535037225	0.885974011	0.694025173	0.16208804	0.131490512	0.08236705	0.156015907	0.153349326	0.200393729	0.11249555	0.093498495	0.157635183	0.003554188	0	0.074468165	0	0	0.048269674	0.109423555
ZHY-34	0.263567557	0.253808443	0.171536353	0.242884486	0.098287989	0.607226088	1.0479633	0.885653945	0.253981391	0.209379951	0.157286857	0.198652714	0.162331171	0.24004861	0.198264912	0.174480879	0.212959257	0.11589707	0.074468165	0	0.134108307	0.125416404	0.134597275	0.184258832
ZHY-35	0.163169404	0.13101701	0.123229509	0.219765073	0.098984428	0.614491677	0.871502629	0.675490919	0.138355759	0.149002666	0.077114969	0.141422212	0.16830619	0.219304021	0.133221522	0.096864066	0.171742264	0.028547331	0	0.134108307	0	0	0.104780718	0.205690861
ZHY-37	0.178397615	0.140719109	0.121189358	0.208692919	0.082255767	0.611395791	0.899479543	0.699668565	0.145685349	0.139289539	0.076018559	0.143824492	0.1574342	0.207277469	0.124935316	0.100371485	0.158412974	0.013810121	0	0.125416404	0	0	0.083667825	0.161723533
ZHY-41	0.298954342	0.247162705	0.188777936	0.255603129	0.120159511	0.396628539	0.946244721	0.816563425	0.241696157	0.188891002	0.170439383	0.235864796	0.231967082	0.297100979	0.200941538	0.186070785	0.204050426	0.015254194	0.048269674	0.134597275	0.104780718	0.083667825	0	0.015670785
ZHY-44	0.37896798	0.367558771	0.274193754	0.317314786	0.168237947	0.381406272	0.994654326	0.871782873	0.322803815	0.236277322	0.243533625	0.33639814	0.31312866	0.364424008	0.243379007	0.23991023	0.240710183	0.048035667	0.109423555	0.184258832	0.205690861	0.161723533	0.015670785	0
### Fst have been convert into Fst/(1-Fst)
