# Supplementary material for: Genomic insights into local adaptation and future climate-induced vulnerability of a keystone forest tree in East Asia
Source: Nat Commun. 2022 Nov 1;13:6541. doi: 10.1038/s41467-022-34206-8 (PMC9626627; doi:10.1038/s41467-022-34206-8)
Supplement: Supplementary file 8 — Source Data [file 41467_2022_34206_MOESM8_ESM.zip › Source data/Fig3e&i/CRL1_RTPCR.csv]

name	relative_expression	STD	hour	base	order
ALT-0h	0.234450389	0.022865113	0	ALT	1
ALT-3h	0.960476297	0.061566389	3	ALT	2
ALT-6h	0.902864607	0.084422608	6	ALT	3
ALT-9h	1.291807024	0.053590483	9	ALT	4
ALT-12h	1.649435426	0.092935818	12	ALT	5
REF-0h	1	0.066644438	0	REF	1
REF-3h	2.731838412	0.105273453	3	REF	2
REF-6h	7.94333029	0.078500468	6	REF	3
REF-9h	10.05711326	0.761704605	9	REF	4
REF-12h	7.499661168	0.284769768	12	REF	5
