# Supplementary material for: Genomic insights into local adaptation and future climate-induced vulnerability of a keystone forest tree in East Asia
Source: Nat Commun. 2022 Nov 1;13:6541. doi: 10.1038/s41467-022-34206-8 (PMC9626627; doi:10.1038/s41467-022-34206-8)
Supplement: Supplementary file 8 — Source Data [file 41467_2022_34206_MOESM8_ESM.zip › Source data/Fig3e&i/HSP_RTPCR.csv]

name	relative_expression	STD	hour	base	order
ALT-0h	3.278079931	0.072731663	0	ALT	1
ALT-1h	7.172502822	0.489585769	1	ALT	4
ALT-2h	8.81974774	1.131095113	2	ALT	5
ALT-3h	7.749526245	0.103152847	3	ALT	6
ALT-24h	4.737042843	1.109085274	24	ALT	8
REF-0h	1	0.202502018	0	REF	1
REF-1h	1.8961306	0.499588531	1	REF	4
REF-2h	24.81014399	2.776726856	2	REF	5
REF-3h	16.28582626	1.818438844	3	REF	6
REF-24h	2.845350237	1.728963274	24	REF	8
