# Supplementary material for: Genomic insights into local adaptation and future climate-induced vulnerability of a keystone forest tree in East Asia
Source: Nat Commun. 2022 Nov 1;13:6541. doi: 10.1038/s41467-022-34206-8 (PMC9626627; doi:10.1038/s41467-022-34206-8)
Supplement: Supplementary file 8 — Source Data [file 41467_2022_34206_MOESM8_ESM.zip › Source data/supplementary_figures/gene_load/tolerated.scount]

#IID	HOM_REF_CT	HOM_ALT_SNP_CT	HET_SNP_CT	DIPLOID_TRANSITION_CT	DIPLOID_TRANSVERSION_CT	DIPLOID_NONSNP_NONSYMBOLIC_CT	DIPLOID_SINGLETON_CT	HAP_REF_INCL_FEMALE_Y_CT	HAP_ALT_INCL_FEMALE_Y_CT	MISSING_INCL_FEMALE_Y_CT
LiuJQ-MZL-2013-249-1	192550	4638	16987	12024	9601	0	273	0	0	5906
LiuJQ-MZL-2013-249-10	189745	4753	16704	11969	9488	0	319	0	0	8879
LiuJQ-MZL-2013-249-3	193184	4697	17841	12487	10051	0	255	0	0	4359
LiuJQ-MZL-2013-249-4	192858	4588	17902	12536	9954	0	307	0	0	4733
LiuJQ-MZL-2013-249-5	186452	8785	22712	17542	13955	0	274	0	0	2132
LiuJQ-MZL-2013-249-6	192246	4849	16939	12128	9660	0	241	0	0	6047
LiuJQ-MZL-2013-249-7	192088	4737	16958	12064	9631	0	276	0	0	6298
LiuJQ-MZL-2013-249-8	184595	8900	23180	17894	14186	0	306	0	0	3406
LiuJQ-MZL-2013-249-9	181351	3340	26285	16411	13214	0	285	0	0	9105
LiuJQ-MZL-2013-262-1	186533	4348	20651	13920	11079	0	258	0	0	8549
LiuJQ-MZL-2013-262-10	189769	4949	16652	12028	9573	0	263	0	0	8711
LiuJQ-MZL-2013-262-11	185397	5014	16264	11737	9541	0	224	0	0	13406
LiuJQ-MZL-2013-262-3	185750	3352	27162	16981	13533	0	278	0	0	3817
LiuJQ-MZL-2013-262-5	184758	8871	23259	17933	14197	0	331	0	0	3193
LiuJQ-MZL-2013-262-6	171419	8449	22138	17077	13510	0	346	0	0	18075
LiuJQ-MZL-2013-262-7	181185	3669	27267	17214	13722	0	319	0	0	7960
LiuJQ-MZL-2013-262-8	174406	4662	15596	11287	8971	0	316	0	0	25417
LiuJQ-MZL-2013-262-9	189733	4838	16865	12078	9625	0	264	0	0	8645
LiuJQ-MZL-2013-283-1	186760	10021	20337	16844	13514	0	241	0	0	2963
LiuJQ-MZL-2013-283-10	186159	8732	23406	17939	14199	0	322	0	0	1784
LiuJQ-MZL-2013-283-12	185634	3277	28123	17498	13902	0	309	0	0	3047
LiuJQ-MZL-2013-283-15	186556	5596	25708	17462	13842	0	305	0	0	2221
LiuJQ-MZL-2013-283-3	185657	8709	23076	17547	14238	0	308	0	0	2639
LiuJQ-MZL-2013-283-4	185302	4455	20614	13968	11101	0	315	0	0	9710
LiuJQ-MZL-2013-283-5	187863	3551	27308	17189	13670	0	258	0	0	1359
LiuJQ-MZL-2013-283-6	185440	8612	23704	17953	14363	0	294	0	0	2325
LiuJQ-MZL-2013-283-8	189078	4861	18851	13296	10416	0	596	0	0	7291
LiuJQ-MZL-2013-283-9	187972	3997	23539	15409	12127	0	259	0	0	4573
LiuJQ-MZL-2013-297-1	185693	8023	23932	17831	14124	0	211	0	0	2433
LiuJQ-MZL-2013-297-10	186071	8510	23306	17560	14256	0	258	0	0	2194
LiuJQ-MZL-2013-297-2	184778	8288	23649	17695	14242	0	239	0	0	3366
LiuJQ-MZL-2013-297-3	185294	8218	23886	17841	14263	0	271	0	0	2683
LiuJQ-MZL-2013-297-4	186089	8401	23829	17863	14367	0	247	0	0	1762
LiuJQ-MZL-2013-297-5	183982	8038	23480	17565	13953	0	250	0	0	4581
LiuJQ-MZL-2013-297-6	185184	8270	23762	17787	14245	0	237	0	0	2865
LiuJQ-MZL-2013-297-7	183520	8214	23706	17704	14216	0	252	0	0	4641
LiuJQ-MZL-2013-297-8	182220	8269	23212	17441	14040	0	247	0	0	6380
LiuJQ-MZL-2013-297-9	183558	8207	23647	17714	14140	0	254	0	0	4669
LiuJQ-MZL-2013-323-0	191173	4666	19217	13229	10654	0	166	0	0	5025
LiuJQ-MZL-2013-323-10	184782	7543	23884	17507	13920	0	174	0	0	3872
LiuJQ-MZL-2013-323-11	185210	5671	25047	17054	13664	0	235	0	0	4153
LiuJQ-MZL-2013-323-12	189443	4568	19057	13164	10461	0	192	0	0	7013
LiuJQ-MZL-2013-323-13	186653	7692	24163	17669	14186	0	192	0	0	1573
LiuJQ-MZL-2013-323-4	186496	7730	23077	17129	13678	0	182	0	0	2778
LiuJQ-MZL-2013-323-5	191288	4546	19699	13508	10737	0	216	0	0	4548
LiuJQ-MZL-2013-323-6	187205	4660	19715	13399	10976	0	184	0	0	8501
LiuJQ-MZL-2013-323-7	185010	7749	23140	17183	13706	0	226	0	0	4182
LiuJQ-MZL-2013-323-9	185453	7614	23609	17372	13851	0	194	0	0	3405
ZHY-03-1	182436	7994	25296	18493	14797	0	532	0	0	4355
ZHY-03-10	182168	7079	26557	18674	14962	0	546	0	0	4277
ZHY-03-12	180939	7655	25341	18470	14526	0	154	0	0	6146
ZHY-03-17	182553	7272	26812	18911	15173	0	507	0	0	3444
ZHY-03-2	184125	8347	23840	17951	14236	0	283	0	0	3769
ZHY-03-3	181992	8206	24586	18210	14582	0	351	0	0	5297
ZHY-03-4	182056	7850	25818	18752	14916	0	436	0	0	4357
ZHY-03-6	181082	7409	26339	18734	15014	0	476	0	0	5251
ZHY-03-7	182585	7623	25767	18488	14902	0	415	0	0	4106
ZHY-03-9	182442	7656	25573	18350	14879	0	470	0	0	4410
ZHY-09-1	180548	3628	27548	17340	13836	0	331	0	0	8357
ZHY-09-11	192186	5510	18579	13274	10815	0	498	0	0	3806
ZHY-09-15	192196	5408	18566	13363	10611	0	477	0	0	3911
ZHY-09-16	186348	4955	22948	15514	12389	0	416	0	0	5830
ZHY-09-17	183669	4532	19222	13011	10743	0	397	0	0	12658
ZHY-09-18	192357	5566	18715	13373	10908	0	490	0	0	3443
ZHY-09-2	185654	6743	24693	17448	13988	0	277	0	0	2991
ZHY-09-6	191540	5421	18500	13207	10714	0	493	0	0	4620
ZHY-09-8	191110	5171	18431	13142	10460	0	407	0	0	5369
ZHY-10-1	181945	8303	23112	17497	13918	0	66	0	0	6721
ZHY-10-11	174273	7995	23564	17579	13980	0	75	0	0	14249
ZHY-10-13	184374	8320	23059	17406	13973	0	53	0	0	4328
ZHY-10-14	183042	8279	23374	17563	14090	0	77	0	0	5386
ZHY-10-15	177261	9065	20998	16754	13309	0	81	0	0	12757
ZHY-10-16	179613	7604	23936	17505	14035	0	63	0	0	8928
ZHY-10-3	184614	8486	23467	17743	14210	0	234	0	0	3514
ZHY-10-4	184196	3989	27013	17200	13802	0	159	0	0	4883
ZHY-10-6	191607	5539	19028	13619	10948	0	381	0	0	3907
ZHY-10-9	192116	4769	17458	12338	9889	0	391	0	0	5738
ZHY-14-1	192625	4739	17147	12207	9679	0	261	0	0	5570
ZHY-14-12	185032	8447	24007	18038	14416	0	250	0	0	2595
ZHY-14-13	181440	8218	23354	17601	13971	0	264	0	0	7069
ZHY-14-2	193634	4542	18146	12585	10103	0	237	0	0	3759
ZHY-14-3	186014	8685	23311	17778	14218	0	284	0	0	2071
ZHY-14-4	185784	8529	23890	17932	14487	0	310	0	0	1878
ZHY-14-5	185858	8872	23276	17859	14289	0	249	0	0	2075
ZHY-14-6	185301	8756	23409	17861	14304	0	242	0	0	2615
ZHY-14-7	187367	3623	27397	17266	13754	0	344	0	0	1694
ZHY-14-9	185803	8550	23724	17926	14348	0	302	0	0	2004
ZHY-16-1	187059	11083	17585	15948	12720	0	200	0	0	4354
ZHY-16-12	183255	8417	22906	17351	13972	0	226	0	0	5503
ZHY-16-13	182988	8482	22841	17387	13936	0	257	0	0	5770
ZHY-16-14	185667	8362	23311	17553	14120	0	223	0	0	2741
ZHY-16-15	179717	8345	22577	17257	13665	0	258	0	0	9442
ZHY-16-2	184345	8547	22959	17439	14067	0	287	0	0	4230
ZHY-16-3	191811	4477	17727	12282	9922	0	293	0	0	6066
ZHY-16-4	186661	10940	18546	16453	13033	0	203	0	0	3934
ZHY-16-6	183716	8307	23497	17616	14188	0	236	0	0	4561
ZHY-16-8	191814	4914	17249	12262	9901	0	261	0	0	6104
ZHY-17-1	185142	8298	23546	17831	14013	0	240	0	0	3095
ZHY-17-12	191269	4657	18549	12863	10343	0	221	0	0	5606
ZHY-17-13	180754	7664	23589	17287	13966	0	190	0	0	8074
ZHY-17-14	179232	8107	23154	17346	13915	0	278	0	0	9588
ZHY-17-15	191024	4572	17886	12491	9967	0	167	0	0	6599
ZHY-17-5	181067	8244	23662	17713	14193	0	262	0	0	7108
ZHY-17-6	181205	3715	26541	16763	13493	0	280	0	0	8620
ZHY-17-8	189731	5122	17106	12409	9819	0	212	0	0	8122
ZHY-17-9	183373	7988	23626	17578	14036	0	219	0	0	5094
ZHY-18-10	192491	4909	18823	13264	10468	0	124	0	0	3858
ZHY-18-13	183147	3714	26162	16634	13242	0	293	0	0	7058
ZHY-18-2	194085	4723	18697	13053	10367	0	114	0	0	2576
ZHY-18-3	193698	4916	18970	13223	10663	0	142	0	0	2497
ZHY-18-4	193982	5318	17476	12688	10106	0	258	0	0	3305
ZHY-18-5	193979	4745	18445	12946	10244	0	131	0	0	2912
ZHY-18-7	194304	5361	17309	12504	10166	0	247	0	0	3107
ZHY-18-8	189890	4702	18590	13041	10251	0	181	0	0	6899
ZHY-18-9	188474	4460	18590	12791	10259	0	279	0	0	8557
ZHY-19-10	193889	4574	19021	13000	10595	0	355	0	0	2597
ZHY-19-11	193152	4775	19274	13392	10657	0	216	0	0	2880
ZHY-19-12	191285	4944	18852	13130	10666	0	347	0	0	5000
ZHY-19-13	184720	3823	26650	17068	13405	0	176	0	0	4888
ZHY-19-14	185827	3851	27274	17282	13843	0	149	0	0	3129
ZHY-19-15	186224	3950	26670	17094	13526	0	260	0	0	3237
ZHY-19-5	191598	4797	18803	13006	10594	0	162	0	0	4883
ZHY-19-6	193830	4679	19118	13231	10566	0	260	0	0	2454
ZHY-19-8	191370	4734	19275	13319	10690	0	61	0	0	4702
ZHY-19-9	192873	4779	18880	13094	10565	0	154	0	0	3549
ZHY-21-1	184549	8060	23755	17617	14198	0	249	0	0	3717
ZHY-21-11	185987	8393	22956	17387	13962	0	244	0	0	2745
ZHY-21-12	185651	8340	23553	17645	14248	0	232	0	0	2537
ZHY-21-14	185291	8092	23268	17457	13903	0	268	0	0	3430
ZHY-21-2	186377	9211	21308	16910	13609	0	241	0	0	3185
ZHY-21-3	185317	8336	23180	17481	14035	0	273	0	0	3248
ZHY-21-4	185319	8557	23229	17564	14222	0	238	0	0	2976
ZHY-21-5	184982	8255	23348	17646	13957	0	266	0	0	3496
ZHY-21-7	184480	8162	22848	17263	13747	0	273	0	0	4591
ZHY-21-8	186525	8389	23564	17726	14227	0	250	0	0	1603
ZHY-22-1	185514	8257	23332	17646	13943	0	246	0	0	2978
ZHY-22-10	186285	8435	23460	17780	14115	0	175	0	0	1901
ZHY-22-11	186908	9404	20645	16676	13373	0	152	0	0	3124
ZHY-22-12	184573	8382	23429	17687	14124	0	208	0	0	3697
ZHY-22-3	185941	7925	23373	17389	13909	0	200	0	0	2842
ZHY-22-6	185742	7990	23606	17595	14001	0	219	0	0	2743
ZHY-22-7	186548	8005	23547	17520	14032	0	180	0	0	1981
ZHY-22-8	186099	8635	23251	17748	14138	0	198	0	0	2096
ZHY-22-9	185394	8403	23876	17846	14433	0	192	0	0	2408
ZHY-25-10	185623	5586	25003	16890	13699	0	251	0	0	3869
ZHY-25-11	187440	3632	26722	16771	13583	0	306	0	0	2287
ZHY-25-12	184021	8298	22731	17224	13805	0	188	0	0	5031
ZHY-25-13	192423	4664	17825	12445	10044	0	169	0	0	5169
ZHY-25-14	194678	4599	18359	12745	10213	0	166	0	0	2445
ZHY-25-3	185881	8218	23598	17687	14129	0	214	0	0	2384
ZHY-25-4	186637	3489	26943	16856	13576	0	248	0	0	3012
ZHY-25-7	185283	8098	23249	17498	13849	0	209	0	0	3451
ZHY-25-8	184972	8363	22338	17044	13657	0	187	0	0	4408
ZHY-25-9	185712	8280	23162	17324	14118	0	179	0	0	2927
ZHY-26-1	193248	4632	18570	12890	10312	0	269	0	0	3631
ZHY-26-10	189409	4811	22116	14906	12021	0	252	0	0	3745
ZHY-26-11	184641	7895	23181	17287	13789	0	193	0	0	4364
ZHY-26-12	186108	7755	23557	17396	13916	0	252	0	0	2661
ZHY-26-13	193107	4577	18558	12798	10337	0	236	0	0	3839
ZHY-26-15	185984	8079	23427	17491	14015	0	251	0	0	2591
ZHY-26-2	192534	4788	18207	12741	10254	0	232	0	0	4552
ZHY-26-3	185275	7792	23028	17046	13774	0	247	0	0	3986
ZHY-26-4	189115	4548	17975	12418	10105	0	325	0	0	8443
ZHY-26-8	183809	4369	18070	12345	10094	0	208	0	0	13833
ZHY-31-1	187408	8157	21036	16244	12949	0	107	0	0	3480
ZHY-31-10	186845	8413	21181	16527	13067	0	131	0	0	3642
ZHY-31-11	187481	8045	22153	16767	13431	0	138	0	0	2402
ZHY-31-12	189588	5574	21426	15051	11949	0	219	0	0	3493
ZHY-31-2	20565	649	2302	1711	1240	0	70	0	0	196565
ZHY-31-3	186271	8480	21514	16711	13283	0	118	0	0	3816
ZHY-31-4	185656	8272	21370	16531	13111	0	114	0	0	4783
ZHY-31-7	186636	5677	22045	15425	12297	0	252	0	0	5723
ZHY-31-8	187110	8122	21554	16579	13097	0	82	0	0	3295
ZHY-33-1	187285	9058	20238	16320	12976	0	83	0	0	3500
ZHY-33-10	190335	5464	21829	15168	12125	0	133	0	0	2453
ZHY-33-11	187559	8687	21482	16776	13393	0	72	0	0	2353
ZHY-33-12	189690	5215	21745	15023	11937	0	141	0	0	3431
ZHY-33-3	187292	8804	20809	16470	13143	0	118	0	0	3176
ZHY-33-6	189410	5360	21420	14794	11986	0	152	0	0	3891
ZHY-33-7	187240	8835	20616	16403	13048	0	108	0	0	3390
ZHY-33-8	187535	8832	20977	16712	13097	0	101	0	0	2737
ZHY-33-9	190756	5285	21770	14954	12101	0	155	0	0	2270
ZHY-34-1	189796	5317	22797	15649	12465	0	12	0	0	2171
ZHY-34-11	193321	8120	16894	13968	11046	0	12	0	0	1746
ZHY-34-12	192135	5733	20671	14690	11714	0	141	0	0	1542
ZHY-34-13	190121	5408	22411	15496	12323	0	16	0	0	2141
ZHY-34-14	186756	8797	20792	16508	13081	0	104	0	0	3736
ZHY-34-2	188857	5367	22030	15308	12089	0	13	0	0	3827
ZHY-34-4	192372	7605	17521	14073	11053	0	47	0	0	2583
ZHY-34-5	189608	5384	22371	15517	12238	0	14	0	0	2718
ZHY-34-7	189983	6289	20442	14876	11855	0	32	0	0	3367
ZHY-34-9	189378	5148	22981	15681	12448	0	11	0	0	2574
ZHY-35-1	188933	5800	22400	15703	12497	0	134	0	0	2948
ZHY-35-10	188266	7551	22178	16537	13192	0	94	0	0	2086
ZHY-35-2	189516	5825	23011	16076	12760	0	139	0	0	1729
ZHY-35-3	188349	6811	22618	16344	13085	0	135	0	0	2303
ZHY-35-4	188525	7202	22454	16536	13120	0	95	0	0	1900
ZHY-35-5	188405	8208	20905	16196	12917	0	158	0	0	2563
ZHY-35-6	189439	5530	22732	15755	12507	0	156	0	0	2380
ZHY-35-7	189672	5813	22218	15640	12391	0	142	0	0	2378
ZHY-35-8	190244	5937	22400	15748	12589	0	130	0	0	1500
ZHY-35-9	189309	6174	22374	15949	12599	0	130	0	0	2224
ZHY-37-10	188621	7174	22266	16375	13065	0	113	0	0	2020
ZHY-37-11	190182	5359	23133	15951	12541	0	155	0	0	1407
ZHY-37-12	189045	6327	22883	16232	12978	0	134	0	0	1826
ZHY-37-15	187891	6550	22171	15996	12725	0	151	0	0	3469
ZHY-37-2	188891	6371	22703	16180	12894	0	141	0	0	2116
ZHY-37-3	187687	6626	22683	16409	12900	0	157	0	0	3085
ZHY-37-4	189330	5763	22702	15745	12720	0	123	0	0	2286
ZHY-37-6	189382	6217	22912	16281	12848	0	146	0	0	1570
ZHY-37-8	190117	6342	21881	15694	12529	0	141	0	0	1741
ZHY-37-9	189044	7996	21116	16262	12850	0	106	0	0	1925
ZHY-41-1	187229	8393	21461	16502	13352	0	104	0	0	2998
ZHY-41-10	186950	5371	21848	15111	12108	0	154	0	0	5912
ZHY-41-11	187772	5936	23749	16519	13166	0	130	0	0	2624
ZHY-41-12	178067	5544	20913	14761	11696	0	177	0	0	15557
ZHY-41-13	187079	8452	21875	16826	13501	0	119	0	0	2675
ZHY-41-2	186983	8389	21517	16744	13162	0	99	0	0	3192
ZHY-41-4	187201	8700	21209	16649	13260	0	91	0	0	2971
ZHY-41-6	187253	8614	20861	16299	13176	0	82	0	0	3353
ZHY-41-7	189784	5346	21626	15028	11944	0	157	0	0	3325
ZHY-41-9	187192	8010	22148	16838	13320	0	144	0	0	2731
ZHY-44-1	184825	8217	21467	16551	13133	0	198	0	0	5572
ZHY-44-10	186960	7975	22394	16872	13497	0	197	0	0	2752
ZHY-44-2	185771	8041	22275	16968	13348	0	260	0	0	3994
ZHY-44-3	185223	7979	21445	16457	12967	0	210	0	0	5434
ZHY-44-4	186701	8214	21651	16532	13333	0	136	0	0	3515
ZHY-44-5	187236	8327	22015	16911	13431	0	181	0	0	2503
ZHY-44-6	186936	8057	21972	16671	13358	0	218	0	0	3116
ZHY-44-9	186206	8122	21789	16610	13301	0	247	0	0	3964
