# Supplementary material for: Genomic insights into local adaptation and future climate-induced vulnerability of a keystone forest tree in East Asia
Source: Nat Commun. 2022 Nov 1;13:6541. doi: 10.1038/s41467-022-34206-8 (PMC9626627; doi:10.1038/s41467-022-34206-8)
Supplement: Supplementary file 8 — Source Data [file 41467_2022_34206_MOESM8_ESM.zip › Source data/supplementary_figures/gene_load/lof.scount]

#IID	HOM_REF_CT	HOM_ALT_SNP_CT	HET_SNP_CT	DIPLOID_TRANSITION_CT	DIPLOID_TRANSVERSION_CT	DIPLOID_NONSNP_NONSYMBOLIC_CT	DIPLOID_SINGLETON_CT	HAP_REF_INCL_FEMALE_Y_CT	HAP_ALT_INCL_FEMALE_Y_CT	MISSING_INCL_FEMALE_Y_CT
LiuJQ-MZL-2013-249-1	20774	370	1559	1010	919	0	39	0	0	850
LiuJQ-MZL-2013-249-10	20473	394	1585	1045	934	0	37	0	0	1101
LiuJQ-MZL-2013-249-3	20916	419	1621	1026	1014	0	45	0	0	597
LiuJQ-MZL-2013-249-4	20861	399	1629	1036	992	0	41	0	0	664
LiuJQ-MZL-2013-249-5	20320	715	2064	1462	1317	0	42	0	0	454
LiuJQ-MZL-2013-249-6	20818	412	1522	998	936	0	41	0	0	801
LiuJQ-MZL-2013-249-7	20807	391	1640	1041	990	0	54	0	0	715
LiuJQ-MZL-2013-249-8	20112	642	2169	1485	1326	0	33	0	0	630
LiuJQ-MZL-2013-249-9	19796	324	2296	1374	1246	0	53	0	0	1137
LiuJQ-MZL-2013-262-1	20453	383	1714	1089	1008	0	34	0	0	1003
LiuJQ-MZL-2013-262-10	20569	409	1569	1040	938	0	34	0	0	1006
LiuJQ-MZL-2013-262-11	20339	367	1537	962	942	0	37	0	0	1310
LiuJQ-MZL-2013-262-3	20450	311	2236	1328	1219	0	38	0	0	556
LiuJQ-MZL-2013-262-5	20232	645	2128	1461	1312	0	43	0	0	548
LiuJQ-MZL-2013-262-6	19037	574	2082	1362	1294	0	58	0	0	1860
LiuJQ-MZL-2013-262-7	19871	334	2414	1411	1337	0	58	0	0	934
LiuJQ-MZL-2013-262-8	19479	357	1575	1019	913	0	50	0	0	2142
LiuJQ-MZL-2013-262-9	20660	437	1542	1002	977	0	41	0	0	914
LiuJQ-MZL-2013-283-1	20647	916	1492	1234	1174	0	26	0	0	498
LiuJQ-MZL-2013-283-10	20354	662	2116	1459	1319	0	35	0	0	421
LiuJQ-MZL-2013-283-12	20441	294	2384	1402	1276	0	43	0	0	434
LiuJQ-MZL-2013-283-15	20539	382	2239	1361	1260	0	42	0	0	393
LiuJQ-MZL-2013-283-3	20135	646	2195	1477	1364	0	40	0	0	577
LiuJQ-MZL-2013-283-4	20350	372	1745	1064	1053	0	55	0	0	1086
LiuJQ-MZL-2013-283-5	20662	300	2370	1397	1273	0	38	0	0	221
LiuJQ-MZL-2013-283-6	20332	643	2170	1486	1327	0	38	0	0	408
LiuJQ-MZL-2013-283-8	20550	449	1687	1136	1000	0	61	0	0	867
LiuJQ-MZL-2013-283-9	20459	344	2106	1263	1187	0	44	0	0	644
LiuJQ-MZL-2013-297-1	20302	675	2120	1465	1330	0	39	0	0	456
LiuJQ-MZL-2013-297-10	20342	601	2207	1481	1327	0	44	0	0	403
LiuJQ-MZL-2013-297-2	20186	638	2116	1414	1340	0	36	0	0	613
LiuJQ-MZL-2013-297-3	20307	604	2176	1469	1311	0	34	0	0	466
LiuJQ-MZL-2013-297-4	20457	630	2109	1434	1305	0	41	0	0	357
LiuJQ-MZL-2013-297-5	20079	584	2171	1440	1315	0	42	0	0	719
LiuJQ-MZL-2013-297-6	20268	633	2154	1450	1337	0	31	0	0	498
LiuJQ-MZL-2013-297-7	20149	609	2130	1412	1327	0	56	0	0	665
LiuJQ-MZL-2013-297-8	19821	647	2086	1466	1267	0	41	0	0	999
LiuJQ-MZL-2013-297-9	20029	627	2107	1458	1276	0	24	0	0	790
LiuJQ-MZL-2013-323-0	20819	376	1701	1070	1007	0	30	0	0	657
LiuJQ-MZL-2013-323-10	20259	562	2112	1380	1294	0	38	0	0	620
LiuJQ-MZL-2013-323-11	20226	435	2162	1355	1242	0	34	0	0	730
LiuJQ-MZL-2013-323-12	20500	378	1744	1122	1000	0	33	0	0	931
LiuJQ-MZL-2013-323-13	20482	633	2138	1434	1337	0	18	0	0	300
LiuJQ-MZL-2013-323-4	20331	566	2107	1360	1313	0	40	0	0	549
LiuJQ-MZL-2013-323-5	20721	375	1763	1109	1029	0	23	0	0	694
LiuJQ-MZL-2013-323-6	20443	406	1756	1145	1017	0	32	0	0	948
LiuJQ-MZL-2013-323-7	20149	583	2106	1353	1336	0	39	0	0	715
LiuJQ-MZL-2013-323-9	20292	547	2111	1358	1300	0	23	0	0	603
ZHY-03-1	20005	628	2154	1426	1356	0	53	0	0	766
ZHY-03-10	19915	537	2315	1475	1377	0	55	0	0	786
ZHY-03-12	19737	550	2255	1442	1363	0	15	0	0	1011
ZHY-03-17	20180	568	2229	1475	1322	0	37	0	0	576
ZHY-03-2	19983	637	2220	1499	1358	0	39	0	0	713
ZHY-03-3	19940	636	2110	1411	1335	0	32	0	0	867
ZHY-03-4	20030	604	2164	1449	1319	0	34	0	0	755
ZHY-03-6	19700	536	2369	1549	1356	0	67	0	0	948
ZHY-03-7	20079	583	2150	1420	1313	0	28	0	0	741
ZHY-03-9	20021	663	2022	1390	1295	0	44	0	0	847
ZHY-09-1	19918	318	2306	1370	1254	0	39	0	0	1011
ZHY-09-11	20768	430	1718	1109	1039	0	47	0	0	637
ZHY-09-15	20788	463	1618	1089	992	0	55	0	0	684
ZHY-09-16	20306	425	1959	1207	1177	0	57	0	0	863
ZHY-09-17	19862	384	1722	1086	1020	0	39	0	0	1585
ZHY-09-18	20812	520	1705	1128	1097	0	74	0	0	516
ZHY-09-2	20290	505	2149	1369	1285	0	44	0	0	609
ZHY-09-6	20721	510	1590	1101	999	0	50	0	0	732
ZHY-09-8	20522	501	1636	1117	1020	0	55	0	0	894
ZHY-10-1	19740	614	2043	1384	1273	0	15	0	0	1156
ZHY-10-11	19158	621	2110	1458	1273	0	9	0	0	1664
ZHY-10-13	20087	623	2070	1432	1261	0	9	0	0	773
ZHY-10-14	19833	630	2038	1393	1275	0	10	0	0	1052
ZHY-10-15	19239	653	2034	1403	1284	0	13	0	0	1627
ZHY-10-16	19761	585	2109	1384	1310	0	8	0	0	1098
ZHY-10-3	20213	627	2083	1473	1237	0	34	0	0	630
ZHY-10-4	20090	334	2393	1438	1289	0	17	0	0	736
ZHY-10-6	20741	447	1735	1133	1049	0	53	0	0	630
ZHY-10-9	20793	425	1595	1042	978	0	44	0	0	740
ZHY-14-1	20894	372	1523	965	930	0	33	0	0	764
ZHY-14-12	20365	615	2127	1428	1314	0	32	0	0	446
ZHY-14-13	19928	576	2058	1373	1261	0	43	0	0	991
ZHY-14-2	21000	405	1598	1044	959	0	37	0	0	550
ZHY-14-3	20326	588	2223	1472	1339	0	45	0	0	416
ZHY-14-4	20353	581	2277	1476	1382	0	37	0	0	342
ZHY-14-5	20421	634	2097	1411	1320	0	36	0	0	401
ZHY-14-6	20247	683	2107	1447	1343	0	31	0	0	516
ZHY-14-7	20596	317	2311	1351	1277	0	34	0	0	329
ZHY-14-9	20235	617	2287	1521	1383	0	50	0	0	414
ZHY-16-1	20231	793	1660	1276	1177	0	34	0	0	869
ZHY-16-12	19835	590	2136	1438	1288	0	36	0	0	992
ZHY-16-13	19984	622	2055	1396	1281	0	44	0	0	892
ZHY-16-14	20331	593	2140	1433	1300	0	28	0	0	489
ZHY-16-15	19676	623	2200	1510	1313	0	32	0	0	1054
ZHY-16-2	19950	588	2161	1445	1304	0	45	0	0	854
ZHY-16-3	20651	392	1540	996	936	0	35	0	0	970
ZHY-16-4	20307	924	1502	1284	1142	0	33	0	0	820
ZHY-16-6	19999	629	2124	1394	1359	0	34	0	0	801
ZHY-16-8	20659	437	1494	988	943	0	32	0	0	963
ZHY-17-1	20215	599	2120	1458	1261	0	32	0	0	619
ZHY-17-12	20739	436	1609	1036	1009	0	31	0	0	769
ZHY-17-13	19816	552	2162	1408	1306	0	33	0	0	1023
ZHY-17-14	19487	621	2093	1402	1312	0	52	0	0	1352
ZHY-17-15	20705	360	1638	1026	972	0	25	0	0	850
ZHY-17-5	19871	614	2069	1389	1294	0	41	0	0	999
ZHY-17-6	19851	336	2244	1348	1232	0	25	0	0	1122
ZHY-17-8	20661	408	1629	1071	966	0	27	0	0	855
ZHY-17-9	20031	549	2092	1373	1268	0	40	0	0	881
ZHY-18-10	20845	419	1691	1125	985	0	7	0	0	598
ZHY-18-13	19994	334	2324	1387	1271	0	44	0	0	901
ZHY-18-2	20882	410	1718	1128	1000	0	9	0	0	543
ZHY-18-3	20958	439	1612	1074	977	0	16	0	0	544
ZHY-18-4	20884	466	1622	1097	991	0	36	0	0	581
ZHY-18-5	20904	395	1697	1095	997	0	20	0	0	557
ZHY-18-7	20997	457	1637	1104	990	0	37	0	0	462
ZHY-18-8	20578	390	1690	1086	994	0	35	0	0	895
ZHY-18-9	20502	389	1682	1096	975	0	25	0	0	980
ZHY-19-10	20868	333	1819	1120	1032	0	32	0	0	533
ZHY-19-11	20848	392	1721	1101	1012	0	31	0	0	592
ZHY-19-12	20625	430	1692	1116	1006	0	39	0	0	806
ZHY-19-13	20242	344	2227	1341	1230	0	21	0	0	740
ZHY-19-14	20429	338	2267	1325	1280	0	25	0	0	519
ZHY-19-15	20400	311	2302	1351	1262	0	28	0	0	540
ZHY-19-5	20558	420	1630	1075	975	0	21	0	0	945
ZHY-19-6	20904	411	1810	1168	1053	0	40	0	0	428
ZHY-19-8	20806	390	1723	1086	1027	0	9	0	0	634
ZHY-19-9	20842	444	1603	1079	968	0	17	0	0	664
ZHY-21-1	19961	658	2115	1444	1329	0	33	0	0	819
ZHY-21-11	20368	592	2062	1351	1303	0	33	0	0	531
ZHY-21-12	20325	621	2139	1452	1308	0	34	0	0	468
ZHY-21-14	20172	585	2137	1428	1294	0	29	0	0	659
ZHY-21-2	20244	721	1897	1365	1253	0	37	0	0	691
ZHY-21-3	20277	618	2062	1353	1327	0	33	0	0	596
ZHY-21-4	20115	612	2118	1440	1290	0	35	0	0	708
ZHY-21-5	20161	582	2119	1385	1316	0	20	0	0	691
ZHY-21-7	19888	604	2186	1467	1323	0	46	0	0	875
ZHY-21-8	20477	577	2161	1421	1317	0	24	0	0	338
ZHY-22-1	20063	610	2220	1494	1336	0	34	0	0	660
ZHY-22-10	20488	601	2017	1354	1264	0	17	0	0	447
ZHY-22-11	20301	777	1790	1306	1261	0	31	0	0	685
ZHY-22-12	20177	608	2135	1428	1315	0	35	0	0	633
ZHY-22-3	20149	635	2145	1465	1315	0	28	0	0	624
ZHY-22-6	20247	619	2146	1411	1354	0	28	0	0	541
ZHY-22-7	20365	625	2115	1434	1306	0	32	0	0	448
ZHY-22-8	20372	610	2151	1457	1304	0	24	0	0	420
ZHY-22-9	20220	619	2211	1497	1333	0	25	0	0	503
ZHY-25-10	20248	497	2143	1400	1240	0	35	0	0	665
ZHY-25-11	20458	330	2328	1373	1285	0	35	0	0	437
ZHY-25-12	20105	581	2132	1410	1303	0	27	0	0	735
ZHY-25-13	20923	372	1599	1023	948	0	17	0	0	659
ZHY-25-14	21069	411	1626	1056	981	0	22	0	0	447
ZHY-25-3	20367	582	2157	1421	1318	0	20	0	0	447
ZHY-25-4	20414	316	2285	1360	1241	0	23	0	0	538
ZHY-25-7	20118	600	2188	1481	1307	0	31	0	0	647
ZHY-25-8	20180	580	2074	1385	1269	0	23	0	0	719
ZHY-25-9	20264	596	2125	1386	1335	0	25	0	0	568
ZHY-26-1	20741	397	1779	1140	1036	0	45	0	0	636
ZHY-26-10	20530	503	1810	1197	1116	0	39	0	0	710
ZHY-26-11	19997	573	2130	1371	1332	0	25	0	0	853
ZHY-26-12	20309	621	2096	1441	1276	0	32	0	0	527
ZHY-26-13	20793	388	1655	1047	996	0	36	0	0	717
ZHY-26-15	20222	561	2204	1432	1333	0	25	0	0	566
ZHY-26-2	20793	381	1573	1004	950	0	27	0	0	806
ZHY-26-3	20070	586	2165	1406	1345	0	19	0	0	732
ZHY-26-4	20371	415	1572	1065	922	0	48	0	0	1195
ZHY-26-8	19975	385	1523	967	941	0	33	0	0	1670
ZHY-31-1	20307	663	1828	1312	1179	0	22	0	0	755
ZHY-31-10	20340	637	1868	1278	1227	0	16	0	0	708
ZHY-31-11	20370	658	1884	1321	1221	0	10	0	0	641
ZHY-31-12	20413	455	1979	1254	1180	0	25	0	0	706
ZHY-31-2	3307	79	330	221	188	0	15	0	0	19837
ZHY-31-3	20360	644	1944	1349	1239	0	25	0	0	605
ZHY-31-4	20186	613	1943	1319	1237	0	24	0	0	811
ZHY-31-7	20429	513	1890	1228	1175	0	37	0	0	721
ZHY-31-8	20343	649	1905	1306	1248	0	14	0	0	656
ZHY-33-1	20382	667	1791	1265	1193	0	8	0	0	713
ZHY-33-10	20606	435	1968	1264	1139	0	18	0	0	544
ZHY-33-11	20441	633	1953	1298	1288	0	13	0	0	526
ZHY-33-12	20626	422	1915	1200	1137	0	26	0	0	590
ZHY-33-3	20489	639	1781	1244	1176	0	12	0	0	644
ZHY-33-6	20579	447	1857	1184	1120	0	17	0	0	670
ZHY-33-7	20382	645	1842	1247	1240	0	22	0	0	684
ZHY-33-8	20485	605	1942	1341	1206	0	9	0	0	521
ZHY-33-9	20645	437	1950	1212	1175	0	21	0	0	521
ZHY-34-1	20622	425	2013	1253	1185	0	4	0	0	493
ZHY-34-11	20991	564	1691	1188	1067	0	5	0	0	307
ZHY-34-12	20821	443	1954	1263	1134	0	19	0	0	335
ZHY-34-13	20613	423	2080	1295	1208	0	1	0	0	437
ZHY-34-14	20395	712	1741	1258	1195	0	21	0	0	705
ZHY-34-2	20437	393	2003	1233	1163	0	2	0	0	720
ZHY-34-4	20794	697	1424	1080	1041	0	3	0	0	638
ZHY-34-5	20601	435	1976	1246	1165	0	1	0	0	541
ZHY-34-7	20707	678	1484	1114	1048	0	3	0	0	684
ZHY-34-9	20572	427	2051	1286	1192	0	2	0	0	503
ZHY-35-1	20611	487	1946	1267	1166	0	16	0	0	509
ZHY-35-10	20620	607	1974	1314	1267	0	14	0	0	352
ZHY-35-2	20744	491	1972	1307	1156	0	21	0	0	346
ZHY-35-3	20462	533	2040	1299	1274	0	21	0	0	518
ZHY-35-4	20572	567	1971	1292	1246	0	26	0	0	443
ZHY-35-5	20518	675	1825	1326	1174	0	16	0	0	535
ZHY-35-6	20663	439	2018	1265	1192	0	15	0	0	433
ZHY-35-7	20545	451	2064	1332	1183	0	27	0	0	493
ZHY-35-8	20697	466	2044	1315	1195	0	16	0	0	346
ZHY-35-9	20642	487	1958	1245	1200	0	21	0	0	466
ZHY-37-10	20659	597	1909	1288	1218	0	19	0	0	388
ZHY-37-11	20808	454	1998	1290	1162	0	21	0	0	293
ZHY-37-12	20689	523	2030	1335	1218	0	15	0	0	311
ZHY-37-15	20411	545	1879	1262	1162	0	18	0	0	718
ZHY-37-2	20552	520	2075	1328	1267	0	13	0	0	406
ZHY-37-3	20435	527	2015	1297	1245	0	13	0	0	576
ZHY-37-4	20623	516	2001	1330	1187	0	22	0	0	413
ZHY-37-6	20680	517	2042	1331	1228	0	14	0	0	314
ZHY-37-8	20769	468	1989	1273	1184	0	16	0	0	327
ZHY-37-9	20657	612	1923	1294	1241	0	24	0	0	361
ZHY-41-1	20593	622	1808	1277	1153	0	11	0	0	530
ZHY-41-10	20264	430	1967	1240	1157	0	18	0	0	892
ZHY-41-11	20427	448	2056	1264	1240	0	17	0	0	622
ZHY-41-12	19520	411	1970	1251	1130	0	17	0	0	1652
ZHY-41-13	20466	625	1882	1332	1175	0	13	0	0	580
ZHY-41-2	20361	612	1948	1352	1208	0	12	0	0	632
ZHY-41-4	20393	689	1818	1289	1218	0	14	0	0	653
ZHY-41-6	20416	603	1933	1337	1199	0	20	0	0	601
ZHY-41-7	20484	500	1912	1269	1143	0	20	0	0	657
ZHY-41-9	20471	636	1837	1284	1189	0	15	0	0	609
ZHY-44-1	20121	661	1929	1332	1258	0	19	0	0	842
ZHY-44-10	20279	619	2055	1382	1292	0	38	0	0	600
ZHY-44-2	20181	643	1978	1359	1262	0	23	0	0	751
ZHY-44-3	20073	596	2032	1385	1243	0	26	0	0	852
ZHY-44-4	20395	581	1936	1314	1203	0	28	0	0	641
ZHY-44-5	20363	666	1928	1346	1248	0	20	0	0	596
ZHY-44-6	20361	602	1975	1358	1219	0	38	0	0	615
ZHY-44-9	20066	632	1944	1357	1219	0	32	0	0	911
