# Supplementary material for: Genomic insights into local adaptation and future climate-induced vulnerability of a keystone forest tree in East Asia
Source: Nat Commun. 2022 Nov 1;13:6541. doi: 10.1038/s41467-022-34206-8 (PMC9626627; doi:10.1038/s41467-022-34206-8)
Supplement: Supplementary file 8 — Source Data [file 41467_2022_34206_MOESM8_ESM.zip › Source data/supplementary_figures/gene_load/synonymous.scount]

#IID	HOM_REF_CT	HOM_ALT_SNP_CT	HET_SNP_CT	DIPLOID_TRANSITION_CT	DIPLOID_TRANSVERSION_CT	DIPLOID_NONSNP_NONSYMBOLIC_CT	DIPLOID_SINGLETON_CT	HAP_REF_INCL_FEMALE_Y_CT	HAP_ALT_INCL_FEMALE_Y_CT	MISSING_INCL_FEMALE_Y_CT
LiuJQ-MZL-2013-249-1	246855	6793	23543	22448	7888	0	298	0	0	6849
LiuJQ-MZL-2013-249-10	243589	6902	23112	22288	7726	0	295	0	0	10437
LiuJQ-MZL-2013-249-3	247938	6901	24284	23117	8068	0	291	0	0	4917
LiuJQ-MZL-2013-249-4	247382	6782	24408	23101	8089	0	327	0	0	5468
LiuJQ-MZL-2013-249-5	237547	12670	31604	32738	11536	0	340	0	0	2219
LiuJQ-MZL-2013-249-6	246296	6837	23596	22530	7903	0	299	0	0	7311
LiuJQ-MZL-2013-249-7	246297	6861	23545	22502	7904	0	292	0	0	7337
LiuJQ-MZL-2013-249-8	235616	12595	32144	33065	11674	0	302	0	0	3685
LiuJQ-MZL-2013-249-9	231696	4937	36648	30831	10754	0	323	0	0	10759
LiuJQ-MZL-2013-262-1	238863	6292	28671	25718	9245	0	301	0	0	10214
LiuJQ-MZL-2013-262-10	242790	7198	22951	22372	7777	0	301	0	0	11101
LiuJQ-MZL-2013-262-11	237465	7436	22559	22169	7826	0	262	0	0	16580
LiuJQ-MZL-2013-262-3	236927	4756	37852	31573	11035	0	289	0	0	4505
LiuJQ-MZL-2013-262-5	235607	12641	32295	33250	11686	0	350	0	0	3497
LiuJQ-MZL-2013-262-6	218637	12084	30717	31777	11024	0	372	0	0	22602
LiuJQ-MZL-2013-262-7	231364	4962	38267	32068	11161	0	366	0	0	9447
LiuJQ-MZL-2013-262-8	222378	6857	21408	21056	7209	0	316	0	0	33397
LiuJQ-MZL-2013-262-9	242699	7346	23184	22687	7843	0	273	0	0	10811
LiuJQ-MZL-2013-283-1	238627	14316	27939	31289	10966	0	287	0	0	3158
LiuJQ-MZL-2013-283-10	237216	12505	32343	33141	11707	0	389	0	0	1976
LiuJQ-MZL-2013-283-12	236488	4943	38943	32479	11407	0	321	0	0	3666
LiuJQ-MZL-2013-283-15	238013	7853	35771	32313	11311	0	328	0	0	2403
LiuJQ-MZL-2013-283-3	236736	12464	31772	32654	11582	0	328	0	0	3068
LiuJQ-MZL-2013-283-4	237070	6441	28323	25757	9007	0	300	0	0	12206
LiuJQ-MZL-2013-283-5	239277	5018	38367	32091	11294	0	340	0	0	1378
LiuJQ-MZL-2013-283-6	236376	12352	32836	33479	11709	0	334	0	0	2476
LiuJQ-MZL-2013-283-8	242154	7134	25830	24410	8554	0	717	0	0	8922
LiuJQ-MZL-2013-283-9	239932	5861	33048	28788	10121	0	263	0	0	5199
LiuJQ-MZL-2013-297-1	236653	11663	33036	33042	11657	0	268	0	0	2688
LiuJQ-MZL-2013-297-10	237275	12197	32282	32954	11525	0	243	0	0	2286
LiuJQ-MZL-2013-297-2	235676	12104	32414	33029	11489	0	279	0	0	3846
LiuJQ-MZL-2013-297-3	236542	11674	32905	33012	11567	0	290	0	0	2919
LiuJQ-MZL-2013-297-4	237578	12146	32523	33058	11611	0	274	0	0	1793
LiuJQ-MZL-2013-297-5	234515	11727	32545	32736	11536	0	259	0	0	5253
LiuJQ-MZL-2013-297-6	236239	11960	32782	33157	11585	0	253	0	0	3059
LiuJQ-MZL-2013-297-7	234884	12034	32123	32627	11530	0	308	0	0	4999
LiuJQ-MZL-2013-297-8	232392	12053	32164	32602	11615	0	282	0	0	7431
LiuJQ-MZL-2013-297-9	234163	11813	32714	32906	11621	0	259	0	0	5350
LiuJQ-MZL-2013-323-0	245019	6953	26063	24428	8588	0	189	0	0	6005
LiuJQ-MZL-2013-323-10	235280	10926	33444	32867	11503	0	234	0	0	4390
LiuJQ-MZL-2013-323-11	236275	8251	34735	31843	11143	0	235	0	0	4779
LiuJQ-MZL-2013-323-12	242609	6627	26245	24356	8516	0	210	0	0	8559
LiuJQ-MZL-2013-323-13	238450	10837	33217	32523	11531	0	218	0	0	1536
LiuJQ-MZL-2013-323-4	237651	11344	31896	32052	11188	0	230	0	0	3149
LiuJQ-MZL-2013-323-5	244955	6738	26982	25022	8698	0	215	0	0	5365
LiuJQ-MZL-2013-323-6	239384	6868	27626	25451	9043	0	244	0	0	10162
LiuJQ-MZL-2013-323-7	235573	11338	32226	32218	11346	0	227	0	0	4903
LiuJQ-MZL-2013-323-9	237159	11000	32269	31962	11307	0	248	0	0	3612
ZHY-03-1	232747	11620	34631	34282	11969	0	649	0	0	5042
ZHY-03-10	232081	10305	36859	34738	12426	0	764	0	0	4795
ZHY-03-12	231412	11190	34412	33878	11724	0	135	0	0	7026
ZHY-03-17	232915	10449	36827	35107	12169	0	654	0	0	3849
ZHY-03-2	235603	11909	32543	32898	11554	0	329	0	0	3985
ZHY-03-3	232309	11757	33951	33848	11860	0	390	0	0	6023
ZHY-03-4	232374	11191	35692	34922	11961	0	571	0	0	4783
ZHY-03-6	230492	10603	36732	35166	12169	0	591	0	0	6213
ZHY-03-7	232859	10876	35800	34564	12112	0	532	0	0	4505
ZHY-03-9	232710	11198	35153	34263	12088	0	615	0	0	4979
ZHY-09-1	230363	5431	38302	32313	11420	0	378	0	0	9944
ZHY-09-11	246238	8168	25220	24662	8726	0	637	0	0	4414
ZHY-09-15	246020	8154	25446	24865	8735	0	564	0	0	4420
ZHY-09-16	238008	7296	32018	29013	10301	0	521	0	0	6718
ZHY-09-17	235403	6663	26582	24564	8681	0	439	0	0	15392
ZHY-09-18	246003	8229	26110	25340	8999	0	598	0	0	3698
ZHY-09-2	236805	9824	34080	32407	11497	0	376	0	0	3331
ZHY-09-6	245378	8039	25241	24603	8677	0	583	0	0	5382
ZHY-09-8	244800	7532	25553	24441	8644	0	508	0	0	6155
ZHY-10-1	232309	11833	31839	32276	11396	0	89	0	0	8059
ZHY-10-11	222820	11378	32084	32265	11197	0	62	0	0	17758
ZHY-10-13	235833	11902	31517	32083	11336	0	58	0	0	4788
ZHY-10-14	234094	11731	32237	32477	11491	0	100	0	0	5978
ZHY-10-15	226411	13096	28757	31069	10784	0	96	0	0	15776
ZHY-10-16	229880	10823	33002	32378	11447	0	67	0	0	10335
ZHY-10-3	236237	12223	31940	32736	11427	0	263	0	0	3640
ZHY-10-4	235002	5758	37475	32061	11172	0	190	0	0	5805
ZHY-10-6	245499	8136	26068	25343	8861	0	401	0	0	4337
ZHY-10-9	245834	7048	24210	23172	8086	0	433	0	0	6948
ZHY-14-1	246676	7017	23786	22863	7940	0	291	0	0	6561
ZHY-14-12	235890	12246	32994	33522	11718	0	317	0	0	2910
ZHY-14-13	231548	12038	32181	32761	11458	0	324	0	0	8273
ZHY-14-2	247725	6649	25161	23573	8237	0	300	0	0	4505
ZHY-14-3	237306	12443	32256	33003	11696	0	318	0	0	2035
ZHY-14-4	237382	12049	32751	33164	11636	0	327	0	0	1858
ZHY-14-5	237045	12497	32283	33229	11551	0	305	0	0	2215
ZHY-14-6	236369	12622	32126	33093	11655	0	297	0	0	2923
ZHY-14-7	238791	5299	38270	32203	11366	0	401	0	0	1680
ZHY-14-9	236767	12378	32642	33382	11638	0	336	0	0	2253
ZHY-16-1	239417	16080	23668	29479	10269	0	199	0	0	4875
ZHY-16-12	233897	12081	31625	32401	11305	0	293	0	0	6437
ZHY-16-13	233869	12228	31441	32292	11377	0	296	0	0	6502
ZHY-16-14	236599	11913	32363	32757	11519	0	266	0	0	3165
ZHY-16-15	229163	11914	31317	32146	11085	0	289	0	0	11646
ZHY-16-2	235057	12334	31769	32543	11560	0	275	0	0	4880
ZHY-16-3	245434	6695	24557	23102	8150	0	341	0	0	7354
ZHY-16-4	239210	15520	25037	30042	10515	0	196	0	0	4273
ZHY-16-6	234772	12120	31947	32515	11552	0	299	0	0	5201
ZHY-16-8	245799	7307	23601	22802	8106	0	279	0	0	7333
ZHY-17-1	236190	11896	32577	32900	11573	0	305	0	0	3377
ZHY-17-12	245005	6828	25454	23910	8372	0	249	0	0	6753
ZHY-17-13	230641	11025	32505	32210	11320	0	210	0	0	9869
ZHY-17-14	228649	11734	32115	32278	11571	0	280	0	0	11542
ZHY-17-15	244578	6607	24857	23353	8111	0	172	0	0	7998
ZHY-17-5	230662	11994	32816	33116	11694	0	301	0	0	8568
ZHY-17-6	231442	5459	36630	31220	10869	0	264	0	0	10509
ZHY-17-8	243160	7480	23426	22960	7946	0	276	0	0	9974
ZHY-17-9	233933	11623	32476	32620	11479	0	224	0	0	6008
ZHY-18-10	246954	7288	25353	24231	8410	0	118	0	0	4445
ZHY-18-13	233345	5431	36571	31006	10996	0	334	0	0	8693
ZHY-18-2	248713	6877	25623	24040	8460	0	127	0	0	2827
ZHY-18-3	248565	7065	25731	24209	8587	0	142	0	0	2679
ZHY-18-4	248973	7661	23837	23388	8110	0	288	0	0	3569
ZHY-18-5	248539	6953	25378	23908	8423	0	160	0	0	3170
ZHY-18-7	249119	8037	23456	23317	8176	0	299	0	0	3428
ZHY-18-8	243489	6925	25449	23885	8489	0	219	0	0	8177
ZHY-18-9	241096	6758	25581	23958	8381	0	295	0	0	10605
ZHY-19-10	247998	6714	26487	24583	8618	0	392	0	0	2841
ZHY-19-11	247317	7035	26531	24804	8762	0	245	0	0	3157
ZHY-19-12	245221	7129	25949	24459	8619	0	402	0	0	5741
ZHY-19-13	235951	5475	36780	31293	10962	0	190	0	0	5834
ZHY-19-14	237143	5539	37870	32158	11251	0	174	0	0	3488
ZHY-19-15	236794	5556	37899	31999	11456	0	273	0	0	3791
ZHY-19-5	245418	6978	26004	24362	8620	0	211	0	0	5640
ZHY-19-6	248120	6968	26196	24576	8588	0	281	0	0	2756
ZHY-19-8	245231	7037	26362	24741	8658	0	75	0	0	5410
ZHY-19-9	247145	7057	25850	24330	8577	0	163	0	0	3988
ZHY-21-1	235500	11545	32707	32764	11488	0	264	0	0	4288
ZHY-21-11	237009	12020	32007	32525	11502	0	290	0	0	3004
ZHY-21-12	236823	11817	32611	32797	11631	0	296	0	0	2789
ZHY-21-14	236147	11663	32315	32523	11455	0	268	0	0	3915
ZHY-21-2	238092	13482	28963	31453	10992	0	281	0	0	3503
ZHY-21-3	236161	12178	32197	32889	11486	0	296	0	0	3504
ZHY-21-4	236857	12273	31661	32488	11446	0	302	0	0	3249
ZHY-21-5	236249	11708	32381	32638	11451	0	282	0	0	3702
ZHY-21-7	235446	11774	31732	32230	11276	0	297	0	0	5088
ZHY-21-8	237760	11986	32593	33023	11556	0	267	0	0	1701
ZHY-22-1	236660	12084	32035	32633	11486	0	289	0	0	3261
ZHY-22-10	237791	11817	32443	32808	11452	0	206	0	0	1989
ZHY-22-11	238334	13559	28740	31254	11045	0	175	0	0	3407
ZHY-22-12	235626	12022	32331	32846	11507	0	219	0	0	4061
ZHY-22-3	236713	11787	32347	32678	11456	0	234	0	0	3193
ZHY-22-6	236956	11537	32628	32665	11500	0	234	0	0	2919
ZHY-22-7	237827	11627	32476	32616	11487	0	227	0	0	2110
ZHY-22-8	237531	12477	31766	32758	11485	0	214	0	0	2266
ZHY-22-9	237149	12098	32353	32892	11559	0	214	0	0	2440
ZHY-25-10	236682	7938	34975	31840	11073	0	251	0	0	4445
ZHY-25-11	239585	5221	36899	31176	10944	0	326	0	0	2335
ZHY-25-12	234079	11963	32221	32629	11555	0	239	0	0	5777
ZHY-25-13	246554	6849	24541	23236	8154	0	198	0	0	6096
ZHY-25-14	249008	6759	25563	23943	8379	0	179	0	0	2710
ZHY-25-3	237333	11966	32254	32716	11504	0	218	0	0	2487
ZHY-25-4	237996	5037	37608	31581	11064	0	272	0	0	3399
ZHY-25-7	236257	11745	32157	32449	11453	0	220	0	0	3881
ZHY-25-8	235599	12204	31279	32114	11369	0	184	0	0	4958
ZHY-25-9	236835	12019	32063	32699	11383	0	180	0	0	3123
ZHY-26-1	248254	6806	25216	23727	8295	0	296	0	0	3764
ZHY-26-10	242269	7074	30410	27655	9829	0	315	0	0	4287
ZHY-26-11	235413	11771	31825	32306	11290	0	245	0	0	5031
ZHY-26-12	237269	11156	32667	32456	11367	0	272	0	0	2948
ZHY-26-13	247670	6768	25280	23696	8352	0	253	0	0	4322
ZHY-26-15	237375	11732	32041	32300	11473	0	242	0	0	2892
ZHY-26-2	247237	6899	24690	23411	8178	0	213	0	0	5214
ZHY-26-3	236296	11239	32308	32274	11273	0	245	0	0	4197
ZHY-26-4	242529	6706	24598	23136	8168	0	330	0	0	10207
ZHY-26-8	236100	6476	24805	23124	8157	0	230	0	0	16659
ZHY-31-1	239201	11987	28811	30190	10608	0	119	0	0	4041
ZHY-31-10	238574	12058	29264	30558	10764	0	186	0	0	4144
ZHY-31-11	239709	11664	29985	30752	10897	0	178	0	0	2682
ZHY-31-12	242328	7794	30149	28120	9823	0	248	0	0	3769
ZHY-31-2	25608	960	3037	2994	1003	0	69	0	0	254435
ZHY-31-3	238195	12148	29544	30840	10852	0	141	0	0	4153
ZHY-31-4	236936	12017	29534	30646	10905	0	159	0	0	5553
ZHY-31-7	238796	8282	29984	28267	9999	0	297	0	0	6978
ZHY-31-8	238797	11647	29758	30580	10825	0	114	0	0	3838
ZHY-33-1	238955	13133	27945	30368	10710	0	105	0	0	4007
ZHY-33-10	242760	7876	30727	28455	10148	0	155	0	0	2677
ZHY-33-11	239625	12717	29017	30844	10890	0	100	0	0	2681
ZHY-33-12	241963	7439	30848	28296	9991	0	178	0	0	3790
ZHY-33-3	238957	12749	28689	30622	10816	0	101	0	0	3645
ZHY-33-6	242299	7827	29584	27627	9784	0	167	0	0	4330
ZHY-33-7	239211	12752	28349	30391	10710	0	115	0	0	3728
ZHY-33-8	239383	12600	29097	30905	10792	0	114	0	0	2960
ZHY-33-9	243644	7946	29948	27988	9906	0	166	0	0	2502
ZHY-34-1	242273	7794	31510	29068	10236	0	11	0	0	2463
ZHY-34-11	246984	12154	22983	25985	9152	0	13	0	0	1919
ZHY-34-12	245322	8506	28590	27438	9658	0	155	0	0	1622
ZHY-34-13	242695	7864	31040	28829	10075	0	20	0	0	2441
ZHY-34-14	238606	12649	28656	30529	10776	0	136	0	0	4129
ZHY-34-2	240854	7890	30942	28663	10169	0	14	0	0	4354
ZHY-34-4	245968	11210	24132	26069	9273	0	44	0	0	2730
ZHY-34-5	242207	7637	31259	28680	10216	0	19	0	0	2937
ZHY-34-7	242768	9562	27833	27658	9737	0	33	0	0	3877
ZHY-34-9	241847	7520	31823	29153	10190	0	17	0	0	2850
ZHY-35-1	241272	8310	31105	29114	10301	0	148	0	0	3353
ZHY-35-10	240317	10973	30574	30754	10793	0	121	0	0	2176
ZHY-35-2	242544	8725	31047	29478	10294	0	141	0	0	1724
ZHY-35-3	240277	9883	31389	30613	10659	0	163	0	0	2491
ZHY-35-4	240500	10423	30958	30579	10802	0	128	0	0	2159
ZHY-35-5	241078	12043	28240	29901	10382	0	134	0	0	2679
ZHY-35-6	241985	8180	31330	29215	10295	0	192	0	0	2545
ZHY-35-7	241948	8591	30898	29245	10244	0	166	0	0	2603
ZHY-35-8	242899	8530	30917	29113	10334	0	155	0	0	1694
ZHY-35-9	241896	8841	30749	29378	10212	0	136	0	0	2554
ZHY-37-10	240589	10557	30744	30485	10816	0	99	0	0	2150
ZHY-37-11	242912	7957	31700	29303	10354	0	162	0	0	1471
ZHY-37-12	241408	9188	31548	30084	10652	0	165	0	0	1896
ZHY-37-15	240242	9368	30814	29682	10500	0	157	0	0	3616
ZHY-37-2	241052	9290	31501	30118	10673	0	142	0	0	2197
ZHY-37-3	240055	9633	30948	30043	10538	0	162	0	0	3404
ZHY-37-4	241787	8537	31368	29610	10295	0	142	0	0	2348
ZHY-37-6	242081	9088	31258	29813	10533	0	121	0	0	1613
ZHY-37-8	243008	9155	30071	29030	10196	0	184	0	0	1806
ZHY-37-9	241487	11793	28867	30043	10617	0	132	0	0	1893
ZHY-41-1	238942	12141	29809	31030	10920	0	111	0	0	3148
ZHY-41-10	238607	7991	30283	28334	9940	0	212	0	0	7159
ZHY-41-11	239786	8594	32689	30443	10840	0	149	0	0	2971
ZHY-41-12	227609	7990	28752	27279	9463	0	204	0	0	19689
ZHY-41-13	239325	12202	29624	31020	10806	0	130	0	0	2889
ZHY-41-2	238483	11957	29866	30924	10899	0	129	0	0	3734
ZHY-41-4	239063	12438	29353	30916	10875	0	93	0	0	3186
ZHY-41-6	238972	12555	28868	30620	10803	0	119	0	0	3645
ZHY-41-7	242365	7925	29915	28028	9812	0	157	0	0	3835
ZHY-41-9	239284	11743	30060	30981	10822	0	165	0	0	2953
ZHY-44-1	236235	11958	29288	30475	10771	0	216	0	0	6559
ZHY-44-10	238485	11493	31002	31455	11040	0	276	0	0	3060
ZHY-44-2	236859	11478	31050	31406	11122	0	284	0	0	4653
ZHY-44-3	236514	11612	29604	30369	10847	0	250	0	0	6310
ZHY-44-4	238189	12057	29707	30724	11040	0	174	0	0	4087
ZHY-44-5	238844	11984	30346	31112	11218	0	198	0	0	2866
ZHY-44-6	238568	11563	30321	30883	11001	0	263	0	0	3588
ZHY-44-9	237945	11642	30006	30768	10880	0	309	0	0	4447
