# Supplementary material for: Genomic insights into local adaptation and future climate-induced vulnerability of a keystone forest tree in East Asia
Source: Nat Commun. 2022 Nov 1;13:6541. doi: 10.1038/s41467-022-34206-8 (PMC9626627; doi:10.1038/s41467-022-34206-8)
Supplement: Supplementary file 8 — Source Data [file 41467_2022_34206_MOESM8_ESM.zip › Source data/supplementary_figures/gene_load/deleterious.scount]

#IID	HOM_REF_CT	HOM_ALT_SNP_CT	HET_SNP_CT	DIPLOID_TRANSITION_CT	DIPLOID_TRANSVERSION_CT	DIPLOID_NONSNP_NONSYMBOLIC_CT	DIPLOID_SINGLETON_CT	HAP_REF_INCL_FEMALE_Y_CT	HAP_ALT_INCL_FEMALE_Y_CT	MISSING_INCL_FEMALE_Y_CT
LiuJQ-MZL-2013-249-1	85731	1432	5833	4016	3249	0	179	0	0	2627
LiuJQ-MZL-2013-249-10	84537	1454	5807	3964	3297	0	180	0	0	3825
LiuJQ-MZL-2013-249-3	86126	1435	5976	4063	3348	0	146	0	0	2086
LiuJQ-MZL-2013-249-4	85886	1357	6110	4087	3380	0	192	0	0	2270
LiuJQ-MZL-2013-249-5	84031	2510	7969	5732	4747	0	164	0	0	1113
LiuJQ-MZL-2013-249-6	85496	1447	6000	4064	3383	0	157	0	0	2680
LiuJQ-MZL-2013-249-7	85649	1464	5783	3960	3287	0	156	0	0	2727
LiuJQ-MZL-2013-249-8	83494	2561	7840	5602	4799	0	121	0	0	1728
LiuJQ-MZL-2013-249-9	82053	1009	8572	5223	4358	0	198	0	0	3989
LiuJQ-MZL-2013-262-1	83804	1406	6862	4513	3755	0	158	0	0	3551
LiuJQ-MZL-2013-262-10	84747	1455	5682	3916	3221	0	171	0	0	3739
LiuJQ-MZL-2013-262-11	82867	1579	5452	3798	3233	0	166	0	0	5725
LiuJQ-MZL-2013-262-3	83849	947	8969	5346	4570	0	184	0	0	1858
LiuJQ-MZL-2013-262-5	83797	2527	7667	5590	4604	0	171	0	0	1632
LiuJQ-MZL-2013-262-6	77930	2468	7473	5471	4470	0	209	0	0	7752
LiuJQ-MZL-2013-262-7	82164	1058	8997	5448	4607	0	191	0	0	3404
LiuJQ-MZL-2013-262-8	78463	1364	5633	3788	3209	0	210	0	0	10163
LiuJQ-MZL-2013-262-9	84334	1574	5894	4196	3272	0	159	0	0	3821
LiuJQ-MZL-2013-283-1	84442	3167	6729	5440	4456	0	163	0	0	1285
LiuJQ-MZL-2013-283-10	84043	2583	7908	5710	4781	0	188	0	0	1089
LiuJQ-MZL-2013-283-12	83912	1055	9216	5621	4650	0	184	0	0	1440
LiuJQ-MZL-2013-283-15	84615	1485	8493	5442	4536	0	155	0	0	1030
LiuJQ-MZL-2013-283-3	84069	2555	7581	5542	4594	0	154	0	0	1418
LiuJQ-MZL-2013-283-4	83032	1414	6744	4473	3685	0	167	0	0	4433
LiuJQ-MZL-2013-283-5	84945	1066	9067	5491	4642	0	184	0	0	545
LiuJQ-MZL-2013-283-6	83915	2516	7934	5651	4799	0	187	0	0	1258
LiuJQ-MZL-2013-283-8	84257	1475	6524	4440	3559	0	322	0	0	3367
LiuJQ-MZL-2013-283-9	84200	1208	8204	5111	4301	0	181	0	0	2011
LiuJQ-MZL-2013-297-1	83931	2516	7961	5756	4721	0	151	0	0	1215
LiuJQ-MZL-2013-297-10	84097	2502	8065	5799	4768	0	141	0	0	959
LiuJQ-MZL-2013-297-2	83463	2497	7890	5676	4711	0	134	0	0	1773
LiuJQ-MZL-2013-297-3	83754	2390	7988	5662	4716	0	137	0	0	1491
LiuJQ-MZL-2013-297-4	84346	2453	7905	5621	4737	0	155	0	0	919
LiuJQ-MZL-2013-297-5	83066	2390	8042	5702	4730	0	136	0	0	2125
LiuJQ-MZL-2013-297-6	83741	2393	8082	5665	4810	0	163	0	0	1407
LiuJQ-MZL-2013-297-7	83203	2465	7766	5614	4617	0	134	0	0	2189
LiuJQ-MZL-2013-297-8	82063	2552	7738	5611	4679	0	161	0	0	3270
LiuJQ-MZL-2013-297-9	83196	2394	7756	5601	4549	0	149	0	0	2277
LiuJQ-MZL-2013-323-0	85453	1570	6114	4200	3484	0	112	0	0	2486
LiuJQ-MZL-2013-323-10	83106	2263	8256	5718	4801	0	158	0	0	1998
LiuJQ-MZL-2013-323-11	83411	1800	8408	5596	4612	0	135	0	0	2004
LiuJQ-MZL-2013-323-12	84582	1381	6445	4230	3596	0	105	0	0	3215
LiuJQ-MZL-2013-323-13	84613	2175	8077	5595	4657	0	95	0	0	758
LiuJQ-MZL-2013-323-4	84125	2315	7679	5398	4596	0	142	0	0	1504
LiuJQ-MZL-2013-323-5	85350	1362	6708	4411	3659	0	118	0	0	2203
LiuJQ-MZL-2013-323-6	83878	1385	6738	4461	3662	0	121	0	0	3622
LiuJQ-MZL-2013-323-7	83319	2279	7841	5471	4649	0	125	0	0	2184
LiuJQ-MZL-2013-323-9	83886	2277	7741	5453	4565	0	115	0	0	1719
ZHY-03-1	82744	2347	8213	5749	4811	0	189	0	0	2319
ZHY-03-10	82591	1954	8809	5850	4913	0	239	0	0	2269
ZHY-03-12	82040	2232	8280	5773	4739	0	61	0	0	3071
ZHY-03-17	82874	2194	8636	5906	4924	0	233	0	0	1919
ZHY-03-2	83213	2405	7989	5755	4639	0	110	0	0	2016
ZHY-03-3	82405	2532	7882	5681	4733	0	128	0	0	2804
ZHY-03-4	82576	2267	8464	5892	4839	0	197	0	0	2316
ZHY-03-6	81903	2178	8623	5901	4900	0	227	0	0	2919
ZHY-03-7	82999	2313	8210	5755	4768	0	145	0	0	2101
ZHY-03-9	82698	2403	8085	5787	4701	0	233	0	0	2437
ZHY-09-1	81966	1116	8875	5458	4533	0	183	0	0	3666
ZHY-09-11	85729	1796	6161	4366	3591	0	240	0	0	1937
ZHY-09-15	85782	1609	6347	4420	3536	0	282	0	0	1885
ZHY-09-16	83484	1489	7912	5051	4350	0	227	0	0	2738
ZHY-09-17	82207	1352	6643	4354	3641	0	258	0	0	5421
ZHY-09-18	86134	1771	6208	4372	3607	0	269	0	0	1510
ZHY-09-2	83749	2023	8228	5607	4644	0	183	0	0	1623
ZHY-09-6	85493	1845	5984	4261	3568	0	256	0	0	2301
ZHY-09-8	85325	1649	6087	4268	3468	0	235	0	0	2562
ZHY-10-1	82081	2381	7706	5512	4575	0	43	0	0	3455
ZHY-10-11	78954	2216	8009	5558	4667	0	47	0	0	6444
ZHY-10-13	83290	2415	7601	5431	4585	0	38	0	0	2317
ZHY-10-14	82895	2460	7498	5384	4574	0	47	0	0	2770
ZHY-10-15	79839	2633	7154	5331	4456	0	56	0	0	5997
ZHY-10-16	81280	2282	8054	5612	4724	0	30	0	0	4007
ZHY-10-3	83510	2557	7815	5627	4745	0	135	0	0	1741
ZHY-10-4	83258	1145	8900	5526	4519	0	88	0	0	2320
ZHY-10-6	85615	1644	6467	4500	3611	0	179	0	0	1897
ZHY-10-9	85545	1512	5866	4009	3369	0	234	0	0	2700
ZHY-14-1	85827	1451	5714	3879	3286	0	163	0	0	2631
ZHY-14-12	84048	2477	7870	5680	4667	0	157	0	0	1228
ZHY-14-13	82022	2401	7830	5599	4632	0	161	0	0	3370
ZHY-14-2	86449	1482	5895	3991	3386	0	171	0	0	1797
ZHY-14-3	84208	2494	7803	5612	4685	0	149	0	0	1118
ZHY-14-4	84232	2367	8042	5722	4687	0	197	0	0	982
ZHY-14-5	84040	2635	7874	5766	4743	0	154	0	0	1074
ZHY-14-6	83719	2616	7872	5749	4739	0	160	0	0	1416
ZHY-14-7	84822	1081	8949	5386	4644	0	156	0	0	771
ZHY-14-9	83763	2289	8379	5807	4861	0	160	0	0	1192
ZHY-16-1	83806	3427	5940	5157	4210	0	108	0	0	2450
ZHY-16-12	82861	2358	7780	5535	4603	0	142	0	0	2624
ZHY-16-13	82799	2382	7665	5474	4573	0	139	0	0	2777
ZHY-16-14	83856	2373	7908	5576	4705	0	156	0	0	1486
ZHY-16-15	81530	2465	7661	5549	4577	0	137	0	0	3967
ZHY-16-2	83315	2398	7663	5509	4552	0	139	0	0	2247
ZHY-16-3	85453	1346	5895	3952	3289	0	166	0	0	2929
ZHY-16-4	84112	3315	6131	5076	4370	0	110	0	0	2065
ZHY-16-6	83239	2402	7782	5552	4632	0	140	0	0	2200
ZHY-16-8	85022	1611	5791	4051	3351	0	142	0	0	3199
ZHY-17-1	83726	2377	8005	5648	4734	0	158	0	0	1515
ZHY-17-12	85305	1481	6130	4113	3498	0	125	0	0	2707
ZHY-17-13	82011	2272	7691	5434	4529	0	102	0	0	3649
ZHY-17-14	80801	2324	7800	5477	4647	0	152	0	0	4698
ZHY-17-15	84846	1348	6268	4152	3464	0	108	0	0	3161
ZHY-17-5	82004	2460	7743	5528	4675	0	170	0	0	3416
ZHY-17-6	82127	1179	8489	5279	4389	0	142	0	0	3828
ZHY-17-8	84763	1447	6183	4226	3404	0	131	0	0	3230
ZHY-17-9	82938	2373	7812	5592	4593	0	138	0	0	2500
ZHY-18-10	85779	1512	6410	4328	3594	0	49	0	0	1922
ZHY-18-13	82739	1136	8514	5302	4348	0	157	0	0	3234
ZHY-18-2	86335	1482	6263	4230	3515	0	65	0	0	1543
ZHY-18-3	86384	1520	6179	4192	3507	0	76	0	0	1540
ZHY-18-4	86386	1614	5924	4165	3373	0	147	0	0	1699
ZHY-18-5	86394	1469	6213	4184	3498	0	75	0	0	1547
ZHY-18-7	86527	1661	5791	4110	3342	0	157	0	0	1644
ZHY-18-8	84814	1366	6315	4208	3473	0	100	0	0	3128
ZHY-18-9	83950	1356	6421	4271	3506	0	155	0	0	3896
ZHY-19-10	86326	1363	6482	4303	3542	0	189	0	0	1452
ZHY-19-11	86369	1428	6267	4232	3463	0	115	0	0	1559
ZHY-19-12	85288	1543	6383	4309	3617	0	201	0	0	2409
ZHY-19-13	83643	1050	8695	5363	4382	0	95	0	0	2235
ZHY-19-14	83958	1131	8950	5502	4579	0	107	0	0	1584
ZHY-19-15	84063	1177	8740	5376	4541	0	143	0	0	1643
ZHY-19-5	85278	1540	6258	4225	3573	0	81	0	0	2547
ZHY-19-6	86522	1418	6453	4306	3565	0	135	0	0	1230
ZHY-19-8	85610	1436	6447	4320	3563	0	29	0	0	2130
ZHY-19-9	85902	1461	6360	4288	3533	0	78	0	0	1900
ZHY-21-1	83108	2465	7786	5585	4666	0	152	0	0	2264
ZHY-21-11	83963	2442	7699	5582	4559	0	131	0	0	1519
ZHY-21-12	83913	2487	7818	5572	4733	0	141	0	0	1405
ZHY-21-14	83719	2304	7755	5439	4620	0	159	0	0	1845
ZHY-21-2	83807	2813	7124	5377	4560	0	133	0	0	1879
ZHY-21-3	83836	2482	7648	5491	4639	0	180	0	0	1657
ZHY-21-4	83937	2469	7484	5389	4564	0	155	0	0	1733
ZHY-21-5	83616	2404	7784	5549	4639	0	124	0	0	1819
ZHY-21-7	83160	2424	7675	5517	4582	0	128	0	0	2364
ZHY-21-8	84307	2383	8028	5748	4663	0	154	0	0	905
ZHY-22-1	83686	2513	7881	5642	4752	0	148	0	0	1543
ZHY-22-10	84253	2436	7867	5611	4692	0	130	0	0	1067
ZHY-22-11	84039	2901	6806	5328	4379	0	73	0	0	1877
ZHY-22-12	83531	2430	7820	5573	4677	0	123	0	0	1842
ZHY-22-3	83641	2364	7863	5535	4692	0	100	0	0	1755
ZHY-22-6	83870	2319	8019	5622	4716	0	120	0	0	1415
ZHY-22-7	84401	2427	7658	5450	4635	0	119	0	0	1137
ZHY-22-8	83990	2626	7755	5686	4695	0	118	0	0	1252
ZHY-22-9	84151	2446	7777	5527	4696	0	122	0	0	1249
ZHY-25-10	83635	1766	8266	5442	4590	0	133	0	0	1956
ZHY-25-11	84618	1147	8743	5345	4545	0	142	0	0	1115
ZHY-25-12	82853	2438	7922	5640	4720	0	129	0	0	2410
ZHY-25-13	85790	1434	6011	4038	3407	0	73	0	0	2388
ZHY-25-14	86544	1442	6271	4230	3483	0	79	0	0	1366
ZHY-25-3	84205	2392	7820	5498	4714	0	145	0	0	1206
ZHY-25-4	84165	1076	8791	5378	4489	0	144	0	0	1591
ZHY-25-7	83465	2341	8006	5653	4694	0	126	0	0	1811
ZHY-25-8	83244	2393	7840	5608	4625	0	121	0	0	2146
ZHY-25-9	84077	2334	7788	5491	4631	0	109	0	0	1424
ZHY-26-1	86307	1426	6259	4268	3417	0	170	0	0	1631
ZHY-26-10	84929	1472	7227	4767	3932	0	144	0	0	1995
ZHY-26-11	83092	2328	7831	5535	4624	0	119	0	0	2372
ZHY-26-12	84118	2438	7683	5542	4579	0	129	0	0	1384
ZHY-26-13	85931	1499	6088	4189	3398	0	148	0	0	2105
ZHY-26-15	83752	2423	7939	5645	4717	0	130	0	0	1509
ZHY-26-2	85835	1356	6092	4093	3355	0	122	0	0	2340
ZHY-26-3	83391	2281	7897	5586	4592	0	130	0	0	2054
ZHY-26-4	84068	1431	5898	4033	3296	0	198	0	0	4226
ZHY-26-8	82316	1375	5995	3940	3430	0	133	0	0	5937
ZHY-31-1	84038	2506	6942	5100	4348	0	61	0	0	2137
ZHY-31-10	84289	2497	7033	5182	4348	0	63	0	0	1804
ZHY-31-11	84338	2491	7276	5352	4415	0	75	0	0	1518
ZHY-31-12	84963	1719	7151	4832	4038	0	115	0	0	1790
ZHY-31-2	10327	260	945	656	549	0	58	0	0	84091
ZHY-31-3	84153	2539	7094	5239	4394	0	66	0	0	1837
ZHY-31-4	83278	2378	7310	5309	4379	0	72	0	0	2657
ZHY-31-7	84207	1759	7042	4759	4042	0	152	0	0	2615
ZHY-31-8	84033	2492	7231	5273	4450	0	54	0	0	1867
ZHY-33-1	83971	2771	6951	5292	4430	0	71	0	0	1930
ZHY-33-10	85002	1676	7467	4977	4166	0	85	0	0	1478
ZHY-33-11	84632	2667	6957	5251	4373	0	60	0	0	1367
ZHY-33-12	84898	1602	7376	4926	4052	0	83	0	0	1747
ZHY-33-3	84405	2631	6830	5125	4336	0	61	0	0	1757
ZHY-33-6	84948	1584	6982	4630	3936	0	110	0	0	2109
ZHY-33-7	84206	2639	6873	5154	4358	0	70	0	0	1905
ZHY-33-8	84618	2667	6957	5265	4359	0	48	0	0	1381
ZHY-33-9	85468	1681	7091	4667	4105	0	85	0	0	1383
ZHY-34-1	85209	1662	7477	4979	4160	0	4	0	0	1275
ZHY-34-11	86296	2663	5725	4616	3772	0	10	0	0	939
ZHY-34-12	86034	1637	7105	4804	3938	0	75	0	0	847
ZHY-34-13	85350	1719	7392	5013	4098	0	3	0	0	1162
ZHY-34-14	84038	2646	6933	5214	4365	0	60	0	0	2006
ZHY-34-2	84731	1664	7122	4808	3978	0	13	0	0	2106
ZHY-34-4	85677	2441	5738	4469	3710	0	21	0	0	1767
ZHY-34-5	85208	1663	7278	4876	4065	0	7	0	0	1474
ZHY-34-7	85293	2253	6316	4663	3906	0	12	0	0	1761
ZHY-34-9	85223	1574	7544	5002	4116	0	6	0	0	1282
ZHY-35-1	84836	1742	7536	5082	4196	0	95	0	0	1509
ZHY-35-10	84848	2375	7359	5319	4415	0	55	0	0	1041
ZHY-35-2	85455	1814	7533	5103	4244	0	77	0	0	821
ZHY-35-3	84695	2093	7430	5248	4275	0	102	0	0	1405
ZHY-35-4	84888	2231	7394	5212	4413	0	90	0	0	1110
ZHY-35-5	84883	2611	6816	5150	4277	0	91	0	0	1313
ZHY-35-6	85097	1720	7595	5074	4241	0	101	0	0	1211
ZHY-35-7	85161	1806	7387	5003	4190	0	93	0	0	1269
ZHY-35-8	85449	1699	7456	4988	4167	0	76	0	0	1019
ZHY-35-9	84981	1869	7472	5053	4288	0	73	0	0	1301
ZHY-37-10	84905	2307	7310	5221	4396	0	76	0	0	1101
ZHY-37-11	85500	1667	7675	5133	4209	0	100	0	0	781
ZHY-37-12	85141	2047	7546	5248	4345	0	88	0	0	889
ZHY-37-15	84524	2113	7166	5115	4164	0	83	0	0	1820
ZHY-37-2	85133	1963	7444	5129	4278	0	90	0	0	1083
ZHY-37-3	84474	1935	7489	5190	4234	0	87	0	0	1725
ZHY-37-4	85080	1844	7602	5120	4326	0	87	0	0	1097
ZHY-37-6	85174	1938	7741	5229	4450	0	75	0	0	770
ZHY-37-8	85602	1898	7244	5061	4081	0	84	0	0	879
ZHY-37-9	85445	2465	6884	5084	4265	0	81	0	0	829
ZHY-41-1	84219	2526	7172	5269	4429	0	29	0	0	1706
ZHY-41-10	84066	1588	7114	4716	3986	0	89	0	0	2855
ZHY-41-11	84472	1709	7749	5106	4352	0	65	0	0	1693
ZHY-41-12	80239	1703	6845	4696	3852	0	92	0	0	6836
ZHY-41-13	84214	2576	7045	5240	4381	0	76	0	0	1788
ZHY-41-2	83891	2467	7139	5181	4425	0	71	0	0	2126
ZHY-41-4	84283	2610	7099	5251	4458	0	47	0	0	1631
ZHY-41-6	84462	2605	6797	5095	4307	0	52	0	0	1759
ZHY-41-7	84909	1730	7226	4854	4102	0	94	0	0	1758
ZHY-41-9	84332	2500	7185	5301	4384	0	80	0	0	1606
ZHY-44-1	83262	2599	6887	5232	4254	0	106	0	0	2875
ZHY-44-10	84250	2383	7289	5335	4337	0	104	0	0	1701
ZHY-44-2	83670	2491	7359	5469	4381	0	141	0	0	2103
ZHY-44-3	83372	2333	7114	5218	4229	0	113	0	0	2804
ZHY-44-4	84346	2405	7109	5182	4332	0	89	0	0	1763
ZHY-44-5	84514	2505	7097	5302	4300	0	88	0	0	1507
ZHY-44-6	84176	2438	7181	5246	4373	0	121	0	0	1828
ZHY-44-9	83816	2390	7201	5243	4348	0	107	0	0	2216
