# Supplementary material for: Genomic insights into local adaptation and future climate-induced vulnerability of a keystone forest tree in East Asia
Source: Nat Commun. 2022 Nov 1;13:6541. doi: 10.1038/s41467-022-34206-8 (PMC9626627; doi:10.1038/s41467-022-34206-8)
Supplement: Supplementary file 8 — Source Data [file 41467_2022_34206_MOESM8_ESM.zip › Source data/supplementary_figures/manhatton/data3_filter1_bio1.txt]

ID	CHR	BP	P	TYPE	Q
chr1:441011	1	441011	0.000985802200571	SNP	0.424250705587524
chr1:904915	1	904915	0.000369747496664	SNP	0.359556988048696
chr1:1536251	1	1536251	0.000109007003696	SNP	0.30043999582166
chr1:1647840	1	1647840	0.000856968466376	SNP	0.415675927130121
chr1:1869045	1	1869045	0.000800993423648	SNP	0.411750172670964
chr1:1869202	1	1869202	0.000919654606725	SNP	0.420498996488226
chr1:2224545	1	2224545	0.000666580980536	SNP	0.395893831155723
chr1:2361855	1	2361855	0.000137816358387	SNP	0.318298523518763
chr1:2368108	1	2368108	5.36881459389e-06	SNP	0.120590403290159
chr1:2374084	1	2374084	0.000963490278914	SNP	0.422779524407131
chr1:2374327	1	2374327	0.000719778580922	SNP	0.403425131471398
chr1:2374442	1	2374442	0.00012609058102	SNP	0.310004552539753
chr1:2376943	1	2376943	0.000215850189305	SNP	0.336959157199621
chr1:2377240	1	2377240	0.000395332225928	SNP	0.36142751367731
chr1:2432585	1	2432585	0.000453779623545	SNP	0.367491124406439
chr1:2432601	1	2432601	0.000236867770724	SNP	0.344580606694335
chr1:2433169	1	2433169	0.000533392450995	SNP	0.374183695405391
chr1:2436629	1	2436629	0.00099847812611	SNP	0.425574163361437
chr1:2441109	1	2441109	0.000850248118321	SNP	0.41550489437207
chr1:2443070	1	2443070	0.000726035556929	SNP	0.403677684740807
chr1:2443593	1	2443593	0.000735824170341	SNP	0.405461937807629
chr1:2443597	1	2443597	0.00072006349827	SNP	0.403425131471398
chr1:2444256	1	2444256	0.000716420078724	SNP	0.402784132872834
chr1:2444352	1	2444352	0.000665028799181	SNP	0.39564301968492
chr1:2446473	1	2446473	0.000744782854886	SNP	0.406941742399532
chr1:2446545	1	2446545	0.000656153591358	SNP	0.394124435468981
chr1:2448115	1	2448115	0.000618857672526	SNP	0.38733833187625
chr1:2448138	1	2448138	0.000610406052058	SNP	0.386715648879417
chr1:2448699	1	2448699	0.000683363257208	SNP	0.398465915359911
chr1:2448774	1	2448774	0.000231552421682	SNP	0.341961912488817
chr1:2451401	1	2451401	0.000657508041085	SNP	0.394373199466818
chr1:2451696	1	2451696	0.000648113500752	SNP	0.392945801535904
chr1:2454188	1	2454188	0.000853937389504	SNP	0.415647778807179
chr1:2473034	1	2473034	0.000473643463277	SNP	0.368748775892568
chr1:2513573	1	2513573	0.000494827725694	SNP	0.370291026347637
chr1:2518141	1	2518141	0.000311641369557	SNP	0.35931861092091
chr1:2518300	1	2518300	0.000684673846468	SNP	0.398569573682245
chr1:2518844	1	2518844	0.000577254038692	SNP	0.380533221701625
chr1:2559619	1	2559619	0.000913777743505	SNP	0.419729151358722
chr1:3156081	1	3156081	3.66527031397e-05	SNP	0.226783342804718
chr1:3169811	1	3169811	0.000810261313479	SNP	0.412555701623784
chr1:3361106	1	3361106	0.000904945123799	SNP	0.419189366421306
chr1:3448356	1	3448356	0.000184035925803	SNP	0.332944220144224
chr1:3463446	1	3463446	0.000371740193786	SNP	0.359556988048696
chr1:3464911	1	3464911	0.000477465280097	SNP	0.369139555882833
chr1:3609788	1	3609788	0.000566229156462	SNP	0.379104341118203
chr1:3609982	1	3609982	0.000968154737082	SNP	0.423166870890347
chr1:3609994	1	3609994	0.000932338713558	SNP	0.421425346551452
chr1:5679172	1	5679172	0.000352540507202	SNP	0.35931861092091
chr1:5679178	1	5679178	0.000358281774812	SNP	0.359556988048696
chr1:5679218	1	5679218	0.000259148888285	SNP	0.351572665817329
chr1:5679224	1	5679224	0.000306438428479	SNP	0.35931861092091
chr1:5679227	1	5679227	0.00029038742294	SNP	0.357279506087019
chr1:5760948	1	5760948	0.000489622340216	SNP	0.370014509083192
chr1:5761342	1	5761342	0.000495128569535	SNP	0.370291026347637
chr1:5829936	1	5829936	0.000806531855546	SNP	0.412149308541065
chr1:5830497	1	5830497	0.000869971668571	SNP	0.417098473992754
chr1:5831161	1	5831161	0.000950300701667	SNP	0.42226925842048
chr1:5831230	1	5831230	6.99599295297e-05	SNP	0.270253854469938
chr1:5831249	1	5831249	0.000914546942518	SNP	0.41987510975726
chr1:5833127	1	5833127	0.000785464297246	SNP	0.410851505855788
chr1:5833128	1	5833128	0.000843228609336	SNP	0.415027379794367
chr1:5834168	1	5834168	0.000353863579017	SNP	0.35931861092091
chr1:5834617	1	5834617	0.000425297687878	SNP	0.364102033968915
chr1:5834995	1	5834995	0.000397805066129	SNP	0.361535755979862
chr1:5836986	1	5836986	0.000927389540627	SNP	0.420895336418836
chr1:5836993	1	5836993	0.000923073283899	SNP	0.420662762408049
chr1:5839009	1	5839009	0.000493009283428	SNP	0.370291026347637
chr1:5839624	1	5839624	0.0007671424508	SNP	0.409339205424046
chr1:5841603	1	5841603	0.000535615199988	SNP	0.374674886723584
chr1:5841783	1	5841783	0.00055314458215	SNP	0.377210724756552
chr1:5844981	1	5844981	0.000862339814539	SNP	0.416146059589319
chr1:5845053	1	5845053	0.000876293023173	SNP	0.417737901147829
chr1:5850086	1	5850086	0.000763138487864	SNP	0.409080159440904
chr1:5850264	1	5850264	0.000549330830438	SNP	0.377003031727636
chr1:5850375	1	5850375	0.000522510199516	SNP	0.373105558507851
chr1:5850600	1	5850600	0.000233556569778	SNP	0.343196166515204
chr1:5850910	1	5850910	0.00024524301849	SNP	0.348044584443225
chr1:5851799	1	5851799	0.000411068227998	SNP	0.361773205714703
chr1:5853977	1	5853977	0.000345528515006	SNP	0.35931861092091
chr1:5858727	1	5858727	0.000391030329514	SNP	0.361357738775877
chr1:5861195	1	5861195	0.000352018993305	SNP	0.35931861092091
chr1:5861256	1	5861256	0.000455958764608	SNP	0.367491124406439
chr1:5861722	1	5861722	0.000390624808912	SNP	0.36135257079637
chr1:5862410	1	5862410	0.000411429781281	SNP	0.361773205714703
chr1:5862449	1	5862449	0.000984353187929	SNP	0.42407527862207
chr1:5862507	1	5862507	0.000975236427115	SNP	0.423505597772722
chr1:5863521	1	5863521	0.000727824765492	SNP	0.403782784852065
chr1:5864179	1	5864179	0.000396728701445	SNP	0.36142751367731
chr1:5864181	1	5864181	0.000130434663667	SNP	0.312179508510607
chr1:5865352	1	5865352	0.000279525872054	SNP	0.354705642023665
chr1:5867763	1	5867763	0.000817122028271	SNP	0.413256713046931
chr1:5868310	1	5868310	0.000711307290348	SNP	0.402036271339102
chr1:5868571	1	5868571	0.000255383790156	SNP	0.350854788217678
chr1:5868635	1	5868635	0.000779332796776	SNP	0.410249484128918
chr1:5869026	1	5869026	0.000283168907252	SNP	0.354776272689117
chr1:5869548	1	5869548	0.000278242586372	SNP	0.354705642023665
chr1:5870721	1	5870721	0.000955675001548	SNP	0.422511825919258
chr1:5874608	1	5874608	0.000238420578649	SNP	0.34562488791914
chr1:5878509	1	5878509	0.000894866045531	SNP	0.418292525349052
chr1:5879382	1	5879382	0.00084022851046	SNP	0.415027379794367
chr1:5879494	1	5879494	0.000848756292149	SNP	0.415337163536811
chr1:5879521	1	5879521	0.000648865423115	SNP	0.392992360830457
chr1:5880202	1	5880202	0.000886389119671	SNP	0.417746984579323
chr1:5881010	1	5881010	0.000848783618203	SNP	0.415337163536811
chr1:5884362	1	5884362	0.000858257840726	SNP	0.415767966741576
chr1:5884879	1	5884879	0.000357193971944	SNP	0.35931861092091
chr1:5886769	1	5886769	0.000821588042086	SNP	0.413457722369466
chr1:5886830	1	5886830	0.000367064247541	SNP	0.359556988048696
chr1:5887610	1	5887610	0.00034232744985	SNP	0.35931861092091
chr1:5887742	1	5887742	0.000309768725879	SNP	0.35931861092091
chr1:5887762	1	5887762	0.000235568248839	SNP	0.34391906960135
chr1:5888309	1	5888309	0.000581112052346	SNP	0.381189845616024
chr1:5890122	1	5890122	0.00020767956164	SNP	0.335490339065361
chr1:5890904	1	5890904	0.0006450095673	SNP	0.392137855909336
chr1:5891379	1	5891379	0.000664441191474	SNP	0.39564301968492
chr1:5891408	1	5891408	0.000351838277731	SNP	0.35931861092091
chr1:5891626	1	5891626	0.000661150894605	SNP	0.394949095978254
chr1:5892146	1	5892146	0.000356826033344	SNP	0.35931861092091
chr1:6534813	1	6534813	0.000757637368624	SNP	0.408451398321637
chr1:6551022	1	6551022	0.000686682049493	SNP	0.398683319951844
chr1:6575158	1	6575158	0.000363524528381	SNP	0.359556988048696
chr1:6589082	1	6589082	0.000801025072004	SNP	0.411750172670964
chr1:6590674	1	6590674	0.000391004957669	SNP	0.361357738775877
chr1:6590703	1	6590703	0.000608794266629	SNP	0.38648800151732
chr1:6595386	1	6595386	0.0005336557315	SNP	0.374183695405391
chr1:6595484	1	6595484	0.000915125962484	SNP	0.419906431014913
chr1:6595510	1	6595510	0.000613931091016	SNP	0.387145180145757
chr1:6605611	1	6605611	0.00015804390911	SNP	0.325475036085233
chr1:6605714	1	6605714	0.000151815978547	SNP	0.323423294451918
chr1:6605803	1	6605803	0.00017421844219	SNP	0.331605092349396
chr1:6605837	1	6605837	0.000155757058597	SNP	0.323935334448718
chr1:6606071	1	6606071	0.000119881664027	SNP	0.304854057974024
chr1:6606521	1	6606521	0.000174983699786	SNP	0.331605092349396
chr1:6606633	1	6606633	0.000150423416935	SNP	0.323349883693367
chr1:6606740	1	6606740	0.000159255620258	SNP	0.325533720634854
chr1:6606999	1	6606999	0.000151425644386	SNP	0.323423294451918
chr1:6607759	1	6607759	0.000680800860493	SNP	0.398069178218789
chr1:6607860	1	6607860	0.000155617501697	SNP	0.323871416590366
chr1:6607893	1	6607893	0.000152713950664	SNP	0.323533625873916
chr1:6608154	1	6608154	0.000154959902726	SNP	0.323871416590366
chr1:6608266	1	6608266	0.000103536986205	SNP	0.298465890390425
chr1:6608286	1	6608286	0.00011798608991	SNP	0.304017822444861
chr1:6608318	1	6608318	0.000271268601571	SNP	0.354705642023665
chr1:6608415	1	6608415	0.000271774568075	SNP	0.354705642023665
chr1:6608482	1	6608482	0.000224861023945	SNP	0.340327561235593
chr1:6608493	1	6608493	0.000111835309414	SNP	0.30043999582166
chr1:6608496	1	6608496	0.000214597136513	SNP	0.33649447208818
chr1:6608560	1	6608560	0.000216151645681	SNP	0.33704599466883
chr1:6608658	1	6608658	0.000240436705089	SNP	0.346354368874355
chr1:6608666	1	6608666	0.00026060188709	SNP	0.352124443946679
chr1:6608730	1	6608730	0.000453310558713	SNP	0.367491124406439
chr1:6608861	1	6608861	0.000228458395345	SNP	0.341324928145868
chr1:6608960	1	6608960	0.000154250132312	SNP	0.323871416590366
chr1:6609213	1	6609213	0.000166044915206	SNP	0.327826052690279
chr1:6609818	1	6609818	0.000180860045982	SNP	0.331605092349396
chr1:6609885	1	6609885	0.000195943750453	SNP	0.334958074529724
chr1:6609967	1	6609967	0.000196532263407	SNP	0.335161622189796
chr1:6610135	1	6610135	0.00021356613766	SNP	0.336112433842113
chr1:6610664	1	6610664	0.000178892383234	SNP	0.331605092349396
chr1:6610806	1	6610806	0.000199841892159	SNP	0.335199689024765
chr1:6610917	1	6610917	0.000202734753319	SNP	0.335199689024765
chr1:6613516	1	6613516	0.000365372585033	SNP	0.359556988048696
chr1:6613763	1	6613763	0.00041109476041	SNP	0.361773205714703
chr1:6615500	1	6615500	0.000334919733473	SNP	0.35931861092091
chr1:6633284	1	6633284	0.00017891536967	SNP	0.331605092349396
chr1:6669416	1	6669416	0.000712808178322	SNP	0.402313978087503
chr1:6669720	1	6669720	0.00037100566345	SNP	0.359556988048696
chr1:6670267	1	6670267	0.000245357212073	SNP	0.348044584443225
chr1:6670703	1	6670703	0.000337954674732	SNP	0.35931861092091
chr1:6670823	1	6670823	0.00044112448293	SNP	0.365834487038068
chr1:6670945	1	6670945	0.000443734131498	SNP	0.366166053451386
chr1:6671134	1	6671134	0.000284126626341	SNP	0.355521920957106
chr1:6671340	1	6671340	0.000309162182333	SNP	0.35931861092091
chr1:6671519	1	6671519	0.00015851432718	SNP	0.325475036085233
chr1:6671637	1	6671637	0.000285213277881	SNP	0.355657242352794
chr1:6671863	1	6671863	0.000264897994088	SNP	0.353072242634009
chr1:6672665	1	6672665	0.000409881582476	SNP	0.361773205714703
chr1:6673185	1	6673185	0.000439555902791	SNP	0.365834487038068
chr1:6673708	1	6673708	0.000415654049469	SNP	0.362308070039764
chr1:6673750	1	6673750	0.000305040137916	SNP	0.359119505647311
chr1:6675201	1	6675201	0.000410425200604	SNP	0.361773205714703
chr1:6675473	1	6675473	0.000443706559416	SNP	0.366166053451386
chr1:6676341	1	6676341	0.000235181514154	SNP	0.343607292651807
chr1:6676935	1	6676935	0.000400792541466	SNP	0.361700154952783
chr1:6677355	1	6677355	0.000422164820245	SNP	0.363497035501155
chr1:6677478	1	6677478	0.000394907922782	SNP	0.36142751367731
chr1:6677814	1	6677814	0.000456304578537	SNP	0.367491124406439
chr1:6677825	1	6677825	0.00046994713567	SNP	0.368684046423238
chr1:6677906	1	6677906	0.000454000484491	SNP	0.367491124406439
chr1:6678203	1	6678203	0.000396445584899	SNP	0.36142751367731
chr1:6678243	1	6678243	0.000390824881215	SNP	0.36135257079637
chr1:6678470	1	6678470	0.000484082599617	SNP	0.369814171459881
chr1:6679166	1	6679166	0.000289695971821	SNP	0.357165181435287
chr1:6679516	1	6679516	0.00039989270795	SNP	0.361700154952783
chr1:6679531	1	6679531	0.000150688988919	SNP	0.323423294451918
chr1:6679789	1	6679789	0.000465124003986	SNP	0.368644255216935
chr1:6679832	1	6679832	0.000655519946873	SNP	0.394035966514809
chr1:6679849	1	6679849	0.000896891799958	SNP	0.418410366321187
chr1:6771755	1	6771755	0.000699218288618	SNP	0.400057749770719
chr1:6779781	1	6779781	0.000602620671465	SNP	0.384765494885463
chr1:6779786	1	6779786	0.000665555193136	SNP	0.395742740579753
chr1:7437223	1	7437223	0.000319592543012	SNP	0.35931861092091
chr1:7437236	1	7437236	0.000321701113169	SNP	0.35931861092091
chr1:9210616	1	9210616	0.000590210902263	SNP	0.382372763668892
chr1:9253149	1	9253149	0.000470499182045	SNP	0.368684046423238
chr1:10316232	1	10316232	0.000472863191238	SNP	0.368731748278377
chr1:10393023	1	10393023	0.000838228202766	SNP	0.414731293162914
chr1:10466498	1	10466498	0.000234546187796	SNP	0.343466008967636
chr1:10466937	1	10466937	0.000172602747524	SNP	0.330557419599103
chr1:10467416	1	10467416	0.000883072049949	SNP	0.417746984579323
chr1:10470508	1	10470508	0.00045411338386	SNP	0.367491124406439
chr1:10470847	1	10470847	0.000786496792727	SNP	0.410851505855788
chr1:10470886	1	10470886	0.000835506909502	SNP	0.41437549161302
chr1:10470905	1	10470905	0.00081832037467	SNP	0.413343246093401
chr1:10476571	1	10476571	0.00020467811458	SNP	0.335248389293703
chr1:10476631	1	10476631	0.000211954409814	SNP	0.33571125077383
chr1:10476754	1	10476754	0.000208293708785	SNP	0.335490339065361
chr1:10477089	1	10477089	0.000197666494678	SNP	0.335161622189796
chr1:10477155	1	10477155	0.000188354692784	SNP	0.33351493850057
chr1:10477243	1	10477243	0.000185919470741	SNP	0.333364026501026
chr1:10477404	1	10477404	0.000206572571165	SNP	0.335490339065361
chr1:10477530	1	10477530	0.000204893737749	SNP	0.335262521321502
chr1:10477614	1	10477614	0.000181461316687	SNP	0.33167048290142
chr1:10477685	1	10477685	0.000203004656131	SNP	0.335199689024765
chr1:10477695	1	10477695	0.000179125353613	SNP	0.331605092349396
chr1:10477942	1	10477942	0.000178263840417	SNP	0.331605092349396
chr1:10478113	1	10478113	0.000223838487503	SNP	0.340011784606159
chr1:10478253	1	10478253	0.000204259566847	SNP	0.335199689024765
chr1:10478345	1	10478345	0.000204535751943	SNP	0.335199689024765
chr1:10478420	1	10478420	0.000220089402697	SNP	0.338465286597192
chr1:10478570	1	10478570	0.000201228634343	SNP	0.335199689024765
chr1:10478626	1	10478626	0.000209654399033	SNP	0.335490339065361
chr1:10478653	1	10478653	0.000303093210369	SNP	0.358981683504978
chr1:10478703	1	10478703	0.000187757975586	SNP	0.333511355713574
chr1:10478742	1	10478742	0.000174877671704	SNP	0.331605092349396
chr1:10478779	1	10478779	0.000205233646199	SNP	0.335327834902717
chr1:10478828	1	10478828	0.000211648621213	SNP	0.335701124279329
chr1:10478845	1	10478845	0.000229548659713	SNP	0.341687666200932
chr1:10478857	1	10478857	0.000199464052901	SNP	0.335199689024765
chr1:10478873	1	10478873	0.000169411219585	SNP	0.328568175115335
chr1:10478884	1	10478884	0.000219317488637	SNP	0.337844117653269
chr1:10478918	1	10478918	0.000179733817899	SNP	0.331605092349396
chr1:10478961	1	10478961	0.000231584943483	SNP	0.341961912488817
chr1:10478965	1	10478965	0.000178321196584	SNP	0.331605092349396
chr1:10478994	1	10478994	0.000197639883905	SNP	0.335161622189796
chr1:10479112	1	10479112	0.0001669116584	SNP	0.327826052690279
chr1:10479316	1	10479316	0.00019258811273	SNP	0.334426137434911
chr1:10479324	1	10479324	0.000185611215791	SNP	0.333364026501026
chr1:10479799	1	10479799	0.000396813635257	SNP	0.36142751367731
chr1:10480134	1	10480134	0.000198834177969	SNP	0.335199689024765
chr1:10480192	1	10480192	0.000242879526609	SNP	0.347452241768637
chr1:10480203	1	10480203	0.000144791892198	SNP	0.319499732835384
chr1:10480221	1	10480221	0.000244213981389	SNP	0.348044584443225
chr1:10480239	1	10480239	0.000238881257422	SNP	0.345643307300289
chr1:10480256	1	10480256	0.000244525476476	SNP	0.348044584443225
chr1:10480282	1	10480282	0.000246711965472	SNP	0.348144028618643
chr1:10480290	1	10480290	0.000227876772363	SNP	0.341132157133596
chr1:10480375	1	10480375	0.000244569427707	SNP	0.348044584443225
chr1:10480400	1	10480400	0.000152900512796	SNP	0.323533625873916
chr1:10480470	1	10480470	0.000351982750786	SNP	0.35931861092091
chr1:10480473	1	10480473	0.000171023767043	SNP	0.329334841175259
chr1:10480478	1	10480478	0.000166023228102	SNP	0.327826052690279
chr1:10480534	1	10480534	0.000186971424991	SNP	0.333364748975641
chr1:10480584	1	10480584	0.000193219512645	SNP	0.334426137434911
chr1:10480585	1	10480585	0.000221217297325	SNP	0.338800864556705
chr1:10480601	1	10480601	0.000204285708583	SNP	0.335199689024765
chr1:10480615	1	10480615	0.000276465415506	SNP	0.354705642023665
chr1:10480629	1	10480629	0.000237562204311	SNP	0.345234197865529
chr1:10480652	1	10480652	0.000230313788059	SNP	0.341961912488817
chr1:10480666	1	10480666	0.000151335880576	SNP	0.323423294451918
chr1:10480723	1	10480723	0.000253233213389	SNP	0.3504771205282
chr1:10480795	1	10480795	0.000258547190869	SNP	0.351572665817329
chr1:10480818	1	10480818	0.000246673785762	SNP	0.348144028618643
chr1:10480955	1	10480955	0.000236204889749	SNP	0.344257464335191
chr1:10480958	1	10480958	0.000243544767834	SNP	0.347969381732508
chr1:10480979	1	10480979	0.00023099166839	SNP	0.341961912488817
chr1:10480981	1	10480981	0.000255025594727	SNP	0.350854788217678
chr1:10481015	1	10481015	0.000256841703519	SNP	0.350977580056795
chr1:10481041	1	10481041	0.000257974536684	SNP	0.351572665817329
chr1:10481065	1	10481065	0.000267340699841	SNP	0.353603760833346
chr1:10481099	1	10481099	0.000208569842334	SNP	0.335490339065361
chr1:10481141	1	10481141	0.000288813399896	SNP	0.357092624791643
chr1:10481180	1	10481180	0.000225882310299	SNP	0.340562187188011
chr1:10481207	1	10481207	0.000238593715559	SNP	0.345643307300289
chr1:10481288	1	10481288	0.000190149732785	SNP	0.33413442115439
chr1:10481336	1	10481336	0.000158754912309	SNP	0.325475036085233
chr1:10481533	1	10481533	0.000357517684504	SNP	0.35931861092091
chr1:10481574	1	10481574	0.000245717266262	SNP	0.348044584443225
chr1:10481634	1	10481634	0.000207561004991	SNP	0.335490339065361
chr1:10481663	1	10481663	0.000243398523119	SNP	0.347926439734454
chr1:10481696	1	10481696	0.000214792534792	SNP	0.336556950414477
chr1:10481734	1	10481734	0.000245191732217	SNP	0.348044584443225
chr1:10481735	1	10481735	0.000260651634004	SNP	0.352124443946679
chr1:10481747	1	10481747	0.000226874728863	SNP	0.341099306770224
chr1:10481759	1	10481759	0.000277942618405	SNP	0.354705642023665
chr1:10481793	1	10481793	0.000256181722901	SNP	0.350868439009782
chr1:10481859	1	10481859	0.000270305893196	SNP	0.354310666989491
chr1:10481885	1	10481885	0.000279192686884	SNP	0.354705642023665
chr1:10482101	1	10482101	0.000280994442643	SNP	0.354705642023665
chr1:10482102	1	10482102	0.000272253839888	SNP	0.354705642023665
chr1:10482108	1	10482108	0.000261797639858	SNP	0.352472652901032
chr1:10482185	1	10482185	0.00025177496218	SNP	0.35013161350356
chr1:10482240	1	10482240	0.00025391378578	SNP	0.350556599048768
chr1:10482256	1	10482256	0.000252495357923	SNP	0.350148932959229
chr1:10482385	1	10482385	0.000375246811772	SNP	0.359701124793228
chr1:10482420	1	10482420	0.000227908570534	SNP	0.341132157133596
chr1:10482624	1	10482624	0.00074097393923	SNP	0.406503911079042
chr1:10483504	1	10483504	0.000601935635349	SNP	0.384765494885463
chr1:11290936	1	11290936	0.000431497723794	SNP	0.364775674154736
chr1:11580964	1	11580964	0.000838940642073	SNP	0.414888801880727
chr1:11581953	1	11581953	0.000204483176485	SNP	0.335199689024765
chr1:14701992	1	14701992	9.38955346033e-05	SNP	0.290649642625613
chr1:14702008	1	14702008	0.000507554988823	SNP	0.371414750922897
chr1:14702021	1	14702021	0.000558537730981	SNP	0.378025098544552
chr1:14702276	1	14702276	0.000599458649988	SNP	0.383881560662911
chr1:14702546	1	14702546	0.000615647657141	SNP	0.387279085803209
chr1:14702604	1	14702604	0.000341352015931	SNP	0.35931861092091
chr1:14702618	1	14702618	0.000328565007747	SNP	0.35931861092091
chr1:14702682	1	14702682	0.000341424637863	SNP	0.35931861092091
chr1:14702815	1	14702815	5.57323553642e-05	SNP	0.256175357405908
chr1:14702979	1	14702979	0.000530457937674	SNP	0.373790856347446
chr1:14703131	1	14703131	0.000809050791051	SNP	0.412426530553658
chr1:14704112	1	14704112	0.000597034553293	SNP	0.383519442951551
chr1:14704371	1	14704371	0.00012654224926	SNP	0.310056921441748
chr1:14704603	1	14704603	0.000453346437653	SNP	0.367491124406439
chr1:14705252	1	14705252	0.000261752415342	SNP	0.352472652901032
chr1:14705389	1	14705389	0.00034273699196	SNP	0.35931861092091
chr1:14705393	1	14705393	0.000322226288182	SNP	0.35931861092091
chr1:14705411	1	14705411	0.000353460739233	SNP	0.35931861092091
chr1:14705952	1	14705952	0.000242891668796	SNP	0.347452241768637
chr1:14705954	1	14705954	0.000497366683616	SNP	0.370378844417572
chr1:14706487	1	14706487	0.00033722270366	SNP	0.35931861092091
chr1:14706599	1	14706599	0.000300692591573	SNP	0.358912456500925
chr1:14707292	1	14707292	0.00043343726325	SNP	0.364944145882426
chr1:14707422	1	14707422	0.000401234058074	SNP	0.361700154952783
chr1:14707509	1	14707509	0.000335556256347	SNP	0.35931861092091
chr1:14707650	1	14707650	0.000406205766866	SNP	0.361773205714703
chr1:14707724	1	14707724	0.000416126741585	SNP	0.362401530069639
chr1:14707768	1	14707768	0.000430221972488	SNP	0.364568964757141
chr1:14707846	1	14707846	0.000375644329099	SNP	0.359701124793228
chr1:14707883	1	14707883	0.000300507789805	SNP	0.358912456500925
chr1:14707891	1	14707891	0.000414755803728	SNP	0.362308070039764
chr1:14708112	1	14708112	0.00043768534529	SNP	0.365476745085408
chr1:14708115	1	14708115	0.000379701367409	SNP	0.359885652141808
chr1:14708193	1	14708193	0.000407803470285	SNP	0.361773205714703
chr1:14708397	1	14708397	0.000427351991847	SNP	0.3642949275678
chr1:14708405	1	14708405	0.000457904836279	SNP	0.367491124406439
chr1:14708610	1	14708610	0.000389260938832	SNP	0.361235390474806
chr1:14708723	1	14708723	0.000480785582145	SNP	0.369254587246655
chr1:14708750	1	14708750	0.000427543779889	SNP	0.3642949275678
chr1:14708904	1	14708904	0.000351848313207	SNP	0.35931861092091
chr1:14709090	1	14709090	0.000401870110313	SNP	0.361700154952783
chr1:14709092	1	14709092	0.000774131057392	SNP	0.41012357155182
chr1:15110063	1	15110063	0.000732532209429	SNP	0.404576754343034
chr1:15114813	1	15114813	0.000592856955417	SNP	0.382831255207901
chr1:15115254	1	15115254	0.000551856199066	SNP	0.377189875420059
chr1:15436135	1	15436135	0.000753991338462	SNP	0.407976685767738
chr1:15436213	1	15436213	0.000780929064899	SNP	0.410249484128918
chr1:15436225	1	15436225	0.000857857107214	SNP	0.415713733633598
chr1:15436261	1	15436261	0.000831464559376	SNP	0.414168210164915
chr1:16783924	1	16783924	0.000453036341977	SNP	0.367491124406439
chr1:16839624	1	16839624	0.000592814084958	SNP	0.382831255207901
chr1:16844791	1	16844791	0.000557401410295	SNP	0.377793816694384
chr1:16893691	1	16893691	0.000488372294159	SNP	0.370014509083192
chr1:16894446	1	16894446	0.000379405116487	SNP	0.359885652141808
chr1:16955065	1	16955065	0.000850449086679	SNP	0.41550489437207
chr1:16955153	1	16955153	0.000602633946167	SNP	0.384765494885463
chr1:16955185	1	16955185	0.00037974138057	SNP	0.359885652141808
chr1:16955189	1	16955189	0.000665085216699	SNP	0.39564301968492
chr1:16955336	1	16955336	0.000705973782124	SNP	0.400965960590497
chr1:16955583	1	16955583	0.000396683777681	SNP	0.36142751367731
chr1:16955954	1	16955954	0.000490495129493	SNP	0.370014509083192
chr1:16956139	1	16956139	0.000530750023098	SNP	0.37381965746477
chr1:16957141	1	16957141	0.000230783421068	SNP	0.341961912488817
chr1:16990819	1	16990819	0.000377106171705	SNP	0.359701124793228
chr1:16990902	1	16990902	0.000533955428657	SNP	0.374305648192563
chr1:16990961	1	16990961	0.000974799072212	SNP	0.423505597772722
chr1:16991085	1	16991085	0.000734878710258	SNP	0.405241082982207
chr1:16991096	1	16991096	0.000802262466655	SNP	0.41183431813559
chr1:17112849	1	17112849	0.00014019373352	SNP	0.318862952786457
chr1:17113005	1	17113005	0.000141600252404	SNP	0.318862952786457
chr1:17113095	1	17113095	0.000155494099647	SNP	0.323871416590366
chr1:17118605	1	17118605	0.000308764240496	SNP	0.35931861092091
chr1:17219454	1	17219454	0.000807279137434	SNP	0.412215463257019
chr1:17331141	1	17331141	0.000491531173196	SNP	0.370014509083192
chr1:17331362	1	17331362	0.000533110148004	SNP	0.374183695405391
chr1:17331604	1	17331604	0.000502462413932	SNP	0.371260164547689
chr1:17331895	1	17331895	0.00054548689737	SNP	0.375838687753976
chr1:17331912	1	17331912	0.000507031873497	SNP	0.371260164547689
chr1:17679965	1	17679965	0.000788125543342	SNP	0.410897225577439
chr1:17704066	1	17704066	0.000268880026937	SNP	0.353722635068813
chr1:17850894	1	17850894	0.000195062106525	SNP	0.334958074529724
chr1:17851017	1	17851017	0.000204866456618	SNP	0.335262521321502
chr1:17857280	1	17857280	0.000374380253693	SNP	0.359701124793228
chr1:18063236	1	18063236	0.000957429844741	SNP	0.422637892819018
chr1:18108221	1	18108221	0.000259645581907	SNP	0.351572665817329
chr1:18108520	1	18108520	0.000506410639913	SNP	0.371260164547689
chr1:18109098	1	18109098	0.000258733941948	SNP	0.351572665817329
chr1:18407131	1	18407131	0.000376007883297	SNP	0.359701124793228
chr1:18591541	1	18591541	0.000376915327338	SNP	0.359701124793228
chr1:18592162	1	18592162	0.000564138307241	SNP	0.379047005568789
chr1:18592284	1	18592284	0.000411932010149	SNP	0.361909241075301
chr1:18592325	1	18592325	0.000568074943772	SNP	0.379443873390918
chr1:18592348	1	18592348	0.000517937764692	SNP	0.373105558507851
chr1:18592364	1	18592364	0.000554608351932	SNP	0.377318591025108
chr1:18593620	1	18593620	0.000565338699633	SNP	0.379047005568789
chr1:18593656	1	18593656	0.000539939371776	SNP	0.375287190617868
chr1:18593987	1	18593987	0.000588609155422	SNP	0.382357436804712
chr1:18594251	1	18594251	0.000651448504035	SNP	0.393349195331239
chr1:18594510	1	18594510	0.000540347331402	SNP	0.375287190617868
chr1:18596625	1	18596625	0.000593497167995	SNP	0.382831255207901
chr1:18596989	1	18596989	0.00091861015888	SNP	0.420475554991325
chr1:18597871	1	18597871	0.000985599770482	SNP	0.424250705587524
chr1:18598230	1	18598230	0.000976342694676	SNP	0.423505597772722
chr1:18598682	1	18598682	0.000725268428792	SNP	0.403677684740807
chr1:18603862	1	18603862	0.000959082850198	SNP	0.422701869477433
chr1:19003737	1	19003737	0.000969684644377	SNP	0.423369237775444
chr1:19311435	1	19311435	0.000646981804385	SNP	0.392498872700944
chr1:19618020	1	19618020	0.00084709779538	SNP	0.415328386084115
chr1:19619100	1	19619100	0.000680231424302	SNP	0.398004389294511
chr1:19619459	1	19619459	0.000592057021317	SNP	0.38271760516864
chr1:19620648	1	19620648	0.000623356842668	SNP	0.388182816776047
chr1:19622776	1	19622776	0.000858439323452	SNP	0.415767966741576
chr1:19622999	1	19622999	0.00078930076406	SNP	0.410940517441151
chr1:19623808	1	19623808	0.000750792398679	SNP	0.407817078833755
chr1:19624830	1	19624830	0.000721030466311	SNP	0.403663628230649
chr1:19626445	1	19626445	0.000994864263391	SNP	0.425280296759979
chr1:19626461	1	19626461	0.000945776245497	SNP	0.422126901782268
chr1:19628143	1	19628143	0.00084316365302	SNP	0.415027379794367
chr1:19628688	1	19628688	0.000146884181458	SNP	0.321429948378317
chr1:19629625	1	19629625	0.000350876253367	SNP	0.35931861092091
chr1:19630513	1	19630513	0.000832200309044	SNP	0.414272264857668
chr1:19636151	1	19636151	0.000304050194879	SNP	0.359119505647311
chr1:19797574	1	19797574	0.000319110945611	SNP	0.35931861092091
chr1:19892911	1	19892911	0.000469235215947	SNP	0.368684046423238
chr1:20005838	1	20005838	0.000983048148613	SNP	0.424072388058825
chr1:20949660	1	20949660	0.000184442475215	SNP	0.332944220144224
chr1:20949672	1	20949672	0.000207299560845	SNP	0.335490339065361
chr1:20949691	1	20949691	0.000235835674208	SNP	0.34403992314306
chr1:20955780	1	20955780	0.000861533289026	SNP	0.416146059589319
chr1:20955781	1	20955781	0.000836938579157	SNP	0.41437549161302
chr1:20957822	1	20957822	0.000221902445817	SNP	0.339192590750499
chr1:21619114	1	21619114	0.000731699797083	SNP	0.404502969723713
chr1:21619196	1	21619196	0.000496016544474	SNP	0.370303840470627
chr1:22142572	1	22142572	0.00089483708056	SNP	0.418292525349052
chr1:22464229	1	22464229	0.00053581514546	SNP	0.374682652016846
chr1:22469935	1	22469935	0.000330642823167	SNP	0.35931861092091
chr1:22670041	1	22670041	5.08011812321e-05	SNP	0.252826647636631
chr1:22670121	1	22670121	0.000178314648155	SNP	0.331605092349396
chr1:22670602	1	22670602	0.000110582556736	SNP	0.30043999582166
chr1:22670620	1	22670620	0.000159203745598	SNP	0.325533720634854
chr1:22892886	1	22892886	0.000924633946637	SNP	0.420662762408049
chr1:23026590	1	23026590	0.000956193101039	SNP	0.422511825919258
chr1:23037308	1	23037308	0.000970676410523	SNP	0.423420085475044
chr1:23070192	1	23070192	0.000296521934942	SNP	0.358169430991752
chr1:23077541	1	23077541	0.000386647971527	SNP	0.361143516482392
chr1:23077561	1	23077561	0.00032672993994	SNP	0.35931861092091
chr1:23077612	1	23077612	0.00021849684011	SNP	0.337844117653269
chr1:23094752	1	23094752	0.00082986913335	SNP	0.414012570272461
chr1:23094812	1	23094812	0.000843008727895	SNP	0.415027379794367
chr1:23095312	1	23095312	0.00035884529592	SNP	0.359556988048696
chr1:23095322	1	23095322	0.000332108305286	SNP	0.35931861092091
chr1:23096876	1	23096876	0.000488309363262	SNP	0.370014509083192
chr1:23097083	1	23097083	0.000507420486103	SNP	0.371361981057453
chr1:23097098	1	23097098	0.000493324280977	SNP	0.370291026347637
chr1:23097549	1	23097549	0.000513417451332	SNP	0.37218571036642
chr1:23098009	1	23098009	0.000491365662517	SNP	0.370014509083192
chr1:23098866	1	23098866	0.000487570950689	SNP	0.370014509083192
chr1:23098973	1	23098973	0.000551773953449	SNP	0.377189875420059
chr1:23099728	1	23099728	0.000524407530379	SNP	0.373264046107501
chr1:23100030	1	23100030	0.000494799044504	SNP	0.370291026347637
chr1:23100792	1	23100792	0.000550642448962	SNP	0.377189875420059
chr1:23141019	1	23141019	0.000562623317806	SNP	0.378874004899608
chr1:23157283	1	23157283	0.000366824794743	SNP	0.359556988048696
chr1:23157336	1	23157336	0.000763352220503	SNP	0.409080159440904
chr1:23157338	1	23157338	0.000309711809441	SNP	0.35931861092091
chr1:23157418	1	23157418	0.000357207988631	SNP	0.35931861092091
chr1:23157491	1	23157491	0.000345381832813	SNP	0.35931861092091
chr1:23157501	1	23157501	0.000174569698381	SNP	0.331605092349396
chr1:23157504	1	23157504	0.000312227178675	SNP	0.35931861092091
chr1:23868318	1	23868318	3.84066141252e-05	SNP	0.229910050575034
chr1:24479593	1	24479593	0.000667528884421	SNP	0.396052134611835
chr1:24479652	1	24479652	0.000764538950603	SNP	0.409133791408413
chr1:24496714	1	24496714	0.000912343478171	SNP	0.41953730876238
chr1:24496893	1	24496893	0.00091635164626	SNP	0.420211261469929
chr1:24496922	1	24496922	0.000940170715055	SNP	0.421826603908799
chr1:24507347	1	24507347	0.000842286984332	SNP	0.415027379794367
chr1:24559929	1	24559929	0.000954776416707	SNP	0.422511825919258
chr1:25118617	1	25118617	0.000745787216927	SNP	0.406978674883952
chr1:25866389	1	25866389	0.000726604693849	SNP	0.403677684740807
chr1:25866727	1	25866727	0.000158059268505	SNP	0.325475036085233
chr1:26062554	1	26062554	0.000916869044045	SNP	0.420286697870902
chr1:26567289	1	26567289	0.000579938627597	SNP	0.380764832480341
chr1:26567467	1	26567467	0.000671712833653	SNP	0.396321895952235
chr1:26568458	1	26568458	0.00038078271865	SNP	0.359885652141808
chr1:26569945	1	26569945	0.000655494615244	SNP	0.394035966514809
chr1:30102743	1	30102743	0.000762801416397	SNP	0.409076621495617
chr1:30102759	1	30102759	0.000791332214911	SNP	0.411153661341198
chr1:30103004	1	30103004	0.00092202238836	SNP	0.420662762408049
chr1:30109731	1	30109731	0.000643986195382	SNP	0.392137855909336
chr1:30118003	1	30118003	0.000657420587367	SNP	0.394373199466818
chr1:30696713	1	30696713	0.000192071844622	SNP	0.334426137434911
chr1:30696731	1	30696731	0.000217035532196	SNP	0.33704599466883
chr1:30696779	1	30696779	0.000234540366171	SNP	0.343466008967636
chr1:30696807	1	30696807	0.000236322418156	SNP	0.344273291795457
chr1:30696814	1	30696814	0.000178686710165	SNP	0.331605092349396
chr1:30696844	1	30696844	0.000266399538285	SNP	0.353553065481628
chr1:30696958	1	30696958	0.000247455323585	SNP	0.348618398317067
chr1:30696966	1	30696966	0.000191343642915	SNP	0.334426137434911
chr1:30864298	1	30864298	0.000956221468829	SNP	0.422511825919258
chr1:30864335	1	30864335	0.000902890384343	SNP	0.419062652092014
chr1:30864343	1	30864343	0.000964276221215	SNP	0.422904435330968
chr1:30864448	1	30864448	0.000940504824027	SNP	0.421826603908799
chr1:30864466	1	30864466	0.00088260703183	SNP	0.417746984579323
chr1:30864486	1	30864486	0.000946955041898	SNP	0.42219426904519
chr1:30866226	1	30866226	5.36306700762e-05	SNP	0.256175357405908
chr1:30866410	1	30866410	0.000539391400952	SNP	0.375238953620256
chr1:30866456	1	30866456	6.33328872952e-05	SNP	0.267392669269872
chr1:30867031	1	30867031	0.000572820093078	SNP	0.379768428643608
chr1:30867032	1	30867032	0.000496331524981	SNP	0.370303840470627
chr1:30867058	1	30867058	0.000558943066177	SNP	0.378025098544552
chr1:30867085	1	30867085	0.000435956699721	SNP	0.365476745085408
chr1:30867112	1	30867112	0.000543589118352	SNP	0.375400174038417
chr1:30867340	1	30867340	0.000519860510208	SNP	0.373105558507851
chr1:30867991	1	30867991	0.000497490079968	SNP	0.370378844417572
chr1:30868145	1	30868145	0.000754782613524	SNP	0.407976685767738
chr1:30868147	1	30868147	5.35176293432e-05	SNP	0.256175357405908
chr1:30868546	1	30868546	5.90248735093e-05	SNP	0.261211922693216
chr1:30868738	1	30868738	0.00087337567711	SNP	0.417737901147829
chr1:30868896	1	30868896	0.000480247598259	SNP	0.369246666644611
chr1:30869388	1	30869388	0.000585805442519	SNP	0.381989385100402
chr1:30869700	1	30869700	0.000654911238801	SNP	0.393994148172772
chr1:30869733	1	30869733	0.000632516348252	SNP	0.389836250041305
chr1:30869812	1	30869812	0.000677248407073	SNP	0.397563489745359
chr1:30869862	1	30869862	0.000623059524349	SNP	0.388182816776047
chr1:30869971	1	30869971	0.000673406830185	SNP	0.396575033957979
chr1:30870362	1	30870362	0.000599533081079	SNP	0.383881560662911
chr1:30870995	1	30870995	0.000700912995812	SNP	0.400341043709303
chr1:30871137	1	30871137	0.000554447922127	SNP	0.377318591025108
chr1:30871146	1	30871146	0.000251487688495	SNP	0.350046676500093
chr1:30871491	1	30871491	0.000581736907092	SNP	0.381305576771123
chr1:30871604	1	30871604	8.07466616584e-05	SNP	0.281320642262505
chr1:30871960	1	30871960	0.000501536493765	SNP	0.371070736487048
chr1:30873582	1	30873582	0.000470037285877	SNP	0.368684046423238
chr1:30874022	1	30874022	0.000621252028897	SNP	0.387939499866323
chr1:30874287	1	30874287	0.00059089617921	SNP	0.382449107427583
chr1:30874370	1	30874370	0.000802965359595	SNP	0.411847619327415
chr1:30874678	1	30874678	0.00053360339203	SNP	0.374183695405391
chr1:30874962	1	30874962	0.000581920559204	SNP	0.381348158151762
chr1:30875057	1	30875057	0.000618425076245	SNP	0.387279085803209
chr1:30875355	1	30875355	0.000595349640631	SNP	0.383191473812931
chr1:30875655	1	30875655	0.000632035983839	SNP	0.389765664073894
chr1:30876076	1	30876076	0.000635295000666	SNP	0.390320645012303
chr1:30876574	1	30876574	0.000604682839417	SNP	0.385416224427263
chr1:30876654	1	30876654	0.000568125575783	SNP	0.379443873390918
chr1:30876918	1	30876918	0.000654912371821	SNP	0.393994148172772
chr1:30878634	1	30878634	0.000585924768447	SNP	0.381989385100402
chr1:30878752	1	30878752	0.00058420331474	SNP	0.381626688871606
chr1:30879103	1	30879103	5.30809196046e-05	SNP	0.256175357405908
chr1:30879167	1	30879167	0.000568134514898	SNP	0.379443873390918
chr1:30879438	1	30879438	0.000567445935849	SNP	0.379391163257577
chr1:30879835	1	30879835	0.000499854587834	SNP	0.370840455231869
chr1:30880552	1	30880552	0.000215454722391	SNP	0.336873577827972
chr1:30880988	1	30880988	0.000462887862947	SNP	0.368591215040506
chr1:30881079	1	30881079	0.000343640594208	SNP	0.35931861092091
chr1:30881228	1	30881228	0.000898767041357	SNP	0.418588896739542
chr1:30881390	1	30881390	0.000510058081025	SNP	0.371665048973185
chr1:30881464	1	30881464	0.000496203548587	SNP	0.370303840470627
chr1:30881502	1	30881502	0.000595365196282	SNP	0.383191473812931
chr1:30882190	1	30882190	0.000592316964425	SNP	0.382760932730232
chr1:30882664	1	30882664	0.000671074582325	SNP	0.396299241666714
chr1:30883215	1	30883215	0.000632567580607	SNP	0.389836250041305
chr1:30883682	1	30883682	0.000569030297786	SNP	0.379443873390918
chr1:30884071	1	30884071	0.000573531566817	SNP	0.37981706861105
chr1:30884205	1	30884205	0.000555377725849	SNP	0.377324489073653
chr1:30885153	1	30885153	0.000542311323415	SNP	0.375330040734514
chr1:30885210	1	30885210	0.000542869966941	SNP	0.375400174038417
chr1:30885403	1	30885403	0.000599059955673	SNP	0.383881560662911
chr1:30885943	1	30885943	0.000504125102618	SNP	0.371260164547689
chr1:30886006	1	30886006	0.000557966897003	SNP	0.377937650145325
chr1:30886918	1	30886918	0.000532469984921	SNP	0.374183695405391
chr1:30886941	1	30886941	0.0005357140344	SNP	0.374682652016846
chr1:30887368	1	30887368	7.20986966752e-05	SNP	0.273169019733865
chr1:30887520	1	30887520	0.000580025573364	SNP	0.380770892105814
chr1:30887532	1	30887532	0.000607420164017	SNP	0.386291287491889
chr1:30887675	1	30887675	6.38291229214e-05	SNP	0.267742119189785
chr1:30888492	1	30888492	0.000527474590321	SNP	0.373404657559107
chr1:30888542	1	30888542	0.000472939224672	SNP	0.368731748278377
chr1:30888700	1	30888700	0.000519828581301	SNP	0.373105558507851
chr1:30888870	1	30888870	0.000441139773969	SNP	0.365834487038068
chr1:30888903	1	30888903	0.000869823792055	SNP	0.417098473992754
chr1:30888927	1	30888927	0.000520109824393	SNP	0.373105558507851
chr1:30889182	1	30889182	0.000208261528694	SNP	0.335490339065361
chr1:30889261	1	30889261	0.000308981503936	SNP	0.35931861092091
chr1:30889898	1	30889898	0.000531949363042	SNP	0.374177343515129
chr1:30890217	1	30890217	0.000379342903235	SNP	0.359885652141808
chr1:30890335	1	30890335	0.000412224349577	SNP	0.361909241075301
chr1:30890501	1	30890501	0.000424635800641	SNP	0.363855970146243
chr1:30891031	1	30891031	0.000495511668895	SNP	0.370303840470627
chr1:30892113	1	30892113	0.000436903320991	SNP	0.365476745085408
chr1:30892424	1	30892424	0.000485572460477	SNP	0.369918073214163
chr1:30892676	1	30892676	0.000561962702424	SNP	0.378821658639481
chr1:30892886	1	30892886	0.000461230105171	SNP	0.368254227809033
chr1:30893094	1	30893094	0.000458174622642	SNP	0.367520135696758
chr1:30893109	1	30893109	0.000447376370285	SNP	0.366261317571467
chr1:30893524	1	30893524	5.38199223985e-05	SNP	0.256175357405908
chr1:30893930	1	30893930	0.000487205053167	SNP	0.370014509083192
chr1:30894112	1	30894112	0.000512478431076	SNP	0.371930198714351
chr1:30895003	1	30895003	0.000447060886653	SNP	0.366261317571467
chr1:30895117	1	30895117	0.000447322140956	SNP	0.366261317571467
chr1:30895376	1	30895376	0.000432269173784	SNP	0.364875942374993
chr1:30895567	1	30895567	0.000443781913422	SNP	0.366166053451386
chr1:30896326	1	30896326	0.000470000628449	SNP	0.368684046423238
chr1:30896400	1	30896400	0.000474957944309	SNP	0.368748775892568
chr1:30896484	1	30896484	0.000455665331748	SNP	0.367491124406439
chr1:30897226	1	30897226	0.000436237682586	SNP	0.365476745085408
chr1:30897369	1	30897369	0.000471216841322	SNP	0.368684046423238
chr1:30897400	1	30897400	0.000509934070335	SNP	0.371665048973185
chr1:30897670	1	30897670	0.000456357945634	SNP	0.367491124406439
chr1:30897751	1	30897751	0.000402301035831	SNP	0.36172071157275
chr1:30897762	1	30897762	0.000500811989646	SNP	0.370950762069659
chr1:30897812	1	30897812	0.000407016885506	SNP	0.361773205714703
chr1:30898358	1	30898358	0.000435121924351	SNP	0.365450658619052
chr1:30898400	1	30898400	0.000436882632703	SNP	0.365476745085408
chr1:30898597	1	30898597	0.000441052263457	SNP	0.365834487038068
chr1:31032965	1	31032965	0.000801197603197	SNP	0.411750172670964
chr1:31033655	1	31033655	0.000913483561366	SNP	0.419672017046502
chr1:31033883	1	31033883	0.000911057645344	SNP	0.419383427958042
chr1:31034506	1	31034506	0.000944425904693	SNP	0.422126901782268
chr1:31034695	1	31034695	0.0008368683498	SNP	0.41437549161302
chr1:31035226	1	31035226	0.000970777059661	SNP	0.423420085475044
chr1:31035902	1	31035902	0.000902141334976	SNP	0.419017851886967
chr1:31036098	1	31036098	0.000845163194999	SNP	0.415302855252337
chr1:31036380	1	31036380	0.00074772829375	SNP	0.407352418472152
chr1:31036505	1	31036505	0.000811996646163	SNP	0.412705702430819
chr1:31037984	1	31037984	0.000857235680891	SNP	0.415675927130121
chr1:31038119	1	31038119	0.000969943124757	SNP	0.423407601515757
chr1:31038212	1	31038212	0.000861656838448	SNP	0.416146059589319
chr1:31040690	1	31040690	0.000901919143712	SNP	0.419017851886967
chr1:31040836	1	31040836	0.000882218717587	SNP	0.417746984579323
chr1:31041368	1	31041368	0.000771525725967	SNP	0.409926621225397
chr1:31041853	1	31041853	0.000943146120904	SNP	0.421965516931093
chr1:31041924	1	31041924	0.000824034887069	SNP	0.413672164449802
chr1:31042234	1	31042234	0.000599007541299	SNP	0.383881560662911
chr1:31042537	1	31042537	0.000847719027743	SNP	0.415328386084115
chr1:31042733	1	31042733	0.000917754823241	SNP	0.42043363471281
chr1:31042954	1	31042954	0.00093955137031	SNP	0.421826603908799
chr1:31043195	1	31043195	0.000523159474752	SNP	0.373150297892077
chr1:31045566	1	31045566	0.000847123411708	SNP	0.415328386084115
chr1:31045914	1	31045914	0.000864515899856	SNP	0.41652934484468
chr1:31048110	1	31048110	0.000777523497275	SNP	0.41012357155182
chr1:31048183	1	31048183	0.000629260185047	SNP	0.389523100946348
chr1:31048353	1	31048353	0.00094867597521	SNP	0.422218052987591
chr1:31048438	1	31048438	0.000729350792226	SNP	0.404102091731072
chr1:31048441	1	31048441	0.000842870174114	SNP	0.415027379794367
chr1:31067668	1	31067668	0.000420593261356	SNP	0.363140154327713
chr1:31068162	1	31068162	0.000695853904933	SNP	0.399527375788515
chr1:31068395	1	31068395	0.000393397767931	SNP	0.36142751367731
chr1:31068580	1	31068580	0.000501866981783	SNP	0.371176841208635
chr1:31119802	1	31119802	0.000740466863882	SNP	0.406503911079042
chr1:33297473	1	33297473	0.000882092965538	SNP	0.417746984579323
chr1:33474453	1	33474453	0.000936255508659	SNP	0.421560063254572
chr1:33640854	1	33640854	0.000468839631455	SNP	0.368684046423238
chr1:33640858	1	33640858	0.000479773251286	SNP	0.369195099924347
chr1:33643574	1	33643574	0.000348049192433	SNP	0.35931861092091
chr1:33753383	1	33753383	0.000696566594009	SNP	0.399527375788515
chr1:33793480	1	33793480	0.000708033444472	SNP	0.401338913637999
chr1:33793628	1	33793628	0.000834016164636	SNP	0.41437549161302
chr1:33793671	1	33793671	0.000976026201694	SNP	0.423505597772722
chr1:33793813	1	33793813	0.000947760675377	SNP	0.42219426904519
chr1:33793830	1	33793830	0.000838278480518	SNP	0.414731293162914
chr1:33793868	1	33793868	0.000363814443163	SNP	0.359556988048696
chr1:33794083	1	33794083	0.000882651891925	SNP	0.417746984579323
chr1:33794212	1	33794212	0.000895025478914	SNP	0.418292525349052
chr1:33794350	1	33794350	0.000853806104684	SNP	0.415647778807179
chr1:33794465	1	33794465	0.000890702256015	SNP	0.41804691091594
chr1:33794534	1	33794534	0.000375681496523	SNP	0.359701124793228
chr1:33794817	1	33794817	0.00020496836989	SNP	0.335262521321502
chr1:33794832	1	33794832	0.000514679421912	SNP	0.372248900442689
chr1:34113375	1	34113375	0.000795327552743	SNP	0.411542909376366
chr1:34113960	1	34113960	0.000543528666061	SNP	0.375400174038417
chr1:34114146	1	34114146	0.000639561649169	SNP	0.390991355969602
chr1:34115082	1	34115082	0.000177434759094	SNP	0.331605092349396
chr1:34115380	1	34115380	0.000718360569973	SNP	0.403154098051516
chr1:34116292	1	34116292	6.76369055145e-05	SNP	0.270095060735732
chr1:34116342	1	34116342	9.85785918161e-05	SNP	0.295301027486506
chr1:34116435	1	34116435	7.94545761033e-05	SNP	0.280007381705967
chr1:34116587	1	34116587	7.29225341165e-05	SNP	0.274179566511407
chr1:34118354	1	34118354	0.000572376526145	SNP	0.379760420003655
chr1:34119035	1	34119035	7.39523357654e-05	SNP	0.275562161927045
chr1:34119147	1	34119147	7.84736490824e-05	SNP	0.279352540351402
chr1:34119312	1	34119312	0.000416331147872	SNP	0.362401530069639
chr1:34119684	1	34119684	0.000235940028307	SNP	0.34403992314306
chr1:34119710	1	34119710	7.82856033873e-05	SNP	0.279304211902974
chr1:34119793	1	34119793	0.000878711146332	SNP	0.417738713069291
chr1:34120158	1	34120158	0.000906385001797	SNP	0.41922038896448
chr1:34120197	1	34120197	0.000843125292273	SNP	0.415027379794367
chr1:34120389	1	34120389	0.000979270777118	SNP	0.423776246964106
chr1:34120479	1	34120479	0.000921437299908	SNP	0.420662762408049
chr1:34120866	1	34120866	0.000939384262086	SNP	0.421826603908799
chr1:34121092	1	34121092	0.000969411995205	SNP	0.423362712568637
chr1:34121573	1	34121573	0.000969571724739	SNP	0.423362712568637
chr1:34121688	1	34121688	0.00096236912146	SNP	0.422779524407131
chr1:34121920	1	34121920	0.000937780227051	SNP	0.421733836391763
chr1:34121952	1	34121952	0.000957125890322	SNP	0.422637892819018
chr1:34122024	1	34122024	0.000909464440974	SNP	0.419346804225715
chr1:34122095	1	34122095	0.000212678258207	SNP	0.335923157951506
chr1:34122560	1	34122560	0.00097843002239	SNP	0.423619848141652
chr1:34123297	1	34123297	0.0002035058263	SNP	0.335199689024765
chr1:34123419	1	34123419	0.000873862083089	SNP	0.417737901147829
chr1:34124064	1	34124064	0.000988854603935	SNP	0.424637252807319
chr1:34124381	1	34124381	0.000986431893335	SNP	0.424270280619166
chr1:34124439	1	34124439	0.00094179997595	SNP	0.421841267351511
chr1:34124576	1	34124576	0.000991726832406	SNP	0.42492655232473
chr1:34124779	1	34124779	0.000989568576486	SNP	0.424754600187432
chr1:34125432	1	34125432	0.000946784835231	SNP	0.42219426904519
chr1:34125747	1	34125747	0.000991163029242	SNP	0.42492655232473
chr1:34126287	1	34126287	0.000959264000516	SNP	0.422701869477433
chr1:34126707	1	34126707	0.000938432062787	SNP	0.421733836391763
chr1:34126718	1	34126718	0.000944787714337	SNP	0.422126901782268
chr1:34126922	1	34126922	0.000985870549204	SNP	0.424250705587524
chr1:34127864	1	34127864	0.000971629286535	SNP	0.423467638041058
chr1:34128098	1	34128098	0.000975500172133	SNP	0.423505597772722
chr1:34128301	1	34128301	0.000980281899251	SNP	0.423776246964106
chr1:34128436	1	34128436	0.000961370804042	SNP	0.422779524407131
chr1:34128698	1	34128698	0.000942399402539	SNP	0.421841267351511
chr1:34129019	1	34129019	0.000967799668959	SNP	0.423072989619176
chr1:34129276	1	34129276	0.000972253934929	SNP	0.423467638041058
chr1:34129769	1	34129769	0.000921247116856	SNP	0.420662762408049
chr1:34130197	1	34130197	0.00096698053827	SNP	0.42305922352277
chr1:34130432	1	34130432	0.000942491363303	SNP	0.421841267351511
chr1:34135063	1	34135063	0.000996236768707	SNP	0.425464410099582
chr1:34135195	1	34135195	0.0009760756297	SNP	0.423505597772722
chr1:34136493	1	34136493	0.00097654162446	SNP	0.423505597772722
chr1:34770512	1	34770512	4.28467585204e-06	SNP	0.116651194765024
chr1:35439804	1	35439804	0.000829913752365	SNP	0.414012570272461
chr1:35439817	1	35439817	0.000673187896836	SNP	0.396533785996974
chr1:35439860	1	35439860	0.000793624380142	SNP	0.411511414619231
chr1:35439998	1	35439998	0.000842828185148	SNP	0.415027379794367
chr1:35440059	1	35440059	0.000794068742171	SNP	0.411511414619231
chr1:35440192	1	35440192	0.000835105520108	SNP	0.41437549161302
chr1:35440194	1	35440194	0.000787490737395	SNP	0.410897225577439
chr1:35440204	1	35440204	0.000800325147534	SNP	0.411750172670964
chr1:35440215	1	35440215	0.000775413837003	SNP	0.41012357155182
chr1:35440251	1	35440251	0.000751169061274	SNP	0.407817078833755
chr1:35440327	1	35440327	0.000273673739768	SNP	0.354705642023665
chr1:35440350	1	35440350	0.000249397139237	SNP	0.349271060755059
chr1:35440393	1	35440393	0.000809863415355	SNP	0.412537354370766
chr1:35440565	1	35440565	9.94788713906e-05	SNP	0.296078416848831
chr1:35440574	1	35440574	9.87872871627e-05	SNP	0.295480073256004
chr1:35440951	1	35440951	7.78817047258e-05	SNP	0.278755480752845
chr1:35440972	1	35440972	5.58428195148e-05	SNP	0.256175357405908
chr1:35440990	1	35440990	0.000244202367738	SNP	0.348044584443225
chr1:35441076	1	35441076	0.000956133726033	SNP	0.422511825919258
chr1:35442806	1	35442806	0.000293664410494	SNP	0.3581151751128
chr1:35442812	1	35442812	0.000314424918412	SNP	0.35931861092091
chr1:35442841	1	35442841	0.000303833432766	SNP	0.359100149073084
chr1:35442844	1	35442844	0.000340270884565	SNP	0.35931861092091
chr1:35442934	1	35442934	0.000289346296085	SNP	0.357092624791643
chr1:35442962	1	35442962	0.000286044973352	SNP	0.356036208819612
chr1:35443825	1	35443825	9.9868388226e-05	SNP	0.296078416848831
chr1:35443851	1	35443851	0.000298325615404	SNP	0.358625509131104
chr1:35443991	1	35443991	9.29654842019e-05	SNP	0.290570007182006
chr1:35444016	1	35444016	0.00031872244937	SNP	0.35931861092091
chr1:35444019	1	35444019	0.000115275746446	SNP	0.302142968096017
chr1:35444358	1	35444358	0.000484305885189	SNP	0.369814171459881
chr1:35444381	1	35444381	0.000418109803824	SNP	0.362742320099286
chr1:35444545	1	35444545	0.000627076449977	SNP	0.388883897414227
chr1:35445173	1	35445173	0.000209757798279	SNP	0.335490339065361
chr1:35445189	1	35445189	0.000607579811338	SNP	0.386291287491889
chr1:35445257	1	35445257	7.496132206e-05	SNP	0.276106160107951
chr1:35445389	1	35445389	8.07866072837e-05	SNP	0.281320642262505
chr1:35446305	1	35446305	0.000143304366722	SNP	0.319364796279561
chr1:35446808	1	35446808	0.000166741942727	SNP	0.327826052690279
chr1:35446840	1	35446840	0.000173892231125	SNP	0.331605092349396
chr1:35446862	1	35446862	0.000179286329936	SNP	0.331605092349396
chr1:35446925	1	35446925	0.000143336058544	SNP	0.319364796279561
chr1:35446952	1	35446952	0.000128112220883	SNP	0.311144338919549
chr1:35447066	1	35447066	0.000125369105802	SNP	0.309768484302411
chr1:35447078	1	35447078	0.000356077504167	SNP	0.35931861092091
chr1:35447296	1	35447296	0.000104171598628	SNP	0.299187495889388
chr1:35447561	1	35447561	9.7123524321e-05	SNP	0.293698108474798
chr1:35447660	1	35447660	0.000133918362646	SNP	0.314521717146525
chr1:35447733	1	35447733	0.000168028054817	SNP	0.328422292980074
chr1:35447753	1	35447753	0.000200172514486	SNP	0.335199689024765
chr1:35447804	1	35447804	0.000256360409111	SNP	0.350947081979216
chr1:35447817	1	35447817	0.000182861023169	SNP	0.332944220144224
chr1:35447898	1	35447898	3.01906830732e-05	SNP	0.213381741208689
chr1:35449820	1	35449820	0.000273161598587	SNP	0.354705642023665
chr1:35449900	1	35449900	0.000271394862344	SNP	0.354705642023665
chr1:35449932	1	35449932	0.000274341163586	SNP	0.354705642023665
chr1:35449945	1	35449945	0.000268892954483	SNP	0.353722635068813
chr1:35450042	1	35450042	0.000300813129394	SNP	0.358912456500925
chr1:35450167	1	35450167	0.000261971610078	SNP	0.352494739155127
chr1:35450264	1	35450264	0.00026178120712	SNP	0.352472652901032
chr1:35450729	1	35450729	0.000297761367346	SNP	0.358369087481342
chr1:35450930	1	35450930	0.000282537046198	SNP	0.354705642023665
chr1:35452674	1	35452674	0.000270468849182	SNP	0.354446211239216
chr1:35453247	1	35453247	0.000331130751606	SNP	0.35931861092091
chr1:35453623	1	35453623	0.000349041153059	SNP	0.35931861092091
chr1:35453856	1	35453856	0.000301375739778	SNP	0.358944974204374
chr1:35453907	1	35453907	0.000336304763822	SNP	0.35931861092091
chr1:35454034	1	35454034	0.000313205161513	SNP	0.35931861092091
chr1:35454100	1	35454100	5.61378717906e-05	SNP	0.25659903066192
chr1:35454257	1	35454257	0.000371897087785	SNP	0.359556988048696
chr1:35454271	1	35454271	0.00033489685559	SNP	0.35931861092091
chr1:35454486	1	35454486	0.000348231846163	SNP	0.35931861092091
chr1:35454528	1	35454528	0.000334547893564	SNP	0.35931861092091
chr1:35455024	1	35455024	0.00031193807104	SNP	0.35931861092091
chr1:35455189	1	35455189	0.000333394234612	SNP	0.35931861092091
chr1:35455837	1	35455837	0.000338710159287	SNP	0.35931861092091
chr1:35455945	1	35455945	0.000353643772983	SNP	0.35931861092091
chr1:35456315	1	35456315	0.00010619631291	SNP	0.300355944012637
chr1:35456483	1	35456483	0.00035101670223	SNP	0.35931861092091
chr1:35457051	1	35457051	0.0003126237549	SNP	0.35931861092091
chr1:35457153	1	35457153	0.000703932219754	SNP	0.400685799360418
chr1:35457216	1	35457216	0.000289676565045	SNP	0.357165181435287
chr1:35457249	1	35457249	5.25830586365e-05	SNP	0.255499450766812
chr1:35457350	1	35457350	4.70018909249e-05	SNP	0.244878158918843
chr1:35458139	1	35458139	0.000904992297063	SNP	0.419189366421306
chr1:35458416	1	35458416	0.000377220689895	SNP	0.359701124793228
chr1:35470108	1	35470108	0.000341349935588	SNP	0.35931861092091
chr1:35470478	1	35470478	0.000457820230507	SNP	0.367491124406439
chr1:35470501	1	35470501	0.000489180646551	SNP	0.370014509083192
chr1:35470864	1	35470864	0.000329313104241	SNP	0.35931861092091
chr1:35471134	1	35471134	0.000919387305031	SNP	0.420475554991325
chr1:35473573	1	35473573	0.000340606470546	SNP	0.35931861092091
chr1:35473740	1	35473740	0.000303505114146	SNP	0.359100149073084
chr1:35473889	1	35473889	0.000323827239049	SNP	0.35931861092091
chr1:35474181	1	35474181	0.000346210414203	SNP	0.35931861092091
chr1:35474275	1	35474275	0.000341772092582	SNP	0.35931861092091
chr1:35474282	1	35474282	0.000353635343377	SNP	0.35931861092091
chr1:35474289	1	35474289	0.000359768306002	SNP	0.359556988048696
chr1:35474594	1	35474594	0.000335329541077	SNP	0.35931861092091
chr1:35474728	1	35474728	0.000790753316717	SNP	0.411072419849652
chr1:35474941	1	35474941	0.00031484208001	SNP	0.35931861092091
chr1:35474997	1	35474997	0.000309999970442	SNP	0.35931861092091
chr1:35475599	1	35475599	0.000304527769724	SNP	0.359119505647311
chr1:35475644	1	35475644	0.000321787563978	SNP	0.35931861092091
chr1:35475674	1	35475674	0.00082269128825	SNP	0.413550673549474
chr1:35476063	1	35476063	0.00034750714498	SNP	0.35931861092091
chr1:35476077	1	35476077	0.000737821470708	SNP	0.406014689492905
chr1:35476191	1	35476191	0.0003253552961	SNP	0.35931861092091
chr1:35476233	1	35476233	0.000347793865641	SNP	0.35931861092091
chr1:35476285	1	35476285	0.000312096941213	SNP	0.35931861092091
chr1:35476314	1	35476314	0.000324007634871	SNP	0.35931861092091
chr1:35476373	1	35476373	0.000772250722692	SNP	0.409926621225397
chr1:35476400	1	35476400	0.00032136642914	SNP	0.35931861092091
chr1:35476644	1	35476644	0.000326262771094	SNP	0.35931861092091
chr1:35476713	1	35476713	0.000318554787339	SNP	0.35931861092091
chr1:35476749	1	35476749	0.000353949228326	SNP	0.35931861092091
chr1:35476866	1	35476866	0.000355992931786	SNP	0.35931861092091
chr1:35476942	1	35476942	0.000331713766864	SNP	0.35931861092091
chr1:35477425	1	35477425	0.000800240619747	SNP	0.411750172670964
chr1:35477479	1	35477479	0.000750986195135	SNP	0.407817078833755
chr1:35477602	1	35477602	0.000276575191296	SNP	0.354705642023665
chr1:35477603	1	35477603	0.000351083607666	SNP	0.35931861092091
chr1:35477685	1	35477685	0.00072408079184	SNP	0.403677684740807
chr1:35477958	1	35477958	0.00033231566298	SNP	0.35931861092091
chr1:35478537	1	35478537	0.000346934221852	SNP	0.35931861092091
chr1:35478717	1	35478717	0.000304730356919	SNP	0.359119505647311
chr1:35479333	1	35479333	0.000329351728184	SNP	0.35931861092091
chr1:35479365	1	35479365	0.000286004128989	SNP	0.356036208819612
chr1:35479565	1	35479565	0.000726772558739	SNP	0.403677684740807
chr1:35479661	1	35479661	0.000813898168591	SNP	0.412863705607813
chr1:35479751	1	35479751	8.74238067784e-05	SNP	0.287459619235568
chr1:35479752	1	35479752	0.000295682118517	SNP	0.358169430991752
chr1:35479764	1	35479764	0.000337349357571	SNP	0.35931861092091
chr1:35479927	1	35479927	0.000808309880878	SNP	0.412416593556285
chr1:35480137	1	35480137	0.000165456336275	SNP	0.327623195828509
chr1:35480290	1	35480290	0.000148287713551	SNP	0.322033373266794
chr1:35480478	1	35480478	0.000324502038711	SNP	0.35931861092091
chr1:35480490	1	35480490	0.000342260764758	SNP	0.35931861092091
chr1:35480509	1	35480509	0.000332095465091	SNP	0.35931861092091
chr1:35480537	1	35480537	0.000743730216813	SNP	0.406700058007952
chr1:35480712	1	35480712	0.000865902729967	SNP	0.41664287925992
chr1:35482063	1	35482063	0.000528332570145	SNP	0.373492748138682
chr1:35482309	1	35482309	0.000726699445567	SNP	0.403677684740807
chr1:35482358	1	35482358	0.000374135771432	SNP	0.359701124793228
chr1:35482782	1	35482782	0.000338060564584	SNP	0.35931861092091
chr1:35483059	1	35483059	0.000935808283696	SNP	0.421507729880037
chr1:35483155	1	35483155	0.000670459472203	SNP	0.396259922296412
chr1:35483323	1	35483323	0.000742152790425	SNP	0.40656845869098
chr1:35483416	1	35483416	0.000829692910989	SNP	0.414012570272461
chr1:35483620	1	35483620	0.000321783306984	SNP	0.35931861092091
chr1:35483621	1	35483621	0.000318333682735	SNP	0.35931861092091
chr1:35483731	1	35483731	0.000298634718968	SNP	0.358625509131104
chr1:35483857	1	35483857	0.000332382715469	SNP	0.35931861092091
chr1:35484081	1	35484081	0.000813501685157	SNP	0.412863705607813
chr1:35484184	1	35484184	0.000727358793642	SNP	0.403677684740807
chr1:35484508	1	35484508	0.000788681796601	SNP	0.410940517441151
chr1:35484643	1	35484643	0.000321729657092	SNP	0.35931861092091
chr1:35484719	1	35484719	0.000789581180707	SNP	0.410940517441151
chr1:35485107	1	35485107	0.000808602930879	SNP	0.412424702955135
chr1:35485436	1	35485436	0.000445175538037	SNP	0.366261317571467
chr1:35485487	1	35485487	0.000541061091613	SNP	0.375330040734514
chr1:35485631	1	35485631	0.000730112209675	SNP	0.404258781173211
chr1:35487151	1	35487151	0.00084142308618	SNP	0.415027379794367
chr1:35487262	1	35487262	0.000319922844982	SNP	0.35931861092091
chr1:35487856	1	35487856	0.000765587720955	SNP	0.409133791408413
chr1:35487967	1	35487967	0.000799531737621	SNP	0.411750172670964
chr1:35488053	1	35488053	0.000107339249982	SNP	0.300355944012637
chr1:35488278	1	35488278	0.000321938269277	SNP	0.35931861092091
chr1:35488465	1	35488465	0.000343751190288	SNP	0.35931861092091
chr1:35489051	1	35489051	0.000605671212107	SNP	0.385653116814365
chr1:35489156	1	35489156	0.000381054870916	SNP	0.359885652141808
chr1:35489326	1	35489326	0.000375279171054	SNP	0.359701124793228
chr1:35490446	1	35490446	0.000426379506847	SNP	0.364102033968915
chr1:35490893	1	35490893	0.000385685241539	SNP	0.360844068695752
chr1:35490931	1	35490931	0.000418172638631	SNP	0.362742320099286
chr1:35491185	1	35491185	0.000870949061464	SNP	0.417433376226188
chr1:35491203	1	35491203	0.000947351188344	SNP	0.42219426904519
chr1:35491226	1	35491226	0.000377961057516	SNP	0.359701124793228
chr1:35491541	1	35491541	0.000368952029289	SNP	0.359556988048696
chr1:35493313	1	35493313	0.000764612571472	SNP	0.409133791408413
chr1:35493641	1	35493641	0.000255317410511	SNP	0.350854788217678
chr1:35493775	1	35493775	0.000226389134212	SNP	0.340611529341457
chr1:35496217	1	35496217	0.000220866455472	SNP	0.338631997315382
chr1:35496703	1	35496703	0.000223179772216	SNP	0.339749078730345
chr1:35497177	1	35497177	0.000742467689713	SNP	0.40656845869098
chr1:35497179	1	35497179	0.000724236602737	SNP	0.403677684740807
chr1:35497365	1	35497365	0.000253246109594	SNP	0.3504771205282
chr1:35497487	1	35497487	0.000195738082354	SNP	0.334958074529724
chr1:35497629	1	35497629	0.000754516636335	SNP	0.407976685767738
chr1:35497670	1	35497670	0.000218339305025	SNP	0.337844117653269
chr1:35497713	1	35497713	0.000760810840226	SNP	0.408661466731599
chr1:35497774	1	35497774	0.000764476780648	SNP	0.409133791408413
chr1:35498225	1	35498225	0.000245562095391	SNP	0.348044584443225
chr1:35499082	1	35499082	0.000272736762187	SNP	0.354705642023665
chr1:35499218	1	35499218	0.000785898177992	SNP	0.410851505855788
chr1:35500158	1	35500158	0.000213067580897	SNP	0.335984600484093
chr1:35500548	1	35500548	0.000245089686571	SNP	0.348044584443225
chr1:35500915	1	35500915	0.000235440336251	SNP	0.343901025944943
chr1:35500938	1	35500938	0.000206128704061	SNP	0.335490339065361
chr1:35501510	1	35501510	0.000735339694384	SNP	0.405345076540205
chr1:35502366	1	35502366	0.000805273528362	SNP	0.412032914178359
chr1:35503205	1	35503205	0.000900689004131	SNP	0.418837063740757
chr1:35503940	1	35503940	0.000819709857633	SNP	0.413420098568789
chr1:35504018	1	35504018	0.000724566940955	SNP	0.403677684740807
chr1:35505121	1	35505121	0.000638582272066	SNP	0.390942276759745
chr1:35505445	1	35505445	0.000875971000251	SNP	0.417737901147829
chr1:35507071	1	35507071	0.000533455947437	SNP	0.374183695405391
chr1:35507081	1	35507081	0.000589401914972	SNP	0.382372763668892
chr1:35507082	1	35507082	0.000693258438363	SNP	0.399177641187014
chr1:35507088	1	35507088	0.000853896683309	SNP	0.415647778807179
chr1:35507093	1	35507093	0.000606932119136	SNP	0.386180866295355
chr1:35507179	1	35507179	0.000769091383313	SNP	0.409652946265592
chr1:35507299	1	35507299	0.000914086560712	SNP	0.419782195795197
chr1:35510338	1	35510338	0.000949604513945	SNP	0.42225551212422
chr1:35512952	1	35512952	0.000819798146629	SNP	0.413420098568789
chr1:35512963	1	35512963	0.000875919175737	SNP	0.417737901147829
chr1:35512970	1	35512970	0.00086984933957	SNP	0.417098473992754
chr1:35513017	1	35513017	0.00082580134185	SNP	0.413738479015665
chr1:35513018	1	35513018	0.000789961659645	SNP	0.410978698902674
chr1:35513028	1	35513028	0.00096522201692	SNP	0.422904435330968
chr1:35513062	1	35513062	0.000782408103864	SNP	0.410474043495817
chr1:35513093	1	35513093	0.000865667011805	SNP	0.41664287925992
chr1:35513106	1	35513106	0.000876271885104	SNP	0.417737901147829
chr1:35516012	1	35516012	0.000932278221477	SNP	0.421425346551452
chr1:35516218	1	35516218	0.000423841364583	SNP	0.36381779036033
chr1:35516231	1	35516231	0.000610550968853	SNP	0.386715648879417
chr1:35516665	1	35516665	0.000831628863091	SNP	0.414168210164915
chr1:35516708	1	35516708	0.000827422759646	SNP	0.413936490553625
chr1:35516780	1	35516780	0.000841224886423	SNP	0.415027379794367
chr1:35521566	1	35521566	0.000796590777436	SNP	0.411709209071485
chr1:35545176	1	35545176	0.000541256806597	SNP	0.375330040734514
chr1:35545224	1	35545224	0.00084931667279	SNP	0.41549553090306
chr1:35545232	1	35545232	0.000778722412405	SNP	0.41012357155182
chr1:35545233	1	35545233	0.000815099001202	SNP	0.413022686051691
chr1:35545522	1	35545522	0.000258443683538	SNP	0.351572665817329
chr1:35546425	1	35546425	0.000826247616672	SNP	0.413821795959904
chr1:35546601	1	35546601	0.000598662547248	SNP	0.383881560662911
chr1:35548868	1	35548868	0.000673090358941	SNP	0.396515571935065
chr1:35548874	1	35548874	0.000590121422076	SNP	0.382372763668892
chr1:35548908	1	35548908	0.000644944100087	SNP	0.392137855909336
chr1:35548952	1	35548952	0.000680372023154	SNP	0.398022816483703
chr1:35548991	1	35548991	0.0005901651587	SNP	0.382372763668892
chr1:35548992	1	35548992	0.000655850621615	SNP	0.394113501863752
chr1:35549020	1	35549020	0.000778804125113	SNP	0.41012357155182
chr1:35549068	1	35549068	0.00084871221244	SNP	0.415337163536811
chr1:35549076	1	35549076	0.000822097446617	SNP	0.413513930785805
chr1:35549078	1	35549078	0.000910760039884	SNP	0.419383427958042
chr1:35549149	1	35549149	0.000556013523926	SNP	0.37745486651605
chr1:35549163	1	35549163	0.000578603291487	SNP	0.380684578925676
chr1:35549239	1	35549239	0.000829383894073	SNP	0.414012570272461
chr1:35550029	1	35550029	0.000780859504583	SNP	0.410249484128918
chr1:35550488	1	35550488	0.000934970409274	SNP	0.421452806701278
chr1:35550681	1	35550681	0.000913819471983	SNP	0.419729151358722
chr1:35550692	1	35550692	0.000843539043095	SNP	0.415027379794367
chr1:35550757	1	35550757	0.000806747378139	SNP	0.412149308541065
chr1:35550844	1	35550844	0.000792797863329	SNP	0.411473706295636
chr1:35551050	1	35551050	0.000942387155761	SNP	0.421841267351511
chr1:35551128	1	35551128	0.000787835091063	SNP	0.410897225577439
chr1:35553370	1	35553370	0.000888197004779	SNP	0.417907151028678
chr1:35553466	1	35553466	0.000743797790692	SNP	0.406700058007952
chr1:35553500	1	35553500	0.000759416420188	SNP	0.408587027330115
chr1:35553653	1	35553653	0.000890984893354	SNP	0.418146593760367
chr1:35553808	1	35553808	0.00081673879723	SNP	0.413210615232291
chr1:35553824	1	35553824	0.000854071508194	SNP	0.415647778807179
chr1:35553857	1	35553857	0.000843754341366	SNP	0.415059984263582
chr1:35554022	1	35554022	0.000807402628817	SNP	0.412215463257019
chr1:35554292	1	35554292	0.000844101479878	SNP	0.415160459942034
chr1:35554311	1	35554311	0.000889009429687	SNP	0.417915517180671
chr1:35554479	1	35554479	0.000952599376118	SNP	0.422476809649201
chr1:35554627	1	35554627	0.000928673449236	SNP	0.421113259043806
chr1:35554647	1	35554647	0.000904636801048	SNP	0.419189366421306
chr1:35554792	1	35554792	0.000759321734623	SNP	0.408587027330115
chr1:35554794	1	35554794	0.000878545917777	SNP	0.417738713069291
chr1:35556277	1	35556277	0.000848705061699	SNP	0.415337163536811
chr1:35556281	1	35556281	0.00086537974907	SNP	0.41664287925992
chr1:35556419	1	35556419	0.000670624060644	SNP	0.396296169679567
chr1:35556426	1	35556426	0.000596834673128	SNP	0.383519442951551
chr1:35556469	1	35556469	0.000656338991863	SNP	0.394176695783437
chr1:35556478	1	35556478	0.00070675503566	SNP	0.401045354832744
chr1:35557118	1	35557118	0.000967868870081	SNP	0.423072989619176
chr1:35557413	1	35557413	0.00087821688208	SNP	0.417738079148446
chr1:35560307	1	35560307	0.000447967588984	SNP	0.366261317571467
chr1:35560402	1	35560402	0.00078795134451	SNP	0.410897225577439
chr1:35560492	1	35560492	0.000300503117267	SNP	0.358912456500925
chr1:35560670	1	35560670	0.000985502757104	SNP	0.424250705587524
chr1:35561012	1	35561012	0.000810186998588	SNP	0.412555701623784
chr1:35561019	1	35561019	0.000851986693415	SNP	0.415568405740778
chr1:35561102	1	35561102	0.000739196043334	SNP	0.406355075256481
chr1:35561276	1	35561276	0.000874432731875	SNP	0.417737901147829
chr1:35561498	1	35561498	0.000838853379375	SNP	0.414888801880727
chr1:35561583	1	35561583	0.000799437778828	SNP	0.411750172670964
chr1:35561616	1	35561616	0.000714201639976	SNP	0.402596042067139
chr1:35561631	1	35561631	0.000842653739697	SNP	0.415027379794367
chr1:35561632	1	35561632	0.000786215358128	SNP	0.410851505855788
chr1:35561684	1	35561684	0.000608710741917	SNP	0.38648800151732
chr1:35561733	1	35561733	0.000606220700313	SNP	0.38579806292836
chr1:35561798	1	35561798	0.000877561737772	SNP	0.417737901147829
chr1:35561909	1	35561909	0.000842264183943	SNP	0.415027379794367
chr1:35561910	1	35561910	0.000820291306879	SNP	0.413424082192368
chr1:35561964	1	35561964	0.000856311343091	SNP	0.415675927130121
chr1:35561987	1	35561987	0.000325759678441	SNP	0.35931861092091
chr1:35562292	1	35562292	0.000890616194726	SNP	0.418039481669214
chr1:35562315	1	35562315	0.000846884043053	SNP	0.415328386084115
chr1:35562500	1	35562500	0.000166937909712	SNP	0.327826052690279
chr1:35562889	1	35562889	0.000705792467437	SNP	0.400965960590497
chr1:35563014	1	35563014	0.000681653833003	SNP	0.398069178218789
chr1:35568052	1	35568052	0.000747448516233	SNP	0.407342127258484
chr1:35568126	1	35568126	0.000796634969171	SNP	0.411709209071485
chr1:35568182	1	35568182	0.000803315084307	SNP	0.411956352965334
chr1:35568250	1	35568250	0.000843331215204	SNP	0.415027379794367
chr1:35568271	1	35568271	0.000841792282656	SNP	0.415027379794367
chr1:35568280	1	35568280	0.000790510649796	SNP	0.411072419849652
chr1:35568299	1	35568299	0.000831064657716	SNP	0.414168210164915
chr1:35568441	1	35568441	0.00079865125566	SNP	0.411748527421462
chr1:35568718	1	35568718	0.000818609597342	SNP	0.413349027303542
chr1:35568728	1	35568728	0.00075613714349	SNP	0.408190411985805
chr1:35568860	1	35568860	0.000774045846945	SNP	0.41012357155182
chr1:35568934	1	35568934	0.000801348051187	SNP	0.411758763825376
chr1:35569141	1	35569141	0.00086031031445	SNP	0.416044125310592
chr1:35569204	1	35569204	0.000811155463483	SNP	0.412597778582461
chr1:35574009	1	35574009	0.000790906343551	SNP	0.411083862779629
chr1:35574022	1	35574022	0.00087643363593	SNP	0.417737901147829
chr1:35574023	1	35574023	0.00082825924379	SNP	0.414012570272461
chr1:35574059	1	35574059	0.000848230768477	SNP	0.415337163536811
chr1:35574121	1	35574121	0.000851209882611	SNP	0.41550489437207
chr1:35574160	1	35574160	0.000888360662018	SNP	0.417907151028678
chr1:35574206	1	35574206	0.000753674751443	SNP	0.407976685767738
chr1:35574229	1	35574229	0.000873628094385	SNP	0.417737901147829
chr1:35574241	1	35574241	0.000757370210642	SNP	0.408448581179769
chr1:35574252	1	35574252	0.000848103360028	SNP	0.415337163536811
chr1:35574255	1	35574255	0.000800626073513	SNP	0.411750172670964
chr1:35574286	1	35574286	0.000902415317693	SNP	0.419017851886967
chr1:35574304	1	35574304	0.000797039854448	SNP	0.411709209071485
chr1:35574348	1	35574348	0.000846539256245	SNP	0.415328386084115
chr1:35574385	1	35574385	0.0008008835094	SNP	0.411750172670964
chr1:35574429	1	35574429	0.000815246736341	SNP	0.413045831307596
chr1:35574432	1	35574432	0.000790758030515	SNP	0.411072419849652
chr1:35574477	1	35574477	0.000841061069762	SNP	0.415027379794367
chr1:35574495	1	35574495	0.000907673119994	SNP	0.41922038896448
chr1:35574573	1	35574573	0.000943842679709	SNP	0.422126901782268
chr1:35574620	1	35574620	0.00082586753007	SNP	0.413738479015665
chr1:35574675	1	35574675	0.000874822332854	SNP	0.417737901147829
chr1:35574756	1	35574756	0.000877071152782	SNP	0.417737901147829
chr1:35574846	1	35574846	0.000789538058378	SNP	0.410940517441151
chr1:35574860	1	35574860	0.0008947531813	SNP	0.418292525349052
chr1:35574970	1	35574970	0.000813274918095	SNP	0.412863705607813
chr1:35574995	1	35574995	0.000839293876142	SNP	0.414888801880727
chr1:35575165	1	35575165	0.000860302368339	SNP	0.416044125310592
chr1:35575252	1	35575252	0.000908016623175	SNP	0.41922038896448
chr1:35575350	1	35575350	0.000182639283248	SNP	0.332944220144224
chr1:35575399	1	35575399	0.00018313740154	SNP	0.332944220144224
chr1:35575515	1	35575515	0.000164947029514	SNP	0.327623195828509
chr1:35575599	1	35575599	0.000893244469765	SNP	0.418292525349052
chr1:35576071	1	35576071	0.00074140694255	SNP	0.406543513173928
chr1:35576076	1	35576076	0.000911151950465	SNP	0.419383427958042
chr1:35576089	1	35576089	0.000859268142638	SNP	0.41588613038959
chr1:35576321	1	35576321	0.000420651635973	SNP	0.363140154327713
chr1:35576476	1	35576476	0.000907540632858	SNP	0.41922038896448
chr1:35576670	1	35576670	0.000920879952875	SNP	0.420662762408049
chr1:35576792	1	35576792	0.000953296900828	SNP	0.422510998524622
chr1:35652140	1	35652140	0.000972982855626	SNP	0.423501427941615
chr1:36084089	1	36084089	0.000495140983807	SNP	0.370291026347637
chr1:36084091	1	36084091	4.54105370365e-05	SNP	0.241765902270595
chr1:36084136	1	36084136	4.84653698966e-05	SNP	0.24882529460447
chr1:36091357	1	36091357	0.000947748822322	SNP	0.42219426904519
chr1:37174236	1	37174236	0.00092410549509	SNP	0.420662762408049
chr1:37605794	1	37605794	0.000689997469001	SNP	0.398799155035723
chr1:37605816	1	37605816	0.000797050142732	SNP	0.411709209071485
chr1:37606696	1	37606696	9.705991337e-05	SNP	0.293698108474798
chr1:37606968	1	37606968	2.38624091471e-05	SNP	0.199248481074094
chr1:37607039	1	37607039	0.000119190239057	SNP	0.304660150073285
chr1:37607220	1	37607220	0.000892272575804	SNP	0.418292525349052
chr1:37608545	1	37608545	0.000976542824056	SNP	0.423505597772722
chr1:37629794	1	37629794	0.000607795493562	SNP	0.386355780603664
chr1:37819022	1	37819022	0.000630627546368	SNP	0.389735287980457
chr1:38170935	1	38170935	0.000887435694615	SNP	0.417805400652404
chr1:38207623	1	38207623	0.000342501197218	SNP	0.35931861092091
chr1:38207654	1	38207654	0.000378636565249	SNP	0.359833856802801
chr1:38207703	1	38207703	0.000356486016665	SNP	0.35931861092091
chr1:38207829	1	38207829	0.000349721097967	SNP	0.35931861092091
chr1:38207921	1	38207921	0.00039122801621	SNP	0.36142751367731
chr1:38212402	1	38212402	0.000895997509405	SNP	0.418292525349052
chr1:38237302	1	38237302	0.000593826565462	SNP	0.382843874261934
chr1:38342272	1	38342272	0.000300326720065	SNP	0.358912456500925
chr1:38468138	1	38468138	0.000592557899444	SNP	0.382831255207901
chr1:39114654	1	39114654	0.000781042010617	SNP	0.410249484128918
chr1:39114742	1	39114742	0.000987576959626	SNP	0.424486721507321
chr1:39130584	1	39130584	0.000402948544904	SNP	0.361773205714703
chr1:39392556	1	39392556	0.00066312476206	SNP	0.395350646153357
chr1:39392569	1	39392569	0.000824511558569	SNP	0.413672164449802
chr1:39392605	1	39392605	0.000788101104995	SNP	0.410897225577439
chr1:39392616	1	39392616	0.000817487147863	SNP	0.413256713046931
chr1:39392636	1	39392636	0.000826967791034	SNP	0.413848014427513
chr1:39395201	1	39395201	0.000289335872873	SNP	0.357092624791643
chr1:39396350	1	39396350	0.000811276498013	SNP	0.412597778582461
chr1:39396917	1	39396917	0.000112510151827	SNP	0.30043999582166
chr1:39397022	1	39397022	1.81284316582e-05	SNP	0.18684084864308
chr1:39397833	1	39397833	0.000184369991637	SNP	0.332944220144224
chr1:39397923	1	39397923	0.000116590909149	SNP	0.302616150650216
chr1:39399255	1	39399255	3.96395937402e-05	SNP	0.231732355845198
chr1:39400286	1	39400286	0.000576680127442	SNP	0.380469824793318
chr1:39401026	1	39401026	3.45125009758e-06	SNP	0.101851571305581
chr1:39401451	1	39401451	0.000119198309896	SNP	0.304660150073285
chr1:39446848	1	39446848	0.000278802071855	SNP	0.354705642023665
chr1:39447198	1	39447198	2.06832130073e-05	SNP	0.193279490827186
chr1:39447722	1	39447722	0.000174795687638	SNP	0.331605092349396
chr1:39447729	1	39447729	7.99664245272e-05	SNP	0.28048268169034
chr1:39447736	1	39447736	7.78052734127e-05	SNP	0.278755480752845
chr1:39447739	1	39447739	8.50636356955e-05	SNP	0.286154687434525
chr1:39447751	1	39447751	9.194840165e-05	SNP	0.290303504224578
chr1:39447779	1	39447779	7.61525860397e-05	SNP	0.27740418876305
chr1:39447797	1	39447797	0.000104714323635	SNP	0.300001582124316
chr1:39449001	1	39449001	7.40266049422e-05	SNP	0.275562161927045
chr1:39449104	1	39449104	9.61516499099e-05	SNP	0.293698108474798
chr1:39449179	1	39449179	8.41730532197e-05	SNP	0.285317745886827
chr1:39449246	1	39449246	5.54537647902e-05	SNP	0.256175357405908
chr1:39449247	1	39449247	8.94818451569e-05	SNP	0.289154685702544
chr1:39449436	1	39449436	0.000120833432511	SNP	0.305275563594642
chr1:39449439	1	39449439	4.4477496322e-05	SNP	0.241001885389068
chr1:39449440	1	39449440	8.48644706063e-05	SNP	0.286154687434525
chr1:39449449	1	39449449	8.54497218972e-05	SNP	0.286222282676547
chr1:39449476	1	39449476	9.79545611171e-05	SNP	0.294171928859719
chr1:39449618	1	39449618	0.000381635203078	SNP	0.359885652141808
chr1:39541387	1	39541387	0.000125327512978	SNP	0.309768484302411
chr1:39584055	1	39584055	0.000179789120111	SNP	0.331605092349396
chr1:39611656	1	39611656	0.000576119007927	SNP	0.380459503831236
chr1:39612078	1	39612078	7.63500268114e-05	SNP	0.27740418876305
chr1:39648158	1	39648158	0.00091482186155	SNP	0.41987510975726
chr1:39648383	1	39648383	0.000981785470576	SNP	0.423947036128989
chr1:39648797	1	39648797	0.000455422764604	SNP	0.367491124406439
chr1:39698728	1	39698728	0.00095100028047	SNP	0.42233671987047
chr1:39698730	1	39698730	0.000915297306029	SNP	0.419921881528144
chr1:39851272	1	39851272	0.000422513054252	SNP	0.363529608919017
chr1:39897009	1	39897009	0.000501108365124	SNP	0.371011359212427
chr1:40004050	1	40004050	0.000906137967942	SNP	0.419189366421306
chr1:40294342	1	40294342	0.00089163067297	SNP	0.418277885994368
chr1:40295109	1	40295109	0.000438147437973	SNP	0.365618588498261
chr1:40358465	1	40358465	0.000315053775196	SNP	0.35931861092091
chr1:40358552	1	40358552	0.000508536185471	SNP	0.371420542161762
chr1:40358613	1	40358613	0.000464615554326	SNP	0.368644255216935
chr1:40358643	1	40358643	8.69426462612e-05	SNP	0.287092560190504
chr1:40358704	1	40358704	0.000308495620102	SNP	0.35931861092091
chr1:40358784	1	40358784	0.000521725581097	SNP	0.373105558507851
chr1:40358894	1	40358894	0.000539493688135	SNP	0.375238953620256
chr1:40358898	1	40358898	0.000541684208201	SNP	0.375330040734514
chr1:40358917	1	40358917	0.000112560916107	SNP	0.30043999582166
chr1:40359091	1	40359091	0.000428028829835	SNP	0.3642949275678
chr1:40359150	1	40359150	0.000467253076311	SNP	0.368684046423238
chr1:40359202	1	40359202	0.000587499146744	SNP	0.3821597331994
chr1:40359386	1	40359386	0.000431299215835	SNP	0.364762027644796
chr1:40387904	1	40387904	0.000940613585347	SNP	0.421826603908799
chr1:40426318	1	40426318	0.000831105636401	SNP	0.414168210164915
chr1:40496282	1	40496282	0.000622327330722	SNP	0.388182816776047
chr1:40504128	1	40504128	0.000779699668618	SNP	0.410249484128918
chr1:41318616	1	41318616	0.00053016227733	SNP	0.373790856347446
chr1:41454045	1	41454045	0.00060267867066	SNP	0.384765494885463
chr1:41536782	1	41536782	0.000420305952072	SNP	0.363140154327713
chr1:42120555	1	42120555	0.000997993032324	SNP	0.425574163361437
chr1:42161415	1	42161415	0.000281084610527	SNP	0.354705642023665
chr1:42162034	1	42162034	0.000175707540289	SNP	0.331605092349396
chr1:42179737	1	42179737	0.000858073852137	SNP	0.415713733633598
chr1:42257162	1	42257162	0.000228003271111	SNP	0.341132157133596
chr1:42398536	1	42398536	0.000518247316564	SNP	0.373105558507851
chr1:42399351	1	42399351	0.000286328266017	SNP	0.356234773363183
chr1:42399396	1	42399396	0.000533273332211	SNP	0.374183695405391
chr1:42399482	1	42399482	0.000501144582796	SNP	0.371011359212427
chr1:42399487	1	42399487	0.000444014186412	SNP	0.366166053451386
chr1:42399502	1	42399502	0.000219083705219	SNP	0.337844117653269
chr1:42399549	1	42399549	0.000199652917263	SNP	0.335199689024765
chr1:42399572	1	42399572	0.000443792643262	SNP	0.366166053451386
chr1:42399585	1	42399585	0.000195552123411	SNP	0.334958074529724
chr1:42399595	1	42399595	0.000472827989854	SNP	0.368731748278377
chr1:42399598	1	42399598	0.000463149547105	SNP	0.368644255216935
chr1:42399636	1	42399636	0.000541146479062	SNP	0.375330040734514
chr1:42399637	1	42399637	0.000525036603663	SNP	0.373264046107501
chr1:42399639	1	42399639	0.000469075911225	SNP	0.368684046423238
chr1:42399650	1	42399650	0.000502370396875	SNP	0.371260164547689
chr1:42399655	1	42399655	0.000487931326507	SNP	0.370014509083192
chr1:42399656	1	42399656	0.000171468633034	SNP	0.329865670997403
chr1:42399659	1	42399659	0.000204018483556	SNP	0.335199689024765
chr1:42399692	1	42399692	0.00043643417657	SNP	0.365476745085408
chr1:42399714	1	42399714	0.000192673635596	SNP	0.334426137434911
chr1:42399740	1	42399740	0.000530697237288	SNP	0.37381965746477
chr1:42399754	1	42399754	0.000200486908545	SNP	0.335199689024765
chr1:42399757	1	42399757	0.000497748227839	SNP	0.370414000171588
chr1:42399810	1	42399810	0.000444878421828	SNP	0.366261317571467
chr1:42399812	1	42399812	0.000490555339867	SNP	0.370014509083192
chr1:42399818	1	42399818	0.00048071480197	SNP	0.369254587246655
chr1:42399929	1	42399929	0.000457804238123	SNP	0.367491124406439
chr1:42399967	1	42399967	0.00044064273254	SNP	0.365834487038068
chr1:42937535	1	42937535	0.000962219692725	SNP	0.422779524407131
chr1:43160754	1	43160754	0.000497568869933	SNP	0.370391175295572
chr1:43163913	1	43163913	1.9198537239e-05	SNP	0.189987994937016
chr1:43187996	1	43187996	0.000819000302702	SNP	0.413386358120952
chr1:43188010	1	43188010	0.000774580418613	SNP	0.41012357155182
chr1:43188059	1	43188059	0.000803642577339	SNP	0.411985279751827
chr1:43188060	1	43188060	0.00083426270767	SNP	0.41437549161302
chr1:43188065	1	43188065	0.000825766653872	SNP	0.413738479015665
chr1:43188094	1	43188094	0.000888003413724	SNP	0.417907151028678
chr1:43188102	1	43188102	0.000805221482995	SNP	0.412032914178359
chr1:43188105	1	43188105	0.0007600503323	SNP	0.408616859033411
chr1:43188233	1	43188233	0.000722501212368	SNP	0.403677684740807
chr1:43324491	1	43324491	0.000318097368712	SNP	0.35931861092091
chr1:43324493	1	43324493	0.000289916540453	SNP	0.357203883046231
chr1:43324508	1	43324508	0.000325114463566	SNP	0.35931861092091
chr1:43569937	1	43569937	0.000354764674413	SNP	0.35931861092091
chr1:43569999	1	43569999	0.00037232587127	SNP	0.359556988048696
chr1:43573854	1	43573854	0.000979134760201	SNP	0.423776246964106
chr1:43578425	1	43578425	0.000517665751838	SNP	0.373029098623527
chr1:43579219	1	43579219	0.00084858130839	SNP	0.415337163536811
chr1:43581792	1	43581792	0.000760923168178	SNP	0.408661466731599
chr1:43582134	1	43582134	0.000961976407746	SNP	0.422779524407131
chr1:43583031	1	43583031	0.000822380115544	SNP	0.413513930785805
chr1:43583366	1	43583366	0.000974420489058	SNP	0.423505597772722
chr1:43583788	1	43583788	0.000949543003367	SNP	0.42225551212422
chr1:43583891	1	43583891	0.000893593232286	SNP	0.418292525349052
chr1:43642560	1	43642560	0.000868939151643	SNP	0.417098473992754
chr1:43651770	1	43651770	0.000613511796631	SNP	0.387145180145757
chr1:43652838	1	43652838	0.000819431681549	SNP	0.413412196769265
chr1:43683866	1	43683866	0.000570828115226	SNP	0.379681317965879
chr1:43683876	1	43683876	0.000284827016742	SNP	0.355657242352794
chr1:43964630	1	43964630	0.000266698598193	SNP	0.353553065481628
chr1:43964640	1	43964640	0.000293906479184	SNP	0.358169430991752
chr1:43980000	1	43980000	0.000684582714616	SNP	0.398569573682245
chr1:43980054	1	43980054	0.000676913280658	SNP	0.397508709049322
chr1:43980140	1	43980140	0.000752433518491	SNP	0.407817078833755
chr1:43980378	1	43980378	0.000554291440158	SNP	0.377318591025108
chr1:43981089	1	43981089	0.000877621716651	SNP	0.417737901147829
chr1:43981143	1	43981143	0.000375937955106	SNP	0.359701124793228
chr1:43981162	1	43981162	0.000381313797113	SNP	0.359885652141808
chr1:43981178	1	43981178	0.000566314211892	SNP	0.379104341118203
chr1:43981192	1	43981192	0.00036712721596	SNP	0.359556988048696
chr1:43981376	1	43981376	0.000414927506254	SNP	0.362308070039764
chr1:43983635	1	43983635	0.000910537582747	SNP	0.419383427958042
chr1:43990933	1	43990933	0.000866221494682	SNP	0.41664287925992
chr1:44040997	1	44040997	0.000860588058411	SNP	0.416051338777787
chr1:44041389	1	44041389	0.000765193968548	SNP	0.409133791408413
chr1:44041402	1	44041402	0.000907759442281	SNP	0.41922038896448
chr1:44041419	1	44041419	0.000576163544485	SNP	0.380459503831236
chr1:44041433	1	44041433	0.000732785416286	SNP	0.404595100397045
chr1:44041479	1	44041479	0.00077855642092	SNP	0.41012357155182
chr1:44041484	1	44041484	0.000814156204512	SNP	0.412863705607813
chr1:44041498	1	44041498	0.000758842216582	SNP	0.408587027330115
chr1:44041568	1	44041568	0.000812242343275	SNP	0.412760089525156
chr1:44041671	1	44041671	0.000654376362599	SNP	0.393883235681393
chr1:44041677	1	44041677	0.000753713451772	SNP	0.407976685767738
chr1:44041683	1	44041683	0.000719044802457	SNP	0.403306100803693
chr1:44041686	1	44041686	0.000691912930937	SNP	0.398936909593326
chr1:44041711	1	44041711	0.000690835745884	SNP	0.398799155035723
chr1:44041765	1	44041765	0.00088651944184	SNP	0.417746984579323
chr1:44041769	1	44041769	0.000773020924782	SNP	0.41009925494811
chr1:44041775	1	44041775	0.000795996675286	SNP	0.411601804915675
chr1:44041876	1	44041876	0.00080166803231	SNP	0.411804782723271
chr1:44041906	1	44041906	0.00083985198037	SNP	0.414970982980444
chr1:44041907	1	44041907	0.00073447106766	SNP	0.405221664391949
chr1:44041914	1	44041914	0.000752508512921	SNP	0.407817078833755
chr1:44042550	1	44042550	0.000804810412806	SNP	0.412014608539608
chr1:44042669	1	44042669	0.000788149540239	SNP	0.410897225577439
chr1:44042854	1	44042854	0.000785711666202	SNP	0.410851505855788
chr1:44042970	1	44042970	0.000779652894279	SNP	0.410249484128918
chr1:44043036	1	44043036	0.000737808004359	SNP	0.406014689492905
chr1:44043053	1	44043053	0.000790661490039	SNP	0.411072419849652
chr1:44043076	1	44043076	0.000851854440694	SNP	0.415568405740778
chr1:44043163	1	44043163	0.000957569844951	SNP	0.422668347141387
chr1:44043376	1	44043376	0.000829939733329	SNP	0.414012570272461
chr1:44043504	1	44043504	0.000777328946244	SNP	0.41012357155182
chr1:44043524	1	44043524	0.00079598332282	SNP	0.411601804915675
chr1:44043629	1	44043629	0.000752656811252	SNP	0.407817078833755
chr1:44043636	1	44043636	0.00088108263814	SNP	0.417746984579323
chr1:44043723	1	44043723	0.000806315850156	SNP	0.412149308541065
chr1:44043940	1	44043940	0.000940491538381	SNP	0.421826603908799
chr1:44043954	1	44043954	0.000570395086095	SNP	0.379664918366145
chr1:44044224	1	44044224	0.000906129203174	SNP	0.419189366421306
chr1:44044340	1	44044340	0.000795803415919	SNP	0.411601804915675
chr1:44044346	1	44044346	0.000878909437026	SNP	0.417738713069291
chr1:44044387	1	44044387	0.000885158319044	SNP	0.417746984579323
chr1:44047489	1	44047489	0.000310106748515	SNP	0.35931861092091
chr1:44047635	1	44047635	0.000922498031923	SNP	0.420662762408049
chr1:44047656	1	44047656	0.000814228146009	SNP	0.412863705607813
chr1:44048050	1	44048050	0.000820148738516	SNP	0.413424082192368
chr1:44048070	1	44048070	0.000804037154588	SNP	0.411987114648476
chr1:44048087	1	44048087	0.000708778896872	SNP	0.401445781672078
chr1:44048152	1	44048152	0.000778431599598	SNP	0.41012357155182
chr1:44048300	1	44048300	0.000794901940583	SNP	0.411511414619231
chr1:44048313	1	44048313	0.000821777132381	SNP	0.413510208226569
chr1:44048346	1	44048346	0.000794679855153	SNP	0.411511414619231
chr1:44048364	1	44048364	0.000841045262731	SNP	0.415027379794367
chr1:44048422	1	44048422	0.000818170270986	SNP	0.413343246093401
chr1:44048428	1	44048428	0.000853761575366	SNP	0.415647778807179
chr1:44048626	1	44048626	0.000935405344038	SNP	0.421452806701278
chr1:44048633	1	44048633	0.000829504177402	SNP	0.414012570272461
chr1:44048669	1	44048669	0.000758620478855	SNP	0.408587027330115
chr1:44048756	1	44048756	0.000853021791134	SNP	0.415647778807179
chr1:44048853	1	44048853	0.00069995286313	SNP	0.400275263849515
chr1:44048920	1	44048920	0.000818730872426	SNP	0.413375196530352
chr1:44048993	1	44048993	0.000777166884325	SNP	0.41012357155182
chr1:44049073	1	44049073	0.00078418186852	SNP	0.41066657861463
chr1:44049213	1	44049213	0.000780466914055	SNP	0.410249484128918
chr1:44049230	1	44049230	0.000725956283797	SNP	0.403677684740807
chr1:44049278	1	44049278	0.000777517116701	SNP	0.41012357155182
chr1:44049291	1	44049291	0.000832111410989	SNP	0.414262657127044
chr1:44049300	1	44049300	0.000784502882463	SNP	0.410726646189807
chr1:44050099	1	44050099	0.000715230015357	SNP	0.402726190608126
chr1:44050197	1	44050197	0.000779432053553	SNP	0.410249484128918
chr1:44050199	1	44050199	0.000739427348302	SNP	0.406356460287605
chr1:44050345	1	44050345	0.00084341869818	SNP	0.415027379794367
chr1:44050347	1	44050347	0.000770782224648	SNP	0.409926621225397
chr1:44050420	1	44050420	0.000861261168063	SNP	0.416146059589319
chr1:44050427	1	44050427	0.000751989797826	SNP	0.407817078833755
chr1:44050607	1	44050607	0.000974679131486	SNP	0.423505597772722
chr1:44050625	1	44050625	0.000929355429026	SNP	0.421113259043806
chr1:44051004	1	44051004	0.000765702594994	SNP	0.409133791408413
chr1:44051434	1	44051434	0.000765724632833	SNP	0.409133791408413
chr1:44051790	1	44051790	0.000765571414159	SNP	0.409133791408413
chr1:44052927	1	44052927	0.000781901801904	SNP	0.410382749976214
chr1:44052960	1	44052960	0.000951120492808	SNP	0.42234520341161
chr1:44053213	1	44053213	0.000706164032815	SNP	0.401025606881383
chr1:44055219	1	44055219	0.000824406087787	SNP	0.413672164449802
chr1:44152051	1	44152051	0.000975155837237	SNP	0.423505597772722
chr1:44285141	1	44285141	0.000337386305151	SNP	0.35931861092091
chr1:44387548	1	44387548	0.000700292892893	SNP	0.400275263849515
chr1:44388457	1	44388457	0.000642571942746	SNP	0.391669105989872
chr1:44388464	1	44388464	0.000961774282936	SNP	0.422779524407131
chr1:44388482	1	44388482	0.000689131388528	SNP	0.398799155035723
chr1:44594710	1	44594710	0.000370996807358	SNP	0.359556988048696
chr1:44597929	1	44597929	0.000552499773404	SNP	0.377189875420059
chr1:44598398	1	44598398	0.000843579017323	SNP	0.415027379794367
chr1:44598549	1	44598549	0.000777887322927	SNP	0.41012357155182
chr1:44598555	1	44598555	0.000701477828722	SNP	0.400341043709303
chr1:44598619	1	44598619	0.000745300404683	SNP	0.406978674883952
chr1:44598726	1	44598726	0.000552280291358	SNP	0.377189875420059
chr1:44598872	1	44598872	0.000695375039921	SNP	0.399527375788515
chr1:44602226	1	44602226	0.000965812766845	SNP	0.422981861959178
chr1:44941133	1	44941133	0.000688413405779	SNP	0.398799155035723
chr1:45276754	1	45276754	0.00020879596757	SNP	0.335490339065361
chr1:45868180	1	45868180	0.000203279178996	SNP	0.335199689024765
chr1:46184427	1	46184427	0.000483085774575	SNP	0.369546462099855
chr1:46191426	1	46191426	0.00056183294278	SNP	0.378813188698912
chr1:46197561	1	46197561	0.00051146661076	SNP	0.371765876563114
chr1:46323099	1	46323099	0.000984313221174	SNP	0.42407527862207
chr1:46474963	1	46474963	0.000333731803076	SNP	0.35931861092091
chr1:46475115	1	46475115	0.000379776476685	SNP	0.359885652141808
chr1:46475135	1	46475135	0.000890226769403	SNP	0.417970854641091
chr1:46475413	1	46475413	0.000262785167969	SNP	0.352779798199738
chr1:46476160	1	46476160	0.000769731940236	SNP	0.4098056292267
chr1:46487990	1	46487990	0.000911923628456	SNP	0.419450477361981
chr1:46489635	1	46489635	0.000982725566191	SNP	0.424072388058825
chr1:46490173	1	46490173	0.000960237905266	SNP	0.422701869477433
chr1:46490177	1	46490177	0.000997291781757	SNP	0.425574163361437
chr1:46490200	1	46490200	0.000973091309452	SNP	0.423501427941615
chr1:46490229	1	46490229	0.000932983599728	SNP	0.421425346551452
chr1:46490267	1	46490267	0.000937666601319	SNP	0.421733836391763
chr1:46490298	1	46490298	0.000940080576989	SNP	0.421826603908799
chr1:46490347	1	46490347	0.000998006624422	SNP	0.425574163361437
chr1:46490684	1	46490684	0.000199129521165	SNP	0.335199689024765
chr1:46491104	1	46491104	0.000943898710981	SNP	0.422126901782268
chr1:46491116	1	46491116	0.000972257781649	SNP	0.423467638041058
chr1:46491117	1	46491117	0.000849858975833	SNP	0.41550489437207
chr1:46491375	1	46491375	0.000965548294583	SNP	0.422904435330968
chr1:46491650	1	46491650	0.000992511058503	SNP	0.425021902967584
chr1:46491887	1	46491887	0.000845594850956	SNP	0.415328386084115
chr1:46492373	1	46492373	0.000990423584962	SNP	0.424885860231626
chr1:46492580	1	46492580	0.000885675873657	SNP	0.417746984579323
chr1:46492618	1	46492618	0.000859456574916	SNP	0.415915009241724
chr1:46492838	1	46492838	0.00099163659018	SNP	0.42492655232473
chr1:46492930	1	46492930	0.000957897588402	SNP	0.42267121692658
chr1:46493088	1	46493088	0.00082208632159	SNP	0.413513930785805
chr1:46493253	1	46493253	0.00079542354235	SNP	0.411556801064563
chr1:46493670	1	46493670	0.000847308713028	SNP	0.415328386084115
chr1:46493727	1	46493727	6.20881986944e-05	SNP	0.265958105765621
chr1:46494202	1	46494202	0.000941613902327	SNP	0.421841267351511
chr1:46494294	1	46494294	0.000923226456225	SNP	0.420662762408049
chr1:46494335	1	46494335	0.000934982748431	SNP	0.421452806701278
chr1:46494822	1	46494822	0.000955658263968	SNP	0.422511825919258
chr1:46494891	1	46494891	0.00095570011945	SNP	0.422511825919258
chr1:46495212	1	46495212	0.000981652198811	SNP	0.423947036128989
chr1:47069815	1	47069815	0.000522778303007	SNP	0.373105558507851
chr1:47114523	1	47114523	0.000678748248421	SNP	0.397780053537738
chr1:47240801	1	47240801	0.000565009534618	SNP	0.379047005568789
chr1:47282321	1	47282321	0.000994492149598	SNP	0.425280296759979
chr1:50145495	1	50145495	0.000286661619137	SNP	0.356365475335664
chr1:50148417	1	50148417	0.000282799922481	SNP	0.354705642023665
chr1:50156965	1	50156965	0.000295239462912	SNP	0.358169430991752
chr1:50602488	1	50602488	0.000574154366812	SNP	0.379893526522005
chr1:50602920	1	50602920	0.000728609389985	SNP	0.403992724108571
chr10:500348	10	500348	0.000505363140697	SNP	0.371260164547689
chr10:1882818	10	1882818	0.000789523640475	SNP	0.410940517441151
chr10:1897454	10	1897454	0.000227298378964	SNP	0.341103820758881
chr10:1898506	10	1898506	0.000186040591279	SNP	0.333364026501026
chr10:1904728	10	1904728	0.00061708174111	SNP	0.387279085803209
chr10:1908746	10	1908746	0.000681888280372	SNP	0.398112864374359
chr10:1920082	10	1920082	0.000714086472394	SNP	0.402596042067139
chr10:1921054	10	1921054	0.000992324647168	SNP	0.424998264772991
chr10:1921208	10	1921208	0.000724351195808	SNP	0.403677684740807
chr10:1924144	10	1924144	4.99719769306e-05	SNP	0.251952019985692
chr10:1924695	10	1924695	4.37508398004e-06	SNP	0.117666808506758
chr10:1924873	10	1924873	0.000760162058553	SNP	0.408616859033411
chr10:1929897	10	1929897	0.000473633931143	SNP	0.368748775892568
chr10:2043055	10	2043055	0.000541294787899	SNP	0.375330040734514
chr10:2044066	10	2044066	0.000272776400357	SNP	0.354705642023665
chr10:2044068	10	2044068	0.000253249676616	SNP	0.3504771205282
chr10:2044602	10	2044602	0.00029733752823	SNP	0.35833639137865
chr10:2044932	10	2044932	0.000355830611081	SNP	0.35931861092091
chr10:2045219	10	2045219	0.000151908567127	SNP	0.323504756304227
chr10:2045422	10	2045422	0.000154099288181	SNP	0.323871416590366
chr10:2045704	10	2045704	0.000126904040838	SNP	0.310336838959044
chr10:2053733	10	2053733	0.000261715606391	SNP	0.352472652901032
chr10:2053770	10	2053770	5.76170042864e-05	SNP	0.259025728657605
chr10:2054523	10	2054523	0.00017845030547	SNP	0.331605092349396
chr10:2054525	10	2054525	0.000532934490139	SNP	0.374183695405391
chr10:2054666	10	2054666	0.000169876394199	SNP	0.328835303853178
chr10:2054723	10	2054723	0.00013958671742	SNP	0.318862952786457
chr10:2055052	10	2055052	9.42848707385e-05	SNP	0.291081896343318
chr10:2055088	10	2055088	9.3894067116e-05	SNP	0.290649642625613
chr10:2055120	10	2055120	0.000168792312791	SNP	0.328482070945982
chr10:2055155	10	2055155	0.000108073071081	SNP	0.30043999582166
chr10:2055285	10	2055285	8.53481939715e-05	SNP	0.286204325656529
chr10:2055342	10	2055342	7.65188982852e-05	SNP	0.27740418876305
chr10:2055846	10	2055846	7.40172942198e-05	SNP	0.275562161927045
chr10:2055934	10	2055934	5.82116271743e-05	SNP	0.259932033831263
chr10:2056319	10	2056319	1.72445128577e-05	SNP	0.186469689318388
chr10:2056408	10	2056408	0.000183918027038	SNP	0.332944220144224
chr10:2240751	10	2240751	0.00047314435307	SNP	0.368748775892568
chr10:2984459	10	2984459	0.00033691896525	SNP	0.35931861092091
chr10:2984461	10	2984461	0.000237017981362	SNP	0.344682921653605
chr10:3054849	10	3054849	0.000731121709156	SNP	0.404409775740959
chr10:3054878	10	3054878	0.000981889909697	SNP	0.423947036128989
chr10:3055071	10	3055071	0.000690225412675	SNP	0.398799155035723
chr10:3090799	10	3090799	0.000857439793595	SNP	0.415677216542476
chr10:3781916	10	3781916	0.000918331022845	SNP	0.420475554991325
chr10:3783316	10	3783316	0.00098793184938	SNP	0.424519365431503
chr10:3805411	10	3805411	0.000144855419618	SNP	0.319499732835384
chr10:3805469	10	3805469	0.000373913822012	SNP	0.359701124793228
chr10:3805481	10	3805481	0.000338084715267	SNP	0.35931861092091
chr10:3819773	10	3819773	0.00077035763609	SNP	0.409926621225397
chr10:4151615	10	4151615	0.000675123190455	SNP	0.396973470803495
chr10:4485859	10	4485859	0.000723216121466	SNP	0.403677684740807
chr10:4488110	10	4488110	0.000795933205015	SNP	0.411601804915675
chr10:4570735	10	4570735	0.000956311845609	SNP	0.422520394222994
chr10:4570751	10	4570751	0.000773468315146	SNP	0.41009925494811
chr10:4570762	10	4570762	0.000205343620196	SNP	0.335415448365691
chr10:5002147	10	5002147	0.000890033704906	SNP	0.417970854641091
chr10:5137180	10	5137180	0.000316277469249	SNP	0.35931861092091
chr10:5137329	10	5137329	0.000397610777321	SNP	0.361535755979862
chr10:5238199	10	5238199	0.00095778339859	SNP	0.42267121692658
chr10:5388577	10	5388577	0.000686513005354	SNP	0.398683319951844
chr10:5648209	10	5648209	0.0007780526569	SNP	0.41012357155182
chr10:6509951	10	6509951	0.000170301130135	SNP	0.329186825600059
chr10:7672037	10	7672037	0.000662118886735	SNP	0.395164548243419
chr10:7672060	10	7672060	0.000601176854169	SNP	0.384683980902326
chr10:7672076	10	7672076	0.000617770991626	SNP	0.387279085803209
chr10:7672111	10	7672111	0.000761437569539	SNP	0.408753325631323
chr10:7672155	10	7672155	0.000796063728341	SNP	0.411601804915675
chr10:7672225	10	7672225	0.000431052117628	SNP	0.36476035875373
chr10:7672254	10	7672254	0.000512375703447	SNP	0.371930198714351
chr10:7672465	10	7672465	0.000344984718949	SNP	0.35931861092091
chr10:7672471	10	7672471	0.000504966690708	SNP	0.371260164547689
chr10:7673480	10	7673480	0.000986852680667	SNP	0.424328616587106
chr10:7673599	10	7673599	0.000878231205767	SNP	0.417738079148446
chr10:9524978	10	9524978	0.000613813485446	SNP	0.387145180145757
chr10:9525098	10	9525098	0.000404666357134	SNP	0.361773205714703
chr10:9527698	10	9527698	0.000570342017117	SNP	0.379664918366145
chr10:9531697	10	9531697	0.000328682496336	SNP	0.35931861092091
chr10:9532179	10	9532179	0.000794353852794	SNP	0.411511414619231
chr10:9532556	10	9532556	0.000106053218678	SNP	0.300355944012637
chr10:9545210	10	9545210	0.000206340721115	SNP	0.335490339065361
chr10:9547736	10	9547736	0.000446787924984	SNP	0.366261317571467
chr10:9562227	10	9562227	0.000694404346298	SNP	0.399232999420049
chr10:9582115	10	9582115	0.000329680393857	SNP	0.35931861092091
chr10:9626073	10	9626073	0.000225733023712	SNP	0.340562187188011
chr10:10640057	10	10640057	0.000913990954658	SNP	0.419775522992336
chr10:10641992	10	10641992	0.000766274493759	SNP	0.409159780118339
chr10:10642046	10	10642046	0.000303032129989	SNP	0.358981683504978
chr10:10642099	10	10642099	0.000241211813414	SNP	0.346919295398036
chr10:10642218	10	10642218	0.000228841352273	SNP	0.341374116604482
chr10:10642233	10	10642233	2.59267178042e-05	SNP	0.203550813898509
chr10:10642241	10	10642241	0.000220637971351	SNP	0.338631997315382
chr10:10642277	10	10642277	0.000251057744431	SNP	0.34977395531628
chr10:10642284	10	10642284	0.000232220038037	SNP	0.342220525512562
chr10:10642372	10	10642372	0.000212835204189	SNP	0.335984600484093
chr10:10642405	10	10642405	0.000240435819277	SNP	0.346354368874355
chr10:10642418	10	10642418	0.000242224702934	SNP	0.347003937071354
chr10:10642423	10	10642423	0.000291038098857	SNP	0.357279506087019
chr10:10642493	10	10642493	0.000214313633599	SNP	0.336391940925796
chr10:10642496	10	10642496	0.000197416642918	SNP	0.335161622189796
chr10:10642566	10	10642566	0.000230492826545	SNP	0.341961912488817
chr10:10642706	10	10642706	8.7847484465e-05	SNP	0.287459619235568
chr10:10642716	10	10642716	0.000635250470571	SNP	0.390320645012303
chr10:10642939	10	10642939	0.000530021291298	SNP	0.373790856347446
chr10:10642942	10	10642942	0.000479225504408	SNP	0.369195099924347
chr10:10649521	10	10649521	0.000506772466799	SNP	0.371260164547689
chr10:11237788	10	11237788	0.000277274813695	SNP	0.354705642023665
chr10:11444757	10	11444757	0.000403205990419	SNP	0.361773205714703
chr10:11544358	10	11544358	0.000526721837024	SNP	0.373264046107501
chr10:11544506	10	11544506	0.000788281014158	SNP	0.410897225577439
chr10:11544508	10	11544508	0.000784113776365	SNP	0.41066657861463
chr10:11544514	10	11544514	0.000776653145759	SNP	0.41012357155182
chr10:11544722	10	11544722	0.000256608650566	SNP	0.350977580056795
chr10:11544761	10	11544761	0.00039769326687	SNP	0.361535755979862
chr10:11544780	10	11544780	0.000646030001738	SNP	0.392377930550272
chr10:11544817	10	11544817	0.000587108567051	SNP	0.3821597331994
chr10:11544827	10	11544827	0.000630960889525	SNP	0.389749766727233
chr10:11544830	10	11544830	0.000626952798353	SNP	0.388847727791004
chr10:11544836	10	11544836	0.000601271854904	SNP	0.384683980902326
chr10:11544842	10	11544842	0.000598524511245	SNP	0.383881560662911
chr10:11544940	10	11544940	0.000834934915513	SNP	0.41437549161302
chr10:11544967	10	11544967	0.000716181471593	SNP	0.402784132872834
chr10:11545235	10	11545235	0.000795573118504	SNP	0.411598413921329
chr10:11776996	10	11776996	0.000938554158004	SNP	0.421733836391763
chr10:11865972	10	11865972	0.00088330900382	SNP	0.417746984579323
chr10:12136781	10	12136781	0.000505296329059	SNP	0.371260164547689
chr10:12136790	10	12136790	0.000468009665338	SNP	0.368684046423238
chr10:12744116	10	12744116	0.000536930164169	SNP	0.374824588697243
chr10:12744519	10	12744519	0.000411597883132	SNP	0.361773205714703
chr10:12843799	10	12843799	0.000422936158854	SNP	0.36381779036033
chr10:13471261	10	13471261	0.000821427200335	SNP	0.413457722369466
chr10:13471347	10	13471347	0.000232020821222	SNP	0.342011618833079
chr10:13476809	10	13476809	0.000261359287374	SNP	0.352472652901032
chr10:13477698	10	13477698	0.000279897762622	SNP	0.354705642023665
chr10:13477836	10	13477836	0.000915973104682	SNP	0.420134777274645
chr10:13478000	10	13478000	0.000975950090791	SNP	0.423505597772722
chr10:13478295	10	13478295	0.000972152803613	SNP	0.423467638041058
chr10:13478648	10	13478648	0.00025494490645	SNP	0.350854788217678
chr10:13478990	10	13478990	0.00095031051556	SNP	0.42226925842048
chr10:13478991	10	13478991	0.000968887187322	SNP	0.42332053107375
chr10:13479129	10	13479129	0.000956090913668	SNP	0.422511825919258
chr10:13479837	10	13479837	0.000934719608278	SNP	0.421452806701278
chr10:13710385	10	13710385	0.000865939030294	SNP	0.41664287925992
chr10:13710678	10	13710678	0.000848979850346	SNP	0.415379201614752
chr10:13711325	10	13711325	0.000677892531736	SNP	0.397730607138757
chr10:13711361	10	13711361	0.000768455115521	SNP	0.409550800581799
chr10:13711608	10	13711608	0.000831298171809	SNP	0.414168210164915
chr10:13711611	10	13711611	0.000726302952133	SNP	0.403677684740807
chr10:13711761	10	13711761	0.000812600625181	SNP	0.412801186944225
chr10:13712002	10	13712002	0.000709658198873	SNP	0.4016787551051
chr10:13712746	10	13712746	0.000369299117001	SNP	0.359556988048696
chr10:13712855	10	13712855	0.00063799791609	SNP	0.390731021923428
chr10:13781428	10	13781428	0.000631230851377	SNP	0.389752488905648
chr10:14099997	10	14099997	0.000177393752141	SNP	0.331605092349396
chr10:14393416	10	14393416	0.000114908461866	SNP	0.301898694452572
chr10:14394041	10	14394041	8.17403156618e-05	SNP	0.282577805238791
chr10:15248503	10	15248503	0.000565251308936	SNP	0.379047005568789
chr10:15292032	10	15292032	0.000114876223596	SNP	0.301898694452572
chr11:459617	11	459617	0.000433193546281	SNP	0.364902507995109
chr11:1891187	11	1891187	0.000483927619269	SNP	0.369814171459881
chr11:2502840	11	2502840	0.000281620891813	SNP	0.354705642023665
chr11:2502866	11	2502866	0.000233463420658	SNP	0.343196166515204
chr11:2503226	11	2503226	0.000185720493046	SNP	0.333364026501026
chr11:2503538	11	2503538	0.000188379129265	SNP	0.33351493850057
chr11:2503671	11	2503671	0.000158604573452	SNP	0.325475036085233
chr11:2504171	11	2504171	0.000196379689483	SNP	0.335161622189796
chr11:2506654	11	2506654	0.000798023322788	SNP	0.411748527421462
chr11:2507282	11	2507282	0.000744469608331	SNP	0.40683616857173
chr11:2507346	11	2507346	0.000801602309047	SNP	0.411804782723271
chr11:2507353	11	2507353	0.000828103447036	SNP	0.414012570272461
chr11:3000355	11	3000355	0.000694362388675	SNP	0.399232999420049
chr11:3000362	11	3000362	0.000564545191267	SNP	0.379047005568789
chr11:3000374	11	3000374	0.000648476300019	SNP	0.392945801535904
chr11:3000421	11	3000421	0.000671266825028	SNP	0.396304228605851
chr11:3000427	11	3000427	0.000618513788896	SNP	0.387279085803209
chr11:3000435	11	3000435	0.000620517091761	SNP	0.387832915652278
chr11:3000596	11	3000596	0.000613721623417	SNP	0.387145180145757
chr11:3018720	11	3018720	0.000409140651312	SNP	0.361773205714703
chr11:5072155	11	5072155	0.000867168629942	SNP	0.416929984198714
chr11:5221775	11	5221775	0.000925853412203	SNP	0.420895336418836
chr11:5221838	11	5221838	0.000580901374288	SNP	0.381135654033056
chr11:5296459	11	5296459	0.000506682323585	SNP	0.371260164547689
chr11:5302264	11	5302264	0.000624137266252	SNP	0.388318880978362
chr11:5622051	11	5622051	0.000838948016046	SNP	0.414888801880727
chr11:5622194	11	5622194	0.000857095060105	SNP	0.415675927130121
chr11:5842042	11	5842042	0.000836257448192	SNP	0.41437549161302
chr11:5844093	11	5844093	0.000818969795749	SNP	0.413386358120952
chr11:6003817	11	6003817	0.000809949430653	SNP	0.412545864218871
chr11:6139828	11	6139828	0.000862854558529	SNP	0.416200553395055
chr11:6535116	11	6535116	0.000508220827414	SNP	0.371420542161762
chr11:6536139	11	6536139	0.000246120765648	SNP	0.348044584443225
chr11:6537909	11	6537909	0.000221720926268	SNP	0.339002183664696
chr11:6541036	11	6541036	0.000490501481572	SNP	0.370014509083192
chr11:6541153	11	6541153	0.000189110934861	SNP	0.333834355077943
chr11:6815404	11	6815404	0.000970270452046	SNP	0.423407601515757
chr11:7175090	11	7175090	0.000939015516715	SNP	0.421798286711351
chr11:7731822	11	7731822	0.000583277959672	SNP	0.381451256026201
chr11:7731856	11	7731856	0.000447996840674	SNP	0.366261317571467
chr11:7807361	11	7807361	0.000671095861487	SNP	0.396299241666714
chr11:7821800	11	7821800	0.000862784841124	SNP	0.416200553395055
chr11:7824895	11	7824895	1.37831503299e-05	SNP	0.178278236961209
chr11:9727536	11	9727536	0.00088211413866	SNP	0.417746984579323
chr11:9728704	11	9728704	0.000238657142233	SNP	0.345643307300289
chr11:9728987	11	9728987	0.000155128981621	SNP	0.323871416590366
chr11:9729097	11	9729097	0.000188208216665	SNP	0.333511355713574
chr11:9729967	11	9729967	0.000544747954406	SNP	0.375728957411235
chr11:9730128	11	9730128	0.000166988432776	SNP	0.327826052690279
chr11:9730375	11	9730375	0.000173335973349	SNP	0.331003142123494
chr11:9730413	11	9730413	0.000167423846685	SNP	0.328027128018691
chr11:9730510	11	9730510	0.000168244862867	SNP	0.328422292980074
chr11:9730655	11	9730655	0.000157460367577	SNP	0.324754478837637
chr11:9730733	11	9730733	0.000183087484043	SNP	0.332944220144224
chr11:9730789	11	9730789	0.000270018990848	SNP	0.35408345760563
chr11:9730925	11	9730925	0.000276291465722	SNP	0.354705642023665
chr11:9731973	11	9731973	0.000224866427049	SNP	0.340327561235593
chr11:9731991	11	9731991	0.000159291565611	SNP	0.325533720634854
chr11:9732054	11	9732054	0.000174096906327	SNP	0.331605092349396
chr11:9732197	11	9732197	0.000193859137669	SNP	0.334753563104588
chr11:9732400	11	9732400	0.000139009766406	SNP	0.318862952786457
chr11:9732553	11	9732553	0.000143866134663	SNP	0.319449243699159
chr11:9732601	11	9732601	0.0001528320843	SNP	0.323533625873916
chr11:9732929	11	9732929	0.000437022560598	SNP	0.365476745085408
chr11:9733131	11	9733131	0.000215369085765	SNP	0.336873577827972
chr11:9733180	11	9733180	0.000154449240354	SNP	0.323871416590366
chr11:9733260	11	9733260	0.000132692980178	SNP	0.313937914265501
chr11:9733502	11	9733502	0.000164257032647	SNP	0.327623195828509
chr11:9734225	11	9734225	0.000219145089259	SNP	0.337844117653269
chr11:9734505	11	9734505	0.000234054602138	SNP	0.343466008967636
chr11:9734788	11	9734788	0.000396342117547	SNP	0.36142751367731
chr11:9735023	11	9735023	0.000164788329908	SNP	0.327623195828509
chr11:9735207	11	9735207	0.000165053079238	SNP	0.327623195828509
chr11:9735423	11	9735423	0.00015870804811	SNP	0.325475036085233
chr11:9735639	11	9735639	0.000155524364057	SNP	0.323871416590366
chr11:9736181	11	9736181	0.000296391623448	SNP	0.358169430991752
chr11:9736255	11	9736255	0.000344592052014	SNP	0.35931861092091
chr11:9736322	11	9736322	0.000334440867961	SNP	0.35931861092091
chr11:9737109	11	9737109	0.000213507051889	SNP	0.336112433842113
chr11:9737116	11	9737116	0.000186192789815	SNP	0.333364748975641
chr11:9737220	11	9737220	0.000205970209148	SNP	0.335490339065361
chr11:9737362	11	9737362	0.000193047431023	SNP	0.334426137434911
chr11:9737519	11	9737519	0.00020686197875	SNP	0.335490339065361
chr11:9738211	11	9738211	0.00019350990308	SNP	0.334426137434911
chr11:9738282	11	9738282	0.000201671021591	SNP	0.335199689024765
chr11:9738449	11	9738449	0.00020761728094	SNP	0.335490339065361
chr11:9738673	11	9738673	0.000418281680589	SNP	0.362765778521571
chr11:9738828	11	9738828	0.000158793997079	SNP	0.325475036085233
chr11:9739462	11	9739462	0.000153542920047	SNP	0.323871416590366
chr11:9739528	11	9739528	0.000147507499913	SNP	0.321965382750149
chr11:9739560	11	9739560	0.000271533327756	SNP	0.354705642023665
chr11:9739572	11	9739572	0.000183218215874	SNP	0.332944220144224
chr11:9739648	11	9739648	0.000148536256941	SNP	0.322033373266794
chr11:9739694	11	9739694	0.000175219460004	SNP	0.331605092349396
chr11:9740498	11	9740498	0.000159587007687	SNP	0.325533720634854
chr11:9741364	11	9741364	0.000164534508917	SNP	0.327623195828509
chr11:9741493	11	9741493	0.000171230870705	SNP	0.329627012985937
chr11:9741649	11	9741649	0.000203650611955	SNP	0.335199689024765
chr11:9741770	11	9741770	0.000342467600021	SNP	0.35931861092091
chr11:9741782	11	9741782	0.000188265043075	SNP	0.333511355713574
chr11:9742145	11	9742145	0.00020230165044	SNP	0.335199689024765
chr11:9742478	11	9742478	0.000186950115	SNP	0.333364748975641
chr11:9742834	11	9742834	0.000222259844839	SNP	0.339230373638031
chr11:9743248	11	9743248	0.000225178388251	SNP	0.340527219041658
chr11:9743250	11	9743250	0.000196811625023	SNP	0.335161622189796
chr11:9743282	11	9743282	0.000331494004234	SNP	0.35931861092091
chr11:9744184	11	9744184	0.000311513001743	SNP	0.35931861092091
chr11:9745095	11	9745095	0.000208245837826	SNP	0.335490339065361
chr11:9747150	11	9747150	0.000191874302072	SNP	0.334426137434911
chr11:9747938	11	9747938	0.000197101511218	SNP	0.335161622189796
chr11:9747979	11	9747979	0.000202509433704	SNP	0.335199689024765
chr11:9748078	11	9748078	0.000215767760625	SNP	0.336959157199621
chr11:9748142	11	9748142	0.00075460082542	SNP	0.407976685767738
chr11:9748323	11	9748323	0.000198692068209	SNP	0.335199689024765
chr11:9748567	11	9748567	0.000237891619869	SNP	0.345234197865529
chr11:9749262	11	9749262	0.000613338219375	SNP	0.387145180145757
chr11:9749737	11	9749737	0.000436949202133	SNP	0.365476745085408
chr11:9749769	11	9749769	0.000355095956218	SNP	0.35931861092091
chr11:9749940	11	9749940	0.000227899925189	SNP	0.341132157133596
chr11:9750151	11	9750151	0.000263089751259	SNP	0.352779798199738
chr11:9750268	11	9750268	0.000245268185022	SNP	0.348044584443225
chr11:9750397	11	9750397	0.000219211018188	SNP	0.337844117653269
chr11:9750986	11	9750986	0.000312178789148	SNP	0.35931861092091
chr11:9751917	11	9751917	0.000252608499578	SNP	0.350148932959229
chr11:9752032	11	9752032	0.00024607838109	SNP	0.348044584443225
chr11:9754076	11	9754076	0.000301102865345	SNP	0.358912456500925
chr11:9754178	11	9754178	0.000324991565344	SNP	0.35931861092091
chr11:9754223	11	9754223	0.00028912783578	SNP	0.357092624791643
chr11:9754270	11	9754270	0.00029303456546	SNP	0.357880207726606
chr11:9754412	11	9754412	0.000302224367852	SNP	0.358944974204374
chr11:9754810	11	9754810	0.000257251055524	SNP	0.351116544595049
chr11:9755923	11	9755923	0.000176464441687	SNP	0.331605092349396
chr11:10430747	11	10430747	4.68625168202e-05	SNP	0.244878158918843
chr11:10701418	11	10701418	0.000387768663813	SNP	0.361235390474806
chr11:10705383	11	10705383	0.000616348724003	SNP	0.387279085803209
chr11:10705467	11	10705467	0.000564185593144	SNP	0.379047005568789
chr11:10705940	11	10705940	0.000530092673254	SNP	0.373790856347446
chr11:10706257	11	10706257	0.000562871378863	SNP	0.378894399475831
chr11:10706710	11	10706710	0.000774114404951	SNP	0.41012357155182
chr11:10709170	11	10709170	0.00072505510036	SNP	0.403677684740807
chr11:10709556	11	10709556	0.000536100245295	SNP	0.374791167391751
chr11:10712507	11	10712507	0.000389816597388	SNP	0.361245644432034
chr11:10733909	11	10733909	0.000786206798922	SNP	0.410851505855788
chr11:10736721	11	10736721	0.00017713382394	SNP	0.331605092349396
chr11:10736739	11	10736739	0.00075748735555	SNP	0.408451398321637
chr11:10741928	11	10741928	0.000954897227916	SNP	0.422511825919258
chr11:11785170	11	11785170	0.000380017964707	SNP	0.359885652141808
chr11:11785191	11	11785191	0.000312533452732	SNP	0.35931861092091
chr11:11786686	11	11786686	0.000418017615762	SNP	0.362742320099286
chr11:11786778	11	11786778	0.000447729014341	SNP	0.366261317571467
chr11:11786883	11	11786883	0.000447980296669	SNP	0.366261317571467
chr11:11791192	11	11791192	0.000723711288228	SNP	0.403677684740807
chr11:11798955	11	11798955	0.000465752238909	SNP	0.368652620913164
chr11:11799395	11	11799395	0.000755050819323	SNP	0.407976685767738
chr11:11799615	11	11799615	0.000805427602081	SNP	0.412076325763091
chr11:11810175	11	11810175	0.00055382751381	SNP	0.377261686806809
chr11:12468055	11	12468055	0.000377371549507	SNP	0.359701124793228
chr11:12468725	11	12468725	0.000249388227069	SNP	0.349271060755059
chr11:13136219	11	13136219	0.000701695594327	SNP	0.400341043709303
chr11:13158633	11	13158633	0.000324247579951	SNP	0.35931861092091
chr11:13170327	11	13170327	0.000538152439303	SNP	0.375083238976531
chr11:13170455	11	13170455	0.000578045223079	SNP	0.380684578925676
chr11:13190346	11	13190346	0.000252625028132	SNP	0.350148932959229
chr11:13190857	11	13190857	0.000220247087336	SNP	0.338487700073217
chr11:13191083	11	13191083	0.000953773287336	SNP	0.422511825919258
chr11:13191294	11	13191294	0.000937965535303	SNP	0.421733836391763
chr11:13192321	11	13192321	0.000952135687127	SNP	0.422434195768453
chr11:13193777	11	13193777	0.000409579658614	SNP	0.361773205714703
chr11:13293224	11	13293224	0.000931276483231	SNP	0.421328700879709
chr11:13607855	11	13607855	0.000506328266689	SNP	0.371260164547689
chr11:13608078	11	13608078	0.000366513122769	SNP	0.359556988048696
chr11:13608183	11	13608183	0.000409036772328	SNP	0.361773205714703
chr11:13608226	11	13608226	0.000318848936403	SNP	0.35931861092091
chr11:13608819	11	13608819	0.000426493590459	SNP	0.364102033968915
chr11:13609204	11	13609204	0.00028290968084	SNP	0.354705642023665
chr11:13609443	11	13609443	0.000292563603163	SNP	0.357880207726606
chr11:13609844	11	13609844	0.000302207563243	SNP	0.358944974204374
chr11:13610503	11	13610503	0.000277147199573	SNP	0.354705642023665
chr11:13610504	11	13610504	0.00026547577765	SNP	0.353214555222208
chr11:13610618	11	13610618	0.000289260769079	SNP	0.357092624791643
chr11:13610725	11	13610725	0.000282165421556	SNP	0.354705642023665
chr11:13611932	11	13611932	0.000215461466133	SNP	0.336873577827972
chr11:13612173	11	13612173	0.000189958680618	SNP	0.33413442115439
chr11:13612344	11	13612344	0.000207334855163	SNP	0.335490339065361
chr11:13612851	11	13612851	0.000198026717281	SNP	0.335199689024765
chr11:13623293	11	13623293	0.000590065284399	SNP	0.382372763668892
chr11:13623511	11	13623511	0.000750906923195	SNP	0.407817078833755
chr11:13625039	11	13625039	0.00082214633422	SNP	0.413513930785805
chr11:13629423	11	13629423	0.000609772994338	SNP	0.38648800151732
chr11:13671536	11	13671536	0.000109769544822	SNP	0.30043999582166
chr11:13673034	11	13673034	6.50685293323e-05	SNP	0.269147538448437
chr11:13727506	11	13727506	0.000915080126117	SNP	0.419906431014913
chr11:13732400	11	13732400	0.000227336185866	SNP	0.341103820758881
chr11:13734975	11	13734975	0.000718929024752	SNP	0.403306100803693
chr11:13735490	11	13735490	0.000312547458437	SNP	0.35931861092091
chr11:13735703	11	13735703	0.000839197552448	SNP	0.414888801880727
chr11:13808756	11	13808756	0.000740478288425	SNP	0.406503911079042
chr11:13890212	11	13890212	0.000555809095208	SNP	0.377445232336974
chr11:13890222	11	13890222	0.000523217134366	SNP	0.373150297892077
chr11:13890357	11	13890357	0.000778328310704	SNP	0.41012357155182
chr11:14116610	11	14116610	0.00017201244832	SNP	0.330064106818469
chr11:14117141	11	14117141	0.000373627662216	SNP	0.359701124793228
chr11:14117242	11	14117242	0.000331110153476	SNP	0.35931861092091
chr11:14117275	11	14117275	0.00033085329966	SNP	0.35931861092091
chr11:14117282	11	14117282	0.000328393603253	SNP	0.35931861092091
chr11:14117388	11	14117388	0.000256185067217	SNP	0.350868439009782
chr11:14117422	11	14117422	0.000408641880003	SNP	0.361773205714703
chr11:14117448	11	14117448	0.000370335539714	SNP	0.359556988048696
chr11:14117489	11	14117489	0.000229251265416	SNP	0.341687666200932
chr11:14117595	11	14117595	0.000255526704821	SNP	0.350854788217678
chr11:14118043	11	14118043	8.8060096809e-05	SNP	0.287513635047947
chr11:14118548	11	14118548	0.000884320932193	SNP	0.417746984579323
chr11:14118754	11	14118754	5.24671190194e-05	SNP	0.255499450766812
chr11:14118845	11	14118845	0.000699842286448	SNP	0.400271658649023
chr11:14119296	11	14119296	0.000790930239943	SNP	0.411083862779629
chr11:14119393	11	14119393	4.22954869954e-05	SNP	0.23647353664687
chr11:14119445	11	14119445	0.000711927837289	SNP	0.402198482767802
chr11:14119448	11	14119448	0.00072916687585	SNP	0.404037800931742
chr11:14119452	11	14119452	0.000776580516017	SNP	0.41012357155182
chr11:14119562	11	14119562	0.000168814960665	SNP	0.328482070945982
chr11:14119643	11	14119643	5.22101134755e-05	SNP	0.255499450766812
chr11:14171558	11	14171558	0.00039372090515	SNP	0.36142751367731
chr11:14172207	11	14172207	0.000436461439569	SNP	0.365476745085408
chr11:14185304	11	14185304	0.000132652741336	SNP	0.313937914265501
chr11:14326774	11	14326774	0.000525204547597	SNP	0.373264046107501
chr11:14351831	11	14351831	0.000536245547048	SNP	0.374804250865173
chr11:14354756	11	14354756	4.47464550187e-06	SNP	0.117671036203891
chr11:14354791	11	14354791	4.19375071644e-06	SNP	0.116645785902667
chr11:14354936	11	14354936	0.00097643781198	SNP	0.423505597772722
chr11:14355234	11	14355234	0.000409768592434	SNP	0.361773205714703
chr11:14355269	11	14355269	0.0004292713395	SNP	0.36449711127125
chr11:14355290	11	14355290	0.000787563174387	SNP	0.410897225577439
chr11:14356111	11	14356111	0.000777341973859	SNP	0.41012357155182
chr11:14356206	11	14356206	0.000850077420664	SNP	0.41550489437207
chr11:14356301	11	14356301	0.000988403335588	SNP	0.424553475271493
chr11:14356381	11	14356381	0.000935014260236	SNP	0.421452806701278
chr11:14356400	11	14356400	0.000830806792696	SNP	0.414168210164915
chr11:14373800	11	14373800	0.000312872862409	SNP	0.35931861092091
chr11:14373850	11	14373850	0.000590001375471	SNP	0.382372763668892
chr11:14381876	11	14381876	0.000388305692196	SNP	0.361235390474806
chr11:14381949	11	14381949	0.000997933277302	SNP	0.425574163361437
chr11:14382513	11	14382513	0.000934924481191	SNP	0.421452806701278
chr11:14387788	11	14387788	0.000857990848424	SNP	0.415713733633598
chr11:14391833	11	14391833	0.000913331821624	SNP	0.419634694090913
chr11:14392353	11	14392353	0.000457274514595	SNP	0.367491124406439
chr11:14482999	11	14482999	0.000254614632823	SNP	0.350854788217678
chr11:14483010	11	14483010	0.00063599387079	SNP	0.390548462755541
chr11:14484113	11	14484113	0.000912619687401	SNP	0.419545095977275
chr11:14484231	11	14484231	0.000981895065554	SNP	0.423947036128989
chr11:14503199	11	14503199	0.000314798921512	SNP	0.35931861092091
chr11:14511849	11	14511849	0.00071419900328	SNP	0.402596042067139
chr11:14524009	11	14524009	0.000636904145364	SNP	0.390550825759418
chr11:14617252	11	14617252	0.000452538602647	SNP	0.367478446739942
chr11:14627455	11	14627455	0.00034955235868	SNP	0.35931861092091
chr11:14627854	11	14627854	0.000979357214803	SNP	0.423776246964106
chr11:14630152	11	14630152	0.000498541774134	SNP	0.370414000171588
chr11:14630180	11	14630180	0.000411432583986	SNP	0.361773205714703
chr11:14630183	11	14630183	0.000453425054592	SNP	0.367491124406439
chr11:14630184	11	14630184	0.000213223009245	SNP	0.335984600484093
chr11:14679873	11	14679873	0.000734505047216	SNP	0.405221664391949
chr11:14691523	11	14691523	0.000431805622003	SNP	0.364775674154736
chr11:14692608	11	14692608	0.000510398412327	SNP	0.371733661929708
chr11:14693046	11	14693046	0.000513729049106	SNP	0.37218571036642
chr11:14700162	11	14700162	0.000460564245891	SNP	0.368020881362533
chr11:14700586	11	14700586	0.000424437188281	SNP	0.36381779036033
chr11:14845899	11	14845899	0.000782747845834	SNP	0.410474043495817
chr11:14903171	11	14903171	0.00094503705375	SNP	0.422126901782268
chr11:14914763	11	14914763	0.000279901875374	SNP	0.354705642023665
chr11:14914766	11	14914766	0.000365182458514	SNP	0.359556988048696
chr11:14914821	11	14914821	0.000313969227482	SNP	0.35931861092091
chr11:14914865	11	14914865	0.000299851134612	SNP	0.358912456500925
chr11:14915031	11	14915031	0.000345950420838	SNP	0.35931861092091
chr11:14915032	11	14915032	0.000373329751603	SNP	0.359701124793228
chr11:14915585	11	14915585	0.000689676180182	SNP	0.398799155035723
chr11:14915616	11	14915616	0.000863174807734	SNP	0.416251025256374
chr11:14915632	11	14915632	0.00095272814755	SNP	0.422476809649201
chr11:14915650	11	14915650	0.000437486789703	SNP	0.365476745085408
chr11:14917873	11	14917873	0.000598957850944	SNP	0.383881560662911
chr11:14920558	11	14920558	0.000989064101799	SNP	0.424687286495087
chr11:14923151	11	14923151	0.000778759711508	SNP	0.41012357155182
chr11:14923386	11	14923386	0.000793629998424	SNP	0.411511414619231
chr11:14926801	11	14926801	0.000565051985676	SNP	0.379047005568789
chr11:14927380	11	14927380	0.000176551320247	SNP	0.331605092349396
chr11:14927432	11	14927432	0.000103558463824	SNP	0.298465890390425
chr11:14927965	11	14927965	0.000171718526992	SNP	0.329865670997403
chr11:14927990	11	14927990	0.00018106969392	SNP	0.331605092349396
chr11:14928031	11	14928031	0.000121158270989	SNP	0.305597452674581
chr11:14930552	11	14930552	0.000333054206294	SNP	0.35931861092091
chr11:14930737	11	14930737	0.000415002039525	SNP	0.362308070039764
chr11:14930754	11	14930754	0.000434358417096	SNP	0.365325724794904
chr11:14930761	11	14930761	0.000384709910001	SNP	0.360651838918032
chr11:14930826	11	14930826	0.000399918997951	SNP	0.361700154952783
chr11:14930895	11	14930895	0.000432294094856	SNP	0.364875942374993
chr11:14930901	11	14930901	0.000481081287305	SNP	0.369254587246655
chr11:14930907	11	14930907	0.000451255899733	SNP	0.36735448882803
chr11:14931007	11	14931007	0.000444509856323	SNP	0.366261317571467
chr11:14931142	11	14931142	0.000476733323763	SNP	0.369002565518219
chr11:14931183	11	14931183	0.000514423709806	SNP	0.37218571036642
chr11:14931231	11	14931231	0.000456363676196	SNP	0.367491124406439
chr11:14931286	11	14931286	0.000265671319033	SNP	0.353214555222208
chr11:14931347	11	14931347	0.00045789624693	SNP	0.367491124406439
chr11:14940274	11	14940274	0.000700043863737	SNP	0.400275263849515
chr11:14984719	11	14984719	0.000426817488561	SNP	0.36423209285446
chr11:15293712	11	15293712	0.000687320970386	SNP	0.398683319951844
chr11:15739156	11	15739156	0.000122832271994	SNP	0.307426380066455
chr11:15739743	11	15739743	0.000760373742556	SNP	0.408661374651946
chr11:15761480	11	15761480	0.000251213730061	SNP	0.34977395531628
chr11:15785850	11	15785850	0.000539517029932	SNP	0.375238953620256
chr11:15786464	11	15786464	0.000778437439027	SNP	0.41012357155182
chr11:15787398	11	15787398	0.000722851399947	SNP	0.403677684740807
chr11:15787663	11	15787663	0.000726780658646	SNP	0.403677684740807
chr11:15787692	11	15787692	0.000685513279945	SNP	0.398582798130024
chr11:15787734	11	15787734	0.00072705640955	SNP	0.403677684740807
chr11:15787814	11	15787814	0.000524976374099	SNP	0.373264046107501
chr11:15787904	11	15787904	0.000831546636843	SNP	0.414168210164915
chr11:15787908	11	15787908	0.000373986348275	SNP	0.359701124793228
chr11:15787922	11	15787922	0.000876170056882	SNP	0.417737901147829
chr11:15788135	11	15788135	0.000671609291071	SNP	0.396321895952235
chr11:15788142	11	15788142	0.000645956881543	SNP	0.392377930550272
chr11:15788155	11	15788155	0.000591073819598	SNP	0.382454785247085
chr11:15788238	11	15788238	0.000152145209685	SNP	0.323533625873916
chr11:15788279	11	15788279	0.000723906692464	SNP	0.403677684740807
chr11:15788343	11	15788343	0.000663240228844	SNP	0.395350646153357
chr11:15788351	11	15788351	0.000581472093305	SNP	0.381257954201088
chr11:15788436	11	15788436	0.000665710326125	SNP	0.395742740579753
chr11:15788615	11	15788615	0.000795059280758	SNP	0.411511414619231
chr11:15788638	11	15788638	0.000644160919306	SNP	0.392137855909336
chr11:15788882	11	15788882	0.000278294097386	SNP	0.354705642023665
chr11:15788974	11	15788974	0.000540871501183	SNP	0.375330040734514
chr11:15788975	11	15788975	0.000554840876863	SNP	0.377324489073653
chr11:15788985	11	15788985	0.000555080268769	SNP	0.377324489073653
chr11:15788987	11	15788987	0.000541940873309	SNP	0.375330040734514
chr11:15788988	11	15788988	0.000539371713975	SNP	0.375238953620256
chr11:15788991	11	15788991	0.000548054060432	SNP	0.37656096692873
chr11:15790605	11	15790605	0.000542988105308	SNP	0.375400174038417
chr11:15995801	11	15995801	0.000143606090555	SNP	0.319449243699159
chr11:15995881	11	15995881	0.000749413631004	SNP	0.407490877594274
chr11:15996858	11	15996858	0.000999871395463	SNP	0.425574163361437
chr11:16001372	11	16001372	0.00056907939952	SNP	0.379443873390918
chr11:16011445	11	16011445	0.000510319070821	SNP	0.371733661929708
chr11:16695127	11	16695127	0.000535556557282	SNP	0.374674886723584
chr11:17071021	11	17071021	0.000595879526581	SNP	0.383356697541927
chr11:17071360	11	17071360	0.000642411104216	SNP	0.39166067230619
chr11:17071879	11	17071879	0.000969992661187	SNP	0.423407601515757
chr11:17071882	11	17071882	0.000888986857195	SNP	0.417915517180671
chr11:17071931	11	17071931	0.00096426789125	SNP	0.422904435330968
chr11:17071985	11	17071985	0.000575243404758	SNP	0.380147116443493
chr11:17072139	11	17072139	0.000575442268966	SNP	0.38021245469187
chr11:17072159	11	17072159	0.000521517655545	SNP	0.373105558507851
chr11:17072161	11	17072161	0.000514766009417	SNP	0.372248900442689
chr11:17072202	11	17072202	0.000630843529509	SNP	0.389735287980457
chr11:17072212	11	17072212	0.000701744734909	SNP	0.400341043709303
chr11:17072220	11	17072220	0.000542780207816	SNP	0.375400174038417
chr11:17072659	11	17072659	0.000772801142577	SNP	0.410045957790078
chr11:17073604	11	17073604	0.000861127065071	SNP	0.416146059589319
chr11:17073782	11	17073782	0.00076613513425	SNP	0.409159780118339
chr11:17090522	11	17090522	0.000325060919665	SNP	0.35931861092091
chr11:17090710	11	17090710	0.000348889713843	SNP	0.35931861092091
chr11:17090892	11	17090892	0.000308747469408	SNP	0.35931861092091
chr11:17090915	11	17090915	0.000333693500539	SNP	0.35931861092091
chr11:17091284	11	17091284	0.000428280179441	SNP	0.3642949275678
chr11:17091364	11	17091364	0.000441113796738	SNP	0.365834487038068
chr11:17170588	11	17170588	0.000151392118408	SNP	0.323423294451918
chr11:17170649	11	17170649	9.91830395096e-05	SNP	0.295772022816384
chr11:17170679	11	17170679	0.000105059943136	SNP	0.300010982704961
chr11:17170958	11	17170958	5.5858465843e-05	SNP	0.256175357405908
chr11:17170977	11	17170977	0.000176615786821	SNP	0.331605092349396
chr11:17170981	11	17170981	0.000175523530552	SNP	0.331605092349396
chr11:17175368	11	17175368	8.90987778471e-05	SNP	0.28844835228842
chr11:17177272	11	17177272	0.000993955283008	SNP	0.425280296759979
chr11:17470041	11	17470041	0.000615683484992	SNP	0.387279085803209
chr11:17549974	11	17549974	0.000573326281212	SNP	0.379788990762825
chr11:17608034	11	17608034	0.000331142197374	SNP	0.35931861092091
chr11:17610018	11	17610018	0.000959461480888	SNP	0.422701869477433
chr11:17628084	11	17628084	0.000898509211588	SNP	0.418560606695776
chr11:17646816	11	17646816	0.000420911280615	SNP	0.363140154327713
chr11:17652091	11	17652091	0.000825800303365	SNP	0.413738479015665
chr11:17657411	11	17657411	0.000963110808188	SNP	0.422779524407131
chr11:17672284	11	17672284	0.000875263764218	SNP	0.417737901147829
chr12:204092	12	204092	0.000231983040261	SNP	0.342011618833079
chr12:205157	12	205157	0.000150358000696	SNP	0.323326031426574
chr12:973346	12	973346	0.000548892653789	SNP	0.376954758158908
chr12:2911687	12	2911687	0.000670187072306	SNP	0.396259922296412
chr12:2920966	12	2920966	0.000748880538401	SNP	0.40742624885217
chr12:2920968	12	2920968	0.000709356869501	SNP	0.401615118359553
chr12:2920999	12	2920999	0.000931870814868	SNP	0.421425346551452
chr12:2921080	12	2921080	0.000852622292778	SNP	0.415643731211961
chr12:2921081	12	2921081	0.000696076588339	SNP	0.399527375788515
chr12:2922117	12	2922117	0.000947648454113	SNP	0.42219426904519
chr12:3052862	12	3052862	0.000124383434032	SNP	0.308869285870809
chr12:3054828	12	3054828	0.000112100644208	SNP	0.30043999582166
chr12:3054831	12	3054831	0.000148791105928	SNP	0.322033373266794
chr12:3054850	12	3054850	0.000199365779073	SNP	0.335199689024765
chr12:3054855	12	3054855	6.45083458561e-05	SNP	0.268791498047234
chr12:3054868	12	3054868	8.11978818894e-05	SNP	0.281648622904264
chr12:3054973	12	3054973	9.58277869841e-05	SNP	0.293305826922963
chr12:3055163	12	3055163	0.000182534254592	SNP	0.332869835768971
chr12:3055291	12	3055291	0.000175985698609	SNP	0.331605092349396
chr12:3055347	12	3055347	0.00031124475607	SNP	0.35931861092091
chr12:3055392	12	3055392	0.000163492360279	SNP	0.327217644946198
chr12:3055394	12	3055394	0.000306719445961	SNP	0.35931861092091
chr12:3055527	12	3055527	0.000338316398733	SNP	0.35931861092091
chr12:3055570	12	3055570	0.000282506259427	SNP	0.354705642023665
chr12:3055754	12	3055754	0.000223724937786	SNP	0.340011784606159
chr12:3055856	12	3055856	9.17461397903e-05	SNP	0.290303504224578
chr12:3055922	12	3055922	0.00019990763239	SNP	0.335199689024765
chr12:3055954	12	3055954	0.000145820076819	SNP	0.320160699588674
chr12:3055958	12	3055958	0.000216644420806	SNP	0.33704599466883
chr12:3055972	12	3055972	0.000165057572954	SNP	0.327623195828509
chr12:3055975	12	3055975	0.000289157875299	SNP	0.357092624791643
chr12:3055978	12	3055978	0.000290586385729	SNP	0.357279506087019
chr12:3056043	12	3056043	0.000268303520795	SNP	0.353722635068813
chr12:3056116	12	3056116	0.00023288898322	SNP	0.342951613759145
chr12:3056387	12	3056387	0.000193557152288	SNP	0.334426137434911
chr12:3056388	12	3056388	0.000362139487874	SNP	0.359556988048696
chr12:3056504	12	3056504	0.000437177460634	SNP	0.365476745085408
chr12:3056628	12	3056628	0.000409729429575	SNP	0.361773205714703
chr12:3056694	12	3056694	0.000430267512155	SNP	0.364568964757141
chr12:3057632	12	3057632	0.000372042352172	SNP	0.359556988048696
chr12:3481829	12	3481829	0.00070590213418	SNP	0.400965960590497
[truncated: 11,979 more rows]
