# Supplementary material for: Genomic insights into local adaptation and future climate-induced vulnerability of a keystone forest tree in East Asia
Source: Nat Commun. 2022 Nov 1;13:6541. doi: 10.1038/s41467-022-34206-8 (PMC9626627; doi:10.1038/s41467-022-34206-8)
Supplement: Supplementary file 8 — Source Data [file 41467_2022_34206_MOESM8_ESM.zip › Source data/supplementary_figures/manhatton/data3_filter1_bio3.txt]

ID	CHR	BP	P	TYPE	Q
chr1:263579	1	263579	0.000532936647785	SNP	0.282321576504258
chr1:263705	1	263705	0.000582368114921	SNP	0.28917936441587
chr1:439807	1	439807	0.000205938683727	SNP	0.222139628304283
chr1:439832	1	439832	0.000190338805231	SNP	0.214731567343826
chr1:614718	1	614718	0.000436121685613	SNP	0.265611531763346
chr1:615560	1	615560	0.000412400938211	SNP	0.261250332402536
chr1:615595	1	615595	0.000283341773162	SNP	0.242019623910449
chr1:616045	1	616045	0.000299767955728	SNP	0.244354114555978
chr1:616066	1	616066	0.000320947873193	SNP	0.247334724885014
chr1:616156	1	616156	0.000330332522788	SNP	0.247647796581823
chr1:617362	1	617362	0.000289823137124	SNP	0.243368383276908
chr1:617893	1	617893	0.000296666595191	SNP	0.243947821564259
chr1:619030	1	619030	0.000290139259777	SNP	0.243450814374024
chr1:620881	1	620881	0.00032263877914	SNP	0.247390461267112
chr1:621174	1	621174	0.000320549581101	SNP	0.24728679534076
chr1:622954	1	622954	0.000182817641928	SNP	0.211956361130528
chr1:623168	1	623168	0.000188189109436	SNP	0.214047335114854
chr1:623231	1	623231	0.000177494788589	SNP	0.209954500784305
chr1:623243	1	623243	0.000166520747221	SNP	0.205460690260397
chr1:623290	1	623290	0.000176283242232	SNP	0.209321519742999
chr1:623426	1	623426	0.000712285712905	SNP	0.303637712162466
chr1:624523	1	624523	0.000695911734674	SNP	0.301630583178749
chr1:1115177	1	1115177	6.28676457672e-05	SNP	0.144899841358827
chr1:1115416	1	1115416	0.000608629954265	SNP	0.291480591282999
chr1:1115920	1	1115920	0.000352888778934	SNP	0.250866565700528
chr1:1122234	1	1122234	0.000853583261783	SNP	0.316913175713437
chr1:1439670	1	1439670	0.000461353012824	SNP	0.270124185814724
chr1:1659729	1	1659729	0.000930800026874	SNP	0.323200759305557
chr1:1688995	1	1688995	0.000824624461434	SNP	0.315335030350215
chr1:1970412	1	1970412	0.0006407351613	SNP	0.295223186790543
chr1:1970562	1	1970562	0.000752595259191	SNP	0.309010702613571
chr1:1970623	1	1970623	0.000771775989863	SNP	0.311000276915645
chr1:1970948	1	1970948	0.000858293279846	SNP	0.317147995911145
chr1:1971435	1	1971435	0.000853340199247	SNP	0.316913175713437
chr1:1971528	1	1971528	0.000843706105078	SNP	0.316674474598075
chr1:1972012	1	1972012	0.000812141906442	SNP	0.314226027619478
chr1:1972014	1	1972014	0.000758206866904	SNP	0.310006164920385
chr1:1972162	1	1972162	0.000877564505195	SNP	0.318988518108269
chr1:1972447	1	1972447	0.000814418352541	SNP	0.314285244171563
chr1:1972670	1	1972670	0.000956230644837	SNP	0.324807365467273
chr1:1972807	1	1972807	0.00080565259571	SNP	0.313488604911493
chr1:1972863	1	1972863	0.000669807913879	SNP	0.298842475705727
chr1:1973144	1	1973144	0.000615715800586	SNP	0.29192713079027
chr1:1973244	1	1973244	0.000938022332763	SNP	0.323671375994101
chr1:1990925	1	1990925	0.000470867576253	SNP	0.272055465877832
chr1:1991852	1	1991852	0.000511877019455	SNP	0.278475757543034
chr1:2186926	1	2186926	0.000655252543747	SNP	0.297023717556547
chr1:2187343	1	2187343	0.000500875861387	SNP	0.276517598411055
chr1:2187384	1	2187384	0.000572825381172	SNP	0.287779594089569
chr1:2187446	1	2187446	0.000477442923777	SNP	0.27319412578529
chr1:2187734	1	2187734	0.000279116369033	SNP	0.24180483702287
chr1:2187737	1	2187737	0.000236167727658	SNP	0.233664608838409
chr1:2187739	1	2187739	0.000242266436663	SNP	0.234399747750921
chr1:2187748	1	2187748	0.00027173747605	SNP	0.24161574350869
chr1:2187755	1	2187755	0.000255857481873	SNP	0.238403940252239
chr1:2187758	1	2187758	6.16289349215e-05	SNP	0.143784183477815
chr1:2187763	1	2187763	0.000197621272234	SNP	0.218113971551694
chr1:2230720	1	2230720	3.47540864074e-05	SNP	0.118534144075796
chr1:2230837	1	2230837	7.74389112044e-05	SNP	0.159824810163157
chr1:2232380	1	2232380	0.000737651492527	SNP	0.307087499602414
chr1:2238510	1	2238510	0.00035688840882	SNP	0.251662645640271
chr1:2238639	1	2238639	0.000368334091519	SNP	0.254033223191371
chr1:2238652	1	2238652	0.000248137870151	SNP	0.235735437126607
chr1:2239102	1	2239102	0.000589370563387	SNP	0.290261110446925
chr1:2239361	1	2239361	0.0001752910577	SNP	0.20900164600744
chr1:2239468	1	2239468	0.000215929522495	SNP	0.226358522928332
chr1:2289189	1	2289189	0.000262304904919	SNP	0.240318063518485
chr1:2291335	1	2291335	0.000124662152587	SNP	0.189362300659754
chr1:2291447	1	2291447	0.000113011636776	SNP	0.1840415994114
chr1:2292680	1	2292680	0.00098203158992	SNP	0.326381512996409
chr1:2293957	1	2293957	0.000722082813419	SNP	0.304920018264645
chr1:2293973	1	2293973	0.000744631860745	SNP	0.308155550964961
chr1:2294182	1	2294182	0.000791687663835	SNP	0.312512070427963
chr1:2294505	1	2294505	0.000487637855659	SNP	0.274691702496584
chr1:2337826	1	2337826	2.77817557252e-05	SNP	0.110962114265214
chr1:2432750	1	2432750	0.000453319170279	SNP	0.26867102839231
chr1:2433753	1	2433753	0.000155241804074	SNP	0.201108842773524
chr1:2435176	1	2435176	0.000156779202234	SNP	0.201655841003126
chr1:2436112	1	2436112	0.000606833286641	SNP	0.291409079594689
chr1:2439195	1	2439195	0.000557454102135	SNP	0.285438645184419
chr1:2439428	1	2439428	0.000678597142956	SNP	0.299504875326567
chr1:2443086	1	2443086	0.000674588313649	SNP	0.299226785716102
chr1:2446068	1	2446068	0.000884761554048	SNP	0.319653483852141
chr1:2446081	1	2446081	0.000460205311228	SNP	0.269898917709343
chr1:2559155	1	2559155	0.000768668023435	SNP	0.310758286341552
chr1:2719256	1	2719256	0.000413288937559	SNP	0.261292528040232
chr1:3580986	1	3580986	0.00014637631856	SNP	0.198843773498236
chr1:3594640	1	3594640	3.80667657052e-05	SNP	0.120958714330259
chr1:3952918	1	3952918	0.000156030869047	SNP	0.201373094510778
chr1:3981754	1	3981754	0.00084687448993	SNP	0.31683582253724
chr1:4002007	1	4002007	0.000398854782338	SNP	0.258610570249448
chr1:4187303	1	4187303	4.75032496213e-05	SNP	0.129880845207229
chr1:5184130	1	5184130	0.000179978442466	SNP	0.211111391055805
chr1:5309036	1	5309036	0.00079741795898	SNP	0.312882048774241
chr1:5347714	1	5347714	0.000454328686198	SNP	0.269028254690522
chr1:5372733	1	5372733	0.000700902077542	SNP	0.302098776130049
chr1:5373352	1	5373352	0.00059641367105	SNP	0.290935545003249
chr1:5416478	1	5416478	0.000603812021214	SNP	0.291325477248693
chr1:5425068	1	5425068	0.000422206435613	SNP	0.263018061499363
chr1:5437666	1	5437666	0.000511605960117	SNP	0.278475757543034
chr1:5438460	1	5438460	0.000220585233207	SNP	0.228303440666615
chr1:5464022	1	5464022	0.00032770164452	SNP	0.247390461267112
chr1:5464227	1	5464227	0.000327083609102	SNP	0.247390461267112
chr1:5464279	1	5464279	0.000340833956261	SNP	0.249137232630862
chr1:5464533	1	5464533	0.00096595484635	SNP	0.32512792234446
chr1:5469024	1	5469024	0.000615084716175	SNP	0.291879634442011
chr1:5472093	1	5472093	0.000986620202508	SNP	0.326745522412263
chr1:5472113	1	5472113	0.000994319469888	SNP	0.327364678773942
chr1:5472118	1	5472118	0.000511224723168	SNP	0.278468369135848
chr1:5472135	1	5472135	0.000678197272824	SNP	0.299495130045801
chr1:5472621	1	5472621	0.000997493252005	SNP	0.327423809013343
chr1:5472720	1	5472720	0.000928330685844	SNP	0.323122307977226
chr1:5472741	1	5472741	0.000947901153015	SNP	0.32423095848498
chr1:5472756	1	5472756	0.000888157680614	SNP	0.319729931677411
chr1:5472808	1	5472808	0.000941685506669	SNP	0.323808373641074
chr1:5472906	1	5472906	0.000852928230585	SNP	0.316913175713437
chr1:5472909	1	5472909	0.000833473615838	SNP	0.316003262027401
chr1:5472932	1	5472932	0.000939925932349	SNP	0.323731399643499
chr1:5473097	1	5473097	0.000674219818191	SNP	0.299173710151315
chr1:5473653	1	5473653	0.00073092761541	SNP	0.306234041203738
chr1:5473665	1	5473665	0.000993733822775	SNP	0.327320499960059
chr1:5473695	1	5473695	0.0009594918441	SNP	0.324972693411625
chr1:5474187	1	5474187	0.000992774430186	SNP	0.327320499960059
chr1:5474188	1	5474188	0.000745041995797	SNP	0.308155550964961
chr1:5474242	1	5474242	0.000984760664639	SNP	0.3265960403986
chr1:5474325	1	5474325	0.000971246574305	SNP	0.325365251896751
chr1:5474529	1	5474529	0.000961333456157	SNP	0.325046366462073
chr1:5474731	1	5474731	0.000979247627338	SNP	0.326095806636518
chr1:5480553	1	5480553	0.000743846693245	SNP	0.308155550964961
chr1:5480587	1	5480587	0.000708615834251	SNP	0.303006421509675
chr1:5480622	1	5480622	0.000746485715017	SNP	0.308240077423561
chr1:5480638	1	5480638	0.000754281418441	SNP	0.309309744206948
chr1:5480661	1	5480661	0.000722554370481	SNP	0.305000776390681
chr1:5480711	1	5480711	0.000799172734079	SNP	0.313158358822439
chr1:5480725	1	5480725	0.000707098966043	SNP	0.302862309573857
chr1:5480727	1	5480727	0.000465643219025	SNP	0.271168098191953
chr1:5480815	1	5480815	0.000658009959885	SNP	0.297571131256345
chr1:5511642	1	5511642	0.00053983877532	SNP	0.283280290266631
chr1:5530058	1	5530058	0.000950235997371	SNP	0.324519257653845
chr1:5618813	1	5618813	0.000697185560672	SNP	0.301658410795737
chr1:5652204	1	5652204	0.000773638279394	SNP	0.311203513632852
chr1:5773921	1	5773921	9.61228224143e-05	SNP	0.172095102310571
chr1:5774000	1	5774000	0.000130458476108	SNP	0.191854714013602
chr1:5885351	1	5885351	0.000829459825905	SNP	0.315752352018414
chr1:6038300	1	6038300	0.000566805395043	SNP	0.286651063934571
chr1:6064654	1	6064654	0.00058389000767	SNP	0.28954858848485
chr1:6109313	1	6109313	0.0007902163546	SNP	0.312512070427963
chr1:6117415	1	6117415	0.000564948321875	SNP	0.286553583685751
chr1:6118826	1	6118826	6.38471993524e-05	SNP	0.145706084361668
chr1:6119298	1	6119298	4.47692282977e-05	SNP	0.127409056642289
chr1:6120658	1	6120658	0.000669325174904	SNP	0.298738907550619
chr1:6123183	1	6123183	0.000716604216794	SNP	0.304149895433348
chr1:6123707	1	6123707	0.000732184790388	SNP	0.306292307967373
chr1:6123756	1	6123756	0.000727345353621	SNP	0.305831965068187
chr1:6124398	1	6124398	0.000680652123109	SNP	0.299659966811978
chr1:6130384	1	6130384	0.000742728461704	SNP	0.307938369308104
chr1:6139606	1	6139606	0.000885783572161	SNP	0.319675768386725
chr1:6139694	1	6139694	0.000604207262631	SNP	0.29132720699772
chr1:6151176	1	6151176	0.000951670671197	SNP	0.324583430638141
chr1:6151237	1	6151237	0.000729968946963	SNP	0.306195087216689
chr1:6151291	1	6151291	0.000843536173796	SNP	0.316674474598075
chr1:6366897	1	6366897	0.000462833570818	SNP	0.270499375002217
chr1:6369488	1	6369488	0.000569555854995	SNP	0.287104626835016
chr1:6536285	1	6536285	0.000204164456264	SNP	0.221437165322074
chr1:6537289	1	6537289	0.000163542946601	SNP	0.204533779874766
chr1:6547869	1	6547869	0.000420358221757	SNP	0.262657123745142
chr1:6548180	1	6548180	0.000296503959901	SNP	0.243947821564259
chr1:6548356	1	6548356	0.000185737952819	SNP	0.212928112874325
chr1:6549096	1	6549096	0.000835941634345	SNP	0.316271005292168
chr1:6549180	1	6549180	0.000846723966887	SNP	0.31683582253724
chr1:6549936	1	6549936	0.000249639805741	SNP	0.236015010456821
chr1:6549983	1	6549983	0.000271922134395	SNP	0.24161574350869
chr1:6550007	1	6550007	0.000240156992554	SNP	0.234135646961019
chr1:6550011	1	6550011	0.000297768913351	SNP	0.24396299291089
chr1:6550244	1	6550244	0.000110653703304	SNP	0.183005575713557
chr1:6550249	1	6550249	0.000216170317729	SNP	0.22645141912853
chr1:6550331	1	6550331	0.00024324137943	SNP	0.234689023571297
chr1:6550334	1	6550334	0.000246643202432	SNP	0.235349022310817
chr1:6550400	1	6550400	0.00039638264017	SNP	0.25851198538022
chr1:6550445	1	6550445	0.000397193137733	SNP	0.25851198538022
chr1:6550548	1	6550548	0.000251482252363	SNP	0.236722492029044
chr1:6550575	1	6550575	0.000275002146393	SNP	0.24180483702287
chr1:6550642	1	6550642	0.000307366095654	SNP	0.245654923972795
chr1:6550754	1	6550754	0.000116887664495	SNP	0.185851485996396
chr1:6550769	1	6550769	0.000118653596959	SNP	0.186609353416299
chr1:6550829	1	6550829	0.000195107294712	SNP	0.217106702230576
chr1:6550937	1	6550937	0.000108821817327	SNP	0.182273889000646
chr1:6551041	1	6551041	3.28189010752e-05	SNP	0.117424348196058
chr1:6551118	1	6551118	0.000132895718433	SNP	0.192650119830913
chr1:6551182	1	6551182	0.000121443128704	SNP	0.187631459927715
chr1:6551422	1	6551422	0.00025016813892	SNP	0.236375239197242
chr1:6551467	1	6551467	0.000119592690089	SNP	0.186973539574913
chr1:6551539	1	6551539	0.000118509732722	SNP	0.186609353416299
chr1:6551697	1	6551697	0.000141748574783	SNP	0.197223261225021
chr1:6551788	1	6551788	0.000112784152322	SNP	0.183933468070805
chr1:6551821	1	6551821	0.000114889352772	SNP	0.185034068787599
chr1:6551858	1	6551858	0.000431635792231	SNP	0.264754158494572
chr1:6551942	1	6551942	0.000159681059202	SNP	0.20252578332779
chr1:6551945	1	6551945	0.000133136521772	SNP	0.192650119830913
chr1:6552008	1	6552008	0.000122897932291	SNP	0.188300313895588
chr1:6552113	1	6552113	0.000135805095134	SNP	0.193752795909673
chr1:6552359	1	6552359	0.000117246372137	SNP	0.186225816073366
chr1:6552403	1	6552403	0.000132353934806	SNP	0.192391294426769
chr1:6552408	1	6552408	0.000132084232383	SNP	0.192365220236528
chr1:6552412	1	6552412	0.000129277028344	SNP	0.190892461264998
chr1:6552613	1	6552613	5.03595802728e-05	SNP	0.132473582870418
chr1:6552709	1	6552709	0.000568360436581	SNP	0.286817805846001
chr1:6552732	1	6552732	0.00013337565211	SNP	0.192650119830913
chr1:6552830	1	6552830	0.000260326205527	SNP	0.239560211235479
chr1:6552932	1	6552932	0.000135939291427	SNP	0.193760268243672
chr1:6552941	1	6552941	0.000151450700395	SNP	0.200257450963994
chr1:6552979	1	6552979	0.000191427439021	SNP	0.215147561434298
chr1:6552995	1	6552995	0.000153572857923	SNP	0.200840000778812
chr1:6553120	1	6553120	0.000261847788162	SNP	0.240188024821393
chr1:6553157	1	6553157	0.000263319654658	SNP	0.240318063518485
chr1:6553158	1	6553158	9.54561467485e-05	SNP	0.171596458390367
chr1:6553330	1	6553330	0.000343539597968	SNP	0.249338995974912
chr1:6553338	1	6553338	0.000166080535218	SNP	0.205246475973637
chr1:6554239	1	6554239	0.000156825893862	SNP	0.201655841003126
chr1:6554320	1	6554320	0.000112107729268	SNP	0.183667045040695
chr1:6554322	1	6554322	0.00025790387713	SNP	0.23889179472981
chr1:6554362	1	6554362	0.000121341129847	SNP	0.187548990573128
chr1:6554397	1	6554397	0.000240905992059	SNP	0.234135646961019
chr1:6554622	1	6554622	0.000247771853641	SNP	0.23568600282975
chr1:6759975	1	6759975	0.000225950982485	SNP	0.230175217890393
chr1:6765781	1	6765781	0.000175358437727	SNP	0.20900164600744
chr1:6765782	1	6765782	0.000158510597492	SNP	0.202165061577165
chr1:7586616	1	7586616	0.000205971067451	SNP	0.222139628304283
chr1:7586856	1	7586856	0.000263889628687	SNP	0.240519613676421
chr1:7588508	1	7588508	0.000285687517516	SNP	0.242306352896835
chr1:7589818	1	7589818	0.000562202153358	SNP	0.286325806443557
chr1:7590345	1	7590345	0.000339174782581	SNP	0.248718577103066
chr1:7590359	1	7590359	0.000324527348743	SNP	0.247390461267112
chr1:7590405	1	7590405	0.000343232987022	SNP	0.249279449479763
chr1:7590413	1	7590413	0.000354872844679	SNP	0.251407323908143
chr1:7590525	1	7590525	0.000332198709763	SNP	0.247847551694932
chr1:7590529	1	7590529	0.000323555181807	SNP	0.247390461267112
chr1:7590549	1	7590549	0.000319430975443	SNP	0.247214779739685
chr1:7590579	1	7590579	0.000410849945532	SNP	0.26099680642663
chr1:7590636	1	7590636	0.000311468106814	SNP	0.24637231330995
chr1:7590658	1	7590658	0.000335962224144	SNP	0.2480208358695
chr1:7590719	1	7590719	0.000272281226896	SNP	0.24161574350869
chr1:7590747	1	7590747	0.000300750878745	SNP	0.244487914265024
chr1:7590781	1	7590781	0.000287428708654	SNP	0.243052108895093
chr1:7590851	1	7590851	0.000284428616373	SNP	0.242205095114905
chr1:7590894	1	7590894	0.000323971501959	SNP	0.247390461267112
chr1:7590952	1	7590952	6.67317860552e-05	SNP	0.149044430031462
chr1:7590954	1	7590954	0.000335360137097	SNP	0.247927515371626
chr1:7590962	1	7590962	0.000321494186607	SNP	0.247390461267112
chr1:7591059	1	7591059	0.000308462195246	SNP	0.245746606482018
chr1:7591251	1	7591251	0.000333728749646	SNP	0.247927515371626
chr1:7591285	1	7591285	0.000355983002562	SNP	0.25162037753481
chr1:7591367	1	7591367	0.000318776209148	SNP	0.247203307927952
chr1:7591555	1	7591555	0.000322433380835	SNP	0.247390461267112
chr1:7591560	1	7591560	0.000346260548039	SNP	0.249667938407958
chr1:7591592	1	7591592	0.000333033593823	SNP	0.2478798148551
chr1:7591597	1	7591597	0.000353160350806	SNP	0.250875781692428
chr1:7591600	1	7591600	0.000165568945142	SNP	0.20490087217973
chr1:7591605	1	7591605	0.000310285762718	SNP	0.24618693647338
chr1:7591708	1	7591708	0.000336195134492	SNP	0.248092377726662
chr1:7591876	1	7591876	0.0002929064197	SNP	0.243947821564259
chr1:7591929	1	7591929	0.000304443408258	SNP	0.245228623147384
chr1:7592028	1	7592028	0.000574241288897	SNP	0.287926930089717
chr1:7592063	1	7592063	0.00032611831084	SNP	0.247390461267112
chr1:7592064	1	7592064	0.000306105108094	SNP	0.245451391404154
chr1:7592106	1	7592106	0.000351166356584	SNP	0.250595674454372
chr1:7592114	1	7592114	0.000621424231944	SNP	0.29249282825191
chr1:7592149	1	7592149	0.000324652025602	SNP	0.247390461267112
chr1:7592163	1	7592163	0.000380974682674	SNP	0.256183128711389
chr1:7592186	1	7592186	0.000456573733666	SNP	0.269238552451251
chr1:7592190	1	7592190	0.000397229936326	SNP	0.25851198538022
chr1:7592282	1	7592282	0.000378943178459	SNP	0.255746664863764
chr1:7592293	1	7592293	0.000304600328921	SNP	0.245228623147384
chr1:7592406	1	7592406	0.000338383162351	SNP	0.248661186738008
chr1:7592509	1	7592509	0.000454885812967	SNP	0.269090455845484
chr1:7592565	1	7592565	0.000295451804821	SNP	0.243947821564259
chr1:7592666	1	7592666	0.000311189258848	SNP	0.24637231330995
chr1:7592669	1	7592669	0.000325587150496	SNP	0.247390461267112
chr1:7592683	1	7592683	0.000362390140081	SNP	0.252920781546527
chr1:7592692	1	7592692	0.00031537372907	SNP	0.246686457624881
chr1:7592760	1	7592760	0.000336294654389	SNP	0.248122285698312
chr1:7592825	1	7592825	0.000325058551864	SNP	0.247390461267112
chr1:7592835	1	7592835	0.000321586714185	SNP	0.247390461267112
chr1:7592841	1	7592841	0.000383239654812	SNP	0.256724390058515
chr1:7593489	1	7593489	0.000324285512201	SNP	0.247390461267112
chr1:7593553	1	7593553	0.000328949880058	SNP	0.247390461267112
chr1:7593557	1	7593557	0.000258239108662	SNP	0.23889179472981
chr1:7593571	1	7593571	0.000313543878218	SNP	0.24645386953039
chr1:7593667	1	7593667	0.000301388000184	SNP	0.244580741614447
chr1:7593668	1	7593668	0.000311663050239	SNP	0.24637231330995
chr1:7593674	1	7593674	0.00031276352022	SNP	0.24637231330995
chr1:7593709	1	7593709	0.00031780247648	SNP	0.246917590287937
chr1:7593991	1	7593991	0.000282754301925	SNP	0.242019623910449
chr1:7594113	1	7594113	0.000313955250983	SNP	0.246502580298813
chr1:7594275	1	7594275	0.000302841459028	SNP	0.244949604234332
chr1:7594277	1	7594277	0.000328633574235	SNP	0.247390461267112
chr1:7594289	1	7594289	0.000348044832697	SNP	0.2501430831541
chr1:7594319	1	7594319	0.000296862636028	SNP	0.243947821564259
chr1:7594333	1	7594333	0.000339508186476	SNP	0.248779310820345
chr1:7594360	1	7594360	0.000374605699662	SNP	0.254841594373696
chr1:7594366	1	7594366	0.000328098492227	SNP	0.247390461267112
chr1:7594372	1	7594372	0.00034212277304	SNP	0.249279449479763
chr1:7594422	1	7594422	0.000328565863625	SNP	0.247390461267112
chr1:7594433	1	7594433	0.000336982043535	SNP	0.248324260192715
chr1:7594453	1	7594453	0.000352018707902	SNP	0.250718665160349
chr1:7594462	1	7594462	0.000278694664276	SNP	0.24180483702287
chr1:7594463	1	7594463	0.000326199723568	SNP	0.247390461267112
chr1:7594482	1	7594482	0.000322515893515	SNP	0.247390461267112
chr1:7594484	1	7594484	0.000300284032914	SNP	0.244375407604584
chr1:7594505	1	7594505	0.000342205416931	SNP	0.249279449479763
chr1:7594652	1	7594652	0.000334685481886	SNP	0.247927515371626
chr1:7594713	1	7594713	0.000330989992411	SNP	0.247847551694932
chr1:7594788	1	7594788	0.000328042187804	SNP	0.247390461267112
chr1:7594876	1	7594876	0.000385712831338	SNP	0.256943379674032
chr1:7595153	1	7595153	0.0003340359416	SNP	0.247927515371626
chr1:7595167	1	7595167	0.000342049863623	SNP	0.249279449479763
chr1:7595194	1	7595194	0.000324464836332	SNP	0.247390461267112
chr1:7595222	1	7595222	0.00032727612715	SNP	0.247390461267112
chr1:7595254	1	7595254	0.000298956709041	SNP	0.244163170273336
chr1:7595325	1	7595325	0.000324415359286	SNP	0.247390461267112
chr1:7595379	1	7595379	0.000336795675249	SNP	0.248286003505248
chr1:7595391	1	7595391	0.000354660925245	SNP	0.251407323908143
chr1:7595396	1	7595396	0.000501981038871	SNP	0.27684309634454
chr1:7595709	1	7595709	9.67139732039e-05	SNP	0.172354637641096
chr1:7595889	1	7595889	0.000541588119534	SNP	0.28363226978621
chr1:7595938	1	7595938	0.000306285365938	SNP	0.245451391404154
chr1:7595957	1	7595957	0.000332753307834	SNP	0.247847551694932
chr1:7596034	1	7596034	0.000328109822453	SNP	0.247390461267112
chr1:7596183	1	7596183	0.000409427926059	SNP	0.260813278687363
chr1:7596188	1	7596188	0.000376148344612	SNP	0.255206211591052
chr1:7596230	1	7596230	0.000207732433607	SNP	0.222937263196119
chr1:7596270	1	7596270	0.000316772440294	SNP	0.246686457624881
chr1:7596314	1	7596314	0.000397679580023	SNP	0.258528081078786
chr1:7596318	1	7596318	0.000425659419514	SNP	0.26387534863059
chr1:7596323	1	7596323	0.000212753789518	SNP	0.224891880521682
chr1:7596471	1	7596471	0.000425429990658	SNP	0.263850594675845
chr1:7596642	1	7596642	0.000338386326448	SNP	0.248661186738008
chr1:7596670	1	7596670	0.000316541550486	SNP	0.246686457624881
chr1:7596737	1	7596737	0.000445794151197	SNP	0.267772034203801
chr1:7596880	1	7596880	0.000362373847295	SNP	0.252920781546527
chr1:7596886	1	7596886	0.000466797029654	SNP	0.271400075298017
chr1:7596912	1	7596912	0.000333731135023	SNP	0.247927515371626
chr1:7596948	1	7596948	0.000355722736235	SNP	0.25161569011993
chr1:7596958	1	7596958	0.000363136665502	SNP	0.252920781546527
chr1:7597012	1	7597012	0.000316034178527	SNP	0.246686457624881
chr1:7597035	1	7597035	0.000283192080016	SNP	0.242019623910449
chr1:7597045	1	7597045	0.00035445638091	SNP	0.251377145876158
chr1:7597120	1	7597120	0.000314693568622	SNP	0.246686457624881
chr1:7597143	1	7597143	0.00051102998025	SNP	0.278468369135848
chr1:7597222	1	7597222	0.000323983774451	SNP	0.247390461267112
chr1:7597281	1	7597281	0.000323498343515	SNP	0.247390461267112
chr1:7597300	1	7597300	0.000599273197021	SNP	0.291076066494894
chr1:7597316	1	7597316	0.000328881237524	SNP	0.247390461267112
chr1:7597321	1	7597321	0.00030816162941	SNP	0.245746606482018
chr1:7597338	1	7597338	0.000351240152342	SNP	0.250595674454372
chr1:7597446	1	7597446	0.000316894597008	SNP	0.246686457624881
chr1:7597455	1	7597455	0.000316267861222	SNP	0.246686457624881
chr1:7597507	1	7597507	0.000341115270274	SNP	0.249220441019995
chr1:7597509	1	7597509	0.000844740467724	SNP	0.316730423142305
chr1:7597527	1	7597527	0.000333461906873	SNP	0.247927515371626
chr1:7597548	1	7597548	0.000366459791589	SNP	0.253604875073635
chr1:7597685	1	7597685	0.000331526090427	SNP	0.247847551694932
chr1:7597696	1	7597696	0.00031488009965	SNP	0.246686457624881
chr1:7597775	1	7597775	0.000287121484827	SNP	0.242930366095552
chr1:7597827	1	7597827	0.000321830379123	SNP	0.247390461267112
chr1:7597957	1	7597957	0.000324470619278	SNP	0.247390461267112
chr1:7598034	1	7598034	0.00030396076605	SNP	0.245136317543656
chr1:7598038	1	7598038	0.000353889848995	SNP	0.251095035536113
chr1:7598050	1	7598050	0.000320138070973	SNP	0.247273281894502
chr1:7598105	1	7598105	0.000311497325067	SNP	0.24637231330995
chr1:7598280	1	7598280	0.000312150817752	SNP	0.24637231330995
chr1:7598285	1	7598285	0.000319333090174	SNP	0.247203307927952
chr1:7598299	1	7598299	0.000339871426092	SNP	0.248830907457265
chr1:7598309	1	7598309	0.000317261656624	SNP	0.246819575380822
chr1:7598373	1	7598373	0.000300134710953	SNP	0.244354114555978
chr1:7598445	1	7598445	0.000364762177919	SNP	0.25313640335899
chr1:7598461	1	7598461	0.000318105011668	SNP	0.247088140458789
chr1:7598595	1	7598595	0.000310899175509	SNP	0.246312468485846
chr1:7598606	1	7598606	0.000343415023041	SNP	0.249279449479763
chr1:7598616	1	7598616	0.00031003958439	SNP	0.246089738303661
chr1:7598618	1	7598618	0.000376633190635	SNP	0.255215165383163
chr1:7598651	1	7598651	0.000335911416875	SNP	0.2480208358695
chr1:7598749	1	7598749	0.000531329035549	SNP	0.281846211974786
chr1:7598810	1	7598810	0.000354824145535	SNP	0.251407323908143
chr1:7598844	1	7598844	0.000377001069843	SNP	0.255377229652793
chr1:7598853	1	7598853	0.000318350030668	SNP	0.247181689472111
chr1:7598856	1	7598856	0.000330350338009	SNP	0.247647796581823
chr1:7598888	1	7598888	0.000328257998006	SNP	0.247390461267112
chr1:7598889	1	7598889	0.00033791765263	SNP	0.248500859270748
chr1:7598931	1	7598931	0.000344711034339	SNP	0.24949831033898
chr1:7598970	1	7598970	0.0003417654758	SNP	0.249279449479763
chr1:7599087	1	7599087	0.000377515873217	SNP	0.255476238519029
chr1:7599101	1	7599101	0.000334216144574	SNP	0.247927515371626
chr1:7599104	1	7599104	0.000309651378462	SNP	0.245947934087882
chr1:7599154	1	7599154	0.00032322198439	SNP	0.247390461267112
chr1:7599164	1	7599164	0.000320218273659	SNP	0.247273281894502
chr1:7599178	1	7599178	0.000333387270704	SNP	0.247927515371626
chr1:7599204	1	7599204	0.000828663225652	SNP	0.31570087798951
chr1:7599239	1	7599239	0.000324306717318	SNP	0.247390461267112
chr1:7599337	1	7599337	0.000316003566562	SNP	0.246686457624881
chr1:7599341	1	7599341	0.000349394614053	SNP	0.250444586071908
chr1:7599347	1	7599347	0.000341914547058	SNP	0.249279449479763
chr1:7599399	1	7599399	6.67023004912e-05	SNP	0.149044430031462
chr1:7599469	1	7599469	0.000318546275765	SNP	0.247203307927952
chr1:7599470	1	7599470	0.000523482190194	SNP	0.2806680588034
chr1:7599510	1	7599510	0.000325427169481	SNP	0.247390461267112
chr1:7599567	1	7599567	0.000366553408173	SNP	0.253610689132097
chr1:7599646	1	7599646	0.000385539989627	SNP	0.256943379674032
chr1:7599657	1	7599657	0.000328896508157	SNP	0.247390461267112
chr1:7599708	1	7599708	0.000294540528421	SNP	0.243947821564259
chr1:7599709	1	7599709	0.000354770214143	SNP	0.251407323908143
chr1:7599723	1	7599723	0.000345175365651	SNP	0.24949831033898
chr1:7599726	1	7599726	0.00040190699536	SNP	0.259296422659913
chr1:7599806	1	7599806	0.000375720794121	SNP	0.255148797767986
chr1:7599846	1	7599846	0.000348378128315	SNP	0.250202221838397
chr1:7599951	1	7599951	0.000346258019329	SNP	0.249667938407958
chr1:7599957	1	7599957	0.000334775701873	SNP	0.247927515371626
chr1:7599974	1	7599974	0.000311620555882	SNP	0.24637231330995
chr1:7599992	1	7599992	0.000298660822305	SNP	0.244092397279053
chr1:7600046	1	7600046	0.000311570164657	SNP	0.24637231330995
chr1:7600084	1	7600084	0.000333327582541	SNP	0.247927515371626
chr1:7600089	1	7600089	0.000297669216451	SNP	0.243947821564259
chr1:7600186	1	7600186	0.000302557821392	SNP	0.244886573174987
chr1:7600265	1	7600265	0.000591310559302	SNP	0.290493610892048
chr1:7600296	1	7600296	0.000498443439145	SNP	0.276037726171019
chr1:7600304	1	7600304	0.000465043217214	SNP	0.271053330932198
chr1:7600319	1	7600319	0.000461032001737	SNP	0.270069061994197
chr1:7600366	1	7600366	0.00043109583661	SNP	0.264643625125412
chr1:7600472	1	7600472	7.20206431279e-05	SNP	0.155347207345443
chr1:7600569	1	7600569	3.13802677316e-05	SNP	0.115372902876296
chr1:7600598	1	7600598	2.45330474582e-05	SNP	0.107230816444821
chr1:7600602	1	7600602	3.10509661524e-05	SNP	0.114938462738911
chr1:7600621	1	7600621	2.91805120251e-05	SNP	0.112380199857369
chr1:7600683	1	7600683	3.04341286689e-05	SNP	0.114438349334699
chr1:7600685	1	7600685	2.96024365991e-05	SNP	0.113239536256631
chr1:7600697	1	7600697	2.94712253916e-05	SNP	0.112966955621216
chr1:7600893	1	7600893	3.72003612595e-05	SNP	0.120536399946741
chr1:7600896	1	7600896	3.31534642545e-05	SNP	0.11809531814112
chr1:7600944	1	7600944	6.02648503192e-05	SNP	0.142850352278011
chr1:7600948	1	7600948	2.91225647006e-05	SNP	0.112380199857369
chr1:7601106	1	7601106	0.000816561224993	SNP	0.314456055394371
chr1:7718858	1	7718858	0.000242858951338	SNP	0.234515580132259
chr1:7719395	1	7719395	0.000822760552562	SNP	0.315245039228287
chr1:8437716	1	8437716	0.000852596085077	SNP	0.316913175713437
chr1:8489438	1	8489438	2.18506661157e-05	SNP	0.103304482389607
chr1:8489477	1	8489477	5.25210707398e-05	SNP	0.134865341042733
chr1:8489522	1	8489522	5.97950496349e-05	SNP	0.14274456228301
chr1:8489577	1	8489577	5.96570265527e-05	SNP	0.142603301615498
chr1:8490687	1	8490687	0.000162002132047	SNP	0.203638175361098
chr1:8492077	1	8492077	0.000163187518596	SNP	0.204361621318178
chr1:8492251	1	8492251	0.000151985599139	SNP	0.200499624703529
chr1:8492456	1	8492456	0.000134679717876	SNP	0.193228524384675
chr1:8493323	1	8493323	0.000148210587782	SNP	0.199228668560923
chr1:8494063	1	8494063	0.000764225957692	SNP	0.310556156505595
chr1:8494812	1	8494812	0.000623323614611	SNP	0.292692480424529
chr1:8501168	1	8501168	0.000656034768774	SNP	0.297174308855099
chr1:8561490	1	8561490	0.000773876309106	SNP	0.311222695004382
chr1:8561950	1	8561950	0.000903257200046	SNP	0.321175047940505
chr1:8562892	1	8562892	0.000764877723225	SNP	0.310556156505595
chr1:8572710	1	8572710	7.5622814515e-05	SNP	0.158226746381573
chr1:8572713	1	8572713	8.27620108505e-05	SNP	0.162925447606542
chr1:8572770	1	8572770	8.69726740824e-05	SNP	0.164813387573559
chr1:8572868	1	8572868	7.2671841805e-05	SNP	0.155709152501752
chr1:8572918	1	8572918	9.62792124531e-05	SNP	0.172095102310571
chr1:8572949	1	8572949	8.74013134874e-05	SNP	0.16512620581517
chr1:8572958	1	8572958	8.90532560734e-05	SNP	0.16650200347962
chr1:8573011	1	8573011	0.000174181661181	SNP	0.20858812184122
chr1:8573061	1	8573061	9.44272062201e-05	SNP	0.170796519441906
chr1:8573107	1	8573107	0.000234760278522	SNP	0.233060117469746
chr1:8573114	1	8573114	0.000268499454203	SNP	0.241308573644478
chr1:8573118	1	8573118	8.44831938861e-05	SNP	0.16397113659956
chr1:8573133	1	8573133	8.30482118315e-05	SNP	0.163035171255703
chr1:8573136	1	8573136	8.04615930993e-05	SNP	0.16217515507591
chr1:8573165	1	8573165	9.10298919377e-05	SNP	0.167991074174395
chr1:8573184	1	8573184	7.4199376991e-05	SNP	0.157423014609203
chr1:8573234	1	8573234	9.07794934389e-05	SNP	0.16776693110585
chr1:8573375	1	8573375	0.000299963306757	SNP	0.244354114555978
chr1:8573440	1	8573440	8.77993708113e-05	SNP	0.165695200862315
chr1:8573447	1	8573447	8.43402645989e-05	SNP	0.16397113659956
chr1:8573512	1	8573512	8.50144948705e-05	SNP	0.164140907960886
chr1:8573528	1	8573528	7.61082278572e-05	SNP	0.158813305825448
chr1:8573568	1	8573568	8.66881630101e-05	SNP	0.164751755568348
chr1:8573588	1	8573588	0.000257059490756	SNP	0.238782803601066
chr1:8573653	1	8573653	0.000248682731798	SNP	0.235904943982663
chr1:8573674	1	8573674	8.10356453803e-05	SNP	0.162295883832941
chr1:8573691	1	8573691	7.45971138337e-05	SNP	0.157811257971834
chr1:8573696	1	8573696	0.000253206427185	SNP	0.237257271583482
chr1:8573706	1	8573706	7.17994647563e-05	SNP	0.155347207345443
chr1:8573766	1	8573766	0.000226445828122	SNP	0.230268625202626
chr1:8573884	1	8573884	8.87962323439e-05	SNP	0.166483107403506
chr1:8573937	1	8573937	8.65604347747e-05	SNP	0.164751755568348
chr1:8573974	1	8573974	8.22424880905e-05	SNP	0.162672815376048
chr1:8574028	1	8574028	8.47125893948e-05	SNP	0.164140907960886
chr1:8574050	1	8574050	0.000345281746934	SNP	0.24949831033898
chr1:8574073	1	8574073	8.28095950195e-05	SNP	0.162925447606542
chr1:8574111	1	8574111	0.000165564003664	SNP	0.20490087217973
chr1:8574209	1	8574209	0.000259999133213	SNP	0.239482778316696
chr1:8574246	1	8574246	8.16598564617e-05	SNP	0.162496656270851
chr1:8574268	1	8574268	8.5286713705e-05	SNP	0.164260479107792
chr1:8574277	1	8574277	6.3840135111e-05	SNP	0.145706084361668
chr1:8574280	1	8574280	0.000259731114714	SNP	0.239482778316696
chr1:8574288	1	8574288	9.55678108187e-05	SNP	0.171596458390367
chr1:8574433	1	8574433	0.000261398176957	SNP	0.23999608033292
chr1:8574451	1	8574451	0.000261969496051	SNP	0.240188620959044
chr1:8574462	1	8574462	8.63502044252e-05	SNP	0.164751755568348
chr1:8574525	1	8574525	7.81701429874e-05	SNP	0.160246769695526
chr1:8574554	1	8574554	8.13498110815e-05	SNP	0.162496656270851
chr1:8574655	1	8574655	9.65560756157e-05	SNP	0.17227957010029
chr1:8574734	1	8574734	5.15041073001e-05	SNP	0.133754211659522
chr1:8574737	1	8574737	5.97708152531e-05	SNP	0.14274456228301
chr1:8574875	1	8574875	0.000257704521031	SNP	0.238882503202349
chr1:8574878	1	8574878	7.97202874245e-05	SNP	0.161694265554617
chr1:8574961	1	8574961	0.000197536280235	SNP	0.218101049166599
chr1:8574971	1	8574971	0.000242256967669	SNP	0.234399747750921
chr1:8575136	1	8575136	0.000244831660542	SNP	0.235012608745489
chr1:8575142	1	8575142	8.41784800409e-05	SNP	0.16397113659956
chr1:8575151	1	8575151	0.000229774308888	SNP	0.23163669955324
chr1:8575171	1	8575171	0.000229716181439	SNP	0.231633423823687
chr1:8575184	1	8575184	8.53394486926e-05	SNP	0.164260479107792
chr1:8575254	1	8575254	0.00023527604346	SNP	0.233060117469746
chr1:8575261	1	8575261	0.000281224092733	SNP	0.241842080211844
chr1:8575382	1	8575382	8.28129575453e-05	SNP	0.162925447606542
chr1:8575752	1	8575752	0.000267932647379	SNP	0.241308573644478
chr1:8576719	1	8576719	0.000168996779902	SNP	0.206594554572508
chr1:8576747	1	8576747	0.00017183879793	SNP	0.207680254025273
chr1:8576750	1	8576750	0.00020448388719	SNP	0.221660273035175
chr1:8576767	1	8576767	0.000174604153578	SNP	0.208828714820635
chr1:8576769	1	8576769	0.000186021305258	SNP	0.212997476983386
chr1:8576774	1	8576774	0.000156570007698	SNP	0.201631716337153
chr1:8576849	1	8576849	0.000281765872804	SNP	0.24194132334698
chr1:8576857	1	8576857	0.000234319242527	SNP	0.232813455984883
chr1:8577066	1	8577066	0.000258817732466	SNP	0.239177842484122
chr1:8577112	1	8577112	0.000107815802086	SNP	0.181670013938948
chr1:8577164	1	8577164	0.000124468046564	SNP	0.18928546552784
chr1:8577238	1	8577238	3.00686459107e-05	SNP	0.114215511633419
chr1:9041494	1	9041494	8.21056855052e-05	SNP	0.162672815376048
chr1:9041509	1	9041509	8.88881466461e-05	SNP	0.166483107403506
chr1:9041511	1	9041511	9.55191600325e-05	SNP	0.171596458390367
chr1:9041683	1	9041683	0.000106896047117	SNP	0.181067332613418
chr1:9041877	1	9041877	4.52592765914e-05	SNP	0.127416941370167
chr1:9042073	1	9042073	0.000547996607018	SNP	0.284352338956237
chr1:9043945	1	9043945	0.000249489200461	SNP	0.236015010456821
chr1:9054779	1	9054779	0.00086323356344	SNP	0.317700535209882
chr1:9054972	1	9054972	0.000967265641498	SNP	0.32512792234446
chr1:9057639	1	9057639	0.000973637480684	SNP	0.325616419660304
chr1:9061250	1	9061250	6.89661924337e-05	SNP	0.151813284893857
chr1:9063884	1	9063884	3.36133093019e-05	SNP	0.118325651444173
chr1:9067051	1	9067051	0.000769776544218	SNP	0.310849040416801
chr1:9489092	1	9489092	0.000563753554616	SNP	0.286325806443557
chr1:9496997	1	9496997	0.0009970576291	SNP	0.327412310107532
chr1:9497020	1	9497020	0.00086714780293	SNP	0.318085343538393
chr1:9497023	1	9497023	0.000916079973519	SNP	0.322523349244239
chr1:9497097	1	9497097	0.000842456156108	SNP	0.316661509229106
chr1:9497135	1	9497135	0.00073479472528	SNP	0.306670774658472
chr1:9497139	1	9497139	0.000696415175645	SNP	0.301658410795737
chr1:9497189	1	9497189	0.000679385510548	SNP	0.299558621732207
chr1:9497190	1	9497190	0.000725294521289	SNP	0.305456973090395
chr1:9497295	1	9497295	0.000922613960819	SNP	0.322929700681124
chr1:9497339	1	9497339	0.000839212846568	SNP	0.316431886242074
chr1:9497344	1	9497344	0.00084157665744	SNP	0.316541151263867
chr1:9497457	1	9497457	0.000474278165573	SNP	0.272807889970597
chr1:9497566	1	9497566	0.000189220608699	SNP	0.214195848322209
chr1:10114283	1	10114283	0.000930008263497	SNP	0.323122307977226
chr1:10218682	1	10218682	0.000683367160082	SNP	0.299947875946588
chr1:10323078	1	10323078	0.000872146578384	SNP	0.318329720621288
chr1:10336552	1	10336552	0.000660026696977	SNP	0.297736667429654
chr1:10338301	1	10338301	0.000574605713089	SNP	0.287926930089717
chr1:10364486	1	10364486	0.000424590863498	SNP	0.263697838492938
chr1:10366207	1	10366207	0.000640906187461	SNP	0.295223186790543
chr1:10370825	1	10370825	9.84610376969e-05	SNP	0.17369989082332
chr1:10399090	1	10399090	0.000807536534606	SNP	0.313688497039327
chr1:10448094	1	10448094	0.000580074772387	SNP	0.288783720079953
chr1:10448135	1	10448135	0.000540616641626	SNP	0.283463563874385
chr1:10450202	1	10450202	0.000567522476104	SNP	0.2868001770999
chr1:10457913	1	10457913	0.000161511019341	SNP	0.20363310002737
chr1:10457958	1	10457958	0.000816345363955	SNP	0.314456055394371
chr1:10472339	1	10472339	0.00062704014018	SNP	0.293373017046422
chr1:10473239	1	10473239	0.000707958512731	SNP	0.302980086204357
chr1:10504741	1	10504741	0.00065090173855	SNP	0.296417268961988
chr1:10534610	1	10534610	0.000834804707642	SNP	0.316145623122889
chr1:10741524	1	10741524	0.000537757327368	SNP	0.283048681367175
chr1:10792315	1	10792315	0.000859123342171	SNP	0.317325829651498
chr1:11284072	1	11284072	0.000454763800754	SNP	0.269090455845484
chr1:11284203	1	11284203	0.000152257950316	SNP	0.20059132799888
chr1:11284228	1	11284228	0.000157210986698	SNP	0.201904761620928
chr1:11284646	1	11284646	0.000572719212178	SNP	0.287779594089569
chr1:11287664	1	11287664	0.000913264348372	SNP	0.322131309342857
chr1:11464761	1	11464761	7.42450146959e-05	SNP	0.157423014609203
chr1:11469767	1	11469767	0.000611544133262	SNP	0.291685226336416
chr1:11597741	1	11597741	0.000775940158984	SNP	0.311246022244791
chr1:11883159	1	11883159	0.00063125844603	SNP	0.293888522432776
chr1:11884211	1	11884211	0.000918750721904	SNP	0.322613535525556
chr1:11885155	1	11885155	0.000925520585116	SNP	0.323122307977226
chr1:11885346	1	11885346	0.000928038199508	SNP	0.323122307977226
chr1:11885423	1	11885423	0.000862259801233	SNP	0.317538922591382
chr1:11886329	1	11886329	0.000847204245804	SNP	0.31683582253724
chr1:11886476	1	11886476	0.000931509249626	SNP	0.323239537212477
chr1:11886480	1	11886480	0.000911989778128	SNP	0.322031296845521
chr1:11887487	1	11887487	0.00092930032467	SNP	0.323122307977226
chr1:11888562	1	11888562	0.000894264814115	SNP	0.320442845967938
chr1:11888818	1	11888818	0.00092701912805	SNP	0.323122307977226
chr1:11889662	1	11889662	0.00062394765407	SNP	0.292777635996741
chr1:11889812	1	11889812	0.000606035020165	SNP	0.291409079594689
chr1:11890037	1	11890037	0.000567698399283	SNP	0.2868001770999
chr1:11890542	1	11890542	0.000628935525292	SNP	0.293559947952032
chr1:11890904	1	11890904	0.000662602003169	SNP	0.298206186160776
chr1:11891202	1	11891202	0.000577487069561	SNP	0.288317531521505
chr1:11891209	1	11891209	0.000595077126731	SNP	0.290562712786347
chr1:11891234	1	11891234	0.000631223632511	SNP	0.293888522432776
chr1:11891413	1	11891413	0.000613414460101	SNP	0.291879634442011
chr1:11891438	1	11891438	0.000652774463746	SNP	0.296552803730374
chr1:11891569	1	11891569	0.000621304275219	SNP	0.292459765522996
chr1:11891804	1	11891804	0.000572568839204	SNP	0.287779594089569
chr1:11891816	1	11891816	0.000629683285545	SNP	0.29366150835635
chr1:11892287	1	11892287	0.000583624108823	SNP	0.289513210653245
chr1:11892403	1	11892403	0.000579992491444	SNP	0.288783720079953
chr1:11892407	1	11892407	0.000604853014537	SNP	0.29132720699772
chr1:11892414	1	11892414	0.000619028713525	SNP	0.292321230178346
chr1:11892420	1	11892420	0.000569518290766	SNP	0.287104626835016
chr1:11892533	1	11892533	0.000565143045692	SNP	0.286567286380033
chr1:11892544	1	11892544	0.000563520213164	SNP	0.286325806443557
chr1:11892793	1	11892793	0.000621071035459	SNP	0.292398413639172
chr1:11892901	1	11892901	0.000578790821448	SNP	0.288605009616219
chr1:11893053	1	11893053	0.000575323764406	SNP	0.288065483187726
chr1:11893207	1	11893207	0.000617444986531	SNP	0.292073914799227
chr1:11893315	1	11893315	0.000603197115403	SNP	0.29132165933598
chr1:11893366	1	11893366	0.000616926485008	SNP	0.291927811943499
chr1:11893432	1	11893432	0.00064530420152	SNP	0.295734797085217
chr1:11893475	1	11893475	0.000607311635154	SNP	0.291431143844402
chr1:11893584	1	11893584	0.000659548132508	SNP	0.297701281382803
chr1:11893681	1	11893681	0.000637827290851	SNP	0.294735739298637
chr1:11893696	1	11893696	0.00059056802554	SNP	0.290392470271469
chr1:11893697	1	11893697	0.000628216956107	SNP	0.293502660759533
chr1:11894769	1	11894769	0.000583752766628	SNP	0.289522170418894
chr1:11894872	1	11894872	0.000598046995435	SNP	0.291065555965707
chr1:11894980	1	11894980	0.000612039510177	SNP	0.291743750935967
chr1:11895410	1	11895410	0.00051134955461	SNP	0.278469692487023
chr1:11895506	1	11895506	0.00058401955879	SNP	0.289564583636278
chr1:11895515	1	11895515	0.000541926895474	SNP	0.283681883512189
chr1:11896081	1	11896081	0.000511547006806	SNP	0.278475757543034
chr1:11896450	1	11896450	0.000557983990278	SNP	0.285510376015455
chr1:11896471	1	11896471	0.000629575228478	SNP	0.293635869709309
chr1:11896589	1	11896589	0.000602248125085	SNP	0.29132165933598
chr1:11896610	1	11896610	0.000539694801883	SNP	0.283280290266631
chr1:11896700	1	11896700	0.000743370129172	SNP	0.308084889817042
chr1:11897229	1	11897229	0.000709792673868	SNP	0.303221613983278
chr1:11897678	1	11897678	0.000651656868389	SNP	0.296417268961988
chr1:11898651	1	11898651	0.000541636167809	SNP	0.28363226978621
chr1:11899033	1	11899033	0.000839390521408	SNP	0.316441345541254
chr1:11899110	1	11899110	0.000972972987972	SNP	0.325550559341282
chr1:11899303	1	11899303	0.000557866642259	SNP	0.28549174354052
chr1:11899338	1	11899338	0.000623211463866	SNP	0.29266290603924
chr1:11899388	1	11899388	0.000522900029159	SNP	0.280579748410654
chr1:11899595	1	11899595	0.000539210629181	SNP	0.283279641356505
chr1:11899979	1	11899979	0.000589821774428	SNP	0.290261110446925
chr1:11900014	1	11900014	0.000633064574418	SNP	0.29417990344602
chr1:11900201	1	11900201	0.000586039447697	SNP	0.289954716454906
chr1:11900272	1	11900272	0.000608724750896	SNP	0.291480591282999
chr1:11900707	1	11900707	0.000607033171667	SNP	0.291431143844402
chr1:11900789	1	11900789	0.000521006707788	SNP	0.280165814738813
chr1:11901017	1	11901017	0.000505066580151	SNP	0.277336807557617
chr1:11901283	1	11901283	0.000521723577252	SNP	0.280314802645749
chr1:13130539	1	13130539	3.41132381554e-05	SNP	0.118534144075796
chr1:13131187	1	13131187	0.000299256371557	SNP	0.24418894158821
chr1:13131288	1	13131288	0.000324234920497	SNP	0.247390461267112
chr1:13132330	1	13132330	3.88589250561e-05	SNP	0.12181751076893
chr1:13132399	1	13132399	3.29051441025e-05	SNP	0.11756255475224
chr1:13133015	1	13133015	3.99596140112e-05	SNP	0.122761032739851
chr1:13133196	1	13133196	5.88814404685e-05	SNP	0.141778433887501
chr1:13133348	1	13133348	3.02757421574e-05	SNP	0.114438349334699
chr1:13133574	1	13133574	3.32767912149e-05	SNP	0.118158492126055
chr1:13133650	1	13133650	0.000443371829502	SNP	0.267221700113173
chr1:13134081	1	13134081	0.000329998271235	SNP	0.247602158071474
chr1:13135384	1	13135384	0.000369350276331	SNP	0.254033223191371
chr1:13135662	1	13135662	0.00066518471993	SNP	0.298389474713356
chr1:13136163	1	13136163	0.000554555776706	SNP	0.285119558349835
chr1:13176619	1	13176619	0.00097085644489	SNP	0.325363272282448
chr1:13180192	1	13180192	0.00088532277597	SNP	0.319665480617577
chr1:13711488	1	13711488	0.000581526555093	SNP	0.289075937469897
chr1:13731933	1	13731933	0.00092587692962	SNP	0.323122307977226
chr1:13731935	1	13731935	0.000840918250117	SNP	0.316519023190577
chr1:13732100	1	13732100	0.000618165612593	SNP	0.292192144467462
chr1:14333545	1	14333545	0.000787735363788	SNP	0.31218346725178
chr1:14429760	1	14429760	0.000851388114093	SNP	0.316913175713437
chr1:14855522	1	14855522	0.000305361664938	SNP	0.24539249550003
chr1:14961063	1	14961063	0.00040969027143	SNP	0.260813278687363
chr1:14963502	1	14963502	0.000744520692938	SNP	0.308155550964961
chr1:14963527	1	14963527	0.000730261330858	SNP	0.306195087216689
chr1:15564920	1	15564920	0.000270032986802	SNP	0.241554002895007
chr1:15573857	1	15573857	0.000628144104176	SNP	0.293502660759533
chr1:15577477	1	15577477	0.000768367626491	SNP	0.310758286341552
chr1:15577618	1	15577618	0.000641170306254	SNP	0.295251787296407
chr1:15577628	1	15577628	0.000701933337675	SNP	0.302145028470708
chr1:15890181	1	15890181	0.000372937524726	SNP	0.254332325087364
chr1:15892617	1	15892617	0.000395083719604	SNP	0.25851198538022
chr1:15892894	1	15892894	0.000413090922287	SNP	0.261292528040232
chr1:15937246	1	15937246	0.000679344739505	SNP	0.299558621732207
chr1:16174455	1	16174455	0.000115279656128	SNP	0.185133237304571
chr1:16175803	1	16175803	0.000396249907694	SNP	0.25851198538022
chr1:16175878	1	16175878	0.000387473190236	SNP	0.25732517257268
chr1:16176233	1	16176233	0.000757516559637	SNP	0.30989127796454
chr1:16176379	1	16176379	0.000151342702653	SNP	0.200257450963994
chr1:16176415	1	16176415	0.000389357395161	SNP	0.257792809305767
chr1:16176741	1	16176741	0.000384894692675	SNP	0.256943379674032
chr1:16176779	1	16176779	5.74024515292e-05	SNP	0.140202296217813
chr1:16176981	1	16176981	0.000383792626655	SNP	0.256724390058515
chr1:16177075	1	16177075	0.000401859316438	SNP	0.259296422659913
chr1:16177424	1	16177424	0.000586992097871	SNP	0.290064660031792
chr1:16177440	1	16177440	0.000432561470648	SNP	0.265051306399572
chr1:16177649	1	16177649	0.000811150747669	SNP	0.314140399044381
chr1:16213234	1	16213234	0.000270861730708	SNP	0.24161574350869
chr1:16215589	1	16215589	0.00076229873	SNP	0.310366406350296
chr1:16276250	1	16276250	0.000926679933733	SNP	0.323122307977226
chr1:16276310	1	16276310	0.000896703762645	SNP	0.320563665622279
chr1:16276322	1	16276322	0.000950240936128	SNP	0.324519257653845
chr1:16276385	1	16276385	0.000777691220282	SNP	0.311528531929314
chr1:16276475	1	16276475	0.00072522930721	SNP	0.305456973090395
chr1:16276595	1	16276595	0.000959969185353	SNP	0.325043469547618
chr1:16276608	1	16276608	0.000786759132484	SNP	0.312115419188185
chr1:16276620	1	16276620	0.00094175524031	SNP	0.323808373641074
chr1:16276799	1	16276799	0.0008874711965	SNP	0.319729931677411
chr1:16277182	1	16277182	0.000792388602344	SNP	0.312512070427963
chr1:16280312	1	16280312	0.000895772080633	SNP	0.320563665622279
chr1:16280606	1	16280606	0.000905958866611	SNP	0.321370541438891
chr1:16281155	1	16281155	0.000581256909878	SNP	0.289061649718564
chr1:16318124	1	16318124	0.000782034577594	SNP	0.31178899299169
chr1:16327933	1	16327933	0.000997494804484	SNP	0.327423809013343
chr1:16328022	1	16328022	4.82904043837e-05	SNP	0.130652696235282
chr1:16328334	1	16328334	0.000989020162791	SNP	0.32694004258084
chr1:16334291	1	16334291	0.00010056245126	SNP	0.175482715684687
chr1:16385982	1	16385982	9.19898708391e-05	SNP	0.168527396994063
chr1:16386812	1	16386812	0.00030822773558	SNP	0.245746606482018
chr1:16388292	1	16388292	5.62458677279e-05	SNP	0.139176542583489
chr1:16389054	1	16389054	1.93499790126e-05	SNP	0.0981205756764733
chr1:16389074	1	16389074	4.31186080265e-05	SNP	0.125694835188403
chr1:16389075	1	16389075	4.19750634489e-05	SNP	0.124487058165366
chr1:16389087	1	16389087	3.88646239977e-05	SNP	0.12181751076893
chr1:16389271	1	16389271	0.000408634425936	SNP	0.26055585961757
chr1:16389285	1	16389285	0.000157230341725	SNP	0.201904761620928
chr1:16389298	1	16389298	9.68959269587e-05	SNP	0.172444922650606
chr1:16389310	1	16389310	0.000212159030365	SNP	0.224697998282926
chr1:16389319	1	16389319	0.000126347453302	SNP	0.190199794233671
chr1:16389327	1	16389327	0.00012692906998	SNP	0.190224148021349
chr1:16389358	1	16389358	3.93901808425e-05	SNP	0.122050854683717
chr1:16389503	1	16389503	6.89286916183e-05	SNP	0.151786869630794
chr1:16912885	1	16912885	4.51590137936e-05	SNP	0.127416941370167
chr1:16913592	1	16913592	0.000301500391944	SNP	0.244596127633035
chr1:16913881	1	16913881	0.000241973338096	SNP	0.234317193589981
chr1:16913968	1	16913968	3.32877213449e-05	SNP	0.118158492126055
chr1:16914012	1	16914012	0.000826055856991	SNP	0.315423018602345
chr1:16914069	1	16914069	6.95941797857e-05	SNP	0.152750679170644
chr1:16914165	1	16914165	0.000325022801228	SNP	0.247390461267112
chr1:16914312	1	16914312	8.58206646795e-05	SNP	0.164648368937624
chr1:16914438	1	16914438	3.98509189681e-05	SNP	0.122692268921128
chr1:16914723	1	16914723	4.20673200138e-05	SNP	0.124512588369316
chr1:16914851	1	16914851	3.81993142842e-05	SNP	0.121077726390646
chr1:16915372	1	16915372	3.46360689039e-05	SNP	0.118534144075796
chr1:16915676	1	16915676	3.59166347367e-05	SNP	0.119431708238796
chr1:16916202	1	16916202	4.16492054688e-05	SNP	0.124077047953951
chr1:16916238	1	16916238	3.74456844107e-05	SNP	0.120785424138714
chr1:16916243	1	16916243	0.000260055027276	SNP	0.239482778316696
chr1:16916536	1	16916536	3.19202337735e-05	SNP	0.115781106956293
chr1:16916952	1	16916952	4.10300241546e-05	SNP	0.123281387119588
chr1:16916984	1	16916984	3.58437408679e-05	SNP	0.119431708238796
chr1:16917188	1	16917188	8.32701500239e-05	SNP	0.16319476800567
chr1:16917556	1	16917556	0.000473853773568	SNP	0.272676957482443
chr1:17027713	1	17027713	0.000655846960593	SNP	0.297134765198599
chr1:17163631	1	17163631	0.000217888112406	SNP	0.227171428362787
chr1:17164283	1	17164283	0.000556975258759	SNP	0.285354513967111
chr1:17164617	1	17164617	0.000883563291483	SNP	0.31950153011763
chr1:17181125	1	17181125	0.000634067496349	SNP	0.294464965201251
chr1:17181794	1	17181794	0.000447631062974	SNP	0.267834625588571
chr1:17181941	1	17181941	0.000632670361823	SNP	0.294105420857642
chr1:17182155	1	17182155	0.000620460991044	SNP	0.292321230178346
chr1:17183397	1	17183397	0.000542719977535	SNP	0.283766508338281
chr1:17183515	1	17183515	0.000580157148281	SNP	0.288783720079953
chr1:17184148	1	17184148	0.000662871127123	SNP	0.298206186160776
chr1:17184540	1	17184540	0.000967316984263	SNP	0.32512792234446
chr1:17185181	1	17185181	0.000574552408828	SNP	0.287926930089717
chr1:17185710	1	17185710	0.000609675549121	SNP	0.291480591282999
chr1:17186034	1	17186034	0.000619964623688	SNP	0.292321230178346
chr1:17186127	1	17186127	0.000636289415972	SNP	0.294577666103545
chr1:17186627	1	17186627	0.000678639350807	SNP	0.299504875326567
chr1:17187119	1	17187119	0.000647478151896	SNP	0.295959163438064
chr1:17187388	1	17187388	0.000581674167725	SNP	0.289075937469897
chr1:17188982	1	17188982	0.000528211361239	SNP	0.281313019181522
chr1:17189653	1	17189653	0.000566434283737	SNP	0.286651063934571
chr1:17189722	1	17189722	0.000618232753068	SNP	0.292192144467462
chr1:17189780	1	17189780	0.000481818208203	SNP	0.273967918049255
chr1:17190209	1	17190209	4.93024750452e-06	SNP	0.0621662448895155
chr1:17190258	1	17190258	0.000135361954608	SNP	0.193446923075644
chr1:17190362	1	17190362	4.50972641092e-07	SNP	0.0381371566396711
chr1:17190384	1	17190384	5.84751827415e-07	SNP	0.0395520620790588
chr1:17190407	1	17190407	8.38380289759e-05	SNP	0.163721725091018
chr1:17190493	1	17190493	9.05028932041e-07	SNP	0.0463516888207007
chr1:17218400	1	17218400	0.000320271011436	SNP	0.247273281894502
chr1:17243644	1	17243644	0.000821261972323	SNP	0.315020855684563
chr1:17243838	1	17243838	0.000795232537632	SNP	0.312793837785082
chr1:17244795	1	17244795	0.00079980787979	SNP	0.313212118667108
chr1:17245223	1	17245223	0.000905106500047	SNP	0.32133401599639
chr1:17245381	1	17245381	0.00097096136276	SNP	0.325365251896751
chr1:17245424	1	17245424	0.000937513814096	SNP	0.323669565809836
chr1:17245502	1	17245502	0.000782689118945	SNP	0.31178899299169
chr1:17246493	1	17246493	0.000773895110151	SNP	0.311222695004382
chr1:17246938	1	17246938	0.000768625103216	SNP	0.310758286341552
chr1:17247077	1	17247077	0.000803702018852	SNP	0.313377672115385
chr1:17247295	1	17247295	0.000868976870542	SNP	0.318085343538393
chr1:17247548	1	17247548	0.000803941000323	SNP	0.313384038823948
chr1:17247578	1	17247578	0.000810546096995	SNP	0.314099062542249
chr1:17247865	1	17247865	0.000798537874998	SNP	0.313032169330587
chr1:17248017	1	17248017	0.000837538312337	SNP	0.316425018253768
chr1:17248150	1	17248150	0.000797377946971	SNP	0.312882048774241
chr1:17248175	1	17248175	0.000806434183143	SNP	0.313591721268392
chr1:17248620	1	17248620	0.000908987204279	SNP	0.321622051268343
chr1:17248683	1	17248683	0.000750648521473	SNP	0.308822083460526
chr1:17248685	1	17248685	0.00082654309899	SNP	0.315486599614721
chr1:17248705	1	17248705	0.000837747282725	SNP	0.316431886242074
chr1:17248907	1	17248907	0.000817848381675	SNP	0.314654993070652
chr1:17249203	1	17249203	0.000866099631443	SNP	0.318085343538393
chr1:17249299	1	17249299	0.000796043034987	SNP	0.312809060639933
chr1:17249312	1	17249312	0.000771007501799	SNP	0.310919622927796
chr1:17249358	1	17249358	0.000761651054944	SNP	0.310260579682912
chr1:17249624	1	17249624	0.000788000551094	SNP	0.312212343489456
chr1:17249679	1	17249679	0.000719834685267	SNP	0.304638416880954
chr1:17249914	1	17249914	0.000969671364556	SNP	0.325316838218913
chr1:17250824	1	17250824	0.000847660166886	SNP	0.31683582253724
chr1:17251104	1	17251104	0.000799351093255	SNP	0.313186358166328
chr1:17251134	1	17251134	0.000751190717415	SNP	0.30883842083992
chr1:17251230	1	17251230	0.000772478606253	SNP	0.311095715667688
chr1:17251475	1	17251475	0.000741233227433	SNP	0.307725788282164
chr1:17251518	1	17251518	0.000780006390636	SNP	0.311708132123757
chr1:17251973	1	17251973	0.00082277162089	SNP	0.315245039228287
chr1:17252004	1	17252004	0.000802204156415	SNP	0.313212118667108
chr1:17252071	1	17252071	0.000846854643013	SNP	0.31683582253724
chr1:17252266	1	17252266	0.000752182882259	SNP	0.308995708048608
chr1:17252275	1	17252275	0.000801886898998	SNP	0.313212118667108
chr1:17252393	1	17252393	0.000806034878506	SNP	0.313579183063911
chr1:17252485	1	17252485	0.00092971347196	SNP	0.323122307977226
chr1:17252490	1	17252490	0.000776746654016	SNP	0.311409702942888
chr1:17252523	1	17252523	0.000771639391982	SNP	0.311000276915645
chr1:17252540	1	17252540	0.000836260506747	SNP	0.316320585275689
chr1:17252642	1	17252642	0.000799077687038	SNP	0.313158358822439
chr1:17252754	1	17252754	0.000515441455783	SNP	0.278926959009601
chr1:17252847	1	17252847	0.000890964374732	SNP	0.320068368126606
chr1:17253158	1	17253158	0.000530442246738	SNP	0.281641455345718
chr1:17253204	1	17253204	0.000414876106575	SNP	0.261447718797772
chr1:17253231	1	17253231	0.000389805848042	SNP	0.257834139320957
chr1:17253260	1	17253260	0.000470783114549	SNP	0.272055465877832
chr1:17253326	1	17253326	0.000269703175989	SNP	0.241427842088333
chr1:17253417	1	17253417	0.000533144891176	SNP	0.282394867319581
chr1:17332032	1	17332032	0.000658568110693	SNP	0.297620034582566
chr1:17333184	1	17333184	0.000674700313651	SNP	0.299226785716102
chr1:17333779	1	17333779	0.000782958074464	SNP	0.311833524273896
chr1:17334973	1	17334973	0.000470674995977	SNP	0.272055465877832
chr1:17335080	1	17335080	0.000728134160811	SNP	0.306000426540168
chr1:17335117	1	17335117	0.000838518577889	SNP	0.316431886242074
chr1:17335143	1	17335143	0.000713341640569	SNP	0.30383741009398
chr1:17335208	1	17335208	0.000751790055784	SNP	0.308928725320648
chr1:17335340	1	17335340	0.0008052406039	SNP	0.313488604911493
chr1:17335370	1	17335370	0.000812663737781	SNP	0.314232670227527
chr1:17335493	1	17335493	0.000841205275871	SNP	0.316519023190577
chr1:17335512	1	17335512	0.00082951080613	SNP	0.315752352018414
chr1:17335670	1	17335670	0.000772104685492	SNP	0.311047518989489
chr1:17335675	1	17335675	0.000756467673356	SNP	0.309696325376814
chr1:17335704	1	17335704	0.000732778861798	SNP	0.306318804270802
chr1:17335732	1	17335732	0.000898113192484	SNP	0.320595670282422
chr1:17335799	1	17335799	0.000919585192887	SNP	0.322745420990507
chr1:17335810	1	17335810	0.000799660362317	SNP	0.313212118667108
chr1:17335884	1	17335884	0.00085238265857	SNP	0.316913175713437
chr1:17335892	1	17335892	0.000759361531629	SNP	0.310051146592283
chr1:17336035	1	17336035	0.000752808482936	SNP	0.309032164413632
chr1:17336053	1	17336053	0.000720671649807	SNP	0.304830647274092
chr1:17336058	1	17336058	0.000799328516338	SNP	0.313186358166328
chr1:17336163	1	17336163	0.000729242296356	SNP	0.306108813704876
chr1:17336217	1	17336217	0.000791859670211	SNP	0.312512070427963
chr1:17336245	1	17336245	0.000693164393516	SNP	0.301290985115269
chr1:17336419	1	17336419	0.00084046643021	SNP	0.316509491281343
chr1:17336465	1	17336465	0.000782494673737	SNP	0.31178899299169
chr1:17336678	1	17336678	0.000884269760296	SNP	0.319549727020646
chr1:17336804	1	17336804	0.000817249139262	SNP	0.314535887374069
chr1:17336865	1	17336865	0.000807974331477	SNP	0.31371524532731
chr1:17336912	1	17336912	0.000754078744007	SNP	0.309309744206948
chr1:17336923	1	17336923	0.000834755871985	SNP	0.316145623122889
chr1:17337035	1	17337035	0.000808427412798	SNP	0.313829750099167
chr1:17337045	1	17337045	0.000647558794222	SNP	0.295970468758625
chr1:17337091	1	17337091	0.000764761997416	SNP	0.310556156505595
chr1:17337096	1	17337096	0.000785612301279	SNP	0.311992968196425
chr1:17337113	1	17337113	0.000767016432287	SNP	0.310618015231098
chr1:17337146	1	17337146	0.000701330109003	SNP	0.302145028470708
chr1:17337246	1	17337246	0.000796470819307	SNP	0.312809060639933
chr1:17337523	1	17337523	0.000848424403655	SNP	0.31683582253724
chr1:17337706	1	17337706	0.000750732617775	SNP	0.3088326570137
chr1:17337710	1	17337710	0.000764731109062	SNP	0.310556156505595
chr1:17337721	1	17337721	0.000743763625313	SNP	0.308155550964961
chr1:17337733	1	17337733	0.000781111872701	SNP	0.311708132123757
chr1:17337877	1	17337877	0.000763298434703	SNP	0.310458324095028
chr1:17337919	1	17337919	0.000730981185296	SNP	0.306234041203738
chr1:17337955	1	17337955	0.000765798143954	SNP	0.310556156505595
chr1:17339473	1	17339473	0.000523342914958	SNP	0.280636131720798
chr1:17340238	1	17340238	1.92418370964e-05	SNP	0.0981205756764733
chr1:17379296	1	17379296	1.78724389248e-05	SNP	0.0955804063328255
chr1:17383184	1	17383184	3.90964892046e-05	SNP	0.121966231453732
chr1:17383568	1	17383568	0.000459714479027	SNP	0.269800261743912
chr1:17571926	1	17571926	0.00012467763906	SNP	0.189362300659754
chr1:17657446	1	17657446	0.000626566788409	SNP	0.293243750663565
chr1:17679904	1	17679904	0.000116394896333	SNP	0.185611718159728
chr1:17718371	1	17718371	6.13562105373e-06	SNP	0.0649208801886748
chr1:17718385	1	17718385	6.09584211097e-06	SNP	0.0649085813221355
chr1:17718393	1	17718393	7.77839641707e-06	SNP	0.0711195990082204
chr1:17860656	1	17860656	0.000670969324003	SNP	0.298850374433966
chr1:17953317	1	17953317	0.000264187184401	SNP	0.240519613676421
chr1:18052959	1	18052959	0.000295928219136	SNP	0.243947821564259
chr1:18053296	1	18053296	0.00016978167422	SNP	0.206717204612669
chr1:18053364	1	18053364	0.000332745979257	SNP	0.247847551694932
chr1:18053521	1	18053521	0.000223533772564	SNP	0.229440591792555
chr1:18053595	1	18053595	0.000716773732557	SNP	0.304178463678446
chr1:18053600	1	18053600	0.000230967241496	SNP	0.231971891913432
chr1:18053626	1	18053626	0.00021994595641	SNP	0.22803874930221
chr1:18053646	1	18053646	5.02741756432e-05	SNP	0.132473582870418
chr1:18053649	1	18053649	0.000230312731913	SNP	0.23172345579169
chr1:18053688	1	18053688	0.000205083872487	SNP	0.221987236573996
chr1:18053697	1	18053697	0.000229569848898	SNP	0.231602398083913
chr1:18053884	1	18053884	9.70492358431e-05	SNP	0.17248732529323
chr1:18053939	1	18053939	0.000133054078932	SNP	0.192650119830913
chr1:18053987	1	18053987	0.000191154101012	SNP	0.214974728463766
chr1:18054002	1	18054002	0.000233260416939	SNP	0.23265470834473
chr1:18054100	1	18054100	0.000236343404921	SNP	0.233692473051996
chr1:18054109	1	18054109	0.000236159679929	SNP	0.233664608838409
chr1:18054127	1	18054127	0.000235083474913	SNP	0.233060117469746
chr1:18054149	1	18054149	0.000241049414628	SNP	0.234135646961019
chr1:18054156	1	18054156	0.000207554424413	SNP	0.222918283021429
chr1:18054201	1	18054201	0.000222407236103	SNP	0.229067922388632
chr1:18054346	1	18054346	0.000634504192095	SNP	0.294470651388048
chr1:18054741	1	18054741	0.000164541924948	SNP	0.204709670748961
chr1:18055622	1	18055622	0.000129081239046	SNP	0.190789396668612
chr1:18055911	1	18055911	0.000314863776362	SNP	0.246686457624881
chr1:18057025	1	18057025	4.10747774848e-05	SNP	0.123353587442883
chr1:18057119	1	18057119	5.21952906562e-05	SNP	0.134541825426088
chr1:18057155	1	18057155	4.08319192357e-05	SNP	0.123254387102619
chr1:18062179	1	18062179	0.000770867113274	SNP	0.310919622927796
chr1:18078949	1	18078949	0.000153472862816	SNP	0.200840000778812
chr1:18138036	1	18138036	0.000342619229749	SNP	0.249279449479763
chr1:18194103	1	18194103	0.000176545218406	SNP	0.209346490632428
chr1:18196428	1	18196428	0.000129138109978	SNP	0.190789396668612
chr1:18232093	1	18232093	0.00057533902285	SNP	0.288065483187726
chr1:18232114	1	18232114	0.000957893248983	SNP	0.324807365467273
chr1:18337893	1	18337893	5.12814188795e-05	SNP	0.133467056784897
chr1:18337962	1	18337962	0.000202875073755	SNP	0.221139934398779
chr1:18337963	1	18337963	0.000557998984951	SNP	0.285510376015455
chr1:18337974	1	18337974	0.000567999104037	SNP	0.2868001770999
chr1:18338011	1	18338011	1.42246008145e-05	SNP	0.0865611971862936
chr1:18338014	1	18338014	1.55776579013e-05	SNP	0.0912206416138758
chr1:18338028	1	18338028	7.46339050664e-05	SNP	0.157811257971834
chr1:18338087	1	18338087	0.000521596253166	SNP	0.280314802645749
chr1:18339636	1	18339636	0.000328808306657	SNP	0.247390461267112
chr1:18535847	1	18535847	0.000340465498072	SNP	0.24902080791934
chr1:18535935	1	18535935	0.000635327818707	SNP	0.294518827853357
chr1:18548266	1	18548266	0.000397936531355	SNP	0.258565429175622
chr1:18886665	1	18886665	0.000780475263336	SNP	0.311708132123757
chr1:19697251	1	19697251	0.000498121966485	SNP	0.276023859040908
chr1:19697422	1	19697422	0.000409647267879	SNP	0.260813278687363
chr1:19697455	1	19697455	0.000299113411556	SNP	0.24418894158821
chr1:19697871	1	19697871	0.000553474186309	SNP	0.2850103357175
chr1:19697932	1	19697932	0.000580011201538	SNP	0.288783720079953
chr1:20014084	1	20014084	0.000189911684206	SNP	0.214497031017698
chr1:20055623	1	20055623	2.17209966009e-05	SNP	0.102971304979069
chr1:20055626	1	20055626	2.54305446542e-05	SNP	0.108711254326411
chr1:20055678	1	20055678	2.16532547498e-05	SNP	0.102971304979069
chr1:20055807	1	20055807	5.03383887761e-05	SNP	0.132473582870418
chr1:20305975	1	20305975	0.000585265004184	SNP	0.289747651393925
chr1:20725381	1	20725381	2.74872441007e-05	SNP	0.110694559573117
chr1:20740662	1	20740662	3.74295916894e-05	SNP	0.120785424138714
chr1:20740930	1	20740930	1.98992907905e-05	SNP	0.0992449341841954
chr1:20742089	1	20742089	0.000642000562933	SNP	0.295320391968577
chr1:20767174	1	20767174	0.000277538577504	SNP	0.24180483702287
chr1:21541657	1	21541657	0.000981551886322	SNP	0.326323794748778
chr1:21959397	1	21959397	0.00089572240371	SNP	0.320563665622279
chr1:22035264	1	22035264	0.000920346475898	SNP	0.322745420990507
chr1:22038697	1	22038697	0.00028361051765	SNP	0.242019623910449
chr1:22038738	1	22038738	0.000924827115896	SNP	0.323055501708704
chr1:22039575	1	22039575	4.92621698248e-05	SNP	0.132057609453519
chr1:22039577	1	22039577	5.66736238168e-05	SNP	0.139625347933128
chr1:22075639	1	22075639	9.9711725053e-05	SNP	0.174921255288622
chr1:22077374	1	22077374	0.000494847675557	SNP	0.275521637015362
chr1:22077416	1	22077416	0.000164509214689	SNP	0.204709670748961
chr1:22077439	1	22077439	0.000527746941093	SNP	0.281256935836065
chr1:22077534	1	22077534	0.00016813900639	SNP	0.20614445168715
chr1:22077542	1	22077542	0.000512266450572	SNP	0.278475757543034
chr1:22077578	1	22077578	0.000514204309703	SNP	0.278825354630013
chr1:22131804	1	22131804	9.12007311446e-05	SNP	0.168116558174649
chr1:22132665	1	22132665	0.000214202074306	SNP	0.225660444630252
chr1:22132699	1	22132699	0.00019994062539	SNP	0.219534032143423
chr1:22132830	1	22132830	0.00018924111943	SNP	0.214195848322209
chr1:22133198	1	22133198	0.000192410548027	SNP	0.215560546425106
chr1:22133374	1	22133374	0.000214601902536	SNP	0.225692844464578
chr1:22133375	1	22133375	0.000177677456835	SNP	0.20996802486923
chr1:22133455	1	22133455	0.000193321153011	SNP	0.216133230622602
chr1:22135322	1	22135322	0.000125252899667	SNP	0.189414365791465
chr1:22135695	1	22135695	0.000142799611428	SNP	0.197935840366804
chr1:22136038	1	22136038	0.0001370275206	SNP	0.194426764751748
chr1:22136047	1	22136047	0.000755859954751	SNP	0.309557390564749
chr1:22136143	1	22136143	0.000139579212418	SNP	0.196449662492737
chr1:22136167	1	22136167	0.000315368344387	SNP	0.246686457624881
chr1:22136168	1	22136168	0.00014781184487	SNP	0.199142543657403
chr1:22136250	1	22136250	5.60157490713e-05	SNP	0.139013676872866
chr1:22137634	1	22137634	9.45448894206e-06	SNP	0.0748342538524207
chr1:22137700	1	22137700	7.52651070375e-06	SNP	0.0700285076753264
chr1:22137742	1	22137742	2.74967504252e-05	SNP	0.110694559573117
chr1:22137822	1	22137822	8.16054405416e-06	SNP	0.0721117723313664
chr1:22138754	1	22138754	2.86887759678e-05	SNP	0.112122385948949
chr1:22138776	1	22138776	2.83681247199e-05	SNP	0.111756660377334
chr1:22138847	1	22138847	4.97402757066e-05	SNP	0.132349534846234
chr1:22408000	1	22408000	0.000756219548549	SNP	0.309620898114067
chr1:22408412	1	22408412	0.000556934146183	SNP	0.285354513967111
chr1:22550288	1	22550288	0.000161455653484	SNP	0.203606422569204
chr1:22559905	1	22559905	2.4016473704e-06	SNP	0.0562802139332582
chr1:22561095	1	22561095	0.000178988909443	SNP	0.21055027853286
chr1:22561573	1	22561573	0.000158614456643	SNP	0.202165061577165
chr1:22561855	1	22561855	0.000271392011455	SNP	0.24161574350869
chr1:22561961	1	22561961	0.000186849105324	SNP	0.213427395533757
chr1:22562087	1	22562087	0.000116285516186	SNP	0.185611718159728
chr1:22562627	1	22562627	0.000511318813569	SNP	0.278469692487023
chr1:22562722	1	22562722	0.000182161200297	SNP	0.211894984634007
chr1:22563849	1	22563849	0.000112133646842	SNP	0.183667045040695
chr1:22563861	1	22563861	6.75772455897e-05	SNP	0.149996948897314
chr1:22563868	1	22563868	0.000127145516862	SNP	0.190342115153451
chr1:22564013	1	22564013	0.000168862306077	SNP	0.206557432416121
chr1:22564675	1	22564675	0.000118107498435	SNP	0.186529609061278
chr1:22564684	1	22564684	0.000143757959964	SNP	0.198379242009608
chr1:22564781	1	22564781	0.00011889635506	SNP	0.186793500588302
chr1:22564994	1	22564994	0.000111378814228	SNP	0.183226208586762
chr1:22565303	1	22565303	7.34480523795e-05	SNP	0.156639274436115
chr1:22565330	1	22565330	4.31636447146e-05	SNP	0.125694835188403
chr1:22565451	1	22565451	0.000126752447399	SNP	0.190224148021349
chr1:22565569	1	22565569	0.000235877842083	SNP	0.233455407237544
chr1:22565707	1	22565707	0.000121824334847	SNP	0.187739267656406
chr1:22566283	1	22566283	0.000345810600633	SNP	0.249548117617378
chr1:22677008	1	22677008	0.000769378742769	SNP	0.310815145162029
chr1:23129893	1	23129893	0.000485475081549	SNP	0.274161550566791
chr1:23733303	1	23733303	0.000694360977803	SNP	0.301525958042047
chr1:24366315	1	24366315	0.000234271945242	SNP	0.232813455984883
chr1:24366426	1	24366426	0.00019581229077	SNP	0.217366870976492
chr1:24366456	1	24366456	0.00054058351789	SNP	0.283463563874385
chr1:24366509	1	24366509	0.000446865428376	SNP	0.267834625588571
chr1:24657677	1	24657677	0.000312277609238	SNP	0.24637231330995
chr1:24657699	1	24657699	0.000279929803192	SNP	0.24180483702287
chr1:24657892	1	24657892	0.000278791830297	SNP	0.24180483702287
chr1:24657906	1	24657906	0.000350643646961	SNP	0.250553912275654
chr1:24657911	1	24657911	0.00044262665349	SNP	0.267013149294553
chr1:24658088	1	24658088	0.000760845980363	SNP	0.310112979388664
chr1:24658229	1	24658229	0.000128188416653	SNP	0.19053116122357
chr1:24658303	1	24658303	0.000170147003115	SNP	0.206717204612669
chr1:24658315	1	24658315	0.000154671659822	SNP	0.200887786691654
chr1:24658480	1	24658480	0.000178200433814	SNP	0.210246028853071
chr1:24658487	1	24658487	0.000176314371333	SNP	0.209321519742999
chr1:24658521	1	24658521	0.000153478277319	SNP	0.200840000778812
chr1:24658554	1	24658554	0.000199281294534	SNP	0.219132483849318
chr1:24658557	1	24658557	0.000151374119466	SNP	0.200257450963994
chr1:24658686	1	24658686	0.000153383034324	SNP	0.200840000778812
chr1:24658770	1	24658770	0.0001850713834	SNP	0.212686249147259
chr1:24658846	1	24658846	0.000175336185045	SNP	0.20900164600744
chr1:24658940	1	24658940	6.0255296672e-05	SNP	0.142850352278011
chr1:24658946	1	24658946	0.000430922192086	SNP	0.264602304294188
chr1:24659004	1	24659004	0.000175700708477	SNP	0.20907882005658
chr1:24659091	1	24659091	0.000180663875449	SNP	0.211268016505094
chr1:24659095	1	24659095	0.000184531463137	SNP	0.212574995654768
chr1:24659103	1	24659103	0.000154888899929	SNP	0.201032586359941
chr1:24659118	1	24659118	0.000158782093038	SNP	0.202177104962093
chr1:24659134	1	24659134	0.00017639857114	SNP	0.209321519742999
chr1:24659143	1	24659143	0.000179284792866	SNP	0.210773371051618
chr1:24659262	1	24659262	0.000393986314471	SNP	0.25837089191934
chr1:24659271	1	24659271	0.000233649283549	SNP	0.232720199224205
chr1:24659299	1	24659299	0.000168107330921	SNP	0.20614445168715
chr1:24659547	1	24659547	0.000283790303359	SNP	0.242038564822276
chr1:24659663	1	24659663	0.000287724719175	SNP	0.243164236729809
chr1:24659686	1	24659686	0.000272706833469	SNP	0.24161574350869
chr1:25217460	1	25217460	0.000581210828104	SNP	0.289061649718564
chr1:25218719	1	25218719	0.000975047869212	SNP	0.325711721972056
chr1:25218833	1	25218833	0.000916229571978	SNP	0.322523349244239
chr1:25220864	1	25220864	0.000364345338204	SNP	0.252973772192648
chr1:25302383	1	25302383	0.000953404303427	SNP	0.324640675612918
chr1:25341153	1	25341153	0.000131152157768	SNP	0.192210713428762
chr1:25341210	1	25341210	1.50824503737e-05	SNP	0.0895846480469652
chr1:25341635	1	25341635	4.39409077049e-06	SNP	0.0612460674729793
chr1:25341714	1	25341714	7.01668037434e-06	SNP	0.0680210823148541
chr1:25341969	1	25341969	5.98301339898e-06	SNP	0.0643983973325579
chr1:25342034	1	25342034	1.49001274459e-06	SNP	0.0522052882279012
chr1:25342203	1	25342203	6.27410207592e-06	SNP	0.0649208801886748
chr1:25342355	1	25342355	7.440206285e-06	SNP	0.0699618817333484
chr1:25342769	1	25342769	7.63542035817e-06	SNP	0.0704617543665934
chr1:25342921	1	25342921	6.22386665947e-06	SNP	0.0649208801886748
chr1:25343134	1	25343134	8.41049944861e-06	SNP	0.072342898853318
chr1:25344619	1	25344619	3.52319884342e-05	SNP	0.119014162768015
chr1:25344841	1	25344841	3.6446095339e-06	SNP	0.0587768557726261
chr1:25345413	1	25345413	0.00068034104501	SNP	0.29960244380743
chr1:25345471	1	25345471	0.000879261098579	SNP	0.319144428225933
chr1:25346447	1	25346447	0.000212193743016	SNP	0.224697998282926
chr1:25346513	1	25346513	0.000151107016332	SNP	0.200257450963994
chr1:25346748	1	25346748	2.83521086459e-06	SNP	0.0577861150865561
chr1:25346871	1	25346871	6.37133689035e-06	SNP	0.0650492404428923
chr1:25347751	1	25347751	0.000133686097344	SNP	0.192650119830913
chr1:25348044	1	25348044	0.000332489081233	SNP	0.247847551694932
chr1:25348322	1	25348322	0.00097932309356	SNP	0.326095806636518
chr1:25348408	1	25348408	6.85052257129e-06	SNP	0.0672746552719065
chr1:25348437	1	25348437	6.62203330832e-06	SNP	0.0666935899712601
chr1:25348788	1	25348788	6.75185591326e-05	SNP	0.149996948897314
chr1:25349117	1	25349117	0.00082149118677	SNP	0.315038350432724
chr1:25349129	1	25349129	6.17074260512e-05	SNP	0.143868869767613
chr1:25349386	1	25349386	6.27882040538e-05	SNP	0.144899841358827
chr1:25349392	1	25349392	6.32513471742e-05	SNP	0.145283160447829
chr1:25349558	1	25349558	6.82702174875e-06	SNP	0.0672746552719065
chr1:25350059	1	25350059	5.95414159374e-05	SNP	0.142388356357968
chr1:25350843	1	25350843	0.000107303282354	SNP	0.181395787403841
chr1:25350944	1	25350944	0.000917320366309	SNP	0.322523349244239
chr1:25351078	1	25351078	6.60310442407e-05	SNP	0.14831412252005
chr1:25352251	1	25352251	5.53362090652e-05	SNP	0.13839253404942
chr1:25352742	1	25352742	9.52100206426e-05	SNP	0.171562754974123
chr1:25353059	1	25353059	0.000918060404222	SNP	0.322523349244239
chr1:25353082	1	25353082	0.00092765946518	SNP	0.323122307977226
chr1:25353118	1	25353118	0.000328292947498	SNP	0.247390461267112
chr1:25353681	1	25353681	6.33510816491e-05	SNP	0.145382904214743
chr1:25354132	1	25354132	3.65064765174e-05	SNP	0.119431708238796
chr1:25354240	1	25354240	3.18416377007e-05	SNP	0.115639768132136
chr1:25355813	1	25355813	5.82335820629e-05	SNP	0.140845218121629
chr1:25568149	1	25568149	0.000695570155641	SNP	0.301630583178749
chr1:25596948	1	25596948	0.000850732293793	SNP	0.316913175713437
chr1:25606491	1	25606491	0.000937891283735	SNP	0.323669565809836
chr1:25610438	1	25610438	0.000952850438999	SNP	0.324617026145869
chr1:25611254	1	25611254	0.000126215019583	SNP	0.1900524160147
chr1:25611626	1	25611626	0.000989545421386	SNP	0.327016790254446
chr1:25727736	1	25727736	0.000640533799197	SNP	0.295207818763527
chr1:25727812	1	25727812	0.000103650275434	SNP	0.178361088319875
chr1:25741282	1	25741282	0.000134762870195	SNP	0.193228524384675
chr1:25779301	1	25779301	0.00074300170911	SNP	0.307985096176983
chr1:25779461	1	25779461	0.000802124808437	SNP	0.313212118667108
chr1:26691395	1	26691395	0.000913632608994	SNP	0.322179006480104
chr1:26691454	1	26691454	0.000941268226316	SNP	0.323808373641074
chr1:27336083	1	27336083	0.000475655547523	SNP	0.272920224724603
chr1:27593518	1	27593518	0.000966895492437	SNP	0.32512792234446
chr1:27593519	1	27593519	0.000937537388554	SNP	0.323669565809836
chr1:27610892	1	27610892	0.000684923206614	SNP	0.300042734329235
chr1:27616718	1	27616718	0.000330565654763	SNP	0.247736407713055
chr1:27616772	1	27616772	0.000453136982438	SNP	0.268639703105821
chr1:27616804	1	27616804	0.000411895490824	SNP	0.261152490478885
chr1:27616859	1	27616859	0.00039708693005	SNP	0.25851198538022
chr1:27616898	1	27616898	0.000398933126892	SNP	0.258610570249448
chr1:27616901	1	27616901	0.000421756011086	SNP	0.262936631976484
chr1:27616925	1	27616925	0.000389932817839	SNP	0.257834139320957
chr1:27617993	1	27617993	0.000599088620652	SNP	0.291076066494894
chr1:27620283	1	27620283	0.000998165945203	SNP	0.327507870083086
chr1:27626991	1	27626991	0.000663949461778	SNP	0.298270257167264
chr1:27628011	1	27628011	0.000544195748362	SNP	0.283934897120711
chr1:27628266	1	27628266	0.000823183234345	SNP	0.31526972444668
chr1:27633173	1	27633173	0.000738171778281	SNP	0.307189183837784
chr1:27633236	1	27633236	0.000826714600404	SNP	0.31550282464488
chr1:27633243	1	27633243	0.000820284185875	SNP	0.314839172148572
chr1:27633283	1	27633283	0.000719698612628	SNP	0.304638416880954
chr1:27649518	1	27649518	0.000362550987707	SNP	0.252920781546527
chr1:27649535	1	27649535	0.000228845720167	SNP	0.231263830707923
chr1:27649767	1	27649767	0.000339133002095	SNP	0.248718577103066
chr1:27757966	1	27757966	3.25885101778e-05	SNP	0.117346966760543
chr1:28033007	1	28033007	3.41630071035e-05	SNP	0.118534144075796
chr1:28034037	1	28034037	0.000447324980901	SNP	0.267834625588571
chr1:28037182	1	28037182	0.000149578854362	SNP	0.199480907261224
chr1:28041472	1	28041472	0.000476793873073	SNP	0.273080798220888
chr1:28054989	1	28054989	0.000852667775377	SNP	0.316913175713437
chr1:28055009	1	28055009	0.00086932891829	SNP	0.318085343538393
chr1:28072032	1	28072032	8.18161837414e-07	SNP	0.0458017967744892
chr1:28072129	1	28072129	1.3428967033e-06	SNP	0.051377522546361
chr1:28072672	1	28072672	6.2231294829e-06	SNP	0.0649208801886748
chr1:28072731	1	28072731	1.71566778498e-06	SNP	0.0522052882279012
chr1:28072807	1	28072807	1.71487442075e-06	SNP	0.0522052882279012
chr1:28073082	1	28073082	1.60678020825e-06	SNP	0.0522052882279012
chr1:28073234	1	28073234	1.73817157315e-06	SNP	0.0522052882279012
chr1:28073311	1	28073311	1.11578402432e-05	SNP	0.0768777146248692
chr1:28073485	1	28073485	1.86820496607e-06	SNP	0.0522052882279012
chr1:28073590	1	28073590	1.88763207208e-06	SNP	0.0522052882279012
chr1:28073952	1	28073952	1.62555222359e-06	SNP	0.0522052882279012
chr1:28074891	1	28074891	0.000306802022844	SNP	0.245451391404154
chr1:28074946	1	28074946	0.00031297711685	SNP	0.24637231330995
chr1:28075240	1	28075240	1.73976950651e-06	SNP	0.0522052882279012
chr1:28076258	1	28076258	1.81769640364e-06	SNP	0.0522052882279012
chr1:28076383	1	28076383	1.90588930803e-06	SNP	0.0522052882279012
chr1:28076443	1	28076443	1.43971803878e-06	SNP	0.0521985151373766
chr1:28076456	1	28076456	1.33757333222e-06	SNP	0.051377522546361
chr1:28076618	1	28076618	1.83610622371e-06	SNP	0.0522052882279012
chr1:28076658	1	28076658	0.000337051716539	SNP	0.248324260192715
chr1:28076865	1	28076865	1.48197235294e-06	SNP	0.0522052882279012
chr1:28077069	1	28077069	3.97866784267e-07	SNP	0.0375244786098529
chr1:28077200	1	28077200	1.92955411724e-06	SNP	0.0522052882279012
chr1:28078388	1	28078388	0.000325824381466	SNP	0.247390461267112
chr1:28078486	1	28078486	8.936005454e-07	SNP	0.0463516888207007
chr1:28078796	1	28078796	7.69332545333e-07	SNP	0.0444587343848083
chr1:28079021	1	28079021	8.69590014929e-07	SNP	0.0462091211428012
chr1:28079061	1	28079061	7.94223518022e-07	SNP	0.0454558327907761
chr1:28079579	1	28079579	1.32972220478e-06	SNP	0.051377522546361
chr1:28080073	1	28080073	2.50568356915e-06	SNP	0.057170565967735
chr1:28080156	1	28080156	0.000176084394675	SNP	0.209284354853662
chr1:28080299	1	28080299	4.03775098111e-05	SNP	0.123052349624939
chr1:28173284	1	28173284	9.17437467454e-05	SNP	0.168434374453643
chr1:28173508	1	28173508	3.41426152475e-05	SNP	0.118534144075796
chr1:28217205	1	28217205	0.000624549585059	SNP	0.29289274655395
chr1:28217941	1	28217941	5.29065693435e-05	SNP	0.135155553471865
chr1:28227093	1	28227093	0.000535680161195	SNP	0.282785554923871
chr1:28228332	1	28228332	0.00018361639161	SNP	0.212574995654768
chr1:28228398	1	28228398	0.000174648513219	SNP	0.208828714820635
chr1:28297667	1	28297667	0.000231482752575	SNP	0.232012913814216
chr1:28298152	1	28298152	0.000458246542053	SNP	0.26949192171864
chr1:28299809	1	28299809	0.000117262528129	SNP	0.186225816073366
chr1:28299810	1	28299810	0.000352893501151	SNP	0.250866565700528
chr1:28328728	1	28328728	0.000697325561285	SNP	0.301658410795737
chr1:28329582	1	28329582	0.000518852261134	SNP	0.279654726186682
chr1:28386362	1	28386362	0.000432083353079	SNP	0.264875532052168
chr1:28386363	1	28386363	0.000458253965558	SNP	0.26949192171864
chr1:28756966	1	28756966	0.00076069777909	SNP	0.310112979388664
chr1:28757329	1	28757329	0.000739460120467	SNP	0.307427665647003
chr1:28760912	1	28760912	0.0001290193338	SNP	0.190789396668612
chr1:28761078	1	28761078	0.000251271841459	SNP	0.236687696121284
chr1:28761089	1	28761089	0.000106144808752	SNP	0.180565606748093
chr1:28921119	1	28921119	7.55608551625e-05	SNP	0.158226746381573
chr1:28921209	1	28921209	0.000334251373304	SNP	0.247927515371626
chr1:28921253	1	28921253	9.12333620558e-05	SNP	0.168124641877068
chr1:28921631	1	28921631	0.000427158973688	SNP	0.264093741420106
chr1:28921687	1	28921687	0.000529752571331	SNP	0.28154090549787
chr1:28921715	1	28921715	0.000482604760603	SNP	0.274024618393117
chr1:28979776	1	28979776	0.000303078178702	SNP	0.244980969181127
chr1:29112240	1	29112240	0.000587593883346	SNP	0.29007878349439
chr1:29121085	1	29121085	0.000516960761374	SNP	0.279282804363415
chr1:29121733	1	29121733	0.000526788431722	SNP	0.281110353694867
chr1:29121860	1	29121860	0.000919687244107	SNP	0.322745420990507
chr1:29226422	1	29226422	0.000821349068987	SNP	0.315024442189572
chr1:29400120	1	29400120	0.000885392663128	SNP	0.319665480617577
chr1:29501578	1	29501578	0.000191192565099	SNP	0.214974728463766
chr1:29662959	1	29662959	0.000766836409027	SNP	0.310587373894777
chr1:29670066	1	29670066	0.000790277235751	SNP	0.312512070427963
chr1:29671573	1	29671573	0.00033710272342	SNP	0.24832821626509
chr1:29671597	1	29671597	0.00040457906089	SNP	0.259750885088417
chr1:29672155	1	29672155	0.000939189972513	SNP	0.323731399643499
chr1:29719448	1	29719448	0.000678418699509	SNP	0.299496320159412
chr1:29733295	1	29733295	0.000493292610079	SNP	0.27536289276365
chr1:29816078	1	29816078	0.000896504749272	SNP	0.320563665622279
chr1:29916417	1	29916417	0.000993208454926	SNP	0.327320499960059
chr1:29916837	1	29916837	0.000834206656205	SNP	0.316145623122889
chr1:29916872	1	29916872	0.000867731399208	SNP	0.318085343538393
chr1:29916956	1	29916956	0.000800590708988	SNP	0.313212118667108
chr1:29916981	1	29916981	0.000809613193868	SNP	0.313993163980371
chr1:29917006	1	29917006	0.000809815245822	SNP	0.313993163980371
chr1:29917093	1	29917093	0.000839433383445	SNP	0.316441345541254
chr1:29917228	1	29917228	0.000819163301306	SNP	0.314814960684125
chr1:29917263	1	29917263	0.000851305782653	SNP	0.316913175713437
chr1:29917417	1	29917417	0.000835810263774	SNP	0.316271005292168
chr1:29917507	1	29917507	0.000706315219816	SNP	0.30271857611261
chr1:29917561	1	29917561	0.000702174001455	SNP	0.302145028470708
chr1:29917663	1	29917663	0.000923889142971	SNP	0.323026735237916
chr1:29917932	1	29917932	0.000858232320447	SNP	0.317147995911145
chr1:29918318	1	29918318	0.000610598486589	SNP	0.291633734471516
chr1:29918353	1	29918353	0.000924066576937	SNP	0.323055501708704
chr1:29918857	1	29918857	0.000813855321715	SNP	0.314285244171563
chr1:29919503	1	29919503	0.000962632957699	SNP	0.325046366462073
chr1:29938537	1	29938537	0.000390827016446	SNP	0.257875030326812
chr1:29939022	1	29939022	0.000619036642468	SNP	0.292321230178346
chr1:29951785	1	29951785	0.000203970123409	SNP	0.221410196725682
chr1:29951863	1	29951863	6.27214988601e-05	SNP	0.144899841358827
chr1:29951979	1	29951979	0.000927962476995	SNP	0.323122307977226
chr1:29953276	1	29953276	0.000615956259009	SNP	0.29192713079027
chr1:29953542	1	29953542	0.00086206037207	SNP	0.317538922591382
chr1:29953685	1	29953685	0.000770693130651	SNP	0.310901265191916
chr1:29953716	1	29953716	0.000788755164206	SNP	0.312347541966906
chr1:29954238	1	29954238	0.000665836979139	SNP	0.298420440463538
chr1:29954291	1	29954291	0.000626402667919	SNP	0.29321304945629
chr1:29954312	1	29954312	0.000677070680617	SNP	0.299350956646493
chr1:29954442	1	29954442	0.000175614416937	SNP	0.209059726045168
chr1:29954460	1	29954460	0.000332865329161	SNP	0.247847551694932
chr1:29957501	1	29957501	0.000367758867878	SNP	0.253884010723909
chr1:29957630	1	29957630	0.000387726715883	SNP	0.25733757622194
chr1:30464734	1	30464734	0.000147793677536	SNP	0.199142543657403
chr1:30466168	1	30466168	0.000179391495841	SNP	0.210773924009109
chr1:30466288	1	30466288	0.000168709184539	SNP	0.206454985701658
chr1:30466830	1	30466830	0.000193729049716	SNP	0.216386041976809
chr1:30466951	1	30466951	5.47099240271e-09	SNP	0.00465209191516134
chr1:30467026	1	30467026	1.41394680332e-08	SNP	0.00505476303687817
chr1:30467656	1	30467656	0.000198881218536	SNP	0.218787943705769
chr1:30469458	1	30469458	0.00019297920959	SNP	0.215953749116818
chr1:30470504	1	30470504	1.73037955018e-08	SNP	0.00542085746453934
chr1:30471138	1	30471138	0.000167801966864	SNP	0.206019477681566
chr1:30471405	1	30471405	1.53897522517e-08	SNP	0.00508908070963345
chr1:30471722	1	30471722	0.000169598141445	SNP	0.206717204612669
chr1:30471907	1	30471907	0.000172146190017	SNP	0.207840754894162
chr1:30471999	1	30471999	7.86237823905e-05	SNP	0.160645391718365
chr1:30472002	1	30472002	9.43255237671e-05	SNP	0.170796519441906
chr1:30472042	1	30472042	5.15041688623e-08	SNP	0.0113542599835715
chr1:30472451	1	30472451	0.000554391843627	SNP	0.285119558349835
chr1:30512762	1	30512762	0.000604776047583	SNP	0.29132720699772
chr1:30515942	1	30515942	9.6790988263e-05	SNP	0.172362431910797
chr1:30541116	1	30541116	0.000349804537266	SNP	0.250444586071908
chr1:31479816	1	31479816	0.000598516482867	SNP	0.291076066494894
chr1:31479921	1	31479921	0.000259056669446	SNP	0.23921583001192
chr1:31481307	1	31481307	0.000247444002826	SNP	0.235683866548128
chr1:31481327	1	31481327	0.000241208551584	SNP	0.23418008884766
chr1:31482016	1	31482016	0.00021106519615	SNP	0.224140958061782
chr1:31482075	1	31482075	2.07402457107e-06	SNP	0.0540142411073643
chr1:31482085	1	31482085	0.000267092800512	SNP	0.24095525424532
chr1:31482750	1	31482750	0.000256262069655	SNP	0.238519557888517
chr1:31482765	1	31482765	0.000286359883734	SNP	0.242492800580056
chr1:31483863	1	31483863	0.000275405725153	SNP	0.24180483702287
chr1:31484071	1	31484071	0.000227655523205	SNP	0.230687713393796
chr1:31484099	1	31484099	0.000252318013941	SNP	0.236932568392576
chr1:31484438	1	31484438	0.000247399392814	SNP	0.235683866548128
chr1:31484735	1	31484735	0.000269749460512	SNP	0.241427842088333
chr1:31485051	1	31485051	0.00025891106735	SNP	0.239189823807258
chr1:31485565	1	31485565	0.000246838928186	SNP	0.235430164415007
chr1:31486815	1	31486815	0.000479657442901	SNP	0.273678470176293
chr1:31487505	1	31487505	0.000823408190259	SNP	0.31526972444668
chr1:31521262	1	31521262	0.000430984072061	SNP	0.264602304294188
chr1:31535972	1	31535972	7.43297000851e-05	SNP	0.157503734797236
chr1:31554160	1	31554160	0.000320684866673	SNP	0.247334724885014
chr1:32529154	1	32529154	0.000977822631395	SNP	0.326030295957261
chr1:32529204	1	32529204	0.000996747728122	SNP	0.327412310107532
chr1:32529359	1	32529359	0.000798561883041	SNP	0.313032169330587
chr1:32529403	1	32529403	0.000948969390283	SNP	0.324364919990233
chr1:32867451	1	32867451	0.000928778927815	SNP	0.323122307977226
chr1:33641721	1	33641721	0.000931174468725	SNP	0.323239537212477
chr1:33641873	1	33641873	0.000970513675706	SNP	0.325316838218913
chr1:33641988	1	33641988	0.000935071596927	SNP	0.323426576948799
chr1:33642123	1	33642123	0.000901900197873	SNP	0.321011864029125
chr1:33642227	1	33642227	0.000606313726965	SNP	0.291409079594689
chr1:33642242	1	33642242	0.000739688374176	SNP	0.307458136120128
chr1:33642246	1	33642246	0.000747032829671	SNP	0.308240077423561
chr1:33642610	1	33642610	0.000966003931652	SNP	0.32512792234446
chr1:33797057	1	33797057	0.000552068956951	SNP	0.284735583303493
chr1:34287023	1	34287023	0.000846733246527	SNP	0.31683582253724
chr1:34317362	1	34317362	0.000942904282702	SNP	0.323899039823121
chr1:34317557	1	34317557	0.000807334222796	SNP	0.313651669389736
chr1:34317752	1	34317752	0.000863553083632	SNP	0.317758842621191
chr1:34317872	1	34317872	0.000933782192892	SNP	0.323426576948799
chr1:34318171	1	34318171	0.000452761229726	SNP	0.268620986424702
chr1:34318175	1	34318175	0.000951620235147	SNP	0.324583430638141
chr1:34390637	1	34390637	0.000851515741528	SNP	0.316913175713437
chr1:34392667	1	34392667	0.000723496825097	SNP	0.305258788090367
chr1:34415596	1	34415596	0.000923381025756	SNP	0.322978667197124
chr1:34416415	1	34416415	0.000328124663549	SNP	0.247390461267112
chr1:34416486	1	34416486	0.00015916806588	SNP	0.202446197815195
chr1:34416528	1	34416528	4.84727143654e-05	SNP	0.130907932820402
chr1:34416606	1	34416606	0.000151252204429	SNP	0.200257450963994
chr1:34416925	1	34416925	3.91380581428e-05	SNP	0.121976683593339
chr1:34417546	1	34417546	0.000157956798851	SNP	0.202016230259861
chr1:34417610	1	34417610	3.76532974572e-05	SNP	0.120950539825554
chr1:34417855	1	34417855	8.43447978832e-05	SNP	0.16397113659956
chr1:34418002	1	34418002	0.00011501014792	SNP	0.185078089328396
chr1:34418060	1	34418060	0.000114295338635	SNP	0.184666922787942
chr1:34418638	1	34418638	4.56748569629e-05	SNP	0.127742848405935
chr1:34418653	1	34418653	2.48273520329e-05	SNP	0.107710119083274
chr1:34418972	1	34418972	4.33061734865e-05	SNP	0.125740784465739
chr1:34419079	1	34419079	2.44405808382e-05	SNP	0.107230816444821
chr1:34419893	1	34419893	2.30156714283e-05	SNP	0.10473603291695
chr1:34420033	1	34420033	6.03408827537e-05	SNP	0.142850352278011
chr1:34420100	1	34420100	0.00015851373184	SNP	0.202165061577165
chr1:34420106	1	34420106	4.46356784369e-05	SNP	0.127409056642289
chr1:34421704	1	34421704	0.000155881413072	SNP	0.201318264771682
chr1:34421871	1	34421871	0.000145763810675	SNP	0.198676608005663
chr1:34421960	1	34421960	0.000163724283581	SNP	0.204554355363994
chr1:34422400	1	34422400	2.4559963067e-05	SNP	0.107230816444821
chr1:34422512	1	34422512	0.000159815250289	SNP	0.20252578332779
chr1:34422837	1	34422837	0.000144376891485	SNP	0.198379242009608
chr1:34422946	1	34422946	0.000171584424481	SNP	0.207590944199624
chr1:34423066	1	34423066	0.000163097818299	SNP	0.204292270349029
chr1:34423266	1	34423266	0.000165296233958	SNP	0.204831624040626
chr1:34423395	1	34423395	0.000170764497991	SNP	0.207012384077936
chr1:34423475	1	34423475	5.16343297437e-05	SNP	0.133941799492505
chr1:34423525	1	34423525	5.55396857458e-05	SNP	0.138440026423547
chr1:34423832	1	34423832	0.000152244122332	SNP	0.20059132799888
chr1:34423965	1	34423965	0.000145872206629	SNP	0.198694236756634
chr1:34424891	1	34424891	2.8520095405e-05	SNP	0.111756660377334
chr1:34425490	1	34425490	5.71565156895e-05	SNP	0.140122370257231
chr1:34426110	1	34426110	0.000157242130037	SNP	0.201904761620928
chr1:34427213	1	34427213	0.000151784546179	SNP	0.200323191085333
chr1:34427227	1	34427227	2.23537427021e-05	SNP	0.104520639748562
chr1:34427591	1	34427591	0.00014877867058	SNP	0.199282457749143
chr1:34428415	1	34428415	0.000158931888756	SNP	0.202309723852298
chr1:34428566	1	34428566	0.000282456970268	SNP	0.242019623910449
chr1:34428966	1	34428966	2.51046314487e-05	SNP	0.108203270224704
chr1:34429198	1	34429198	0.000150334496847	SNP	0.199964547969414
chr1:34429290	1	34429290	0.000133393414837	SNP	0.192650119830913
chr1:34429431	1	34429431	5.83418548501e-05	SNP	0.140932586941231
chr1:34429902	1	34429902	0.000536704489199	SNP	0.282957689873905
chr1:34430629	1	34430629	5.54153116395e-05	SNP	0.138440026423547
chr1:34431590	1	34431590	5.34471217785e-05	SNP	0.135643069185283
chr1:34432247	1	34432247	0.000155954562774	SNP	0.201318264771682
chr1:34432535	1	34432535	0.000151345537416	SNP	0.200257450963994
chr1:34432737	1	34432737	0.000163473529131	SNP	0.204533779874766
chr1:34432917	1	34432917	9.44034604135e-05	SNP	0.170796519441906
chr1:34433229	1	34433229	0.000165619249883	SNP	0.204906469978349
chr1:34433422	1	34433422	0.000147650625972	SNP	0.199142543657403
chr1:34433546	1	34433546	7.92926089419e-06	SNP	0.0719550200061225
chr1:34433798	1	34433798	0.00023723313882	SNP	0.233733409833272
chr1:34434725	1	34434725	0.000147925503302	SNP	0.199158343120919
chr1:34434862	1	34434862	0.000152879175524	SNP	0.200744117600584
chr1:34435785	1	34435785	0.000144846693422	SNP	0.1984628922812
chr1:34437981	1	34437981	0.000125064618826	SNP	0.189414365791465
chr1:34438705	1	34438705	0.00014643040829	SNP	0.198843773498236
chr1:34442874	1	34442874	5.03113721179e-06	SNP	0.0621662448895155
chr1:34445311	1	34445311	0.000133682764575	SNP	0.192650119830913
chr1:34447005	1	34447005	7.78766627723e-05	SNP	0.160246769695526
chr1:34874502	1	34874502	0.000511595028194	SNP	0.278475757543034
chr1:34880564	1	34880564	0.000834457236215	SNP	0.316145623122889
chr1:34881180	1	34881180	0.000933108022132	SNP	0.323319077431135
chr1:35561495	1	35561495	0.000930023611545	SNP	0.323122307977226
chr1:35561552	1	35561552	0.000999358212352	SNP	0.327578409056743
chr1:35563040	1	35563040	0.000696771465842	SNP	0.301658410795737
chr1:35567266	1	35567266	0.000162069627386	SNP	0.203638175361098
chr1:35568078	1	35568078	0.00096429533508	SNP	0.325046366462073
chr1:35568370	1	35568370	0.000959733036696	SNP	0.325001905395932
chr1:35607039	1	35607039	0.000312177095353	SNP	0.24637231330995
chr1:35625132	1	35625132	0.000201736322572	SNP	0.220448394245822
chr1:35679845	1	35679845	0.000550832776936	SNP	0.284638821548187
chr1:35757708	1	35757708	0.000781395621452	SNP	0.311753598072564
chr1:35758689	1	35758689	0.000955775140712	SNP	0.324807365467273
chr1:35763409	1	35763409	0.000488024225853	SNP	0.274691702496584
chr1:35763472	1	35763472	0.000994027428292	SNP	0.327349319061968
chr1:35764622	1	35764622	0.00066676156583	SNP	0.298420440463538
chr1:35765042	1	35765042	0.000696074045866	SNP	0.301630583178749
chr1:35765156	1	35765156	0.000754780657598	SNP	0.309346096332655
chr1:35765259	1	35765259	0.000765848223128	SNP	0.310556156505595
chr1:35776886	1	35776886	0.000899520079935	SNP	0.320691829043712
chr1:36255817	1	36255817	0.000131238602511	SNP	0.192210713428762
chr1:36283452	1	36283452	0.000564346683592	SNP	0.286394851300503
chr1:36283457	1	36283457	0.000513254243915	SNP	0.27856395559751
chr1:37137650	1	37137650	0.000738346131988	SNP	0.30720055680315
chr1:37137656	1	37137656	0.000710360891573	SNP	0.30331681364231
chr1:37138498	1	37138498	0.00072547210758	SNP	0.305456973090395
chr1:37174857	1	37174857	0.000332649398228	SNP	0.247847551694932
chr1:37222765	1	37222765	7.66524284708e-05	SNP	0.159139665463463
chr1:37283847	1	37283847	0.000814244759724	SNP	0.314285244171563
chr1:37284098	1	37284098	0.000254889373554	SNP	0.238098236060097
chr1:37284103	1	37284103	7.42651586324e-05	SNP	0.157423014609203
chr1:37442560	1	37442560	0.000144107104266	SNP	0.198379242009608
chr1:37567592	1	37567592	0.000583788093345	SNP	0.289522170418894
chr1:37567632	1	37567632	0.000154031931891	SNP	0.200840000778812
chr1:37628456	1	37628456	0.000176259334007	SNP	0.209321519742999
chr1:37628557	1	37628557	0.000187721711128	SNP	0.213931478973654
chr1:37628558	1	37628558	0.000166520395043	SNP	0.205460690260397
chr1:37628596	1	37628596	6.54406839992e-05	SNP	0.147600780828096
chr1:37628612	1	37628612	0.000599239950252	SNP	0.291076066494894
chr1:37628902	1	37628902	0.000644295995263	SNP	0.295647838898463
chr1:37629659	1	37629659	0.000326420231494	SNP	0.247390461267112
chr1:37629663	1	37629663	0.000296309215964	SNP	0.243947821564259
chr1:37629842	1	37629842	0.000506189931458	SNP	0.277548851053238
chr1:38170031	1	38170031	0.000125113176914	SNP	0.189414365791465
chr1:38341964	1	38341964	0.000345057674503	SNP	0.24949831033898
chr1:38342234	1	38342234	0.000230291850382	SNP	0.23172345579169
chr1:38450330	1	38450330	0.000522653950954	SNP	0.280519403522505
chr1:39474224	1	39474224	6.59825290054e-05	SNP	0.14831412252005
chr1:39476229	1	39476229	0.000669834197515	SNP	0.298842475705727
chr1:39476341	1	39476341	0.00062626010396	SNP	0.293169371798235
chr1:39476683	1	39476683	0.000409043719049	SNP	0.260733043386278
chr1:39477033	1	39477033	0.000352551636618	SNP	0.250858885006995
chr1:39480870	1	39480870	0.00087502116393	SNP	0.31870844130016
chr1:39480984	1	39480984	0.000218044762659	SNP	0.227255139897587
chr1:39481132	1	39481132	0.00020993746713	SNP	0.223893213090995
chr1:39481386	1	39481386	0.000261931637773	SNP	0.240188620959044
chr1:39481459	1	39481459	0.000255771514649	SNP	0.23836115125095
chr1:39482109	1	39482109	0.000288627771929	SNP	0.243167856093893
chr1:39482270	1	39482270	0.000512312095537	SNP	0.278475757543034
chr1:39482327	1	39482327	0.00028207554782	SNP	0.242019623910449
chr1:39482708	1	39482708	0.000268719870786	SNP	0.241308573644478
chr1:39483097	1	39483097	0.00048503088889	SNP	0.274115280131647
chr1:39483124	1	39483124	0.000295520634846	SNP	0.243947821564259
chr1:39483250	1	39483250	0.000683669806812	SNP	0.299947875946588
chr1:39483325	1	39483325	0.000715607722024	SNP	0.304005941200411
chr1:39483344	1	39483344	0.000715832033113	SNP	0.304005941200411
chr1:39483379	1	39483379	0.000681896470906	SNP	0.299852940624713
chr1:39483381	1	39483381	0.000670623758983	SNP	0.298850374433966
chr1:39483472	1	39483472	0.000683195568427	SNP	0.299947875946588
chr1:39483503	1	39483503	0.000704022610043	SNP	0.302367475512206
chr1:39483718	1	39483718	0.000730273864366	SNP	0.306195087216689
chr1:39483863	1	39483863	0.00053051718158	SNP	0.281641455345718
chr1:39483992	1	39483992	0.000290052036758	SNP	0.243437459830277
chr1:39484487	1	39484487	0.000312705348613	SNP	0.24637231330995
chr1:39484521	1	39484521	0.000525574150265	SNP	0.280939114502281
chr1:39485275	1	39485275	0.000483037190201	SNP	0.274024618393117
chr1:39485339	1	39485339	0.000512482189031	SNP	0.278475757543034
chr1:39485386	1	39485386	0.000517975061705	SNP	0.279625888351193
chr1:39485402	1	39485402	0.000531131973177	SNP	0.281791905038519
chr1:39485435	1	39485435	0.000493784045429	SNP	0.275415002439365
chr1:39485716	1	39485716	0.000851546155431	SNP	0.316913175713437
chr1:39485717	1	39485717	0.000745311326787	SNP	0.308224112820168
chr1:39488379	1	39488379	8.98651845929e-05	SNP	0.167051491800653
chr1:39489754	1	39489754	0.000404451548177	SNP	0.259750885088417
chr1:39490170	1	39490170	0.000467897572306	SNP	0.271446124960034
chr1:39490275	1	39490275	0.000500874707494	SNP	0.276517598411055
chr1:39491628	1	39491628	0.000649139041396	SNP	0.296164658442529
chr1:39491663	1	39491663	0.000597769530656	SNP	0.291048336837896
chr1:39491706	1	39491706	0.000636038217377	SNP	0.294577666103545
chr1:39491726	1	39491726	0.000510980421062	SNP	0.278468369135848
chr1:39491736	1	39491736	0.000274884328713	SNP	0.24180483702287
chr1:39491743	1	39491743	0.000605788981934	SNP	0.291409079594689
chr1:39493065	1	39493065	0.000785580412756	SNP	0.311992968196425
chr1:39494489	1	39494489	0.000418255097823	SNP	0.261911880037465
chr1:39592535	1	39592535	0.000774805291349	SNP	0.311227636323653
chr1:39597306	1	39597306	0.000345428903934	SNP	0.24949831033898
chr1:39597432	1	39597432	0.000502957000961	SNP	0.276982709740626
chr1:39708135	1	39708135	8.09714668584e-05	SNP	0.162295883832941
chr1:39851732	1	39851732	0.00032273483645	SNP	0.247390461267112
chr1:40008142	1	40008142	1.2044366092e-05	SNP	0.080280987115731
chr1:40210542	1	40210542	0.000979666661213	SNP	0.326111970725266
chr1:40210600	1	40210600	0.000997283763117	SNP	0.327412310107532
chr1:40210617	1	40210617	0.000794854231421	SNP	0.312731576765971
chr1:40210625	1	40210625	0.000774439648137	SNP	0.311227636323653
chr1:40351910	1	40351910	0.000296524718894	SNP	0.243947821564259
chr1:40436387	1	40436387	0.000616646528052	SNP	0.29192713079027
chr1:40436394	1	40436394	0.000689462669375	SNP	0.300669784763502
chr1:40436860	1	40436860	0.000762432274396	SNP	0.310366406350296
chr1:40437187	1	40437187	0.000297516273786	SNP	0.243947821564259
chr1:40437305	1	40437305	0.000180152356544	SNP	0.211142012065663
chr1:40437338	1	40437338	0.000236548718339	SNP	0.233692473051996
chr1:40437341	1	40437341	0.000135532701072	SNP	0.193551525439227
chr1:40437416	1	40437416	0.000143032153228	SNP	0.198076984708014
chr1:40437470	1	40437470	0.000153406547847	SNP	0.200840000778812
chr1:40437472	1	40437472	0.00019854877527	SNP	0.218760705797656
chr1:40437819	1	40437819	0.00023448519506	SNP	0.23289028099255
chr1:40499355	1	40499355	0.000730163489874	SNP	0.306195087216689
chr1:40499375	1	40499375	0.000135800600128	SNP	0.193752795909673
chr1:40499799	1	40499799	0.000700869443409	SNP	0.302098776130049
chr1:40499946	1	40499946	0.000490474578144	SNP	0.274820759821906
chr1:40499950	1	40499950	0.000533313380356	SNP	0.2824394033589
chr1:40700182	1	40700182	0.000502845539577	SNP	0.276982709740626
chr1:40701585	1	40701585	6.595388147e-05	SNP	0.14831412252005
chr1:40701628	1	40701628	0.000205642215674	SNP	0.222139628304283
chr1:40701642	1	40701642	0.000244819036878	SNP	0.235012608745489
chr1:40701793	1	40701793	0.000125395309002	SNP	0.189533417437313
chr1:40701823	1	40701823	0.000400396793668	SNP	0.258965186347065
chr1:40701919	1	40701919	4.62602178077e-05	SNP	0.128246648947848
chr1:40701989	1	40701989	0.000146188289306	SNP	0.1987366506419
chr1:40702012	1	40702012	0.000158793738505	SNP	0.202177104962093
chr1:40702055	1	40702055	2.87565855898e-05	SNP	0.112166456580127
chr1:40702119	1	40702119	0.000584422262908	SNP	0.289573273631051
chr1:41171641	1	41171641	5.75541896926e-05	SNP	0.140400072702177
chr1:41174456	1	41174456	0.00099282555543	SNP	0.327320499960059
chr1:41201174	1	41201174	8.01782598544e-05	SNP	0.161987250279301
chr1:41295985	1	41295985	0.000568504644042	SNP	0.286866257794051
chr1:41368741	1	41368741	0.000844938427143	SNP	0.316764739482419
chr1:41368893	1	41368893	0.000888153637256	SNP	0.319729931677411
chr1:41369084	1	41369084	0.000617740470391	SNP	0.292098405982216
chr1:41369140	1	41369140	0.000632522093365	SNP	0.294105420857642
chr1:41369397	1	41369397	0.00056508847705	SNP	0.286567286380033
chr1:41370234	1	41370234	0.00067334616591	SNP	0.299046937244436
chr1:41370775	1	41370775	0.000965612363102	SNP	0.32512792234446
chr1:41371413	1	41371413	0.000775798433149	SNP	0.311246022244791
chr1:41373120	1	41373120	0.000778176512592	SNP	0.311575802794778
chr1:41375443	1	41375443	0.000964998998175	SNP	0.325127647647671
chr1:41376237	1	41376237	0.000972641845503	SNP	0.325550559341282
chr1:41376248	1	41376248	0.00098302539649	SNP	0.326463211344499
chr1:41376715	1	41376715	0.000927687797259	SNP	0.323122307977226
chr1:41377147	1	41377147	0.00093963573616	SNP	0.323731399643499
chr1:41592685	1	41592685	0.000493941210849	SNP	0.275415002439365
chr1:41598500	1	41598500	0.000779300244434	SNP	0.311705457312407
chr1:41598677	1	41598677	0.000841220814482	SNP	0.316519023190577
chr1:41598694	1	41598694	8.51392684474e-06	SNP	0.0728116528456246
chr1:41598736	1	41598736	0.000848537171126	SNP	0.31683582253724
chr1:41598854	1	41598854	0.000827589056235	SNP	0.31550282464488
chr1:41598876	1	41598876	0.000809499223047	SNP	0.313993163980371
chr1:41599095	1	41599095	7.52079416456e-06	SNP	0.0700285076753264
chr1:41599150	1	41599150	8.88504981627e-06	SNP	0.0739545023436462
chr1:41599154	1	41599154	0.000875839294956	SNP	0.318791744615057
chr1:41599157	1	41599157	0.000791388437116	SNP	0.312512070427963
chr1:41752330	1	41752330	0.000927155104352	SNP	0.323122307977226
chr1:42338960	1	42338960	0.000441390042483	SNP	0.266753966042861
chr1:42339206	1	42339206	0.000465732709873	SNP	0.271168098191953
chr1:42339551	1	42339551	0.000323081890612	SNP	0.247390461267112
chr1:42339702	1	42339702	0.000337735008169	SNP	0.248489346331128
chr1:42339705	1	42339705	0.000337852621947	SNP	0.248500859270748
chr1:42339938	1	42339938	0.000451942818435	SNP	0.268545718911397
chr1:42339940	1	42339940	0.000322439255996	SNP	0.247390461267112
chr1:42340007	1	42340007	0.000312905410645	SNP	0.24637231330995
chr1:42340016	1	42340016	0.000326585858663	SNP	0.247390461267112
chr1:42340054	1	42340054	0.000318250774726	SNP	0.247145087619242
chr1:42340063	1	42340063	0.000325000339021	SNP	0.247390461267112
chr1:42340172	1	42340172	0.000486030973279	SNP	0.274241306502728
chr1:42340173	1	42340173	5.90387890629e-05	SNP	0.142042386699834
chr1:42340562	1	42340562	0.000307903902626	SNP	0.245725993735827
chr1:42340627	1	42340627	0.000368401004208	SNP	0.254033223191371
chr1:42340800	1	42340800	0.000293782800704	SNP	0.243947821564259
chr1:42340853	1	42340853	0.000371847454243	SNP	0.25424707580809
chr1:42340878	1	42340878	0.000345576473345	SNP	0.249501430182474
chr1:42340880	1	42340880	0.000416423895452	SNP	0.261476510314846
chr1:42340907	1	42340907	0.000435527423718	SNP	0.265449308714878
chr1:42341050	1	42341050	0.000488535844144	SNP	0.274691702496584
chr1:42341204	1	42341204	0.000561055266771	SNP	0.28616400324929
chr1:42355509	1	42355509	0.000912550593691	SNP	0.322032217237181
chr1:42359149	1	42359149	0.000448178076841	SNP	0.267845239670045
chr1:42359523	1	42359523	0.000411863645535	SNP	0.261152490478885
chr1:42364707	1	42364707	0.000369714420002	SNP	0.254055397156482
chr1:42365625	1	42365625	0.000746983202769	SNP	0.308240077423561
chr1:42410361	1	42410361	9.07464464244e-06	SNP	0.0741227910073323
chr1:42410400	1	42410400	0.000475349554448	SNP	0.272920224724603
chr1:42410446	1	42410446	0.000953705071073	SNP	0.324660701255479
chr1:42410473	1	42410473	0.000550916388886	SNP	0.284649768439452
chr1:42410520	1	42410520	0.000556190804783	SNP	0.285285815799431
chr1:42413329	1	42413329	0.000103764516324	SNP	0.178506067442433
chr1:42417785	1	42417785	0.0007480480368	SNP	0.308370330522773
chr1:42422541	1	42422541	0.000674928122438	SNP	0.299226785716102
chr1:42422564	1	42422564	0.000614803021802	SNP	0.291879634442011
chr1:42424205	1	42424205	0.000141412873888	SNP	0.197092408999233
chr1:42435043	1	42435043	0.000552755318237	SNP	0.28485562540882
chr1:42435594	1	42435594	0.000276299591408	SNP	0.24180483702287
chr1:42436627	1	42436627	9.73826434275e-05	SNP	0.172718883601601
chr1:42437683	1	42437683	0.000264552958953	SNP	0.240519613676421
chr1:42440426	1	42440426	0.000187287092254	SNP	0.213759485960744
chr1:42441875	1	42441875	0.000165408915606	SNP	0.20490087217973
chr1:42443123	1	42443123	0.000261413090851	SNP	0.23999608033292
chr1:42445288	1	42445288	0.000956305309617	SNP	0.324807365467273
chr1:42446425	1	42446425	0.000353090434217	SNP	0.250875781692428
chr1:42446658	1	42446658	0.000295516601546	SNP	0.243947821564259
chr1:42454075	1	42454075	0.000489067077061	SNP	0.274691702496584
chr1:42454460	1	42454460	0.000154587235922	SNP	0.200887786691654
chr1:42456813	1	42456813	0.000359214830616	SNP	0.252299082164273
chr1:42501361	1	42501361	0.000526239470191	SNP	0.280939114502281
chr1:42646688	1	42646688	0.000851470221841	SNP	0.316913175713437
chr1:42674072	1	42674072	0.000733119170524	SNP	0.30638587523125
chr1:42920474	1	42920474	0.000231639061794	SNP	0.232012913814216
chr1:42921522	1	42921522	0.000471063296161	SNP	0.272130738602147
chr1:43026297	1	43026297	0.000775333784404	SNP	0.311246022244791
chr1:43027088	1	43027088	0.000616551739787	SNP	0.29192713079027
chr1:43027107	1	43027107	0.00045543590916	SNP	0.269191971782953
chr1:43028009	1	43028009	0.000800417262208	SNP	0.313212118667108
chr1:43143765	1	43143765	0.000562414145501	SNP	0.286325806443557
chr1:43143922	1	43143922	0.000538493891927	SNP	0.283048681367175
chr1:43144064	1	43144064	0.000736164666527	SNP	0.306917741556196
chr1:43144277	1	43144277	0.000766750774174	SNP	0.310581017872007
chr1:43246060	1	43246060	0.000447792250579	SNP	0.267834625588571
chr1:43246130	1	43246130	0.000541938551408	SNP	0.283681883512189
chr1:43246225	1	43246225	0.000358930560007	SNP	0.252260620330274
chr1:43588089	1	43588089	0.00013906348716	SNP	0.19620586764178
chr1:43588318	1	43588318	9.39814922861e-05	SNP	0.170734733645332
chr1:43588862	1	43588862	0.000621825217596	SNP	0.292542765389501
chr1:43588954	1	43588954	0.000657599715242	SNP	0.297489505058573
chr1:43638106	1	43638106	0.000112234983257	SNP	0.183731908700961
chr1:43729275	1	43729275	0.000661661306081	SNP	0.298022316119838
chr1:43781099	1	43781099	0.00074935132137	SNP	0.308594669265583
chr1:43785903	1	43785903	0.000982595437477	SNP	0.326381512996409
chr1:43785951	1	43785951	0.000280273456312	SNP	0.24180483702287
chr1:43814333	1	43814333	0.000332782929168	SNP	0.247847551694932
chr1:43815830	1	43815830	2.21180221032e-05	SNP	0.104037464888413
chr1:43868135	1	43868135	0.000745790216638	SNP	0.308229421032545
chr1:43869778	1	43869778	0.000507485951133	SNP	0.277865574033119
chr1:43869870	1	43869870	0.000685625590794	SNP	0.300118106314966
chr1:43870295	1	43870295	0.000257033169727	SNP	0.238782803601066
chr1:43870370	1	43870370	0.000910205995781	SNP	0.321804944973264
chr1:43874002	1	43874002	0.000364949995879	SNP	0.253181345891109
chr1:43875242	1	43875242	0.000195318003584	SNP	0.217142600888827
chr1:43875286	1	43875286	0.000336553943719	SNP	0.248203300247819
chr1:43876200	1	43876200	2.54850001093e-05	SNP	0.108711254326411
chr1:43876678	1	43876678	0.000365201360816	SNP	0.253234512150436
chr1:43876755	1	43876755	0.000397069529552	SNP	0.25851198538022
chr1:43876809	1	43876809	0.000383305378997	SNP	0.256724390058515
chr1:43876922	1	43876922	4.52728658439e-05	SNP	0.127416941370167
chr1:43877496	1	43877496	3.84478109193e-05	SNP	0.121213179408295
chr1:43878263	1	43878263	2.7414420181e-05	SNP	0.110694559573117
chr1:43878390	1	43878390	3.09613575446e-05	SNP	0.114918442158547
chr1:43878608	1	43878608	4.48163643225e-05	SNP	0.127409056642289
chr1:43878751	1	43878751	0.000357330496295	SNP	0.251707892672404
chr1:43879022	1	43879022	2.62592998449e-05	SNP	0.109454885245734
chr1:43880305	1	43880305	3.08433372068e-05	SNP	0.114723856432165
chr1:43880457	1	43880457	8.01605568238e-05	SNP	0.161987250279301
chr1:43880552	1	43880552	0.000151508813762	SNP	0.200257450963994
chr1:43880570	1	43880570	8.53013727738e-05	SNP	0.164260479107792
chr1:43880608	1	43880608	0.000202963602024	SNP	0.221139934398779
chr1:43880609	1	43880609	0.000156451330293	SNP	0.201529163967555
chr1:43880889	1	43880889	0.000898480056085	SNP	0.320641958237168
chr1:43887001	1	43887001	0.000339583571473	SNP	0.248803778768308
chr1:43888610	1	43888610	0.000582509318913	SNP	0.289211435141151
chr1:43909253	1	43909253	0.000286089390164	SNP	0.242426516421369
chr1:43909371	1	43909371	4.68004020311e-05	SNP	0.129077835347715
chr1:43915603	1	43915603	0.000426156360664	SNP	0.263925050226782
chr1:43940705	1	43940705	0.00061406279607	SNP	0.291879634442011
chr1:43940707	1	43940707	0.000637492728757	SNP	0.294735739298637
chr1:43962955	1	43962955	0.000166757572766	SNP	0.205460690260397
chr1:44028343	1	44028343	0.000869087875082	SNP	0.318085343538393
chr1:44034827	1	44034827	0.000613616882298	SNP	0.291879634442011
chr1:44065066	1	44065066	0.000429085315632	SNP	0.264291022726221
chr1:44065167	1	44065167	0.000366424614611	SNP	0.253604875073635
chr1:44066304	1	44066304	0.000298746472667	SNP	0.244092397279053
chr1:44066810	1	44066810	0.000197801291486	SNP	0.218231726752688
chr1:44082223	1	44082223	0.000840866135176	SNP	0.316519023190577
chr1:44161640	1	44161640	0.000383171325908	SNP	0.256724390058515
chr1:44161825	1	44161825	0.000856846857772	SNP	0.317147995911145
chr1:44162058	1	44162058	0.000491384420733	SNP	0.274942332234492
chr1:44206682	1	44206682	0.000814670409663	SNP	0.314289772000113
chr1:44266591	1	44266591	0.000450525453217	SNP	0.268217070622124
chr1:44266997	1	44266997	0.000403637810586	SNP	0.259521074554704
chr1:44268227	1	44268227	0.000856622061756	SNP	0.317147995911145
chr1:44268441	1	44268441	0.000421303858589	SNP	0.262834128009246
chr1:44335838	1	44335838	0.00074667929139	SNP	0.308240077423561
chr1:44756899	1	44756899	0.00050879728853	SNP	0.278148608218951
chr1:44833944	1	44833944	0.000445601876495	SNP	0.267772034203801
chr1:44834027	1	44834027	0.000944014888589	SNP	0.32402977616114
chr1:44841674	1	44841674	0.000293395925922	SNP	0.243947821564259
chr1:44842803	1	44842803	0.000725232138257	SNP	0.305456973090395
chr1:45204138	1	45204138	0.000667569307965	SNP	0.298420440463538
chr1:45204147	1	45204147	0.000808740518228	SNP	0.313910351222424
chr1:45204171	1	45204171	0.000680370461214	SNP	0.29960244380743
chr1:45204193	1	45204193	0.00066788667368	SNP	0.298420440463538
chr1:45204207	1	45204207	0.000718770153951	SNP	0.304439643125513
chr1:45206227	1	45206227	0.000796490463555	SNP	0.312809060639933
chr1:45208748	1	45208748	0.000213157602801	SNP	0.225038057861549
chr1:45350937	1	45350937	0.000651061601672	SNP	0.296417268961988
chr1:45453262	1	45453262	0.000241254371381	SNP	0.23418008884766
chr1:45476341	1	45476341	0.000679434443997	SNP	0.299558621732207
chr1:45611147	1	45611147	0.000602756843426	SNP	0.29132165933598
chr1:45611677	1	45611677	0.00038476113471	SNP	0.256918317478842
chr1:45613769	1	45613769	0.000197913810375	SNP	0.21831540120924
chr1:45613836	1	45613836	0.000230545257377	SNP	0.231879015061491
chr1:45613900	1	45613900	0.000230664478369	SNP	0.231911889979211
chr1:45613945	1	45613945	0.00025301899716	SNP	0.237207282500968
chr1:45614001	1	45614001	0.000188781446921	SNP	0.214047335114854
chr1:45614003	1	45614003	0.000222289577489	SNP	0.229067922388632
chr1:45614008	1	45614008	0.000165039595537	SNP	0.204784753120964
chr1:45614059	1	45614059	0.000194361694513	SNP	0.216756813514573
chr1:45614067	1	45614067	0.000206945427682	SNP	0.222746515665393
chr1:45614114	1	45614114	0.000175877325645	SNP	0.209163541491552
chr1:45614135	1	45614135	0.000176558726236	SNP	0.209346490632428
chr1:45614155	1	45614155	0.000130794762809	SNP	0.191939025083959
chr1:45614205	1	45614205	0.000210061152119	SNP	0.223893213090995
chr1:45614241	1	45614241	0.000236582438114	SNP	0.233692473051996
chr1:45614250	1	45614250	0.000311429458243	SNP	0.24637231330995
chr1:45614260	1	45614260	0.000736108966988	SNP	0.306917741556196
chr1:45614283	1	45614283	0.000240926725188	SNP	0.234135646961019
chr1:45614287	1	45614287	0.000241004769393	SNP	0.234135646961019
chr1:45614415	1	45614415	0.000238239681523	SNP	0.23382963689134
chr1:45614423	1	45614423	0.000602965422921	SNP	0.29132165933598
chr1:45614442	1	45614442	0.000233237265853	SNP	0.23265470834473
chr1:45614553	1	45614553	0.000305294789143	SNP	0.24539249550003
chr1:45614560	1	45614560	0.000241945391656	SNP	0.234317193589981
chr1:45614674	1	45614674	0.000145561656856	SNP	0.198596785274868
chr1:45614813	1	45614813	0.000171828776364	SNP	0.207680254025273
chr1:45614881	1	45614881	4.84549343438e-05	SNP	0.130907932820402
chr1:45614890	1	45614890	0.0002724053944	SNP	0.24161574350869
chr1:45794851	1	45794851	0.000367199480009	SNP	0.253738003965626
chr1:45795135	1	45795135	0.000677083578717	SNP	0.299350956646493
chr1:45813675	1	45813675	0.000896750338315	SNP	0.320563665622279
chr1:45816406	1	45816406	0.00097943281371	SNP	0.326095806636518
chr1:45854045	1	45854045	0.000279350352254	SNP	0.24180483702287
chr1:45854051	1	45854051	0.000647738097312	SNP	0.296024965257712
chr1:45854688	1	45854688	9.62604581664e-05	SNP	0.172095102310571
chr1:45854759	1	45854759	0.00041713803375	SNP	0.261633765921391
chr1:45902639	1	45902639	3.79156945772e-05	SNP	0.120958714330259
chr1:45902655	1	45902655	0.000340831429378	SNP	0.249137232630862
chr1:46055754	1	46055754	0.000225156715765	SNP	0.229872744626108
chr1:46055811	1	46055811	9.06774485783e-05	SNP	0.16776693110585
chr1:46055868	1	46055868	0.000357163307154	SNP	0.251707892672404
chr1:46102685	1	46102685	0.000922415131174	SNP	0.322929700681124
chr1:46102693	1	46102693	0.000942644471115	SNP	0.323899039823121
chr1:46106098	1	46106098	0.000972995783654	SNP	0.325550559341282
chr1:46107611	1	46107611	0.000322500989022	SNP	0.247390461267112
chr1:46397743	1	46397743	0.000582870881879	SNP	0.289308341339461
chr1:46399028	1	46399028	0.000142388558596	SNP	0.19778731031582
chr1:46636919	1	46636919	0.000321832847593	SNP	0.247390461267112
chr1:47242962	1	47242962	0.000977133056224	SNP	0.326029907262508
chr1:47243902	1	47243902	0.000987110550269	SNP	0.326755892464061
chr1:47244552	1	47244552	0.000992700592293	SNP	0.327320499960059
chr1:47244591	1	47244591	0.000978695851711	SNP	0.326095806636518
chr1:47244697	1	47244697	0.000957749150901	SNP	0.324807365467273
chr1:48379300	1	48379300	0.000372142416993	SNP	0.25424707580809
chr1:48380267	1	48380267	0.000372243469171	SNP	0.25424707580809
chr1:48694215	1	48694215	0.000706788136825	SNP	0.302846496857054
chr1:48694230	1	48694230	0.000676988736617	SNP	0.299350956646493
chr1:48694242	1	48694242	0.000681777831766	SNP	0.299840694468707
chr1:48694267	1	48694267	0.000711848844992	SNP	0.303532205107573
chr1:48810997	1	48810997	0.000425892070146	SNP	0.263906364822748
chr1:48811436	1	48811436	0.000924151124435	SNP	0.323055501708704
chr1:48811720	1	48811720	0.00095057965193	SNP	0.324519257653845
chr1:48811864	1	48811864	0.00037108513715	SNP	0.25424707580809
chr1:48812083	1	48812083	0.000493251748971	SNP	0.27536289276365
chr1:48821059	1	48821059	0.000718053912116	SNP	0.304287844488937
chr1:48822356	1	48822356	0.00022495413195	SNP	0.229872744626108
chr1:48822357	1	48822357	0.000251056531384	SNP	0.236687696121284
chr1:48822409	1	48822409	0.000171103745493	SNP	0.207312337993599
chr1:48822431	1	48822431	0.000174995816203	SNP	0.208925322384197
chr1:48822529	1	48822529	0.000208959813702	SNP	0.223419855331445
chr1:48822539	1	48822539	0.000334427504457	SNP	0.247927515371626
chr1:48822963	1	48822963	0.000978056958809	SNP	0.326065444039835
chr1:48823514	1	48823514	0.000769559212902	SNP	0.310844111069908
chr1:48823749	1	48823749	0.000702071098138	SNP	0.302145028470708
chr1:48823941	1	48823941	0.000238718031798	SNP	0.234038547403922
chr1:48825273	1	48825273	0.000204067200153	SNP	0.221410196725682
chr1:48832606	1	48832606	0.000372350029458	SNP	0.25424707580809
chr1:48865103	1	48865103	0.000785670093842	SNP	0.311995103233026
chr1:48952246	1	48952246	0.000237362527913	SNP	0.233733409833272
chr1:49016302	1	49016302	0.000459586030132	SNP	0.269779583159251
chr1:49561904	1	49561904	0.00020951157682	SNP	0.223808786697119
chr1:49561920	1	49561920	0.000442864670432	SNP	0.267102591684888
chr1:49562039	1	49562039	0.000746834838388	SNP	0.308240077423561
chr1:49735425	1	49735425	0.000391333777407	SNP	0.257875030326812
chr1:49735493	1	49735493	0.000229479226615	SNP	0.231584063625808
chr1:49735507	1	49735507	0.000395263092939	SNP	0.25851198538022
chr1:49735510	1	49735510	0.000411812851391	SNP	0.261152490478885
chr1:49735532	1	49735532	0.000391194446326	SNP	0.257875030326812
chr1:49735543	1	49735543	0.000361723423059	SNP	0.252920781546527
chr1:49735553	1	49735553	0.000334852512481	SNP	0.247927515371626
chr1:49739733	1	49739733	0.000722540750788	SNP	0.305000776390681
chr1:49783733	1	49783733	0.000832433312915	SNP	0.316001336460424
chr1:49783783	1	49783783	0.000905172218341	SNP	0.32133401599639
chr1:50086388	1	50086388	0.000121586160231	SNP	0.187684035688508
chr1:50086603	1	50086603	0.000549502510574	SNP	0.284623149832329
chr1:50087268	1	50087268	0.000257066411414	SNP	0.238782803601066
chr1:50087618	1	50087618	3.35716891463e-05	SNP	0.118325651444173
chr1:50087804	1	50087804	6.04445286347e-05	SNP	0.142850352278011
chr1:50088294	1	50088294	8.22510832871e-05	SNP	0.162672815376048
chr1:50088297	1	50088297	8.55767445406e-05	SNP	0.16446548043153
chr1:50088373	1	50088373	0.000386217635511	SNP	0.257085540163396
chr1:50088442	1	50088442	6.34386821944e-05	SNP	0.145399334381497
chr1:50088520	1	50088520	0.000244669931796	SNP	0.235012608745489
chr1:50088946	1	50088946	0.000148091352319	SNP	0.199158343120919
chr1:50089230	1	50089230	8.2317417397e-05	SNP	0.162672815376048
chr1:50089380	1	50089380	0.000673227629419	SNP	0.299046937244436
chr1:50089819	1	50089819	0.00014814338696	SNP	0.199183318086431
chr1:50089918	1	50089918	0.000321536955907	SNP	0.247390461267112
chr1:50090173	1	50090173	0.000315906423411	SNP	0.246686457624881
chr1:50090614	1	50090614	0.000266151947259	SNP	0.24072321350814
chr1:50091742	1	50091742	0.000136424931865	SNP	0.194173488084489
chr1:50092365	1	50092365	0.000141039082091	SNP	0.196994224992107
chr1:50093137	1	50093137	4.89079322159e-05	SNP	0.13160560747241
chr1:50093563	1	50093563	0.000282238134194	SNP	0.242019623910449
chr1:50093567	1	50093567	0.000545527036842	SNP	0.283949171831497
chr1:50093606	1	50093606	0.000303387878959	SNP	0.245091823899468
chr1:50093727	1	50093727	5.06995088673e-05	SNP	0.132738359680681
chr1:50093769	1	50093769	0.000284703779492	SNP	0.242205095114905
chr1:50093856	1	50093856	2.28318030619e-05	SNP	0.104704720306531
chr1:50094083	1	50094083	0.000343165094715	SNP	0.249279449479763
chr1:50094110	1	50094110	0.000300579028066	SNP	0.244447391355763
chr1:50094144	1	50094144	6.9597336583e-05	SNP	0.152750679170644
chr1:50094252	1	50094252	8.71687860993e-06	SNP	0.0736157087869325
chr1:50094344	1	50094344	0.000321525490292	SNP	0.247390461267112
chr1:50094366	1	50094366	0.000326114662493	SNP	0.247390461267112
chr1:50094414	1	50094414	0.000339508380092	SNP	0.248779310820345
chr1:50094421	1	50094421	8.18360214429e-06	SNP	0.0721117723313664
chr1:50094469	1	50094469	4.96186686598e-05	SNP	0.132283183542591
chr1:50094551	1	50094551	2.2689175038e-05	SNP	0.104672153687638
chr1:50094632	1	50094632	1.93515924357e-05	SNP	0.0981205756764733
chr1:50094689	1	50094689	8.27303212759e-06	SNP	0.0722038825982844
chr1:50094893	1	50094893	0.000308484575577	SNP	0.245746606482018
chr1:50094927	1	50094927	1.72738608523e-05	SNP	0.0945888810468368
chr1:50094940	1	50094940	0.00032535370941	SNP	0.247390461267112
chr1:50094941	1	50094941	1.27936082343e-05	SNP	0.0825286548764762
chr1:50094946	1	50094946	1.58967480263e-05	SNP	0.0918652541571066
chr1:50095037	1	50095037	0.000310896446852	SNP	0.246312468485846
chr1:50095057	1	50095057	8.45934074905e-06	SNP	0.0725533155649901
chr1:50095269	1	50095269	2.46665223751e-05	SNP	0.107325282998829
chr1:50095324	1	50095324	0.000303248711043	SNP	0.24501265074962
chr1:50095393	1	50095393	0.000280978185897	SNP	0.241842080211844
chr1:50095500	1	50095500	9.44844913558e-06	SNP	0.0748342538524207
chr1:50095764	1	50095764	0.000274482184764	SNP	0.24180483702287
chr1:50095773	1	50095773	0.000300130065256	SNP	0.244354114555978
chr1:50095894	1	50095894	8.8464895688e-06	SNP	0.0739545023436462
chr1:50095992	1	50095992	0.000301579155607	SNP	0.244616375703322
chr1:50096073	1	50096073	0.000464119738253	SNP	0.270891417774056
chr1:50096201	1	50096201	0.000162549683881	SNP	0.20397128293939
chr1:50096220	1	50096220	0.000309649118004	SNP	0.245947934087882
chr1:50096251	1	50096251	0.00029488408969	SNP	0.243947821564259
chr1:50096282	1	50096282	0.000295363662061	SNP	0.243947821564259
chr1:50096377	1	50096377	7.50648855369e-06	SNP	0.0700285076753264
chr1:50096957	1	50096957	2.26695442194e-05	SNP	0.104672153687638
chr1:50097237	1	50097237	1.83308252726e-06	SNP	0.0522052882279012
chr1:50097242	1	50097242	0.000430934783202	SNP	0.264602304294188
chr1:50097400	1	50097400	0.000727562609953	SNP	0.305877795130544
chr1:50098091	1	50098091	1.61038249501e-05	SNP	0.0922558062651669
chr1:50098331	1	50098331	2.61684000489e-06	SNP	0.0577861150865561
chr1:50098352	1	50098352	0.000470454362168	SNP	0.272045893192997
chr1:50101340	1	50101340	0.000969765970467	SNP	0.325316838218913
chr1:50101743	1	50101743	0.000605243413818	SNP	0.29132720699772
chr1:50102388	1	50102388	0.000646643209195	SNP	0.295903128742256
chr1:50102925	1	50102925	0.000715911605131	SNP	0.304005941200411
chr1:50103057	1	50103057	0.000667013424042	SNP	0.298420440463538
chr1:50103625	1	50103625	0.000617780274849	SNP	0.292098405982216
chr1:50103682	1	50103682	0.000659899155014	SNP	0.297725324217604
chr1:50104278	1	50104278	0.000564139890167	SNP	0.286345575393221
chr1:50104346	1	50104346	0.000613812353653	SNP	0.291879634442011
chr1:50104570	1	50104570	0.000634480196994	SNP	0.294470651388048
chr1:50104808	1	50104808	0.000647128615128	SNP	0.295959163438064
chr1:50106238	1	50106238	0.000605192459465	SNP	0.29132720699772
chr1:50106915	1	50106915	0.00034738990611	SNP	0.249999643643389
chr1:50107253	1	50107253	0.000642533063891	SNP	0.295320391968577
chr1:50107642	1	50107642	0.000595949740729	SNP	0.290783185451213
chr1:50108076	1	50108076	0.000613646072749	SNP	0.291879634442011
chr1:50108583	1	50108583	0.000660531928608	SNP	0.297829148181342
chr1:50109173	1	50109173	0.000382235414996	SNP	0.256529008890466
chr1:50109829	1	50109829	0.000310788960615	SNP	0.246312468485846
chr1:50110100	1	50110100	0.000153188344141	SNP	0.200840000778812
chr1:50110228	1	50110228	0.000160148062746	SNP	0.202773712945131
chr1:50110514	1	50110514	0.000335234355376	SNP	0.247927515371626
chr1:50110626	1	50110626	0.000316965404707	SNP	0.246686457624881
chr1:50111022	1	50111022	0.000376578530956	SNP	0.25520718038961
chr1:50113047	1	50113047	0.00023532183043	SNP	0.233060117469746
chr1:50113072	1	50113072	0.000233367143852	SNP	0.23265470834473
chr1:50113104	1	50113104	0.000243025127794	SNP	0.23456188707397
chr1:50113120	1	50113120	0.000779734169627	SNP	0.311708132123757
chr1:50113165	1	50113165	0.000934015453865	SNP	0.323426576948799
chr1:50113186	1	50113186	0.000263026292731	SNP	0.240318063518485
chr1:50113196	1	50113196	0.000392791199596	SNP	0.258139138946916
chr1:50113489	1	50113489	0.000916430937486	SNP	0.322523349244239
chr1:50113695	1	50113695	0.00076575828843	SNP	0.310556156505595
chr1:50113758	1	50113758	0.000648103873453	SNP	0.296046824141986
chr1:50113762	1	50113762	0.000767744817361	SNP	0.310728669711072
chr1:50113776	1	50113776	0.000289798904363	SNP	0.243368383276908
chr1:50113802	1	50113802	0.000746386761428	SNP	0.308240077423561
chr1:50113944	1	50113944	0.000684034344154	SNP	0.299947875946588
chr1:50116338	1	50116338	0.000339147475456	SNP	0.248718577103066
chr1:50116861	1	50116861	0.000573075033813	SNP	0.287781404831291
chr1:50117150	1	50117150	0.00089051633145	SNP	0.320067001952169
chr1:50118015	1	50118015	0.000992410789071	SNP	0.327320499960059
chr1:50118518	1	50118518	7.3084514347e-05	SNP	0.156143700798006
chr1:50118558	1	50118558	7.14599502721e-05	SNP	0.154727741006822
chr1:50118915	1	50118915	6.31238523455e-05	SNP	0.145189924747305
chr1:50118973	1	50118973	8.8149073049e-05	SNP	0.165960424170093
chr1:50120252	1	50120252	7.21525674393e-05	SNP	0.155347207345443
chr1:50121376	1	50121376	0.000612180262514	SNP	0.291764113156021
chr1:50121706	1	50121706	0.000656458318059	SNP	0.297230753819302
chr1:50417616	1	50417616	0.000763029763406	SNP	0.310458324095028
chr1:50420263	1	50420263	0.000315615476854	SNP	0.246686457624881
chr1:50420903	1	50420903	9.94138253367e-05	SNP	0.174566654524499
chr1:50421612	1	50421612	6.49740520904e-05	SNP	0.147161703535923
chr1:50421848	1	50421848	0.000164956783072	SNP	0.204784753120964
chr1:50421908	1	50421908	0.000164880979634	SNP	0.204784753120964
chr1:50422045	1	50422045	0.000188685727538	SNP	0.214047335114854
chr1:50422295	1	50422295	0.00016611175933	SNP	0.205246475973637
chr1:50423126	1	50423126	0.000160986062914	SNP	0.203309034817619
chr1:50425981	1	50425981	0.000199806417323	SNP	0.219436644738955
chr1:50472727	1	50472727	9.7184438924e-05	SNP	0.172586395091016
chr1:50476468	1	50476468	0.000380092796415	SNP	0.25612488179863
chr1:50483210	1	50483210	0.000277018665932	SNP	0.24180483702287
chr1:50488233	1	50488233	0.000264481827519	SNP	0.240519613676421
chr1:50582784	1	50582784	0.000615602412701	SNP	0.29192713079027
chr1:50723671	1	50723671	0.000976762149264	SNP	0.326021923892051
chr1:50724318	1	50724318	0.0008800410493	SNP	0.319144428225933
chr1:50724901	1	50724901	0.000482093410732	SNP	0.273988363681476
chr1:50725152	1	50725152	0.000470485369539	SNP	0.272045893192997
chr1:50725162	1	50725162	0.000551099327061	SNP	0.284671856739355
chr1:50725192	1	50725192	0.000511903815502	SNP	0.278475757543034
chr1:50725293	1	50725293	0.000837339806094	SNP	0.316425018253768
chr1:50725347	1	50725347	0.000886604470967	SNP	0.319689600150637
chr1:50725355	1	50725355	0.00087063150575	SNP	0.318122873113807
chr1:50725516	1	50725516	0.000733387684354	SNP	0.306444177617143
chr1:50725727	1	50725727	0.000441045625023	SNP	0.2667167931543
chr1:50725797	1	50725797	0.000452093378194	SNP	0.2685595741658
chr1:50726234	1	50726234	0.000862576189915	SNP	0.317567034599903
chr1:50726426	1	50726426	0.000926211558864	SNP	0.323122307977226
chr1:50726845	1	50726845	0.000425917343428	SNP	0.263906364822748
chr1:50726958	1	50726958	0.00049000728096	SNP	0.274720193575084
chr1:50727536	1	50727536	0.000479756655653	SNP	0.273684619203953
chr1:50728270	1	50728270	0.000848988457744	SNP	0.316868872153904
chr1:50728612	1	50728612	0.000495479359491	SNP	0.275552657514683
chr1:50729295	1	50729295	0.000635735209742	SNP	0.294577666103545
chr1:50729476	1	50729476	0.000475409954224	SNP	0.272920224724603
chr1:50729606	1	50729606	0.000668465754396	SNP	0.29859670628268
chr1:50729665	1	50729665	0.000513121591243	SNP	0.27856395559751
chr1:50730094	1	50730094	0.000319263501597	SNP	0.247203307927952
chr1:50730095	1	50730095	0.000390440012	SNP	0.257875030326812
chr1:50730120	1	50730120	0.000390728519629	SNP	0.257875030326812
chr1:50730236	1	50730236	0.000645058911087	SNP	0.295699212264289
chr1:50730320	1	50730320	0.000393441485835	SNP	0.258312041619464
chr1:50730411	1	50730411	0.000399616073818	SNP	0.2587521658508
chr1:50730551	1	50730551	0.000392999157384	SNP	0.258139138946916
chr1:50730656	1	50730656	0.000441512738952	SNP	0.266754753976965
chr1:50730778	1	50730778	0.000448854319507	SNP	0.267892037318699
chr1:50730961	1	50730961	0.000467419639934	SNP	0.271401210063021
chr1:50731165	1	50731165	0.00057332339084	SNP	0.287782330975534
chr1:50731177	1	50731177	0.000625716938894	SNP	0.293031631260441
chr1:50731211	1	50731211	0.000721912196169	SNP	0.304920018264645
chr1:50731239	1	50731239	0.000651835668033	SNP	0.296418437271009
chr1:50731559	1	50731559	0.000998842438507	SNP	0.327578409056743
chr1:50731735	1	50731735	0.00090200028091	SNP	0.321011864029125
chr1:50731939	1	50731939	0.000932112806142	SNP	0.323309010900179
chr1:50732081	1	50732081	0.000970439017248	SNP	0.325316838218913
chr1:50732231	1	50732231	0.00094940262359	SNP	0.324392186068118
chr1:50732442	1	50732442	0.000995672115932	SNP	0.327399110593762
chr1:50734848	1	50734848	0.000963055408732	SNP	0.325046366462073
chr1:50734965	1	50734965	0.000553832765477	SNP	0.285073769900591
chr1:50735441	1	50735441	0.000989685403002	SNP	0.327032813751647
chr1:50736147	1	50736147	0.000930105140342	SNP	0.323122307977226
chr1:50737054	1	50737054	0.000908331476814	SNP	0.321537826791134
chr1:50737333	1	50737333	0.000971410713544	SNP	0.325375327088387
chr1:50737810	1	50737810	0.000895687696794	SNP	0.320563665622279
chr1:50738402	1	50738402	0.000985441108782	SNP	0.3265960403986
chr1:50738414	1	50738414	0.000952335236763	SNP	0.324583430638141
chr1:50738684	1	50738684	0.000984528184786	SNP	0.3265960403986
chr1:50738721	1	50738721	0.000952087185849	SNP	0.324583430638141
chr1:50739883	1	50739883	0.000881002409961	SNP	0.319240055203703
chr1:50740560	1	50740560	0.000945748090639	SNP	0.324154690992558
chr1:50740697	1	50740697	0.00058846479753	SNP	0.290149266157685
chr1:50740784	1	50740784	0.000983582704595	SNP	0.326575409541498
chr1:50741235	1	50741235	0.000976821821895	SNP	0.326021923892051
chr1:50741487	1	50741487	0.000688137711052	SNP	0.30048137395236
chr1:50741645	1	50741645	0.000998419047846	SNP	0.327554803400415
chr1:50741679	1	50741679	0.000986821672465	SNP	0.326755892464061
chr1:50742396	1	50742396	0.000972959901566	SNP	0.325550559341282
chr1:50742910	1	50742910	0.000924752933434	SNP	0.323055501708704
chr1:50743231	1	50743231	0.000941740421924	SNP	0.323808373641074
chr1:50743967	1	50743967	0.000985451684834	SNP	0.3265960403986
chr1:50744879	1	50744879	0.000987064213321	SNP	0.326755892464061
[truncated: 16,168 more rows]
