# Supplementary material for: Genomic insights into local adaptation and future climate-induced vulnerability of a keystone forest tree in East Asia
Source: Nat Commun. 2022 Nov 1;13:6541. doi: 10.1038/s41467-022-34206-8 (PMC9626627; doi:10.1038/s41467-022-34206-8)
Supplement: Supplementary file 8 — Source Data [file 41467_2022_34206_MOESM8_ESM.zip › Source data/supplementary_figures/manhatton/data3_filter1_bio2.txt]

ID	CHR	BP	P	TYPE	Q
chr1:359184	1	359184	0.000670468802205	SNP	0.350161376838667
chr1:419405	1	419405	0.000535868603198	SNP	0.331975117307812
chr1:437282	1	437282	0.000318622346213	SNP	0.293442011164448
chr1:438892	1	438892	4.72720375725e-05	SNP	0.199370894204911
chr1:438915	1	438915	1.27998448082e-05	SNP	0.157023422286412
chr1:439422	1	439422	0.000387721765685	SNP	0.306039182193111
chr1:439457	1	439457	0.000889254317701	SNP	0.367971362102382
chr1:439807	1	439807	0.000259109796789	SNP	0.279832470446906
chr1:439832	1	439832	0.000237225376962	SNP	0.273452591698258
chr1:443138	1	443138	0.000849717093153	SNP	0.366408287612374
chr1:450947	1	450947	2.0751959758e-05	SNP	0.171346863063675
chr1:459741	1	459741	0.000274364507109	SNP	0.283128046238029
chr1:1439670	1	1439670	2.25814367496e-05	SNP	0.174553988608124
chr1:1439963	1	1439963	0.000910099701607	SNP	0.369651725217034
chr1:1440040	1	1440040	0.000115048521129	SNP	0.235744399418649
chr1:1440105	1	1440105	0.00092928406404	SNP	0.370704134593351
chr1:1440217	1	1440217	0.000466453131038	SNP	0.321644993666616
chr1:1440372	1	1440372	0.000650231891247	SNP	0.347426779323193
chr1:1440511	1	1440511	0.000177680106493	SNP	0.261263365620448
chr1:1440568	1	1440568	0.000338439831097	SNP	0.297080940910887
chr1:1666246	1	1666246	0.000735301249835	SNP	0.357775215728683
chr1:1686715	1	1686715	4.92845036233e-05	SNP	0.199370894204911
chr1:1911706	1	1911706	0.000198551161	SNP	0.264529755227905
chr1:2559155	1	2559155	0.000277794902796	SNP	0.284661063341902
chr1:2559619	1	2559619	0.000204097806025	SNP	0.265725603423424
chr1:2880652	1	2880652	0.000757032399078	SNP	0.359282012757979
chr1:2880656	1	2880656	0.000960952851224	SNP	0.372569244332028
chr1:2917514	1	2917514	0.000433071163261	SNP	0.314282150889437
chr1:2921029	1	2921029	0.00075949496503	SNP	0.359339576058436
chr1:2987879	1	2987879	0.00056819980217	SNP	0.336690316294908
chr1:2988016	1	2988016	0.000334288743701	SNP	0.296790472185312
chr1:2988332	1	2988332	0.000331254526208	SNP	0.29609290675292
chr1:2992758	1	2992758	0.00045406682623	SNP	0.319130164548208
chr1:4121294	1	4121294	0.000364743447886	SNP	0.301011009353981
chr1:5309036	1	5309036	0.000239904763079	SNP	0.273915516097657
chr1:5318507	1	5318507	0.000826363169473	SNP	0.365839303293006
chr1:5368132	1	5368132	0.000956701615951	SNP	0.372342104414713
chr1:5615812	1	5615812	0.000660060699941	SNP	0.348362982836914
chr1:5615835	1	5615835	2.96512464463e-05	SNP	0.182901612032229
chr1:5615884	1	5615884	7.26734335404e-05	SNP	0.204369998395629
chr1:5615908	1	5615908	0.000219956909574	SNP	0.269630310479424
chr1:5679178	1	5679178	0.000988937691823	SNP	0.375121216704156
chr1:5682489	1	5682489	3.15306509937e-05	SNP	0.185187085115143
chr1:5718143	1	5718143	0.000905823568212	SNP	0.369213588051642
chr1:5718556	1	5718556	0.000229835243596	SNP	0.27238189492491
chr1:6065123	1	6065123	0.000671587346423	SNP	0.350591742861849
chr1:6492568	1	6492568	0.000695816297498	SNP	0.354169959908552
chr1:6702629	1	6702629	0.000570912289375	SNP	0.337310380390919
chr1:6716321	1	6716321	0.000598201270547	SNP	0.341402438731857
chr1:6733767	1	6733767	0.000436022520063	SNP	0.315034660465907
chr1:6734494	1	6734494	0.000106589928101	SNP	0.23180435289372
chr1:6742556	1	6742556	0.0005427650048	SNP	0.333297927911362
chr1:6751779	1	6751779	0.000240623075209	SNP	0.274011655815655
chr1:6795864	1	6795864	0.000906995580687	SNP	0.369213588051642
chr1:6832823	1	6832823	0.000272109490491	SNP	0.282555012616903
chr1:6832902	1	6832902	0.000166855378803	SNP	0.257959318835739
chr1:6984735	1	6984735	0.000560588176283	SNP	0.336001249540256
chr1:6985190	1	6985190	0.000751913109534	SNP	0.35887346211026
chr1:6985192	1	6985192	0.000507484826617	SNP	0.327605708382898
chr1:6985207	1	6985207	0.000926563133326	SNP	0.37046944981599
chr1:6985885	1	6985885	0.000851962359684	SNP	0.366408287612374
chr1:6986251	1	6986251	0.00072962229947	SNP	0.356880996542889
chr1:7436170	1	7436170	0.000428646967087	SNP	0.313413741558877
chr1:7439045	1	7439045	0.000491036321838	SNP	0.325480459428251
chr1:7439633	1	7439633	0.000683825371247	SNP	0.352343918879765
chr1:7440239	1	7440239	0.000458063272963	SNP	0.320295647844601
chr1:7442323	1	7442323	0.000550568180449	SNP	0.334447322986235
chr1:7442808	1	7442808	0.000411228999644	SNP	0.310355682072508
chr1:7442847	1	7442847	0.000440044229408	SNP	0.31609659258495
chr1:7443847	1	7443847	0.000448180405671	SNP	0.318018113580438
chr1:7444124	1	7444124	0.000491335073875	SNP	0.325480459428251
chr1:7444700	1	7444700	0.00046988203391	SNP	0.322224105709985
chr1:7444789	1	7444789	0.000231292455831	SNP	0.272663463085466
chr1:7445557	1	7445557	0.000262116686934	SNP	0.280565200968362
chr1:7446226	1	7446226	0.0001902521793	SNP	0.26304807487395
chr1:7446237	1	7446237	0.000454471195109	SNP	0.319276301139668
chr1:7446466	1	7446466	0.000470021961378	SNP	0.322224105709985
chr1:7446865	1	7446865	0.000538020913755	SNP	0.332141001648892
chr1:7446931	1	7446931	0.000173384042206	SNP	0.260277658954365
chr1:7446992	1	7446992	0.000561145271587	SNP	0.336001249540256
chr1:7447134	1	7447134	0.000553565588286	SNP	0.33501149976873
chr1:7449063	1	7449063	0.000496852058531	SNP	0.326336236307961
chr1:7449559	1	7449559	0.000462255561214	SNP	0.32093655949308
chr1:7449566	1	7449566	0.00044902145872	SNP	0.318131944038636
chr1:7449801	1	7449801	0.00082212678563	SNP	0.365440616902631
chr1:7450104	1	7450104	0.000525835092179	SNP	0.330157710080829
chr1:7450133	1	7450133	0.000407096999379	SNP	0.309368334514275
chr1:8354798	1	8354798	0.0008647986463	SNP	0.366875251835067
chr1:8354804	1	8354804	0.000845979754653	SNP	0.366269125360478
chr1:8354896	1	8354896	0.000742777508001	SNP	0.358411340222411
chr1:8489438	1	8489438	0.000856063766543	SNP	0.366550275931446
chr1:8492077	1	8492077	0.000489949469072	SNP	0.325297802941151
chr1:8492251	1	8492251	0.000495257059279	SNP	0.326121799260301
chr1:8492456	1	8492456	0.000394378042874	SNP	0.306987155440633
chr1:8493323	1	8493323	0.000406041077093	SNP	0.309280943117144
chr1:9210616	1	9210616	0.000363648353815	SNP	0.300669702259582
chr1:9211297	1	9211297	5.22841433199e-05	SNP	0.199370894204911
chr1:9211661	1	9211661	0.000938590590832	SNP	0.370843301452633
chr1:9211747	1	9211747	0.000626124435786	SNP	0.344325935051796
chr1:9211757	1	9211757	4.16602578313e-05	SNP	0.19821880742846
chr1:9211817	1	9211817	3.42633606372e-05	SNP	0.187208609639598
chr1:9212101	1	9212101	0.000595805362976	SNP	0.341062697977388
chr1:9212188	1	9212188	0.000582666794468	SNP	0.339617200617296
chr1:9212191	1	9212191	0.00061433745464	SNP	0.342963996247799
chr1:9212232	1	9212232	3.79896914654e-05	SNP	0.191467948483436
chr1:9212257	1	9212257	0.000677688235504	SNP	0.35149538078003
chr1:9212474	1	9212474	0.000882345715167	SNP	0.367632250684211
chr1:9212638	1	9212638	5.4959047987e-05	SNP	0.199370894204911
chr1:9212787	1	9212787	0.000806584600416	SNP	0.364362192414663
chr1:9212868	1	9212868	0.000703920594499	SNP	0.355149434342659
chr1:9212870	1	9212870	0.000742680272539	SNP	0.358411340222411
chr1:9212951	1	9212951	0.000797978048222	SNP	0.363297725548017
chr1:9213045	1	9213045	0.000784872040542	SNP	0.362095267765846
chr1:9213048	1	9213048	9.06255844331e-05	SNP	0.222443281158483
chr1:9213307	1	9213307	4.86779622737e-05	SNP	0.199370894204911
chr1:9213348	1	9213348	5.22734453731e-05	SNP	0.199370894204911
chr1:9213432	1	9213432	0.000113065627295	SNP	0.234423406700062
chr1:9213491	1	9213491	0.00011185788303	SNP	0.234405981914376
chr1:9213531	1	9213531	0.000554248740916	SNP	0.33515027603363
chr1:9213570	1	9213570	5.21737500419e-05	SNP	0.199370894204911
chr1:9213571	1	9213571	0.000308092853399	SNP	0.290532585779009
chr1:10296348	1	10296348	0.000847173921842	SNP	0.366269125360478
chr1:10319650	1	10319650	0.00058706495203	SNP	0.340021209273289
chr1:10330963	1	10330963	0.000836812132688	SNP	0.366246489067118
chr1:10331978	1	10331978	0.000619529856221	SNP	0.34359352245165
chr1:10332103	1	10332103	0.000620163610781	SNP	0.343638129784423
chr1:10332942	1	10332942	0.00056979075889	SNP	0.337063172065508
chr1:10333207	1	10333207	0.000505551772491	SNP	0.327322937511558
chr1:10333274	1	10333274	0.000578307435762	SNP	0.339449503626606
chr1:10333385	1	10333385	0.000467036240853	SNP	0.321847297677442
chr1:10336854	1	10336854	0.000317268609893	SNP	0.293102275142586
chr1:10340537	1	10340537	0.000202614780831	SNP	0.265251328451529
chr1:10372485	1	10372485	0.000583842560065	SNP	0.339815166204115
chr1:10372581	1	10372581	0.000217965575899	SNP	0.269630310479424
chr1:10372607	1	10372607	0.000131273375999	SNP	0.24363414168596
chr1:10372685	1	10372685	0.000429642937037	SNP	0.313538386070498
chr1:10372728	1	10372728	1.07974057198e-05	SNP	0.149810531070875
chr1:10381935	1	10381935	0.000773109827559	SNP	0.360977887504922
chr1:10390241	1	10390241	6.86163358685e-05	SNP	0.201261550898898
chr1:10391056	1	10391056	0.000402595638615	SNP	0.308568716997532
chr1:10391075	1	10391075	0.000660294565613	SNP	0.348395625689313
chr1:10448094	1	10448094	0.000486558350982	SNP	0.324666406319189
chr1:10448135	1	10448135	0.000450445991709	SNP	0.318503016376083
chr1:10450202	1	10450202	0.000441455040919	SNP	0.316583738360794
chr1:10830310	1	10830310	0.000333219396111	SNP	0.29649551074532
chr1:11284203	1	11284203	0.000404416191074	SNP	0.308956337995911
chr1:11284228	1	11284228	0.000444069354207	SNP	0.317370126543709
chr1:11284646	1	11284646	0.000813851454888	SNP	0.364686328244692
chr1:11285451	1	11285451	0.00097462881442	SNP	0.373407458856162
chr1:13534541	1	13534541	0.000968150425751	SNP	0.372625980324659
chr1:13534960	1	13534960	0.000471791878094	SNP	0.322479543887162
chr1:13535651	1	13535651	0.000843096732869	SNP	0.366269125360478
chr1:13535663	1	13535663	0.000827202106782	SNP	0.365888215271425
chr1:14661739	1	14661739	9.89378167287e-05	SNP	0.227398070050121
chr1:14704603	1	14704603	5.85533039687e-05	SNP	0.199370894204911
chr1:14705252	1	14705252	9.83419972118e-05	SNP	0.226874600755806
chr1:14705389	1	14705389	0.000106176498341	SNP	0.231243205984537
chr1:14705393	1	14705393	0.000127188678057	SNP	0.24179404519705
chr1:14705410	1	14705410	0.000736315292206	SNP	0.35799564856029
chr1:14705411	1	14705411	0.00012627919312	SNP	0.241220694999682
chr1:14705432	1	14705432	0.000680244843778	SNP	0.351938715442889
chr1:14705438	1	14705438	0.000531247801597	SNP	0.331388788638798
chr1:14705443	1	14705443	0.000514226988317	SNP	0.328145450257536
chr1:14705933	1	14705933	0.000570352524935	SNP	0.337244694488086
chr1:14705952	1	14705952	9.8215918105e-05	SNP	0.226874600755806
chr1:14705954	1	14705954	0.000361821710896	SNP	0.30016008013916
chr1:14871439	1	14871439	0.000321563641295	SNP	0.294107219660128
chr1:14871593	1	14871593	0.000500609160893	SNP	0.326440005478338
chr1:14871595	1	14871595	0.000475779198888	SNP	0.322876587783778
chr1:14871754	1	14871754	0.000846340037984	SNP	0.366269125360478
chr1:15114813	1	15114813	3.30361897307e-05	SNP	0.186892320640829
chr1:15115254	1	15115254	2.16711320096e-05	SNP	0.173353051509718
chr1:15115878	1	15115878	1.90496975237e-05	SNP	0.168984343673608
chr1:15436054	1	15436054	0.000327463788143	SNP	0.295395384641619
chr1:15436273	1	15436273	0.000923288350296	SNP	0.37027564211702
chr1:15492905	1	15492905	0.000625552380219	SNP	0.344227441848469
chr1:15493596	1	15493596	0.000722141711629	SNP	0.356071618877885
chr1:15495287	1	15495287	0.000605757660831	SNP	0.341844030419853
chr1:15495341	1	15495341	0.0006621185021	SNP	0.348589704703245
chr1:15495396	1	15495396	0.00063881554531	SNP	0.345987414319964
chr1:15495418	1	15495418	0.000639711872643	SNP	0.346075519876293
chr1:15495897	1	15495897	0.000631030444569	SNP	0.345097644275087
chr1:15495956	1	15495956	0.000680560709345	SNP	0.351938715442889
chr1:15499441	1	15499441	0.000243968009237	SNP	0.274791603143165
chr1:15499450	1	15499450	0.000225573471256	SNP	0.27182883689723
chr1:15501937	1	15501937	0.000769909721588	SNP	0.360449979596821
chr1:15502755	1	15502755	0.000338794545127	SNP	0.297080940910887
chr1:15503326	1	15503326	0.000640090006541	SNP	0.346140403403614
chr1:15503350	1	15503350	0.000710343224664	SNP	0.355368065031863
chr1:15503661	1	15503661	0.000949972377385	SNP	0.372079787542194
chr1:15503969	1	15503969	0.000931821210483	SNP	0.370704134593351
chr1:15504088	1	15504088	0.000589037840964	SNP	0.340234525647783
chr1:15504696	1	15504696	0.000874429605527	SNP	0.367104828037326
chr1:15504990	1	15504990	0.000560662769903	SNP	0.336001249540256
chr1:15505089	1	15505089	0.000628936008911	SNP	0.34454687509806
chr1:15505265	1	15505265	0.000776048085478	SNP	0.361322792690422
chr1:15505501	1	15505501	0.000592482313878	SNP	0.340582705445557
chr1:15505588	1	15505588	0.000735357478075	SNP	0.357775215728683
chr1:15505600	1	15505600	0.000710350737213	SNP	0.355368065031863
chr1:15505719	1	15505719	0.00070108416476	SNP	0.354878740164858
chr1:15505823	1	15505823	0.000993200979577	SNP	0.375708142298981
chr1:15506761	1	15506761	9.5049635926e-05	SNP	0.225774718941246
chr1:15506897	1	15506897	9.01726038133e-05	SNP	0.221902420319788
chr1:15522026	1	15522026	0.000519246871678	SNP	0.328822957023799
chr1:15525596	1	15525596	0.000697995522431	SNP	0.354457555311502
chr1:16171107	1	16171107	0.000933500744434	SNP	0.370704134593351
chr1:16173299	1	16173299	0.000108715406577	SNP	0.23317200902581
chr1:16173497	1	16173497	0.000351758988327	SNP	0.299318261003748
chr1:16173509	1	16173509	0.000375402049691	SNP	0.30270884445295
chr1:16173569	1	16173569	0.000174943907977	SNP	0.260277658954365
chr1:16173670	1	16173670	0.000354924962988	SNP	0.299318261003748
chr1:16173971	1	16173971	0.000416368113325	SNP	0.311205703287181
chr1:16174017	1	16174017	0.000509507580625	SNP	0.32788653731274
chr1:16174455	1	16174455	0.000419128363058	SNP	0.311450206306545
chr1:16388292	1	16388292	0.000897747418979	SNP	0.368478366565478
chr1:16388648	1	16388648	0.000927494547594	SNP	0.370658692399311
chr1:16388689	1	16388689	0.000352218954216	SNP	0.299318261003748
chr1:16388718	1	16388718	0.000394808096693	SNP	0.307102053240435
chr1:16388722	1	16388722	0.000395550423388	SNP	0.307283981395944
chr1:16389054	1	16389054	6.69752667124e-05	SNP	0.199825895042815
chr1:16389056	1	16389056	0.000401502689478	SNP	0.308473690333994
chr1:16389074	1	16389074	5.84968607962e-05	SNP	0.199370894204911
chr1:16389075	1	16389075	6.18395682864e-05	SNP	0.199370894204911
chr1:16389087	1	16389087	5.45041934069e-05	SNP	0.199370894204911
chr1:16410384	1	16410384	0.000323005453042	SNP	0.294509916505674
chr1:16413818	1	16413818	0.000981839805484	SNP	0.374216764953235
chr1:16414246	1	16414246	0.000956642135892	SNP	0.372342104414713
chr1:16414796	1	16414796	0.000891497657114	SNP	0.368010088514131
chr1:16416547	1	16416547	0.00098146275754	SNP	0.374177413989254
chr1:16418955	1	16418955	0.000936254441316	SNP	0.370843301452633
chr1:16425448	1	16425448	0.000656157113765	SNP	0.3480483905082
chr1:16425456	1	16425456	0.000600666207078	SNP	0.341442887956412
chr1:16425466	1	16425466	0.00061887018611	SNP	0.343548883162198
chr1:16425946	1	16425946	0.000457352257638	SNP	0.319975935818557
chr1:16434235	1	16434235	0.00030284672332	SNP	0.288991627643586
chr1:16435335	1	16435335	0.000350129016216	SNP	0.299178564503942
chr1:16437358	1	16437358	0.000344985384949	SNP	0.298425880979802
chr1:16580508	1	16580508	0.000534906006967	SNP	0.331920240952717
chr1:16581580	1	16581580	0.000919337919751	SNP	0.370127559532256
chr1:16651430	1	16651430	0.000755538394767	SNP	0.359282012757979
chr1:16656448	1	16656448	0.000859409199857	SNP	0.366564474204889
chr1:16656465	1	16656465	0.000933872675185	SNP	0.370704134593351
chr1:16712593	1	16712593	0.000626396411413	SNP	0.344347812721179
chr1:16713337	1	16713337	0.000842181186278	SNP	0.366269125360478
chr1:16713573	1	16713573	0.000195021268206	SNP	0.263701228623961
chr1:16713598	1	16713598	0.000481708825847	SNP	0.323816240486636
chr1:16714009	1	16714009	0.000738429240663	SNP	0.358154348587289
chr1:16714155	1	16714155	0.000838649117696	SNP	0.366246489067118
chr1:16719673	1	16719673	0.000450761497637	SNP	0.318519703682436
chr1:16719676	1	16719676	0.000483858418927	SNP	0.32408462901945
chr1:16915372	1	16915372	0.000903017208037	SNP	0.368882204087068
chr1:16944126	1	16944126	0.000984394467122	SNP	0.374577193637958
chr1:16955153	1	16955153	0.000775720393887	SNP	0.361293416271893
chr1:16955185	1	16955185	0.00052327552447	SNP	0.329663414261721
chr1:16955189	1	16955189	0.000813735898858	SNP	0.364686328244692
chr1:16955583	1	16955583	0.000505354722331	SNP	0.327322937511558
chr1:16955954	1	16955954	0.000415883174532	SNP	0.311112314298775
chr1:17104659	1	17104659	0.000829089697742	SNP	0.366093351277355
chr1:17113005	1	17113005	0.000689373537539	SNP	0.353172388531347
chr1:17115098	1	17115098	0.000269763290966	SNP	0.282267900456703
chr1:17175769	1	17175769	0.000373070115587	SNP	0.302282118579989
chr1:17177828	1	17177828	0.000365575013584	SNP	0.301140886962551
chr1:17178009	1	17178009	0.000630047407167	SNP	0.34465503985787
chr1:17178117	1	17178117	0.000521561507259	SNP	0.329210784865619
chr1:17179503	1	17179503	0.000316141056878	SNP	0.292776570494729
chr1:17180220	1	17180220	0.000385246332133	SNP	0.305442229850381
chr1:17180753	1	17180753	0.000305033633839	SNP	0.289620749973034
chr1:17181125	1	17181125	1.71617589764e-05	SNP	0.166153197729131
chr1:17181794	1	17181794	2.44978585278e-05	SNP	0.175895126598235
chr1:17181941	1	17181941	2.12161390179e-05	SNP	0.172328309072228
chr1:17182138	1	17182138	0.000358829835614	SNP	0.299751425736104
chr1:17182155	1	17182155	2.06272668715e-05	SNP	0.171346863063675
chr1:17183397	1	17183397	1.96143653207e-05	SNP	0.169899426406176
chr1:17183458	1	17183458	0.000455826074947	SNP	0.319498920026414
chr1:17183515	1	17183515	1.50804445226e-05	SNP	0.163799963255232
chr1:17183905	1	17183905	0.000529484648542	SNP	0.330809081136107
chr1:17184148	1	17184148	2.07889134889e-05	SNP	0.171346863063675
chr1:17184540	1	17184540	1.52373373723e-05	SNP	0.164007673216794
chr1:17184571	1	17184571	2.22398114914e-05	SNP	0.174170697319198
chr1:17184689	1	17184689	0.000583086197601	SNP	0.339662090384614
chr1:17185181	1	17185181	2.11857809227e-05	SNP	0.172328309072228
chr1:17185614	1	17185614	0.000284410049074	SNP	0.286015356018668
chr1:17185710	1	17185710	1.48444867186e-05	SNP	0.162124592830201
chr1:17186034	1	17186034	1.83127796405e-05	SNP	0.168918181534947
chr1:17186127	1	17186127	2.12608609173e-05	SNP	0.172328309072228
chr1:17186226	1	17186226	0.000887040208092	SNP	0.367800260761171
chr1:17186627	1	17186627	1.88341606427e-05	SNP	0.168984343673608
chr1:17187006	1	17187006	0.000128204080086	SNP	0.242306290836748
chr1:17187119	1	17187119	1.90728339303e-05	SNP	0.168984343673608
chr1:17187388	1	17187388	2.10335903417e-05	SNP	0.172210336553933
chr1:17188480	1	17188480	0.00060396562452	SNP	0.341442887956412
chr1:17188982	1	17188982	1.24427873851e-05	SNP	0.155593318186398
chr1:17189653	1	17189653	1.71383138902e-05	SNP	0.166153197729131
chr1:17189722	1	17189722	1.24212108701e-05	SNP	0.155593318186398
chr1:17189780	1	17189780	0.000218824621572	SNP	0.269630310479424
chr1:17190209	1	17190209	7.87272350881e-06	SNP	0.143423416805656
chr1:17190258	1	17190258	1.75306300916e-05	SNP	0.166687643873059
chr1:17190362	1	17190362	8.6111639426e-06	SNP	0.14345303777444
chr1:17190384	1	17190384	6.71882270009e-06	SNP	0.141455616779488
chr1:17190407	1	17190407	1.99037029807e-05	SNP	0.170581820650028
chr1:17190493	1	17190493	5.12636146922e-06	SNP	0.138497660399654
chr1:17218156	1	17218156	0.000230187511183	SNP	0.272500123508625
chr1:17218193	1	17218193	0.000503524578016	SNP	0.327051246581866
chr1:17218374	1	17218374	0.000147987123369	SNP	0.250030481308537
chr1:17218400	1	17218400	6.7921619425e-05	SNP	0.20065821553993
chr1:17259200	1	17259200	0.000287599774272	SNP	0.286433106462267
chr1:17342711	1	17342711	0.000784706323497	SNP	0.362095267765846
chr1:17342801	1	17342801	0.000802796982229	SNP	0.364071459132327
chr1:17528699	1	17528699	0.000179188186193	SNP	0.261337516860417
chr1:17539167	1	17539167	0.000122865625308	SNP	0.240442163358757
chr1:17539792	1	17539792	0.000302357219416	SNP	0.288911551040817
chr1:17853404	1	17853404	0.00076586047564	SNP	0.35999751376981
chr1:17854470	1	17854470	0.000799899379157	SNP	0.363553416847925
chr1:17854707	1	17854707	0.000931131704672	SNP	0.370704134593351
chr1:17894164	1	17894164	0.000563933321006	SNP	0.336163413174267
chr1:17896543	1	17896543	0.000615382713226	SNP	0.343112556765954
chr1:17896568	1	17896568	0.000559858420223	SNP	0.336001249540256
chr1:17896757	1	17896757	0.000213680692864	SNP	0.26804700997299
chr1:17896858	1	17896858	0.000560386398863	SNP	0.336001249540256
chr1:17897614	1	17897614	0.000652528141846	SNP	0.347655043809256
chr1:17897621	1	17897621	0.000603941520494	SNP	0.341442887956412
chr1:17897795	1	17897795	0.000965703125201	SNP	0.372609577406996
chr1:17897984	1	17897984	0.000719840599832	SNP	0.355786834086356
chr1:17898081	1	17898081	0.000730524000469	SNP	0.357057972161242
chr1:17898303	1	17898303	0.000636402424614	SNP	0.345789377961663
chr1:17898335	1	17898335	0.000711141834717	SNP	0.355368065031863
chr1:17898457	1	17898457	0.000706226243841	SNP	0.355315568760121
chr1:17898513	1	17898513	0.000912030988973	SNP	0.369811644294573
chr1:17899125	1	17899125	0.000867829932291	SNP	0.367021520797932
chr1:17899390	1	17899390	0.000669655315206	SNP	0.35011333970465
chr1:17900328	1	17900328	0.000872983460967	SNP	0.367078122630418
chr1:17900534	1	17900534	0.000800241500036	SNP	0.363605119499983
chr1:17900562	1	17900562	0.000804942701902	SNP	0.364212000718501
chr1:17900685	1	17900685	0.000826522199051	SNP	0.365855284785657
chr1:17902077	1	17902077	0.000807476926994	SNP	0.364444498142249
chr1:17902809	1	17902809	0.000815072856858	SNP	0.364801389836545
chr1:17902967	1	17902967	0.000780141208274	SNP	0.361584761877448
chr1:17903091	1	17903091	0.000964469122041	SNP	0.372609577406996
chr1:17903500	1	17903500	0.000861751403377	SNP	0.366643930520551
chr1:17903910	1	17903910	0.000851712799488	SNP	0.366408287612374
chr1:17904329	1	17904329	0.000730998532959	SNP	0.357177317161738
chr1:17904426	1	17904426	0.000891173188267	SNP	0.368010088514131
chr1:17904988	1	17904988	0.000925913553556	SNP	0.37046944981599
chr1:17905383	1	17905383	0.000925654768095	SNP	0.37046944981599
chr1:17905465	1	17905465	0.000845393834896	SNP	0.366269125360478
chr1:17905470	1	17905470	0.000974782903398	SNP	0.373407458856162
chr1:17906206	1	17906206	0.000939301325558	SNP	0.370966530309823
chr1:17906513	1	17906513	0.000266414539916	SNP	0.281717179848315
chr1:17906567	1	17906567	0.000678863478579	SNP	0.35176397953211
chr1:17907620	1	17907620	0.000895415515439	SNP	0.368276776616056
chr1:17928450	1	17928450	0.000847917213428	SNP	0.366388690432163
chr1:18040478	1	18040478	0.000182862964654	SNP	0.261691018124131
chr1:18075716	1	18075716	0.000489243534364	SNP	0.325191900307334
chr1:18076378	1	18076378	0.000294297164777	SNP	0.287787923666293
chr1:18078865	1	18078865	7.98170940161e-05	SNP	0.211484802480441
chr1:18078949	1	18078949	0.000106703334601	SNP	0.231966229450494
chr1:18079550	1	18079550	0.000204916545373	SNP	0.26582263508045
chr1:18079604	1	18079604	0.000903500095392	SNP	0.368908386622763
chr1:18080553	1	18080553	0.000983105187624	SNP	0.374500656721723
chr1:18087374	1	18087374	0.000964405484555	SNP	0.372609577406996
chr1:18087950	1	18087950	0.000969201912326	SNP	0.372835331119234
chr1:18088362	1	18088362	0.000933234180612	SNP	0.370704134593351
chr1:18088932	1	18088932	0.000976270361053	SNP	0.373481108365771
chr1:18091541	1	18091541	0.000929439405611	SNP	0.370704134593351
chr1:18095520	1	18095520	0.000898691001772	SNP	0.368513720974019
chr1:18097191	1	18097191	6.65901104215e-05	SNP	0.199543258044867
chr1:18098501	1	18098501	0.000732851851759	SNP	0.357520523527451
chr1:18098559	1	18098559	0.000313339033117	SNP	0.292119075353619
chr1:18108221	1	18108221	0.000324238188109	SNP	0.294611943917188
chr1:18108314	1	18108314	0.000938164962374	SNP	0.370843301452633
chr1:18108520	1	18108520	0.000340426663385	SNP	0.297242215283371
chr1:18109098	1	18109098	0.00030739914565	SNP	0.290078022361438
chr1:18111186	1	18111186	0.000815148668807	SNP	0.364801389836545
chr1:18113971	1	18113971	0.000625342636839	SNP	0.344200811972504
chr1:18114162	1	18114162	0.000775063984617	SNP	0.361209248872905
chr1:18114229	1	18114229	0.000806945188895	SNP	0.364362192414663
chr1:18114323	1	18114323	0.000614283390035	SNP	0.342963996247799
chr1:18597220	1	18597220	9.64699117682e-05	SNP	0.225774718941246
chr1:18597893	1	18597893	0.000690247827364	SNP	0.353172388531347
chr1:18723737	1	18723737	0.000774951603277	SNP	0.361209248872905
chr1:18724832	1	18724832	0.00089141127985	SNP	0.368010088514131
chr1:18729411	1	18729411	0.000988573575698	SNP	0.375121216704156
chr1:18885978	1	18885978	0.000756470276485	SNP	0.359282012757979
chr1:18909482	1	18909482	0.000739946878484	SNP	0.358172405918984
chr1:18910227	1	18910227	0.000555760416888	SNP	0.335600864008946
chr1:18910239	1	18910239	0.000429675870631	SNP	0.313538386070498
chr1:18953363	1	18953363	0.000548467776613	SNP	0.334205327331526
chr1:18953846	1	18953846	0.000246423532516	SNP	0.275501740779947
chr1:19120381	1	19120381	0.000927844501459	SNP	0.370658692399311
chr1:19150200	1	19150200	0.000743579198353	SNP	0.3584146024502
chr1:19218736	1	19218736	0.000823749413596	SNP	0.36551367454939
chr1:19697251	1	19697251	0.000402407180874	SNP	0.308568716997532
chr1:19697422	1	19697422	0.000372882272965	SNP	0.302240079558489
chr1:19697455	1	19697455	0.000334733734936	SNP	0.296843641572445
chr1:19963203	1	19963203	0.000836004754711	SNP	0.366246489067118
chr1:19963206	1	19963206	0.000795469710806	SNP	0.363127866020306
chr1:19963207	1	19963207	0.000738944363666	SNP	0.358154348587289
chr1:20188975	1	20188975	0.00079647136012	SNP	0.363226915272458
chr1:20202978	1	20202978	7.2360470255e-05	SNP	0.204068219307008
chr1:20203206	1	20203206	7.30661121418e-05	SNP	0.205048003836196
chr1:20276224	1	20276224	0.000715533632776	SNP	0.355730173131447
chr1:20871099	1	20871099	0.000492963116301	SNP	0.325905899978466
chr1:20873032	1	20873032	0.000335069290811	SNP	0.296920028335417
chr1:20873064	1	20873064	0.000391849313988	SNP	0.306576697542455
chr1:20912350	1	20912350	0.000605086423309	SNP	0.341776302429678
chr1:20948000	1	20948000	0.000664402340864	SNP	0.349176828940182
chr1:20948319	1	20948319	0.000571628203935	SNP	0.337345483413192
chr1:20949989	1	20949989	0.000740993637383	SNP	0.358411340222411
chr1:20950008	1	20950008	0.000679358538087	SNP	0.351831216755825
chr1:20955780	1	20955780	6.19899557679e-05	SNP	0.199370894204911
chr1:20955781	1	20955781	5.46862009474e-05	SNP	0.199370894204911
chr1:20955783	1	20955783	0.0001197748652	SNP	0.238477528903571
chr1:20956455	1	20956455	0.000578341796695	SNP	0.339449503626606
chr1:20956610	1	20956610	0.000382294477066	SNP	0.304578681741119
chr1:20956621	1	20956621	0.000448247034331	SNP	0.318018113580438
chr1:20956700	1	20956700	0.000500210450614	SNP	0.326406579581982
chr1:20956723	1	20956723	0.000902872739743	SNP	0.368882204087068
chr1:20956874	1	20956874	0.00097348771485	SNP	0.373274795822519
chr1:20957508	1	20957508	0.000960152187777	SNP	0.372561886073127
chr1:21028457	1	21028457	0.000345549196252	SNP	0.298425880979802
chr1:21028462	1	21028462	0.00070722703455	SNP	0.355360358864091
chr1:21028486	1	21028486	0.000339433266303	SNP	0.297201356670532
chr1:21028566	1	21028566	0.000234019336454	SNP	0.273009687827831
chr1:21028958	1	21028958	0.000310571899162	SNP	0.291289907402369
chr1:21032304	1	21032304	7.74769547956e-05	SNP	0.209920170627395
chr1:21041730	1	21041730	0.000330567555171	SNP	0.295971184249153
chr1:21041764	1	21041764	0.000896023753694	SNP	0.368305087761208
chr1:21041875	1	21041875	0.000626933252402	SNP	0.344365709892022
chr1:21114220	1	21114220	0.00012530949259	SNP	0.2411884742526
chr1:21114239	1	21114239	0.000116088825629	SNP	0.236021066916687
chr1:21388929	1	21388929	0.000843578109466	SNP	0.366269125360478
chr1:21534082	1	21534082	8.43530973203e-05	SNP	0.216355831592383
chr1:21540488	1	21540488	0.000402844052478	SNP	0.308639886007143
chr1:21541620	1	21541620	0.000408826610693	SNP	0.309749214585203
chr1:21541657	1	21541657	0.000215008374365	SNP	0.268817468068772
chr1:21541907	1	21541907	0.000522174982115	SNP	0.329458262562989
chr1:21545160	1	21545160	0.000476551467344	SNP	0.323216381933934
chr1:21610085	1	21610085	4.31584121882e-05	SNP	0.199370894204911
chr1:21731725	1	21731725	0.000877152001914	SNP	0.367454135948721
chr1:21860281	1	21860281	0.000355098923688	SNP	0.299318261003748
chr1:21860510	1	21860510	0.000505050467983	SNP	0.327322937511558
chr1:22019863	1	22019863	0.000955800129526	SNP	0.372342104414713
chr1:22414132	1	22414132	0.000507587899708	SNP	0.327605708382898
chr1:22565476	1	22565476	0.000660546046964	SNP	0.348395625689313
chr1:22633762	1	22633762	0.000651997394053	SNP	0.347578842607671
chr1:22670121	1	22670121	0.000610728552108	SNP	0.342583010830277
chr1:22677008	1	22677008	0.000158099325992	SNP	0.25454426770991
chr1:22688410	1	22688410	0.000858819950456	SNP	0.366564474204889
chr1:22814577	1	22814577	0.000628507227682	SNP	0.34454687509806
chr1:23157283	1	23157283	0.000202472714782	SNP	0.265217018343449
chr1:23157336	1	23157336	0.000125901808004	SNP	0.2411884742526
chr1:23157338	1	23157338	0.000229642682147	SNP	0.27238189492491
chr1:23157418	1	23157418	9.01744902912e-05	SNP	0.221902420319788
chr1:23157491	1	23157491	0.000208474885006	SNP	0.266510130696593
chr1:23157501	1	23157501	0.000275014406517	SNP	0.283405631233298
chr1:23157504	1	23157504	0.000163576890033	SNP	0.256648195084594
chr1:23285349	1	23285349	0.000219403253656	SNP	0.269630310479424
chr1:23286800	1	23286800	0.000509449866079	SNP	0.32788653731274
chr1:23286931	1	23286931	0.000497941895619	SNP	0.326365217976865
chr1:23287334	1	23287334	0.000462447343157	SNP	0.320968486221677
chr1:23287771	1	23287771	0.000518067963776	SNP	0.32860862132376
chr1:23287786	1	23287786	0.000405414619271	SNP	0.309196682146241
chr1:23287843	1	23287843	0.000507785784222	SNP	0.327605708382898
chr1:23287864	1	23287864	0.000475092475249	SNP	0.322826189781052
chr1:23969726	1	23969726	0.000455125107926	SNP	0.319421354442416
chr1:23970049	1	23970049	0.000738576468639	SNP	0.358154348587289
chr1:24158610	1	24158610	0.000774245132262	SNP	0.361209248872905
chr1:24182981	1	24182981	0.000971312777679	SNP	0.373095240957261
chr1:24204213	1	24204213	0.000211060854228	SNP	0.267077987087569
chr1:24235809	1	24235809	0.00088414032429	SNP	0.367800260761171
chr1:24323195	1	24323195	0.000472629209027	SNP	0.322479543887162
chr1:24323438	1	24323438	0.000348385323653	SNP	0.298494835427891
chr1:24337616	1	24337616	0.000965218668026	SNP	0.372609577406996
chr1:24338065	1	24338065	0.000904328136844	SNP	0.368995363738833
chr1:24341325	1	24341325	0.000827266313345	SNP	0.365888215271425
chr1:24345291	1	24345291	0.000758655600014	SNP	0.359339576058436
chr1:24353850	1	24353850	0.00071197786491	SNP	0.355377336382555
chr1:24366315	1	24366315	0.000895513647638	SNP	0.368276776616056
chr1:24428393	1	24428393	0.000948853541122	SNP	0.372001303646247
chr1:24429960	1	24429960	0.000997600224371	SNP	0.376176938024033
chr1:24479652	1	24479652	0.00042434641271	SNP	0.3126346266932
chr1:24480364	1	24480364	0.000780629018534	SNP	0.361584761877448
chr1:24670280	1	24670280	0.00031594022299	SNP	0.292776570494729
chr1:24714025	1	24714025	0.00015164956895	SNP	0.252208487102051
chr1:24721640	1	24721640	0.000582258075774	SNP	0.339545220159773
chr1:25270217	1	25270217	0.00038197469323	SNP	0.304405395917426
chr1:25315678	1	25315678	0.000219044193768	SNP	0.269630310479424
chr1:25727736	1	25727736	0.000405641779202	SNP	0.309228749795177
chr1:25727812	1	25727812	0.000724015587495	SNP	0.356071618877885
chr1:25731105	1	25731105	0.000927302592378	SNP	0.370612019106174
chr1:26324166	1	26324166	0.000387350249708	SNP	0.306039182193111
chr1:26368779	1	26368779	0.000537482115811	SNP	0.332141001648892
chr1:26372603	1	26372603	0.000956521597137	SNP	0.372342104414713
chr1:26372666	1	26372666	0.000906928548418	SNP	0.369213588051642
chr1:26372669	1	26372669	0.000885707156665	SNP	0.367800260761171
chr1:26512783	1	26512783	0.000413642122557	SNP	0.310982921686457
chr1:26513863	1	26513863	0.000178913605694	SNP	0.261337516860417
chr1:26514013	1	26514013	4.94458029012e-05	SNP	0.199370894204911
chr1:26514121	1	26514121	4.77690194468e-05	SNP	0.199370894204911
chr1:26515028	1	26515028	9.18210407423e-05	SNP	0.223079339409986
chr1:26554003	1	26554003	0.000383688907341	SNP	0.304884748035582
chr1:26556648	1	26556648	4.81113567821e-05	SNP	0.199370894204911
chr1:26556659	1	26556659	5.12399854942e-05	SNP	0.199370894204911
chr1:26556756	1	26556756	5.0342326207e-05	SNP	0.199370894204911
chr1:26556801	1	26556801	4.46167352889e-05	SNP	0.199370894204911
chr1:26556826	1	26556826	5.27743185648e-05	SNP	0.199370894204911
chr1:26560144	1	26560144	1.65545096661e-05	SNP	0.165961560368643
chr1:26561448	1	26561448	6.34533752119e-05	SNP	0.199445093842866
chr1:26567153	1	26567153	5.49032069322e-06	SNP	0.138497660399654
chr1:26567245	1	26567245	8.47726139941e-06	SNP	0.14345303777444
chr1:26567289	1	26567289	3.29838198135e-05	SNP	0.186892320640829
chr1:26569909	1	26569909	7.17974442605e-05	SNP	0.20313708696578
chr1:26569931	1	26569931	7.63909035376e-05	SNP	0.209441161906925
chr1:26569945	1	26569945	1.73712617999e-05	SNP	0.166153197729131
chr1:26570201	1	26570201	0.000265292628634	SNP	0.28148316507127
chr1:26602276	1	26602276	0.00035581435701	SNP	0.299318261003748
chr1:26605925	1	26605925	1.72233891217e-05	SNP	0.166153197729131
chr1:26608963	1	26608963	5.79557188688e-05	SNP	0.199370894204911
chr1:26609008	1	26609008	4.43685819848e-06	SNP	0.134256754092992
chr1:26609107	1	26609107	0.000226389573291	SNP	0.271897577594209
chr1:26611482	1	26611482	0.000111652202588	SNP	0.234405981914376
chr1:26614752	1	26614752	0.00026383802371	SNP	0.281438431314254
chr1:26614831	1	26614831	0.000329600290187	SNP	0.295882505559164
chr1:26614856	1	26614856	0.000261297971099	SNP	0.280305859067499
chr1:26615020	1	26615020	0.000339356768818	SNP	0.297201356670532
chr1:26617162	1	26617162	0.000800564669478	SNP	0.363668674850013
chr1:26617376	1	26617376	0.000878898600103	SNP	0.367489430310045
chr1:26617388	1	26617388	0.0008685065466	SNP	0.367021520797932
chr1:26617393	1	26617393	0.000827256556359	SNP	0.365888215271425
chr1:26617396	1	26617396	0.000785061563387	SNP	0.362095267765846
chr1:26617401	1	26617401	0.000761105238158	SNP	0.359535800440343
chr1:26617402	1	26617402	0.000837375940034	SNP	0.366246489067118
chr1:26617406	1	26617406	0.000808920717257	SNP	0.364517052150488
chr1:26617422	1	26617422	0.000597545324164	SNP	0.341401450779231
chr1:26617427	1	26617427	0.000789545253841	SNP	0.362396705204102
chr1:26617433	1	26617433	0.0003916286566	SNP	0.306576697542455
chr1:26617954	1	26617954	0.000285099132122	SNP	0.286015356018668
chr1:26617955	1	26617955	0.000276984786578	SNP	0.284247009621895
chr1:26617966	1	26617966	0.000282488752519	SNP	0.285858920011613
chr1:26717131	1	26717131	0.000984515168454	SNP	0.374577193637958
chr1:27175932	1	27175932	0.000756896686005	SNP	0.359282012757979
chr1:27294381	1	27294381	0.000128884165597	SNP	0.242567940971629
chr1:28466687	1	28466687	0.000791857633062	SNP	0.36261223454108
chr1:28470632	1	28470632	0.000458092789333	SNP	0.320295647844601
chr1:28486931	1	28486931	0.000164160773147	SNP	0.256648195084594
chr1:28486954	1	28486954	0.000946174993337	SNP	0.371641665818612
chr1:28495446	1	28495446	0.000353475322161	SNP	0.299318261003748
chr1:28724698	1	28724698	0.000807730099894	SNP	0.364446524413253
chr1:28724796	1	28724796	0.000175348331196	SNP	0.260407890427417
chr1:28922494	1	28922494	0.00026504674552	SNP	0.28147029947147
chr1:29449382	1	29449382	0.000308725227458	SNP	0.290758214323762
chr1:29733260	1	29733260	0.000202230329323	SNP	0.265217018343449
chr1:29733295	1	29733295	6.64608858802e-05	SNP	0.199538989032671
chr1:29733423	1	29733423	0.000965312177717	SNP	0.372609577406996
chr1:29917206	1	29917206	0.000849799382179	SNP	0.366408287612374
chr1:29917721	1	29917721	0.000837380485362	SNP	0.366246489067118
chr1:29918363	1	29918363	8.99640428855e-05	SNP	0.221902420319788
chr1:29918497	1	29918497	0.000184613675408	SNP	0.261691018124131
chr1:30215053	1	30215053	0.000922422710072	SNP	0.370177109004042
chr1:30464734	1	30464734	0.000117983479426	SNP	0.237171776976756
chr1:30466168	1	30466168	9.33794180097e-05	SNP	0.224366020623448
chr1:30466288	1	30466288	0.000125197589882	SNP	0.2411884742526
chr1:30466830	1	30466830	8.67575089527e-05	SNP	0.21899968397629
chr1:30466951	1	30466951	1.16437143587e-05	SNP	0.154013660940634
chr1:30467026	1	30467026	1.23305630769e-05	SNP	0.155167936103928
chr1:30467656	1	30467656	0.000131614299093	SNP	0.24363414168596
chr1:30469458	1	30469458	9.14757017149e-05	SNP	0.22281407042392
chr1:30470504	1	30470504	1.33578740853e-05	SNP	0.15809559082247
chr1:30471138	1	30471138	0.000112796434509	SNP	0.234405981914376
chr1:30471405	1	30471405	1.17376084128e-05	SNP	0.154300701351897
chr1:30471722	1	30471722	0.000130335383053	SNP	0.24363414168596
chr1:30471907	1	30471907	0.000103956454711	SNP	0.230753152329701
chr1:30471999	1	30471999	9.13970265206e-05	SNP	0.22281407042392
chr1:30472002	1	30472002	0.000109490896486	SNP	0.23317200902581
chr1:30472042	1	30472042	0.000124247302598	SNP	0.2411884742526
chr1:30472451	1	30472451	4.38737872146e-05	SNP	0.199370894204911
chr1:30472601	1	30472601	1.90833235774e-05	SNP	0.168984343673608
chr1:30475259	1	30475259	0.000696300470186	SNP	0.354247092492885
chr1:30476623	1	30476623	0.000427043518123	SNP	0.313188381518148
chr1:30696814	1	30696814	0.000232366400031	SNP	0.272864997963295
chr1:30696966	1	30696966	0.000430478017686	SNP	0.313655357619359
chr1:31099884	1	31099884	0.000621747385246	SNP	0.343690895262649
chr1:31100154	1	31100154	0.000125060863472	SNP	0.2411884742526
chr1:31109223	1	31109223	0.000502530739285	SNP	0.326792189345727
chr1:31109361	1	31109361	0.000912585196749	SNP	0.369811644294573
chr1:31109371	1	31109371	0.000672994100476	SNP	0.350766610301747
chr1:31162388	1	31162388	0.00089713278398	SNP	0.368361093042125
chr1:34113375	1	34113375	0.000705399430887	SNP	0.355294055994992
chr1:34115082	1	34115082	0.000798844642868	SNP	0.363411363742929
chr1:34116292	1	34116292	7.0298389398e-05	SNP	0.202090400249674
chr1:34116342	1	34116342	9.22350440308e-05	SNP	0.223536173361872
chr1:34116435	1	34116435	6.37724791394e-05	SNP	0.199445093842866
chr1:34116587	1	34116587	6.51041615164e-05	SNP	0.199456995818148
chr1:34117598	1	34117598	0.000181959746619	SNP	0.26148419515602
chr1:34118081	1	34118081	0.000145317441279	SNP	0.249141108849153
chr1:34118213	1	34118213	0.000162798217338	SNP	0.256556413230947
chr1:34118274	1	34118274	0.000160145184602	SNP	0.255177137834485
chr1:34118282	1	34118282	0.000196264516583	SNP	0.263764488009132
chr1:34118289	1	34118289	0.000170306255973	SNP	0.259029549375846
chr1:34118315	1	34118315	0.000403693069561	SNP	0.308773686106985
chr1:34118352	1	34118352	0.000258838337629	SNP	0.279663664958037
chr1:34118360	1	34118360	0.000211640065858	SNP	0.267262437333399
chr1:34118362	1	34118362	0.000192728239377	SNP	0.263548292047386
chr1:34118365	1	34118365	0.000215754881203	SNP	0.268835912960241
chr1:34118366	1	34118366	0.000158961326477	SNP	0.254896414069364
chr1:34118372	1	34118372	0.000169762913696	SNP	0.259029549375846
chr1:34118375	1	34118375	0.000159770039035	SNP	0.255025244793664
chr1:34118376	1	34118376	0.000234855597236	SNP	0.273137197249945
chr1:34118423	1	34118423	0.000122878037547	SNP	0.240442163358757
chr1:34118451	1	34118451	0.000117491278928	SNP	0.236982696581688
chr1:34118459	1	34118459	0.000149188657115	SNP	0.250476139382997
chr1:34118511	1	34118511	0.000128663745785	SNP	0.242567940971629
chr1:34118525	1	34118525	0.000139639923585	SNP	0.246046553545654
chr1:34118550	1	34118550	0.00017880026215	SNP	0.261337516860417
chr1:34118959	1	34118959	0.000202397564059	SNP	0.265217018343449
chr1:34118980	1	34118980	0.000137486234042	SNP	0.245279501597562
chr1:34118998	1	34118998	0.0001017658647	SNP	0.229730169420058
chr1:34119023	1	34119023	0.000130102512504	SNP	0.243522323496626
chr1:34119035	1	34119035	7.67848395979e-05	SNP	0.209700160723557
chr1:34119117	1	34119117	9.83660203661e-05	SNP	0.226874600755806
chr1:34119147	1	34119147	5.48785213274e-05	SNP	0.199370894204911
chr1:34119204	1	34119204	0.000112191047754	SNP	0.234405981914376
chr1:34119227	1	34119227	0.000119557441846	SNP	0.238477528903571
chr1:34119246	1	34119246	0.000134511655293	SNP	0.244450094480195
chr1:34119269	1	34119269	0.000124425061966	SNP	0.2411884742526
chr1:34119279	1	34119279	0.000109173336127	SNP	0.23317200902581
chr1:34119455	1	34119455	0.00028616234743	SNP	0.28612566981013
chr1:34119489	1	34119489	0.000581656230499	SNP	0.339545011052212
chr1:34119710	1	34119710	0.000130877706831	SNP	0.24363414168596
chr1:34139008	1	34139008	0.000820208622316	SNP	0.365181074481393
chr1:34155961	1	34155961	0.000841804218637	SNP	0.366246489067118
chr1:34155991	1	34155991	0.000984610453458	SNP	0.374577193637958
chr1:34281007	1	34281007	0.000741945427556	SNP	0.358411340222411
chr1:34281111	1	34281111	0.000846161018012	SNP	0.366269125360478
chr1:34286575	1	34286575	0.000633184526872	SNP	0.345512830751153
chr1:34311881	1	34311881	0.000963175781696	SNP	0.372609577406996
chr1:34313799	1	34313799	0.000204506678037	SNP	0.26577995977269
chr1:34317681	1	34317681	0.000573065320378	SNP	0.33790375066855
chr1:34371006	1	34371006	0.000870936048582	SNP	0.367021520797932
chr1:34386145	1	34386145	0.000435926450854	SNP	0.315027901250847
chr1:35439817	1	35439817	0.000476605717184	SNP	0.323216381933934
chr1:35440393	1	35440393	0.000234103824608	SNP	0.273009687827831
chr1:35440617	1	35440617	0.000945630431911	SNP	0.371529910091761
chr1:35440972	1	35440972	0.000170669665439	SNP	0.259215692116264
chr1:35440990	1	35440990	0.000557706489759	SNP	0.335695499575443
chr1:35444545	1	35444545	0.000588580697168	SNP	0.340234525647783
chr1:35563040	1	35563040	0.0008343811395	SNP	0.366246489067118
chr1:35593023	1	35593023	0.000733691130693	SNP	0.357681558802193
chr1:35598379	1	35598379	0.000407431963439	SNP	0.309368334514275
chr1:36034419	1	36034419	0.000784933948696	SNP	0.362095267765846
chr1:36040886	1	36040886	0.00059260007803	SNP	0.340582705445557
chr1:36084089	1	36084089	0.000776836093124	SNP	0.361370369620651
chr1:36470520	1	36470520	8.30955895078e-05	SNP	0.214825137787958
chr1:36486440	1	36486440	0.000729551881103	SNP	0.356880996542889
chr1:36486573	1	36486573	0.000683944752954	SNP	0.35234398520887
chr1:36486634	1	36486634	0.000692476779437	SNP	0.353692992186457
chr1:36486697	1	36486697	0.00056534423752	SNP	0.336554122456232
chr1:36486701	1	36486701	0.000655308604536	SNP	0.3480483905082
chr1:36486714	1	36486714	0.000674244403179	SNP	0.350766610301747
chr1:36486727	1	36486727	0.000803770686071	SNP	0.364212000718501
chr1:36644261	1	36644261	0.000231474752962	SNP	0.272663463085466
chr1:37222765	1	37222765	0.000215175812461	SNP	0.268817468068772
chr1:37223681	1	37223681	0.0001539021498	SNP	0.253020132007201
chr1:37226238	1	37226238	0.000661179994034	SNP	0.348532178546539
chr1:37226862	1	37226862	0.000678711439417	SNP	0.35176397953211
chr1:37567130	1	37567130	0.000209593477943	SNP	0.266645429683805
chr1:37646220	1	37646220	0.000952714100641	SNP	0.372279099508861
chr1:37682347	1	37682347	0.000336547906549	SNP	0.297080940910887
chr1:37682941	1	37682941	0.000687415944794	SNP	0.352868019793222
chr1:37693779	1	37693779	0.000557947470388	SNP	0.335695499575443
chr1:38144988	1	38144988	0.000473284336233	SNP	0.322479543887162
chr1:38171298	1	38171298	0.000858975028199	SNP	0.366564474204889
chr1:38202566	1	38202566	9.80801169368e-05	SNP	0.226874600755806
chr1:38202771	1	38202771	0.00098869847818	SNP	0.375121216704156
chr1:38207623	1	38207623	0.000368765607887	SNP	0.301492705375461
chr1:38207654	1	38207654	0.000300825606205	SNP	0.288617876176794
chr1:38207703	1	38207703	0.000360940637041	SNP	0.300101231259864
chr1:38207829	1	38207829	0.000367831111558	SNP	0.301294782210291
chr1:38207921	1	38207921	0.000360625411564	SNP	0.300101231259864
chr1:38501173	1	38501173	0.000832187264368	SNP	0.366246489067118
chr1:38501510	1	38501510	0.000522473870999	SNP	0.32953425101348
chr1:38503394	1	38503394	0.000996953424698	SNP	0.376134833046113
chr1:39400286	1	39400286	0.000430776735463	SNP	0.313655357619359
chr1:39401026	1	39401026	0.000414988273634	SNP	0.311018453398441
chr1:39410967	1	39410967	0.000561123788153	SNP	0.336001249540256
chr1:39410973	1	39410973	0.000601879934691	SNP	0.341442887956412
chr1:39411015	1	39411015	0.000857621172267	SNP	0.366564474204889
chr1:39411017	1	39411017	0.000917449887946	SNP	0.370078555752103
chr1:39417795	1	39417795	0.000489222044579	SNP	0.325191900307334
chr1:39447722	1	39447722	0.000495580269821	SNP	0.326148797601341
chr1:39447729	1	39447729	0.000370467620805	SNP	0.301615521796949
chr1:39447736	1	39447736	0.000378675396515	SNP	0.303646195086388
chr1:39447739	1	39447739	0.000408891366424	SNP	0.309749214585203
chr1:39447751	1	39447751	0.000418471374474	SNP	0.311450206306545
chr1:39447779	1	39447779	0.000412852564764	SNP	0.310922332437762
chr1:39447797	1	39447797	0.000374923405618	SNP	0.30270884445295
chr1:39449001	1	39449001	0.00025225562393	SNP	0.277221208523561
chr1:39449104	1	39449104	0.000280370913478	SNP	0.285027177613587
chr1:39449179	1	39449179	0.000367543596078	SNP	0.301294782210291
chr1:39449246	1	39449246	0.00024080945896	SNP	0.274011655815655
chr1:39449247	1	39449247	0.000409991717941	SNP	0.309979533473208
chr1:39449436	1	39449436	0.000490807581591	SNP	0.325480459428251
chr1:39449439	1	39449439	0.000253988018601	SNP	0.277986150270939
chr1:39449440	1	39449440	0.000399772006306	SNP	0.308146929290188
chr1:39449449	1	39449449	0.000394266450983	SNP	0.306987155440633
chr1:39449476	1	39449476	0.000386493935708	SNP	0.305877344022973
chr1:39454259	1	39454259	0.000492445683783	SNP	0.325801735494346
chr1:39474224	1	39474224	3.70459106504e-05	SNP	0.189508642139667
chr1:39569996	1	39569996	8.88461102467e-07	SNP	0.0746653886987086
chr1:39580677	1	39580677	0.000840758929825	SNP	0.366246489067118
chr1:39585923	1	39585923	0.000913336383551	SNP	0.369898252406508
chr1:39656310	1	39656310	0.000727565784369	SNP	0.356547213396244
chr1:39656600	1	39656600	0.000629104288417	SNP	0.34454687509806
chr1:39851272	1	39851272	0.000194758756328	SNP	0.263701228623961
chr1:39855294	1	39855294	0.000155253476334	SNP	0.253020132007201
chr1:39857590	1	39857590	4.270002162e-05	SNP	0.199370894204911
chr1:39857720	1	39857720	4.05481087565e-05	SNP	0.195110714001991
chr1:39858526	1	39858526	0.000193138254729	SNP	0.263596834465464
chr1:39859270	1	39859270	0.00033478940709	SNP	0.296848785355156
chr1:39869445	1	39869445	0.000460821427617	SNP	0.32073413843016
chr1:40074493	1	40074493	0.000653607084652	SNP	0.347863055123125
chr1:40075093	1	40075093	0.000673469358589	SNP	0.350766610301747
chr1:40075877	1	40075877	0.000875572234606	SNP	0.367222546634644
chr1:40283522	1	40283522	0.00080677525477	SNP	0.364362192414663
chr1:40284578	1	40284578	0.00068055449006	SNP	0.351938715442889
chr1:40318260	1	40318260	0.000490655551057	SNP	0.325480459428251
chr1:40318264	1	40318264	0.000381183172628	SNP	0.304181872086576
chr1:40436387	1	40436387	0.000624125132418	SNP	0.343988407067894
chr1:40436394	1	40436394	0.000606004263145	SNP	0.341844030419853
chr1:40436447	1	40436447	0.00063362172294	SNP	0.345512830751153
chr1:40436556	1	40436556	0.000441835820231	SNP	0.316698740452353
chr1:40436860	1	40436860	0.000717791195339	SNP	0.35577838289636
chr1:40480536	1	40480536	6.2387653016e-05	SNP	0.199370894204911
chr1:40515021	1	40515021	0.000930563402387	SNP	0.370704134593351
chr1:40574613	1	40574613	2.99727423807e-05	SNP	0.182901612032229
chr1:40586319	1	40586319	0.000477393684018	SNP	0.32349275382266
chr1:40611392	1	40611392	0.000231791362342	SNP	0.272663463085466
chr1:40611586	1	40611586	0.000198097728588	SNP	0.264384933982881
chr1:40611587	1	40611587	0.000163649869176	SNP	0.256648195084594
chr1:40611815	1	40611815	0.000306357098003	SNP	0.289946342239883
chr1:40611818	1	40611818	0.000224319122796	SNP	0.271382232218271
chr1:40611826	1	40611826	0.000290327955985	SNP	0.287290514335707
chr1:40611830	1	40611830	0.000182267218649	SNP	0.261650635301771
chr1:40611836	1	40611836	0.000216776056582	SNP	0.269272135914149
chr1:40611862	1	40611862	0.000226087951792	SNP	0.271897577594209
chr1:40611863	1	40611863	0.000204733174549	SNP	0.26582263508045
chr1:40612102	1	40612102	0.000195390987891	SNP	0.263764488009132
chr1:40612149	1	40612149	0.000146535837976	SNP	0.249418369066844
chr1:40612156	1	40612156	0.000200061552448	SNP	0.265008245508122
chr1:40612315	1	40612315	0.000135022980703	SNP	0.244642387902434
chr1:40612318	1	40612318	0.000144175684453	SNP	0.248434739507222
chr1:40612321	1	40612321	0.00013171193696	SNP	0.24363414168596
chr1:40612332	1	40612332	0.000421316488682	SNP	0.311672260446651
chr1:40612334	1	40612334	0.000123302362152	SNP	0.240868028286358
chr1:40612349	1	40612349	0.000148012306775	SNP	0.250030481308537
chr1:40612352	1	40612352	0.000136629842527	SNP	0.245279501597562
chr1:40612392	1	40612392	0.000138966625273	SNP	0.245803613941129
chr1:40612398	1	40612398	0.000211840445406	SNP	0.267371615191279
chr1:40612436	1	40612436	0.000144314159388	SNP	0.248434739507222
chr1:40612444	1	40612444	0.00014531895045	SNP	0.249141108849153
chr1:40612458	1	40612458	0.000149901952038	SNP	0.251197056670273
chr1:40612482	1	40612482	0.000535262163843	SNP	0.331920240952717
chr1:40612499	1	40612499	0.000140853659335	SNP	0.246614928846834
chr1:40612601	1	40612601	0.000283670003658	SNP	0.286015356018668
chr1:40612945	1	40612945	0.000274915282928	SNP	0.283352540070911
chr1:40613051	1	40613051	0.000176471625377	SNP	0.260979423019306
chr1:40613251	1	40613251	0.000209408094157	SNP	0.266645429683805
chr1:40613699	1	40613699	0.000314104319755	SNP	0.292317979290154
chr1:40613706	1	40613706	0.00031397608948	SNP	0.292317979290154
chr1:40614376	1	40614376	0.000171961863879	SNP	0.259492003164553
chr1:40614383	1	40614383	0.00018048978496	SNP	0.261337516860417
chr1:40615046	1	40615046	0.000222276455135	SNP	0.270666349191352
chr1:40615709	1	40615709	0.000188851538436	SNP	0.262621773007731
chr1:40617363	1	40617363	0.000370687571831	SNP	0.301712058046306
chr1:40617463	1	40617463	0.000214152399325	SNP	0.268298428731012
chr1:40617882	1	40617882	0.000224597587855	SNP	0.271438750371432
chr1:40617884	1	40617884	0.000226051813205	SNP	0.271897577594209
chr1:40622376	1	40622376	0.000521973494131	SNP	0.329366049484344
chr1:40622534	1	40622534	0.000350699557817	SNP	0.299318261003748
chr1:40622706	1	40622706	0.000384197531632	SNP	0.305191871877015
chr1:40623133	1	40623133	0.00049651678094	SNP	0.326309545614659
chr1:40623144	1	40623144	0.000399937466618	SNP	0.308146929290188
chr1:40623568	1	40623568	0.000353737534817	SNP	0.299318261003748
chr1:40625847	1	40625847	0.000335633659256	SNP	0.296953084467217
chr1:40625855	1	40625855	0.000536832571108	SNP	0.332141001648892
chr1:40626182	1	40626182	0.000387033420499	SNP	0.306039182193111
chr1:40770058	1	40770058	0.000734171645828	SNP	0.357724593537027
chr1:41201174	1	41201174	0.000480738496937	SNP	0.323816240486636
chr1:41598270	1	41598270	0.000352114724703	SNP	0.299318261003748
chr1:41598500	1	41598500	0.000297884241039	SNP	0.288586849158407
chr1:41598677	1	41598677	0.000329856043449	SNP	0.295891672992593
chr1:41598694	1	41598694	0.00010568840338	SNP	0.231210691029677
chr1:41598736	1	41598736	0.000387907940197	SNP	0.306039182193111
chr1:41598854	1	41598854	0.000357790893463	SNP	0.299655871526924
chr1:41598876	1	41598876	0.000345185835435	SNP	0.298425880979802
chr1:41599095	1	41599095	0.000112774481173	SNP	0.234405981914376
chr1:41599150	1	41599150	0.000109371586293	SNP	0.23317200902581
chr1:41599154	1	41599154	0.000291657874573	SNP	0.287316537053755
chr1:41599157	1	41599157	0.000316513340439	SNP	0.292863028017735
chr1:41703346	1	41703346	0.000212703297761	SNP	0.267609477690772
chr1:42140178	1	42140178	0.000229358947192	SNP	0.27238189492491
chr1:42140286	1	42140286	0.000277441366232	SNP	0.284576385562065
chr1:42140421	1	42140421	0.000108133414936	SNP	0.232915547523709
chr1:42143327	1	42143327	0.000718565410886	SNP	0.355786834086356
chr1:42144052	1	42144052	0.000399567671	SNP	0.308146929290188
chr1:42166945	1	42166945	0.000813678506069	SNP	0.364686328244692
chr1:42196966	1	42196966	0.000500157304735	SNP	0.326406579581982
chr1:42198224	1	42198224	0.000159197602269	SNP	0.254924882341039
chr1:42198250	1	42198250	0.00015407412619	SNP	0.253020132007201
chr1:42198646	1	42198646	0.000235995458129	SNP	0.273252591787511
chr1:42198679	1	42198679	0.000204155406975	SNP	0.265725603423424
chr1:42198836	1	42198836	2.7549817229e-05	SNP	0.18163051737893
chr1:42198861	1	42198861	0.000176398747105	SNP	0.260979423019306
chr1:42198938	1	42198938	0.000145326526804	SNP	0.249141108849153
chr1:42199049	1	42199049	1.99534443309e-05	SNP	0.17064314601124
chr1:42199069	1	42199069	2.18817057638e-05	SNP	0.173353051509718
chr1:42205352	1	42205352	0.000172421036413	SNP	0.259492003164553
chr1:43093856	1	43093856	0.000570685029484	SNP	0.337310380390919
chr1:43318305	1	43318305	0.000131875851194	SNP	0.24363414168596
chr1:43318585	1	43318585	0.000636076602845	SNP	0.345789377961663
chr1:43318914	1	43318914	0.000652002324075	SNP	0.347578842607671
chr1:43318933	1	43318933	0.000795133679183	SNP	0.363085853868752
chr1:43318988	1	43318988	0.000669755889828	SNP	0.35011333970465
chr1:43319338	1	43319338	0.000641729494686	SNP	0.346366162700518
chr1:43319963	1	43319963	0.000723441591279	SNP	0.356071618877885
chr1:43595329	1	43595329	0.000269054693393	SNP	0.282187096781264
chr1:43868066	1	43868066	0.000738203824002	SNP	0.358154348587289
chr1:43909253	1	43909253	0.000619286169767	SNP	0.343548883162198
chr1:43917200	1	43917200	0.000824150342774	SNP	0.365593841393806
chr1:44387548	1	44387548	0.000252048549922	SNP	0.277221208523561
chr1:44387799	1	44387799	0.000503204420015	SNP	0.326972921950701
chr1:44387832	1	44387832	0.000716522937436	SNP	0.35577838289636
chr1:44388457	1	44388457	0.000452932574086	SNP	0.318876010559728
chr1:44388464	1	44388464	0.000400026296437	SNP	0.308146929290188
chr1:44388482	1	44388482	0.00036879245683	SNP	0.301492705375461
chr1:44408243	1	44408243	0.000323386128081	SNP	0.294611943917188
chr1:44408293	1	44408293	0.000589125689795	SNP	0.340234525647783
chr1:44408351	1	44408351	6.19536215681e-05	SNP	0.199370894204911
chr1:44408789	1	44408789	0.000193163252038	SNP	0.263596834465464
chr1:44594710	1	44594710	5.84693789623e-06	SNP	0.140332097107429
chr1:44595161	1	44595161	0.000505881113046	SNP	0.327322937511558
chr1:44596065	1	44596065	0.000146766110674	SNP	0.249453647715556
chr1:44597123	1	44597123	0.000201257968685	SNP	0.265008245508122
chr1:44597311	1	44597311	0.000203207083872	SNP	0.265482160510321
chr1:44597721	1	44597721	0.000683348328381	SNP	0.352335167306112
chr1:44597929	1	44597929	2.03246976327e-05	SNP	0.171058386125207
chr1:44598398	1	44598398	6.24569936217e-05	SNP	0.199370894204911
chr1:44598549	1	44598549	5.70214592576e-05	SNP	0.199370894204911
chr1:44598555	1	44598555	4.57155518548e-05	SNP	0.199370894204911
chr1:44598619	1	44598619	4.62416931991e-05	SNP	0.199370894204911
chr1:44598726	1	44598726	2.29823308184e-05	SNP	0.174553988608124
chr1:44598872	1	44598872	5.26046473402e-05	SNP	0.199370894204911
chr1:44599141	1	44599141	0.000184627995746	SNP	0.261691018124131
chr1:44599419	1	44599419	0.000171133021207	SNP	0.259492003164553
chr1:44599492	1	44599492	0.000189353951133	SNP	0.262640693770914
chr1:44599537	1	44599537	0.000218334184514	SNP	0.269630310479424
chr1:44599548	1	44599548	0.000187633002759	SNP	0.26206693621353
chr1:44599709	1	44599709	0.000255312879672	SNP	0.278477792301974
chr1:44599715	1	44599715	0.000215210854696	SNP	0.268817468068772
chr1:44599724	1	44599724	0.000184753720344	SNP	0.261691018124131
chr1:44599729	1	44599729	8.29745539048e-05	SNP	0.214825137787958
chr1:44599843	1	44599843	0.000203950341508	SNP	0.265725603423424
chr1:44599904	1	44599904	0.000168615790739	SNP	0.258632333546009
chr1:44599948	1	44599948	6.1121543294e-05	SNP	0.199370894204911
chr1:44599953	1	44599953	5.51558294362e-05	SNP	0.199370894204911
chr1:44600036	1	44600036	0.00016832260644	SNP	0.258620559109088
chr1:44600047	1	44600047	0.000201451082601	SNP	0.265008245508122
chr1:44600085	1	44600085	0.000187444579801	SNP	0.26206693621353
chr1:44600306	1	44600306	0.000222373767391	SNP	0.270666349191352
chr1:44600433	1	44600433	0.000224122373956	SNP	0.271367004739472
chr1:44600557	1	44600557	6.6813487649e-05	SNP	0.199543258044867
chr1:44601088	1	44601088	0.000204807911496	SNP	0.26582263508045
chr1:44601153	1	44601153	0.000178724598875	SNP	0.261337516860417
chr1:44601158	1	44601158	4.70411393829e-05	SNP	0.199370894204911
chr1:44601170	1	44601170	0.000192649966251	SNP	0.263548292047386
chr1:44601173	1	44601173	5.54460860461e-05	SNP	0.199370894204911
chr1:44601180	1	44601180	7.10377880863e-05	SNP	0.202090400249674
chr1:44601373	1	44601373	6.57431639244e-05	SNP	0.199456995818148
chr1:44601388	1	44601388	6.21674703896e-05	SNP	0.199370894204911
chr1:44601415	1	44601415	0.00020434179036	SNP	0.26577995977269
chr1:44601422	1	44601422	0.000182919389687	SNP	0.261691018124131
chr1:44601517	1	44601517	6.26902009379e-05	SNP	0.199370894204911
chr1:44601608	1	44601608	0.000228556614048	SNP	0.272318955505249
chr1:44602226	1	44602226	0.000116321155738	SNP	0.236062423138931
chr1:44602231	1	44602231	7.49010015269e-05	SNP	0.207362098895568
chr1:44602239	1	44602239	0.000171952667411	SNP	0.259492003164553
chr1:44602280	1	44602280	0.000516291876422	SNP	0.328574401214165
chr1:44602379	1	44602379	0.000213556798048	SNP	0.268003515695305
chr1:44602387	1	44602387	0.000196988914927	SNP	0.264195173248446
chr1:44602718	1	44602718	0.000200394838077	SNP	0.265008245508122
chr1:44626978	1	44626978	0.000931259247089	SNP	0.370704134593351
chr1:44834359	1	44834359	6.8748502113e-05	SNP	0.201261550898898
chr1:44837025	1	44837025	0.00040905078831	SNP	0.309806239605287
chr1:44838203	1	44838203	0.000381563018463	SNP	0.304321789672672
chr1:44838721	1	44838721	0.000396798189827	SNP	0.307530842060064
chr1:44839134	1	44839134	0.000343721510616	SNP	0.298324860481838
chr1:44839507	1	44839507	0.00033960329944	SNP	0.297201356670532
chr1:44839537	1	44839537	0.00034144832909	SNP	0.297610393615123
chr1:44841182	1	44841182	0.000214135485507	SNP	0.268298428731012
chr1:44841545	1	44841545	0.000715027392634	SNP	0.355730173131447
chr1:44842803	1	44842803	0.000756673536895	SNP	0.359282012757979
chr1:44941133	1	44941133	0.000168494962365	SNP	0.258632333546009
chr1:45068878	1	45068878	0.000656289118593	SNP	0.3480483905082
chr1:45145007	1	45145007	0.000331350188489	SNP	0.29609290675292
chr1:45146529	1	45146529	0.000475641933294	SNP	0.32285705486419
chr1:45574978	1	45574978	0.000602397375962	SNP	0.341442887956412
chr1:45915709	1	45915709	0.000367944465916	SNP	0.301294782210291
chr1:45915713	1	45915713	0.000244335544689	SNP	0.274817222178805
chr1:45915719	1	45915719	0.000319138081327	SNP	0.293508265726758
chr1:45915733	1	45915733	0.000482153473724	SNP	0.323816240486636
chr1:45915766	1	45915766	0.000284269003467	SNP	0.286015356018668
chr1:46493727	1	46493727	0.000336683314533	SNP	0.297080940910887
chr1:46643783	1	46643783	0.000514162316406	SNP	0.328145450257536
chr1:46643974	1	46643974	0.000934502581064	SNP	0.370704134593351
chr1:46644111	1	46644111	0.000499296728341	SNP	0.326406579581982
chr1:46644236	1	46644236	0.000513571630969	SNP	0.328145450257536
chr1:46644247	1	46644247	0.000582584805048	SNP	0.339612518478334
chr1:46648767	1	46648767	0.00068234318505	SNP	0.352323195538603
chr1:47282276	1	47282276	0.000650139381148	SNP	0.347426779323193
chr1:47282321	1	47282321	0.000655752185188	SNP	0.3480483905082
chr1:48823451	1	48823451	0.000990478986958	SNP	0.375370283579137
chr1:48826909	1	48826909	0.000987937212321	SNP	0.375121216704156
chr1:48832961	1	48832961	0.000563773458103	SNP	0.336163413174267
chr1:48952246	1	48952246	0.000404043314885	SNP	0.308922487920507
chr1:48998150	1	48998150	0.000895214545277	SNP	0.368276776616056
chr1:49801076	1	49801076	0.00026839545284	SNP	0.282057688987722
chr1:50602488	1	50602488	0.000753883028828	SNP	0.359184379881701
chr1:50602920	1	50602920	0.000524069532578	SNP	0.32998900480096
chr1:50602932	1	50602932	0.000558590877156	SNP	0.335912839651485
chr1:51120028	1	51120028	0.000147476037721	SNP	0.250017752303142
chr10:284890	10	284890	0.000685569730178	SNP	0.352531399061886
chr10:285004	10	285004	0.00067059935186	SNP	0.350168108984745
chr10:548084	10	548084	0.000744677073213	SNP	0.3584146024502
chr10:548147	10	548147	0.00068859280538	SNP	0.352998671442308
chr10:548380	10	548380	0.000575339002391	SNP	0.338528479396481
chr10:548431	10	548431	0.000511091983108	SNP	0.328013634172817
chr10:548830	10	548830	0.000556069454238	SNP	0.335644674615566
chr10:548931	10	548931	0.000561552301295	SNP	0.336001249540256
chr10:549033	10	549033	0.00059852501644	SNP	0.341402438731857
chr10:549135	10	549135	0.000634760562015	SNP	0.345519595262185
chr10:549147	10	549147	0.000606438067012	SNP	0.341878813746559
chr10:549666	10	549666	0.000591924872412	SNP	0.340541300268723
chr10:549869	10	549869	0.000527370925441	SNP	0.330459704719882
chr10:549882	10	549882	0.00056069127035	SNP	0.336001249540256
chr10:549906	10	549906	0.000606672425717	SNP	0.34188726260011
chr10:550238	10	550238	0.000577835318831	SNP	0.339326436923113
chr10:550448	10	550448	0.000537055946847	SNP	0.332141001648892
chr10:550494	10	550494	0.000584628980073	SNP	0.339835017922698
chr10:550525	10	550525	0.000579676669169	SNP	0.339542713866583
chr10:550612	10	550612	0.000590089339946	SNP	0.340242600627227
chr10:550879	10	550879	0.000544374961027	SNP	0.333770991439892
chr10:551189	10	551189	0.0005213099666	SNP	0.329183486376308
chr10:551462	10	551462	0.000368805240278	SNP	0.301492705375461
chr10:551967	10	551967	0.000291828139489	SNP	0.287355108998073
chr10:633381	10	633381	0.000879077815167	SNP	0.367489430310045
chr10:633461	10	633461	0.000621547433358	SNP	0.343690895262649
chr10:633467	10	633467	0.000654381851457	SNP	0.347918829577414
chr10:635119	10	635119	0.000981966623088	SNP	0.374237628267991
chr10:678960	10	678960	0.000322881672712	SNP	0.294509916505674
chr10:680904	10	680904	0.000542338203255	SNP	0.333174271847242
chr10:680982	10	680982	0.00063831024615	SNP	0.345942749039287
chr10:703869	10	703869	0.000550398662106	SNP	0.334419130987562
chr10:802559	10	802559	0.000500128919021	SNP	0.326406579581982
chr10:803048	10	803048	0.000481577699368	SNP	0.323816240486636
chr10:803055	10	803055	0.000431297126568	SNP	0.313683127413457
chr10:928989	10	928989	0.000280605479226	SNP	0.285102928854147
chr10:2053965	10	2053965	0.000857927802569	SNP	0.366564474204889
chr10:2054103	10	2054103	0.000948779640153	SNP	0.372001303646247
chr10:2054231	10	2054231	0.000849698476715	SNP	0.366408287612374
chr10:2054426	10	2054426	0.000170196517436	SNP	0.259029549375846
chr10:2054428	10	2054428	0.000172139219309	SNP	0.259492003164553
chr10:2054470	10	2054470	0.00025101748286	SNP	0.277198768238838
chr10:2054480	10	2054480	0.000241276241933	SNP	0.274175901957723
chr10:2054523	10	2054523	5.30713271904e-05	SNP	0.199370894204911
chr10:2054525	10	2054525	0.000102428350686	SNP	0.229937114083848
chr10:2054666	10	2054666	4.97424615273e-05	SNP	0.199370894204911
chr10:2055052	10	2055052	2.53729830405e-05	SNP	0.177886935752693
chr10:2055088	10	2055088	1.71075081625e-05	SNP	0.166153197729131
chr10:2055120	10	2055120	0.000125643396463	SNP	0.2411884742526
chr10:2055155	10	2055155	4.25093634287e-05	SNP	0.199370894204911
chr10:2055285	10	2055285	2.09349581175e-05	SNP	0.171875630759219
chr10:2055342	10	2055342	1.81290590052e-05	SNP	0.168870822826189
chr10:2055846	10	2055846	1.32654093805e-05	SNP	0.15809559082247
chr10:2055934	10	2055934	2.68501004533e-05	SNP	0.180789775307522
chr10:2056192	10	2056192	0.000497258455319	SNP	0.326365217976865
chr10:2056319	10	2056319	1.31078072915e-06	SNP	0.0878093097444322
chr10:2056408	10	2056408	0.000198142926587	SNP	0.264384933982881
chr10:2150284	10	2150284	0.000757789425336	SNP	0.359339576058436
chr10:2225345	10	2225345	8.79076994077e-05	SNP	0.220129348337985
chr10:2417201	10	2417201	0.000958881499671	SNP	0.372454316167921
chr10:2417254	10	2417254	0.000831705346414	SNP	0.366246489067118
chr10:2469335	10	2469335	0.000802462832153	SNP	0.363975383728254
chr10:2545374	10	2545374	0.000589156419795	SNP	0.340234525647783
chr10:3322409	10	3322409	0.00075983688358	SNP	0.359339576058436
chr10:3323258	10	3323258	0.000867868256797	SNP	0.367021520797932
chr10:3323261	10	3323261	0.000896723288797	SNP	0.368332726405299
chr10:3323301	10	3323301	0.000797537532676	SNP	0.363281784495084
chr10:3516049	10	3516049	0.000723834900949	SNP	0.356071618877885
chr10:3531590	10	3531590	0.000797614598899	SNP	0.363281784495084
chr10:3532219	10	3532219	0.000359631296402	SNP	0.299847416837365
chr10:3583495	10	3583495	0.000347653981056	SNP	0.298425880979802
chr10:3583611	10	3583611	3.61233497621e-05	SNP	0.18909639810165
chr10:3805411	10	3805411	0.000513456808473	SNP	0.328145450257536
chr10:4716931	10	4716931	0.000446802923292	SNP	0.317994282784085
chr10:4722672	10	4722672	0.00073390775068	SNP	0.357681558802193
chr10:4736280	10	4736280	0.000506396942447	SNP	0.327322937511558
chr10:4736294	10	4736294	0.000689116652447	SNP	0.353124451503327
chr10:4736303	10	4736303	0.000680609263444	SNP	0.351938715442889
chr10:4736896	10	4736896	0.0002228331156	SNP	0.270915649700578
chr10:4737254	10	4737254	0.000514099789345	SNP	0.328145450257536
chr10:4737276	10	4737276	0.000541316287018	SNP	0.332701129472384
chr10:4737530	10	4737530	0.000398289115478	SNP	0.308146929290188
chr10:4737549	10	4737549	0.000435046679404	SNP	0.314718150446722
chr10:4737594	10	4737594	0.000764347002963	SNP	0.359884387881215
chr10:4737606	10	4737606	0.000775969918794	SNP	0.36132025827526
chr10:4737624	10	4737624	0.000657560485177	SNP	0.3480483905082
chr10:4737993	10	4737993	0.000721891465098	SNP	0.356071618877885
chr10:4738077	10	4738077	0.000735212537546	SNP	0.357771086803564
chr10:4738156	10	4738156	0.00060358374952	SNP	0.341442887956412
chr10:4738393	10	4738393	0.000741306410945	SNP	0.358411340222411
chr10:4738472	10	4738472	0.000715717958563	SNP	0.355730173131447
chr10:4738559	10	4738559	0.000767018455629	SNP	0.360014960765278
chr10:4738787	10	4738787	0.000777505268279	SNP	0.361413168726684
chr10:4738820	10	4738820	0.000738481159161	SNP	0.358154348587289
chr10:4738942	10	4738942	0.000719427181572	SNP	0.355786834086356
chr10:4738996	10	4738996	0.000747952193443	SNP	0.358536422129777
chr10:4739030	10	4739030	0.000578680389161	SNP	0.339504139289178
chr10:4739036	10	4739036	0.000646809534215	SNP	0.347255699892678
chr10:4739055	10	4739055	0.000814661975872	SNP	0.364801389836545
chr10:4744049	10	4744049	0.000973327308771	SNP	0.373274795822519
chr10:4746104	10	4746104	0.00083745025805	SNP	0.366246489067118
chr10:4746152	10	4746152	0.000750515642642	SNP	0.358799970593302
chr10:4746159	10	4746159	0.000638779819597	SNP	0.345987414319964
chr10:4746174	10	4746174	0.00088726862894	SNP	0.367800260761171
chr10:4746195	10	4746195	0.000778613107544	SNP	0.361448272298267
chr10:4746198	10	4746198	0.000841559947516	SNP	0.366246489067118
chr10:4746273	10	4746273	0.000708062363955	SNP	0.355360358864091
chr10:4746313	10	4746313	0.000749818124223	SNP	0.358693608047157
chr10:4746354	10	4746354	0.000763468679391	SNP	0.359720297776636
chr10:4746360	10	4746360	0.000672687779712	SNP	0.350766610301747
chr10:4746452	10	4746452	0.00076641493581	SNP	0.360014960765278
chr10:4746461	10	4746461	0.000846033153707	SNP	0.366269125360478
chr10:4746466	10	4746466	0.000728878367587	SNP	0.356778715421339
chr10:4746469	10	4746469	0.000696952040711	SNP	0.354347885327112
chr10:4746478	10	4746478	0.000610568489249	SNP	0.342583010830277
chr10:4746504	10	4746504	0.000796568065466	SNP	0.363226915272458
chr10:4746638	10	4746638	0.000946518779232	SNP	0.371654073417741
chr10:4746783	10	4746783	0.000523471740928	SNP	0.329717234371011
chr10:4746785	10	4746785	0.000858046528161	SNP	0.366564474204889
chr10:4747147	10	4747147	0.000274092382702	SNP	0.283035629210057
chr10:4757824	10	4757824	0.00071693073684	SNP	0.35577838289636
chr10:4768323	10	4768323	0.000845161349316	SNP	0.366269125360478
chr10:5373230	10	5373230	0.000581114782408	SNP	0.339545011052212
chr10:5373340	10	5373340	0.000880929796978	SNP	0.367543050829959
chr10:5374497	10	5374497	0.000201359738294	SNP	0.265008245508122
chr10:5452191	10	5452191	0.000547701750036	SNP	0.334205327331526
chr10:5452210	10	5452210	0.000788515921768	SNP	0.362202351342487
chr10:7228262	10	7228262	0.000599527519508	SNP	0.341432871926309
chr10:7403352	10	7403352	0.000681447631105	SNP	0.352112676729364
chr10:7403689	10	7403689	0.000531035469556	SNP	0.331325887862012
chr10:8189886	10	8189886	0.000362353474184	SNP	0.300278833205336
chr10:9174872	10	9174872	0.000674291860384	SNP	0.350766610301747
chr10:9441051	10	9441051	0.000607707164702	SNP	0.342150687751072
chr10:9441064	10	9441064	0.000327587970351	SNP	0.295395384641619
chr10:9441067	10	9441067	0.000238667592854	SNP	0.273803100963015
chr10:9441068	10	9441068	0.000207395188598	SNP	0.266170350419944
chr10:9495961	10	9495961	0.000184838226492	SNP	0.261691018124131
chr10:9503328	10	9503328	0.00087495137841	SNP	0.367220276954802
chr10:9503330	10	9503330	0.000943814629775	SNP	0.371400790723791
chr10:9503350	10	9503350	0.000841213359471	SNP	0.366246489067118
chr10:9503368	10	9503368	0.00090612866478	SNP	0.369213588051642
chr10:9503474	10	9503474	0.000780209193087	SNP	0.361584761877448
chr10:9503491	10	9503491	0.000790322820637	SNP	0.362486488718942
chr10:9503543	10	9503543	0.000964900049254	SNP	0.372609577406996
chr10:9503752	10	9503752	0.000946496583383	SNP	0.371654073417741
chr10:9503763	10	9503763	0.000913434516517	SNP	0.369907645738498
chr10:9504766	10	9504766	0.00018273193522	SNP	0.261691018124131
chr10:9551427	10	9551427	0.000844803330973	SNP	0.366269125360478
chr10:9551470	10	9551470	0.000810175904748	SNP	0.364673281761693
chr10:9558912	10	9558912	0.000746177362735	SNP	0.35849505506986
chr10:9559839	10	9559839	0.000529602227	SNP	0.330813093801217
chr10:9561481	10	9561481	0.000746109834662	SNP	0.35849505506986
chr10:9561949	10	9561949	0.000807949079131	SNP	0.364446524413253
chr10:9562223	10	9562223	0.000868733863928	SNP	0.367021520797932
chr10:9563235	10	9563235	0.000870493539331	SNP	0.367021520797932
chr10:9565459	10	9565459	0.000891429438281	SNP	0.368010088514131
chr10:9584444	10	9584444	0.000240405882739	SNP	0.274011655815655
chr10:9584874	10	9584874	0.000246347001471	SNP	0.275501740779947
chr10:9593130	10	9593130	0.000256073822164	SNP	0.278598442518001
chr10:9595634	10	9595634	0.000284326906493	SNP	0.286015356018668
chr10:9626073	10	9626073	0.000344986078524	SNP	0.298425880979802
chr10:9633202	10	9633202	0.000762508043165	SNP	0.359720297776636
chr10:9633254	10	9633254	0.00081395580699	SNP	0.364686328244692
chr10:9648139	10	9648139	0.000897082068421	SNP	0.368361093042125
chr10:9648176	10	9648176	0.000711632946826	SNP	0.355368065031863
chr10:9664601	10	9664601	0.00062013214343	SNP	0.343638129784423
chr10:9676601	10	9676601	0.000847019899721	SNP	0.366269125360478
chr10:9678370	10	9678370	0.000729284832911	SNP	0.356803893308538
chr10:9764992	10	9764992	0.000493818669889	SNP	0.326085027365448
chr10:9866625	10	9866625	0.000786748836823	SNP	0.362136765455863
chr10:9867813	10	9867813	0.00099722735033	SNP	0.376134833046113
chr10:9867814	10	9867814	0.000940434417562	SNP	0.371059393200942
chr10:9869264	10	9869264	0.0006727425081	SNP	0.350766610301747
chr10:9870255	10	9870255	0.000394046654849	SNP	0.306987155440633
chr10:9929375	10	9929375	0.000213055657637	SNP	0.267882925316072
chr10:9929415	10	9929415	0.000634133477386	SNP	0.345519595262185
chr10:9946300	10	9946300	0.000885948360536	SNP	0.367800260761171
chr10:9946713	10	9946713	0.000961789296108	SNP	0.372609577406996
chr10:10438475	10	10438475	0.000419718330656	SNP	0.311538410355623
chr10:10579419	10	10579419	0.000945771348109	SNP	0.371532154946824
chr10:10632104	10	10632104	2.60150403712e-05	SNP	0.178765224675948
chr10:10632388	10	10632388	0.000190406998144	SNP	0.26304807487395
chr10:10632417	10	10632417	0.000132540166687	SNP	0.243981640192735
chr10:10632601	10	10632601	0.000600895005229	SNP	0.341442887956412
chr10:10633343	10	10633343	0.000688511998669	SNP	0.352987648012194
chr10:10738032	10	10738032	0.000985162991417	SNP	0.374739494410976
chr10:10836572	10	10836572	0.000793622614257	SNP	0.362841223490072
chr10:10839784	10	10839784	0.000170334386556	SNP	0.259029549375846
chr10:10839973	10	10839973	0.00051777021373	SNP	0.328580905249825
chr10:10879365	10	10879365	0.000891702422416	SNP	0.368022753549726
chr10:10879474	10	10879474	0.000323717048785	SNP	0.294611943917188
chr10:10928671	10	10928671	0.000140270257498	SNP	0.246385000600297
chr10:10930051	10	10930051	0.000988724353104	SNP	0.375121216704156
chr10:10937443	10	10937443	0.000399902963776	SNP	0.308146929290188
chr10:10945668	10	10945668	0.000651812197667	SNP	0.347578842607671
chr10:10946529	10	10946529	0.000837187691784	SNP	0.366246489067118
chr10:10956830	10	10956830	0.000856475212204	SNP	0.366550275931446
chr10:10959106	10	10959106	0.000820877429792	SNP	0.365295945827714
chr10:10959849	10	10959849	0.000494240304515	SNP	0.326085027365448
chr10:10972601	10	10972601	0.000995163346997	SNP	0.376088543907663
chr10:10972859	10	10972859	0.00062427767268	SNP	0.343996358229938
chr10:10973236	10	10973236	0.000639737454204	SNP	0.346075519876293
chr10:10974932	10	10974932	0.000351973441409	SNP	0.299318261003748
chr10:10992407	10	10992407	0.000171371725196	SNP	0.259492003164553
chr10:10992564	10	10992564	0.000293916199512	SNP	0.287739946979393
chr10:10992599	10	10992599	0.000202207702016	SNP	0.265217018343449
chr10:10993021	10	10993021	0.000637966974184	SNP	0.345942749039287
chr10:11232371	10	11232371	0.000696282178272	SNP	0.354247092492885
chr10:11340615	10	11340615	0.000383568093705	SNP	0.304884748035582
chr10:11340624	10	11340624	0.000400206567068	SNP	0.308186878280662
chr10:11444658	10	11444658	0.000989180680597	SNP	0.375121216704156
chr10:11757380	10	11757380	0.000340371420471	SNP	0.297242215283371
chr10:11757759	10	11757759	0.000927855278066	SNP	0.370658692399311
chr10:11927923	10	11927923	0.000592772211051	SNP	0.340606737696716
chr10:11927928	10	11927928	0.000641313771699	SNP	0.346366162700518
chr10:11927986	10	11927986	0.000479056970802	SNP	0.323695692469136
chr10:11928023	10	11928023	0.000502721988381	SNP	0.32684315228461
chr10:11975030	10	11975030	0.000196185270198	SNP	0.263764488009132
chr10:11975607	10	11975607	0.000161046855171	SNP	0.255487486695754
chr10:11975655	10	11975655	0.00072629546093	SNP	0.356366558031457
chr10:11975847	10	11975847	0.00036015380547	SNP	0.300030903654211
chr10:11986102	10	11986102	0.000482051441814	SNP	0.323816240486636
chr10:11988466	10	11988466	0.000903142862114	SNP	0.368882204087068
chr10:12291214	10	12291214	0.000405827618151	SNP	0.309238921574107
chr10:12291341	10	12291341	0.000498405149226	SNP	0.32639192254066
chr10:12292540	10	12292540	0.000311982513167	SNP	0.291476041159254
chr10:12294092	10	12294092	0.000439285004451	SNP	0.315976251352935
chr10:12294419	10	12294419	0.000412927280604	SNP	0.310922332437762
chr10:12294571	10	12294571	0.000418339245005	SNP	0.311450206306545
chr10:12295188	10	12295188	0.000481840745373	SNP	0.323816240486636
chr10:12295607	10	12295607	0.000433031545409	SNP	0.314282150889437
chr10:12459610	10	12459610	0.000221279975022	SNP	0.270253636457782
chr10:12523415	10	12523415	0.000227893912068	SNP	0.272318955505249
chr10:12523515	10	12523515	0.000104841807294	SNP	0.231041571463242
chr10:12563248	10	12563248	0.000748866417181	SNP	0.358557190130277
chr10:12565457	10	12565457	0.00073780980954	SNP	0.358154348587289
chr10:12574284	10	12574284	0.00084727130104	SNP	0.366269125360478
chr10:12578630	10	12578630	0.000801374716581	SNP	0.36378677843944
chr10:12580089	10	12580089	0.000788193662001	SNP	0.362181842592829
chr10:12580280	10	12580280	0.000460956704048	SNP	0.320790780922782
chr10:12933689	10	12933689	0.000703272436709	SNP	0.355142365323034
chr10:12934218	10	12934218	0.000810419526718	SNP	0.364673281761693
chr10:12935524	10	12935524	0.000638528561948	SNP	0.345987414319964
chr10:12935824	10	12935824	4.91236559906e-05	SNP	0.199370894204911
chr10:12936019	10	12936019	0.000902370509221	SNP	0.368882204087068
chr10:12936097	10	12936097	0.000328432761854	SNP	0.295480510611672
chr10:12936198	10	12936198	4.84824546442e-05	SNP	0.199370894204911
chr10:12937381	10	12937381	0.000702775265393	SNP	0.355142365323034
chr10:12937922	10	12937922	0.000260637664363	SNP	0.280028563105417
chr10:12937941	10	12937941	0.000454661848002	SNP	0.319300920525657
chr10:12938028	10	12938028	0.00044331137157	SNP	0.317150763026407
chr10:12938039	10	12938039	0.000437415996889	SNP	0.315634788272895
chr10:12938040	10	12938040	0.000373229759621	SNP	0.302311894484922
chr10:12938155	10	12938155	0.000916526645934	SNP	0.370040962883734
chr10:12953748	10	12953748	0.00016261724901	SNP	0.25654056973456
chr10:12954245	10	12954245	0.000655557671377	SNP	0.3480483905082
chr10:12955379	10	12955379	0.000169348800436	SNP	0.258860539885248
chr10:13108439	10	13108439	0.000706222011366	SNP	0.355315568760121
chr10:13110650	10	13110650	0.000500498913382	SNP	0.326406579581982
chr10:13110821	10	13110821	0.000683316818564	SNP	0.352335167306112
chr10:13447428	10	13447428	0.000929033663281	SNP	0.370704134593351
chr10:13709691	10	13709691	0.00059491201216	SNP	0.341062697977388
chr10:14539171	10	14539171	0.000670094606464	SNP	0.35011333970465
chr10:14546350	10	14546350	0.000883719569978	SNP	0.367800260761171
chr10:14546362	10	14546362	0.000967062102421	SNP	0.372609577406996
chr10:14546410	10	14546410	0.00090446808179	SNP	0.368995363738833
chr10:15173129	10	15173129	0.000944562008065	SNP	0.37147879015425
chr10:15277912	10	15277912	0.00026443128335	SNP	0.28146370886802
chr10:15277922	10	15277922	0.000286080313982	SNP	0.286091705284825
chr10:15279564	10	15279564	0.00031911426481	SNP	0.293508265726758
chr10:15280177	10	15280177	0.000637042612393	SNP	0.345863716893703
chr10:15284885	10	15284885	0.000446097148328	SNP	0.317994282784085
chr10:15303366	10	15303366	0.000910408961125	SNP	0.369686558190545
chr10:15337468	10	15337468	0.000893470186943	SNP	0.368247373294116
chr10:15368622	10	15368622	0.000501621608997	SNP	0.326642467672687
chr10:15408273	10	15408273	0.000709184110598	SNP	0.355360358864091
chr10:16456801	10	16456801	0.000914104634998	SNP	0.369952915158298
chr10:16649139	10	16649139	0.000330563390009	SNP	0.295971184249153
chr10:16878136	10	16878136	0.00060917456398	SNP	0.342296929970794
chr10:16878852	10	16878852	0.000376890525539	SNP	0.303168257508192
chr10:16891139	10	16891139	0.000373766015677	SNP	0.302439356695924
chr10:16901893	10	16901893	0.000504406113217	SNP	0.327209097819908
chr10:16902346	10	16902346	0.000509906864286	SNP	0.32788653731274
chr10:16911247	10	16911247	0.000465125803462	SNP	0.32143724799968
chr10:16916734	10	16916734	0.000673356860203	SNP	0.350766610301747
chr10:17096970	10	17096970	0.000588602645072	SNP	0.340234525647783
chr10:18053102	10	18053102	0.000827671730016	SNP	0.365951147875797
chr10:18339998	10	18339998	0.000959386365665	SNP	0.372504567710812
chr10:18457075	10	18457075	0.000667935415916	SNP	0.350005273019245
chr10:18497778	10	18497778	0.000897970750803	SNP	0.368489122912609
chr10:18904251	10	18904251	0.000843254010606	SNP	0.366269125360478
chr10:18940774	10	18940774	0.000968047304962	SNP	0.372625980324659
chr11:459617	11	459617	0.000325101571002	SNP	0.294729956982477
chr11:682782	11	682782	0.000616542935588	SNP	0.343264211164435
chr11:2502840	11	2502840	0.000546273318163	SNP	0.333973550319032
chr11:2502866	11	2502866	0.00094301678683	SNP	0.37131330067524
chr11:2503226	11	2503226	0.000466021093197	SNP	0.32157059978062
chr11:2503538	11	2503538	0.000423409673294	SNP	0.312450343338554
chr11:2503671	11	2503671	0.000446483004841	SNP	0.317994282784085
chr11:2504171	11	2504171	0.00048011964416	SNP	0.323755059521467
chr11:3031285	11	3031285	0.000164388316618	SNP	0.256693915389594
chr11:4656852	11	4656852	0.000975535504784	SNP	0.373481108365771
chr11:4677554	11	4677554	0.000305111263733	SNP	0.289648254084262
chr11:4720978	11	4720978	0.000610283310203	SNP	0.342583010830277
chr11:4725003	11	4725003	0.000637079772197	SNP	0.345863716893703
chr11:4725005	11	4725005	0.000744430697106	SNP	0.3584146024502
chr11:4725015	11	4725015	0.000672633133584	SNP	0.350766610301747
chr11:4735329	11	4735329	0.00062371730212	SNP	0.343988407067894
chr11:4772625	11	4772625	0.00052978253426	SNP	0.330890997101379
chr11:4791962	11	4791962	0.000719827357775	SNP	0.355786834086356
chr11:5048052	11	5048052	0.00022134308122	SNP	0.270253636457782
chr11:5048545	11	5048545	0.000764839104981	SNP	0.359910160464447
chr11:5048901	11	5048901	0.000945097470628	SNP	0.371529910091761
chr11:5049324	11	5049324	0.000699818547735	SNP	0.354664323739477
chr11:5049369	11	5049369	0.000669304497536	SNP	0.35011333970465
chr11:5056566	11	5056566	0.000697821500804	SNP	0.354457555311502
chr11:5221775	11	5221775	6.89283651772e-05	SNP	0.201302023023525
chr11:5221838	11	5221838	0.000130632541286	SNP	0.24363414168596
chr11:5296459	11	5296459	6.5094270946e-05	SNP	0.199456995818148
chr11:5302264	11	5302264	3.95118453577e-05	SNP	0.19450784716092
chr11:5303461	11	5303461	0.00096783023092	SNP	0.372625980324659
chr11:5483488	11	5483488	0.00051168005686	SNP	0.328145450257536
chr11:5615972	11	5615972	0.000763092391555	SNP	0.359720297776636
chr11:5615989	11	5615989	0.000613073302445	SNP	0.342732942821575
chr11:5890084	11	5890084	0.000453793057388	SNP	0.319088461491787
chr11:6075365	11	6075365	0.000567805611521	SNP	0.336690316294908
chr11:6075366	11	6075366	0.000798623754901	SNP	0.36338829819512
chr11:6075378	11	6075378	0.000505728355775	SNP	0.327322937511558
chr11:6075382	11	6075382	0.000535675946826	SNP	0.331928743859653
chr11:6264557	11	6264557	8.6489316154e-05	SNP	0.218947177728593
chr11:6269262	11	6269262	9.84901584996e-05	SNP	0.226961268552344
chr11:6365746	11	6365746	0.000569046178301	SNP	0.336890562680705
chr11:6486748	11	6486748	0.000557888210451	SNP	0.335695499575443
chr11:6496464	11	6496464	0.00075123138795	SNP	0.358809584205243
chr11:6496467	11	6496467	0.000655237033438	SNP	0.3480483905082
chr11:6496503	11	6496503	0.000692331553247	SNP	0.353692992186457
chr11:6496542	11	6496542	0.000743802926782	SNP	0.3584146024502
chr11:6496910	11	6496910	0.000430948884804	SNP	0.313655357619359
chr11:6497425	11	6497425	0.000930397385417	SNP	0.370704134593351
chr11:6508477	11	6508477	0.0004096351068	SNP	0.309905889776397
chr11:6535116	11	6535116	0.000170424357772	SNP	0.259029549375846
chr11:6536139	11	6536139	3.43139214915e-05	SNP	0.187208609639598
chr11:6537909	11	6537909	9.37540526485e-05	SNP	0.224661448250445
chr11:6541036	11	6541036	0.000234834516562	SNP	0.273137197249945
chr11:6541153	11	6541153	1.91065079049e-05	SNP	0.168984343673608
chr11:6872722	11	6872722	0.000667501627911	SNP	0.349861349790662
chr11:7009746	11	7009746	0.00016068638133	SNP	0.255442563561977
chr11:7175090	11	7175090	0.00046971530584	SNP	0.322224105709985
chr11:7225574	11	7225574	0.000453036208825	SNP	0.318876010559728
chr11:7519493	11	7519493	0.000970130169245	SNP	0.372992471464333
chr11:7731856	11	7731856	0.000385328357044	SNP	0.305442229850381
chr11:7807361	11	7807361	0.000502006701298	SNP	0.326671352543337
chr11:7824895	11	7824895	9.8346302532e-05	SNP	0.226874600755806
chr11:9727410	11	9727410	0.000965771027086	SNP	0.372609577406996
chr11:9727514	11	9727514	0.000983420073791	SNP	0.374532160061481
chr11:9727536	11	9727536	0.000964947428215	SNP	0.372609577406996
chr11:9727610	11	9727610	0.00097044596463	SNP	0.372992471464333
chr11:9727665	11	9727665	0.000762659275805	SNP	0.359720297776636
chr11:9727666	11	9727666	0.000853560369092	SNP	0.366408287612374
chr11:9728033	11	9728033	0.000764639515706	SNP	0.359884387881215
chr11:9728449	11	9728449	0.000311452410137	SNP	0.291400274353681
chr11:9728483	11	9728483	0.000824996967869	SNP	0.365801552702592
chr11:9728486	11	9728486	0.000339961500109	SNP	0.297201356670532
chr11:9728704	11	9728704	0.000274132297218	SNP	0.283035629210057
chr11:9728881	11	9728881	0.000368241640656	SNP	0.301294782210291
chr11:9728987	11	9728987	0.00014544497579	SNP	0.249180586793467
chr11:9729097	11	9729097	0.000146070185062	SNP	0.249180586793467
chr11:9729866	11	9729866	0.000367160156372	SNP	0.301294782210291
chr11:9729967	11	9729967	0.000613612030424	SNP	0.342784066741892
chr11:9730128	11	9730128	0.000147766917583	SNP	0.250030481308537
chr11:9730375	11	9730375	0.00015073912162	SNP	0.251713592373525
chr11:9730413	11	9730413	0.000154687045027	SNP	0.253020132007201
chr11:9730510	11	9730510	0.000151059458684	SNP	0.251860419938061
chr11:9730655	11	9730655	0.000168845191169	SNP	0.258632333546009
chr11:9730733	11	9730733	0.000145456212887	SNP	0.249180586793467
chr11:9730789	11	9730789	0.000271236174448	SNP	0.282267900456703
chr11:9730828	11	9730828	0.000178905095368	SNP	0.261337516860417
chr11:9730925	11	9730925	0.000266327526597	SNP	0.281717179848315
chr11:9730996	11	9730996	0.000316311617488	SNP	0.292821405364804
chr11:9731283	11	9731283	0.00032178382802	SNP	0.294116826274252
chr11:9731309	11	9731309	0.000382434120745	SNP	0.304595203691947
chr11:9731351	11	9731351	0.000352427240792	SNP	0.299318261003748
chr11:9731386	11	9731386	0.000368221111198	SNP	0.301294782210291
chr11:9731431	11	9731431	0.000802348268732	SNP	0.363964606273407
chr11:9731973	11	9731973	0.000157472102448	SNP	0.254372674782558
chr11:9731991	11	9731991	0.000105650520558	SNP	0.231210691029677
chr11:9732054	11	9732054	0.000143844509994	SNP	0.248101018439049
chr11:9732197	11	9732197	0.000228685298486	SNP	0.272318955505249
chr11:9732400	11	9732400	0.000130556793595	SNP	0.24363414168596
chr11:9732408	11	9732408	0.000317032186304	SNP	0.292929324667737
chr11:9732493	11	9732493	0.000302439950409	SNP	0.288911551040817
chr11:9732553	11	9732553	0.000121404422636	SNP	0.23975320341157
chr11:9732585	11	9732585	0.000318740023441	SNP	0.293489586747301
chr11:9732601	11	9732601	0.000151603162737	SNP	0.252208487102051
chr11:9732735	11	9732735	0.000407598675181	SNP	0.309368334514275
chr11:9732929	11	9732929	0.000851355185172	SNP	0.366408287612374
chr11:9733131	11	9733131	0.00019563212994	SNP	0.263764488009132
chr11:9733180	11	9733180	0.000232899167969	SNP	0.272897764044442
chr11:9733260	11	9733260	0.000145640886572	SNP	0.249180586793467
chr11:9733502	11	9733502	0.000128079515226	SNP	0.242306290836748
chr11:9733627	11	9733627	0.000255249027704	SNP	0.278477792301974
chr11:9733630	11	9733630	0.000291261093482	SNP	0.287316537053755
chr11:9733681	11	9733681	0.000303724776203	SNP	0.289047208989362
chr11:9733761	11	9733761	0.000338431917509	SNP	0.297080940910887
chr11:9733880	11	9733880	0.000342796984088	SNP	0.297942849078858
chr11:9734201	11	9734201	0.000333912846068	SNP	0.296646029424068
chr11:9734210	11	9734210	0.000313819482156	SNP	0.292274750901233
chr11:9734225	11	9734225	0.000255871537836	SNP	0.278586046899403
chr11:9734335	11	9734335	0.000287064394311	SNP	0.286306184517514
chr11:9734437	11	9734437	0.000383014921611	SNP	0.304731153351262
chr11:9734505	11	9734505	0.000207721624943	SNP	0.266303160695765
chr11:9734522	11	9734522	0.000414703538668	SNP	0.310982921686457
chr11:9734788	11	9734788	0.000313357867997	SNP	0.292119075353619
chr11:9735023	11	9735023	0.000133975951271	SNP	0.244450094480195
chr11:9735072	11	9735072	0.000327227993431	SNP	0.295395384641619
chr11:9735127	11	9735127	0.000361248524267	SNP	0.300101231259864
chr11:9735207	11	9735207	0.000156877794398	SNP	0.253949908157239
chr11:9735364	11	9735364	0.000288806658578	SNP	0.286879022619143
chr11:9735400	11	9735400	0.000401703897772	SNP	0.308473690333994
chr11:9735423	11	9735423	0.000137362904999	SNP	0.245279501597562
chr11:9735639	11	9735639	0.000144883038791	SNP	0.248756459019983
chr11:9736154	11	9736154	0.000724552490572	SNP	0.356141864637015
chr11:9736181	11	9736181	0.000348140920078	SNP	0.298425880979802
chr11:9736199	11	9736199	0.000710963246909	SNP	0.355368065031863
chr11:9736255	11	9736255	0.000295397351905	SNP	0.287787923666293
chr11:9736322	11	9736322	0.000295147320581	SNP	0.287787923666293
chr11:9736487	11	9736487	0.000376246176409	SNP	0.302906221966667
chr11:9736934	11	9736934	0.000934920756782	SNP	0.370704134593351
chr11:9737109	11	9737109	0.000147729581189	SNP	0.250030481308537
chr11:9737116	11	9737116	0.000121837438919	SNP	0.239901051333511
chr11:9737220	11	9737220	0.000154504106416	SNP	0.253020132007201
chr11:9737284	11	9737284	0.000331875809586	SNP	0.296251270729266
chr11:9737362	11	9737362	0.000168593512681	SNP	0.258632333546009
chr11:9737380	11	9737380	0.000375301999448	SNP	0.30270884445295
chr11:9737519	11	9737519	0.000160057962915	SNP	0.255177137834485
chr11:9737720	11	9737720	0.000709533563209	SNP	0.355360358864091
chr11:9738211	11	9738211	0.000166728560271	SNP	0.257902262318549
chr11:9738282	11	9738282	0.000156079399798	SNP	0.253294880388533
chr11:9738449	11	9738449	0.000138320942425	SNP	0.245546982218
chr11:9738564	11	9738564	0.00087249005733	SNP	0.367078122630418
chr11:9738606	11	9738606	0.00035591233863	SNP	0.299318261003748
chr11:9738673	11	9738673	0.000271062377093	SNP	0.282267900456703
chr11:9738828	11	9738828	0.000129527222493	SNP	0.243348209787977
chr11:9739002	11	9739002	0.000313322452881	SNP	0.292119075353619
chr11:9739259	11	9739259	0.000294351917282	SNP	0.287787923666293
chr11:9739462	11	9739462	0.000136815998564	SNP	0.245279501597562
chr11:9739525	11	9739525	0.000308915205272	SNP	0.290758214323762
chr11:9739528	11	9739528	0.000122428336456	SNP	0.24034382391222
chr11:9739560	11	9739560	0.000221638448207	SNP	0.270503295476787
chr11:9739572	11	9739572	0.000134676290236	SNP	0.244450094480195
chr11:9739648	11	9739648	0.000127847338767	SNP	0.242306290836748
chr11:9739694	11	9739694	0.000112186894581	SNP	0.234405981914376
chr11:9740268	11	9740268	0.000228113168549	SNP	0.272318955505249
chr11:9740498	11	9740498	0.000134311387912	SNP	0.244450094480195
chr11:9740578	11	9740578	0.000335636148803	SNP	0.296953084467217
chr11:9741094	11	9741094	0.000334707380221	SNP	0.296843641572445
chr11:9741108	11	9741108	0.000360071213484	SNP	0.300030903654211
chr11:9741158	11	9741158	0.000334461287952	SNP	0.296790472185312
chr11:9741344	11	9741344	0.000411192812461	SNP	0.310355682072508
chr11:9741364	11	9741364	0.000129343697137	SNP	0.243249396466239
chr11:9741493	11	9741493	0.000121496291763	SNP	0.239767379928444
chr11:9741545	11	9741545	0.000347965244872	SNP	0.298425880979802
chr11:9741647	11	9741647	0.000359431734875	SNP	0.299847416837365
chr11:9741649	11	9741649	0.000151505027236	SNP	0.252208487102051
chr11:9741768	11	9741768	0.000356269791736	SNP	0.299318261003748
chr11:9741770	11	9741770	0.000330166045618	SNP	0.295923287587886
chr11:9741782	11	9741782	0.000152735959966	SNP	0.252874051284621
chr11:9742074	11	9742074	0.00046326116805	SNP	0.320968486221677
chr11:9742145	11	9742145	0.000154848776595	SNP	0.253020132007201
chr11:9742478	11	9742478	0.00015310925875	SNP	0.252874051284621
chr11:9742834	11	9742834	0.000146336518456	SNP	0.249292970694043
chr11:9742884	11	9742884	0.000392322176433	SNP	0.306587844571156
chr11:9742889	11	9742889	0.000349390015524	SNP	0.298972423495188
chr11:9742911	11	9742911	0.000376413583034	SNP	0.302960802432341
chr11:9743134	11	9743134	0.000350914814711	SNP	0.299318261003748
chr11:9743158	11	9743158	0.000403371233673	SNP	0.308749716788665
chr11:9743248	11	9743248	0.000158896494919	SNP	0.254896414069364
chr11:9743250	11	9743250	0.00015334239012	SNP	0.252874051284621
chr11:9743282	11	9743282	0.000268446435872	SNP	0.282057688987722
chr11:9743376	11	9743376	0.000375299277714	SNP	0.30270884445295
chr11:9743501	11	9743501	0.000453514255112	SNP	0.319043178029203
chr11:9743556	11	9743556	0.000335936037109	SNP	0.297024920791773
chr11:9743888	11	9743888	0.000350123108215	SNP	0.299178564503942
chr11:9744184	11	9744184	0.000229652379648	SNP	0.27238189492491
chr11:9744438	11	9744438	0.00040269432473	SNP	0.308604616885274
chr11:9744475	11	9744475	0.000337268253436	SNP	0.297080940910887
chr11:9744604	11	9744604	0.000358207949949	SNP	0.299655871526924
chr11:9744715	11	9744715	0.0004071061764	SNP	0.309368334514275
chr11:9744786	11	9744786	0.0004103500686	SNP	0.310049209210169
chr11:9744856	11	9744856	0.000377786506454	SNP	0.303383003483033
chr11:9744865	11	9744865	0.000228603371122	SNP	0.272318955505249
chr11:9745095	11	9745095	0.000161398422164	SNP	0.255636418346509
chr11:9745357	11	9745357	0.000367347632897	SNP	0.301294782210291
chr11:9745449	11	9745449	0.000579532458967	SNP	0.339542713866583
chr11:9745478	11	9745478	0.000719898219486	SNP	0.355786834086356
chr11:9745790	11	9745790	0.000362945926548	SNP	0.300471408030007
chr11:9746201	11	9746201	0.000373447265893	SNP	0.302386972329908
chr11:9747150	11	9747150	0.00015935773025	SNP	0.254924882341039
chr11:9747396	11	9747396	0.000398683122737	SNP	0.308146929290188
chr11:9747938	11	9747938	0.000158460003667	SNP	0.254756128462032
chr11:9747979	11	9747979	0.000150191020299	SNP	0.251584556324625
chr11:9748078	11	9748078	0.000148668835441	SNP	0.250405356478328
chr11:9748142	11	9748142	0.000693345367927	SNP	0.353819954797128
chr11:9748297	11	9748297	0.000351081629414	SNP	0.299318261003748
chr11:9748306	11	9748306	0.000384243417701	SNP	0.305191871877015
chr11:9748323	11	9748323	0.000155311003944	SNP	0.253020132007201
chr11:9748567	11	9748567	0.000145493961075	SNP	0.249180586793467
chr11:9748711	11	9748711	0.000972154691034	SNP	0.373274101515685
chr11:9748925	11	9748925	0.000329881686953	SNP	0.295891672992593
chr11:9749262	11	9749262	0.00073447613704	SNP	0.357731162170388
chr11:9749737	11	9749737	0.000348528855141	SNP	0.298512664261629
chr11:9749769	11	9749769	0.000292827778052	SNP	0.287573063050471
chr11:9749940	11	9749940	0.000254233628178	SNP	0.277986150270939
chr11:9750151	11	9750151	0.000176040808526	SNP	0.260812139746081
chr11:9750268	11	9750268	0.000158007239057	SNP	0.25454426770991
chr11:9750272	11	9750272	0.000393901845507	SNP	0.306987155440633
chr11:9750397	11	9750397	0.000175044727516	SNP	0.260277658954365
chr11:9750576	11	9750576	0.00038765426572	SNP	0.306039182193111
chr11:9750615	11	9750615	0.000357559680303	SNP	0.299590630747101
chr11:9750622	11	9750622	0.000390228304126	SNP	0.306576697542455
chr11:9750732	11	9750732	0.000355765061049	SNP	0.299318261003748
chr11:9750986	11	9750986	0.000330012433677	SNP	0.295919285657169
chr11:9751165	11	9751165	0.000414427674066	SNP	0.310982921686457
chr11:9751917	11	9751917	0.000187849217842	SNP	0.262132629389773
chr11:9752032	11	9752032	0.000163971955094	SNP	0.256648195084594
chr11:9754076	11	9754076	0.000341313094869	SNP	0.297579673628793
chr11:9754178	11	9754178	0.000342943337235	SNP	0.297962086835358
chr11:9754223	11	9754223	0.000333511871074	SNP	0.296571121409348
chr11:9754243	11	9754243	0.000405269180358	SNP	0.309163250207972
chr11:9754270	11	9754270	0.00034397683923	SNP	0.298378040127976
chr11:9754286	11	9754286	0.000359946466075	SNP	0.300026141071399
chr11:9754412	11	9754412	0.000371471687314	SNP	0.301894204720817
chr11:9754810	11	9754810	0.000273524151511	SNP	0.282846691301631
chr11:9755105	11	9755105	0.000354304556668	SNP	0.299318261003748
chr11:9755218	11	9755218	0.000372149153503	SNP	0.301993178050339
chr11:9755923	11	9755923	0.000163224591724	SNP	0.256648195084594
chr11:9756230	11	9756230	0.000437687622136	SNP	0.315707762835666
chr11:10430747	11	10430747	0.000467573542663	SNP	0.321847297677442
chr11:10497454	11	10497454	0.00094135710332	SNP	0.3711023805912
chr11:10497512	11	10497512	0.000893984661129	SNP	0.368247373294116
chr11:10502230	11	10502230	0.000926480052825	SNP	0.37046944981599
chr11:10504772	11	10504772	0.000980904254692	SNP	0.374099737184286
chr11:10505275	11	10505275	0.000992396241936	SNP	0.375586782999336
chr11:10505330	11	10505330	0.000928782880049	SNP	0.370704134593351
chr11:10506756	11	10506756	0.000976264253724	SNP	0.373481108365771
chr11:10510534	11	10510534	0.000883473880407	SNP	0.367800260761171
chr11:10513156	11	10513156	0.00095448089565	SNP	0.372342104414713
chr11:10723258	11	10723258	0.000422263418932	SNP	0.311880439351574
chr11:10723273	11	10723273	0.000362142065598	SNP	0.300278833205336
chr11:10723296	11	10723296	0.000402404187935	SNP	0.308568716997532
chr11:10733978	11	10733978	0.0005064174917	SNP	0.327322937511558
chr11:10736721	11	10736721	0.000694313956044	SNP	0.353866044826057
chr11:10947353	11	10947353	0.00027166199361	SNP	0.28229688719609
chr11:11395766	11	11395766	0.000835445719273	SNP	0.366246489067118
chr11:11395832	11	11395832	0.000779699135648	SNP	0.361584761877448
chr11:11815443	11	11815443	0.000770283090624	SNP	0.360536105258774
chr11:11936131	11	11936131	0.000717351730963	SNP	0.35577838289636
chr11:12227315	11	12227315	0.000226570240705	SNP	0.272004311379984
chr11:12468055	11	12468055	0.000353789843264	SNP	0.299318261003748
chr11:12468725	11	12468725	0.00036241889188	SNP	0.300278833205336
chr11:13109721	11	13109721	0.000975755290476	SNP	0.373481108365771
chr11:13136219	11	13136219	0.000619797158753	SNP	0.34359352245165
chr11:13158633	11	13158633	0.000904926264022	SNP	0.36906905256896
chr11:13170455	11	13170455	0.00083906001711	SNP	0.366246489067118
chr11:13583637	11	13583637	0.000183190105664	SNP	0.261691018124131
chr11:13591651	11	13591651	0.000322238116011	SNP	0.294358139492168
chr11:13591702	11	13591702	0.000228811095644	SNP	0.27238189492491
chr11:13592029	11	13592029	0.000413718725832	SNP	0.310982921686457
chr11:13592943	11	13592943	0.000406689957113	SNP	0.309280943117144
chr11:13593445	11	13593445	0.000360373985181	SNP	0.300067162861202
chr11:13596771	11	13596771	0.000373889698318	SNP	0.302457202534281
chr11:13596783	11	13596783	0.000374394008729	SNP	0.30270884445295
chr11:13597307	11	13597307	0.000282979329999	SNP	0.28587237580707
chr11:13599460	11	13599460	0.000244752276771	SNP	0.274817222178805
chr11:13600390	11	13600390	0.000276396192651	SNP	0.283993724245885
chr11:13600392	11	13600392	0.000301286961588	SNP	0.288781223893989
chr11:13600678	11	13600678	0.000286408465859	SNP	0.286179464092526
chr11:13600790	11	13600790	0.000270859969352	SNP	0.282267900456703
chr11:13611932	11	13611932	0.000860441557498	SNP	0.366600382494179
chr11:13612173	11	13612173	0.000459862698403	SNP	0.320521106303683
chr11:13612344	11	13612344	0.000929546570211	SNP	0.370704134593351
chr11:13612851	11	13612851	0.000752756384396	SNP	0.358992420734564
chr11:13620897	11	13620897	0.000451794872366	SNP	0.31863164554505
chr11:13621545	11	13621545	0.000972043209748	SNP	0.373255374405574
chr11:13621827	11	13621827	0.000475906989775	SNP	0.32292649260116
chr11:13621887	11	13621887	0.00051299332551	SNP	0.328145450257536
chr11:13622206	11	13622206	0.000444420731382	SNP	0.317486500347936
chr11:13623293	11	13623293	6.91280122296e-05	SNP	0.201304457988981
chr11:13623511	11	13623511	0.000301464304876	SNP	0.288791445448419
chr11:13624096	11	13624096	0.000516879027232	SNP	0.328574401214165
chr11:13624277	11	13624277	0.000503490410775	SNP	0.327051246581866
chr11:13624444	11	13624444	0.000637712912571	SNP	0.345942749039287
chr11:13624809	11	13624809	0.000195612965225	SNP	0.263764488009132
chr11:13625039	11	13625039	0.000278720842204	SNP	0.284684992579367
chr11:13625478	11	13625478	0.000706281032436	SNP	0.355315568760121
chr11:13625529	11	13625529	0.000536589628797	SNP	0.332126662469075
chr11:13626113	11	13626113	0.000657301400127	SNP	0.3480483905082
chr11:13627002	11	13627002	0.000833775541055	SNP	0.366246489067118
chr11:13627231	11	13627231	0.000421702573128	SNP	0.311732943215063
chr11:13629423	11	13629423	7.38772252085e-05	SNP	0.206042776463958
chr11:13646370	11	13646370	0.000640372928868	SNP	0.346224623788803
chr11:13665760	11	13665760	0.000844385509933	SNP	0.366269125360478
chr11:13665822	11	13665822	0.000829467223152	SNP	0.366151401359581
chr11:13673034	11	13673034	0.000146144958357	SNP	0.249180586793467
chr11:13696380	11	13696380	0.00027976414582	SNP	0.284684992579367
chr11:13696518	11	13696518	0.000451991560296	SNP	0.318649874319742
chr11:13696531	11	13696531	0.000618870202142	SNP	0.343548883162198
chr11:13697151	11	13697151	0.000569362094934	SNP	0.337000758852548
chr11:13697333	11	13697333	0.000777160031913	SNP	0.361393804443261
chr11:13697966	11	13697966	0.000870740412792	SNP	0.367021520797932
chr11:13701097	11	13701097	0.000832503409912	SNP	0.366246489067118
chr11:13701472	11	13701472	0.000412457556438	SNP	0.310843900779926
chr11:13701603	11	13701603	0.000167220725844	SNP	0.258136096973397
chr11:13701651	11	13701651	0.000133042016601	SNP	0.244337430967938
chr11:13701687	11	13701687	0.000220246575794	SNP	0.269633857993491
chr11:13702421	11	13702421	0.000375376504244	SNP	0.30270884445295
chr11:13727506	11	13727506	0.000662207354692	SNP	0.348599550567776
chr11:13732400	11	13732400	0.000218191463479	SNP	0.269630310479424
chr11:13733740	11	13733740	0.000932806384369	SNP	0.370704134593351
chr11:13733816	11	13733816	0.000450161839948	SNP	0.318400504596846
chr11:13734314	11	13734314	0.000774403000664	SNP	0.361209248872905
chr11:13734923	11	13734923	0.000938941777594	SNP	0.370930111464842
chr11:13734975	11	13734975	0.0001333555567	SNP	0.244450094480195
chr11:13735294	11	13735294	0.000726544781556	SNP	0.356379428597099
chr11:13735490	11	13735490	0.000429614188692	SNP	0.313538386070498
chr11:13735526	11	13735526	0.000690164044594	SNP	0.353172388531347
chr11:13735670	11	13735670	0.000800767873752	SNP	0.363692244660666
chr11:13735681	11	13735681	0.000939090118851	SNP	0.370939475198044
chr11:13735703	11	13735703	0.000248426413099	SNP	0.276494556437014
chr11:13735716	11	13735716	0.000416597498351	SNP	0.311205703287181
chr11:13735839	11	13735839	0.00083120168584	SNP	0.366246489067118
chr11:13735846	11	13735846	0.000223550502314	SNP	0.271168854950474
chr11:13735848	11	13735848	0.000238198929981	SNP	0.273803100963015
chr11:13735851	11	13735851	0.000167532774225	SNP	0.258273705634471
chr11:13735874	11	13735874	0.000485034608943	SNP	0.32445953535975
chr11:13735902	11	13735902	0.000401107181117	SNP	0.308331934084141
chr11:13735929	11	13735929	0.000338665351484	SNP	0.297080940910887
chr11:13736099	11	13736099	0.000262058739535	SNP	0.280565200968362
chr11:13736408	11	13736408	0.000279573324299	SNP	0.284684992579367
chr11:13737051	11	13737051	0.000335936181098	SNP	0.297024920791773
chr11:13738647	11	13738647	0.00048591308233	SNP	0.324500148931748
chr11:13738695	11	13738695	0.000474329393697	SNP	0.322591518207364
chr11:13739421	11	13739421	0.000464340066264	SNP	0.321192576757587
chr11:13739749	11	13739749	0.000473314146396	SNP	0.322479543887162
chr11:13740018	11	13740018	0.000402198735491	SNP	0.308568716997532
chr11:13740822	11	13740822	0.000376995029405	SNP	0.303168257508192
chr11:13741283	11	13741283	0.000418960061369	SNP	0.311450206306545
chr11:13741711	11	13741711	0.000388709849672	SNP	0.306206081191387
chr11:13741982	11	13741982	0.000413777774869	SNP	0.310982921686457
chr11:13742588	11	13742588	0.00040277638917	SNP	0.308627771156549
chr11:13742856	11	13742856	0.000165203643721	SNP	0.257007926536547
chr11:13747119	11	13747119	0.000852925832531	SNP	0.366408287612374
chr11:13807263	11	13807263	0.000994528489406	SNP	0.375923621781705
chr11:13808756	11	13808756	0.000288691642897	SNP	0.286879022619143
chr11:13808759	11	13808759	0.000704042921261	SNP	0.355149434342659
chr11:14028128	11	14028128	0.000860496789969	SNP	0.366600382494179
chr11:14042009	11	14042009	0.000724306126609	SNP	0.356141864637015
chr11:14042076	11	14042076	0.000772593310299	SNP	0.360914138048831
chr11:14042086	11	14042086	0.000756010234665	SNP	0.359282012757979
chr11:14042089	11	14042089	0.000719038741511	SNP	0.355786834086356
chr11:14042162	11	14042162	0.000678122861322	SNP	0.351628886288586
chr11:14042247	11	14042247	0.0009093766619	SNP	0.369507612171906
chr11:14042282	11	14042282	0.000964384063405	SNP	0.372609577406996
chr11:14042308	11	14042308	0.000923509583971	SNP	0.370289519404971
chr11:14042350	11	14042350	0.000198483529006	SNP	0.264529755227905
chr11:14042736	11	14042736	0.000166918443447	SNP	0.257959318835739
chr11:14167682	11	14167682	0.000763145173489	SNP	0.359720297776636
chr11:14171558	11	14171558	0.000146053685701	SNP	0.249180586793467
chr11:14172207	11	14172207	0.000148171312708	SNP	0.250056923685605
chr11:14287169	11	14287169	0.000396074861882	SNP	0.307410542138992
chr11:14354756	11	14354756	0.00051649305031	SNP	0.328574401214165
chr11:14354791	11	14354791	0.000853775524543	SNP	0.366408287612374
chr11:14358799	11	14358799	0.000902624007908	SNP	0.368882204087068
chr11:14373800	11	14373800	0.000633866902792	SNP	0.345512830751153
chr11:14405502	11	14405502	0.000949450962715	SNP	0.372079787542194
chr11:14441416	11	14441416	0.000998558682511	SNP	0.376249747056728
chr11:14456788	11	14456788	0.000233331702096	SNP	0.272964935237576
chr11:14482999	11	14482999	0.000738565790738	SNP	0.358154348587289
chr11:14483744	11	14483744	0.000598544654942	SNP	0.341402438731857
chr11:14484113	11	14484113	0.000600393219396	SNP	0.341442887956412
chr11:14484231	11	14484231	0.000553413266326	SNP	0.334999178289075
chr11:14503043	11	14503043	0.000431161039751	SNP	0.313655357619359
chr11:14503199	11	14503199	0.000809332990185	SNP	0.364524251290709
chr11:14524009	11	14524009	0.000200822480311	SNP	0.265008245508122
chr11:14552748	11	14552748	0.000582242648731	SNP	0.339545220159773
chr11:14552772	11	14552772	0.000528364356294	SNP	0.330622162679949
chr11:14591493	11	14591493	0.000924334286052	SNP	0.370407043496161
chr11:14614543	11	14614543	0.000643210140615	SNP	0.346688981993124
chr11:14614818	11	14614818	0.000550326215007	SNP	0.334419130987562
chr11:14615000	11	14615000	0.000508341100754	SNP	0.327818711649912
chr11:14615327	11	14615327	0.000464667943314	SNP	0.321294635510834
chr11:14615781	11	14615781	0.00056093374037	SNP	0.336001249540256
chr11:14616067	11	14616067	0.000863373008864	SNP	0.366810603895475
chr11:14617252	11	14617252	7.72458181132e-05	SNP	0.209920170627395
chr11:14617498	11	14617498	0.000834716017905	SNP	0.366246489067118
chr11:14617836	11	14617836	0.000896594554654	SNP	0.368305264472744
chr11:14618011	11	14618011	0.000568010199417	SNP	0.336690316294908
chr11:14618506	11	14618506	0.000818453841148	SNP	0.365181074481393
chr11:14618605	11	14618605	0.000496772742866	SNP	0.326336236307961
chr11:14618623	11	14618623	0.000789779853085	SNP	0.362432489980692
chr11:14618938	11	14618938	0.000836054186902	SNP	0.366246489067118
chr11:14619300	11	14619300	0.000933939353851	SNP	0.370704134593351
chr11:14619429	11	14619429	0.000944780754371	SNP	0.371486257303143
chr11:14619762	11	14619762	0.000881896268308	SNP	0.36763208154658
chr11:14619772	11	14619772	0.00089100869283	SNP	0.368010088514131
chr11:14619813	11	14619813	0.000945251011931	SNP	0.371529910091761
chr11:14619858	11	14619858	0.0008563320844	SNP	0.366550275931446
chr11:14619950	11	14619950	0.000407103982169	SNP	0.309368334514275
chr11:14620181	11	14620181	0.000821651317126	SNP	0.365383890242519
chr11:14620190	11	14620190	0.000945265622237	SNP	0.371529910091761
chr11:14620246	11	14620246	0.000813562498529	SNP	0.364686328244692
chr11:14620319	11	14620319	0.00086379630936	SNP	0.366810603895475
chr11:14620400	11	14620400	0.000378365811764	SNP	0.303609629281399
chr11:14623166	11	14623166	0.000433336797379	SNP	0.314398259241929
chr11:14623259	11	14623259	0.000900861488688	SNP	0.36887587440759
chr11:14623264	11	14623264	0.000865079861121	SNP	0.366875251835067
chr11:14623366	11	14623366	0.000911810792113	SNP	0.369811644294573
chr11:14623381	11	14623381	0.000870976506044	SNP	0.367021520797932
chr11:14623396	11	14623396	0.000858380330825	SNP	0.366564474204889
chr11:14623531	11	14623531	0.000989613247801	SNP	0.375205648262415
chr11:14623843	11	14623843	0.000959762714473	SNP	0.372529190760132
chr11:14624004	11	14624004	0.000772915661319	SNP	0.360971141403093
chr11:14624076	11	14624076	0.000665595088718	SNP	0.349489735467146
chr11:14624181	11	14624181	0.000710318211974	SNP	0.355368065031863
chr11:14625209	11	14625209	0.000540478301886	SNP	0.332512139140364
chr11:14626922	11	14626922	0.000628274674588	SNP	0.34454687509806
chr11:14626961	11	14626961	0.000916063332646	SNP	0.370020769742049
chr11:14627455	11	14627455	0.00036799550203	SNP	0.301294782210291
chr11:14627589	11	14627589	0.000503407929668	SNP	0.32704685713417
chr11:14627854	11	14627854	0.000133938319502	SNP	0.244450094480195
chr11:14630063	11	14630063	0.000244346974062	SNP	0.274817222178805
chr11:14630102	11	14630102	0.000252555677324	SNP	0.277305155345503
chr11:14630152	11	14630152	9.59064916066e-05	SNP	0.225774718941246
chr11:14630180	11	14630180	7.92415202669e-05	SNP	0.21127515944878
chr11:14630183	11	14630183	8.94033760917e-05	SNP	0.221902420319788
chr11:14630184	11	14630184	2.14680494145e-05	SNP	0.172328309072228
chr11:14654183	11	14654183	0.000125526705207	SNP	0.2411884742526
chr11:14654601	11	14654601	4.89012073761e-05	SNP	0.199370894204911
chr11:14654602	11	14654602	0.000357844905587	SNP	0.299655871526924
chr11:14679873	11	14679873	0.000285077785148	SNP	0.286015356018668
chr11:14682580	11	14682580	9.21164251939e-05	SNP	0.223430641543139
chr11:14684824	11	14684824	0.000528548638425	SNP	0.330622162679949
chr11:14691523	11	14691523	0.000112955088468	SNP	0.234405981914376
chr11:14692608	11	14692608	9.53608637764e-05	SNP	0.225774718941246
chr11:14693046	11	14693046	9.80793558818e-05	SNP	0.226874600755806
chr11:14700162	11	14700162	8.74455208684e-05	SNP	0.219698646840635
chr11:14700586	11	14700586	8.59663800286e-05	SNP	0.218227087446164
chr11:14701264	11	14701264	0.000482466983855	SNP	0.323816240486636
chr11:14772257	11	14772257	0.000680158302137	SNP	0.351938715442889
chr11:14829129	11	14829129	0.000758295941502	SNP	0.359339576058436
chr11:14914763	11	14914763	0.000194485231373	SNP	0.263701228623961
chr11:14914766	11	14914766	0.00027221783204	SNP	0.282570558133226
chr11:14914821	11	14914821	0.000160165293645	SNP	0.255177137834485
chr11:14914865	11	14914865	0.000193256383494	SNP	0.263615332780801
chr11:14915031	11	14915031	0.000309241384103	SNP	0.290969623930403
chr11:14915032	11	14915032	0.000248272537714	SNP	0.276478388225476
chr11:14915650	11	14915650	0.000594090252397	SNP	0.340923628015275
chr11:14917873	11	14917873	2.02957834816e-05	SNP	0.171058386125207
chr11:14920232	11	14920232	0.000587037806395	SNP	0.340021209273289
chr11:14927380	11	14927380	0.000122882382025	SNP	0.240442163358757
chr11:14927432	11	14927432	5.23557454663e-05	SNP	0.199370894204911
chr11:14930964	11	14930964	0.000346020697862	SNP	0.298425880979802
chr11:14931733	11	14931733	0.000685837485104	SNP	0.352531399061886
chr11:14933178	11	14933178	0.000709821175612	SNP	0.355360358864091
chr11:14935246	11	14935246	0.000711575357245	SNP	0.355368065031863
chr11:14941282	11	14941282	0.000427018316982	SNP	0.313188381518148
chr11:15089061	11	15089061	6.70224078538e-05	SNP	0.199866360649539
chr11:15089064	11	15089064	0.000379617131772	SNP	0.303787461356168
chr11:15089219	11	15089219	0.000128394424029	SNP	0.242306290836748
chr11:15400516	11	15400516	0.000576948313795	SNP	0.339073173425969
chr11:15448182	11	15448182	0.000314096666997	SNP	0.292317979290154
chr11:15454958	11	15454958	0.000180032702179	SNP	0.261337516860417
chr11:15761300	11	15761300	0.000480810213049	SNP	0.323816240486636
chr11:15761480	11	15761480	0.000514246253938	SNP	0.328145450257536
chr11:15783642	11	15783642	0.0004952996773	SNP	0.326121799260301
chr11:15783690	11	15783690	0.000152944079126	SNP	0.252874051284621
chr11:15785850	11	15785850	3.81010716016e-05	SNP	0.191866842746779
chr11:15786464	11	15786464	0.000105768335351	SNP	0.231210691029677
chr11:15787398	11	15787398	9.86608236618e-05	SNP	0.227264940034923
chr11:15787663	11	15787663	9.78884712081e-05	SNP	0.226874600755806
chr11:15787692	11	15787692	0.000123695075144	SNP	0.24116273535542
chr11:15787734	11	15787734	0.000115828607319	SNP	0.23578200021529
chr11:15787814	11	15787814	0.000149019937695	SNP	0.250405356478328
chr11:15787904	11	15787904	0.000165873030255	SNP	0.257180408436033
chr11:15787908	11	15787908	5.65593520082e-05	SNP	0.199370894204911
chr11:15787922	11	15787922	0.000125289697815	SNP	0.2411884742526
chr11:15788135	11	15788135	8.76332068235e-05	SNP	0.219719299108462
chr11:15788142	11	15788142	9.06812301568e-05	SNP	0.22245297050381
chr11:15788155	11	15788155	9.62671636118e-05	SNP	0.225774718941246
chr11:15788238	11	15788238	7.65765786741e-05	SNP	0.209700160723557
chr11:15788279	11	15788279	8.1742027711e-05	SNP	0.213405901419274
chr11:15788343	11	15788343	9.50843930145e-05	SNP	0.225774718941246
chr11:15788351	11	15788351	8.81623982196e-05	SNP	0.220303731608496
chr11:15788436	11	15788436	8.99932239406e-05	SNP	0.221902420319788
chr11:15788615	11	15788615	8.14144892182e-05	SNP	0.213103929226329
chr11:15788638	11	15788638	8.33517459999e-05	SNP	0.214949735889207
chr11:15788882	11	15788882	2.25349687739e-05	SNP	0.174553988608124
chr11:15788974	11	15788974	7.1346283312e-05	SNP	0.20251310793618
chr11:15788975	11	15788975	7.27063668473e-05	SNP	0.204369998395629
chr11:15788985	11	15788985	7.07176272866e-05	SNP	0.202090400249674
chr11:15788987	11	15788987	8.04238278754e-05	SNP	0.21200251725491
chr11:15788988	11	15788988	6.29394169037e-05	SNP	0.199370894204911
chr11:15788991	11	15788991	7.05379983528e-05	SNP	0.202090400249674
chr11:15790605	11	15790605	0.000108600495096	SNP	0.23317200902581
chr11:15791753	11	15791753	0.000888856571811	SNP	0.367971362102382
chr11:15934106	11	15934106	0.000301851021305	SNP	0.288911551040817
chr11:15969513	11	15969513	0.000653785301898	SNP	0.347863055123125
chr11:15995801	11	15995801	0.000571846093111	SNP	0.337407164326005
chr11:15995881	11	15995881	0.000236165834591	SNP	0.273272748598062
chr11:15996997	11	15996997	0.000638637014417	SNP	0.345987414319964
chr11:15998298	11	15998298	0.000279225584678	SNP	0.284684992579367
chr11:15998323	11	15998323	0.000680535619284	SNP	0.351938715442889
chr11:16011423	11	16011423	0.000296056549862	SNP	0.288115910485783
chr11:16011445	11	16011445	0.000222426603761	SNP	0.270666349191352
chr11:16202279	11	16202279	0.00070789935782	SNP	0.355360358864091
chr11:16202787	11	16202787	0.000346240574416	SNP	0.298425880979802
chr11:16202908	11	16202908	4.0087938665e-05	SNP	0.194792359642924
chr11:16554452	11	16554452	0.000899330841643	SNP	0.368513720974019
chr11:17071021	11	17071021	0.000123920848924	SNP	0.2411884742526
chr11:17071360	11	17071360	0.000124523483635	SNP	0.2411884742526
chr11:17071522	11	17071522	7.43834981941e-05	SNP	0.206739210800565
chr11:17071785	11	17071785	0.00023140358989	SNP	0.272663463085466
chr11:17071790	11	17071790	0.000115524735973	SNP	0.235744399418649
chr11:17071829	11	17071829	0.000151487415782	SNP	0.252208487102051
chr11:17071834	11	17071834	0.000176420800902	SNP	0.260979423019306
chr11:17071842	11	17071842	0.000347699156607	SNP	0.298425880979802
chr11:17071850	11	17071850	0.000175792739488	SNP	0.260742598632403
chr11:17071879	11	17071879	0.000138279376731	SNP	0.245546426764677
chr11:17071882	11	17071882	0.000131900585469	SNP	0.24363414168596
chr11:17071931	11	17071931	0.000111737482649	SNP	0.234405981914376
chr11:17071985	11	17071985	0.000110657981199	SNP	0.233900046178264
chr11:17072139	11	17072139	0.000124512077042	SNP	0.2411884742526
chr11:17072159	11	17072159	2.60079150989e-05	SNP	0.178765224675948
chr11:17072161	11	17072161	2.12000638707e-05	SNP	0.172328309072228
chr11:17072202	11	17072202	0.000125758568217	SNP	0.2411884742526
chr11:17072212	11	17072212	7.87764509029e-05	SNP	0.211050939258829
chr11:17072220	11	17072220	0.000137552146585	SNP	0.245279501597562
chr11:17072659	11	17072659	0.000179858298429	SNP	0.261337516860417
chr11:17073537	11	17073537	0.000186509334545	SNP	0.262031587514463
chr11:17073562	11	17073562	0.000552466760046	SNP	0.334833377402679
chr11:17073604	11	17073604	0.00017488667009	SNP	0.260277658954365
chr11:17073692	11	17073692	0.000249919345702	SNP	0.277198768238838
chr11:17073782	11	17073782	0.000181428887102	SNP	0.261438698563203
chr11:17073792	11	17073792	0.000181668324833	SNP	0.261438698563203
chr11:17073842	11	17073842	0.00048162250424	SNP	0.323816240486636
chr11:17073905	11	17073905	0.000441267611544	SNP	0.316509826451985
chr11:17073950	11	17073950	0.000200321753796	SNP	0.265008245508122
chr11:17073995	11	17073995	0.000627923200263	SNP	0.34454687509806
chr11:17074001	11	17074001	0.000656975565403	SNP	0.3480483905082
chr11:17074100	11	17074100	0.00033867494628	SNP	0.297080940910887
chr11:17074141	11	17074141	0.000305002419411	SNP	0.289620749973034
chr11:17074167	11	17074167	3.259913455e-05	SNP	0.186250893623127
chr11:17074181	11	17074181	0.000299118552848	SNP	0.288589679870325
chr11:17092663	11	17092663	0.000597701411799	SNP	0.341401450779231
chr11:17092736	11	17092736	0.000512850647227	SNP	0.328145450257536
chr11:17092741	11	17092741	0.000547502204128	SNP	0.334205327331526
chr11:17092941	11	17092941	0.000390335889465	SNP	0.306576697542455
chr11:17092979	11	17092979	0.000603384474528	SNP	0.341442887956412
chr11:17092981	11	17092981	0.000813203595279	SNP	0.364686328244692
chr11:17092993	11	17092993	0.000698437999706	SNP	0.354457555311502
chr11:17092996	11	17092996	0.000747691807833	SNP	0.358530479592401
chr11:17093001	11	17093001	0.000618448126101	SNP	0.343529592231473
chr11:17093135	11	17093135	0.000760290086296	SNP	0.359360500467263
chr11:17170588	11	17170588	0.000528384679635	SNP	0.330622162679949
chr11:17170649	11	17170649	0.000347576603694	SNP	0.298425880979802
chr11:17170679	11	17170679	0.000356796704766	SNP	0.299416868921474
chr11:17170958	11	17170958	0.000209703974557	SNP	0.266645429683805
chr11:17170977	11	17170977	5.64325996057e-05	SNP	0.199370894204911
chr11:17170981	11	17170981	5.32218378541e-05	SNP	0.199370894204911
chr11:17175368	11	17175368	5.29823219384e-05	SNP	0.199370894204911
chr11:17208340	11	17208340	9.54773299219e-05	SNP	0.225774718941246
chr11:17466020	11	17466020	0.000141978350989	SNP	0.247497051398844
chr11:17473023	11	17473023	6.26850148908e-05	SNP	0.199370894204911
chr11:17548593	11	17548593	0.000639665892584	SNP	0.346075519876293
chr11:17549529	11	17549529	1.11355733937e-05	SNP	0.152080729751987
chr11:17549921	11	17549921	5.40096574045e-07	SNP	0.0636261850573156
chr11:17549974	11	17549974	9.1042288803e-08	SNP	0.0318767811751707
chr11:17555607	11	17555607	3.9928942542e-05	SNP	0.194792359642924
chr11:17555624	11	17555624	0.000528977558966	SNP	0.330700535515923
chr11:17555635	11	17555635	0.000247929088832	SNP	0.276428576517477
chr11:17555636	11	17555636	6.66675992432e-05	SNP	0.199543258044867
chr11:17561607	11	17561607	0.00046503810642	SNP	0.32143724799968
chr11:17608034	11	17608034	0.000738722101003	SNP	0.358154348587289
chr11:17608055	11	17608055	0.000510783988697	SNP	0.327972746119727
chr11:17609367	11	17609367	0.000685647590031	SNP	0.352531399061886
chr11:17610018	11	17610018	0.000210450863182	SNP	0.267026579762284
chr11:17611105	11	17611105	0.000908318392798	SNP	0.36932999819911
chr11:17611711	11	17611711	0.000650940318028	SNP	0.347578842607671
chr11:17627758	11	17627758	0.000773899138728	SNP	0.361203723657566
chr11:17627796	11	17627796	0.000528767430292	SNP	0.330622162679949
chr11:17627797	11	17627797	0.000557009501821	SNP	0.335695499575443
chr11:17627815	11	17627815	0.00056167222061	SNP	0.336001249540256
chr11:17628049	11	17628049	0.000288897169751	SNP	0.286879022619143
chr11:17628084	11	17628084	0.000300633198248	SNP	0.288589679870325
chr11:17628134	11	17628134	0.000347582012446	SNP	0.298425880979802
chr11:17628274	11	17628274	0.00062410048789	SNP	0.343988407067894
chr11:17628551	11	17628551	0.000495205083698	SNP	0.326121799260301
chr11:17628568	11	17628568	0.000491757552444	SNP	0.325517960263191
chr11:17646816	11	17646816	0.000184867956463	SNP	0.261691018124131
chr11:17652091	11	17652091	0.000374965699735	SNP	0.30270884445295
chr11:17668107	11	17668107	0.000484080797868	SNP	0.324110793789057
chr12:204092	12	204092	0.000839786897538	SNP	0.366246489067118
chr12:205157	12	205157	0.000690197312383	SNP	0.353172388531347
chr12:205319	12	205319	0.000381700215199	SNP	0.304373791344778
chr12:411690	12	411690	0.000473675058901	SNP	0.322493951699903
chr12:411695	12	411695	0.000470573195612	SNP	0.322349488064675
chr12:629491	12	629491	0.000800842405056	SNP	0.363692244660666
chr12:771113	12	771113	0.000763240026258	SNP	0.359720297776636
chr12:949983	12	949983	0.000144333711436	SNP	0.248434739507222
chr12:985242	12	985242	0.000562505198378	SNP	0.336023166848897
chr12:2215868	12	2215868	2.28888699605e-05	SNP	0.174553988608124
chr12:2216000	12	2216000	0.000224157241427	SNP	0.271367004739472
chr12:2216001	12	2216001	0.000268272474525	SNP	0.282057688987722
chr12:2216032	12	2216032	0.000211159099887	SNP	0.267077987087569
chr12:2909756	12	2909756	0.000852728357968	SNP	0.366408287612374
chr12:2910367	12	2910367	0.000951638578177	SNP	0.372265247658385
chr12:2920966	12	2920966	0.000757342448718	SNP	0.359308285105203
chr12:2920968	12	2920968	0.000726198994873	SNP	0.356366558031457
chr12:2920999	12	2920999	0.000955525254063	SNP	0.372342104414713
chr12:2922117	12	2922117	0.000895807884334	SNP	0.368305087761208
chr12:2923050	12	2923050	0.000507858505973	SNP	0.327613979626879
chr12:2925710	12	2925710	0.000275673161946	SNP	0.283638822836039
chr12:2926807	12	2926807	0.000311018386977	SNP	0.291312005306288
chr12:2926808	12	2926808	0.000322118845603	SNP	0.29429435321496
chr12:2927682	12	2927682	0.000249225855566	SNP	0.277021729011504
chr12:3055856	12	3055856	0.00069972221775	SNP	0.354664323739477
chr12:3176438	12	3176438	0.000393601968265	SNP	0.306926227199413
chr12:3467997	12	3467997	0.000319450729216	SNP	0.293555634275805
chr12:3468224	12	3468224	0.000473212168218	SNP	0.322479543887162
chr12:4001169	12	4001169	0.000324534699851	SNP	0.294660191827552
chr12:4199185	12	4199185	0.000432282467746	SNP	0.31397775460269
chr12:4253545	12	4253545	0.000798665395378	SNP	0.36338829819512
chr12:4352288	12	4352288	0.000784691673989	SNP	0.362095267765846
chr12:4521678	12	4521678	0.000142387642529	SNP	0.247524823073565
chr12:4521945	12	4521945	0.000136053134647	SNP	0.245074451713243
chr12:4837319	12	4837319	0.000818182898691	SNP	0.365181074481393
chr12:4839720	12	4839720	0.000223398076393	SNP	0.271094453829815
chr12:4840335	12	4840335	0.000184510186678	SNP	0.261691018124131
chr12:5045655	12	5045655	0.00024631580125	SNP	0.275501740779947
chr12:5045663	12	5045663	0.000109368900155	SNP	0.23317200902581
chr12:5168446	12	5168446	0.000278432581024	SNP	0.284661063341902
chr12:5262477	12	5262477	0.000710679624382	SNP	0.355368065031863
chr12:5262499	12	5262499	0.000744445153043	SNP	0.3584146024502
chr12:5263207	12	5263207	0.00021993372474	SNP	0.269630310479424
chr12:5281568	12	5281568	0.000811060022677	SNP	0.364673281761693
chr12:5281570	12	5281570	0.000856666306883	SNP	0.366550275931446
chr12:5284843	12	5284843	0.00024917281916	SNP	0.277021729011504
chr12:5326717	12	5326717	0.000811602065306	SNP	0.364686328244692
chr12:5338882	12	5338882	6.81111793581e-05	SNP	0.20099311036663
chr12:5348057	12	5348057	0.000279501207411	SNP	0.284684992579367
chr12:5378859	12	5378859	0.000778449685065	SNP	0.361448272298267
chr12:5970722	12	5970722	0.000344126107011	SNP	0.298378040127976
chr12:5970725	12	5970725	0.000337664332698	SNP	0.297080940910887
chr12:5970732	12	5970732	0.000215496888446	SNP	0.268835912960241
chr12:5970742	12	5970742	0.000571957192888	SNP	0.337439267115085
chr12:6019445	12	6019445	0.000955139920501	SNP	0.372342104414713
chr12:6073864	12	6073864	0.00052686864594	SNP	0.330414770589065
chr12:6116687	12	6116687	0.000982083165295	SNP	0.374237628267991
chr12:6116887	12	6116887	5.26259462913e-05	SNP	0.199370894204911
chr12:6466206	12	6466206	0.000580159933536	SNP	0.339545011052212
chr12:6467126	12	6467126	0.000158186082102	SNP	0.25461358863509
chr12:6468265	12	6468265	0.000686070929899	SNP	0.352556054007531
chr12:6468269	12	6468269	0.00066505589743	SNP	0.349326713709059
chr12:6481691	12	6481691	0.000184491951465	SNP	0.261691018124131
chr12:6481696	12	6481696	0.000883924304143	SNP	0.367800260761171
chr12:6481702	12	6481702	0.000174522331853	SNP	0.260277658954365
chr12:6482711	12	6482711	0.000446527467315	SNP	0.317994282784085
chr12:6482743	12	6482743	0.000496834996885	SNP	0.326336236307961
chr12:6482759	12	6482759	0.000538716231396	SNP	0.332141001648892
chr12:6482768	12	6482768	0.000597230847651	SNP	0.341322189821944
chr12:6483272	12	6483272	0.000656177970475	SNP	0.3480483905082
chr12:6483279	12	6483279	0.000612707813448	SNP	0.342721195279611
chr12:6599760	12	6599760	0.000577394230794	SNP	0.339167798689291
chr12:6626387	12	6626387	0.000536284176351	SNP	0.332126662469075
chr12:7857408	12	7857408	0.000928470023994	SNP	0.370704134593351
chr12:7858891	12	7858891	0.000747675592378	SNP	0.358530479592401
chr12:7860529	12	7860529	0.000897899413258	SNP	0.368485253024859
chr12:7861581	12	7861581	0.000980354485725	SNP	0.374009886107443
chr12:7862243	12	7862243	0.000954751537677	SNP	0.372342104414713
chr12:7862477	12	7862477	0.00074336951661	SNP	0.3584146024502
chr12:7991389	12	7991389	0.000883771610206	SNP	0.367800260761171
chr12:8029749	12	8029749	0.000617239678476	SNP	0.343264211164435
chr12:8059281	12	8059281	0.000967582970709	SNP	0.372625980324659
chr12:8202441	12	8202441	0.000497868566176	SNP	0.326365217976865
chr12:8202985	12	8202985	0.000148024650567	SNP	0.250030481308537
chr12:8232097	12	8232097	3.87500596141e-05	SNP	0.193335740643128
chr12:8232099	12	8232099	6.41286314995e-05	SNP	0.199456995818148
chr12:8232107	12	8232107	8.31845817042e-05	SNP	0.214825137787958
chr12:8454715	12	8454715	0.000294426878562	SNP	0.287787923666293
chr12:8464899	12	8464899	0.000148742526909	SNP	0.250405356478328
chr12:8465856	12	8465856	0.000962049728395	SNP	0.372609577406996
chr12:8500995	12	8500995	0.00055766851221	SNP	0.335695499575443
chr12:8501639	12	8501639	0.000240767922334	SNP	0.274011655815655
chr12:8502137	12	8502137	0.000595537793317	SNP	0.341062697977388
chr12:8512274	12	8512274	7.89770249552e-05	SNP	0.21127515944878
chr12:8512284	12	8512284	7.4579873521e-05	SNP	0.206761566197958
chr12:8512288	12	8512288	8.37823904778e-05	SNP	0.215604256182624
chr12:8513155	12	8513155	0.000184321048096	SNP	0.261691018124131
chr12:8513180	12	8513180	0.000893003883005	SNP	0.368227970458333
chr12:8513199	12	8513199	0.0001688428384	SNP	0.258632333546009
chr12:8513211	12	8513211	0.00020152467855	SNP	0.265008245508122
chr12:8513226	12	8513226	0.000159607427185	SNP	0.254924882341039
chr12:8513354	12	8513354	0.00035194533615	SNP	0.299318261003748
chr12:8515005	12	8515005	7.57438953502e-05	SNP	0.208339009439736
chr12:8515153	12	8515153	0.000260541052506	SNP	0.280028563105417
chr12:8515240	12	8515240	0.000199622085401	SNP	0.26484605700042
chr12:8515470	12	8515470	0.000237815594737	SNP	0.273599203231868
chr12:8515584	12	8515584	0.000815293097149	SNP	0.364801389836545
chr12:8521572	12	8521572	0.000618788122929	SNP	0.343548883162198
chr12:8953848	12	8953848	0.000723265428042	SNP	0.356071618877885
chr12:9260696	12	9260696	4.82139088982e-05	SNP	0.199370894204911
chr12:9260772	12	9260772	0.000179855787817	SNP	0.261337516860417
chr12:9260811	12	9260811	0.0001356851667	SNP	0.24488486039506
chr12:9260843	12	9260843	0.000216682046228	SNP	0.269257388892278
chr12:9260845	12	9260845	1.88587393481e-05	SNP	0.168984343673608
chr12:9260849	12	9260849	0.000131465052025	SNP	0.24363414168596
chr12:9260860	12	9260860	0.000286786899652	SNP	0.286243350956251
chr12:9260988	12	9260988	0.000236611004551	SNP	0.273444932044398
chr12:9263496	12	9263496	0.000224609695002	SNP	0.271438750371432
chr12:9263647	12	9263647	0.000110395198447	SNP	0.23367652376194
chr12:9263671	12	9263671	8.52028989735e-05	SNP	0.217286995620107
chr12:9263782	12	9263782	0.0001196241725	SNP	0.238477528903571
chr12:9264013	12	9264013	4.85405010897e-05	SNP	0.199370894204911
chr12:9264269	12	9264269	0.00032848062648	SNP	0.295480510611672
chr12:9264294	12	9264294	9.78819667372e-05	SNP	0.226874600755806
chr12:9264295	12	9264295	0.000225932446691	SNP	0.271868699206299
chr12:9264430	12	9264430	0.000350966676968	SNP	0.299318261003748
chr12:9264555	12	9264555	8.86149715524e-05	SNP	0.220817468361559
chr12:9264733	12	9264733	0.000300646925402	SNP	0.288589679870325
chr12:9264826	12	9264826	6.65151921969e-05	SNP	0.199538989032671
chr12:9264886	12	9264886	8.47334807688e-05	SNP	0.216833086573878
chr12:9264953	12	9264953	6.77025726681e-05	SNP	0.200488436830972
chr12:9265373	12	9265373	1.80977010456e-06	SNP	0.0912896659140331
chr12:9266207	12	9266207	0.000345630166408	SNP	0.298425880979802
chr12:9266472	12	9266472	0.00013928899943	SNP	0.245872223042771
chr12:9266679	12	9266679	5.78097453054e-05	SNP	0.199370894204911
chr12:9266685	12	9266685	4.95291596712e-05	SNP	0.199370894204911
chr12:9266706	12	9266706	4.03150116652e-05	SNP	0.194792359642924
chr12:9266757	12	9266757	3.77417828806e-05	SNP	0.190702917239282
chr12:9266765	12	9266765	4.76719863464e-05	SNP	0.199370894204911
chr12:9334996	12	9334996	3.48186646181e-05	SNP	0.188061550781518
chr12:9335011	12	9335011	1.13591847148e-05	SNP	0.152796293096706
chr12:9335034	12	9335034	1.91442881019e-05	SNP	0.169033999984643
chr12:9335059	12	9335059	2.22776811495e-05	SNP	0.174170697319198
chr12:9335061	12	9335061	1.45562291646e-05	SNP	0.161691126925284
chr12:9335079	12	9335079	0.000229309245555	SNP	0.27238189492491
chr12:9335090	12	9335090	0.000104733653472	SNP	0.231023741376395
chr12:9335167	12	9335167	0.000251573424025	SNP	0.277198768238838
chr12:9335189	12	9335189	0.00019281334943	SNP	0.263548292047386
chr12:9412259	12	9412259	0.000687135900708	SNP	0.352798734772922
chr12:9412459	12	9412459	0.000495149015149	SNP	0.326121799260301
chr12:9412494	12	9412494	0.000663110955368	SNP	0.348766772434988
chr12:9412520	12	9412520	0.000273146521017	SNP	0.282846691301631
chr12:9412570	12	9412570	0.000651129080782	SNP	0.347578842607671
chr12:9412605	12	9412605	0.000355195003353	SNP	0.299318261003748
chr12:9412648	12	9412648	0.000597402021209	SNP	0.341353404484496
chr12:9823381	12	9823381	0.000552980993137	SNP	0.334873733609401
chr12:9841601	12	9841601	0.000267042072518	SNP	0.281742528954681
chr12:9841743	12	9841743	5.70252849302e-05	SNP	0.199370894204911
chr12:9841992	12	9841992	5.92627526101e-05	SNP	0.199370894204911
chr12:9842013	12	9842013	2.50728439161e-05	SNP	0.176824063095539
chr12:9843260	12	9843260	0.00044296639217	SNP	0.317018269716338
chr12:9843963	12	9843963	0.000367544173987	SNP	0.301294782210291
chr12:9845792	12	9845792	0.000143218382439	SNP	0.247921113644928
chr12:9846187	12	9846187	0.000764347728351	SNP	0.359884387881215
chr12:9846632	12	9846632	0.000109842363838	SNP	0.233453176896961
chr12:9846648	12	9846648	0.000126390179767	SNP	0.241345745204586
chr12:10194359	12	10194359	0.000476157293736	SNP	0.323059507761916
chr12:10194586	12	10194586	0.000377366294366	SNP	0.303168257508192
[truncated: 13,810 more rows]
