# Supplementary material for: Genomic insights into local adaptation and future climate-induced vulnerability of a keystone forest tree in East Asia
Source: Nat Commun. 2022 Nov 1;13:6541. doi: 10.1038/s41467-022-34206-8 (PMC9626627; doi:10.1038/s41467-022-34206-8)
Supplement: Supplementary file 8 — Source Data [file 41467_2022_34206_MOESM8_ESM.zip › Source data/supplementary_figures/manhatton/data3_filter1_bio6.txt]

ID	CHR	BP	P	TYPE	Q
chr1:262118	1	262118	0.000168167851867	SNP	0.274320899715618
chr1:438892	1	438892	0.00021568173516	SNP	0.299321241371777
chr1:996223	1	996223	0.000795974540093	SNP	0.378395989056497
chr1:997587	1	997587	0.000764660038326	SNP	0.376279324115092
chr1:1376776	1	1376776	0.000639270075215	SNP	0.365368402049151
chr1:1376790	1	1376790	0.000633207950635	SNP	0.364833365581652
chr1:1376879	1	1376879	0.000618419015641	SNP	0.363859044106383
chr1:1439963	1	1439963	0.000686419631705	SNP	0.370050931017197
chr1:1506283	1	1506283	0.000459190748785	SNP	0.357059694024088
chr1:1506284	1	1506284	0.000542440055986	SNP	0.359957469589774
chr1:1574246	1	1574246	0.000366633988255	SNP	0.341837780443135
chr1:1574391	1	1574391	0.000587931577918	SNP	0.36151328232343
chr1:1574465	1	1574465	0.000463354545051	SNP	0.357059694024088
chr1:1574480	1	1574480	0.000232121667895	SNP	0.305406309745304
chr1:1575515	1	1575515	0.000551789081454	SNP	0.359957469589774
chr1:1612785	1	1612785	0.000657321240579	SNP	0.367737509279716
chr1:1650960	1	1650960	0.000450363592162	SNP	0.355586604648288
chr1:1651231	1	1651231	0.000786494450564	SNP	0.377717221570245
chr1:1660642	1	1660642	0.00096528613592	SNP	0.384788721240088
chr1:1727540	1	1727540	0.000739513964257	SNP	0.373790962981249
chr1:1740848	1	1740848	0.000710630719973	SNP	0.372203436613066
chr1:1869045	1	1869045	0.000408674217147	SNP	0.3479012866488
chr1:1869202	1	1869202	0.000404750057228	SNP	0.346992404779579
chr1:1953312	1	1953312	0.000305266301434	SNP	0.327203030354639
chr1:2224545	1	2224545	5.40276528172e-05	SNP	0.213784138163788
chr1:2255955	1	2255955	0.000957385733367	SNP	0.384634469748848
chr1:2256060	1	2256060	0.000540426644937	SNP	0.359957469589774
chr1:2256073	1	2256073	0.000480137854132	SNP	0.359060839632527
chr1:2256415	1	2256415	9.79637269409e-05	SNP	0.232441712395493
chr1:2256526	1	2256526	0.000148646539149	SNP	0.264268857411261
chr1:2257889	1	2257889	0.000733491119909	SNP	0.373608101570531
chr1:2257937	1	2257937	0.000132662418868	SNP	0.255215952842795
chr1:2259176	1	2259176	0.000152531444145	SNP	0.266704671639924
chr1:2259498	1	2259498	0.000691104674929	SNP	0.370322899881065
chr1:2260075	1	2260075	0.00013031293309	SNP	0.253619865220257
chr1:2260217	1	2260217	0.000793011501686	SNP	0.378395989056497
chr1:2260601	1	2260601	0.000143451719506	SNP	0.261680845979325
chr1:2261969	1	2261969	0.000210042612339	SNP	0.296683295856871
chr1:2263781	1	2263781	0.000109120731994	SNP	0.24094254334744
chr1:2263840	1	2263840	0.000243129217135	SNP	0.308038042148144
chr1:2264249	1	2264249	0.000153764386953	SNP	0.267166418287728
chr1:2264276	1	2264276	0.000208755493802	SNP	0.296324671552212
chr1:2265085	1	2265085	0.000221849612262	SNP	0.301391955972041
chr1:2265306	1	2265306	0.00031989507609	SNP	0.330686229249863
chr1:2265309	1	2265309	0.000346516207192	SNP	0.336982208639025
chr1:2265404	1	2265404	0.000212479294326	SNP	0.297863192986601
chr1:2265772	1	2265772	0.000235623991705	SNP	0.305918869081425
chr1:2269596	1	2269596	0.00066682474823	SNP	0.368484614509676
chr1:2269662	1	2269662	0.000351554079107	SNP	0.33777775579687
chr1:2269771	1	2269771	0.000730806513808	SNP	0.37343346290645
chr1:2269795	1	2269795	0.000763779446514	SNP	0.376279324115092
chr1:2269865	1	2269865	0.000399837477539	SNP	0.346195622361301
chr1:2270647	1	2270647	0.000491950434762	SNP	0.359675374856753
chr1:2270673	1	2270673	0.000706576471956	SNP	0.371975694365336
chr1:2270831	1	2270831	0.000293220333851	SNP	0.32374641445006
chr1:2271120	1	2271120	0.000242567526416	SNP	0.307753651917975
chr1:2271148	1	2271148	0.000294095763991	SNP	0.324111773369838
chr1:2271235	1	2271235	0.000257333419328	SNP	0.311449240509363
chr1:2271283	1	2271283	0.000229798032754	SNP	0.304455596257383
chr1:2272157	1	2272157	0.00018916230774	SNP	0.287449294647795
chr1:2272202	1	2272202	0.000239447507186	SNP	0.306636100251092
chr1:2272843	1	2272843	0.000222317541559	SNP	0.301391955972041
chr1:2272848	1	2272848	0.00024638768209	SNP	0.308434352241295
chr1:2274306	1	2274306	0.000230019627776	SNP	0.304455596257383
chr1:2276225	1	2276225	0.000382270337226	SNP	0.343627355008074
chr1:2276235	1	2276235	0.000249055588489	SNP	0.309356821548623
chr1:2276320	1	2276320	0.000218620794985	SNP	0.300042145464407
chr1:2276817	1	2276817	0.000264435628345	SNP	0.313542536086326
chr1:2277417	1	2277417	0.000225542295401	SNP	0.302428744255635
chr1:2277503	1	2277503	0.000243528985002	SNP	0.308174534431608
chr1:2277677	1	2277677	0.000226621622247	SNP	0.302665916657762
chr1:2277879	1	2277879	0.000205199741588	SNP	0.295237489550528
chr1:2278451	1	2278451	0.000816881141531	SNP	0.379122651131508
chr1:2278605	1	2278605	0.00061816384234	SNP	0.363859044106383
chr1:2279031	1	2279031	0.000213357244062	SNP	0.298321013323418
chr1:2279318	1	2279318	0.000641286237477	SNP	0.365611060057462
chr1:2279909	1	2279909	0.000279033221866	SNP	0.318765599490118
chr1:2280326	1	2280326	0.000228567804741	SNP	0.303767829519275
chr1:2282943	1	2282943	0.000242846315023	SNP	0.307753651917975
chr1:2335520	1	2335520	0.000940794442184	SNP	0.383812987536804
chr1:2368108	1	2368108	3.27695858308e-05	SNP	0.197417142817199
chr1:2376943	1	2376943	0.000602880715764	SNP	0.362159586214673
chr1:2473034	1	2473034	0.000843884106044	SNP	0.380607928252875
chr1:2513573	1	2513573	0.000978669624421	SNP	0.385090362154147
chr1:2518141	1	2518141	0.000916165324708	SNP	0.382548799989054
chr1:2559619	1	2559619	0.000286726551019	SNP	0.321881161670988
chr1:2728022	1	2728022	0.000996779569836	SNP	0.385554989291552
chr1:2929247	1	2929247	0.000261134819244	SNP	0.312213690465234
chr1:2992758	1	2992758	0.000175230604969	SNP	0.278859194707772
chr1:3156081	1	3156081	4.86818735295e-06	SNP	0.137329880972327
chr1:3169811	1	3169811	0.000183630317202	SNP	0.283255988082909
chr1:3202235	1	3202235	0.000818650015482	SNP	0.379191737268853
chr1:3448356	1	3448356	5.44608928636e-05	SNP	0.213969730399839
chr1:3463446	1	3463446	0.00080232063615	SNP	0.378565404388075
chr1:3474185	1	3474185	0.000794403626295	SNP	0.378395989056497
chr1:5455658	1	5455658	0.000876087227394	SNP	0.380880206416799
chr1:5512417	1	5512417	0.000970055456424	SNP	0.384818024922506
chr1:5513146	1	5513146	0.000717135824888	SNP	0.372454565339546
chr1:5679172	1	5679172	0.000169196077807	SNP	0.274412848658775
chr1:5679178	1	5679178	0.000171693861654	SNP	0.276430228836846
chr1:5679218	1	5679218	0.00030909481115	SNP	0.327834207312018
chr1:5679224	1	5679224	0.000299130383776	SNP	0.32626218994291
chr1:5679227	1	5679227	0.000230337337115	SNP	0.304671346607439
chr1:5755700	1	5755700	0.000603779293976	SNP	0.362318525399519
chr1:5756665	1	5756665	0.000579122458004	SNP	0.361122149278446
chr1:5758686	1	5758686	0.00069092831699	SNP	0.370322899881065
chr1:5760948	1	5760948	0.000183444911026	SNP	0.283171054686376
chr1:5761342	1	5761342	0.000218047474485	SNP	0.300042145464407
chr1:5763106	1	5763106	0.000601363950459	SNP	0.361941628040287
chr1:5764300	1	5764300	0.000686720470126	SNP	0.370102489499498
chr1:5764440	1	5764440	0.000529979478831	SNP	0.359957469589774
chr1:5829936	1	5829936	0.000547753078828	SNP	0.359957469589774
chr1:5830497	1	5830497	0.000591198555892	SNP	0.36151328232343
chr1:5831161	1	5831161	0.000842255352903	SNP	0.380607928252875
chr1:5831230	1	5831230	0.000621879322639	SNP	0.36396982436055
chr1:5831249	1	5831249	0.000822779877865	SNP	0.37948901129506
chr1:5831440	1	5831440	0.00086991217301	SNP	0.380607928252875
chr1:5833127	1	5833127	0.000527753571778	SNP	0.359957469589774
chr1:5833128	1	5833128	0.000556565638499	SNP	0.359957469589774
chr1:5834168	1	5834168	0.000159028277923	SNP	0.269637600517226
chr1:5834617	1	5834617	0.000232967538025	SNP	0.305639754489604
chr1:5834995	1	5834995	0.000227922907429	SNP	0.303501378690485
chr1:5836986	1	5836986	0.000881969341347	SNP	0.381243010994158
chr1:5836993	1	5836993	0.000979507207644	SNP	0.385090362154147
chr1:5839009	1	5839009	0.000335363239384	SNP	0.33464568011757
chr1:5839624	1	5839624	0.000272328843051	SNP	0.317112161336315
chr1:5841603	1	5841603	0.00016408913691	SNP	0.272666277672339
chr1:5841783	1	5841783	0.000202360681589	SNP	0.294295984137654
chr1:5842600	1	5842600	0.000227415074552	SNP	0.303232173186867
chr1:5844136	1	5844136	0.000808685247392	SNP	0.378672006404629
chr1:5844722	1	5844722	0.000239561964026	SNP	0.306636100251092
chr1:5844981	1	5844981	0.000176331626019	SNP	0.279269512019128
chr1:5845041	1	5845041	0.000872833087566	SNP	0.380607928252875
chr1:5845053	1	5845053	0.000149807428911	SNP	0.265137277834582
chr1:5845716	1	5845716	0.000872153833026	SNP	0.380607928252875
chr1:5846124	1	5846124	0.000823523096952	SNP	0.379497623109081
chr1:5846175	1	5846175	0.000903327572627	SNP	0.381930657828571
chr1:5846646	1	5846646	0.000805613429669	SNP	0.378672006404629
chr1:5847023	1	5847023	0.000889385592075	SNP	0.381758386453653
chr1:5850086	1	5850086	0.000116743070237	SNP	0.245394969613755
chr1:5850264	1	5850264	7.68197453796e-05	SNP	0.218545298123689
chr1:5850375	1	5850375	8.48778716006e-05	SNP	0.224077374283728
chr1:5850600	1	5850600	3.08692707296e-05	SNP	0.196533128831113
chr1:5850910	1	5850910	3.87870994003e-05	SNP	0.204129096527978
chr1:5851799	1	5851799	5.05310991056e-05	SNP	0.213784138163788
chr1:5852037	1	5852037	0.000420051313474	SNP	0.349783015396068
chr1:5853080	1	5853080	0.000764603972982	SNP	0.376279324115092
chr1:5853977	1	5853977	0.000196417327703	SNP	0.291261207123797
chr1:5858727	1	5858727	0.000245938342124	SNP	0.308434352241295
chr1:5861195	1	5861195	0.000190118889311	SNP	0.287954476067117
chr1:5861196	1	5861196	0.000728285333497	SNP	0.37343346290645
chr1:5861256	1	5861256	0.000202136719543	SNP	0.294295984137654
chr1:5861722	1	5861722	0.000211294043656	SNP	0.296885193263396
chr1:5861744	1	5861744	0.000811215793037	SNP	0.378747791877269
chr1:5862410	1	5862410	0.000208730744781	SNP	0.296324671552212
chr1:5862449	1	5862449	0.000977606952923	SNP	0.385090362154147
chr1:5863521	1	5863521	0.000561909017598	SNP	0.359957469589774
chr1:5864179	1	5864179	0.000254822055009	SNP	0.310993614836939
chr1:5864181	1	5864181	5.29994491702e-05	SNP	0.213784138163788
chr1:5865352	1	5865352	0.000126015316424	SNP	0.251078100378357
chr1:5867763	1	5867763	0.000858025640815	SNP	0.380607928252875
chr1:5868310	1	5868310	0.000708954452171	SNP	0.372203436613066
chr1:5868571	1	5868571	0.000114608717883	SNP	0.243491341196542
chr1:5868635	1	5868635	0.000669648944772	SNP	0.368880609787547
chr1:5869026	1	5869026	0.000115397122098	SNP	0.24425459791686
chr1:5869548	1	5869548	0.000107199876066	SNP	0.239862988103935
chr1:5870721	1	5870721	0.000543353703241	SNP	0.359957469589774
chr1:5878509	1	5878509	0.00049125573987	SNP	0.359531610883633
chr1:5879382	1	5879382	0.000630941262502	SNP	0.364471266254961
chr1:5879494	1	5879494	0.000549690303653	SNP	0.359957469589774
chr1:5879521	1	5879521	0.000528120751058	SNP	0.359957469589774
chr1:5880202	1	5880202	0.000668403040803	SNP	0.368542204928589
chr1:5881010	1	5881010	0.000626353614475	SNP	0.364220220494461
chr1:5884362	1	5884362	0.000573588991218	SNP	0.360219408528267
chr1:5884879	1	5884879	0.000109424086841	SNP	0.24094254334744
chr1:5886756	1	5886756	0.000970905292067	SNP	0.385040360152237
chr1:5886769	1	5886769	0.000906904057223	SNP	0.382061580010707
chr1:5886830	1	5886830	0.000125474648228	SNP	0.250706560505098
chr1:5887610	1	5887610	0.000164270682447	SNP	0.272741432099382
chr1:5887742	1	5887742	7.07546287223e-05	SNP	0.216669443358429
chr1:5887762	1	5887762	8.92150802862e-05	SNP	0.227085948027318
chr1:5888309	1	5888309	0.000218455239136	SNP	0.300042145464407
chr1:5890122	1	5890122	6.05765134135e-05	SNP	0.216215846943431
chr1:5890904	1	5890904	0.000480157327469	SNP	0.359060839632527
chr1:5891379	1	5891379	0.000377245138278	SNP	0.343131489934051
chr1:5891408	1	5891408	0.00020775359011	SNP	0.296262243875318
chr1:5891626	1	5891626	0.000580284490944	SNP	0.361255570952848
chr1:5892146	1	5892146	0.000450920690833	SNP	0.35567596059142
chr1:6476439	1	6476439	0.00054983247075	SNP	0.359957469589774
chr1:6594954	1	6594954	0.000675284982193	SNP	0.369276882916666
chr1:6594962	1	6594962	0.000665710402879	SNP	0.368379726137712
chr1:6594984	1	6594984	0.000742781650136	SNP	0.374234136723011
chr1:6594993	1	6594993	0.000681947534253	SNP	0.369451427258743
chr1:6595062	1	6595062	0.000305150316322	SNP	0.327203030354639
chr1:6595259	1	6595259	0.000640048371808	SNP	0.365370633975768
chr1:6595386	1	6595386	0.000168313759433	SNP	0.274320899715618
chr1:6595484	1	6595484	0.000263454348165	SNP	0.313377841518504
chr1:6595510	1	6595510	0.000110006079557	SNP	0.24094254334744
chr1:6605611	1	6605611	5.53799472062e-05	SNP	0.214745648741883
chr1:6605714	1	6605714	7.09698726272e-05	SNP	0.216669443358429
chr1:6605803	1	6605803	9.48376396998e-05	SNP	0.230270396319974
chr1:6605837	1	6605837	5.426998837e-05	SNP	0.213784138163788
chr1:6606071	1	6606071	4.1049264926e-05	SNP	0.208053533471235
chr1:6606521	1	6606521	5.78921940022e-05	SNP	0.216215846943431
chr1:6606633	1	6606633	7.20462565134e-05	SNP	0.217152174750331
chr1:6606740	1	6606740	7.11719626245e-05	SNP	0.216669443358429
chr1:6606999	1	6606999	6.46348170902e-05	SNP	0.216365402694205
chr1:6607759	1	6607759	0.000658965394007	SNP	0.367737509279716
chr1:6607860	1	6607860	6.04143332095e-05	SNP	0.216215846943431
chr1:6607893	1	6607893	6.25953452034e-05	SNP	0.216215846943431
chr1:6608154	1	6608154	6.1119407315e-05	SNP	0.216215846943431
chr1:6608266	1	6608266	6.08755377817e-05	SNP	0.216215846943431
chr1:6608286	1	6608286	5.42081981935e-05	SNP	0.213784138163788
chr1:6608318	1	6608318	0.000241263790885	SNP	0.307333226224574
chr1:6608415	1	6608415	0.000216762110157	SNP	0.299658685470376
chr1:6608482	1	6608482	0.000225112487169	SNP	0.302428744255635
chr1:6608493	1	6608493	5.7038140761e-05	SNP	0.216215846943431
chr1:6608496	1	6608496	0.00022229249106	SNP	0.301391955972041
chr1:6608560	1	6608560	0.000231059048592	SNP	0.304671346607439
chr1:6608658	1	6608658	0.000253408931527	SNP	0.310884112622252
chr1:6608666	1	6608666	0.000241069355376	SNP	0.307259515339438
chr1:6608730	1	6608730	0.000621370489635	SNP	0.36388670003085
chr1:6608861	1	6608861	0.000254547578236	SNP	0.31098676384169
chr1:6608960	1	6608960	5.72648275568e-05	SNP	0.216215846943431
chr1:6609213	1	6609213	6.11733593789e-05	SNP	0.216215846943431
chr1:6609818	1	6609818	0.000193580642164	SNP	0.28956220989351
chr1:6609885	1	6609885	0.0001865641848	SNP	0.285689283159608
chr1:6609967	1	6609967	0.00017334435337	SNP	0.277194498792236
chr1:6610135	1	6610135	0.000197073963281	SNP	0.291625190408274
chr1:6610383	1	6610383	0.000795448612511	SNP	0.378395989056497
chr1:6610664	1	6610664	0.000195344209251	SNP	0.290031187338375
chr1:6610806	1	6610806	0.000184969709633	SNP	0.28438093811028
chr1:6610917	1	6610917	0.000197239460355	SNP	0.291625190408274
chr1:6613516	1	6613516	0.000736732784035	SNP	0.373608101570531
chr1:6613763	1	6613763	0.000552992560205	SNP	0.359957469589774
chr1:6669720	1	6669720	0.000447036361701	SNP	0.355303294493534
chr1:6670267	1	6670267	0.000966728375351	SNP	0.384800513883065
chr1:6670703	1	6670703	0.000534832232843	SNP	0.359957469589774
chr1:6670823	1	6670823	0.000592944083175	SNP	0.36151328232343
chr1:6670945	1	6670945	0.000733266916521	SNP	0.373608101570531
chr1:6671134	1	6671134	0.000461504556727	SNP	0.357059694024088
chr1:6671340	1	6671340	0.000571748139435	SNP	0.360032562220024
chr1:6671519	1	6671519	0.00075439241318	SNP	0.375382246635118
chr1:6671637	1	6671637	0.00059066598264	SNP	0.36151328232343
chr1:6671863	1	6671863	0.000370987362464	SNP	0.342280152627584
chr1:6672665	1	6672665	0.000668826304473	SNP	0.368578157212985
chr1:6673185	1	6673185	0.000607557760877	SNP	0.363065365667635
chr1:6673708	1	6673708	0.00062470987031	SNP	0.364092222280555
chr1:6673750	1	6673750	0.000440416186428	SNP	0.354060172914052
chr1:6675201	1	6675201	0.000671851665007	SNP	0.369173505347206
chr1:6675473	1	6675473	0.000600261718869	SNP	0.361819745080351
chr1:6676341	1	6676341	0.000936904365874	SNP	0.383515850170304
chr1:6676935	1	6676935	0.000696943847749	SNP	0.370771146492218
chr1:6677478	1	6677478	0.000647953513976	SNP	0.366419950882295
chr1:6677814	1	6677814	0.000719261752985	SNP	0.372532618333189
chr1:6677825	1	6677825	0.000616649589172	SNP	0.363852284117406
chr1:6677906	1	6677906	0.000610548683775	SNP	0.363256217448378
chr1:6678203	1	6678203	0.000619539231352	SNP	0.363859044106383
chr1:6678243	1	6678243	0.000677428564105	SNP	0.369276882916666
chr1:6678470	1	6678470	0.000647602310202	SNP	0.366310218765544
chr1:6679166	1	6679166	0.000427333600789	SNP	0.351082245681092
chr1:6679516	1	6679516	0.000635436048874	SNP	0.365050926598119
chr1:6679531	1	6679531	0.000523011852722	SNP	0.359957469589774
chr1:6679789	1	6679789	0.000568860250121	SNP	0.359957469589774
chr1:6679832	1	6679832	0.000973901137718	SNP	0.385090362154147
chr1:6727718	1	6727718	0.000993269863306	SNP	0.385554989291552
chr1:6733767	1	6733767	0.000946209489946	SNP	0.384175265557065
chr1:6746020	1	6746020	0.000475793806484	SNP	0.358733962280302
chr1:6746100	1	6746100	0.000688609398583	SNP	0.37010314147026
chr1:6765840	1	6765840	0.000630492065954	SNP	0.364424681109453
chr1:6834781	1	6834781	0.000859617919182	SNP	0.380607928252875
chr1:7437881	1	7437881	0.000384422165159	SNP	0.343672549576376
chr1:7439045	1	7439045	0.000651072943493	SNP	0.367087284641275
chr1:7439633	1	7439633	0.000777651666472	SNP	0.376996825402044
chr1:7440239	1	7440239	0.000655368411372	SNP	0.367473505542979
chr1:7442323	1	7442323	0.000553498938767	SNP	0.359957469589774
chr1:7442808	1	7442808	0.000532187521727	SNP	0.359957469589774
chr1:7442847	1	7442847	0.000603168897611	SNP	0.362209247823207
chr1:7443847	1	7443847	0.000607653640726	SNP	0.363065365667635
chr1:7444124	1	7444124	0.000688345636429	SNP	0.370102489499498
chr1:7444700	1	7444700	0.000622377727952	SNP	0.363975215198647
chr1:7444789	1	7444789	0.000587829909119	SNP	0.36151328232343
chr1:7445557	1	7445557	0.00071026795764	SNP	0.372203436613066
chr1:7446237	1	7446237	0.000563777830063	SNP	0.359957469589774
chr1:7446466	1	7446466	0.000639650350925	SNP	0.365368402049151
chr1:7446865	1	7446865	0.000602451229504	SNP	0.362085203884063
chr1:7446992	1	7446992	0.000704174634129	SNP	0.371802741347143
chr1:7447134	1	7447134	0.000830287349158	SNP	0.379750044589686
chr1:7449063	1	7449063	0.000595552583287	SNP	0.36151328232343
chr1:7449559	1	7449559	0.000659374956292	SNP	0.367737509279716
chr1:7449566	1	7449566	0.000699327326757	SNP	0.37086261488187
chr1:7449801	1	7449801	0.000554857894619	SNP	0.359957469589774
chr1:7450104	1	7450104	0.000545533428985	SNP	0.359957469589774
chr1:7450133	1	7450133	0.000576947762696	SNP	0.360747594488664
chr1:9210616	1	9210616	1.57462174362e-05	SNP	0.180182945959308
chr1:9211297	1	9211297	6.92166190028e-05	SNP	0.216669443358429
chr1:9211661	1	9211661	0.00094442059597	SNP	0.384175265557065
chr1:9211747	1	9211747	0.000767417001626	SNP	0.376586695384121
chr1:9211757	1	9211757	3.12281270789e-05	SNP	0.196695463957387
chr1:9211817	1	9211817	3.26343727767e-05	SNP	0.197417142817199
chr1:9212101	1	9212101	0.000797984427298	SNP	0.378395989056497
chr1:9212188	1	9212188	0.000799870625695	SNP	0.378395989056497
chr1:9212191	1	9212191	0.000771381782231	SNP	0.376586695384121
chr1:9212232	1	9212232	3.20147240207e-05	SNP	0.196858703368594
chr1:9212257	1	9212257	0.000677782630493	SNP	0.369276882916666
chr1:9212474	1	9212474	0.000902645999167	SNP	0.381798486239883
chr1:9212638	1	9212638	4.00607476076e-05	SNP	0.207348751441407
chr1:9212787	1	9212787	0.000809196977529	SNP	0.378672006404629
chr1:9212868	1	9212868	0.000819800394107	SNP	0.379354624349187
chr1:9212870	1	9212870	0.000834558921537	SNP	0.380264594355187
chr1:9212951	1	9212951	0.000749469227139	SNP	0.374854407489557
chr1:9213045	1	9213045	0.000882165812689	SNP	0.381243010994158
chr1:9213048	1	9213048	4.36944296281e-05	SNP	0.210344909812659
chr1:9213307	1	9213307	4.96964448675e-05	SNP	0.213784138163788
chr1:9213348	1	9213348	3.83599126831e-05	SNP	0.203681794459516
chr1:9213432	1	9213432	5.94608639952e-05	SNP	0.216215846943431
chr1:9213491	1	9213491	3.62204711982e-05	SNP	0.201177715998706
chr1:9213531	1	9213531	0.000395121005001	SNP	0.3457848141244
chr1:9213570	1	9213570	2.23028975965e-05	SNP	0.190142983272752
chr1:9213571	1	9213571	0.00038062884233	SNP	0.343627355008074
chr1:9214051	1	9214051	0.000929667532213	SNP	0.383153410458279
chr1:10316232	1	10316232	0.000192330328035	SNP	0.288864551799695
chr1:10466498	1	10466498	0.000573925132234	SNP	0.360264754077902
chr1:10466937	1	10466937	0.000549381013489	SNP	0.359957469589774
chr1:10476571	1	10476571	0.000855460434107	SNP	0.380607928252875
chr1:10476631	1	10476631	0.000683793235084	SNP	0.369475854836683
chr1:10476754	1	10476754	0.000776071656378	SNP	0.376983670065871
chr1:10477089	1	10477089	0.000614734286733	SNP	0.363826715760668
chr1:10477155	1	10477155	0.000726263122423	SNP	0.373350427360575
chr1:10477243	1	10477243	0.000638421060753	SNP	0.365299951174725
chr1:10477404	1	10477404	0.000715538252243	SNP	0.372308105027529
chr1:10477530	1	10477530	0.000704497806434	SNP	0.371847299596971
chr1:10477614	1	10477614	0.000650576806479	SNP	0.367072722082852
chr1:10477685	1	10477685	0.000776170435311	SNP	0.376983670065871
chr1:10477695	1	10477695	0.000694138786915	SNP	0.370679581716708
chr1:10477942	1	10477942	0.000792965703569	SNP	0.378395989056497
chr1:10478113	1	10478113	0.000722260618826	SNP	0.372807029279795
chr1:10478253	1	10478253	0.00072787414971	SNP	0.373350427360575
chr1:10478345	1	10478345	0.000750523154032	SNP	0.374930061836842
chr1:10478420	1	10478420	0.000783865725073	SNP	0.377628327322314
chr1:10478570	1	10478570	0.000684759555552	SNP	0.369691715434029
chr1:10478626	1	10478626	0.000814070222761	SNP	0.378747791877269
chr1:10478703	1	10478703	0.000705376461265	SNP	0.371975694365336
chr1:10478742	1	10478742	0.000759738482332	SNP	0.375788353851635
chr1:10478779	1	10478779	0.000667714314758	SNP	0.368511251713696
chr1:10478828	1	10478828	0.00068164068277	SNP	0.369451427258743
chr1:10478845	1	10478845	0.000745993438181	SNP	0.374592292095687
chr1:10478857	1	10478857	0.000610085226612	SNP	0.363211771955462
chr1:10478873	1	10478873	0.000732032770762	SNP	0.373608101570531
chr1:10478884	1	10478884	0.000694972644199	SNP	0.370679581716708
chr1:10478918	1	10478918	0.000697127162379	SNP	0.370771146492218
chr1:10478961	1	10478961	0.0006595669436	SNP	0.367737509279716
chr1:10478965	1	10478965	0.000737011658003	SNP	0.373608101570531
chr1:10478994	1	10478994	0.000625223670142	SNP	0.364092222280555
chr1:10479316	1	10479316	0.000546283159572	SNP	0.359957469589774
chr1:10479324	1	10479324	0.000522396956521	SNP	0.359957469589774
chr1:10480134	1	10480134	0.00088793051471	SNP	0.381758386453653
chr1:10480192	1	10480192	0.000898863662517	SNP	0.381758386453653
chr1:10480203	1	10480203	0.00074355649159	SNP	0.374234136723011
chr1:10480221	1	10480221	0.000946678965822	SNP	0.384175265557065
chr1:10480239	1	10480239	0.000860268033403	SNP	0.380607928252875
chr1:10480256	1	10480256	0.000936431304029	SNP	0.383474716735106
chr1:10480282	1	10480282	0.000932391653889	SNP	0.383182382383366
chr1:10480290	1	10480290	0.000983514233833	SNP	0.385243777218308
chr1:10480375	1	10480375	0.00091430115907	SNP	0.382358598113084
chr1:10480400	1	10480400	0.000624490538555	SNP	0.364092222280555
chr1:10480473	1	10480473	0.000468629389226	SNP	0.357747924844512
chr1:10480478	1	10480478	0.000547809606507	SNP	0.359957469589774
chr1:10480534	1	10480534	0.000599527339324	SNP	0.361725743442462
chr1:10480584	1	10480584	0.00069691484276	SNP	0.370771146492218
chr1:10480585	1	10480585	0.000659406080073	SNP	0.367737509279716
chr1:10480601	1	10480601	0.000945844351077	SNP	0.384175265557065
chr1:10480629	1	10480629	0.000980386452444	SNP	0.385090362154147
chr1:10480652	1	10480652	0.000878918343037	SNP	0.380890446407246
chr1:10480666	1	10480666	0.000800761928363	SNP	0.378475281337057
chr1:10480723	1	10480723	0.000976757475834	SNP	0.385090362154147
chr1:10480795	1	10480795	0.000893115331456	SNP	0.381758386453653
chr1:10480818	1	10480818	0.000932228986614	SNP	0.383182382383366
chr1:10480955	1	10480955	0.000909070012414	SNP	0.382061580010707
chr1:10480958	1	10480958	0.00087479346744	SNP	0.380607928252875
chr1:10480979	1	10480979	0.000827728750323	SNP	0.379635804590359
chr1:10480981	1	10480981	0.000827883379123	SNP	0.379635804590359
chr1:10481015	1	10481015	0.000794443325477	SNP	0.378395989056497
chr1:10481041	1	10481041	0.000930246478805	SNP	0.383153410458279
chr1:10481065	1	10481065	0.000856666923221	SNP	0.380607928252875
chr1:10481099	1	10481099	0.000967625303894	SNP	0.384800513883065
chr1:10481141	1	10481141	0.000968435553477	SNP	0.384818024922506
chr1:10481180	1	10481180	0.000794133633266	SNP	0.378395989056497
chr1:10481288	1	10481288	0.000746323272471	SNP	0.374592292095687
chr1:10481336	1	10481336	0.000788369640074	SNP	0.377876932138196
chr1:10481574	1	10481574	0.000887271686994	SNP	0.381758386453653
chr1:10481634	1	10481634	0.000893564221373	SNP	0.381758386453653
chr1:10481663	1	10481663	0.000996098361224	SNP	0.385554989291552
chr1:10481696	1	10481696	0.000940668871772	SNP	0.383812987536804
chr1:10481734	1	10481734	0.000993636264084	SNP	0.385554989291552
chr1:10481747	1	10481747	0.0009079578576	SNP	0.382061580010707
chr1:10481759	1	10481759	0.000813770041077	SNP	0.378747791877269
chr1:10481859	1	10481859	0.000976823514973	SNP	0.385090362154147
chr1:10482101	1	10482101	0.000918190099458	SNP	0.382712787949912
chr1:10482102	1	10482102	0.00098793633551	SNP	0.385536163352602
chr1:10482256	1	10482256	0.000857423266776	SNP	0.380607928252875
chr1:10482420	1	10482420	0.000892635596571	SNP	0.381758386453653
chr1:11580896	1	11580896	0.000161169189248	SNP	0.270557506636379
chr1:11580964	1	11580964	0.000638451626182	SNP	0.365299951174725
chr1:11581953	1	11581953	6.76730954135e-05	SNP	0.216365402694205
chr1:11583081	1	11583081	0.000860865903772	SNP	0.380607928252875
chr1:11591912	1	11591912	0.000893796441539	SNP	0.381758386453653
chr1:11592242	1	11592242	0.000960151504212	SNP	0.384672043049997
chr1:11592243	1	11592243	0.000890919770148	SNP	0.381758386453653
chr1:11592279	1	11592279	0.000955041570759	SNP	0.384634469748848
chr1:11592287	1	11592287	0.000477216874212	SNP	0.358867932089669
chr1:11592600	1	11592600	0.00089748135438	SNP	0.381758386453653
chr1:11593712	1	11593712	0.000927390206928	SNP	0.38301410094564
chr1:11593753	1	11593753	0.000946945630483	SNP	0.384175265557065
chr1:11593951	1	11593951	0.00086715901313	SNP	0.380607928252875
chr1:11594635	1	11594635	0.000900992739381	SNP	0.381758386453653
chr1:11595627	1	11595627	0.00060267945332	SNP	0.362159586214673
chr1:11597697	1	11597697	0.000794222996089	SNP	0.378395989056497
chr1:13110032	1	13110032	0.000360990600031	SNP	0.340323854657979
chr1:13135662	1	13135662	0.000238324166802	SNP	0.306364280271948
chr1:13138461	1	13138461	0.000540515929092	SNP	0.359957469589774
chr1:13138499	1	13138499	0.00051532491509	SNP	0.359957469589774
chr1:13138554	1	13138554	0.000489633891487	SNP	0.359364683293954
chr1:13140135	1	13140135	0.000274294265842	SNP	0.317453719236358
chr1:13140448	1	13140448	0.000341440064077	SNP	0.336031095392272
chr1:13140483	1	13140483	0.000296376235105	SNP	0.325419958035912
chr1:13140484	1	13140484	0.000333866625063	SNP	0.334440067547141
chr1:13140539	1	13140539	0.000356583906181	SNP	0.33900593739736
chr1:13140812	1	13140812	0.000334441568348	SNP	0.334440067547141
chr1:13140815	1	13140815	0.000329085114257	SNP	0.333325585921566
chr1:13140816	1	13140816	0.000302887430814	SNP	0.327070669084059
chr1:13140870	1	13140870	0.000335657343206	SNP	0.334700962658662
chr1:13140876	1	13140876	0.00027320597491	SNP	0.317119093697421
chr1:13140983	1	13140983	0.000333093977899	SNP	0.334243567076194
chr1:13141016	1	13141016	0.000296812363125	SNP	0.325464399962228
chr1:13141154	1	13141154	0.000668743517466	SNP	0.368566658164007
chr1:13141710	1	13141710	0.000760904130057	SNP	0.375788353851635
chr1:13141812	1	13141812	0.000845884194253	SNP	0.380607928252875
chr1:13141907	1	13141907	0.000734491766879	SNP	0.373608101570531
chr1:13141944	1	13141944	0.000826380699246	SNP	0.379635804590359
chr1:13141955	1	13141955	0.000868506101243	SNP	0.380607928252875
chr1:13142101	1	13142101	0.000809091231341	SNP	0.378672006404629
chr1:13142175	1	13142175	0.000719163342319	SNP	0.372532618333189
chr1:13142180	1	13142180	0.000965086517529	SNP	0.384788721240088
chr1:13142746	1	13142746	0.000198955033654	SNP	0.292491860144641
chr1:13143297	1	13143297	0.000886994621104	SNP	0.381758386453653
chr1:14221411	1	14221411	0.000598789316291	SNP	0.361644598907929
chr1:14221983	1	14221983	0.000558951071437	SNP	0.359957469589774
chr1:14222016	1	14222016	0.000584904058378	SNP	0.361317333721673
chr1:14222477	1	14222477	0.000533494861337	SNP	0.359957469589774
chr1:14222618	1	14222618	0.000506767816363	SNP	0.359957469589774
chr1:14649244	1	14649244	0.000644908875173	SNP	0.366163225321525
chr1:14701992	1	14701992	0.000919251453803	SNP	0.382787842111719
chr1:14702604	1	14702604	0.000905053314712	SNP	0.382061580010707
chr1:14702618	1	14702618	0.000907425386008	SNP	0.382061580010707
chr1:14702682	1	14702682	0.00085587869318	SNP	0.380607928252875
chr1:14704112	1	14704112	0.000880636411261	SNP	0.381163222124414
chr1:14704603	1	14704603	0.000468478182335	SNP	0.357747924844512
chr1:14704813	1	14704813	0.000724265262376	SNP	0.373105272574614
chr1:14705252	1	14705252	0.000288984580655	SNP	0.32229805385126
chr1:14705389	1	14705389	0.000325852013034	SNP	0.332574896590335
chr1:14705393	1	14705393	0.000329392807381	SNP	0.333325585921566
chr1:14705411	1	14705411	0.000382566910945	SNP	0.343627355008074
chr1:14705443	1	14705443	0.000852087766837	SNP	0.380607928252875
chr1:14705952	1	14705952	0.000301856011161	SNP	0.326676094237258
chr1:14705954	1	14705954	0.000495380117238	SNP	0.359957469589774
chr1:14706487	1	14706487	0.00022345168782	SNP	0.30165363065007
chr1:14706599	1	14706599	0.000236471215216	SNP	0.305918869081425
chr1:14707292	1	14707292	0.000265571622596	SNP	0.314240773941904
chr1:14707422	1	14707422	0.00020317267318	SNP	0.29472141298803
chr1:14707449	1	14707449	0.00091773677812	SNP	0.382712787949912
chr1:14707509	1	14707509	0.00019764386694	SNP	0.291843993456548
chr1:14707650	1	14707650	0.000284603775934	SNP	0.321082093528064
chr1:14707724	1	14707724	0.00024233905909	SNP	0.307753651917975
chr1:14707768	1	14707768	0.000222657599903	SNP	0.301391955972041
chr1:14707846	1	14707846	0.000212468495456	SNP	0.297863192986601
chr1:14707883	1	14707883	0.000152815076632	SNP	0.266789118208238
chr1:14707891	1	14707891	0.000223339274833	SNP	0.30165363065007
chr1:14708112	1	14708112	0.000251293848751	SNP	0.310149441084845
chr1:14708115	1	14708115	0.000223849401067	SNP	0.301653766687534
chr1:14708193	1	14708193	0.000260100009896	SNP	0.312213690465234
chr1:14708397	1	14708397	0.000239121257283	SNP	0.306591363386419
chr1:14708405	1	14708405	0.000270586206435	SNP	0.316609638221357
chr1:14708610	1	14708610	0.000235696426875	SNP	0.305918869081425
chr1:14708723	1	14708723	0.000253918885434	SNP	0.310893662468237
chr1:14708750	1	14708750	0.000238250741523	SNP	0.306364280271948
chr1:14708904	1	14708904	0.000177883044616	SNP	0.280081093524514
chr1:14708957	1	14708957	0.00039331490229	SNP	0.345754469659123
chr1:14709043	1	14709043	0.000396418920435	SNP	0.345828027579404
chr1:14709076	1	14709076	0.000490327594951	SNP	0.359364683293954
chr1:14709090	1	14709090	0.000158761167747	SNP	0.269637600517226
chr1:14709092	1	14709092	0.000549894294518	SNP	0.359957469589774
chr1:14709291	1	14709291	0.000874553346866	SNP	0.380607928252875
chr1:15110063	1	15110063	0.000200852743218	SNP	0.293451891589799
chr1:15114813	1	15114813	4.91109590874e-05	SNP	0.213784138163788
chr1:15115254	1	15115254	4.42378653933e-05	SNP	0.211198071015141
chr1:15115878	1	15115878	0.000523075748819	SNP	0.359957469589774
chr1:15502755	1	15502755	0.000920870013083	SNP	0.38279070221759
chr1:15505265	1	15505265	0.000933014266377	SNP	0.383182382383366
chr1:15512246	1	15512246	0.000838200512212	SNP	0.380425442930152
chr1:15513364	1	15513364	0.000877516737168	SNP	0.380880206416799
chr1:15514523	1	15514523	0.000805652076812	SNP	0.378672006404629
chr1:15514608	1	15514608	0.000815655887151	SNP	0.379015921103029
chr1:16783924	1	16783924	0.000524601799555	SNP	0.359957469589774
chr1:16842331	1	16842331	0.000936670283458	SNP	0.383475345356258
chr1:16896975	1	16896975	0.000584405007422	SNP	0.361317333721673
chr1:16900321	1	16900321	0.000771656185973	SNP	0.376586695384121
chr1:16900355	1	16900355	0.000834321434234	SNP	0.380264594355187
chr1:16948829	1	16948829	0.000711012687511	SNP	0.372203436613066
chr1:16948830	1	16948830	0.000774764002601	SNP	0.376879836364297
chr1:16955065	1	16955065	0.000302028345881	SNP	0.326763083440473
chr1:16955153	1	16955153	0.000203478972962	SNP	0.29472141298803
chr1:16955185	1	16955185	0.000141659567904	SNP	0.260132925393104
chr1:16955189	1	16955189	0.000208270092045	SNP	0.296324671552212
chr1:16955336	1	16955336	0.000281007070687	SNP	0.319546850738394
chr1:16955583	1	16955583	0.000139086548398	SNP	0.259091311223687
chr1:16955954	1	16955954	0.00027647786354	SNP	0.317842017591449
chr1:16956139	1	16956139	0.000244793417049	SNP	0.308210821436595
chr1:16957141	1	16957141	0.000905688368939	SNP	0.382061580010707
chr1:16990902	1	16990902	0.00034182935937	SNP	0.33609629884962
chr1:17048285	1	17048285	0.000900096679053	SNP	0.381758386453653
chr1:17053177	1	17053177	0.00065283693342	SNP	0.367235678571375
chr1:17053183	1	17053183	0.000677505610275	SNP	0.369276882916666
chr1:17112849	1	17112849	0.000563530780832	SNP	0.359957469589774
chr1:17113005	1	17113005	0.000513738019176	SNP	0.359957469589774
chr1:17113095	1	17113095	0.000630145575338	SNP	0.364424681109453
chr1:17118605	1	17118605	0.000511835833298	SNP	0.359957469589774
chr1:17331141	1	17331141	0.000452590409242	SNP	0.356009697335189
chr1:17331362	1	17331362	0.000533959439696	SNP	0.359957469589774
chr1:17331604	1	17331604	0.000493105559037	SNP	0.359675374856753
chr1:17331895	1	17331895	0.000491216224045	SNP	0.359531610883633
chr1:17331912	1	17331912	0.000496840128347	SNP	0.359957469589774
chr1:17332857	1	17332857	0.000929093231648	SNP	0.383153410458279
chr1:17704066	1	17704066	0.000330700977115	SNP	0.333545036881016
chr1:17830077	1	17830077	0.000837400245829	SNP	0.380425442930152
chr1:17830658	1	17830658	0.000893627856707	SNP	0.381758386453653
chr1:17830682	1	17830682	0.000582675281852	SNP	0.361264373136934
chr1:17830744	1	17830744	0.000844257141039	SNP	0.380607928252875
chr1:17830959	1	17830959	0.000870727478073	SNP	0.380607928252875
chr1:17838691	1	17838691	0.0008554744032	SNP	0.380607928252875
chr1:17850894	1	17850894	2.63907544184e-05	SNP	0.195645850977607
chr1:17851017	1	17851017	3.1155861541e-05	SNP	0.196533128831113
chr1:17857280	1	17857280	0.000100849765707	SNP	0.235568988527611
chr1:18061650	1	18061650	0.000373873048023	SNP	0.342444913279425
chr1:18061658	1	18061658	0.000420536432523	SNP	0.349897960345958
chr1:18108221	1	18108221	0.000546589967927	SNP	0.359957469589774
chr1:18108520	1	18108520	0.000288717566565	SNP	0.322271238959052
chr1:18109098	1	18109098	0.000564500937527	SNP	0.359957469589774
chr1:18400442	1	18400442	0.000867668484646	SNP	0.380607928252875
chr1:18400452	1	18400452	0.000860244481656	SNP	0.380607928252875
chr1:18401484	1	18401484	0.000851908152304	SNP	0.380607928252875
chr1:18402190	1	18402190	0.000924063848448	SNP	0.382816391495843
chr1:18403109	1	18403109	0.000832241519314	SNP	0.380080752996091
chr1:18403711	1	18403711	0.000896266194698	SNP	0.381758386453653
chr1:18403815	1	18403815	0.000938611776657	SNP	0.383711520992688
chr1:18403942	1	18403942	0.000861348483161	SNP	0.380607928252875
chr1:18404345	1	18404345	0.000884561122931	SNP	0.38159487324372
chr1:18404796	1	18404796	0.000992563863038	SNP	0.385554989291552
chr1:18405493	1	18405493	0.000903452965926	SNP	0.381956543188044
chr1:18405680	1	18405680	0.000871008875755	SNP	0.380607928252875
chr1:18405735	1	18405735	0.000980540672206	SNP	0.385090362154147
chr1:18405804	1	18405804	0.000878751918436	SNP	0.380880206416799
chr1:18406387	1	18406387	0.000979458836194	SNP	0.385090362154147
chr1:18406764	1	18406764	0.000902378398717	SNP	0.381798486239883
chr1:18406935	1	18406935	0.000840302292794	SNP	0.380436839444036
chr1:18407131	1	18407131	0.000223747942046	SNP	0.30165363065007
chr1:18409694	1	18409694	0.000792945563252	SNP	0.378395989056497
chr1:18409990	1	18409990	0.00071951442617	SNP	0.372532618333189
chr1:18410752	1	18410752	0.000836275188316	SNP	0.380384236441729
chr1:18410814	1	18410814	0.000689212467796	SNP	0.37010314147026
chr1:18413036	1	18413036	0.000940659710071	SNP	0.383812987536804
chr1:18591541	1	18591541	0.000141146126734	SNP	0.260023273894399
chr1:18592162	1	18592162	0.000817680968125	SNP	0.379122651131508
chr1:18592284	1	18592284	0.000520757840413	SNP	0.359957469589774
chr1:18592325	1	18592325	0.000801062944238	SNP	0.378498219547983
chr1:18592348	1	18592348	0.000785047879828	SNP	0.377628327322314
chr1:18592364	1	18592364	0.000783400993137	SNP	0.377628327322314
chr1:18593620	1	18593620	0.000923976255905	SNP	0.382816391495843
chr1:18593656	1	18593656	0.000933616364342	SNP	0.383182382383366
chr1:18593987	1	18593987	0.000959421986748	SNP	0.384634469748848
chr1:18596625	1	18596625	0.000250461996061	SNP	0.310003984206309
chr1:18596989	1	18596989	0.000414997880468	SNP	0.349055147893911
chr1:18597220	1	18597220	7.97994876959e-05	SNP	0.219881341761148
chr1:18597871	1	18597871	0.000483185646634	SNP	0.359110094163476
chr1:18598230	1	18598230	0.000421004704886	SNP	0.349897960345958
chr1:18598422	1	18598422	0.000917144973859	SNP	0.382662571692666
chr1:18598453	1	18598453	0.000645768731024	SNP	0.366215105440714
chr1:18598456	1	18598456	0.000572820180187	SNP	0.360177858910155
chr1:18598682	1	18598682	0.000367202763323	SNP	0.342067797941379
chr1:18825973	1	18825973	0.000580765512803	SNP	0.361255570952848
chr1:19966424	1	19966424	0.000251037593814	SNP	0.310149441084845
chr1:20029136	1	20029136	0.000944773123157	SNP	0.384175265557065
chr1:20149301	1	20149301	0.000763279184599	SNP	0.376279324115092
chr1:20149600	1	20149600	0.000763725570597	SNP	0.376279324115092
chr1:20949660	1	20949660	0.000257293266347	SNP	0.311449240509363
chr1:20949672	1	20949672	0.000419258571838	SNP	0.349740441275342
chr1:20949691	1	20949691	0.000375947631487	SNP	0.342792580285906
chr1:20957822	1	20957822	0.000468877036097	SNP	0.357747924844512
chr1:21565729	1	21565729	0.000837364146156	SNP	0.380425442930152
chr1:21565735	1	21565735	0.00042775169268	SNP	0.351183372687245
chr1:21565999	1	21565999	0.000869761582665	SNP	0.380607928252875
chr1:21567289	1	21567289	0.000785394110347	SNP	0.377628327322314
chr1:21614792	1	21614792	0.000925312265221	SNP	0.382876461703319
chr1:21624425	1	21624425	0.000574190824098	SNP	0.360308265250175
chr1:21624820	1	21624820	0.000682138086457	SNP	0.369451427258743
chr1:21887471	1	21887471	0.000786790631688	SNP	0.377717221570245
chr1:22131106	1	22131106	0.000415385141633	SNP	0.349055147893911
chr1:22142572	1	22142572	0.000812746566114	SNP	0.378747791877269
chr1:22455964	1	22455964	0.000240076165568	SNP	0.306781931196216
chr1:22464229	1	22464229	0.000222545048926	SNP	0.301391955972041
chr1:22469935	1	22469935	0.000595252234283	SNP	0.36151328232343
chr1:22670041	1	22670041	0.00038404867502	SNP	0.343627355008074
chr1:22670121	1	22670121	0.000524250786509	SNP	0.359957469589774
chr1:22976488	1	22976488	0.000991302229142	SNP	0.385536163352602
chr1:23094812	1	23094812	0.000840394546572	SNP	0.380436839444036
chr1:23095312	1	23095312	0.000284113256014	SNP	0.320907412544914
chr1:23095322	1	23095322	0.000261173422726	SNP	0.312213690465234
chr1:23096876	1	23096876	0.000302547020535	SNP	0.326871834570236
chr1:23097083	1	23097083	0.000274061697824	SNP	0.317369684449578
chr1:23097098	1	23097098	0.000522041052971	SNP	0.359957469589774
chr1:23097549	1	23097549	0.000515350372472	SNP	0.359957469589774
chr1:23098009	1	23098009	0.000553330919206	SNP	0.359957469589774
chr1:23098866	1	23098866	0.000261292842422	SNP	0.312213690465234
chr1:23098973	1	23098973	0.000543115032632	SNP	0.359957469589774
chr1:23099728	1	23099728	0.000485368285099	SNP	0.359139842541642
chr1:23100030	1	23100030	0.000546574422468	SNP	0.359957469589774
chr1:23100792	1	23100792	0.000485743899629	SNP	0.359154278968947
chr1:23102765	1	23102765	0.000622685433784	SNP	0.364047861539159
chr1:23157257	1	23157257	0.000376187561386	SNP	0.342792580285906
chr1:23157283	1	23157283	2.86709525867e-05	SNP	0.195645850977607
chr1:23157336	1	23157336	9.46016637569e-05	SNP	0.230270396319974
chr1:23157338	1	23157338	3.09223917265e-05	SNP	0.196533128831113
chr1:23157418	1	23157418	3.05258181584e-05	SNP	0.196533128831113
chr1:23157491	1	23157491	2.24049958062e-05	SNP	0.190242289618414
chr1:23157501	1	23157501	2.00595922683e-05	SNP	0.184961099472993
chr1:23157504	1	23157504	2.70601707019e-05	SNP	0.195645850977607
chr1:23868318	1	23868318	0.000137493512976	SNP	0.258369596127015
chr1:23868466	1	23868466	0.000629829648839	SNP	0.364424681109453
chr1:23969726	1	23969726	0.000868904184851	SNP	0.380607928252875
chr1:24479652	1	24479652	0.000599622843138	SNP	0.361725743442462
chr1:25220434	1	25220434	0.000504163435357	SNP	0.359957469589774
chr1:25312539	1	25312539	0.000968392506921	SNP	0.384818024922506
chr1:25312673	1	25312673	0.000992613168149	SNP	0.385554989291552
chr1:25312809	1	25312809	0.000895811396116	SNP	0.381758386453653
chr1:25312876	1	25312876	0.000866681898871	SNP	0.380607928252875
chr1:25312945	1	25312945	0.000769174899343	SNP	0.376586695384121
chr1:25312979	1	25312979	0.000775063333219	SNP	0.376939345479979
chr1:25866727	1	25866727	0.000892657532394	SNP	0.381758386453653
chr1:26062554	1	26062554	0.000890085251076	SNP	0.381758386453653
chr1:26514121	1	26514121	0.000940149620579	SNP	0.383812987536804
chr1:26556648	1	26556648	0.000189767109194	SNP	0.287858285324797
chr1:26556659	1	26556659	0.000211021134944	SNP	0.296885193263396
chr1:26556756	1	26556756	0.000186879578533	SNP	0.285877510896535
chr1:26556801	1	26556801	0.000192782184753	SNP	0.289039106556081
chr1:26556826	1	26556826	0.000214537033945	SNP	0.298413327195378
chr1:26560144	1	26560144	0.000103784147715	SNP	0.238101953911554
chr1:26561448	1	26561448	0.000294013607722	SNP	0.324111773369838
chr1:26567153	1	26567153	0.000950527319228	SNP	0.384463432931484
chr1:26567245	1	26567245	0.000481233925624	SNP	0.359110094163476
chr1:26567289	1	26567289	7.23897853036e-05	SNP	0.217452271060579
chr1:26567467	1	26567467	0.000743783930555	SNP	0.374234136723011
chr1:26567502	1	26567502	0.000334634899711	SNP	0.334440067547141
chr1:26568458	1	26568458	0.000305172578462	SNP	0.327203030354639
chr1:26569909	1	26569909	0.00021733210188	SNP	0.299827472919331
chr1:26569931	1	26569931	0.000299916137418	SNP	0.32626218994291
chr1:26569945	1	26569945	0.000417735263284	SNP	0.349327212103041
chr1:26605925	1	26605925	0.000492226208588	SNP	0.359675374856753
chr1:26608963	1	26608963	0.000244813922548	SNP	0.308210821436595
chr1:26609008	1	26609008	8.66992946241e-05	SNP	0.225154777196976
chr1:26609107	1	26609107	0.000547645429816	SNP	0.359957469589774
chr1:26611482	1	26611482	0.000613945730606	SNP	0.363738679482591
chr1:26722513	1	26722513	0.000591196014257	SNP	0.36151328232343
chr1:28403875	1	28403875	0.000559254990347	SNP	0.359957469589774
chr1:30339454	1	30339454	0.000246218756651	SNP	0.308434352241295
chr1:30341368	1	30341368	0.000511381678879	SNP	0.359957469589774
chr1:30570504	1	30570504	0.000478858565718	SNP	0.358977288744787
chr1:30696814	1	30696814	0.00082579533779	SNP	0.379635804590359
chr1:30696966	1	30696966	0.000964131557591	SNP	0.384788721240088
chr1:30866226	1	30866226	0.000197514407162	SNP	0.291725201573876
chr1:30866456	1	30866456	0.00012801630588	SNP	0.252814662396235
chr1:30868147	1	30868147	0.00029839107812	SNP	0.32626218994291
chr1:30868546	1	30868546	0.000209176208945	SNP	0.296373808712726
chr1:30871604	1	30871604	0.000228165041525	SNP	0.30371866042974
chr1:30871960	1	30871960	0.000479879723296	SNP	0.359060839632527
chr1:30873582	1	30873582	0.000522902487293	SNP	0.359957469589774
chr1:30879103	1	30879103	0.00013941727176	SNP	0.259164473269496
chr1:30887368	1	30887368	0.000266650126999	SNP	0.314687908990519
chr1:30887675	1	30887675	0.00021452382014	SNP	0.298413327195378
chr1:30888903	1	30888903	0.000693644982757	SNP	0.370679581716708
chr1:30889182	1	30889182	0.000180242227698	SNP	0.281366570247586
chr1:30889261	1	30889261	0.000631320831282	SNP	0.364572930276798
chr1:30893524	1	30893524	0.000177713195569	SNP	0.280025406356724
chr1:30928994	1	30928994	0.000612358668056	SNP	0.363410902652109
chr1:30929495	1	30929495	0.000988135961635	SNP	0.385536163352602
chr1:30929622	1	30929622	0.000956870082479	SNP	0.384634469748848
chr1:31032965	1	31032965	0.000205395173368	SNP	0.295304529116528
chr1:31033647	1	31033647	0.000296854145323	SNP	0.325464399962228
chr1:31033655	1	31033655	0.0003007487681	SNP	0.32626218994291
chr1:31033840	1	31033840	0.000543678173871	SNP	0.359957469589774
chr1:31033883	1	31033883	0.000181950293468	SNP	0.28183958702721
chr1:31034127	1	31034127	0.000154520657762	SNP	0.267331508687395
chr1:31034228	1	31034228	0.000502899630188	SNP	0.359957469589774
chr1:31034506	1	31034506	0.000197297980191	SNP	0.291625190408274
chr1:31034695	1	31034695	0.000160942690873	SNP	0.270459920805712
chr1:31035226	1	31035226	0.000189358141441	SNP	0.287600034635456
chr1:31035902	1	31035902	0.000153429655213	SNP	0.267166418287728
chr1:31036098	1	31036098	0.000172204183063	SNP	0.276801258007616
chr1:31036380	1	31036380	0.000149403805063	SNP	0.264849813785728
chr1:31036505	1	31036505	0.000192739532529	SNP	0.289039106556081
chr1:31037984	1	31037984	0.000151771617214	SNP	0.265856573140379
chr1:31038119	1	31038119	0.000138672273739	SNP	0.258992858055665
chr1:31038212	1	31038212	0.000164133799259	SNP	0.272666277672339
chr1:31038719	1	31038719	0.000166906858018	SNP	0.274054572055483
chr1:31039034	1	31039034	0.000537002772687	SNP	0.359957469589774
chr1:31039100	1	31039100	0.000534074891477	SNP	0.359957469589774
chr1:31039707	1	31039707	0.000561369164642	SNP	0.359957469589774
chr1:31040358	1	31040358	0.000596097151982	SNP	0.36151328232343
chr1:31040375	1	31040375	0.000549564737377	SNP	0.359957469589774
chr1:31040690	1	31040690	0.000157453472129	SNP	0.269489991767082
chr1:31040836	1	31040836	0.000186372162744	SNP	0.285542157748998
chr1:31040917	1	31040917	0.000562775345425	SNP	0.359957469589774
chr1:31041138	1	31041138	0.000543880723917	SNP	0.359957469589774
chr1:31041179	1	31041179	0.000420453265618	SNP	0.349897960345958
chr1:31041299	1	31041299	0.000569050930126	SNP	0.359957469589774
chr1:31041368	1	31041368	0.000130851005079	SNP	0.253781751032392
chr1:31041586	1	31041586	0.000537576960318	SNP	0.359957469589774
chr1:31041853	1	31041853	0.000174394963486	SNP	0.278155838657464
chr1:31041924	1	31041924	0.000169097018017	SNP	0.27440172498104
chr1:31041985	1	31041985	0.000724439518612	SNP	0.373110297390719
chr1:31042087	1	31042087	0.000176241943557	SNP	0.279269512019128
chr1:31042234	1	31042234	9.81592860825e-05	SNP	0.232441712395493
chr1:31042252	1	31042252	0.000565780211053	SNP	0.359957469589774
chr1:31042537	1	31042537	0.000172249838113	SNP	0.276801258007616
chr1:31042657	1	31042657	0.000555353492797	SNP	0.359957469589774
chr1:31042733	1	31042733	0.000172632562329	SNP	0.276893000511851
chr1:31042954	1	31042954	0.000170649946394	SNP	0.275699121982581
chr1:31043002	1	31043002	0.000470256984966	SNP	0.357938507661991
chr1:31043071	1	31043071	0.00062495264577	SNP	0.364092222280555
chr1:31043195	1	31043195	0.000175292526634	SNP	0.278859194707772
chr1:31044573	1	31044573	0.000550860759393	SNP	0.359957469589774
chr1:31044647	1	31044647	0.000523254995609	SNP	0.359957469589774
chr1:31044824	1	31044824	0.000526362265498	SNP	0.359957469589774
chr1:31044865	1	31044865	0.000513790121435	SNP	0.359957469589774
chr1:31045016	1	31045016	0.000486451697711	SNP	0.359154278968947
chr1:31045250	1	31045250	0.000555887178916	SNP	0.359957469589774
chr1:31045349	1	31045349	0.000504795626071	SNP	0.359957469589774
chr1:31045384	1	31045384	0.000210749900598	SNP	0.296885193263396
chr1:31045566	1	31045566	0.00016989183763	SNP	0.275016720679706
chr1:31045732	1	31045732	0.000555589022908	SNP	0.359957469589774
chr1:31045764	1	31045764	0.000150362569266	SNP	0.265419231376082
chr1:31045914	1	31045914	0.000160404632438	SNP	0.27016592760862
chr1:31045995	1	31045995	0.000520316788586	SNP	0.359957469589774
chr1:31046126	1	31046126	0.000481501629257	SNP	0.359110094163476
chr1:31046572	1	31046572	0.000329079569269	SNP	0.333325585921566
chr1:31047915	1	31047915	0.000677475488326	SNP	0.369276882916666
chr1:31048048	1	31048048	0.000155156519958	SNP	0.267534292840454
chr1:31048110	1	31048110	8.44556959289e-05	SNP	0.223753258537237
chr1:31048157	1	31048157	0.000444881893031	SNP	0.354935220550016
chr1:31048183	1	31048183	6.32962482367e-05	SNP	0.216215846943431
chr1:31048353	1	31048353	0.000151191303933	SNP	0.265680380466668
chr1:31048438	1	31048438	0.000116889816532	SNP	0.245394969613755
chr1:31048441	1	31048441	0.000152369445612	SNP	0.266511622639211
chr1:31050568	1	31050568	0.000358247518654	SNP	0.339495961740253
chr1:31052412	1	31052412	0.00023711558868	SNP	0.30615361826852
chr1:31052486	1	31052486	0.000288930651807	SNP	0.32229805385126
chr1:31052517	1	31052517	0.000294431250428	SNP	0.324241365911898
chr1:31052518	1	31052518	0.000259972624297	SNP	0.312213690465234
chr1:31052932	1	31052932	0.000322187533732	SNP	0.331312859794232
chr1:31052951	1	31052951	0.000308468217403	SNP	0.327665202746466
chr1:31053465	1	31053465	0.000303714603151	SNP	0.327201882306306
chr1:31053554	1	31053554	0.000485097251316	SNP	0.359139842541642
chr1:31053644	1	31053644	0.000307041252906	SNP	0.327618181364353
chr1:31054443	1	31054443	0.000849440666467	SNP	0.380607928252875
chr1:31054707	1	31054707	0.000944861656711	SNP	0.384175265557065
chr1:31055931	1	31055931	0.000334728148346	SNP	0.334440067547141
chr1:31056510	1	31056510	0.000315030707951	SNP	0.329854062213572
chr1:31056520	1	31056520	0.000308187885048	SNP	0.327665202746466
chr1:31056575	1	31056575	0.000243235145399	SNP	0.30810666783237
chr1:31056659	1	31056659	0.000465168078227	SNP	0.357347339548672
chr1:31056705	1	31056705	0.000379871021396	SNP	0.34361769379193
chr1:31056758	1	31056758	0.000369412207654	SNP	0.342280152627584
chr1:31056785	1	31056785	0.000340655454907	SNP	0.336031095392272
chr1:31056828	1	31056828	0.000350024046258	SNP	0.337432764481113
chr1:31060027	1	31060027	0.000402325579212	SNP	0.346522623717743
chr1:31060251	1	31060251	0.000256596659502	SNP	0.311419159607266
chr1:31060394	1	31060394	0.000520601644226	SNP	0.359957469589774
chr1:31061061	1	31061061	0.000312206560767	SNP	0.329140531817231
chr1:31061257	1	31061257	0.000407474860038	SNP	0.347576230795071
chr1:31061363	1	31061363	0.000485367276527	SNP	0.359139842541642
chr1:31062456	1	31062456	0.000587130958851	SNP	0.36151328232343
chr1:31063518	1	31063518	0.000304790134118	SNP	0.327201882306306
chr1:31065069	1	31065069	0.000798452538585	SNP	0.378395989056497
chr1:31065090	1	31065090	0.00039307677678	SNP	0.345654698623231
chr1:31065371	1	31065371	0.000338461904364	SNP	0.335359507872377
chr1:31065372	1	31065372	0.000641676578511	SNP	0.365611060057462
chr1:31065375	1	31065375	0.000355658980698	SNP	0.33881962952066
chr1:31065400	1	31065400	0.00032414970787	SNP	0.331540756795789
chr1:31065468	1	31065468	0.000354430748734	SNP	0.33881962952066
chr1:31065479	1	31065479	0.000270801021624	SNP	0.316718199394115
chr1:31065541	1	31065541	0.000357458169977	SNP	0.339269318454436
chr1:31065652	1	31065652	0.000334523783993	SNP	0.334440067547141
chr1:31065874	1	31065874	0.000308210094181	SNP	0.327665202746466
chr1:31066273	1	31066273	0.000316585041117	SNP	0.330008710290565
chr1:31066445	1	31066445	0.00030682837089	SNP	0.327590167149988
chr1:31066689	1	31066689	0.000318790924305	SNP	0.330233055153571
chr1:31067112	1	31067112	0.000345646211174	SNP	0.33686283871522
chr1:31067314	1	31067314	0.000365027127598	SNP	0.341537704108966
chr1:31067387	1	31067387	0.000354027601171	SNP	0.33880665353034
chr1:31067668	1	31067668	7.56457109278e-05	SNP	0.218545298123689
chr1:31068162	1	31068162	0.000350644783424	SNP	0.337612561267117
chr1:31068395	1	31068395	5.78992275723e-05	SNP	0.216215846943431
chr1:31068580	1	31068580	8.03290526039e-05	SNP	0.220467364648055
chr1:31068944	1	31068944	0.000304260074514	SNP	0.327201882306306
chr1:31069443	1	31069443	0.000407257047215	SNP	0.347540205610183
chr1:31069971	1	31069971	0.000285508140163	SNP	0.321266820433443
chr1:31070025	1	31070025	0.000354401192052	SNP	0.33881962952066
chr1:31070179	1	31070179	0.000352366630133	SNP	0.337986374811216
chr1:31070297	1	31070297	0.000311948375354	SNP	0.329140531817231
chr1:31070306	1	31070306	0.00030818896772	SNP	0.327665202746466
chr1:31070495	1	31070495	0.000287583595721	SNP	0.322088232938615
chr1:31070948	1	31070948	0.000268695699386	SNP	0.315599289325088
chr1:31070968	1	31070968	0.000279949586248	SNP	0.319280759800735
chr1:31071038	1	31071038	0.000280134791387	SNP	0.319308439349097
chr1:31071310	1	31071310	0.000303624699894	SNP	0.327201882306306
chr1:31071448	1	31071448	0.000535745350794	SNP	0.359957469589774
chr1:31071464	1	31071464	0.000542416485863	SNP	0.359957469589774
chr1:31071676	1	31071676	0.000410754931584	SNP	0.348526115710157
chr1:31071991	1	31071991	0.00097815748301	SNP	0.385090362154147
chr1:31072254	1	31072254	0.000316606843522	SNP	0.330008710290565
chr1:31072284	1	31072284	0.000325855200085	SNP	0.332574896590335
chr1:31072912	1	31072912	0.000365599141409	SNP	0.341675731930112
chr1:31073049	1	31073049	0.000302640953362	SNP	0.326871834570236
chr1:31073489	1	31073489	0.000379265822875	SNP	0.34361769379193
chr1:31073599	1	31073599	0.000184575055864	SNP	0.284178602377333
chr1:31073682	1	31073682	0.000232362300943	SNP	0.305406309745304
chr1:31073824	1	31073824	0.000486640875797	SNP	0.359154278968947
chr1:31073858	1	31073858	0.000253147620526	SNP	0.310871597556595
chr1:31073873	1	31073873	0.000303821943636	SNP	0.327201882306306
chr1:31073953	1	31073953	0.000279343547262	SNP	0.318895089705433
chr1:31074036	1	31074036	0.000300664429786	SNP	0.32626218994291
chr1:31074053	1	31074053	0.000328780763618	SNP	0.333281554866837
chr1:31074057	1	31074057	0.000254364369347	SNP	0.31098676384169
chr1:31074234	1	31074234	0.000321550571537	SNP	0.331312859794232
chr1:31074251	1	31074251	0.000330479272907	SNP	0.333483661660238
chr1:31074310	1	31074310	0.000333048706481	SNP	0.334243567076194
chr1:31074365	1	31074365	0.00032944831027	SNP	0.333325585921566
chr1:31074449	1	31074449	0.000395778245347	SNP	0.3457848141244
chr1:31074494	1	31074494	0.000306181110034	SNP	0.327538528845815
chr1:31074671	1	31074671	0.000382054029767	SNP	0.343627355008074
chr1:31074699	1	31074699	0.000340522680952	SNP	0.336031095392272
chr1:31074996	1	31074996	0.000382492691148	SNP	0.343627355008074
chr1:31075108	1	31075108	0.000490056204319	SNP	0.359364683293954
chr1:31075222	1	31075222	0.000618517728872	SNP	0.363859044106383
chr1:31076013	1	31076013	0.000826749617256	SNP	0.379635804590359
chr1:31076102	1	31076102	0.000553800696833	SNP	0.359957469589774
chr1:31076125	1	31076125	0.000235499887287	SNP	0.305918869081425
chr1:31076285	1	31076285	0.000364394772624	SNP	0.341537704108966
chr1:31076300	1	31076300	0.000297400557472	SNP	0.325718377583243
chr1:31076323	1	31076323	0.000275352670834	SNP	0.317567207011617
chr1:31076340	1	31076340	0.000312168557179	SNP	0.329140531817231
chr1:31078474	1	31078474	0.000508354080263	SNP	0.359957469589774
chr1:31081538	1	31081538	0.000727788889764	SNP	0.373350427360575
chr1:31082485	1	31082485	0.000426895114281	SNP	0.351082245681092
chr1:31082561	1	31082561	0.000295101957372	SNP	0.324721289746181
chr1:31082745	1	31082745	0.000515807380415	SNP	0.359957469589774
chr1:31085147	1	31085147	0.000300382491876	SNP	0.32626218994291
chr1:31085617	1	31085617	0.0003294226495	SNP	0.333325585921566
chr1:31085818	1	31085818	0.000394275817752	SNP	0.3457848141244
chr1:31085844	1	31085844	0.000358702844482	SNP	0.339765172331478
chr1:31098061	1	31098061	0.000715814916635	SNP	0.372308636136557
chr1:31100154	1	31100154	0.000473437745442	SNP	0.358395236465622
chr1:31109223	1	31109223	0.00095888152676	SNP	0.384634469748848
chr1:33474453	1	33474453	0.000821842213272	SNP	0.379466187587045
chr1:33536790	1	33536790	0.000980349499631	SNP	0.385090362154147
chr1:33567168	1	33567168	0.00062391467638	SNP	0.364092222280555
chr1:33637593	1	33637593	0.000336238423004	SNP	0.335013522300981
chr1:33640281	1	33640281	0.000689742315864	SNP	0.37010314147026
chr1:33640409	1	33640409	0.000211049190964	SNP	0.296885193263396
chr1:33640854	1	33640854	0.000126837774018	SNP	0.251840715185588
chr1:33640858	1	33640858	0.000157066188844	SNP	0.269159243855415
chr1:33643574	1	33643574	0.000680211311969	SNP	0.369451427258743
chr1:33753271	1	33753271	0.000483050427348	SNP	0.359110094163476
chr1:33753383	1	33753383	0.000630662125094	SNP	0.364424681109453
chr1:33793868	1	33793868	0.000462863022102	SNP	0.357059694024088
chr1:33794534	1	33794534	0.000498207358741	SNP	0.359957469589774
chr1:33794817	1	33794817	0.000310122576259	SNP	0.328222452514961
chr1:33794832	1	33794832	0.000928335662634	SNP	0.383088871294344
chr1:34095091	1	34095091	0.00080968297827	SNP	0.378672006404629
chr1:34095178	1	34095178	0.000901354388374	SNP	0.38177169139706
chr1:34095552	1	34095552	0.000856520607276	SNP	0.380607928252875
chr1:34095597	1	34095597	0.000682404693013	SNP	0.369451427258743
chr1:34095599	1	34095599	0.000701035915469	SNP	0.37133860588978
chr1:34095654	1	34095654	0.000775992808158	SNP	0.376983670065871
chr1:34095872	1	34095872	0.000579622248573	SNP	0.361124463066023
chr1:34096060	1	34096060	0.000750054825137	SNP	0.374884883886891
chr1:34096174	1	34096174	0.000805454200773	SNP	0.378672006404629
chr1:34096239	1	34096239	0.000758035217276	SNP	0.375686624359822
chr1:34097792	1	34097792	0.00065430622029	SNP	0.367331238263007
chr1:34097934	1	34097934	0.000725591401248	SNP	0.373350427360575
chr1:34097987	1	34097987	0.000900537809415	SNP	0.381758386453653
chr1:34098021	1	34098021	0.000769824509932	SNP	0.376586695384121
chr1:34098035	1	34098035	0.000618835897998	SNP	0.363859044106383
chr1:34098072	1	34098072	0.000867591965927	SNP	0.380607928252875
chr1:34099416	1	34099416	0.000327153455223	SNP	0.33309524150816
chr1:34099523	1	34099523	0.00090046946381	SNP	0.381758386453653
chr1:34099653	1	34099653	0.000856672005917	SNP	0.380607928252875
chr1:34099817	1	34099817	0.000925797355016	SNP	0.38291325390939
chr1:34099849	1	34099849	0.000770842166936	SNP	0.376586695384121
chr1:34099904	1	34099904	0.000772985343086	SNP	0.376821618310744
chr1:34100277	1	34100277	0.00095947287702	SNP	0.384634469748848
chr1:34102159	1	34102159	0.000948435728986	SNP	0.384274922081381
chr1:34102170	1	34102170	0.000912886428216	SNP	0.382356760791529
chr1:34102178	1	34102178	0.000823934422661	SNP	0.379508264285719
chr1:34102243	1	34102243	0.000812743299688	SNP	0.378747791877269
chr1:34102279	1	34102279	0.000729247258355	SNP	0.37343346290645
chr1:34102344	1	34102344	0.000773322276785	SNP	0.376839271613397
chr1:34102566	1	34102566	0.000755102039884	SNP	0.37549741097842
chr1:34102614	1	34102614	0.000808278069955	SNP	0.378672006404629
chr1:34103022	1	34103022	0.00077929806276	SNP	0.377106138550842
chr1:34103046	1	34103046	0.000837761542181	SNP	0.380425442930152
chr1:34103649	1	34103649	0.000780460982384	SNP	0.37723889418223
chr1:34103653	1	34103653	0.000781686352743	SNP	0.37747707538471
chr1:34103743	1	34103743	0.00076690695904	SNP	0.376586695384121
chr1:34103811	1	34103811	0.000878021069063	SNP	0.380880206416799
chr1:34104705	1	34104705	0.000740620271424	SNP	0.373996954463769
chr1:34104810	1	34104810	0.000661419379626	SNP	0.36798893692774
chr1:34104860	1	34104860	0.000834752751685	SNP	0.380264594355187
chr1:34104965	1	34104965	0.000800674922482	SNP	0.378475281337057
chr1:34105000	1	34105000	0.000804186990093	SNP	0.378672006404629
chr1:34105040	1	34105040	0.00075880807723	SNP	0.375731364205269
chr1:34105496	1	34105496	0.000881140137582	SNP	0.381169227678632
chr1:34105650	1	34105650	0.000835393256922	SNP	0.380273681049376
chr1:34105653	1	34105653	0.000840017788994	SNP	0.380436839444036
chr1:34105733	1	34105733	0.000753012470326	SNP	0.375197445784013
chr1:34106101	1	34106101	0.000803890372978	SNP	0.378672006404629
chr1:34106152	1	34106152	0.000768539932815	SNP	0.376586695384121
chr1:34106734	1	34106734	0.000878195799648	SNP	0.380880206416799
chr1:34107054	1	34107054	0.000849998653529	SNP	0.380607928252875
chr1:34107070	1	34107070	0.000926484267747	SNP	0.382924429499545
chr1:34107305	1	34107305	0.000748828611211	SNP	0.374854407489557
chr1:34116292	1	34116292	0.000180980564293	SNP	0.281541406687009
chr1:34116342	1	34116342	0.00026805183567	SNP	0.315442478092703
chr1:34116435	1	34116435	0.000189927640339	SNP	0.287877343557038
chr1:34116587	1	34116587	0.000176183881116	SNP	0.279269512019128
chr1:34119035	1	34119035	0.000158843734585	SNP	0.269637600517226
chr1:34119147	1	34119147	0.000203827866061	SNP	0.294728679816982
chr1:34119312	1	34119312	0.00092074839381	SNP	0.38279070221759
chr1:34119684	1	34119684	0.000189109312754	SNP	0.287442147195845
chr1:34119710	1	34119710	0.00015857794902	SNP	0.269637600517226
chr1:34119793	1	34119793	0.000712376080361	SNP	0.372203436613066
chr1:34120158	1	34120158	0.000850842183964	SNP	0.380607928252875
chr1:34120197	1	34120197	0.000909234200495	SNP	0.382061580010707
chr1:34120389	1	34120389	0.000848119490095	SNP	0.380607928252875
chr1:34120479	1	34120479	0.000993423601164	SNP	0.385554989291552
chr1:34120551	1	34120551	0.000869694985708	SNP	0.380607928252875
chr1:34120691	1	34120691	0.000898802248854	SNP	0.381758386453653
chr1:34120866	1	34120866	0.000900563163861	SNP	0.381758386453653
chr1:34120941	1	34120941	0.000978744997711	SNP	0.385090362154147
chr1:34121092	1	34121092	0.000998118373943	SNP	0.385554989291552
chr1:34121686	1	34121686	0.000957198863919	SNP	0.384634469748848
chr1:34121896	1	34121896	0.000975294672949	SNP	0.385090362154147
chr1:34121952	1	34121952	0.000991827213938	SNP	0.385536163352602
chr1:34122095	1	34122095	0.000733330531271	SNP	0.373608101570531
chr1:34122317	1	34122317	0.00092220494182	SNP	0.38279070221759
chr1:34123297	1	34123297	0.00075434311607	SNP	0.375382246635118
chr1:34123419	1	34123419	0.000832189515736	SNP	0.380080752996091
chr1:34123699	1	34123699	0.000989332891835	SNP	0.385536163352602
chr1:34123730	1	34123730	0.000985761566706	SNP	0.385405819487749
chr1:34123732	1	34123732	0.000913594172613	SNP	0.382358598113084
chr1:34124439	1	34124439	0.000936097448383	SNP	0.383474716735106
chr1:34124779	1	34124779	0.000962237972163	SNP	0.384703684894786
chr1:34124877	1	34124877	0.000693476511788	SNP	0.370679581716708
chr1:34124961	1	34124961	0.000865486670345	SNP	0.380607928252875
chr1:34125432	1	34125432	0.000964688474535	SNP	0.384788721240088
chr1:34125747	1	34125747	0.000956511857699	SNP	0.384634469748848
chr1:34126287	1	34126287	0.000923064506609	SNP	0.382816391495843
chr1:34126707	1	34126707	0.00094002489876	SNP	0.383812987536804
chr1:34126922	1	34126922	0.000895426072402	SNP	0.381758386453653
chr1:34128098	1	34128098	0.000898697870806	SNP	0.381758386453653
chr1:34128301	1	34128301	0.000928510606273	SNP	0.383134501597961
chr1:34129019	1	34129019	0.000984386364736	SNP	0.385243777218308
chr1:34129029	1	34129029	0.000980375553522	SNP	0.385090362154147
chr1:34129329	1	34129329	0.000922041675809	SNP	0.38279070221759
chr1:34129580	1	34129580	0.00095992577918	SNP	0.384672043049997
chr1:34130318	1	34130318	0.000967664309176	SNP	0.384800513883065
chr1:34134931	1	34134931	0.000977959497543	SNP	0.385090362154147
chr1:34135063	1	34135063	0.000983897335151	SNP	0.385243777218308
chr1:34135310	1	34135310	0.000904927504257	SNP	0.382061580010707
chr1:34184353	1	34184353	0.000764809003747	SNP	0.376279324115092
chr1:34770512	1	34770512	4.37553109357e-07	SNP	0.0604590767141403
chr1:34770584	1	34770584	0.000119418901593	SNP	0.247126169470823
chr1:35447561	1	35447561	0.000934474999619	SNP	0.383182382383366
chr1:35447898	1	35447898	0.000351220265547	SNP	0.337711299460312
chr1:35454100	1	35454100	0.000283181690147	SNP	0.320388620759458
chr1:35457249	1	35457249	0.000266629171223	SNP	0.314687908990519
chr1:35457350	1	35457350	0.000288978167957	SNP	0.32229805385126
chr1:35488053	1	35488053	0.000898124651823	SNP	0.381758386453653
chr1:35493641	1	35493641	0.000730267779646	SNP	0.37343346290645
chr1:35493775	1	35493775	0.000817305910043	SNP	0.379122651131508
chr1:35496217	1	35496217	0.000800942388741	SNP	0.37848514775584
chr1:35496703	1	35496703	0.000758693540908	SNP	0.375731364205269
chr1:35497365	1	35497365	0.000877104262339	SNP	0.380880206416799
chr1:35497487	1	35497487	0.000846719207325	SNP	0.380607928252875
chr1:35497670	1	35497670	0.00070684712632	SNP	0.371975694365336
chr1:35498225	1	35498225	0.000705632310697	SNP	0.371975694365336
chr1:35499082	1	35499082	0.000811433869507	SNP	0.378747791877269
chr1:35500158	1	35500158	0.000742215519644	SNP	0.374234136723011
chr1:35500548	1	35500548	0.000788638068923	SNP	0.377921318207232
chr1:35500915	1	35500915	0.000777224621436	SNP	0.376996825402044
chr1:35500938	1	35500938	0.000714159061306	SNP	0.372203436613066
chr1:35545522	1	35545522	0.000878606184578	SNP	0.380880206416799
chr1:35575350	1	35575350	0.000498829947475	SNP	0.359957469589774
chr1:35575399	1	35575399	0.000511214271013	SNP	0.359957469589774
chr1:35575515	1	35575515	0.00045966516091	SNP	0.357059694024088
chr1:35652140	1	35652140	0.000409386181597	SNP	0.348172116983075
chr1:36084091	1	36084091	0.000247192579404	SNP	0.308905848454514
chr1:36084136	1	36084136	0.000135806596019	SNP	0.257076094094309
chr1:36172478	1	36172478	0.00089192145397	SNP	0.381758386453653
chr1:36172490	1	36172490	0.0009463597375	SNP	0.384175265557065
chr1:36172606	1	36172606	0.000930612801478	SNP	0.383153410458279
chr1:36172758	1	36172758	0.000900422483083	SNP	0.381758386453653
chr1:36172795	1	36172795	0.000894580540027	SNP	0.381758386453653
chr1:36173007	1	36173007	0.000977481344817	SNP	0.385090362154147
chr1:36173303	1	36173303	0.000922015201866	SNP	0.38279070221759
chr1:36173352	1	36173352	0.000995624391889	SNP	0.385554989291552
chr1:36174430	1	36174430	0.000944179656734	SNP	0.384175265557065
chr1:36174518	1	36174518	0.000952992976432	SNP	0.384634469748848
chr1:36174541	1	36174541	0.000966360824723	SNP	0.384800513883065
chr1:36174585	1	36174585	0.000947132417273	SNP	0.384175265557065
chr1:36174640	1	36174640	0.000934786986181	SNP	0.383253456830489
chr1:37350656	1	37350656	0.000653880060776	SNP	0.367331238263007
chr1:37419628	1	37419628	0.000708766322633	SNP	0.372203436613066
chr1:37419793	1	37419793	0.000521446870593	SNP	0.359957469589774
chr1:37567130	1	37567130	0.000332468104482	SNP	0.334141636862972
chr1:37603490	1	37603490	0.000718183385649	SNP	0.372532618333189
chr1:37605794	1	37605794	0.000670270398943	SNP	0.36896404962483
chr1:37605816	1	37605816	0.000770252820744	SNP	0.376586695384121
chr1:37606696	1	37606696	0.000117188264314	SNP	0.245394969613755
chr1:37606968	1	37606968	2.54836124456e-05	SNP	0.195645850977607
chr1:37607039	1	37607039	0.000125811948249	SNP	0.250959294038131
chr1:37607220	1	37607220	0.000690262420257	SNP	0.370206337035213
chr1:37608545	1	37608545	0.00093882396458	SNP	0.383771907043456
chr1:37682167	1	37682167	0.00059735940025	SNP	0.36151328232343
chr1:37684788	1	37684788	0.00032867623413	SNP	0.333281554866837
chr1:37691449	1	37691449	0.000414546098928	SNP	0.349055147893911
chr1:37692054	1	37692054	0.000558357700889	SNP	0.359957469589774
chr1:37693575	1	37693575	0.000412521788435	SNP	0.348740833366097
chr1:37694799	1	37694799	0.000367968001888	SNP	0.342094083698581
chr1:37702037	1	37702037	0.000726132238359	SNP	0.373350427360575
chr1:37702070	1	37702070	0.000827384529881	SNP	0.379635804590359
chr1:37702265	1	37702265	0.000727742587469	SNP	0.373350427360575
chr1:37703321	1	37703321	0.000867198478708	SNP	0.380607928252875
chr1:37816118	1	37816118	0.000981409379471	SNP	0.38510623208451
chr1:37816151	1	37816151	0.00095236152473	SNP	0.384634469748848
chr1:37817158	1	37817158	0.000758818361754	SNP	0.375731364205269
chr1:38171298	1	38171298	0.000872074402888	SNP	0.380607928252875
chr1:38207623	1	38207623	0.000184317024976	SNP	0.283892858687975
chr1:38207654	1	38207654	0.00020807668451	SNP	0.296324671552212
chr1:38207703	1	38207703	0.000194398997158	SNP	0.289581543975928
chr1:38207829	1	38207829	0.000181429656968	SNP	0.281600014399572
chr1:38207921	1	38207921	0.000213695246576	SNP	0.298321013323418
chr1:38212402	1	38212402	0.000326951706875	SNP	0.33309524150816
chr1:38212931	1	38212931	0.00030785981495	SNP	0.327665202746466
chr1:38215006	1	38215006	0.00028337842142	SNP	0.320550270805343
chr1:38237302	1	38237302	0.000947673473715	SNP	0.384245401963197
chr1:38239974	1	38239974	0.00071007558386	SNP	0.372203436613066
chr1:39130584	1	39130584	0.000856843323152	SNP	0.380607928252875
chr1:39165776	1	39165776	0.000108114022232	SNP	0.240226036539842
chr1:39389694	1	39389694	0.000398957575971	SNP	0.346164729610043
chr1:39389846	1	39389846	0.000341004007115	SNP	0.336031095392272
chr1:39389951	1	39389951	0.000401580831967	SNP	0.346270358760649
chr1:39392556	1	39392556	0.000308051012805	SNP	0.327665202746466
chr1:39392569	1	39392569	0.000290241850124	SNP	0.322551956545281
chr1:39392605	1	39392605	0.000320118078959	SNP	0.330801853116091
chr1:39392616	1	39392616	0.000251369938421	SNP	0.31016033336592
chr1:39392636	1	39392636	0.000261555251465	SNP	0.312304683112192
chr1:39395201	1	39395201	0.000678514572578	SNP	0.369316016989763
chr1:39396917	1	39396917	0.000531621198993	SNP	0.359957469589774
chr1:39397022	1	39397022	7.59314260112e-05	SNP	0.218545298123689
chr1:39397833	1	39397833	0.000231268369883	SNP	0.304671346607439
chr1:39397923	1	39397923	0.000145814706105	SNP	0.262450465322742
chr1:39399255	1	39399255	0.000133032361942	SNP	0.255525005220531
chr1:39400286	1	39400286	0.00080587661978	SNP	0.378672006404629
chr1:39401026	1	39401026	3.65382378786e-06	SNP	0.135725801185289
chr1:39401451	1	39401451	5.52668368489e-05	SNP	0.214586634810819
chr1:39447198	1	39447198	6.95234684312e-05	SNP	0.216669443358429
chr1:39447722	1	39447722	0.000240414418839	SNP	0.306884752122452
chr1:39447729	1	39447729	0.000174993863078	SNP	0.278716498277069
chr1:39447736	1	39447736	0.000178344540569	SNP	0.280475516838502
chr1:39447739	1	39447739	0.000160887316647	SNP	0.270443219140635
chr1:39447751	1	39447751	0.000172482200276	SNP	0.276893000511851
chr1:39447779	1	39447779	0.000156975521469	SNP	0.269111609153824
chr1:39447797	1	39447797	0.000172047253287	SNP	0.276729337153637
chr1:39449001	1	39449001	0.000101142318797	SNP	0.235591772863914
chr1:39449104	1	39449104	0.000119112641433	SNP	0.247126169470823
chr1:39449179	1	39449179	0.000161463162559	SNP	0.27082875082499
chr1:39449246	1	39449246	7.75885123039e-05	SNP	0.218545298123689
chr1:39449247	1	39449247	0.00014528298514	SNP	0.26220702232285
chr1:39449436	1	39449436	0.000237787812653	SNP	0.306227510714925
chr1:39449439	1	39449439	9.37276583539e-05	SNP	0.230009458957418
chr1:39449440	1	39449440	0.000211123383669	SNP	0.296885193263396
chr1:39449449	1	39449449	0.000167899215896	SNP	0.274320899715618
chr1:39449476	1	39449476	0.00015755843918	SNP	0.269489991767082
chr1:39449618	1	39449618	0.000455285011035	SNP	0.356274977554039
chr1:39452545	1	39452545	0.000829198109416	SNP	0.379738735997841
chr1:39535168	1	39535168	0.000382869360609	SNP	0.343627355008074
chr1:39541137	1	39541137	0.000597735338742	SNP	0.36151328232343
chr1:39541387	1	39541387	0.000206379523624	SNP	0.295777795385876
chr1:39583748	1	39583748	0.000429332922579	SNP	0.351366878467326
chr1:39583759	1	39583759	0.000537732282592	SNP	0.359957469589774
chr1:39583767	1	39583767	0.000871768323036	SNP	0.380607928252875
chr1:39584055	1	39584055	0.000159709643164	SNP	0.269886437018704
chr1:39585923	1	39585923	0.000407948177557	SNP	0.347681018977283
chr1:39612078	1	39612078	0.000437375067005	SNP	0.353438832797895
chr1:39648797	1	39648797	0.000767713806238	SNP	0.376586695384121
chr1:39656310	1	39656310	0.000234754923361	SNP	0.305918869081425
chr1:39877527	1	39877527	0.000811612399115	SNP	0.378747791877269
chr1:39885881	1	39885881	0.000773264813094	SNP	0.376839271613397
chr1:40004050	1	40004050	0.000814351686676	SNP	0.378747791877269
chr1:40042294	1	40042294	0.000444971620743	SNP	0.354935220550016
chr1:40042343	1	40042343	0.000443043439428	SNP	0.354519838745694
chr1:40042364	1	40042364	0.000496986753718	SNP	0.359957469589774
chr1:40295109	1	40295109	0.000480514596705	SNP	0.359110094163476
chr1:40358465	1	40358465	0.000513710965892	SNP	0.359957469589774
chr1:40358552	1	40358552	0.000953387416721	SNP	0.384634469748848
chr1:40358613	1	40358613	0.000923472587501	SNP	0.382816391495843
chr1:40358643	1	40358643	0.000930854998428	SNP	0.383153410458279
chr1:40359091	1	40359091	0.000990930574148	SNP	0.385536163352602
chr1:40359150	1	40359150	0.000940480564648	SNP	0.383812987536804
chr1:40387904	1	40387904	8.99004750169e-05	SNP	0.227085948027318
chr1:40426318	1	40426318	0.000316799257975	SNP	0.330048746844185
chr1:40480536	1	40480536	0.000384930919154	SNP	0.343832404977194
chr1:40496282	1	40496282	0.000663678741524	SNP	0.368211657089006
chr1:40496625	1	40496625	0.000976372029481	SNP	0.385090362154147
chr1:40496636	1	40496636	0.000929748316419	SNP	0.383153410458279
chr1:40504128	1	40504128	0.000998256348548	SNP	0.385554989291552
chr1:40611539	1	40611539	0.000933699037348	SNP	0.383182382383366
chr1:40611586	1	40611586	0.000967167916203	SNP	0.384800513883065
chr1:40612102	1	40612102	0.000912190836365	SNP	0.382251273203411
chr1:40612398	1	40612398	0.000885719527518	SNP	0.381758386453653
chr1:40612601	1	40612601	0.000881652900811	SNP	0.381215096423403
chr1:40612945	1	40612945	0.000895435480899	SNP	0.381758386453653
chr1:40613699	1	40613699	0.000921554903706	SNP	0.38279070221759
chr1:40613706	1	40613706	0.000966043120918	SNP	0.384788721240088
chr1:40617463	1	40617463	0.00029357783599	SNP	0.323900807740428
chr1:40617884	1	40617884	0.000341431059017	SNP	0.336031095392272
chr1:40623133	1	40623133	0.00094650545016	SNP	0.384175265557065
chr1:40625855	1	40625855	0.000962896571221	SNP	0.384788532421653
chr1:41324889	1	41324889	0.000347942572419	SNP	0.337090641918657
chr1:41325587	1	41325587	0.000493070259104	SNP	0.359675374856753
chr1:41327937	1	41327937	0.000753722555803	SNP	0.375306737154299
chr1:41329086	1	41329086	0.000960508388488	SNP	0.384672043049997
chr1:41454045	1	41454045	0.000633149106538	SNP	0.364833365581652
chr1:41536782	1	41536782	0.0004817989518	SNP	0.359110094163476
chr1:42107622	1	42107622	0.000526630048974	SNP	0.359957469589774
chr1:42120555	1	42120555	0.000592471342436	SNP	0.36151328232343
chr1:42125466	1	42125466	0.000946963015624	SNP	0.384175265557065
chr1:42162034	1	42162034	0.000996424211697	SNP	0.385554989291552
chr1:42184862	1	42184862	0.000822840593817	SNP	0.37948901129506
chr1:42257162	1	42257162	0.00089658742133	SNP	0.381758386453653
chr1:42398536	1	42398536	0.000558030084696	SNP	0.359957469589774
chr1:42399351	1	42399351	0.000274950023477	SNP	0.317533508515846
chr1:42399396	1	42399396	0.000619569056757	SNP	0.363859044106383
chr1:42399482	1	42399482	0.000576407301412	SNP	0.36073228535135
chr1:42399487	1	42399487	0.000612640329356	SNP	0.363422407423258
chr1:42399502	1	42399502	0.000248769441783	SNP	0.309209313188287
chr1:42399549	1	42399549	0.000244103753705	SNP	0.308174534431608
chr1:42399572	1	42399572	0.000550780727743	SNP	0.359957469589774
chr1:42399585	1	42399585	0.000215989548771	SNP	0.29946913203076
chr1:42399595	1	42399595	0.000562171088104	SNP	0.359957469589774
chr1:42399598	1	42399598	0.000578267554037	SNP	0.361055426185167
chr1:42399636	1	42399636	0.000525790196355	SNP	0.359957469589774
chr1:42399637	1	42399637	0.000618318933078	SNP	0.363859044106383
chr1:42399639	1	42399639	0.000584665017966	SNP	0.361317333721673
chr1:42399650	1	42399650	0.000629779382446	SNP	0.364424681109453
chr1:42399655	1	42399655	0.000593454894337	SNP	0.36151328232343
chr1:42399656	1	42399656	0.000237237464608	SNP	0.306176081290646
chr1:42399659	1	42399659	0.000285505206429	SNP	0.321266820433443
chr1:42399692	1	42399692	0.000561788536946	SNP	0.359957469589774
chr1:42399714	1	42399714	0.000253827018338	SNP	0.310893662468237
chr1:42399740	1	42399740	0.000646636766111	SNP	0.366228878304301
chr1:42399754	1	42399754	0.000202468232615	SNP	0.294295984137654
chr1:42399757	1	42399757	0.000614807904992	SNP	0.363826715760668
chr1:42399810	1	42399810	0.000476179009525	SNP	0.358733962280302
chr1:42399812	1	42399812	0.000556130063844	SNP	0.359957469589774
chr1:42399818	1	42399818	0.000630178625841	SNP	0.364424681109453
chr1:42399929	1	42399929	0.000541000935493	SNP	0.359957469589774
chr1:42399967	1	42399967	0.00056922877981	SNP	0.359957469589774
chr1:42474223	1	42474223	0.000975899587364	SNP	0.385090362154147
chr1:42719851	1	42719851	0.000456422094895	SNP	0.356726427058168
chr1:43151370	1	43151370	0.000838577058997	SNP	0.380425442930152
chr1:43156182	1	43156182	0.000498753265298	SNP	0.359957469589774
chr1:43159090	1	43159090	0.000849342205744	SNP	0.380607928252875
chr1:43160754	1	43160754	0.000163990288818	SNP	0.272655632132185
chr1:43163913	1	43163913	2.90205756872e-05	SNP	0.195645850977607
chr1:43202098	1	43202098	0.000668534060534	SNP	0.368542204928589
chr1:43456057	1	43456057	0.000905649417367	SNP	0.382061580010707
chr1:43506727	1	43506727	0.000492468747824	SNP	0.359675374856753
chr1:43507147	1	43507147	0.000778463084443	SNP	0.37701825476111
chr1:43569937	1	43569937	0.00099155480337	SNP	0.385536163352602
chr1:43578425	1	43578425	0.000715675386263	SNP	0.372308105027529
chr1:43580792	1	43580792	0.00085367105243	SNP	0.380607928252875
chr1:43580833	1	43580833	0.000754052611322	SNP	0.375338673110673
chr1:43581249	1	43581249	0.000867590109693	SNP	0.380607928252875
chr1:43581723	1	43581723	0.000742402895865	SNP	0.374234136723011
chr1:43581918	1	43581918	0.000795637677211	SNP	0.378395989056497
chr1:43582134	1	43582134	0.000761584239952	SNP	0.375788353851635
chr1:43582161	1	43582161	0.000944060288268	SNP	0.384175265557065
chr1:43582596	1	43582596	0.000818578527234	SNP	0.379191737268853
chr1:43584477	1	43584477	0.000744248703287	SNP	0.374333942702716
chr1:43642560	1	43642560	0.000613828482237	SNP	0.363728482192625
chr1:43683876	1	43683876	0.000746855943228	SNP	0.374592292095687
chr1:43857814	1	43857814	0.000683381102236	SNP	0.369451427258743
chr1:43913926	1	43913926	0.000316606089845	SNP	0.330008710290565
chr1:43913964	1	43913964	0.000259913242901	SNP	0.312213690465234
chr1:43914540	1	43914540	0.000234290278784	SNP	0.305918869081425
chr1:43914684	1	43914684	0.000954560967707	SNP	0.384634469748848
chr1:43915331	1	43915331	0.000289937274346	SNP	0.322551956545281
chr1:43915352	1	43915352	0.000285677496764	SNP	0.321266820433443
chr1:43915405	1	43915405	0.000299931717816	SNP	0.32626218994291
chr1:43915858	1	43915858	0.000301696783664	SNP	0.326676094237258
chr1:43917191	1	43917191	0.000242517984442	SNP	0.307753651917975
chr1:43917216	1	43917216	0.00030251757592	SNP	0.326871834570236
chr1:44082435	1	44082435	0.000838273491062	SNP	0.380425442930152
chr1:44126116	1	44126116	0.000901956331329	SNP	0.381798486239883
chr1:44244471	1	44244471	0.000984701247685	SNP	0.385243777218308
chr1:44252156	1	44252156	0.000537143154733	SNP	0.359957469589774
chr1:44387548	1	44387548	0.000234046083817	SNP	0.30585825398714
chr1:44388457	1	44388457	0.00018195664828	SNP	0.28183958702721
chr1:44388464	1	44388464	0.000334927496464	SNP	0.334440067547141
chr1:44388482	1	44388482	0.000218576334447	SNP	0.300042145464407
chr1:44408351	1	44408351	0.000697813131908	SNP	0.370771146492218
chr1:44594710	1	44594710	7.71232874018e-05	SNP	0.218545298123689
chr1:44596065	1	44596065	0.000485278459311	SNP	0.359139842541642
chr1:44597123	1	44597123	0.000428857200201	SNP	0.35126322440499
chr1:44597311	1	44597311	0.000374476678354	SNP	0.342444913279425
chr1:44597929	1	44597929	9.46736528534e-05	SNP	0.230270396319974
chr1:44598398	1	44598398	0.000188388412702	SNP	0.2868591661438
chr1:44598549	1	44598549	0.000156298953034	SNP	0.268415583182411
chr1:44598555	1	44598555	0.000155888111637	SNP	0.268096788773731
chr1:44598619	1	44598619	0.00014758100201	SNP	0.263794925123422
chr1:44598726	1	44598726	0.000129204948809	SNP	0.253320596344605
chr1:44598872	1	44598872	0.000163866885041	SNP	0.272655632132185
chr1:44599141	1	44599141	0.000399148120378	SNP	0.346184069889328
chr1:44599419	1	44599419	0.000411770907947	SNP	0.348692279670754
chr1:44599492	1	44599492	0.000544181566516	SNP	0.359957469589774
chr1:44599537	1	44599537	0.000437293792236	SNP	0.353438832797895
chr1:44599548	1	44599548	0.000511890241942	SNP	0.359957469589774
chr1:44599709	1	44599709	0.000455157908827	SNP	0.356274977554039
chr1:44599715	1	44599715	0.000374646093586	SNP	0.342461553019955
chr1:44599724	1	44599724	0.000408397911044	SNP	0.34778457846443
chr1:44599729	1	44599729	0.000263554787244	SNP	0.313434676555617
chr1:44599843	1	44599843	0.000374984756606	SNP	0.342583177308081
chr1:44599904	1	44599904	0.000389202078819	SNP	0.344786875133706
chr1:44600036	1	44600036	0.00038440445879	SNP	0.343672549576376
chr1:44600047	1	44600047	0.000448755935895	SNP	0.355556898312756
chr1:44600085	1	44600085	0.000403973752481	SNP	0.346863168100548
chr1:44600306	1	44600306	0.00040048918954	SNP	0.346195622361301
chr1:44600433	1	44600433	0.000429909545579	SNP	0.351462251576399
chr1:44601088	1	44601088	0.000412824272941	SNP	0.348740833366097
chr1:44601153	1	44601153	0.000425408452395	SNP	0.350758331182791
chr1:44601170	1	44601170	0.000403672142803	SNP	0.346863168100548
chr1:44601415	1	44601415	0.00037005098992	SNP	0.342280152627584
chr1:44601422	1	44601422	0.000374572494504	SNP	0.342461553019955
chr1:44601608	1	44601608	0.000347102831093	SNP	0.337090641918657
chr1:44602226	1	44602226	0.00021574355934	SNP	0.299337248581642
chr1:44602239	1	44602239	0.000444988818468	SNP	0.354935220550016
chr1:44602280	1	44602280	0.0009149560701	SNP	0.382456386434122
chr1:44602379	1	44602379	0.000445022862995	SNP	0.354935220550016
chr1:44602387	1	44602387	0.000397597907615	SNP	0.346044301334784
chr1:44602718	1	44602718	0.000369867675505	SNP	0.342280152627584
chr1:44941133	1	44941133	0.000299172647857	SNP	0.32626218994291
chr1:44943365	1	44943365	0.00082827582279	SNP	0.379635804590359
chr1:44943619	1	44943619	0.000719593531618	SNP	0.372532618333189
chr1:45868180	1	45868180	0.000635764164206	SNP	0.365050926598119
chr1:45909266	1	45909266	0.000111160310112	SNP	0.241222469885479
chr1:46184427	1	46184427	0.000430276476613	SNP	0.351462251576399
chr1:46191426	1	46191426	0.000157373088628	SNP	0.269489991767082
chr1:46193416	1	46193416	0.000947179698096	SNP	0.384175265557065
chr1:46197561	1	46197561	0.000702900341311	SNP	0.371773207239578
chr1:46474963	1	46474963	0.000225259106208	SNP	0.302428744255635
chr1:46475115	1	46475115	0.000208795691471	SNP	0.296324671552212
chr1:46475135	1	46475135	8.71106464552e-05	SNP	0.225568967868582
chr1:46475413	1	46475413	9.09722378597e-05	SNP	0.227995082173182
chr1:46490684	1	46490684	0.000288161346126	SNP	0.322088232938615
chr1:46493727	1	46493727	0.000134637658216	SNP	0.256788277956496
chr1:46643783	1	46643783	0.000260779150694	SNP	0.312213690465234
chr1:46644111	1	46644111	0.000304600179169	SNP	0.327201882306306
chr1:46644114	1	46644114	0.000327970636811	SNP	0.333153709089331
chr1:46644247	1	46644247	0.000263902587872	SNP	0.313447060802466
chr1:46646571	1	46646571	0.00049893560212	SNP	0.359957469589774
chr1:46648767	1	46648767	0.000325997759893	SNP	0.332604718606827
chr1:46768794	1	46768794	0.00097226753891	SNP	0.385090362154147
chr1:46915203	1	46915203	0.000971308842842	SNP	0.385079090120533
chr1:46915865	1	46915865	0.000895889572228	SNP	0.381758386453653
chr1:46916130	1	46916130	0.000555227518241	SNP	0.359957469589774
chr1:46916383	1	46916383	0.000917267818127	SNP	0.382671418121217
chr1:46916484	1	46916484	0.000997631206346	SNP	0.385554989291552
chr1:46917881	1	46917881	0.000925287865784	SNP	0.382876461703319
chr1:46917954	1	46917954	0.000988224955225	SNP	0.385536163352602
chr1:46918093	1	46918093	0.000972461597226	SNP	0.385090362154147
chr1:46919352	1	46919352	0.00096085116065	SNP	0.384672043049997
chr1:46919415	1	46919415	0.000890061628394	SNP	0.381758386453653
chr1:46919490	1	46919490	0.000961905994274	SNP	0.384703684894786
chr1:46923619	1	46923619	0.00066963457961	SNP	0.368880609787547
chr1:47069815	1	47069815	0.000897304235723	SNP	0.381758386453653
chr1:47114523	1	47114523	0.000735399561595	SNP	0.373608101570531
chr1:47240801	1	47240801	0.000897836902808	SNP	0.381758386453653
chr1:50602488	1	50602488	3.40056159024e-05	SNP	0.197417142817199
chr1:50602920	1	50602920	6.62750003725e-05	SNP	0.216365402694205
chr1:50602932	1	50602932	5.28906091269e-05	SNP	0.213784138163788
chr10:285183	10	285183	0.00058243037824	SNP	0.361264373136934
chr10:500348	10	500348	0.000169743705381	SNP	0.274967493429767
chr10:508401	10	508401	0.000133498033939	SNP	0.256243772021597
chr10:1924144	10	1924144	0.000685170220383	SNP	0.369854373373475
chr10:1924695	10	1924695	6.10113107282e-05	SNP	0.216215846943431
chr10:2044066	10	2044066	0.00068829413023	SNP	0.370102489499498
chr10:2044068	10	2044068	0.000732827742286	SNP	0.373608101570531
chr10:2044602	10	2044602	0.000593171224962	SNP	0.36151328232343
chr10:2044932	10	2044932	0.000664250135829	SNP	0.368211657089006
chr10:2045219	10	2045219	0.000283742989047	SNP	0.320718860215752
chr10:2045422	10	2045422	0.00023565570536	SNP	0.305918869081425
chr10:2045704	10	2045704	0.000510617475442	SNP	0.359957469589774
chr10:2053770	10	2053770	0.000543056435337	SNP	0.359957469589774
chr10:2054426	10	2054426	0.000268845479055	SNP	0.315599289325088
chr10:2054428	10	2054428	0.000278038680192	SNP	0.318382477812618
chr10:2054523	10	2054523	3.98825544822e-05	SNP	0.206966361328219
chr10:2054525	10	2054525	0.00014650509064	SNP	0.263136095713869
chr10:2054666	10	2054666	4.26328799445e-05	SNP	0.209062016315189
chr10:2054723	10	2054723	0.00097106988555	SNP	0.385053500923088
chr10:2055052	10	2055052	2.14994233519e-05	SNP	0.188190681108593
chr10:2055088	10	2055088	1.75868554624e-05	SNP	0.183418224250529
chr10:2055120	10	2055120	7.20528341079e-05	SNP	0.217152174750331
chr10:2055155	10	2055155	2.68614941003e-05	SNP	0.195645850977607
chr10:2055285	10	2055285	1.83538363471e-05	SNP	0.18370161863878
chr10:2055342	10	2055342	1.57962020186e-05	SNP	0.180182945959308
chr10:2055846	10	2055846	1.09258908744e-05	SNP	0.166841400395921
chr10:2055934	10	2055934	5.16945520939e-06	SNP	0.141059400046339
chr10:2056192	10	2056192	0.000599333548772	SNP	0.361725743442462
chr10:2056319	10	2056319	9.90992832072e-07	SNP	0.0673181385673085
chr10:2056408	10	2056408	2.81070709771e-05	SNP	0.195645850977607
chr10:2056831	10	2056831	0.000860548049989	SNP	0.380607928252875
chr10:2057899	10	2057899	0.000676455864827	SNP	0.369276882916666
chr10:2144124	10	2144124	0.000916013606343	SNP	0.382540659759884
chr10:2200491	10	2200491	0.000715993806918	SNP	0.372325453796273
chr10:2216259	10	2216259	0.000418046028246	SNP	0.349474302748614
chr10:2390575	10	2390575	0.000811880902981	SNP	0.378747791877269
chr10:2483874	10	2483874	0.000582127513062	SNP	0.361264373136934
chr10:2483972	10	2483972	0.000299748221296	SNP	0.32626218994291
chr10:2483985	10	2483985	0.000751603151293	SNP	0.374992294431671
chr10:2484040	10	2484040	0.000210241512702	SNP	0.29682336594896
chr10:2512113	10	2512113	0.000376317847276	SNP	0.342792580285906
chr10:2984459	10	2984459	0.000111295025084	SNP	0.241243396293122
chr10:2984461	10	2984461	5.1332798357e-05	SNP	0.213784138163788
chr10:2986913	10	2986913	0.000679581691586	SNP	0.3694197669197
chr10:3055071	10	3055071	0.000865055697696	SNP	0.380607928252875
chr10:3781916	10	3781916	0.000261374138763	SNP	0.312213690465234
chr10:3783316	10	3783316	0.000250834079848	SNP	0.310121014978331
chr10:3805411	10	3805411	7.55604520608e-06	SNP	0.154030389943371
chr10:3805469	10	3805469	4.95368097303e-05	SNP	0.213784138163788
chr10:3805481	10	3805481	5.18539984728e-05	SNP	0.213784138163788
chr10:3805536	10	3805536	0.000966655445587	SNP	0.384800513883065
chr10:3805539	10	3805539	0.000911865592884	SNP	0.382174350161321
chr10:3805937	10	3805937	0.000845573899447	SNP	0.380607928252875
chr10:3806034	10	3806034	0.000856041376276	SNP	0.380607928252875
chr10:4190384	10	4190384	0.0008739819832	SNP	0.380607928252875
chr10:4202442	10	4202442	0.000505159765277	SNP	0.359957469589774
chr10:4202459	10	4202459	0.000199582416226	SNP	0.292666741023687
chr10:4212783	10	4212783	0.000991488946896	SNP	0.385536163352602
chr10:4488110	10	4488110	0.000718896524639	SNP	0.372532618333189
chr10:4570762	10	4570762	0.000506491862789	SNP	0.359957469589774
chr10:4757824	10	4757824	0.000876701784895	SNP	0.380880206416799
chr10:5002147	10	5002147	0.00043574291366	SNP	0.353137101653039
chr10:5137180	10	5137180	0.000471940920037	SNP	0.358112301511785
chr10:5137329	10	5137329	0.000476224913948	SNP	0.358733962280302
chr10:5174292	10	5174292	0.000736675653392	SNP	0.373608101570531
chr10:5236335	10	5236335	0.000569925044226	SNP	0.359957469589774
chr10:5236615	10	5236615	0.000837276355054	SNP	0.380425442930152
chr10:5388577	10	5388577	0.000686853396233	SNP	0.370102489499498
chr10:5454964	10	5454964	0.000513180921456	SNP	0.359957469589774
chr10:5648209	10	5648209	0.000490187427438	SNP	0.359364683293954
chr10:5972751	10	5972751	0.000849962529913	SNP	0.380607928252875
chr10:6509951	10	6509951	0.000221764378668	SNP	0.301391955972041
chr10:6601013	10	6601013	0.000997665276514	SNP	0.385554989291552
chr10:6607414	10	6607414	0.000166314708097	SNP	0.273995172759248
chr10:6616638	10	6616638	0.00071432281933	SNP	0.372203436613066
chr10:6617130	10	6617130	0.000433560654511	SNP	0.352259864799971
chr10:6625379	10	6625379	0.000234652964859	SNP	0.305918869081425
chr10:7228262	10	7228262	0.000586872928555	SNP	0.36151328232343
chr10:7412709	10	7412709	0.000738968946986	SNP	0.373711306420123
chr10:7412734	10	7412734	0.000816425737843	SNP	0.379085007938941
chr10:7672037	10	7672037	0.000536073059108	SNP	0.359957469589774
chr10:7672060	10	7672060	0.000479238412062	SNP	0.358990763666836
chr10:7672076	10	7672076	0.000484570570367	SNP	0.359139842541642
chr10:7672111	10	7672111	0.000594338811198	SNP	0.36151328232343
chr10:7672155	10	7672155	0.000622370317656	SNP	0.363975215198647
chr10:7672225	10	7672225	0.00032878887218	SNP	0.333281554866837
chr10:7672254	10	7672254	0.000312122367114	SNP	0.329140531817231
chr10:7672465	10	7672465	9.75657017739e-05	SNP	0.232434758226382
chr10:7672471	10	7672471	0.000285583850103	SNP	0.321266820433443
chr10:7673480	10	7673480	0.000711739736307	SNP	0.372203436613066
chr10:7673599	10	7673599	0.000671444686595	SNP	0.369173505347206
chr10:8189886	10	8189886	0.000465457595778	SNP	0.357347339548672
chr10:8245829	10	8245829	0.000143894651666	SNP	0.261680845979325
chr10:9441051	10	9441051	0.000767926592391	SNP	0.376586695384121
chr10:9441064	10	9441064	0.000428201385088	SNP	0.351213466690374
chr10:9441067	10	9441067	0.000462234840277	SNP	0.357059694024088
chr10:9525098	10	9525098	0.000292611783554	SNP	0.32356870669548
chr10:9527698	10	9527698	0.000129295561863	SNP	0.253320596344605
chr10:9532556	10	9532556	0.000698732225459	SNP	0.370771146492218
chr10:9552452	10	9552452	0.000693887298616	SNP	0.370679581716708
chr10:9582115	10	9582115	0.000501447843814	SNP	0.359957469589774
chr10:9584444	10	9584444	0.000670209445975	SNP	0.36896404962483
chr10:9584874	10	9584874	0.000596220314281	SNP	0.36151328232343
chr10:9593130	10	9593130	0.000614700835124	SNP	0.363826715760668
chr10:9626073	10	9626073	4.07999213153e-05	SNP	0.208053533471235
chr10:9630834	10	9630834	0.000382886591584	SNP	0.343627355008074
chr10:10425544	10	10425544	0.000119816878875	SNP	0.247126169470823
chr10:10425702	10	10425702	9.94370812674e-05	SNP	0.234498048451595
chr10:10579419	10	10579419	0.000533369714476	SNP	0.359957469589774
chr10:10620959	10	10620959	0.000632315668564	SNP	0.364771165930804
chr10:10642046	10	10642046	0.000257380368997	SNP	0.311449240509363
chr10:10642099	10	10642099	0.000246849746853	SNP	0.308548550327396
chr10:10642218	10	10642218	0.000266408251503	SNP	0.314687908990519
chr10:10642233	10	10642233	1.1884396462e-05	SNP	0.168354371001336
chr10:10642241	10	10642241	0.000251939924449	SNP	0.310495887076874
chr10:10642277	10	10642277	0.000253885078759	SNP	0.310893662468237
chr10:10642284	10	10642284	0.000266862714984	SNP	0.314687908990519
chr10:10642372	10	10642372	0.000256837329312	SNP	0.311419159607266
chr10:10642405	10	10642405	0.000280545227156	SNP	0.319531511911854
chr10:10642418	10	10642418	0.000288152817707	SNP	0.322088232938615
chr10:10642423	10	10642423	0.000257540743277	SNP	0.3115105753182
chr10:10642493	10	10642493	0.000236197852928	SNP	0.305918869081425
chr10:10642496	10	10642496	0.000250869158456	SNP	0.310121014978331
chr10:10642566	10	10642566	0.000263153283446	SNP	0.3131516173818
chr10:10642706	10	10642706	0.000124769533052	SNP	0.250234188036921
chr10:10642716	10	10642716	0.000713324120374	SNP	0.372203436613066
chr10:10649521	10	10649521	0.000112845270217	SNP	0.241999932289742
chr10:10654330	10	10654330	0.000735751569305	SNP	0.373608101570531
chr10:10824969	10	10824969	0.000546726024805	SNP	0.359957469589774
chr10:10975884	10	10975884	0.000761395092223	SNP	0.375788353851635
chr10:11237788	10	11237788	0.000187136497539	SNP	0.285977094917085
chr10:11444658	10	11444658	0.000328748119811	SNP	0.333281554866837
chr10:11444757	10	11444757	0.000124859870074	SNP	0.250234188036921
chr10:11444929	10	11444929	0.000348161923524	SNP	0.337090641918657
chr10:11544506	10	11544506	0.000813289365875	SNP	0.378747791877269
chr10:11544508	10	11544508	0.000819896726695	SNP	0.379354624349187
chr10:11544514	10	11544514	0.000848066357292	SNP	0.380607928252875
chr10:11544761	10	11544761	0.000865706155928	SNP	0.380607928252875
chr10:11544780	10	11544780	0.000459508932533	SNP	0.357059694024088
chr10:11544817	10	11544817	0.000580751566277	SNP	0.361255570952848
chr10:11544827	10	11544827	0.000614789590549	SNP	0.363826715760668
chr10:11544830	10	11544830	0.000558927407186	SNP	0.359957469589774
chr10:11544836	10	11544836	0.000474805977267	SNP	0.358604653721589
chr10:11544842	10	11544842	0.000521085140487	SNP	0.359957469589774
chr10:11544940	10	11544940	0.000865719086161	SNP	0.380607928252875
chr10:11544967	10	11544967	0.000819640686768	SNP	0.379310808776699
chr10:11545235	10	11545235	0.000968508050794	SNP	0.384818024922506
chr10:11757380	10	11757380	0.000927980668881	SNP	0.383088871294344
chr10:11776991	10	11776991	0.000349357919791	SNP	0.337270925562404
chr10:11776996	10	11776996	0.000394424160706	SNP	0.3457848141244
chr10:11777217	10	11777217	0.000594210216503	SNP	0.36151328232343
chr10:11777414	10	11777414	0.00058958390051	SNP	0.36151328232343
chr10:11822809	10	11822809	0.000707591944478	SNP	0.371975694365336
chr10:11822810	10	11822810	0.000766380948769	SNP	0.376469508901374
chr10:11822811	10	11822811	0.000661948032776	SNP	0.368024619163695
chr10:12136781	10	12136781	0.000153910815095	SNP	0.267166418287728
chr10:12136790	10	12136790	0.000120373702041	SNP	0.247126169470823
chr10:12143780	10	12143780	0.000521370394188	SNP	0.359957469589774
chr10:12143944	10	12143944	0.000724933370425	SNP	0.373235466653264
chr10:12143970	10	12143970	0.000703499288669	SNP	0.371802741347143
chr10:12144056	10	12144056	0.000755885556698	SNP	0.37549741097842
chr10:12144217	10	12144217	0.000657472559712	SNP	0.367737509279716
chr10:12144330	10	12144330	0.000806571003922	SNP	0.378672006404629
chr10:12144409	10	12144409	0.000826353229414	SNP	0.379635804590359
chr10:12144495	10	12144495	0.000689317595928	SNP	0.37010314147026
chr10:12144543	10	12144543	0.000707928707586	SNP	0.371975694365336
chr10:12145078	10	12145078	0.000843407903618	SNP	0.380607928252875
chr10:12772856	10	12772856	0.000333419920368	SNP	0.334275625156049
chr10:12777878	10	12777878	0.000620095997146	SNP	0.363859044106383
chr10:12781579	10	12781579	0.000245464176986	SNP	0.308253165757309
chr10:12782439	10	12782439	0.000556160160222	SNP	0.359957469589774
chr10:12783846	10	12783846	0.000361344078564	SNP	0.340425070300657
chr10:12784059	10	12784059	0.000528349921415	SNP	0.359957469589774
chr10:12784380	10	12784380	0.000759985255852	SNP	0.375788353851635
chr10:12994376	10	12994376	0.000932753968005	SNP	0.383182382383366
chr10:13108375	10	13108375	0.000959780026622	SNP	0.384651103307329
chr10:13108439	10	13108439	0.000957852433209	SNP	0.384634469748848
chr10:13110650	10	13110650	0.000773941980501	SNP	0.376839271613397
chr10:13110821	10	13110821	0.000902700934757	SNP	0.381798486239883
chr10:13471261	10	13471261	0.00052792509908	SNP	0.359957469589774
chr10:13471347	10	13471347	0.000971645545708	SNP	0.385090362154147
chr10:13629378	10	13629378	0.000952874073621	SNP	0.384634469748848
chr10:13709467	10	13709467	0.000521706921686	SNP	0.359957469589774
chr10:13710385	10	13710385	0.000410468597799	SNP	0.34843216987412
chr10:13710678	10	13710678	0.00076366364464	SNP	0.376279324115092
chr10:13711361	10	13711361	0.000978480689942	SNP	0.385090362154147
chr10:13711608	10	13711608	0.000735969621586	SNP	0.373608101570531
chr10:13711611	10	13711611	0.000629836755184	SNP	0.364424681109453
chr10:13711761	10	13711761	0.000853146556206	SNP	0.380607928252875
chr10:13712746	10	13712746	0.000532242335214	SNP	0.359957469589774
chr10:13781428	10	13781428	0.000152052281886	SNP	0.266191534757729
chr10:13817873	10	13817873	0.000781952014786	SNP	0.377544104042325
chr10:14393416	10	14393416	0.000603642440183	SNP	0.362309455200922
chr10:14394041	10	14394041	0.000239982062985	SNP	0.306781931196216
chr10:15011582	10	15011582	0.000871523522809	SNP	0.380607928252875
chr10:15014784	10	15014784	0.000696557659393	SNP	0.370771146492218
chr10:15036302	10	15036302	0.000871435904775	SNP	0.380607928252875
chr10:15079319	10	15079319	0.000942900273867	SNP	0.384170472839264
chr10:15092288	10	15092288	0.000891404169498	SNP	0.381758386453653
chr10:15168468	10	15168468	0.000822781151875	SNP	0.37948901129506
chr10:15173129	10	15173129	0.000609271728587	SNP	0.363201600284042
chr10:15183481	10	15183481	0.000783078757942	SNP	0.377628327322314
chr10:15184494	10	15184494	0.000804594078819	SNP	0.378672006404629
chr10:15248503	10	15248503	0.000354434938114	SNP	0.33881962952066
chr10:15249921	10	15249921	0.000400413756229	SNP	0.346195622361301
chr10:15253396	10	15253396	0.000453275226921	SNP	0.35609518872429
chr10:15255027	10	15255027	0.000619811267189	SNP	0.363859044106383
chr10:15255030	10	15255030	0.000372149656624	SNP	0.342394770784045
chr10:15257625	10	15257625	0.000374866714774	SNP	0.34253846020053
chr10:15277912	10	15277912	0.000907600127819	SNP	0.382061580010707
chr10:15280177	10	15280177	0.00023637006836	SNP	0.305918869081425
chr10:15280281	10	15280281	0.000343792997702	SNP	0.336511787892502
chr10:15281596	10	15281596	0.000937811927918	SNP	0.383542590105459
chr10:15284885	10	15284885	0.000368288239924	SNP	0.342094083698581
chr10:15292032	10	15292032	4.75992875205e-05	SNP	0.213784138163788
chr10:15292872	10	15292872	0.000826803574868	SNP	0.379635804590359
chr10:15293705	10	15293705	0.000888295517657	SNP	0.381758386453653
chr10:15294502	10	15294502	0.000696399523316	SNP	0.370771146492218
chr10:15295822	10	15295822	0.00099534603013	SNP	0.385554989291552
chr10:15296262	10	15296262	0.000954666130692	SNP	0.384634469748848
chr10:15302225	10	15302225	0.000924316275597	SNP	0.382816391495843
chr10:15303366	10	15303366	0.000569759128995	SNP	0.359957469589774
chr10:15304246	10	15304246	0.000599957664954	SNP	0.361812584779413
chr10:15304249	10	15304249	0.000600506176877	SNP	0.361923358114198
chr10:15311978	10	15311978	0.000610393597377	SNP	0.363211771955462
chr10:15313396	10	15313396	0.000631875554296	SNP	0.364692432238549
chr10:15318626	10	15318626	0.000845237799942	SNP	0.380607928252875
chr10:15318663	10	15318663	0.00099075385517	SNP	0.385536163352602
chr10:15320209	10	15320209	0.000769397063407	SNP	0.376586695384121
chr10:15321126	10	15321126	0.000523153207682	SNP	0.359957469589774
chr10:15321478	10	15321478	0.000714467403798	SNP	0.372203436613066
chr10:15321942	10	15321942	0.000530883770306	SNP	0.359957469589774
chr10:15336100	10	15336100	0.0007568912791	SNP	0.375611053734084
chr10:15337321	10	15337321	0.000492978042521	SNP	0.359675374856753
chr10:15337468	10	15337468	0.00027754009313	SNP	0.318178815738026
chr10:15340839	10	15340839	0.00084324033489	SNP	0.380607928252875
chr10:15344221	10	15344221	0.000912467799955	SNP	0.382319062382145
chr10:15346765	10	15346765	0.000986306696823	SNP	0.385446209321623
chr10:15350137	10	15350137	0.00094071205157	SNP	0.383812987536804
chr10:15356503	10	15356503	0.000956174994215	SNP	0.384634469748848
chr10:15357385	10	15357385	0.000865537877319	SNP	0.380607928252875
chr10:15357623	10	15357623	0.000982077308415	SNP	0.385133541442099
chr10:15366020	10	15366020	0.000955744982786	SNP	0.384634469748848
chr10:15367332	10	15367332	0.000954391747878	SNP	0.384634469748848
chr10:15368622	10	15368622	0.000694161470292	SNP	0.370679581716708
chr10:15373712	10	15373712	0.000999084808289	SNP	0.385554989291552
chr10:15386726	10	15386726	0.000966236903024	SNP	0.384788951972518
chr10:15387022	10	15387022	0.000922974319116	SNP	0.382816391495843
chr10:15389717	10	15389717	0.00094790365043	SNP	0.384245401963197
chr10:15394306	10	15394306	0.000856289584858	SNP	0.380607928252875
chr10:15394385	10	15394385	0.000951924760755	SNP	0.384634469748848
chr10:15406214	10	15406214	0.000620834468285	SNP	0.363859044106383
chr10:15407275	10	15407275	0.000582820052838	SNP	0.361264373136934
chr10:15411746	10	15411746	0.0007492865061	SNP	0.374854407489557
chr10:15412633	10	15412633	0.000644501902049	SNP	0.366087228547231
chr10:15413215	10	15413215	0.000729739482971	SNP	0.37343346290645
chr10:15413225	10	15413225	0.000691217002562	SNP	0.370322899881065
chr10:15413408	10	15413408	0.000656964140235	SNP	0.367737509279716
chr10:15415101	10	15415101	0.000910908313516	SNP	0.382061580010707
chr10:15417007	10	15417007	0.000507459807332	SNP	0.359957469589774
chr10:15417093	10	15417093	0.000785468481997	SNP	0.377628327322314
chr10:15418572	10	15418572	0.000787896500828	SNP	0.37780928900338
chr10:15419289	10	15419289	0.000730359209956	SNP	0.37343346290645
chr10:15421698	10	15421698	0.000847481267876	SNP	0.380607928252875
chr10:15425485	10	15425485	0.000860506322827	SNP	0.380607928252875
chr10:15426925	10	15426925	0.000947055252224	SNP	0.384175265557065
chr10:15427372	10	15427372	0.000931567852855	SNP	0.383182382383366
chr10:15427433	10	15427433	0.000922619689357	SNP	0.38279070221759
chr10:15427806	10	15427806	0.00087821897745	SNP	0.380880206416799
chr10:15428873	10	15428873	0.000907630899609	SNP	0.382061580010707
chr10:15431388	10	15431388	0.00086507844479	SNP	0.380607928252875
chr10:15434041	10	15434041	0.000991610357116	SNP	0.385536163352602
chr10:15434268	10	15434268	0.000930514061092	SNP	0.383153410458279
chr10:15434426	10	15434426	0.000903811978096	SNP	0.382054051350487
chr10:15450366	10	15450366	0.000866722433521	SNP	0.380607928252875
chr10:15451601	10	15451601	0.000929149970465	SNP	0.383153410458279
chr10:15452335	10	15452335	0.000922163906848	SNP	0.38279070221759
chr10:15453632	10	15453632	0.000988046724935	SNP	0.385536163352602
chr10:15454173	10	15454173	0.00093950169006	SNP	0.383785376510717
chr11:459617	11	459617	0.000669815762201	SNP	0.368880609787547
chr11:1085487	11	1085487	0.000989844299681	SNP	0.385536163352602
chr11:1086289	11	1086289	0.000860305931042	SNP	0.380607928252875
chr11:1891187	11	1891187	0.000816375695012	SNP	0.379085007938941
chr11:2502840	11	2502840	0.000694508008129	SNP	0.370679581716708
chr11:2503226	11	2503226	0.000681024399148	SNP	0.369451427258743
chr11:2503538	11	2503538	0.000794350524346	SNP	0.378395989056497
chr11:2503671	11	2503671	0.000712923798226	SNP	0.372203436613066
chr11:2504171	11	2504171	0.000772033523805	SNP	0.376666107019058
chr11:2679058	11	2679058	0.000710271317623	SNP	0.372203436613066
chr11:3015776	11	3015776	0.000974783581889	SNP	0.385090362154147
chr11:3015780	11	3015780	0.000923492515567	SNP	0.382816391495843
chr11:3016525	11	3016525	0.000771204474695	SNP	0.376586695384121
chr11:3018720	11	3018720	0.000427330944976	SNP	0.351082245681092
chr11:3031285	11	3031285	0.000928226508253	SNP	0.383088871294344
chr11:4725003	11	4725003	0.000846107341817	SNP	0.380607928252875
chr11:4725005	11	4725005	0.000782885664224	SNP	0.377628327322314
chr11:4725015	11	4725015	0.000816049825407	SNP	0.379034097903323
chr11:4735329	11	4735329	0.00056468650047	SNP	0.359957469589774
chr11:4750502	11	4750502	0.000964576614029	SNP	0.384788721240088
chr11:4752092	11	4752092	0.00074863750183	SNP	0.374837469547451
chr11:4752552	11	4752552	0.000786744335246	SNP	0.377717221570245
chr11:5221775	11	5221775	0.000162324699776	SNP	0.271632016873938
chr11:5221838	11	5221838	0.000377371448375	SNP	0.34319393395894
chr11:5296459	11	5296459	9.98455786336e-05	SNP	0.234616973125882
chr11:5302264	11	5302264	0.000105636394914	SNP	0.238977042302059
chr11:5303461	11	5303461	0.00086349357929	SNP	0.380607928252875
chr11:5303462	11	5303462	0.000851839825828	SNP	0.380607928252875
chr11:5495177	11	5495177	0.000697491930035	SNP	0.370771146492218
chr11:5505101	11	5505101	0.000889515901828	SNP	0.381758386453653
chr11:5615972	11	5615972	0.000557560113843	SNP	0.359957469589774
chr11:5615989	11	5615989	0.000611990071403	SNP	0.363410902652109
chr11:5622051	11	5622051	0.000746079127991	SNP	0.374592292095687
chr11:5622194	11	5622194	0.000797183197369	SNP	0.378395989056497
chr11:6003817	11	6003817	0.000812774106182	SNP	0.378747791877269
chr11:6139828	11	6139828	0.000303577238685	SNP	0.327201882306306
chr11:6264557	11	6264557	0.00065168792549	SNP	0.367139826200767
chr11:6535116	11	6535116	0.000465870655067	SNP	0.357433945643727
chr11:6536139	11	6536139	0.000332346761574	SNP	0.334141636862972
chr11:6537909	11	6537909	0.000231309642966	SNP	0.304671346607439
chr11:6541036	11	6541036	0.00085854047196	SNP	0.380607928252875
chr11:6541153	11	6541153	0.000199912894157	SNP	0.292666741023687
chr11:6815404	11	6815404	0.000300776024453	SNP	0.32626218994291
chr11:6872891	11	6872891	0.000793628851528	SNP	0.378395989056497
chr11:7009391	11	7009391	0.000839175204604	SNP	0.380434326624
chr11:7009746	11	7009746	0.00061365459791	SNP	0.363728482192625
chr11:7731224	11	7731224	0.00087197850724	SNP	0.380607928252875
chr11:7731822	11	7731822	0.000467569333821	SNP	0.357747924844512
chr11:7731856	11	7731856	0.000237218275508	SNP	0.306176081290646
chr11:7807361	11	7807361	0.000355647607635	SNP	0.33881962952066
chr11:7821800	11	7821800	0.000327485843273	SNP	0.33309524150816
chr11:7824895	11	7824895	3.97482487325e-06	SNP	0.136712345281971
chr11:7830523	11	7830523	0.000935670575053	SNP	0.383474716735106
chr11:9727536	11	9727536	0.000342426918971	SNP	0.336226687049685
chr11:9727789	11	9727789	0.000748901902067	SNP	0.374854407489557
chr11:9727917	11	9727917	0.000774607856194	SNP	0.376871795171539
chr11:9727967	11	9727967	0.000854183121157	SNP	0.380607928252875
chr11:9728355	11	9728355	0.000546434835678	SNP	0.359957469589774
chr11:9728704	11	9728704	9.77530954433e-05	SNP	0.232434758226382
chr11:9728987	11	9728987	5.33593483943e-05	SNP	0.213784138163788
chr11:9729097	11	9729097	4.8256172661e-05	SNP	0.213784138163788
chr11:9729967	11	9729967	0.00020998449837	SNP	0.296683295856871
chr11:9730128	11	9730128	5.20143604346e-05	SNP	0.213784138163788
chr11:9730375	11	9730375	6.10761334559e-05	SNP	0.216215846943431
chr11:9730413	11	9730413	5.18334687823e-05	SNP	0.213784138163788
chr11:9730510	11	9730510	5.22737691301e-05	SNP	0.213784138163788
chr11:9730655	11	9730655	5.33215650377e-05	SNP	0.213784138163788
chr11:9730733	11	9730733	5.2659841482e-05	SNP	0.213784138163788
chr11:9730789	11	9730789	8.94465098102e-05	SNP	0.227085948027318
chr11:9730828	11	9730828	0.000991662585903	SNP	0.385536163352602
chr11:9730925	11	9730925	9.06800945889e-05	SNP	0.227750695744198
chr11:9731332	11	9731332	0.000541924047145	SNP	0.359957469589774
chr11:9731973	11	9731973	6.16825037766e-05	SNP	0.216215846943431
chr11:9731991	11	9731991	4.81158195163e-05	SNP	0.213784138163788
chr11:9732054	11	9732054	4.74526488718e-05	SNP	0.213784138163788
chr11:9732197	11	9732197	8.19282539565e-05	SNP	0.221661992975125
chr11:9732400	11	9732400	4.65715010433e-05	SNP	0.212669763670031
chr11:9732553	11	9732553	4.28806477103e-05	SNP	0.209336870048839
chr11:9732601	11	9732601	3.87594787537e-05	SNP	0.204129096527978
chr11:9732929	11	9732929	0.000311119263762	SNP	0.328867979608761
chr11:9733131	11	9733131	8.14459211827e-05	SNP	0.221398740859487
chr11:9733180	11	9733180	5.38072740752e-05	SNP	0.213784138163788
chr11:9733260	11	9733260	4.69648462649e-05	SNP	0.212814493348167
chr11:9733502	11	9733502	4.1490420995e-05	SNP	0.208420025766259
chr11:9734225	11	9734225	7.74510249941e-05	SNP	0.218545298123689
chr11:9734505	11	9734505	8.15733322834e-05	SNP	0.221398740859487
chr11:9734788	11	9734788	0.000130265088185	SNP	0.253619865220257
chr11:9735023	11	9735023	4.98254749617e-05	SNP	0.213784138163788
chr11:9735207	11	9735207	5.04951156469e-05	SNP	0.213784138163788
chr11:9735423	11	9735423	5.02920646151e-05	SNP	0.213784138163788
chr11:9735639	11	9735639	6.06191853272e-05	SNP	0.216215846943431
chr11:9736181	11	9736181	0.000115834291336	SNP	0.24440735723464
chr11:9736255	11	9736255	0.000143749231431	SNP	0.261680845979325
chr11:9736322	11	9736322	0.000124324519487	SNP	0.250201519581629
chr11:9737109	11	9737109	6.48932890483e-05	SNP	0.216365402694205
chr11:9737116	11	9737116	5.38238727894e-05	SNP	0.213784138163788
chr11:9737220	11	9737220	6.46353621395e-05	SNP	0.216365402694205
chr11:9737362	11	9737362	5.88327551305e-05	SNP	0.216215846943431
chr11:9737424	11	9737424	0.000452921375236	SNP	0.35609518872429
chr11:9737519	11	9737519	7.99148556567e-05	SNP	0.219913157970166
chr11:9738211	11	9738211	5.70438001897e-05	SNP	0.216215846943431
chr11:9738282	11	9738282	5.82629961632e-05	SNP	0.216215846943431
chr11:9738449	11	9738449	6.76216467101e-05	SNP	0.216365402694205
chr11:9738673	11	9738673	9.49363327719e-05	SNP	0.230270396319974
chr11:9738828	11	9738828	4.48821185689e-05	SNP	0.21202938910072
chr11:9739376	11	9739376	0.000793437453394	SNP	0.378395989056497
chr11:9739462	11	9739462	4.41899460714e-05	SNP	0.211198071015141
chr11:9739528	11	9739528	4.4087460945e-05	SNP	0.211198071015141
chr11:9739560	11	9739560	7.5692810981e-05	SNP	0.218545298123689
chr11:9739572	11	9739572	4.50610398073e-05	SNP	0.21202938910072
chr11:9739648	11	9739648	4.35988972501e-05	SNP	0.210344909812659
chr11:9739694	11	9739694	4.91594134601e-05	SNP	0.213784138163788
chr11:9740498	11	9740498	4.51758046845e-05	SNP	0.21202938910072
chr11:9741364	11	9741364	5.00021119279e-05	SNP	0.213784138163788
chr11:9741493	11	9741493	4.4246221136e-05	SNP	0.211198071015141
chr11:9741649	11	9741649	7.00540376313e-05	SNP	0.216669443358429
chr11:9741770	11	9741770	0.000120786633456	SNP	0.247126169470823
chr11:9741782	11	9741782	5.80013675128e-05	SNP	0.216215846943431
chr11:9742145	11	9742145	6.83829054998e-05	SNP	0.216365402694205
chr11:9742478	11	9742478	5.92898992043e-05	SNP	0.216215846943431
chr11:9742828	11	9742828	0.000631348937317	SNP	0.364572930276798
chr11:9742834	11	9742834	6.69490868616e-05	SNP	0.216365402694205
chr11:9743248	11	9743248	6.39699821121e-05	SNP	0.216365402694205
chr11:9743250	11	9743250	6.55327390156e-05	SNP	0.216365402694205
chr11:9743282	11	9743282	0.000109716245597	SNP	0.24094254334744
chr11:9744184	11	9744184	0.000104233940483	SNP	0.23852466346389
chr11:9745095	11	9745095	6.70993811799e-05	SNP	0.216365402694205
chr11:9747150	11	9747150	5.52192145357e-05	SNP	0.214586634810819
chr11:9747938	11	9747938	6.7695222229e-05	SNP	0.216365402694205
chr11:9747979	11	9747979	5.41976122484e-05	SNP	0.213784138163788
chr11:9748078	11	9748078	7.26257817203e-05	SNP	0.217452271060579
chr11:9748142	11	9748142	0.000246159272408	SNP	0.308434352241295
chr11:9748323	11	9748323	6.00748729439e-05	SNP	0.216215846943431
chr11:9748567	11	9748567	6.62585407645e-05	SNP	0.216365402694205
chr11:9748711	11	9748711	0.000579141129265	SNP	0.361122149278446
chr11:9749262	11	9749262	0.000237462782836	SNP	0.306176081290646
chr11:9749737	11	9749737	0.000147206995758	SNP	0.26336366901401
chr11:9749769	11	9749769	0.000137321840709	SNP	0.258171870238855
chr11:9749940	11	9749940	9.4070000557e-05	SNP	0.230138486603122
chr11:9750151	11	9750151	7.50291660897e-05	SNP	0.218545298123689
chr11:9750268	11	9750268	8.73743978547e-05	SNP	0.225922295292557
chr11:9750397	11	9750397	7.27350693092e-05	SNP	0.217452271060579
chr11:9750986	11	9750986	0.000129828790204	SNP	0.253450878556079
chr11:9751917	11	9751917	7.80000211559e-05	SNP	0.218545298123689
chr11:9752032	11	9752032	7.68219711491e-05	SNP	0.218545298123689
chr11:9752863	11	9752863	0.00079761855009	SNP	0.378395989056497
chr11:9754076	11	9754076	9.24159073225e-05	SNP	0.229221654682763
chr11:9754178	11	9754178	0.000108544996482	SNP	0.240627763212302
chr11:9754223	11	9754223	9.16062188962e-05	SNP	0.228621352429376
chr11:9754270	11	9754270	9.81664728636e-05	SNP	0.232441712395493
chr11:9754412	11	9754412	9.82708363641e-05	SNP	0.232577060925384
chr11:9754493	11	9754493	0.000965241476766	SNP	0.384788721240088
chr11:9754810	11	9754810	8.95406982244e-05	SNP	0.227085948027318
chr11:9755923	11	9755923	6.27410601137e-05	SNP	0.216215846943431
chr11:10430747	11	10430747	7.61478748305e-05	SNP	0.218545298123689
chr11:10733900	11	10733900	0.000971457879646	SNP	0.385079090120533
chr11:10733909	11	10733909	0.000599578006571	SNP	0.361725743442462
chr11:10733978	11	10733978	0.000521264004463	SNP	0.359957469589774
chr11:10736721	11	10736721	0.000194295805129	SNP	0.289581543975928
chr11:10736739	11	10736739	0.000372566273669	SNP	0.342417861235674
chr11:10736790	11	10736790	0.000622199669248	SNP	0.363975215198647
chr11:10741928	11	10741928	0.000517104750892	SNP	0.359957469589774
chr11:11785170	11	11785170	0.000263261873459	SNP	0.313211485886863
chr11:11785191	11	11785191	0.000216093736137	SNP	0.299517103759589
chr11:11786282	11	11786282	0.000587512855415	SNP	0.36151328232343
chr11:11786293	11	11786293	0.000956527968117	SNP	0.384634469748848
chr11:11786686	11	11786686	0.000346032266177	SNP	0.33686283871522
chr11:11786778	11	11786778	0.000337317041133	SNP	0.335359507872377
chr11:11786883	11	11786883	0.000318033726339	SNP	0.330048746844185
chr11:11788018	11	11788018	0.000918254889856	SNP	0.382712787949912
chr11:12468055	11	12468055	0.000277722633752	SNP	0.318299890770005
chr11:12468725	11	12468725	0.000155442249235	SNP	0.26779424233279
chr11:13106491	11	13106491	0.0009460085592	SNP	0.384175265557065
chr11:13106524	11	13106524	0.000774545297155	SNP	0.376871795171539
chr11:13107373	11	13107373	0.000772968315817	SNP	0.376821618310744
chr11:13109721	11	13109721	0.000749753984768	SNP	0.374854407489557
chr11:13109755	11	13109755	0.000672515965094	SNP	0.369217517529808
chr11:13111320	11	13111320	0.000994313565137	SNP	0.385554989291552
chr11:13128576	11	13128576	0.000573183042459	SNP	0.360219408528267
chr11:13136219	11	13136219	0.000481881617441	SNP	0.359110094163476
chr11:13136279	11	13136279	0.000783317890613	SNP	0.377628327322314
chr11:13158633	11	13158633	0.000206814609123	SNP	0.295883211893464
chr11:13190346	11	13190346	0.000691207315059	SNP	0.370322899881065
chr11:13190857	11	13190857	0.000801643211145	SNP	0.378514867146837
chr11:13289835	11	13289835	0.000806099099143	SNP	0.378672006404629
chr11:13293224	11	13293224	0.000499818238003	SNP	0.359957469589774
chr11:13583637	11	13583637	0.000315615558197	SNP	0.329914055479678
chr11:13591651	11	13591651	0.000746644341685	SNP	0.374592292095687
chr11:13591702	11	13591702	0.000545460008004	SNP	0.359957469589774
chr11:13592029	11	13592029	0.00074205628247	SNP	0.374234136723011
chr11:13592943	11	13592943	0.000718613137502	SNP	0.372532618333189
chr11:13593445	11	13593445	0.00078542921361	SNP	0.377628327322314
chr11:13596771	11	13596771	0.000707618048115	SNP	0.371975694365336
chr11:13596783	11	13596783	0.000662384701078	SNP	0.368129248729331
chr11:13597307	11	13597307	0.000562575581673	SNP	0.359957469589774
chr11:13599460	11	13599460	0.000566287320665	SNP	0.359957469589774
chr11:13600390	11	13600390	0.00065359267933	SNP	0.367331238263007
chr11:13600392	11	13600392	0.000605017726076	SNP	0.362641820992473
chr11:13600678	11	13600678	0.00054556687049	SNP	0.359957469589774
chr11:13600790	11	13600790	0.000735543419034	SNP	0.373608101570531
chr11:13607855	11	13607855	0.000728028995172	SNP	0.373350427360575
chr11:13608078	11	13608078	0.000678070225214	SNP	0.369276882916666
chr11:13608183	11	13608183	0.000677092249457	SNP	0.369276882916666
chr11:13608226	11	13608226	0.000657069026295	SNP	0.367737509279716
chr11:13608819	11	13608819	0.000846702034785	SNP	0.380607928252875
chr11:13609204	11	13609204	0.000544615125744	SNP	0.359957469589774
chr11:13609443	11	13609443	0.000557566678677	SNP	0.359957469589774
chr11:13609844	11	13609844	0.00052375506454	SNP	0.359957469589774
chr11:13610503	11	13610503	0.000564467814682	SNP	0.359957469589774
chr11:13610504	11	13610504	0.000488015582458	SNP	0.359364683293954
chr11:13610618	11	13610618	0.000547199147386	SNP	0.359957469589774
chr11:13610725	11	13610725	0.00054537432879	SNP	0.359957469589774
chr11:13611932	11	13611932	0.000317124888919	SNP	0.330048746844185
chr11:13612173	11	13612173	0.000228762858318	SNP	0.303767829519275
chr11:13612344	11	13612344	0.000285689805541	SNP	0.321266820433443
chr11:13612851	11	13612851	0.000331187279273	SNP	0.333616633250267
chr11:13623293	11	13623293	0.000236809764318	SNP	0.306090736402797
chr11:13623511	11	13623511	0.000521433384813	SNP	0.359957469589774
chr11:13624809	11	13624809	0.000892024926008	SNP	0.381758386453653
chr11:13625039	11	13625039	0.000486975875138	SNP	0.359154278968947
chr11:13627231	11	13627231	0.000890681377247	SNP	0.381758386453653
chr11:13629423	11	13629423	0.000230372473987	SNP	0.304671346607439
chr11:13646370	11	13646370	0.000292676988453	SNP	0.32356870669548
chr11:13671536	11	13671536	8.18681499346e-05	SNP	0.221661992975125
chr11:13673034	11	13673034	2.31680931818e-05	SNP	0.192331912770094
chr11:13701651	11	13701651	0.000857637324877	SNP	0.380607928252875
chr11:13702421	11	13702421	0.000778748318878	SNP	0.37701825476111
chr11:13732400	11	13732400	0.000173078979638	SNP	0.277194498792236
chr11:13734975	11	13734975	0.000645844529547	SNP	0.366215105440714
chr11:13735490	11	13735490	0.000273130611646	SNP	0.317119093697421
chr11:13735851	11	13735851	0.000911303793159	SNP	0.382061580010707
chr11:13736099	11	13736099	0.000993462004179	SNP	0.385554989291552
chr11:13742856	11	13742856	0.000809934263479	SNP	0.378672006404629
chr11:13808756	11	13808756	0.000644763549469	SNP	0.366163225321525
chr11:14116610	11	14116610	0.000251113990972	SNP	0.310149441084845
chr11:14117141	11	14117141	0.000562505273513	SNP	0.359957469589774
chr11:14117242	11	14117242	0.000716172505618	SNP	0.372331949194005
chr11:14117275	11	14117275	0.000697782355441	SNP	0.370771146492218
chr11:14117282	11	14117282	0.000736898947186	SNP	0.373608101570531
chr11:14117388	11	14117388	0.000604527290181	SNP	0.362475038191305
chr11:14117422	11	14117422	0.000832395563789	SNP	0.380080752996091
chr11:14117448	11	14117448	0.000864662822997	SNP	0.380607928252875
chr11:14117489	11	14117489	0.000539578816831	SNP	0.359957469589774
chr11:14117595	11	14117595	0.000520414011828	SNP	0.359957469589774
chr11:14118043	11	14118043	0.000292435088123	SNP	0.323539582086242
chr11:14118754	11	14118754	0.000133912196898	SNP	0.256516967665682
chr11:14118845	11	14118845	0.00079740470801	SNP	0.378395989056497
chr11:14119393	11	14119393	8.6972349666e-05	SNP	0.225488631091688
chr11:14119562	11	14119562	0.000365905171242	SNP	0.341738059306386
chr11:14119643	11	14119643	0.000119732094062	SNP	0.247126169470823
chr11:14167682	11	14167682	0.000755879691884	SNP	0.37549741097842
chr11:14171558	11	14171558	0.000111927507908	SNP	0.241699604944716
chr11:14172207	11	14172207	0.00011249003349	SNP	0.241983136780057
chr11:14185304	11	14185304	0.000184835035389	SNP	0.284328771845583
chr11:14354756	11	14354756	5.71422165471e-06	SNP	0.146970052642542
chr11:14354791	11	14354791	7.03451500279e-06	SNP	0.151661030654985
chr11:14355234	11	14355234	0.000842761040665	SNP	0.380607928252875
chr11:14355269	11	14355269	0.000937612342268	SNP	0.383515850170304
chr11:14355290	11	14355290	0.000976558853789	SNP	0.385090362154147
chr11:14373800	11	14373800	0.000423284275597	SNP	0.350366892883696
chr11:14381876	11	14381876	0.000516332909687	SNP	0.359957469589774
chr11:14389594	11	14389594	0.000650737287393	SNP	0.367072722082852
chr11:14392353	11	14392353	0.000554287046547	SNP	0.359957469589774
chr11:14482999	11	14482999	0.000130057433739	SNP	0.253512030818026
chr11:14483010	11	14483010	0.000424618217785	SNP	0.350607478291833
chr11:14484113	11	14484113	0.00065464542135	SNP	0.367331238263007
chr11:14484194	11	14484194	0.000689801029571	SNP	0.37010314147026
chr11:14484231	11	14484231	0.000718106908637	SNP	0.372532618333189
chr11:14502620	11	14502620	0.000907223055633	SNP	0.382061580010707
chr11:14503199	11	14503199	0.000320879483951	SNP	0.331142138157814
chr11:14511849	11	14511849	0.000288192195766	SNP	0.322088232938615
chr11:14524009	11	14524009	0.000410964760126	SNP	0.348571856073211
chr11:14552748	11	14552748	0.00076866965508	SNP	0.376586695384121
chr11:14552772	11	14552772	0.000629862665389	SNP	0.364424681109453
chr11:14606623	11	14606623	0.000866744692665	SNP	0.380607928252875
chr11:14617252	11	14617252	0.000244725773346	SNP	0.308210821436595
chr11:14619950	11	14619950	0.000930723480956	SNP	0.383153410458279
chr11:14627455	11	14627455	5.41221606858e-05	SNP	0.213784138163788
chr11:14627548	11	14627548	0.000621132561977	SNP	0.363859044106383
chr11:14627854	11	14627854	0.000277524907685	SNP	0.318178815738026
chr11:14630102	11	14630102	0.000958911419461	SNP	0.384634469748848
chr11:14630152	11	14630152	0.000221207718801	SNP	0.301093246863231
chr11:14630180	11	14630180	0.000147049525183	SNP	0.263285875164823
chr11:14630183	11	14630183	0.000191003922221	SNP	0.288187734597962
chr11:14630184	11	14630184	6.57421461729e-05	SNP	0.216365402694205
chr11:14691523	11	14691523	7.6154012995e-05	SNP	0.218545298123689
chr11:14692608	11	14692608	8.8025429791e-05	SNP	0.226194478330307
chr11:14693046	11	14693046	8.74298911402e-05	SNP	0.225963764830122
chr11:14700162	11	14700162	8.19762626666e-05	SNP	0.22169111484137
chr11:14700586	11	14700586	7.7176802859e-05	SNP	0.218545298123689
chr11:14701264	11	14701264	0.000394286852385	SNP	0.3457848141244
chr11:14845899	11	14845899	0.000629610218706	SNP	0.364424681109453
chr11:14914763	11	14914763	0.000297602839885	SNP	0.325865091035425
chr11:14914766	11	14914766	0.000445253948156	SNP	0.354957168954334
chr11:14914821	11	14914821	0.000354431715577	SNP	0.33881962952066
chr11:14914865	11	14914865	0.000326637086441	SNP	0.332971630670717
chr11:14915031	11	14915031	0.000354187264562	SNP	0.33881962952066
chr11:14915032	11	14915032	0.000427006416915	SNP	0.351082245681092
chr11:14915650	11	14915650	0.000660292593988	SNP	0.367737509279716
chr11:14917873	11	14917873	0.000398866278275	SNP	0.346164729610043
chr11:14926801	11	14926801	0.000395244640266	SNP	0.3457848141244
chr11:14927380	11	14927380	0.000109999935107	SNP	0.24094254334744
chr11:14927432	11	14927432	5.51404202363e-05	SNP	0.214586634810819
chr11:14927965	11	14927965	9.63234767935e-05	SNP	0.231739362687505
chr11:14927990	11	14927990	8.33025583191e-05	SNP	0.223148771296852
chr11:14928031	11	14928031	8.68910743737e-05	SNP	0.225456088865252
chr11:14930552	11	14930552	0.000161482969486	SNP	0.27082875082499
chr11:14930737	11	14930737	0.000219815516255	SNP	0.300642014941892
chr11:14930754	11	14930754	0.000214467450397	SNP	0.298413327195378
chr11:14930761	11	14930761	0.000207036976733	SNP	0.295949364379996
chr11:14930826	11	14930826	0.00023058955725	SNP	0.304671346607439
chr11:14930895	11	14930895	0.000318018663848	SNP	0.330048746844185
chr11:14930901	11	14930901	0.000223065143573	SNP	0.301415800450743
chr11:14930907	11	14930907	0.000240351200982	SNP	0.306884752122452
chr11:14930964	11	14930964	0.000836976789357	SNP	0.380425442930152
chr11:14931007	11	14931007	0.00021917468591	SNP	0.300317604727643
chr11:14931142	11	14931142	0.000347397563951	SNP	0.337090641918657
chr11:14931183	11	14931183	0.000206137106251	SNP	0.295728346806492
chr11:14931231	11	14931231	0.000244233790274	SNP	0.308174534431608
chr11:14931286	11	14931286	0.000153227230561	SNP	0.267016034575664
chr11:14931347	11	14931347	0.000249757898021	SNP	0.309776662146869
chr11:14931364	11	14931364	0.000984524355916	SNP	0.385243777218308
chr11:14953721	11	14953721	0.000861929700353	SNP	0.380607928252875
chr11:14953751	11	14953751	0.00076095268883	SNP	0.375788353851635
chr11:14960626	11	14960626	0.000389701724167	SNP	0.344963347261357
chr11:14960813	11	14960813	0.000247343187735	SNP	0.308905848454514
chr11:14960852	11	14960852	0.000502546597336	SNP	0.359957469589774
chr11:14961469	11	14961469	0.000260246166613	SNP	0.312213690465234
chr11:14965744	11	14965744	0.000504439212096	SNP	0.359957469589774
chr11:14984719	11	14984719	0.000148035712729	SNP	0.26390738811459
chr11:15293712	11	15293712	0.000916504528642	SNP	0.382556252878715
chr11:15739156	11	15739156	7.58017822149e-05	SNP	0.218545298123689
chr11:15739743	11	15739743	0.000645795416405	SNP	0.366215105440714
chr11:15761300	11	15761300	0.000965600390777	SNP	0.384788721240088
chr11:15761480	11	15761480	0.000294878765246	SNP	0.32467412079385
chr11:15785850	11	15785850	0.000318700865339	SNP	0.330233055153571
chr11:15786464	11	15786464	0.000454204051253	SNP	0.356196331939131
chr11:15787398	11	15787398	0.000543936368886	SNP	0.359957469589774
chr11:15787663	11	15787663	0.000488564869928	SNP	0.359364683293954
chr11:15787692	11	15787692	0.000506716803514	SNP	0.359957469589774
chr11:15787734	11	15787734	0.000464680261717	SNP	0.357231476248685
chr11:15787814	11	15787814	0.000457780400074	SNP	0.357059694024088
chr11:15787904	11	15787904	0.000807195607549	SNP	0.378672006404629
chr11:15787908	11	15787908	0.000251957239458	SNP	0.310495887076874
chr11:15787922	11	15787922	0.000751728733327	SNP	0.374992294431671
chr11:15788135	11	15788135	0.000512951471324	SNP	0.359957469589774
chr11:15788142	11	15788142	0.000526166861783	SNP	0.359957469589774
chr11:15788155	11	15788155	0.000540152209629	SNP	0.359957469589774
chr11:15788238	11	15788238	0.000109673142257	SNP	0.24094254334744
chr11:15788279	11	15788279	0.000548799702537	SNP	0.359957469589774
chr11:15788343	11	15788343	0.000534499684186	SNP	0.359957469589774
chr11:15788351	11	15788351	0.000481499140977	SNP	0.359110094163476
chr11:15788436	11	15788436	0.000451508021733	SNP	0.355863711964508
chr11:15788615	11	15788615	0.000484213387182	SNP	0.359139842541642
chr11:15788638	11	15788638	0.000535541231384	SNP	0.359957469589774
chr11:15788882	11	15788882	0.000296065706562	SNP	0.325258998344311
chr11:15788974	11	15788974	0.000351877772072	SNP	0.337870607259965
chr11:15788975	11	15788975	0.00035402719618	SNP	0.33880665353034
chr11:15788985	11	15788985	0.000382086562434	SNP	0.343627355008074
chr11:15788987	11	15788987	0.000383670856165	SNP	0.343627355008074
chr11:15788988	11	15788988	0.000378089003038	SNP	0.34331456993635
chr11:15788991	11	15788991	0.00036783928624	SNP	0.342094083698581
chr11:15790605	11	15790605	0.000436003297876	SNP	0.353137101653039
chr11:15995801	11	15995801	0.000119246667026	SNP	0.247126169470823
chr11:15995881	11	15995881	0.00016815361367	SNP	0.274320899715618
chr11:16001372	11	16001372	0.000472694757198	SNP	0.358236723134702
chr11:16011445	11	16011445	0.000246355468896	SNP	0.308434352241295
chr11:16202253	11	16202253	0.000915611163342	SNP	0.382540659759884
chr11:16202908	11	16202908	0.000910966133131	SNP	0.382061580010707
chr11:16554452	11	16554452	0.000313430366853	SNP	0.329415907942928
chr11:16554479	11	16554479	0.000949146125065	SNP	0.384401080766042
chr11:16695127	11	16695127	0.000904570477089	SNP	0.382061580010707
chr11:17071021	11	17071021	0.000461002238537	SNP	0.357059694024088
chr11:17071360	11	17071360	0.000475471869823	SNP	0.358733962280302
chr11:17071522	11	17071522	0.000800822272316	SNP	0.378475281337057
chr11:17071785	11	17071785	0.000796341919939	SNP	0.378395989056497
chr11:17071850	11	17071850	0.000937465669639	SNP	0.383515850170304
chr11:17071879	11	17071879	0.00056006203323	SNP	0.359957469589774
chr11:17071882	11	17071882	0.000531918853164	SNP	0.359957469589774
chr11:17071931	11	17071931	0.000579523813901	SNP	0.361124463066023
chr11:17071985	11	17071985	0.000445708973535	SNP	0.354979907273856
chr11:17072139	11	17072139	0.00042186407646	SNP	0.350116420088684
chr11:17072159	11	17072159	0.000944638961512	SNP	0.384175265557065
chr11:17072161	11	17072161	0.000903749171161	SNP	0.382054051350487
chr11:17072202	11	17072202	0.000416980299944	SNP	0.349327212103041
chr11:17072212	11	17072212	0.000543163390662	SNP	0.359957469589774
chr11:17072220	11	17072220	0.000400760220199	SNP	0.346263223746111
chr11:17072659	11	17072659	0.000540000870585	SNP	0.359957469589774
chr11:17073537	11	17073537	0.000880941048837	SNP	0.381169227678632
chr11:17073604	11	17073604	0.000535885289578	SNP	0.359957469589774
chr11:17073692	11	17073692	0.000763288268076	SNP	0.376279324115092
chr11:17073782	11	17073782	0.000539168754927	SNP	0.359957469589774
chr11:17073792	11	17073792	0.000696428177111	SNP	0.370771146492218
chr11:17073950	11	17073950	0.000702657983471	SNP	0.371701639491777
chr11:17074141	11	17074141	0.000882663925008	SNP	0.38131984852648
chr11:17074181	11	17074181	0.000848256250259	SNP	0.380607928252875
chr11:17090522	11	17090522	0.000662937834146	SNP	0.368139332740335
chr11:17090710	11	17090710	0.000684392379836	SNP	0.369560523067939
chr11:17090892	11	17090892	0.000646658644637	SNP	0.366228878304301
chr11:17090915	11	17090915	0.000613364117772	SNP	0.363653291905804
chr11:17091284	11	17091284	0.000808447822342	SNP	0.378672006404629
chr11:17091364	11	17091364	0.000877248077893	SNP	0.380880206416799
chr11:17092941	11	17092941	0.000787514126149	SNP	0.377717221570245
chr11:17092979	11	17092979	0.000666304699504	SNP	0.368379726137712
chr11:17092993	11	17092993	0.000991257850831	SNP	0.385536163352602
chr11:17093001	11	17093001	0.000974133084818	SNP	0.385090362154147
chr11:17170588	11	17170588	0.000156510795002	SNP	0.268545264838896
chr11:17170649	11	17170649	9.60214880766e-05	SNP	0.231675173945925
chr11:17170679	11	17170679	9.15797855502e-05	SNP	0.228621352429376
[truncated: 13,421 more rows]
