# Supplementary material for: Genomic insights into local adaptation and future climate-induced vulnerability of a keystone forest tree in East Asia
Source: Nat Commun. 2022 Nov 1;13:6541. doi: 10.1038/s41467-022-34206-8 (PMC9626627; doi:10.1038/s41467-022-34206-8)
Supplement: Supplementary file 8 — Source Data [file 41467_2022_34206_MOESM8_ESM.zip › Source data/supplementary_figures/manhatton/data3_filter1_bio7.txt]

ID	CHR	BP	P	TYPE	Q
chr1:262081	1	262081	0.000679808855975	SNP	0.329439072055325
chr1:262118	1	262118	0.000107385502005	SNP	0.222053384895722
chr1:438892	1	438892	0.000176263869537	SNP	0.250143652015634
chr1:509983	1	509983	0.000724294582225	SNP	0.332893385198629
chr1:845126	1	845126	0.000795400415217	SNP	0.337333659051899
chr1:845331	1	845331	0.000808783940805	SNP	0.337849624524247
chr1:996223	1	996223	0.000666953378907	SNP	0.328060869283965
chr1:997587	1	997587	0.000571797215476	SNP	0.320033891185328
chr1:1376776	1	1376776	0.000110489873685	SNP	0.223788732812948
chr1:1376790	1	1376790	9.79291897628e-05	SNP	0.213359350910014
chr1:1376879	1	1376879	0.000202306509817	SNP	0.260700647991689
chr1:1393380	1	1393380	0.000348558202033	SNP	0.300719939015109
chr1:1439963	1	1439963	0.000741694409903	SNP	0.334019891754392
chr1:1574246	1	1574246	0.000709628355509	SNP	0.331645542473123
chr1:1574480	1	1574480	0.00068813392188	SNP	0.33009219130517
chr1:1575492	1	1575492	0.000814869516603	SNP	0.338384812955191
chr1:1575515	1	1575515	0.000144671346816	SNP	0.235831080910757
chr1:1650960	1	1650960	0.000369638700552	SNP	0.303857934451671
chr1:1651204	1	1651204	0.000854820048386	SNP	0.340431655315465
chr1:1651231	1	1651231	0.000637261931672	SNP	0.325847026807692
chr1:1660316	1	1660316	0.000767510222406	SNP	0.335936972591482
chr1:1727540	1	1727540	0.000422716319552	SNP	0.309941822830899
chr1:1740639	1	1740639	0.000893527793137	SNP	0.341552396530619
chr1:1740848	1	1740848	0.000859861373534	SNP	0.340733286648088
chr1:1869034	1	1869034	0.000766763093726	SNP	0.335848195183977
chr1:1869045	1	1869045	0.000301216598715	SNP	0.291094034906364
chr1:1869202	1	1869202	0.000296093375515	SNP	0.289919056620378
chr1:1953312	1	1953312	0.000222477491817	SNP	0.266791032748497
chr1:2195951	1	2195951	0.000248175433103	SNP	0.273972887936127
chr1:2198489	1	2198489	0.000444475362443	SNP	0.311884775765077
chr1:2223938	1	2223938	0.00092558509065	SNP	0.343623848886571
chr1:2224545	1	2224545	7.17855324593e-05	SNP	0.190327172547415
chr1:2255955	1	2255955	0.00019131715186	SNP	0.256912381337918
chr1:2256415	1	2256415	3.02933232096e-05	SNP	0.167806842892862
chr1:2256526	1	2256526	2.58650017954e-05	SNP	0.167806842892862
chr1:2257889	1	2257889	0.000204265268601	SNP	0.261190365138209
chr1:2257937	1	2257937	4.43847915598e-05	SNP	0.1721461669775
chr1:2259176	1	2259176	4.39277748993e-05	SNP	0.1721461669775
chr1:2259498	1	2259498	0.000220089076641	SNP	0.266048404808773
chr1:2260075	1	2260075	4.99371571561e-05	SNP	0.173133841078254
chr1:2260217	1	2260217	0.000203708524395	SNP	0.261190365138209
chr1:2260601	1	2260601	4.24488742203e-05	SNP	0.171941351592039
chr1:2261969	1	2261969	5.33144119729e-05	SNP	0.174362645922164
chr1:2263764	1	2263764	0.000617436000198	SNP	0.32365701501634
chr1:2263781	1	2263781	3.93396242701e-05	SNP	0.171941351592039
chr1:2263840	1	2263840	0.000155572911252	SNP	0.23863308820784
chr1:2264249	1	2264249	8.32119987952e-05	SNP	0.20142234163186
chr1:2264276	1	2264276	0.000151058485571	SNP	0.237847889239652
chr1:2265085	1	2265085	0.000125998029154	SNP	0.231307571954477
chr1:2265306	1	2265306	0.000200259890745	SNP	0.260662948795628
chr1:2265309	1	2265309	6.94784215442e-05	SNP	0.188633426730128
chr1:2265404	1	2265404	0.000163151563128	SNP	0.242113380867195
chr1:2265772	1	2265772	0.000127284430377	SNP	0.231307571954477
chr1:2268386	1	2268386	0.000733096891594	SNP	0.333102560009963
chr1:2269596	1	2269596	0.00047509825772	SNP	0.313935420855933
chr1:2269662	1	2269662	0.000218166470615	SNP	0.265651338054422
chr1:2269771	1	2269771	0.000524447505499	SNP	0.316327739277047
chr1:2269795	1	2269795	0.000491927960594	SNP	0.314643267914759
chr1:2269865	1	2269865	0.000307860283269	SNP	0.292758104848696
chr1:2270647	1	2270647	0.000193689193955	SNP	0.258206789656149
chr1:2270673	1	2270673	0.000312953484378	SNP	0.294071734731113
chr1:2270831	1	2270831	7.02486551939e-05	SNP	0.18922801610135
chr1:2271120	1	2271120	0.000166171009674	SNP	0.243978596968165
chr1:2271148	1	2271148	0.000147636640158	SNP	0.236927929304645
chr1:2271235	1	2271235	0.000124779968758	SNP	0.2308725124311
chr1:2271283	1	2271283	0.000136754764452	SNP	0.234054653939817
chr1:2272157	1	2272157	0.000152173761792	SNP	0.237847889239652
chr1:2272202	1	2272202	0.000154998701364	SNP	0.23844087269219
chr1:2272843	1	2272843	0.000146507754037	SNP	0.236188265229378
chr1:2272848	1	2272848	0.000143240836129	SNP	0.235224208223652
chr1:2274306	1	2274306	0.000158323587993	SNP	0.239852728096308
chr1:2276225	1	2276225	0.000157154344894	SNP	0.239299029518759
chr1:2276235	1	2276235	0.00013021077767	SNP	0.23225913326246
chr1:2276281	1	2276281	0.000486821684941	SNP	0.314498616585191
chr1:2276320	1	2276320	0.000128456425149	SNP	0.231951022697921
chr1:2276817	1	2276817	0.000135597202663	SNP	0.233795688365319
chr1:2277417	1	2277417	0.000151937910205	SNP	0.237847889239652
chr1:2277503	1	2277503	0.000167169941391	SNP	0.244295334511958
chr1:2277677	1	2277677	0.000142641152232	SNP	0.235189458182256
chr1:2277879	1	2277879	0.00012680154193	SNP	0.231307571954477
chr1:2278451	1	2278451	0.000639789457315	SNP	0.325869217887709
chr1:2278605	1	2278605	0.000342906530051	SNP	0.300111885856664
chr1:2279031	1	2279031	0.000167542868289	SNP	0.244485133541533
chr1:2279318	1	2279318	0.000455144501705	SNP	0.312413789230564
chr1:2279909	1	2279909	0.000145625728086	SNP	0.236015075442197
chr1:2279959	1	2279959	0.000408298519778	SNP	0.308599791395524
chr1:2280326	1	2280326	0.000152582188413	SNP	0.237847889239652
chr1:2280373	1	2280373	0.00045447154628	SNP	0.312228382723648
chr1:2281266	1	2281266	0.000782696550778	SNP	0.337003388021131
chr1:2282943	1	2282943	0.000136155147624	SNP	0.233795688365319
chr1:2368108	1	2368108	0.000445547111602	SNP	0.311884775765077
chr1:2559619	1	2559619	0.000514848437954	SNP	0.315790102637482
chr1:2728022	1	2728022	0.000364806170442	SNP	0.303647011328545
chr1:2929247	1	2929247	0.00030373145933	SNP	0.292055424437179
chr1:2988016	1	2988016	0.000821846566452	SNP	0.338651820087127
chr1:2988332	1	2988332	0.000921983274374	SNP	0.343267531218866
chr1:2992758	1	2992758	8.52164687269e-05	SNP	0.202856292019709
chr1:3156081	1	3156081	1.26251607617e-05	SNP	0.142026972446827
chr1:3169811	1	3169811	0.000554696287476	SNP	0.318329433545682
chr1:3448356	1	3448356	3.35744218827e-05	SNP	0.171941351592039
chr1:3448377	1	3448377	0.000822675045966	SNP	0.338805566150663
chr1:3473777	1	3473777	0.000944631290561	SNP	0.344916670640384
chr1:3474185	1	3474185	0.000946376839247	SNP	0.344916670640384
chr1:4875017	1	4875017	0.000845618806909	SNP	0.339977561360942
chr1:4876369	1	4876369	0.000345868727429	SNP	0.300473367060643
chr1:5366739	1	5366739	0.000237851421511	SNP	0.270330694200417
chr1:5368132	1	5368132	0.000294771558375	SNP	0.289363850846114
chr1:5424660	1	5424660	0.000572676997106	SNP	0.32023478957607
chr1:5455658	1	5455658	0.000869713522262	SNP	0.341121364697296
chr1:5512416	1	5512416	0.000786774642931	SNP	0.337153175290256
chr1:5512417	1	5512417	0.000349100059118	SNP	0.300719939015109
chr1:5513146	1	5513146	6.26534284938e-05	SNP	0.182004907397584
chr1:5679172	1	5679172	0.000174284755359	SNP	0.248832854253727
chr1:5679178	1	5679178	0.000153216924753	SNP	0.237867357470272
chr1:5679218	1	5679218	0.000367700025525	SNP	0.303857934451671
chr1:5679224	1	5679224	0.000382789885111	SNP	0.305341211120805
chr1:5679227	1	5679227	0.000402962281431	SNP	0.308599791395524
chr1:5834168	1	5834168	0.000895462179332	SNP	0.341594016275542
chr1:5841603	1	5841603	0.000837912878584	SNP	0.339759668353873
chr1:5841783	1	5841783	0.000948881068647	SNP	0.344916670640384
chr1:5842600	1	5842600	0.000906356746927	SNP	0.342530897828141
chr1:5844981	1	5844981	0.000613530874439	SNP	0.323137308369312
chr1:5845053	1	5845053	0.000683152531742	SNP	0.329695921047069
chr1:5850086	1	5850086	0.000318701821855	SNP	0.295066846627821
chr1:5850264	1	5850264	0.000291917766962	SNP	0.288583911886496
chr1:5850375	1	5850375	0.000334713390543	SNP	0.298458986386944
chr1:5850600	1	5850600	0.000115581301504	SNP	0.226481127804845
chr1:5850910	1	5850910	0.000153930734543	SNP	0.238167978576559
chr1:5851799	1	5851799	0.000190994590905	SNP	0.256912381337918
chr1:5864181	1	5864181	0.00035574376265	SNP	0.301795521647133
chr1:5865352	1	5865352	0.000922033395029	SNP	0.343267531218866
chr1:5868571	1	5868571	0.000794074033609	SNP	0.337198139037612
chr1:5869026	1	5869026	0.000894101176858	SNP	0.341594016275542
chr1:5869548	1	5869548	0.000829056129993	SNP	0.339264242772893
chr1:5884879	1	5884879	0.000732734973923	SNP	0.333034464161387
chr1:5886830	1	5886830	0.000560121769661	SNP	0.319008927965928
chr1:5887610	1	5887610	0.000840260213483	SNP	0.339759668353873
chr1:5887742	1	5887742	0.000482607287163	SNP	0.314498616585191
chr1:5887762	1	5887762	0.000419042135014	SNP	0.309693077582844
chr1:5890122	1	5890122	0.000369835547165	SNP	0.303857934451671
chr1:6473843	1	6473843	0.000818011523577	SNP	0.338486243317189
chr1:6594954	1	6594954	0.00026007706519	SNP	0.278624969452003
chr1:6594962	1	6594962	0.000231522319319	SNP	0.268769389591633
chr1:6594984	1	6594984	0.000299196656533	SNP	0.290655015871273
chr1:6594993	1	6594993	0.000240058069457	SNP	0.271175972676943
chr1:6595062	1	6595062	0.000105247626099	SNP	0.219733010953572
chr1:6595259	1	6595259	0.000301486568751	SNP	0.291094034906364
chr1:6595386	1	6595386	0.000146158577124	SNP	0.236015075442197
chr1:6595484	1	6595484	0.000383478166729	SNP	0.305498187901296
chr1:6595510	1	6595510	6.21163004063e-05	SNP	0.181514019486129
chr1:6605611	1	6605611	5.15410048733e-05	SNP	0.174307813012602
chr1:6605714	1	6605714	8.91452845155e-05	SNP	0.205980974242564
chr1:6605803	1	6605803	8.84552365811e-05	SNP	0.205425880617158
chr1:6605837	1	6605837	6.19038387545e-05	SNP	0.181514019486129
chr1:6606071	1	6606071	4.45194591148e-05	SNP	0.1721461669775
chr1:6606521	1	6606521	7.55623793444e-05	SNP	0.19495673608226
chr1:6606633	1	6606633	7.61765328618e-05	SNP	0.195524267974007
chr1:6606740	1	6606740	6.02803290081e-05	SNP	0.180063801836336
chr1:6606999	1	6606999	7.09317835918e-05	SNP	0.189668817057999
chr1:6607745	1	6607745	0.000732736170058	SNP	0.333034464161387
chr1:6607860	1	6607860	6.6807331212e-05	SNP	0.18609939266428
chr1:6607893	1	6607893	6.96157761876e-05	SNP	0.188778860504579
chr1:6608154	1	6608154	7.45974514447e-05	SNP	0.193769318695752
chr1:6608266	1	6608266	9.54535549667e-05	SNP	0.211684866488199
chr1:6608286	1	6608286	7.17762708547e-05	SNP	0.190327172547415
chr1:6608318	1	6608318	0.000369766745627	SNP	0.303857934451671
chr1:6608415	1	6608415	0.000280297484204	SNP	0.284735549989474
chr1:6608482	1	6608482	0.000393411989298	SNP	0.307291364376557
chr1:6608493	1	6608493	7.03047928762e-05	SNP	0.18922801610135
chr1:6608496	1	6608496	0.000329865882702	SNP	0.297372002873002
chr1:6608560	1	6608560	0.000324758312433	SNP	0.295912759233508
chr1:6608658	1	6608658	0.000372594922858	SNP	0.303998620161063
chr1:6608666	1	6608666	0.00039548949225	SNP	0.307698028392864
chr1:6608730	1	6608730	0.000985122777441	SNP	0.344916670640384
chr1:6608861	1	6608861	0.000337619829488	SNP	0.299161111335791
chr1:6608960	1	6608960	6.71361592589e-05	SNP	0.18609939266428
chr1:6609213	1	6609213	6.1746198121e-05	SNP	0.181514019486129
chr1:6609818	1	6609818	0.000358274635648	SNP	0.302353458562391
chr1:6609885	1	6609885	0.000367101859961	SNP	0.303857934451671
chr1:6609967	1	6609967	0.000379751087643	SNP	0.30458791674278
chr1:6610135	1	6610135	0.000360443418086	SNP	0.302539824726688
chr1:6610664	1	6610664	0.000326521542119	SNP	0.296422911155751
chr1:6610806	1	6610806	0.00034528698154	SNP	0.300473367060643
chr1:6610917	1	6610917	0.000305918316651	SNP	0.292748926583247
chr1:6701952	1	6701952	0.000983775607529	SNP	0.344916670640384
chr1:6702213	1	6702213	0.000834657624545	SNP	0.339442470288935
chr1:6702629	1	6702629	0.000378752862513	SNP	0.30458791674278
chr1:6720879	1	6720879	0.000718236996134	SNP	0.332409363436564
chr1:6727615	1	6727615	0.000551861780915	SNP	0.318030511239338
chr1:6727718	1	6727718	0.000905380649266	SNP	0.342530897828141
chr1:6733767	1	6733767	0.000595493522339	SNP	0.321641027926004
chr1:6746020	1	6746020	0.000193734141064	SNP	0.258206789656149
chr1:6746100	1	6746100	0.000324441022103	SNP	0.295893501583585
chr1:6746566	1	6746566	0.000431442314356	SNP	0.31098821289172
chr1:6746921	1	6746921	0.000708875580015	SNP	0.331645542473123
chr1:6747022	1	6747022	0.000402762225588	SNP	0.308599791395524
chr1:6747025	1	6747025	0.000351991372529	SNP	0.300719939015109
chr1:6747035	1	6747035	0.000461597507528	SNP	0.313093853528005
chr1:6749264	1	6749264	0.000466173991099	SNP	0.313361805763281
chr1:6749372	1	6749372	0.000459233708712	SNP	0.312907423602993
chr1:6749375	1	6749375	0.000468690945338	SNP	0.313361805763281
chr1:6749378	1	6749378	0.000395175839801	SNP	0.307555720899498
chr1:6749380	1	6749380	0.000477648319728	SNP	0.314087845876017
chr1:6749382	1	6749382	0.000448243210967	SNP	0.312045689441036
chr1:6749410	1	6749410	0.000529968639683	SNP	0.317194464148901
chr1:6749712	1	6749712	0.000752008160668	SNP	0.335039730406438
chr1:6749732	1	6749732	0.00058749519992	SNP	0.321242496240987
chr1:6751368	1	6751368	0.000877357630939	SNP	0.341121364697296
chr1:6755581	1	6755581	0.000940381758991	SNP	0.344858701256758
chr1:6755588	1	6755588	0.000458150370365	SNP	0.312843846591775
chr1:6755607	1	6755607	0.000892918840877	SNP	0.341435120752147
chr1:6765840	1	6765840	0.000951395671886	SNP	0.344916670640384
chr1:6834781	1	6834781	0.000808459805599	SNP	0.337849624524247
chr1:6984735	1	6984735	0.000717461480264	SNP	0.332409363436564
chr1:6985192	1	6985192	0.00092671815945	SNP	0.3437003001589
chr1:7437881	1	7437881	0.000554812894929	SNP	0.318329433545682
chr1:7439045	1	7439045	0.000998784514715	SNP	0.344916670640384
chr1:7440239	1	7440239	0.000982806599668	SNP	0.344916670640384
chr1:7442323	1	7442323	0.000967682890352	SNP	0.344916670640384
chr1:7442847	1	7442847	0.000955495361583	SNP	0.344916670640384
chr1:7444700	1	7444700	0.000857131472833	SNP	0.340547813103426
chr1:7446466	1	7446466	0.000940116025035	SNP	0.344844603962917
chr1:7449063	1	7449063	0.000961221936941	SNP	0.344916670640384
chr1:7449559	1	7449559	0.000983290506371	SNP	0.344916670640384
chr1:7449566	1	7449566	0.000901385013855	SNP	0.342230467263116
chr1:7449801	1	7449801	0.000818751105212	SNP	0.338486243317189
chr1:7450133	1	7450133	0.00095997850901	SNP	0.344916670640384
chr1:7494280	1	7494280	0.000939244507751	SNP	0.344716112411043
chr1:7751074	1	7751074	0.000380824593229	SNP	0.304709917177477
chr1:7780356	1	7780356	0.000819631567133	SNP	0.338486243317189
chr1:7780763	1	7780763	0.000625793351753	SNP	0.324720629645037
chr1:7780897	1	7780897	0.000660755508065	SNP	0.327548909266236
chr1:7781081	1	7781081	0.000642213125285	SNP	0.325993921730088
chr1:9210616	1	9210616	1.62799946506e-06	SNP	0.100196220361539
chr1:9210760	1	9210760	0.000268729329085	SNP	0.282016872171641
chr1:9211270	1	9211270	0.000403083244191	SNP	0.308599791395524
chr1:9211297	1	9211297	6.14351299416e-06	SNP	0.123604648783474
chr1:9211661	1	9211661	0.0001258887762	SNP	0.231307571954477
chr1:9211747	1	9211747	8.7495901705e-05	SNP	0.204629722600207
chr1:9211757	1	9211757	1.91178951943e-06	SNP	0.102573385667738
chr1:9211817	1	9211817	2.08634792119e-06	SNP	0.103144957954208
chr1:9212101	1	9212101	8.12205375545e-05	SNP	0.200399262377993
chr1:9212188	1	9212188	7.91144925761e-05	SNP	0.19794376206292
chr1:9212191	1	9212191	8.87112262342e-05	SNP	0.205773458862997
chr1:9212232	1	9212232	1.54879745506e-06	SNP	0.100196220361539
chr1:9212257	1	9212257	8.34475246841e-05	SNP	0.201479733219947
chr1:9212474	1	9212474	0.00012494668652	SNP	0.2308725124311
chr1:9212638	1	9212638	3.51804888025e-06	SNP	0.109352120258959
chr1:9212787	1	9212787	0.00011444708238	SNP	0.226092319377459
chr1:9212868	1	9212868	9.36971030538e-05	SNP	0.210231471671503
chr1:9212870	1	9212870	9.8602930554e-05	SNP	0.213887759311935
chr1:9212951	1	9212951	0.000129967469451	SNP	0.23225913326246
chr1:9213045	1	9213045	0.000140337326993	SNP	0.235128005940227
chr1:9213048	1	9213048	1.30200946573e-06	SNP	0.0922040670247915
chr1:9213307	1	9213307	4.59677650962e-06	SNP	0.116729471537274
chr1:9213348	1	9213348	2.76988927887e-06	SNP	0.103144957954208
chr1:9213432	1	9213432	9.96263117696e-06	SNP	0.133258296424393
chr1:9213491	1	9213491	4.30871944937e-06	SNP	0.114210640155263
chr1:9213531	1	9213531	7.03446705569e-05	SNP	0.18922801610135
chr1:9213570	1	9213570	2.36271522303e-06	SNP	0.103144957954208
chr1:9213571	1	9213571	4.09834434375e-05	SNP	0.171941351592039
chr1:9213601	1	9213601	0.000285254190116	SNP	0.286710662751349
chr1:9214051	1	9214051	0.000283378628833	SNP	0.286191180657223
chr1:9600083	1	9600083	0.000892925915505	SNP	0.341435120752147
chr1:10314624	1	10314624	0.000985482709536	SNP	0.344916670640384
chr1:10316232	1	10316232	0.000970700621941	SNP	0.344916670640384
chr1:10818625	1	10818625	0.000889166592528	SNP	0.341330967073662
chr1:11284719	1	11284719	0.000646686989167	SNP	0.326370741610892
chr1:11580680	1	11580680	0.000676335859933	SNP	0.329152400026227
chr1:11580692	1	11580692	0.000629971312084	SNP	0.325277141877646
chr1:11580824	1	11580824	0.00064206033736	SNP	0.325993921730088
chr1:11580896	1	11580896	5.51668006011e-05	SNP	0.175409119502933
chr1:11581953	1	11581953	3.50904077515e-05	SNP	0.171941351592039
chr1:11582492	1	11582492	0.000312768007395	SNP	0.294071734731113
chr1:11582519	1	11582519	0.000895786278927	SNP	0.341596406816861
chr1:11582658	1	11582658	0.000710518264543	SNP	0.331741751996683
chr1:11592287	1	11592287	0.000191933337578	SNP	0.25724672674291
chr1:11593075	1	11593075	0.000590638164974	SNP	0.321242496240987
chr1:11595157	1	11595157	0.000547742691011	SNP	0.317860418437676
chr1:11595627	1	11595627	0.000265382002077	SNP	0.281170625115129
chr1:11597697	1	11597697	0.00026215960778	SNP	0.279648049701363
chr1:11805919	1	11805919	0.000834467279538	SNP	0.339437844307611
chr1:13110032	1	13110032	9.85044946719e-05	SNP	0.213830086744123
chr1:13135662	1	13135662	0.000161781213572	SNP	0.241403892035137
chr1:13138461	1	13138461	0.000634655908133	SNP	0.325705907308105
chr1:13138499	1	13138499	0.000664707617135	SNP	0.327803569556429
chr1:13138554	1	13138554	0.000630674358008	SNP	0.325315362073646
chr1:13140135	1	13140135	0.000391335304947	SNP	0.30693378330634
chr1:13140448	1	13140448	0.000430104964444	SNP	0.310956515202457
chr1:13140483	1	13140483	0.000409911518571	SNP	0.308599791395524
chr1:13140484	1	13140484	0.00039643099772	SNP	0.308041539483189
chr1:13140539	1	13140539	0.000468941823625	SNP	0.313361805763281
chr1:13140812	1	13140812	0.000439314865609	SNP	0.311089160059587
chr1:13140815	1	13140815	0.000386499060661	SNP	0.306107998146527
chr1:13140816	1	13140816	0.000400748468914	SNP	0.308344087947681
chr1:13140870	1	13140870	0.000495395985706	SNP	0.315132358488351
chr1:13140876	1	13140876	0.000420358975576	SNP	0.309746757482019
chr1:13140983	1	13140983	0.000433110584919	SNP	0.31098821289172
chr1:13141016	1	13141016	0.000359175415978	SNP	0.302539824726688
chr1:13142746	1	13142746	0.000316533993946	SNP	0.294710675820923
chr1:13535003	1	13535003	0.000772484629981	SNP	0.33628403397237
chr1:13537165	1	13537165	0.000800699703819	SNP	0.337507294962144
chr1:13537946	1	13537946	0.000625520576309	SNP	0.32469707227901
chr1:14217175	1	14217175	0.000945773392382	SNP	0.344916670640384
chr1:14221411	1	14221411	0.000336003815524	SNP	0.298740026876398
chr1:14221983	1	14221983	0.000363808211806	SNP	0.303245021595786
chr1:14222016	1	14222016	0.000285817415285	SNP	0.286883293398474
chr1:14222477	1	14222477	0.000355763992339	SNP	0.301795521647133
chr1:14222618	1	14222618	0.00031107301088	SNP	0.293342884198564
chr1:14648172	1	14648172	0.000783820149515	SNP	0.337068439902855
chr1:14649244	1	14649244	0.000476491955793	SNP	0.31401605950769
chr1:14649283	1	14649283	0.000828326350235	SNP	0.339264242772893
chr1:14649341	1	14649341	0.000756198310801	SNP	0.335180356227986
chr1:14705252	1	14705252	0.000769244173404	SNP	0.336124194657404
chr1:14705389	1	14705389	0.000823235842636	SNP	0.338872395730579
chr1:14705393	1	14705393	0.000850308355726	SNP	0.34003778085779
chr1:14705411	1	14705411	0.000777087641285	SNP	0.336459555015739
chr1:14705952	1	14705952	0.000754924946278	SNP	0.335177670728141
chr1:14707292	1	14707292	0.000976705433344	SNP	0.344916670640384
chr1:14707422	1	14707422	0.000765582305822	SNP	0.335724384391285
chr1:14707509	1	14707509	0.000839785397077	SNP	0.339759668353873
chr1:14707650	1	14707650	0.000849447239939	SNP	0.34003778085779
chr1:14707724	1	14707724	0.000689691887115	SNP	0.33009219130517
chr1:14707768	1	14707768	0.000853240224865	SNP	0.340076024283713
chr1:14707846	1	14707846	0.000796585337644	SNP	0.337333659051899
chr1:14707883	1	14707883	0.000734854410139	SNP	0.333306491511251
chr1:14707891	1	14707891	0.000708288225778	SNP	0.331626877572765
chr1:14708112	1	14708112	0.000844884466439	SNP	0.339977561360942
chr1:14708115	1	14708115	0.000793000804426	SNP	0.337153175290256
chr1:14708193	1	14708193	0.000899526691791	SNP	0.341880854183385
chr1:14708397	1	14708397	0.000856740522669	SNP	0.340547813103426
chr1:14708405	1	14708405	0.000907852353037	SNP	0.342530897828141
chr1:14708610	1	14708610	0.000809173089705	SNP	0.337849624524247
chr1:14708723	1	14708723	0.000886782249328	SNP	0.341209039839177
chr1:14708750	1	14708750	0.000708757524081	SNP	0.331645542473123
chr1:14708904	1	14708904	0.000575682383159	SNP	0.320478492357866
chr1:14709090	1	14709090	0.000552957237383	SNP	0.31818759935894
chr1:15110063	1	15110063	9.66764714022e-05	SNP	0.212811120602669
chr1:15114813	1	15114813	6.83487596183e-05	SNP	0.187564783727133
chr1:15115254	1	15115254	3.56407645373e-05	SNP	0.171941351592039
chr1:15115878	1	15115878	0.000508544378131	SNP	0.315492061119975
chr1:15502755	1	15502755	0.000125375058917	SNP	0.2308725124311
chr1:15503350	1	15503350	0.000541192629118	SNP	0.317283135485258
chr1:15503402	1	15503402	0.000707647144048	SNP	0.331526136679016
chr1:15503415	1	15503415	0.000737268228921	SNP	0.333586671026767
chr1:15503644	1	15503644	0.000698562847329	SNP	0.330985209046444
chr1:15503661	1	15503661	0.000767375641555	SNP	0.335936972591482
chr1:15503969	1	15503969	0.000747244556787	SNP	0.334394158255483
chr1:15504101	1	15504101	0.000699772112978	SNP	0.33104626857918
chr1:15504267	1	15504267	0.000656179599337	SNP	0.327216719071906
chr1:15504696	1	15504696	0.000696585712612	SNP	0.330885072757114
chr1:15504780	1	15504780	0.00043106567591	SNP	0.31098821289172
chr1:15504809	1	15504809	0.000690278736386	SNP	0.330182196733972
chr1:15505103	1	15505103	0.000703504233369	SNP	0.331290044271531
chr1:15505146	1	15505146	0.000647577935223	SNP	0.326370741610892
chr1:15505265	1	15505265	0.00021434885922	SNP	0.263824485268212
chr1:15505510	1	15505510	0.000681280179578	SNP	0.329493470552693
chr1:15505588	1	15505588	0.000997059628178	SNP	0.344916670640384
chr1:15505600	1	15505600	0.000982889210755	SNP	0.344916670640384
chr1:15505823	1	15505823	0.00075573494608	SNP	0.335180356227986
chr1:15506414	1	15506414	0.000679416401286	SNP	0.329439072055325
chr1:15510155	1	15510155	0.000998061298261	SNP	0.344916670640384
chr1:15512246	1	15512246	0.000760703879495	SNP	0.335648794567126
chr1:15513364	1	15513364	0.00063611345182	SNP	0.325768521061174
chr1:15514523	1	15514523	0.000682487355048	SNP	0.329695921047069
chr1:15514608	1	15514608	0.000770716725894	SNP	0.336181063905485
chr1:16718835	1	16718835	0.000824533895447	SNP	0.339001421711066
chr1:16799487	1	16799487	0.000730801534877	SNP	0.332927307863702
chr1:16808618	1	16808618	0.00077280248589	SNP	0.336331377262342
chr1:16842331	1	16842331	0.000663501190725	SNP	0.327799075077958
chr1:16900321	1	16900321	0.000480103222717	SNP	0.314265946791053
chr1:16900355	1	16900355	0.000526020293174	SNP	0.316518141102015
chr1:16948829	1	16948829	0.000758120635635	SNP	0.335403129024094
chr1:16948830	1	16948830	0.000748321988173	SNP	0.334487619272504
chr1:16955065	1	16955065	0.000284230613499	SNP	0.286649944798619
chr1:16955153	1	16955153	0.000185100080163	SNP	0.254417386406113
chr1:16955185	1	16955185	0.000125327297312	SNP	0.2308725124311
chr1:16955189	1	16955189	0.000164569078896	SNP	0.242605462966605
chr1:16955336	1	16955336	0.000227659627041	SNP	0.268201113261252
chr1:16955583	1	16955583	8.85908947346e-05	SNP	0.205660687013413
chr1:16955954	1	16955954	0.000228158082282	SNP	0.268336490655595
chr1:16956139	1	16956139	0.000200282793584	SNP	0.260662948795628
chr1:16990902	1	16990902	0.000460153759442	SNP	0.312986428138472
chr1:17053177	1	17053177	0.000492025509707	SNP	0.314643267914759
chr1:17053183	1	17053183	0.000467436086776	SNP	0.313361805763281
chr1:17717949	1	17717949	0.000570466898334	SNP	0.319762141401156
chr1:17830077	1	17830077	0.000844302047709	SNP	0.339977561360942
chr1:17830682	1	17830682	0.000605970505773	SNP	0.322595487816241
chr1:17830744	1	17830744	0.000852007717279	SNP	0.34003778085779
chr1:17830959	1	17830959	0.000911955159376	SNP	0.342789354772224
chr1:17832004	1	17832004	0.000403084973297	SNP	0.308599791395524
chr1:17832207	1	17832207	0.000447861872102	SNP	0.312045689441036
chr1:17832298	1	17832298	0.000523187142537	SNP	0.316261008532685
chr1:17832317	1	17832317	0.000463460197421	SNP	0.313181508541884
chr1:17832329	1	17832329	0.000405771638368	SNP	0.308599791395524
chr1:17832410	1	17832410	0.000616659654983	SNP	0.323482806482035
chr1:17835355	1	17835355	0.000829781406424	SNP	0.339264242772893
chr1:17835375	1	17835375	0.000751051593005	SNP	0.334891402339295
chr1:17835424	1	17835424	0.000967817308676	SNP	0.344916670640384
chr1:17835530	1	17835530	0.0004620251527	SNP	0.313093853528005
chr1:17835539	1	17835539	0.000510262211329	SNP	0.31577837868454
chr1:17835582	1	17835582	0.000449633034549	SNP	0.312045689441036
chr1:17835602	1	17835602	0.00044956494492	SNP	0.312045689441036
chr1:17835701	1	17835701	0.000486385590669	SNP	0.314498616585191
chr1:17835714	1	17835714	0.000537610479745	SNP	0.317283135485258
chr1:17835774	1	17835774	0.000507459082959	SNP	0.315492061119975
chr1:17835849	1	17835849	0.000552089656747	SNP	0.318030511239338
chr1:17835884	1	17835884	0.000455196036233	SNP	0.312413789230564
chr1:17835899	1	17835899	0.000485605140239	SNP	0.314498616585191
chr1:17835950	1	17835950	0.000516155998837	SNP	0.315790102637482
chr1:17836086	1	17836086	0.000387421737401	SNP	0.306153606928452
chr1:17836109	1	17836109	0.000494386393467	SNP	0.315066458575731
chr1:17836127	1	17836127	0.000509510513259	SNP	0.315556927008254
chr1:17836209	1	17836209	0.000526400611729	SNP	0.316586965540668
chr1:17836253	1	17836253	0.000542216994074	SNP	0.317283135485258
chr1:17836258	1	17836258	0.000563355257313	SNP	0.319263449178612
chr1:17836312	1	17836312	0.00057939078022	SNP	0.320478492357866
chr1:17836385	1	17836385	0.000488105414653	SNP	0.314498616585191
chr1:17836386	1	17836386	0.000557401687379	SNP	0.318608698294931
chr1:17836409	1	17836409	0.000541128641865	SNP	0.317283135485258
chr1:17836476	1	17836476	0.00051845467596	SNP	0.315790102637482
chr1:17836490	1	17836490	0.000446087689137	SNP	0.312045689441036
chr1:17836596	1	17836596	0.00056763123128	SNP	0.319486307786501
chr1:17836598	1	17836598	0.000514578906907	SNP	0.315790102637482
chr1:17836625	1	17836625	0.000514115610504	SNP	0.315790102637482
chr1:17836659	1	17836659	0.000459089890209	SNP	0.312907423602993
chr1:17836690	1	17836690	0.000405119236521	SNP	0.308599791395524
chr1:17836714	1	17836714	0.000479361176951	SNP	0.314129754217927
chr1:17836746	1	17836746	0.000475489774685	SNP	0.313935420855933
chr1:17836753	1	17836753	0.000345531549005	SNP	0.300473367060643
chr1:17836760	1	17836760	0.000445393076435	SNP	0.311884775765077
chr1:17836779	1	17836779	0.000455524076918	SNP	0.312426710527248
chr1:17836846	1	17836846	0.000415671927121	SNP	0.309385998731394
chr1:17836861	1	17836861	0.000575336936081	SNP	0.320478492357866
chr1:17836909	1	17836909	0.000503863309389	SNP	0.315405792797515
chr1:17836916	1	17836916	0.00056262069683	SNP	0.319141794392723
chr1:17837096	1	17837096	0.000521384313537	SNP	0.316125394953095
chr1:17837153	1	17837153	0.000399770934525	SNP	0.30815524065469
chr1:17837182	1	17837182	0.000509388401872	SNP	0.315556927008254
chr1:17837211	1	17837211	0.000451415562611	SNP	0.312155246162289
chr1:17837232	1	17837232	0.000526716495422	SNP	0.316629933366304
chr1:17837257	1	17837257	0.000536781479164	SNP	0.317283135485258
chr1:17837267	1	17837267	0.000420384133535	SNP	0.309746757482019
chr1:17837361	1	17837361	0.000527176775595	SNP	0.3167219761699
chr1:17837709	1	17837709	0.00063091365946	SNP	0.32533549576741
chr1:17837725	1	17837725	0.000570893280286	SNP	0.319910761247383
chr1:17837732	1	17837732	0.000557615290791	SNP	0.318608698294931
chr1:17837761	1	17837761	0.00052372210016	SNP	0.316261008532685
chr1:17837764	1	17837764	0.000550576547918	SNP	0.317990886943177
chr1:17837767	1	17837767	0.00067805994165	SNP	0.329439072055325
chr1:17837797	1	17837797	0.000685531185245	SNP	0.329889367316176
chr1:17837902	1	17837902	0.000567310759949	SNP	0.319486307786501
chr1:17837918	1	17837918	0.000400969206506	SNP	0.308434188010552
chr1:17837931	1	17837931	0.000592666731115	SNP	0.321318197863528
chr1:17837942	1	17837942	0.00071025096644	SNP	0.331741751996683
chr1:17837981	1	17837981	0.000685456223342	SNP	0.329889367316176
chr1:17837992	1	17837992	0.000642498802316	SNP	0.326083317155609
chr1:17838000	1	17838000	0.000783078785183	SNP	0.337025839084152
chr1:17838022	1	17838022	0.000614377777344	SNP	0.323220977398331
chr1:17838023	1	17838023	0.000412772309191	SNP	0.308670125420779
chr1:17838057	1	17838057	0.000729542085617	SNP	0.332893385198629
chr1:17838072	1	17838072	0.000680488010514	SNP	0.329439072055325
chr1:17838166	1	17838166	0.0006080644001	SNP	0.322720926519622
chr1:17838193	1	17838193	0.00079777419641	SNP	0.337333659051899
chr1:17838262	1	17838262	0.000567881026949	SNP	0.319486307786501
chr1:17838306	1	17838306	0.000613826552725	SNP	0.323137308369312
chr1:17838344	1	17838344	0.000515151631881	SNP	0.315790102637482
chr1:17838358	1	17838358	0.000579774768036	SNP	0.320478492357866
chr1:17838434	1	17838434	0.00080309422777	SNP	0.337660193947982
chr1:17838439	1	17838439	0.000578360333492	SNP	0.320478492357866
chr1:17838452	1	17838452	0.000537940066046	SNP	0.317283135485258
chr1:17838458	1	17838458	0.000561268849355	SNP	0.319008927965928
chr1:17838487	1	17838487	0.000616010208818	SNP	0.323379572681107
chr1:17838505	1	17838505	0.000679041592464	SNP	0.329439072055325
chr1:17838524	1	17838524	0.000586703521076	SNP	0.321242496240987
chr1:17838531	1	17838531	0.000517233638613	SNP	0.315790102637482
chr1:17838538	1	17838538	0.000562110916064	SNP	0.319105139980929
chr1:17838575	1	17838575	0.000658713482538	SNP	0.327436833471161
chr1:17838586	1	17838586	0.000620949500083	SNP	0.323716636532267
chr1:17838649	1	17838649	0.000635075662228	SNP	0.325723914580929
chr1:17838651	1	17838651	0.000474995441987	SNP	0.313935420855933
chr1:17838664	1	17838664	0.000577125356659	SNP	0.320478492357866
chr1:17838691	1	17838691	0.000137065142065	SNP	0.234070933863474
chr1:17838725	1	17838725	0.000616631259944	SNP	0.323482806482035
chr1:17838730	1	17838730	0.000612163868721	SNP	0.322987199505606
chr1:17838761	1	17838761	0.000454182917424	SNP	0.312218531753485
chr1:17838784	1	17838784	0.000533444670559	SNP	0.317283135485258
chr1:17838786	1	17838786	0.000495293604016	SNP	0.315132358488351
chr1:17838796	1	17838796	0.000558099328485	SNP	0.31873187852441
chr1:17838798	1	17838798	0.000547591212985	SNP	0.317860418437676
chr1:17838887	1	17838887	0.000647852364791	SNP	0.326370741610892
chr1:17838906	1	17838906	0.00065273456288	SNP	0.326854753289147
chr1:17839134	1	17839134	0.000638146314272	SNP	0.325847026807692
chr1:17839161	1	17839161	0.000620973950631	SNP	0.323716636532267
chr1:17839184	1	17839184	0.000644018519798	SNP	0.326204741440045
chr1:17839356	1	17839356	0.000488556345109	SNP	0.314498616585191
chr1:17839427	1	17839427	0.000469174566206	SNP	0.313361805763281
chr1:17839523	1	17839523	0.000515079888774	SNP	0.315790102637482
chr1:17839553	1	17839553	0.000597954120406	SNP	0.321835187912828
chr1:17839562	1	17839562	0.000501604244534	SNP	0.315380808813938
chr1:17839595	1	17839595	0.000677464511984	SNP	0.329324527416344
chr1:17839602	1	17839602	0.000565722411869	SNP	0.319437970737424
chr1:17839724	1	17839724	0.000696989763798	SNP	0.330919470928599
chr1:17839991	1	17839991	0.000509139700605	SNP	0.315556927008254
chr1:17839993	1	17839993	0.000643727969444	SNP	0.326204741440045
chr1:17840013	1	17840013	0.000729325337333	SNP	0.332893385198629
chr1:17840053	1	17840053	0.00045193487084	SNP	0.312155246162289
chr1:17840064	1	17840064	0.000596263850534	SNP	0.321641027926004
chr1:17840109	1	17840109	0.000640921312425	SNP	0.325969967489388
chr1:17840126	1	17840126	0.000525253458133	SNP	0.316376138543075
chr1:17840178	1	17840178	0.000462915453989	SNP	0.313181508541884
chr1:17840186	1	17840186	0.000883326813172	SNP	0.341152368103881
chr1:17840272	1	17840272	0.000912490555456	SNP	0.342789354772224
chr1:17850894	1	17850894	7.64134942809e-05	SNP	0.195794760205795
chr1:17851017	1	17851017	6.79828422387e-05	SNP	0.187098478933145
chr1:17857280	1	17857280	0.00041755709964	SNP	0.309403656862645
chr1:18061650	1	18061650	0.000743450301322	SNP	0.334254278358634
chr1:18061658	1	18061658	0.000720687200929	SNP	0.332675396163764
chr1:18108520	1	18108520	0.000189849020147	SNP	0.256358067634464
chr1:18111186	1	18111186	0.000777235543175	SNP	0.336459555015739
chr1:18591541	1	18591541	0.000163007008534	SNP	0.242079927009828
chr1:18596625	1	18596625	0.000252012867895	SNP	0.275894853183875
chr1:18596989	1	18596989	0.000424288968787	SNP	0.310368501745831
chr1:18597220	1	18597220	7.71469665974e-06	SNP	0.123604648783474
chr1:18597871	1	18597871	0.000549697715129	SNP	0.317973768823213
chr1:18598230	1	18598230	0.000407946252925	SNP	0.308599791395524
chr1:18598422	1	18598422	0.000470270499385	SNP	0.31360735820747
chr1:18598453	1	18598453	0.000803868551256	SNP	0.337660193947982
chr1:18598456	1	18598456	0.000179999730649	SNP	0.252272440960446
chr1:18598682	1	18598682	0.000404205279889	SNP	0.308599791395524
chr1:18680550	1	18680550	0.000891025588177	SNP	0.341409636190845
chr1:18680875	1	18680875	0.00099124190917	SNP	0.344916670640384
chr1:18699496	1	18699496	0.00083755952535	SNP	0.339759668353873
chr1:18707319	1	18707319	0.000150718730721	SNP	0.237847889239652
chr1:18825973	1	18825973	0.000255700473615	SNP	0.277027633776616
chr1:18826171	1	18826171	0.000832043237814	SNP	0.339354244327848
chr1:18833891	1	18833891	0.00032677370044	SNP	0.296518010404405
chr1:19966424	1	19966424	0.000157634106419	SNP	0.239632159119882
chr1:20149296	1	20149296	0.000143218851023	SNP	0.235224208223652
chr1:20149301	1	20149301	0.000133952993824	SNP	0.233301543453111
chr1:20149600	1	20149600	8.3849398378e-05	SNP	0.201549638322322
chr1:20150117	1	20150117	0.000383633136234	SNP	0.305522524473917
chr1:20150233	1	20150233	0.000562643722086	SNP	0.319141794392723
chr1:20443091	1	20443091	0.000947344332385	SNP	0.344916670640384
chr1:20821228	1	20821228	0.000812926029462	SNP	0.338246330743199
chr1:20824198	1	20824198	0.000824317341817	SNP	0.339001421711066
chr1:20824338	1	20824338	0.000889152562954	SNP	0.341330967073662
chr1:20824619	1	20824619	0.000641339544119	SNP	0.325970807692558
chr1:20826723	1	20826723	0.000875445588271	SNP	0.341121364697296
chr1:20828698	1	20828698	0.000725695274422	SNP	0.332893385198629
chr1:20949660	1	20949660	0.000336633292783	SNP	0.299048546050926
chr1:20949672	1	20949672	0.000601717758723	SNP	0.322079084091281
chr1:20949691	1	20949691	0.000590490399632	SNP	0.321242496240987
chr1:20957822	1	20957822	0.00094855910839	SNP	0.344916670640384
chr1:21565735	1	21565735	0.000684730044682	SNP	0.329889367316176
chr1:21565994	1	21565994	0.000993432562516	SNP	0.344916670640384
chr1:21565999	1	21565999	0.000978796232469	SNP	0.344916670640384
chr1:21624425	1	21624425	0.000640858384571	SNP	0.325969967489388
chr1:21624820	1	21624820	0.000864813812308	SNP	0.34105722995632
chr1:22058399	1	22058399	0.000680703639979	SNP	0.329439072055325
chr1:22123590	1	22123590	0.000935497176988	SNP	0.344338789446157
chr1:22123623	1	22123623	0.00085257012455	SNP	0.34003778085779
chr1:22123653	1	22123653	0.000797957303073	SNP	0.337333659051899
chr1:22123679	1	22123679	0.000925989217332	SNP	0.343658406997521
chr1:22125194	1	22125194	0.000890216710689	SNP	0.341409636190845
chr1:22131106	1	22131106	2.5858509005e-05	SNP	0.167806842892862
chr1:22131205	1	22131205	0.000241414793729	SNP	0.271585346358178
chr1:22455964	1	22455964	0.00024185793571	SNP	0.271741279478516
chr1:22464229	1	22464229	0.000521122178801	SNP	0.316125394953095
chr1:22490375	1	22490375	0.000935596255116	SNP	0.344338789446157
chr1:22642498	1	22642498	0.000487869393638	SNP	0.314498616585191
chr1:22642538	1	22642538	0.000468018739422	SNP	0.313361805763281
chr1:22976234	1	22976234	0.000163495491783	SNP	0.242263542532644
chr1:22976488	1	22976488	0.000277906779434	SNP	0.284172309757412
chr1:22976851	1	22976851	0.000434188074728	SNP	0.31098821289172
chr1:22976886	1	22976886	0.000357986089437	SNP	0.302353458562391
chr1:22977480	1	22977480	0.000204342424161	SNP	0.261190365138209
chr1:23095312	1	23095312	0.000660627587078	SNP	0.327548909266236
chr1:23095322	1	23095322	0.000550295182766	SNP	0.317990505078997
chr1:23096876	1	23096876	0.000442765396589	SNP	0.311808933628587
chr1:23097083	1	23097083	0.000600496991324	SNP	0.322014058993285
chr1:23098866	1	23098866	0.000541679550806	SNP	0.317283135485258
chr1:23102765	1	23102765	0.00083886033255	SNP	0.339759668353873
chr1:23157257	1	23157257	0.000125248294327	SNP	0.2308725124311
chr1:23157283	1	23157283	2.52519895292e-05	SNP	0.167806842892862
chr1:23157336	1	23157336	7.049750557e-05	SNP	0.1893582405512
chr1:23157338	1	23157338	3.80263798302e-05	SNP	0.171941351592039
chr1:23157418	1	23157418	3.77759412567e-05	SNP	0.171941351592039
chr1:23157491	1	23157491	3.81056497171e-05	SNP	0.171941351592039
chr1:23157501	1	23157501	6.91599708571e-05	SNP	0.188482601125197
chr1:23157504	1	23157504	2.84992327043e-05	SNP	0.167806842892862
chr1:23157880	1	23157880	0.000184212655373	SNP	0.254061122419628
chr1:23157903	1	23157903	0.000175348358848	SNP	0.249692581201996
chr1:23157956	1	23157956	0.000461815516612	SNP	0.313093853528005
chr1:23157969	1	23157969	0.000495402601318	SNP	0.315132358488351
chr1:23157997	1	23157997	0.000513255509684	SNP	0.315790102637482
chr1:23868318	1	23868318	0.000507146098181	SNP	0.315492061119975
chr1:23868466	1	23868466	0.000683396441436	SNP	0.329695921047069
chr1:23969726	1	23969726	0.000961670501499	SNP	0.344916670640384
chr1:24353587	1	24353587	0.000772338317275	SNP	0.33626952736464
chr1:24479652	1	24479652	0.000808479588828	SNP	0.337849624524247
chr1:25220434	1	25220434	0.000331199245704	SNP	0.297734638380675
chr1:25312429	1	25312429	0.000575473730913	SNP	0.320478492357866
chr1:25312430	1	25312430	0.000546565082213	SNP	0.317734632801666
chr1:25312539	1	25312539	0.000417454804326	SNP	0.309403656862645
chr1:25312619	1	25312619	0.000438613972777	SNP	0.311060921896849
chr1:25312673	1	25312673	0.0004374748094	SNP	0.31098821289172
chr1:25312787	1	25312787	0.000840841643426	SNP	0.339759668353873
chr1:25312788	1	25312788	0.000808759652957	SNP	0.337849624524247
chr1:25312809	1	25312809	0.000479295056705	SNP	0.314129754217927
chr1:25312876	1	25312876	0.000454360650262	SNP	0.312228382723648
chr1:25312945	1	25312945	0.000320323580859	SNP	0.295326682607591
chr1:25312979	1	25312979	0.000310848455363	SNP	0.293270514725709
chr1:25792989	1	25792989	0.000639453964352	SNP	0.325857701170347
chr1:25793018	1	25793018	0.00054739328073	SNP	0.317812576971566
chr1:25860233	1	25860233	0.000996162661819	SNP	0.344916670640384
chr1:25943320	1	25943320	0.000745773722883	SNP	0.334262631954027
chr1:26330271	1	26330271	0.000844122137193	SNP	0.339977561360942
chr1:26514121	1	26514121	0.000719760455599	SNP	0.332672917803601
chr1:26554003	1	26554003	0.000659261717764	SNP	0.327436833471161
chr1:26556648	1	26556648	4.1542331292e-05	SNP	0.171941351592039
chr1:26556659	1	26556659	4.4538752069e-05	SNP	0.1721461669775
chr1:26556756	1	26556756	3.97722127714e-05	SNP	0.171941351592039
chr1:26556801	1	26556801	4.31630224422e-05	SNP	0.1721461669775
chr1:26556826	1	26556826	4.60131369551e-05	SNP	0.172886871418914
chr1:26560144	1	26560144	2.30943381419e-05	SNP	0.16521992064751
chr1:26561448	1	26561448	5.93135039784e-05	SNP	0.179847881343708
chr1:26567153	1	26567153	0.000252686689922	SNP	0.276143966920385
chr1:26567245	1	26567245	0.000537034734894	SNP	0.317283135485258
chr1:26567289	1	26567289	9.721827109e-05	SNP	0.212966447874713
chr1:26567502	1	26567502	0.000263520572053	SNP	0.280473441386741
chr1:26567565	1	26567565	0.000831379548158	SNP	0.339264242772893
chr1:26568458	1	26568458	0.000830858495129	SNP	0.339264242772893
chr1:26569909	1	26569909	0.000234546265964	SNP	0.269460521614121
chr1:26569931	1	26569931	0.000205969049918	SNP	0.261642110896266
chr1:26569945	1	26569945	0.000695437921825	SNP	0.330885072757114
chr1:26602276	1	26602276	0.000293293848514	SNP	0.28909580613539
chr1:26605925	1	26605925	7.34621266524e-05	SNP	0.192203950927078
chr1:26605942	1	26605942	0.00094124913843	SNP	0.344858701256758
chr1:26608963	1	26608963	0.000123739093851	SNP	0.230650390850246
chr1:26609008	1	26609008	1.56574713331e-05	SNP	0.146766897945381
chr1:26609107	1	26609107	0.000367447673532	SNP	0.303857934451671
chr1:26611482	1	26611482	0.000161187413523	SNP	0.241034838167503
chr1:26614752	1	26614752	0.000299237738225	SNP	0.290655015871273
chr1:26614831	1	26614831	0.000466629712652	SNP	0.313361805763281
chr1:26614856	1	26614856	0.000449226240002	SNP	0.312045689441036
chr1:26615020	1	26615020	0.00043986629609	SNP	0.311191432155567
chr1:26615084	1	26615084	0.000776329105134	SNP	0.336459555015739
chr1:26617433	1	26617433	0.000532410971188	SNP	0.317283135485258
chr1:26696768	1	26696768	0.000552000163541	SNP	0.318030511239338
chr1:26716607	1	26716607	0.000474423036189	SNP	0.313896663904167
chr1:26717037	1	26717037	0.000620545401231	SNP	0.323716636532267
chr1:26718904	1	26718904	0.000683190424133	SNP	0.329695921047069
chr1:26722513	1	26722513	0.000222400244284	SNP	0.266791032748497
chr1:28295812	1	28295812	0.000805899365195	SNP	0.337849624524247
chr1:28299809	1	28299809	0.000330484369171	SNP	0.29757776861964
chr1:28299810	1	28299810	0.000873136172102	SNP	0.341121364697296
chr1:28403875	1	28403875	0.000361391821723	SNP	0.302629399656309
chr1:28706068	1	28706068	0.000565657817749	SNP	0.319437970737424
chr1:29121733	1	29121733	0.000440065302164	SNP	0.311200305804531
chr1:30103597	1	30103597	0.000728657629951	SNP	0.332893385198629
chr1:30339454	1	30339454	0.000422096944189	SNP	0.309774191123275
chr1:30381801	1	30381801	0.000852801500599	SNP	0.34003778085779
chr1:30403460	1	30403460	0.000716264201617	SNP	0.332409363436564
chr1:30403514	1	30403514	0.000787550222847	SNP	0.337153175290256
chr1:30570504	1	30570504	0.000854430767021	SNP	0.34032216444063
chr1:30866226	1	30866226	0.000714144485559	SNP	0.332174007527783
chr1:30866456	1	30866456	0.000372316222134	SNP	0.303998620161063
chr1:30868546	1	30868546	0.000708254739721	SNP	0.331626877572765
chr1:30871604	1	30871604	0.000900692856129	SNP	0.342171135045105
chr1:30871960	1	30871960	0.000794320175447	SNP	0.337217368858121
chr1:30873582	1	30873582	0.000605364152225	SNP	0.322557328057082
chr1:30879103	1	30879103	0.000370815366928	SNP	0.303857934451671
chr1:30887675	1	30887675	0.000923657540996	SNP	0.343388545709303
chr1:30889182	1	30889182	0.0003279925787	SNP	0.296859251226422
chr1:30893524	1	30893524	0.000524764871339	SNP	0.316370392331028
chr1:30928994	1	30928994	0.000721610870555	SNP	0.332753964224194
chr1:31032471	1	31032471	0.000908173296564	SNP	0.342530897828141
chr1:31032965	1	31032965	0.000421003016894	SNP	0.309774191123275
chr1:31033647	1	31033647	0.000878183955782	SNP	0.341121364697296
chr1:31033840	1	31033840	0.000513222853915	SNP	0.315790102637482
chr1:31033883	1	31033883	0.000531760345032	SNP	0.317283135485258
chr1:31034127	1	31034127	0.00057409601561	SNP	0.320460517151606
chr1:31034228	1	31034228	0.000421742996856	SNP	0.309774191123275
chr1:31034506	1	31034506	0.000513558334491	SNP	0.315790102637482
chr1:31034695	1	31034695	0.000701477006503	SNP	0.331103135821737
chr1:31035226	1	31035226	0.000468276685126	SNP	0.313361805763281
chr1:31035902	1	31035902	0.000591858940893	SNP	0.321296203099161
chr1:31036098	1	31036098	0.000548252227681	SNP	0.317883214589405
chr1:31036380	1	31036380	0.000596784622725	SNP	0.321641027926004
chr1:31036505	1	31036505	0.000555239831305	SNP	0.31833569552073
chr1:31037984	1	31037984	0.000478687287759	SNP	0.314087845876017
chr1:31038119	1	31038119	0.000521678178154	SNP	0.316157697322756
chr1:31038212	1	31038212	0.000556549039545	SNP	0.318543292990493
chr1:31038719	1	31038719	0.000609146155036	SNP	0.322720926519622
chr1:31039034	1	31039034	0.000398954070208	SNP	0.30815524065469
chr1:31039100	1	31039100	0.000430731599561	SNP	0.31098821289172
chr1:31039707	1	31039707	0.000358043201663	SNP	0.302353458562391
chr1:31040358	1	31040358	0.00047629579555	SNP	0.31401605950769
chr1:31040375	1	31040375	0.000407744746858	SNP	0.308599791395524
chr1:31040690	1	31040690	0.000562402946285	SNP	0.319136177962316
chr1:31040836	1	31040836	0.000537511748596	SNP	0.317283135485258
chr1:31040917	1	31040917	0.000399881771982	SNP	0.30815524065469
chr1:31041138	1	31041138	0.000479095827544	SNP	0.314129754217927
chr1:31041179	1	31041179	0.000361346527578	SNP	0.302629399656309
chr1:31041299	1	31041299	0.000422160644374	SNP	0.309774191123275
chr1:31041368	1	31041368	0.000436788557053	SNP	0.31098821289172
chr1:31041586	1	31041586	0.000461289979732	SNP	0.313093853528005
chr1:31041853	1	31041853	0.000572174376302	SNP	0.320130178045536
chr1:31041924	1	31041924	0.000577930560453	SNP	0.320478492357866
chr1:31041985	1	31041985	0.000637826360729	SNP	0.325847026807692
chr1:31042087	1	31042087	0.000623823185865	SNP	0.324293185447637
chr1:31042234	1	31042234	0.000303959549768	SNP	0.292055424437179
chr1:31042252	1	31042252	0.000430469576302	SNP	0.31098821289172
chr1:31042537	1	31042537	0.0006047811105	SNP	0.322447196597921
chr1:31042657	1	31042657	0.000416419597979	SNP	0.309385998731394
chr1:31042733	1	31042733	0.000581398575953	SNP	0.320665503663339
chr1:31042954	1	31042954	0.000482128872873	SNP	0.314498616585191
chr1:31043002	1	31043002	0.000425365986841	SNP	0.31057284449007
chr1:31043071	1	31043071	0.000421840770915	SNP	0.309774191123275
chr1:31043195	1	31043195	0.000774740553413	SNP	0.336412730113915
chr1:31044573	1	31044573	0.000408401096548	SNP	0.308599791395524
chr1:31044647	1	31044647	0.000433561556214	SNP	0.31098821289172
chr1:31044824	1	31044824	0.000412086352038	SNP	0.308599791395524
chr1:31044865	1	31044865	0.000454377229668	SNP	0.312228382723648
chr1:31045016	1	31045016	0.000451454112243	SNP	0.312155246162289
chr1:31045250	1	31045250	0.000409708524421	SNP	0.308599791395524
chr1:31045349	1	31045349	0.000435606777277	SNP	0.31098821289172
chr1:31045384	1	31045384	0.000547186255517	SNP	0.317765582085129
chr1:31045566	1	31045566	0.000522499186147	SNP	0.316176547507879
chr1:31045732	1	31045732	0.000409420762056	SNP	0.308599791395524
chr1:31045764	1	31045764	0.000470308270763	SNP	0.31360735820747
chr1:31045914	1	31045914	0.000606905794171	SNP	0.322595487816241
chr1:31045995	1	31045995	0.000442602069942	SNP	0.311808933628587
chr1:31046126	1	31046126	0.000443324270335	SNP	0.311808933628587
chr1:31046572	1	31046572	0.000214538484325	SNP	0.264003288055238
chr1:31047915	1	31047915	0.000560576882152	SNP	0.319008927965928
chr1:31048048	1	31048048	0.00047208865149	SNP	0.313824529797543
chr1:31048110	1	31048110	0.0002322980011	SNP	0.268769389591633
chr1:31048157	1	31048157	0.000940998322557	SNP	0.344858701256758
chr1:31048183	1	31048183	0.000182153186934	SNP	0.253440612187113
chr1:31048353	1	31048353	0.000584771212997	SNP	0.321242496240987
chr1:31048438	1	31048438	0.000442610305867	SNP	0.311808933628587
chr1:31048441	1	31048441	0.000449353868348	SNP	0.312045689441036
chr1:31050568	1	31050568	0.000650535230167	SNP	0.326647676066832
chr1:31052412	1	31052412	0.000325231236366	SNP	0.295912759233508
chr1:31052486	1	31052486	0.000378912585334	SNP	0.30458791674278
chr1:31052517	1	31052517	0.000393674817895	SNP	0.307291364376557
chr1:31052518	1	31052518	0.000337089450381	SNP	0.29915692209444
chr1:31052932	1	31052932	0.000511913978231	SNP	0.315790102637482
chr1:31052951	1	31052951	0.000399801410186	SNP	0.30815524065469
chr1:31053465	1	31053465	0.000440622672591	SNP	0.311261639548426
chr1:31053554	1	31053554	0.000755447211022	SNP	0.335180356227986
chr1:31053644	1	31053644	0.000461552181085	SNP	0.313093853528005
chr1:31055931	1	31055931	0.00050204059082	SNP	0.315380808813938
chr1:31056510	1	31056510	0.000491542192435	SNP	0.314638056333005
chr1:31056520	1	31056520	0.000414665952147	SNP	0.309258241199048
chr1:31056575	1	31056575	0.000445362097001	SNP	0.311884775765077
chr1:31056659	1	31056659	0.000474631984105	SNP	0.313896663904167
chr1:31056705	1	31056705	0.000499286443243	SNP	0.315166004667121
chr1:31056758	1	31056758	0.000566775887613	SNP	0.319437970737424
chr1:31056785	1	31056785	0.000602093766591	SNP	0.322079084091281
chr1:31056828	1	31056828	0.000553203364181	SNP	0.31819433540919
chr1:31060027	1	31060027	0.000546673285521	SNP	0.317765582085129
chr1:31060251	1	31060251	0.000431826205745	SNP	0.31098821289172
chr1:31060394	1	31060394	0.000704411203202	SNP	0.331436833975111
chr1:31061061	1	31061061	0.000389200823272	SNP	0.306614095922057
chr1:31061257	1	31061257	0.000539945113389	SNP	0.317283135485258
chr1:31061363	1	31061363	0.000797800499363	SNP	0.337333659051899
chr1:31063518	1	31063518	0.000399493092824	SNP	0.30815524065469
chr1:31065090	1	31065090	0.000585250121601	SNP	0.321242496240987
chr1:31065371	1	31065371	0.000516199664225	SNP	0.315790102637482
chr1:31065372	1	31065372	0.0006984049297	SNP	0.330985209046444
chr1:31065375	1	31065375	0.000503655690262	SNP	0.315405792797515
chr1:31065400	1	31065400	0.000514035595421	SNP	0.315790102637482
chr1:31065468	1	31065468	0.000404528004209	SNP	0.308599791395524
chr1:31065479	1	31065479	0.000317929948728	SNP	0.294987469431025
chr1:31065541	1	31065541	0.000464790914785	SNP	0.313310772056711
chr1:31065652	1	31065652	0.000484549086783	SNP	0.314498616585191
chr1:31065874	1	31065874	0.000524473312863	SNP	0.316327739277047
chr1:31066273	1	31066273	0.00055707582376	SNP	0.318608698294931
chr1:31066445	1	31066445	0.000539822906263	SNP	0.317283135485258
chr1:31066689	1	31066689	0.00043792620094	SNP	0.31098821289172
chr1:31067112	1	31067112	0.000409404561574	SNP	0.308599791395524
chr1:31067314	1	31067314	0.000573287317222	SNP	0.320392234771872
chr1:31067387	1	31067387	0.000436739542986	SNP	0.31098821289172
chr1:31067668	1	31067668	0.000121117723656	SNP	0.229519705858331
chr1:31068162	1	31068162	0.000670499236001	SNP	0.328529005679691
chr1:31068395	1	31068395	0.000112430333324	SNP	0.224585867906754
chr1:31068580	1	31068580	0.000110332277331	SNP	0.223788732812948
chr1:31068944	1	31068944	0.000549419607638	SNP	0.317973768823213
chr1:31069443	1	31069443	0.000550817352968	SNP	0.317990886943177
chr1:31069971	1	31069971	0.000392071963965	SNP	0.307226993888146
chr1:31070025	1	31070025	0.000502752530907	SNP	0.315380808813938
chr1:31070179	1	31070179	0.000550596402993	SNP	0.317990886943177
chr1:31070297	1	31070297	0.000451673908804	SNP	0.312155246162289
chr1:31070306	1	31070306	0.000450418074341	SNP	0.312045689441036
chr1:31070495	1	31070495	0.000534606591707	SNP	0.317283135485258
chr1:31070948	1	31070948	0.000402160648767	SNP	0.308599791395524
chr1:31070968	1	31070968	0.000387500326405	SNP	0.306153606928452
chr1:31071038	1	31071038	0.000331761564658	SNP	0.297872304790573
chr1:31071310	1	31071310	0.000452782028669	SNP	0.31219986938938
chr1:31071448	1	31071448	0.000871202633549	SNP	0.341121364697296
chr1:31071464	1	31071464	0.000835041255444	SNP	0.339528892491306
chr1:31071676	1	31071676	0.000385263710828	SNP	0.305905930106687
chr1:31071991	1	31071991	0.000885909780466	SNP	0.341209039839177
chr1:31072254	1	31072254	0.000546167635379	SNP	0.317627670493932
chr1:31072284	1	31072284	0.000500731125445	SNP	0.31534903647204
chr1:31072912	1	31072912	0.000519268817541	SNP	0.315927699324784
chr1:31073049	1	31073049	0.000520784627186	SNP	0.316125394953095
chr1:31073489	1	31073489	0.000554172138137	SNP	0.318271577264266
chr1:31073599	1	31073599	0.000254986196662	SNP	0.276849154645982
chr1:31073682	1	31073682	0.000365063719475	SNP	0.303647011328545
chr1:31073824	1	31073824	0.000766610381124	SNP	0.335848195183977
chr1:31073858	1	31073858	0.000449226343669	SNP	0.312045689441036
chr1:31073873	1	31073873	0.000372913779519	SNP	0.303998620161063
chr1:31073953	1	31073953	0.000478756038604	SNP	0.314087845876017
chr1:31074036	1	31074036	0.000428281198172	SNP	0.31071136336031
chr1:31074053	1	31074053	0.000432452929947	SNP	0.31098821289172
chr1:31074057	1	31074057	0.000366986886607	SNP	0.303857934451671
chr1:31074234	1	31074234	0.000536168107853	SNP	0.317283135485258
chr1:31074251	1	31074251	0.000507494942476	SNP	0.315492061119975
chr1:31074310	1	31074310	0.000449445980307	SNP	0.312045689441036
chr1:31074365	1	31074365	0.000496589786453	SNP	0.315159161236159
chr1:31074449	1	31074449	0.000497982479338	SNP	0.315159161236159
chr1:31074494	1	31074494	0.000502606505559	SNP	0.315380808813938
chr1:31074671	1	31074671	0.000596632723269	SNP	0.321641027926004
chr1:31074699	1	31074699	0.000370639919053	SNP	0.303857934451671
chr1:31074996	1	31074996	0.000538063458829	SNP	0.317283135485258
chr1:31075108	1	31075108	0.000894935705117	SNP	0.341594016275542
chr1:31076013	1	31076013	0.000851351143175	SNP	0.34003778085779
chr1:31076102	1	31076102	0.000819334337852	SNP	0.338486243317189
chr1:31076125	1	31076125	0.000264415919439	SNP	0.280596761308424
chr1:31076285	1	31076285	0.000507837496761	SNP	0.315492061119975
chr1:31076300	1	31076300	0.000530045270937	SNP	0.317208432872133
chr1:31076323	1	31076323	0.000337443437196	SNP	0.299157478743701
chr1:31076340	1	31076340	0.000477561244417	SNP	0.314087845876017
chr1:31078474	1	31078474	0.000948849628038	SNP	0.344916670640384
chr1:31082485	1	31082485	0.000703681325206	SNP	0.331291464941205
chr1:31082561	1	31082561	0.000513331228446	SNP	0.315790102637482
chr1:31082745	1	31082745	0.00077844682933	SNP	0.33657877237688
chr1:31085147	1	31085147	0.000827555688461	SNP	0.339242946860746
chr1:31085617	1	31085617	0.000413432686534	SNP	0.30876403184405
chr1:31085818	1	31085818	0.000413138882721	SNP	0.308670125420779
chr1:31085844	1	31085844	0.000412857249977	SNP	0.308670125420779
chr1:31098061	1	31098061	0.000636730497841	SNP	0.325847026807692
chr1:31100154	1	31100154	0.000367021242004	SNP	0.303857934451671
chr1:31109223	1	31109223	0.000654582246988	SNP	0.327056884921104
chr1:33536790	1	33536790	0.000697310341289	SNP	0.33097576087549
chr1:33558727	1	33558727	0.000891222120379	SNP	0.341409636190845
chr1:33559783	1	33559783	0.00088281368898	SNP	0.341121364697296
chr1:33567168	1	33567168	0.000430742286612	SNP	0.31098821289172
chr1:33637593	1	33637593	0.000314082595701	SNP	0.294466788376285
chr1:33640409	1	33640409	0.000171492665551	SNP	0.247427030350989
chr1:33640854	1	33640854	0.000262605895239	SNP	0.279973585179957
chr1:33640858	1	33640858	0.000388105157996	SNP	0.306419137991065
chr1:33753271	1	33753271	0.000130023801553	SNP	0.23225913326246
chr1:33753383	1	33753383	0.000354064664675	SNP	0.301283316293228
chr1:33794817	1	33794817	0.000764769894376	SNP	0.335724384391285
chr1:34095091	1	34095091	0.000381405131133	SNP	0.304808503426382
chr1:34095178	1	34095178	0.000350046237651	SNP	0.300719939015109
chr1:34095552	1	34095552	0.000300420679679	SNP	0.291094034906364
chr1:34095597	1	34095597	0.000337924867576	SNP	0.299178327852427
chr1:34095599	1	34095599	0.000345997064097	SNP	0.300473367060643
chr1:34095654	1	34095654	0.000292850852055	SNP	0.288882611382714
chr1:34095872	1	34095872	0.000306516975323	SNP	0.292758104848696
chr1:34095921	1	34095921	0.000450221895903	SNP	0.312045689441036
chr1:34096060	1	34096060	0.00034202134114	SNP	0.299940145543585
chr1:34096174	1	34096174	0.000339166548754	SNP	0.299208787392117
chr1:34096239	1	34096239	0.000330563046526	SNP	0.29757776861964
chr1:34096542	1	34096542	0.000951515473718	SNP	0.344916670640384
chr1:34097526	1	34097526	0.000664591657783	SNP	0.327803569556429
chr1:34097792	1	34097792	0.00034336100088	SNP	0.300151456532709
chr1:34097934	1	34097934	0.000310236528387	SNP	0.293182852822528
chr1:34097987	1	34097987	0.000395724347262	SNP	0.307820844429394
chr1:34098021	1	34098021	0.000278932222298	SNP	0.28452160407146
chr1:34098035	1	34098035	0.000323633878504	SNP	0.295893501583585
chr1:34098072	1	34098072	0.000440961569304	SNP	0.311427120122133
chr1:34099416	1	34099416	0.000119762408228	SNP	0.228598364150366
chr1:34099523	1	34099523	0.000508199835613	SNP	0.315492061119975
chr1:34099590	1	34099590	0.000441795454853	SNP	0.311515813566693
chr1:34099653	1	34099653	0.000415538213082	SNP	0.309385998731394
chr1:34099817	1	34099817	0.00034625497215	SNP	0.300504356742727
chr1:34099849	1	34099849	0.000361091655936	SNP	0.302539824726688
chr1:34099904	1	34099904	0.000327652532951	SNP	0.296859251226422
chr1:34100277	1	34100277	0.000502732607387	SNP	0.315380808813938
chr1:34102159	1	34102159	0.000470803512279	SNP	0.313670705788786
chr1:34102170	1	34102170	0.000414660220994	SNP	0.309258241199048
chr1:34102178	1	34102178	0.000437593311652	SNP	0.31098821289172
chr1:34102243	1	34102243	0.00030442338931	SNP	0.292299423673718
chr1:34102279	1	34102279	0.000393221064873	SNP	0.307291364376557
chr1:34102344	1	34102344	0.00039780871039	SNP	0.308143051528186
chr1:34102446	1	34102446	0.000933661598025	SNP	0.344194237379661
chr1:34102566	1	34102566	0.000419120589648	SNP	0.309693077582844
chr1:34102614	1	34102614	0.000348613266013	SNP	0.300719939015109
chr1:34103022	1	34103022	0.000289273709083	SNP	0.287498025435143
chr1:34103046	1	34103046	0.00033192312458	SNP	0.297901855138825
chr1:34103649	1	34103649	0.00034456931162	SNP	0.300330678824
chr1:34103653	1	34103653	0.000326728068798	SNP	0.296518010404405
chr1:34103743	1	34103743	0.000352962511509	SNP	0.300885440593861
chr1:34103811	1	34103811	0.000300674949332	SNP	0.291094034906364
chr1:34104705	1	34104705	0.000581759446646	SNP	0.320805086476362
chr1:34104810	1	34104810	0.000363014307724	SNP	0.30306886704752
chr1:34104860	1	34104860	0.000334540541538	SNP	0.298450927659251
chr1:34104965	1	34104965	0.000321317073779	SNP	0.295420972394052
chr1:34105000	1	34105000	0.00034474726603	SNP	0.300398731089214
chr1:34105040	1	34105040	0.000369319574277	SNP	0.303857934451671
chr1:34105496	1	34105496	0.000397174619139	SNP	0.308142716493319
chr1:34105650	1	34105650	0.000398979565249	SNP	0.30815524065469
chr1:34105653	1	34105653	0.000404962637934	SNP	0.308599791395524
chr1:34105733	1	34105733	0.000376063973314	SNP	0.304545297002065
chr1:34106101	1	34106101	0.000326253922079	SNP	0.296286635795533
chr1:34106152	1	34106152	0.000345367479087	SNP	0.300473367060643
chr1:34106734	1	34106734	0.000411358834874	SNP	0.308599791395524
chr1:34107054	1	34107054	0.000619290532642	SNP	0.323716636532267
chr1:34107070	1	34107070	0.000504849089154	SNP	0.315492061119975
chr1:34107305	1	34107305	0.000347017443862	SNP	0.300565713831058
chr1:34116292	1	34116292	0.000274866896439	SNP	0.283109264757195
chr1:34116342	1	34116342	0.000624934348532	SNP	0.324586156361524
chr1:34116435	1	34116435	0.000229946191911	SNP	0.268363946477594
chr1:34116587	1	34116587	0.000223509928799	SNP	0.267214157542205
chr1:34119035	1	34119035	0.00022658083145	SNP	0.26812381877683
chr1:34119147	1	34119147	0.000253009188861	SNP	0.276274198363315
chr1:34119684	1	34119684	0.000301711605963	SNP	0.29109964718279
chr1:34119710	1	34119710	0.000158752066163	SNP	0.24013466887976
chr1:34119793	1	34119793	0.000566464036111	SNP	0.319437970737424
chr1:34119922	1	34119922	0.000737878318447	SNP	0.333664561920384
chr1:34120158	1	34120158	0.000709675247898	SNP	0.331645542473123
chr1:34120197	1	34120197	0.000826415003658	SNP	0.339164147236249
chr1:34120389	1	34120389	0.000760207858587	SNP	0.335648794567126
chr1:34120479	1	34120479	0.000726096842692	SNP	0.332893385198629
chr1:34120551	1	34120551	0.000802244058974	SNP	0.337660193947982
chr1:34120691	1	34120691	0.000800157722158	SNP	0.337507294962144
chr1:34120853	1	34120853	0.000871168028995	SNP	0.341121364697296
chr1:34120866	1	34120866	0.000804062769729	SNP	0.337660193947982
chr1:34120941	1	34120941	0.000806046507705	SNP	0.337849624524247
chr1:34121092	1	34121092	0.000775196334422	SNP	0.33643108304856
chr1:34121128	1	34121128	0.000792942985121	SNP	0.337153175290256
chr1:34121573	1	34121573	0.000817488929339	SNP	0.338486243317189
chr1:34121686	1	34121686	0.000786422518797	SNP	0.337153175290256
chr1:34121688	1	34121688	0.000796679036623	SNP	0.337333659051899
chr1:34121734	1	34121734	0.000793049652174	SNP	0.337153175290256
chr1:34121896	1	34121896	0.000786289587247	SNP	0.337153175290256
chr1:34121920	1	34121920	0.000870242317668	SNP	0.341121364697296
chr1:34121952	1	34121952	0.000768965492415	SNP	0.33610404286061
chr1:34121956	1	34121956	0.000826685595398	SNP	0.339189948872614
chr1:34122317	1	34122317	0.000769885029599	SNP	0.336181063905485
chr1:34122560	1	34122560	0.000753872393204	SNP	0.335057439622723
chr1:34122719	1	34122719	0.000904276021102	SNP	0.342415401042742
chr1:34123369	1	34123369	0.000696544719508	SNP	0.330885072757114
chr1:34123419	1	34123419	0.000740824859349	SNP	0.333877515432396
chr1:34123699	1	34123699	0.000858862262436	SNP	0.340696550241604
chr1:34123730	1	34123730	0.000840357371288	SNP	0.339759668353873
chr1:34123732	1	34123732	0.000710455490799	SNP	0.331741751996683
chr1:34124064	1	34124064	0.000779755855507	SNP	0.336764740539502
chr1:34124381	1	34124381	0.000763441867739	SNP	0.335711870499912
chr1:34124439	1	34124439	0.000824802270007	SNP	0.339001421711066
chr1:34124576	1	34124576	0.000862935112594	SNP	0.340760723355816
chr1:34124779	1	34124779	0.000912520823146	SNP	0.342789354772224
chr1:34124794	1	34124794	0.00082406666186	SNP	0.339001421711066
chr1:34124877	1	34124877	0.000431055269435	SNP	0.31098821289172
chr1:34124934	1	34124934	0.000826850714809	SNP	0.339196861288165
chr1:34124961	1	34124961	0.000490389970079	SNP	0.314498616585191
chr1:34125006	1	34125006	0.000833373721576	SNP	0.339381629114862
chr1:34125045	1	34125045	0.000791638187887	SNP	0.337153175290256
chr1:34125121	1	34125121	0.00090772261869	SNP	0.342530897828141
chr1:34125294	1	34125294	0.000713009880799	SNP	0.331999123334435
chr1:34125329	1	34125329	0.000807840159952	SNP	0.337849624524247
chr1:34125432	1	34125432	0.000875776346197	SNP	0.341121364697296
chr1:34125747	1	34125747	0.000717037912062	SNP	0.332409363436564
chr1:34126095	1	34126095	0.000816707882117	SNP	0.338486243317189
chr1:34126166	1	34126166	0.000877904878807	SNP	0.341121364697296
chr1:34126287	1	34126287	0.000784763652989	SNP	0.337153175290256
chr1:34126707	1	34126707	0.000765512518347	SNP	0.335724384391285
chr1:34126718	1	34126718	0.000818497695883	SNP	0.338486243317189
chr1:34126922	1	34126922	0.000806737875898	SNP	0.337849624524247
chr1:34127535	1	34127535	0.000964702279905	SNP	0.344916670640384
chr1:34127547	1	34127547	0.000862497699413	SNP	0.340760723355816
chr1:34127842	1	34127842	0.000763760330581	SNP	0.335711870499912
chr1:34127864	1	34127864	0.000824751788307	SNP	0.339001421711066
chr1:34128098	1	34128098	0.000863279635025	SNP	0.340760723355816
chr1:34128100	1	34128100	0.000836126436207	SNP	0.339689641118023
chr1:34128301	1	34128301	0.000791595209759	SNP	0.337153175290256
chr1:34128436	1	34128436	0.000879922655132	SNP	0.341121364697296
chr1:34128506	1	34128506	0.000680450206782	SNP	0.329439072055325
chr1:34128510	1	34128510	0.000766764050399	SNP	0.335848195183977
chr1:34128673	1	34128673	0.00079845150429	SNP	0.337333659051899
chr1:34128698	1	34128698	0.000800653917057	SNP	0.337507294962144
chr1:34129019	1	34129019	0.000887383337846	SNP	0.341209039839177
chr1:34129029	1	34129029	0.000755929173821	SNP	0.335180356227986
chr1:34129276	1	34129276	0.000845439350285	SNP	0.339977561360942
chr1:34129329	1	34129329	0.000681584125013	SNP	0.329511878453136
chr1:34129532	1	34129532	0.000744411408296	SNP	0.3342590148391
chr1:34129580	1	34129580	0.000785975019301	SNP	0.337153175290256
chr1:34129769	1	34129769	0.000732587601381	SNP	0.333030135836015
chr1:34130043	1	34130043	0.000903224693593	SNP	0.342280985580819
chr1:34130197	1	34130197	0.000799504027823	SNP	0.337434408002346
chr1:34130318	1	34130318	0.000722141003546	SNP	0.332767237015068
chr1:34130432	1	34130432	0.000781145374951	SNP	0.336920792670567
chr1:34130963	1	34130963	0.000793458645791	SNP	0.337153175290256
chr1:34134931	1	34134931	0.000838780619161	SNP	0.339759668353873
chr1:34135063	1	34135063	0.000969781298824	SNP	0.344916670640384
chr1:34135195	1	34135195	0.000858163095215	SNP	0.340633359436153
chr1:34135310	1	34135310	0.000831454523373	SNP	0.339264242772893
chr1:34136153	1	34136153	0.000771848831232	SNP	0.336181063905485
chr1:34136493	1	34136493	0.00099358927018	SNP	0.344916670640384
chr1:34139017	1	34139017	0.00093705048023	SNP	0.344505654063791
chr1:34183556	1	34183556	0.000885817419172	SNP	0.341209039839177
chr1:34184353	1	34184353	0.000590647853694	SNP	0.321242496240987
chr1:34184463	1	34184463	0.000921677152077	SNP	0.343234078393015
chr1:34184601	1	34184601	0.000968137225075	SNP	0.344916670640384
chr1:34184805	1	34184805	0.000982874437832	SNP	0.344916670640384
chr1:34185163	1	34185163	0.000993305117704	SNP	0.344916670640384
chr1:34185643	1	34185643	0.000993416774178	SNP	0.344916670640384
chr1:34185820	1	34185820	0.000975569375658	SNP	0.344916670640384
chr1:34334548	1	34334548	0.000459447294342	SNP	0.312907423602993
chr1:34734902	1	34734902	0.000974130074107	SNP	0.344916670640384
chr1:34770512	1	34770512	1.6590916585e-06	SNP	0.100196220361539
chr1:34770584	1	34770584	8.12692399394e-05	SNP	0.200399262377993
chr1:34772111	1	34772111	0.0005663202305	SNP	0.319437970737424
chr1:35036540	1	35036540	0.000727781670098	SNP	0.332893385198629
chr1:35353172	1	35353172	0.000888391059453	SNP	0.341291491902848
chr1:35360222	1	35360222	0.000721860206421	SNP	0.332753964224194
chr1:35360469	1	35360469	0.000798985285392	SNP	0.337406866134503
chr1:35393796	1	35393796	0.000113791618646	SNP	0.225652412029179
chr1:35393798	1	35393798	0.000123497146109	SNP	0.230474598860082
chr1:35393825	1	35393825	8.26067810041e-05	SNP	0.200937939658153
chr1:35393853	1	35393853	8.45905390735e-05	SNP	0.201723932901936
chr1:35394041	1	35394041	0.000194241000064	SNP	0.258261510386031
chr1:35394070	1	35394070	0.000324134165594	SNP	0.295893501583585
chr1:35394210	1	35394210	0.000526983756878	SNP	0.3167219761699
chr1:35394221	1	35394221	0.000318061726104	SNP	0.294987469431025
chr1:35394236	1	35394236	0.000450697240739	SNP	0.312045689441036
chr1:35394258	1	35394258	0.000481550990375	SNP	0.314498616585191
chr1:35394270	1	35394270	0.000428754243023	SNP	0.31071136336031
chr1:35394331	1	35394331	0.000672185656436	SNP	0.328820395849579
chr1:35394376	1	35394376	0.000629173832771	SNP	0.325170770760733
chr1:35394407	1	35394407	0.00063953597027	SNP	0.325857701170347
chr1:35394500	1	35394500	0.000712611390291	SNP	0.33197400672392
chr1:35421089	1	35421089	0.000874129175247	SNP	0.341121364697296
chr1:35454100	1	35454100	0.000890132542419	SNP	0.34140600901414
chr1:35457249	1	35457249	0.000973642515971	SNP	0.344916670640384
chr1:35607480	1	35607480	0.000247134093453	SNP	0.273299179932953
chr1:35652140	1	35652140	0.000346920228711	SNP	0.300565713831058
chr1:36084136	1	36084136	0.000770348966427	SNP	0.336181063905485
chr1:36172478	1	36172478	0.000219003895945	SNP	0.265679831009519
chr1:36172490	1	36172490	0.000282684418754	SNP	0.285914130268658
chr1:36172606	1	36172606	0.000236841265178	SNP	0.270066562576919
chr1:36172639	1	36172639	0.000247162450954	SNP	0.273299179932953
chr1:36172758	1	36172758	0.000251937361548	SNP	0.275862929560041
chr1:36172795	1	36172795	0.000279169172075	SNP	0.284534430699346
chr1:36173007	1	36173007	0.000239041927683	SNP	0.270809708128298
chr1:36173303	1	36173303	0.000266442351518	SNP	0.281492371862344
chr1:36173352	1	36173352	0.000227361758083	SNP	0.268201113261252
chr1:36174430	1	36174430	0.000259239094785	SNP	0.278590217688954
chr1:36174518	1	36174518	0.0002444439607	SNP	0.272625873855966
chr1:36174541	1	36174541	0.000270894539605	SNP	0.282189097258461
chr1:36174564	1	36174564	0.00022732749904	SNP	0.268201113261252
chr1:36174585	1	36174585	0.000260007729966	SNP	0.278624969452003
chr1:36174640	1	36174640	0.000271888929439	SNP	0.282305148496326
chr1:36174949	1	36174949	0.000419723552147	SNP	0.309693077582844
chr1:36174952	1	36174952	0.000428431979711	SNP	0.31071136336031
chr1:36175028	1	36175028	0.000404457058924	SNP	0.308599791395524
chr1:36282619	1	36282619	0.000513050077097	SNP	0.315790102637482
chr1:37245041	1	37245041	0.000780936167462	SNP	0.336920792670567
chr1:37245079	1	37245079	0.000731339121421	SNP	0.332933367347577
chr1:37350656	1	37350656	0.000716136467165	SNP	0.332409363436564
chr1:37567130	1	37567130	0.00046881833613	SNP	0.313361805763281
chr1:37606696	1	37606696	0.000333788038457	SNP	0.298266321600676
chr1:37606968	1	37606968	0.000150695616059	SNP	0.237847889239652
chr1:37607039	1	37607039	0.000536846342897	SNP	0.317283135485258
chr1:37682167	1	37682167	0.000242000849795	SNP	0.271741279478516
chr1:37684788	1	37684788	0.000532938729473	SNP	0.317283135485258
chr1:37691449	1	37691449	0.000563926934868	SNP	0.319272575328909
chr1:37693575	1	37693575	0.000560343354506	SNP	0.319008927965928
chr1:37694799	1	37694799	0.000622461164404	SNP	0.323962705132608
chr1:37786763	1	37786763	0.000579614140144	SNP	0.320478492357866
chr1:37786764	1	37786764	0.000605752085557	SNP	0.322595487816241
chr1:37791961	1	37791961	0.000311240037043	SNP	0.293395739609565
chr1:37792653	1	37792653	6.76720580778e-05	SNP	0.186654368840051
chr1:37814585	1	37814585	0.000999721576741	SNP	0.344916670640384
chr1:37814587	1	37814587	0.000856976928906	SNP	0.340547813103426
chr1:37816151	1	37816151	0.000845047957572	SNP	0.339977561360942
chr1:37817158	1	37817158	0.000427054142173	SNP	0.31057284449007
chr1:37817194	1	37817194	0.000898277398326	SNP	0.341702127147864
chr1:37817261	1	37817261	0.00087434536398	SNP	0.341121364697296
chr1:38144988	1	38144988	0.000605096781746	SNP	0.322555050179638
chr1:38207623	1	38207623	0.000299974895785	SNP	0.29098495090988
chr1:38207654	1	38207654	0.000271492465537	SNP	0.282305148496326
chr1:38207703	1	38207703	0.000212244667826	SNP	0.263160594419366
chr1:38207829	1	38207829	0.000261031237776	SNP	0.279286779772387
chr1:38207921	1	38207921	0.00025778311235	SNP	0.278069260475685
chr1:38212402	1	38212402	0.00019324315959	SNP	0.257898897871862
chr1:38212931	1	38212931	0.000197639993982	SNP	0.259004862364473
chr1:38215006	1	38215006	0.000216078569405	SNP	0.265131077245827
chr1:38239974	1	38239974	0.000496433442026	SNP	0.315159161236159
chr1:39165773	1	39165773	0.000435235829266	SNP	0.31098821289172
chr1:39165776	1	39165776	6.82341670312e-05	SNP	0.18733668527089
chr1:39243096	1	39243096	0.000866400786481	SNP	0.341105325147523
chr1:39253052	1	39253052	0.000665426734493	SNP	0.327803569556429
chr1:39254723	1	39254723	0.000465753802503	SNP	0.313361805763281
chr1:39255779	1	39255779	0.000537819163492	SNP	0.317283135485258
chr1:39389694	1	39389694	0.000880668698439	SNP	0.341121364697296
chr1:39389846	1	39389846	0.000780155768921	SNP	0.33683969487415
chr1:39392556	1	39392556	0.000615087055189	SNP	0.323263740981726
chr1:39392569	1	39392569	0.000525473088038	SNP	0.316376138543075
chr1:39392605	1	39392605	0.000505308156301	SNP	0.315492061119975
chr1:39392616	1	39392616	0.000498852510317	SNP	0.315159161236159
chr1:39392636	1	39392636	0.000605733156244	SNP	0.322595487816241
chr1:39397022	1	39397022	0.000494591134754	SNP	0.315094043899684
chr1:39397833	1	39397833	0.0007190361509	SNP	0.33266492713737
chr1:39397923	1	39397923	0.000398494993048	SNP	0.30815524065469
chr1:39399255	1	39399255	0.000747017174748	SNP	0.334342677432176
chr1:39400286	1	39400286	0.000513664827264	SNP	0.315790102637482
chr1:39401026	1	39401026	7.50295305216e-06	SNP	0.123604648783474
chr1:39401451	1	39401451	0.000342680340084	SNP	0.30009042215986
chr1:39447198	1	39447198	0.000329578208797	SNP	0.297372002873002
chr1:39447722	1	39447722	0.000957310669749	SNP	0.344916670640384
chr1:39447797	1	39447797	0.000960528023507	SNP	0.344916670640384
chr1:39449001	1	39449001	0.000577346489756	SNP	0.320478492357866
chr1:39449104	1	39449104	0.000634696303065	SNP	0.325705907308105
chr1:39449246	1	39449246	0.000696190676693	SNP	0.330885072757114
chr1:39449439	1	39449439	0.000691575511998	SNP	0.33031016283743
chr1:39535168	1	39535168	0.000503327029515	SNP	0.315405792797515
chr1:39536241	1	39536241	0.000825559664218	SNP	0.339050309870945
chr1:39538534	1	39538534	0.000790866784882	SNP	0.337153175290256
chr1:39541137	1	39541137	0.000212830281334	SNP	0.263371367001381
chr1:39585923	1	39585923	0.000854373412119	SNP	0.340322092982063
chr1:39656310	1	39656310	8.57179693993e-05	SNP	0.203053452846477
chr1:39700406	1	39700406	0.000604472574039	SNP	0.322441680201495
chr1:39700760	1	39700760	0.000481519974613	SNP	0.314498616585191
chr1:39700931	1	39700931	0.000452436452433	SNP	0.312155246162289
chr1:39701029	1	39701029	0.000521493420544	SNP	0.316157697322756
chr1:39701036	1	39701036	0.000466633426806	SNP	0.313361805763281
chr1:39701173	1	39701173	0.000378410769843	SNP	0.30458791674278
chr1:39701233	1	39701233	0.000534299912236	SNP	0.317283135485258
chr1:39701549	1	39701549	0.000619204453902	SNP	0.323716636532267
chr1:39877527	1	39877527	0.000865163092005	SNP	0.341076967955767
chr1:39885881	1	39885881	0.000579146792192	SNP	0.320478492357866
chr1:40011130	1	40011130	0.000906435039686	SNP	0.342530897828141
chr1:40042294	1	40042294	0.000257959998274	SNP	0.278159247508413
chr1:40042343	1	40042343	0.000343111100944	SNP	0.300144412290486
chr1:40042364	1	40042364	0.000316520336963	SNP	0.294710675820923
chr1:40387904	1	40387904	0.000150435318438	SNP	0.237847889239652
chr1:40426318	1	40426318	0.000578028410549	SNP	0.320478492357866
chr1:40480536	1	40480536	4.54683248076e-05	SNP	0.172817350773983
chr1:40504128	1	40504128	0.00092946721629	SNP	0.344012508089065
chr1:40574613	1	40574613	0.000478697908154	SNP	0.314087845876017
chr1:40611392	1	40611392	0.000306318773932	SNP	0.292758104848696
chr1:40611539	1	40611539	0.00065010544127	SNP	0.326647676066832
chr1:40611586	1	40611586	0.000295473895665	SNP	0.289598329377796
chr1:40611587	1	40611587	0.000325834213452	SNP	0.296143298392868
chr1:40611815	1	40611815	0.000364757160639	SNP	0.303647011328545
chr1:40611826	1	40611826	0.000409287533914	SNP	0.308599791395524
chr1:40611830	1	40611830	0.000560067149007	SNP	0.319008927965928
chr1:40611862	1	40611862	0.000564070278259	SNP	0.319272575328909
chr1:40611863	1	40611863	0.000605971107484	SNP	0.322595487816241
chr1:40612102	1	40612102	0.000230311525477	SNP	0.268363946477594
chr1:40612113	1	40612113	0.000438352454727	SNP	0.31098821289172
chr1:40612149	1	40612149	0.000419206322158	SNP	0.309693077582844
chr1:40612156	1	40612156	0.000379207347198	SNP	0.30458791674278
chr1:40612315	1	40612315	0.000385833558983	SNP	0.305924175518888
chr1:40612318	1	40612318	0.000344315674108	SNP	0.300226753943952
chr1:40612321	1	40612321	0.000423293057842	SNP	0.310135475225295
chr1:40612334	1	40612334	0.000367951736637	SNP	0.303857934451671
chr1:40612349	1	40612349	0.000397917230058	SNP	0.308143051528186
chr1:40612352	1	40612352	0.000392713534801	SNP	0.307291364376557
chr1:40612392	1	40612392	0.000413079205723	SNP	0.308670125420779
chr1:40612398	1	40612398	0.000325586262376	SNP	0.296014109898717
chr1:40612436	1	40612436	0.000434001258978	SNP	0.31098821289172
chr1:40612444	1	40612444	0.000369836730235	SNP	0.303857934451671
chr1:40612458	1	40612458	0.000418995296155	SNP	0.309693077582844
chr1:40612482	1	40612482	0.000903113692639	SNP	0.342280985580819
chr1:40612499	1	40612499	0.000409038155805	SNP	0.308599791395524
chr1:40612601	1	40612601	0.000416034580748	SNP	0.309385998731394
chr1:40612945	1	40612945	0.00033292870317	SNP	0.29807571619761
chr1:40613051	1	40613051	0.000736922846952	SNP	0.333586671026767
chr1:40613251	1	40613251	0.000481791057593	SNP	0.314498616585191
chr1:40613699	1	40613699	0.000425775376749	SNP	0.31057284449007
chr1:40613706	1	40613706	0.000408369372337	SNP	0.308599791395524
chr1:40614376	1	40614376	0.000577394397569	SNP	0.320478492357866
chr1:40614383	1	40614383	0.000450571890618	SNP	0.312045689441036
chr1:40615046	1	40615046	0.000576627831561	SNP	0.320478492357866
chr1:40615709	1	40615709	0.000523573469331	SNP	0.316261008532685
chr1:40617363	1	40617363	0.000806277570915	SNP	0.337849624524247
chr1:40617463	1	40617463	0.00017111081598	SNP	0.247206827664162
chr1:40617882	1	40617882	0.000538983095392	SNP	0.317283135485258
chr1:40617884	1	40617884	0.00010450268927	SNP	0.218910717026923
chr1:40622376	1	40622376	0.000551839594088	SNP	0.318030511239338
chr1:40622534	1	40622534	0.000711819762588	SNP	0.331848358271596
chr1:40622706	1	40622706	0.000704715382497	SNP	0.331436833975111
chr1:40623133	1	40623133	0.000639438749658	SNP	0.325857701170347
chr1:40623144	1	40623144	0.000785644967228	SNP	0.337153175290256
chr1:40623568	1	40623568	0.000792170986338	SNP	0.337153175290256
chr1:40625847	1	40625847	0.000675876753988	SNP	0.329152400026227
chr1:40625855	1	40625855	0.00060291396609	SNP	0.322202084465581
chr1:40626182	1	40626182	0.000729936370242	SNP	0.332914378498034
chr1:41307018	1	41307018	0.00079352219861	SNP	0.337153175290256
chr1:41324889	1	41324889	0.000689850352536	SNP	0.330103126684446
chr1:41703346	1	41703346	0.00069592707114	SNP	0.330885072757114
chr1:42107622	1	42107622	0.000923181530442	SNP	0.343354412688277
chr1:42124561	1	42124561	0.00073063398373	SNP	0.332927307863702
chr1:42125466	1	42125466	0.000489344765372	SNP	0.314498616585191
chr1:42307853	1	42307853	0.000451721449067	SNP	0.312155246162289
chr1:42342971	1	42342971	0.000518663968564	SNP	0.315790102637482
chr1:42343199	1	42343199	0.000541608879268	SNP	0.317283135485258
chr1:42474223	1	42474223	0.00040939428033	SNP	0.308599791395524
chr1:42476777	1	42476777	0.000726565570083	SNP	0.332893385198629
chr1:42719851	1	42719851	0.000403388681299	SNP	0.308599791395524
chr1:43149126	1	43149126	0.000886796638631	SNP	0.341209039839177
chr1:43149327	1	43149327	0.000596603532092	SNP	0.321641027926004
chr1:43149554	1	43149554	0.000890983785835	SNP	0.341409636190845
chr1:43149647	1	43149647	0.000912813316619	SNP	0.342789354772224
chr1:43149700	1	43149700	0.000709346041706	SNP	0.331645542473123
chr1:43149719	1	43149719	0.000929603288098	SNP	0.344041477755305
chr1:43149787	1	43149787	0.000802291394172	SNP	0.337660193947982
chr1:43156182	1	43156182	0.00074263616258	SNP	0.334069264125862
chr1:43160754	1	43160754	0.000473261725744	SNP	0.313874083046465
chr1:43163913	1	43163913	0.000337794659288	SNP	0.299161111335791
chr1:43506727	1	43506727	8.8736130918e-05	SNP	0.205773458862997
chr1:43507147	1	43507147	0.000207659989793	SNP	0.262122669801299
chr1:43507359	1	43507359	0.000909433045014	SNP	0.34256176557113
chr1:43575783	1	43575783	0.000993011341101	SNP	0.344916670640384
chr1:43575792	1	43575792	0.000965913214659	SNP	0.344916670640384
chr1:43578425	1	43578425	0.000665888697736	SNP	0.327862299987264
chr1:43580792	1	43580792	0.0006609261805	SNP	0.327559472592904
chr1:43580833	1	43580833	0.000675142200269	SNP	0.329152400026227
chr1:43581249	1	43581249	0.000607948881617	SNP	0.322720926519622
chr1:43581723	1	43581723	0.000736893467558	SNP	0.333586671026767
chr1:43581918	1	43581918	0.000701961295874	SNP	0.331115523771837
chr1:43582134	1	43582134	0.000640912066529	SNP	0.325969967489388
chr1:43582161	1	43582161	0.000580714447986	SNP	0.320635587068461
chr1:43582596	1	43582596	0.000589513695364	SNP	0.321242496240987
chr1:43584477	1	43584477	0.000765769748277	SNP	0.335724384391285
chr1:43642560	1	43642560	0.000449270338562	SNP	0.312045689441036
chr1:43857814	1	43857814	0.000495557530168	SNP	0.315132358488351
chr1:43868066	1	43868066	0.0006557631586	SNP	0.327216719071906
chr1:43913926	1	43913926	0.000282765067934	SNP	0.285935603020646
chr1:43913964	1	43913964	0.000191303285129	SNP	0.256912381337918
chr1:43914540	1	43914540	0.000200508149962	SNP	0.260662948795628
chr1:43914684	1	43914684	0.00029469442509	SNP	0.289358472569189
chr1:43915331	1	43915331	0.00026994242996	SNP	0.282016872171641
chr1:43915352	1	43915352	0.000266073608912	SNP	0.281378557006981
chr1:43915405	1	43915405	0.000268787648265	SNP	0.282016872171641
chr1:43915858	1	43915858	0.000251244631737	SNP	0.275509873448111
chr1:43917191	1	43917191	0.000129340879678	SNP	0.232193561452784
chr1:43917200	1	43917200	0.000436151091573	SNP	0.31098821289172
chr1:43917216	1	43917216	0.000143119265461	SNP	0.235224208223652
chr1:44121096	1	44121096	0.000874599217766	SNP	0.341121364697296
chr1:44129597	1	44129597	0.000508611777424	SNP	0.315492061119975
chr1:44196196	1	44196196	0.000884982124989	SNP	0.341209039839177
chr1:44196612	1	44196612	0.000865008318466	SNP	0.34106614457347
chr1:44244453	1	44244453	0.000447991067393	SNP	0.312045689441036
chr1:44251899	1	44251899	0.00086175985553	SNP	0.340733286648088
chr1:44252156	1	44252156	0.000379044178454	SNP	0.30458791674278
chr1:44387548	1	44387548	0.000106122144891	SNP	0.220861593475375
chr1:44387799	1	44387799	0.000353066711131	SNP	0.300885440593861
chr1:44387832	1	44387832	0.000376846563088	SNP	0.30458791674278
chr1:44387893	1	44387893	0.000732105398321	SNP	0.332978569919914
chr1:44387994	1	44387994	0.000348960248832	SNP	0.300719939015109
chr1:44388457	1	44388457	9.14012115105e-05	SNP	0.208102146309686
chr1:44388464	1	44388464	0.000149200800774	SNP	0.237847889239652
chr1:44388482	1	44388482	9.69297593386e-05	SNP	0.212966447874713
chr1:44389163	1	44389163	0.000977469478112	SNP	0.344916670640384
chr1:44389366	1	44389366	0.000712863725208	SNP	0.33198762547069
chr1:44407747	1	44407747	0.000962029955796	SNP	0.344916670640384
chr1:44408293	1	44408293	0.000106889706975	SNP	0.221784873392741
chr1:44408351	1	44408351	2.64815859987e-05	SNP	0.167806842892862
chr1:44594710	1	44594710	4.66676646638e-05	SNP	0.172886871418914
chr1:44595161	1	44595161	0.000878690118184	SNP	0.341121364697296
chr1:44596065	1	44596065	0.000387137603904	SNP	0.306107998146527
chr1:44597123	1	44597123	0.000405400249107	SNP	0.308599791395524
chr1:44597311	1	44597311	0.000290794984917	SNP	0.288242706479612
chr1:44597929	1	44597929	8.06340420492e-05	SNP	0.200230675237716
chr1:44598398	1	44598398	0.000180389016919	SNP	0.252340455640388
chr1:44598549	1	44598549	0.000144482446093	SNP	0.235780294683095
chr1:44598555	1	44598555	0.000167196417628	SNP	0.244295334511958
chr1:44598619	1	44598619	0.000127706448983	SNP	0.231326552274871
chr1:44598726	1	44598726	0.000100125523757	SNP	0.215540993544591
chr1:44598872	1	44598872	0.000151004594035	SNP	0.237847889239652
chr1:44599141	1	44599141	0.000304164355276	SNP	0.292150771269155
chr1:44599419	1	44599419	0.000322692780809	SNP	0.295683935062977
chr1:44599492	1	44599492	0.000471322379974	SNP	0.313735462872881
chr1:44599537	1	44599537	0.000363003557619	SNP	0.30306886704752
chr1:44599548	1	44599548	0.000397461275356	SNP	0.308142716493319
chr1:44599709	1	44599709	0.000433318169263	SNP	0.31098821289172
chr1:44599715	1	44599715	0.000365862139445	SNP	0.303647011328545
chr1:44599724	1	44599724	0.000388429026911	SNP	0.306552854130688
chr1:44599729	1	44599729	0.000197265643164	SNP	0.259004862364473
chr1:44599843	1	44599843	0.000397012773954	SNP	0.308142716493319
chr1:44599904	1	44599904	0.000331166850945	SNP	0.297734638380675
chr1:44599948	1	44599948	0.000619136332147	SNP	0.323716636532267
chr1:44599953	1	44599953	0.00065504646667	SNP	0.327081850109094
chr1:44600036	1	44600036	0.000344057074837	SNP	0.300226753943952
chr1:44600047	1	44600047	0.000334360441768	SNP	0.298450927659251
chr1:44600085	1	44600085	0.000289761507003	SNP	0.287772329742205
chr1:44600306	1	44600306	0.000313142877795	SNP	0.294129812765958
chr1:44600433	1	44600433	0.000339271959174	SNP	0.299208787392117
chr1:44600557	1	44600557	0.000669051181814	SNP	0.328251022087122
chr1:44601088	1	44601088	0.000408375027033	SNP	0.308599791395524
chr1:44601153	1	44601153	0.000300887456817	SNP	0.291094034906364
chr1:44601158	1	44601158	0.00055260800018	SNP	0.318089848514855
chr1:44601170	1	44601170	0.000326290585815	SNP	0.296286635795533
chr1:44601173	1	44601173	0.00064034767298	SNP	0.325964347214184
chr1:44601180	1	44601180	0.000680780958663	SNP	0.329439072055325
chr1:44601373	1	44601373	0.000733943605032	SNP	0.333102560009963
chr1:44601388	1	44601388	0.000708421399784	SNP	0.331645542473123
chr1:44601415	1	44601415	0.000342167753292	SNP	0.299950450861784
chr1:44601422	1	44601422	0.00036286924888	SNP	0.30306886704752
chr1:44601517	1	44601517	0.000683079023342	SNP	0.329695921047069
chr1:44601608	1	44601608	0.000254041839925	SNP	0.276712718062631
chr1:44602226	1	44602226	0.000232184418154	SNP	0.268769389591633
chr1:44602231	1	44602231	0.000825153055873	SNP	0.339050309870945
chr1:44602239	1	44602239	0.000328526669848	SNP	0.296936840208275
chr1:44602379	1	44602379	0.000353322533739	SNP	0.301039143752508
chr1:44602387	1	44602387	0.000331236604886	SNP	0.297734638380675
chr1:44602718	1	44602718	0.000329641753293	SNP	0.297372002873002
chr1:44941133	1	44941133	0.000488974571117	SNP	0.314498616585191
chr1:44943365	1	44943365	0.000188128094579	SNP	0.255189010733935
chr1:44943501	1	44943501	0.000710937632023	SNP	0.331809411468119
chr1:44943619	1	44943619	0.000135659402934	SNP	0.233795688365319
chr1:44943620	1	44943620	0.000845200030304	SNP	0.339977561360942
chr1:44943624	1	44943624	0.000841874616807	SNP	0.339796388736823
chr1:45281763	1	45281763	0.000724228425839	SNP	0.332893385198629
chr1:45693042	1	45693042	0.000888007479324	SNP	0.341284116268873
chr1:45837723	1	45837723	0.000682727128667	SNP	0.329695921047069
chr1:45837732	1	45837732	0.000726658629861	SNP	0.332893385198629
chr1:45909266	1	45909266	0.000107543085944	SNP	0.222138834373524
chr1:46191426	1	46191426	0.000531566881496	SNP	0.317283135485258
chr1:46280539	1	46280539	0.000360991902588	SNP	0.302539824726688
chr1:46414973	1	46414973	0.000384177992647	SNP	0.305691826352037
chr1:46435513	1	46435513	0.000520734337229	SNP	0.316125394953095
chr1:46437157	1	46437157	0.000588870215616	SNP	0.321242496240987
chr1:46437160	1	46437160	0.000594613836689	SNP	0.321489915473905
chr1:46437207	1	46437207	0.000489541451045	SNP	0.314498616585191
chr1:46438294	1	46438294	0.000185880110092	SNP	0.254755346270706
chr1:46438347	1	46438347	0.000512992413682	SNP	0.315790102637482
chr1:46438661	1	46438661	0.000334092308702	SNP	0.298408853732213
chr1:46439149	1	46439149	0.000462152733014	SNP	0.313093853528005
chr1:46474963	1	46474963	0.000725931029668	SNP	0.332893385198629
chr1:46474999	1	46474999	0.00046299792041	SNP	0.313181508541884
chr1:46475001	1	46475001	0.000412209635545	SNP	0.308599791395524
chr1:46475115	1	46475115	0.000699607204883	SNP	0.33104626857918
chr1:46475135	1	46475135	3.41727475892e-05	SNP	0.171941351592039
chr1:46475413	1	46475413	0.000201973012876	SNP	0.260662948795628
chr1:46490684	1	46490684	0.000591855712973	SNP	0.321296203099161
chr1:46493727	1	46493727	0.000626319658983	SNP	0.324852130361275
chr1:46643783	1	46643783	8.21876146808e-05	SNP	0.200491869280656
chr1:46644111	1	46644111	5.49248815391e-05	SNP	0.175110869221225
chr1:46644114	1	46644114	7.98260796828e-05	SNP	0.198721767065207
chr1:46644247	1	46644247	6.7157078361e-05	SNP	0.18609939266428
chr1:46646571	1	46646571	0.000161377814934	SNP	0.241060971913559
chr1:46648767	1	46648767	6.88878713779e-05	SNP	0.188349534619558
chr1:46914261	1	46914261	0.000963661360506	SNP	0.344916670640384
chr1:46914310	1	46914310	0.000871380042741	SNP	0.341121364697296
chr1:46915203	1	46915203	0.000959877027648	SNP	0.344916670640384
chr1:46915865	1	46915865	0.00099709542003	SNP	0.344916670640384
chr1:46916130	1	46916130	0.000545040308334	SNP	0.317433572073045
chr1:46916383	1	46916383	0.000987036429143	SNP	0.344916670640384
chr1:46916799	1	46916799	0.000969381248407	SNP	0.344916670640384
chr1:46917424	1	46917424	0.000912275199739	SNP	0.342789354772224
chr1:46919352	1	46919352	0.0008781267648	SNP	0.341121364697296
chr1:46919490	1	46919490	0.000908601279532	SNP	0.342530897828141
chr1:48313463	1	48313463	0.000793593897635	SNP	0.337153175290256
chr1:48316258	1	48316258	0.000973414592744	SNP	0.344916670640384
chr1:48316357	1	48316357	0.000773009096752	SNP	0.336331377262342
chr1:48316361	1	48316361	0.000712294365662	SNP	0.331878268351067
chr1:48316445	1	48316445	0.000740571406207	SNP	0.333877515432396
chr1:48316451	1	48316451	0.000308552119426	SNP	0.292758104848696
chr1:48316528	1	48316528	0.000950621908302	SNP	0.344916670640384
chr1:48330666	1	48330666	0.00053901452851	SNP	0.317283135485258
chr1:49138581	1	49138581	0.000143144288181	SNP	0.235224208223652
chr1:49139149	1	49139149	0.000844817929098	SNP	0.339977561360942
chr1:49139150	1	49139150	0.000881334546382	SNP	0.341121364697296
chr1:49139189	1	49139189	0.000706728120788	SNP	0.331454594536915
chr1:49801076	1	49801076	0.000562487287217	SNP	0.319136177962316
chr1:49911536	1	49911536	0.000612841177218	SNP	0.323011777821537
chr1:50602488	1	50602488	9.64428031486e-06	SNP	0.131299360287239
chr1:50602920	1	50602920	1.6063152985e-05	SNP	0.148469087815396
chr1:50602932	1	50602932	9.14962844277e-06	SNP	0.129360467822584
chr1:50603184	1	50603184	0.000451830288225	SNP	0.312155246162289
chr1:50603198	1	50603198	0.000637889978436	SNP	0.325847026807692
chr1:50603208	1	50603208	0.000373129980544	SNP	0.303998620161063
chr1:50603357	1	50603357	0.000412755952707	SNP	0.308670125420779
chr1:50603359	1	50603359	0.000383979829041	SNP	0.305675932281866
chr1:50603361	1	50603361	0.000397214802673	SNP	0.308142716493319
chr1:50603684	1	50603684	0.000435791000636	SNP	0.31098821289172
chr1:50603689	1	50603689	0.000365373298575	SNP	0.303647011328545
chr1:50603826	1	50603826	0.000692145193421	SNP	0.330333933985541
chr1:50604013	1	50604013	0.000397621274925	SNP	0.308142716493319
chr1:50604021	1	50604021	0.000377171047658	SNP	0.30458791674278
chr1:50604032	1	50604032	0.000417810808476	SNP	0.309443408471328
chr1:50604065	1	50604065	0.000340493983527	SNP	0.299586236071959
chr1:50604127	1	50604127	0.000376499236315	SNP	0.304545297002065
chr1:50604189	1	50604189	0.000366340734124	SNP	0.303781954898305
chr1:50604483	1	50604483	0.000450893678456	SNP	0.31214538683088
chr1:50604510	1	50604510	0.000385562798741	SNP	0.305911020293578
chr1:50604538	1	50604538	0.000427002539306	SNP	0.31057284449007
chr1:50604574	1	50604574	0.000492588470848	SNP	0.314729882360775
chr1:50604657	1	50604657	0.000445259200589	SNP	0.311884775765077
chr1:50604682	1	50604682	0.000408082875134	SNP	0.308599791395524
chr1:50604708	1	50604708	0.000366962691587	SNP	0.303857934451671
chr1:50604712	1	50604712	0.000411209297467	SNP	0.308599791395524
chr1:50604731	1	50604731	0.000402385909235	SNP	0.308599791395524
chr1:50604733	1	50604733	0.000359253277206	SNP	0.302539824726688
chr1:50604736	1	50604736	0.000318811357012	SNP	0.295066846627821
chr1:50604756	1	50604756	0.000394445660144	SNP	0.307348350935796
chr1:50604794	1	50604794	0.000253434995819	SNP	0.27643488349069
chr1:50604810	1	50604810	0.000221577100346	SNP	0.266655765271366
chr1:50604831	1	50604831	0.000213907590757	SNP	0.263717621434274
chr1:50604848	1	50604848	0.000179980699097	SNP	0.252272440960446
chr1:50604866	1	50604866	0.000224836454215	SNP	0.267434908875862
chr1:50604918	1	50604918	0.000262441445502	SNP	0.279895915308236
chr1:50604919	1	50604919	0.000263369189542	SNP	0.280473441386741
chr1:50604924	1	50604924	0.000252277610497	SNP	0.275951243336579
chr1:50605036	1	50605036	0.000393270410105	SNP	0.307291364376557
chr1:50605173	1	50605173	0.000289717362518	SNP	0.287772329742205
chr1:50605653	1	50605653	0.000664945438949	SNP	0.327803569556429
chr1:50605905	1	50605905	0.000617900433832	SNP	0.323716636532267
chr1:50605954	1	50605954	0.000677691248707	SNP	0.329368737252389
chr1:51120028	1	51120028	0.000373292581387	SNP	0.303998620161063
chr10:500348	10	500348	0.000327445302952	SNP	0.296837046559108
chr10:508401	10	508401	6.76431899324e-05	SNP	0.186654368840051
chr10:1924695	10	1924695	0.000373141601297	SNP	0.303998620161063
chr10:2054426	10	2054426	0.000432723915629	SNP	0.31098821289172
chr10:2054428	10	2054428	0.000392173887483	SNP	0.307226993888146
chr10:2054470	10	2054470	0.000806785348936	SNP	0.337849624524247
chr10:2054480	10	2054480	0.000778533606455	SNP	0.33657877237688
chr10:2054523	10	2054523	9.99631370013e-05	SNP	0.215540993544591
chr10:2054525	10	2054525	0.000378817952747	SNP	0.30458791674278
chr10:2054666	10	2054666	0.000154504056856	SNP	0.238294687154717
chr10:2055052	10	2055052	4.55730949551e-05	SNP	0.172817350773983
chr10:2055088	10	2055088	3.73378847831e-05	SNP	0.171941351592039
chr10:2055120	10	2055120	0.000283329461273	SNP	0.286191180657223
chr10:2055155	10	2055155	7.45852053891e-05	SNP	0.193769318695752
chr10:2055285	10	2055285	5.37092620539e-05	SNP	0.174678306600534
chr10:2055342	10	2055342	3.96072109428e-05	SNP	0.171941351592039
chr10:2055846	10	2055846	1.44763073288e-05	SNP	0.144732891882828
chr10:2055934	10	2055934	5.60071313576e-06	SNP	0.123604648783474
chr10:2056192	10	2056192	0.00014242304107	SNP	0.235189458182256
chr10:2056319	10	2056319	1.26056449847e-06	SNP	0.0915021786424339
chr10:2056408	10	2056408	3.24394618739e-05	SNP	0.170067482749616
chr10:2057899	10	2057899	0.000752256450121	SNP	0.335056299856384
chr10:2216259	10	2216259	0.000547072895084	SNP	0.317765582085129
chr10:2225345	10	2225345	0.000726155338507	SNP	0.332893385198629
chr10:2390575	10	2390575	6.6761535846e-05	SNP	0.18609939266428
chr10:2483874	10	2483874	0.000815664653878	SNP	0.338486243317189
chr10:2483972	10	2483972	0.000489612078649	SNP	0.314498616585191
chr10:2483985	10	2483985	0.000882373869217	SNP	0.341121364697296
chr10:2484040	10	2484040	0.000356959093023	SNP	0.30217408794275
chr10:2512113	10	2512113	0.000809212831015	SNP	0.337849624524247
chr10:2892115	10	2892115	0.000397154310293	SNP	0.308142716493319
chr10:2892175	10	2892175	0.000338905976088	SNP	0.299208787392117
chr10:2892188	10	2892188	0.000293929328033	SNP	0.289227479203696
chr10:2892202	10	2892202	0.000295114355616	SNP	0.289436577150884
chr10:2892235	10	2892235	0.00068939966087	SNP	0.33009219130517
chr10:2892333	10	2892333	0.000846987739534	SNP	0.340024653934396
chr10:2892366	10	2892366	0.000662229815847	SNP	0.327799075077958
chr10:2892377	10	2892377	0.000774431722781	SNP	0.336393574714355
chr10:2892582	10	2892582	0.000886705333773	SNP	0.341209039839177
chr10:2892692	10	2892692	0.000845548998028	SNP	0.339977561360942
chr10:2984361	10	2984361	0.000634039030396	SNP	0.325590371746306
chr10:2984459	10	2984459	8.50573315543e-05	SNP	0.202674698158035
chr10:2984461	10	2984461	2.91409816866e-05	SNP	0.167806842892862
chr10:2986440	10	2986440	0.000755838642535	SNP	0.335180356227986
chr10:2986470	10	2986470	0.000899399643276	SNP	0.341876226738247
chr10:2986669	10	2986669	0.000995413711314	SNP	0.344916670640384
chr10:2986760	10	2986760	0.000948772893195	SNP	0.344916670640384
chr10:2986876	10	2986876	0.00066891691918	SNP	0.328251022087122
chr10:2986913	10	2986913	0.000363087708187	SNP	0.30306886704752
chr10:3031303	10	3031303	0.000501270121339	SNP	0.315380808813938
chr10:3050442	10	3050442	0.000626884250881	SNP	0.324861886889358
chr10:3050721	10	3050721	0.000868739931686	SNP	0.341121364697296
chr10:3050742	10	3050742	0.000749624135914	SNP	0.334653905188655
chr10:3050876	10	3050876	0.000710117604578	SNP	0.331720944931764
chr10:3583611	10	3583611	0.000720865349842	SNP	0.332694534182174
chr10:3781916	10	3781916	0.000853489630725	SNP	0.340129389335678
chr10:3783316	10	3783316	0.000678308948	SNP	0.329439072055325
chr10:3805411	10	3805411	5.86484470924e-06	SNP	0.123604648783474
chr10:3805469	10	3805469	4.69668531195e-05	SNP	0.172886871418914
chr10:3805481	10	3805481	5.46429898405e-05	SNP	0.174777411026497
chr10:3805536	10	3805536	0.000867984620706	SNP	0.341121364697296
chr10:3805539	10	3805539	0.000859657513653	SNP	0.340733016532795
chr10:3805937	10	3805937	0.000697691538201	SNP	0.330985209046444
chr10:3806034	10	3806034	0.000689783538361	SNP	0.330097692476545
chr10:4202442	10	4202442	0.000251758276352	SNP	0.275774016478669
chr10:4202459	10	4202459	0.00010125716122	SNP	0.2163162308436
chr10:4203028	10	4203028	0.00072925354504	SNP	0.332893385198629
chr10:4203353	10	4203353	0.000868809819511	SNP	0.341121364697296
chr10:4203457	10	4203457	0.000795699713232	SNP	0.337333659051899
chr10:4203509	10	4203509	0.000835777544979	SNP	0.339656359585696
chr10:4212783	10	4212783	0.000517045592606	SNP	0.315790102637482
chr10:4549693	10	4549693	0.00079625611203	SNP	0.337333659051899
chr10:4562706	10	4562706	0.000688813871808	SNP	0.33009219130517
chr10:4563144	10	4563144	0.000706077400491	SNP	0.331454594536915
chr10:4722672	10	4722672	0.000545817486026	SNP	0.317455055263918
chr10:4755377	10	4755377	0.000516757529966	SNP	0.315790102637482
chr10:4755574	10	4755574	0.000879984576114	SNP	0.341121364697296
chr10:4757420	10	4757420	0.000512842838404	SNP	0.315790102637482
chr10:4757471	10	4757471	0.000691446522253	SNP	0.33031016283743
chr10:4757510	10	4757510	0.00054069208138	SNP	0.317283135485258
chr10:4757824	10	4757824	0.000315410816502	SNP	0.294642569723286
chr10:4757841	10	4757841	0.000497908176266	SNP	0.315159161236159
chr10:4757850	10	4757850	0.000469117200684	SNP	0.313361805763281
chr10:4757920	10	4757920	0.000599577236899	SNP	0.321953748463116
chr10:4757972	10	4757972	0.000445644220464	SNP	0.311884775765077
chr10:4758177	10	4758177	0.000657470867974	SNP	0.327233870007896
chr10:4758360	10	4758360	0.000496525525123	SNP	0.315159161236159
chr10:4758513	10	4758513	0.000568117396733	SNP	0.319486307786501
chr10:4758629	10	4758629	0.000482881665113	SNP	0.314498616585191
chr10:4758695	10	4758695	0.000611846865821	SNP	0.322987199505606
chr10:4758765	10	4758765	0.000526147096178	SNP	0.31652637819968
chr10:4758766	10	4758766	0.000677765008064	SNP	0.329377690913116
chr10:4758842	10	4758842	0.000583206263936	SNP	0.320893228626313
chr10:4758926	10	4758926	0.000548358191886	SNP	0.317883214589405
chr10:4759052	10	4759052	0.00051079643806	SNP	0.315790102637482
chr10:4759139	10	4759139	0.000607154398279	SNP	0.322614432614622
chr10:4759159	10	4759159	0.000482003414958	SNP	0.314498616585191
chr10:4759218	10	4759218	0.000564183772084	SNP	0.319272575328909
chr10:4759280	10	4759280	0.00050127104622	SNP	0.315380808813938
chr10:4759352	10	4759352	0.00057694294165	SNP	0.320478492357866
chr10:4759413	10	4759413	0.000609239530255	SNP	0.322720926519622
chr10:4759757	10	4759757	0.000530539272411	SNP	0.317283135485258
chr10:4759849	10	4759849	0.000556276058573	SNP	0.318537888156806
chr10:4759875	10	4759875	0.000493257546255	SNP	0.314817265424429
chr10:4759975	10	4759975	0.000552388461876	SNP	0.318040591929758
chr10:4759991	10	4759991	0.000526674342816	SNP	0.316629933366304
chr10:4760037	10	4760037	0.000525029824664	SNP	0.316375812479995
chr10:4760064	10	4760064	0.000583808531418	SNP	0.32108749214507
chr10:4760761	10	4760761	0.000467361085045	SNP	0.313361805763281
chr10:4760886	10	4760886	0.000449065128128	SNP	0.312045689441036
chr10:4761002	10	4761002	0.000639381418303	SNP	0.325857701170347
chr10:4761018	10	4761018	0.000632086840574	SNP	0.325447787157619
chr10:4761075	10	4761075	0.000491651203533	SNP	0.314643267914759
chr10:4761137	10	4761137	0.000415187342188	SNP	0.309375746132082
chr10:4761158	10	4761158	0.000553869815076	SNP	0.318230728054723
chr10:4761262	10	4761262	0.000592982512314	SNP	0.321318197863528
chr10:4761301	10	4761301	0.000537210694381	SNP	0.317283135485258
chr10:4761358	10	4761358	0.000512044891141	SNP	0.315790102637482
chr10:4761450	10	4761450	0.000567669743216	SNP	0.319486307786501
chr10:4761500	10	4761500	0.000524348679919	SNP	0.316327739277047
chr10:4761554	10	4761554	0.000518416356372	SNP	0.315790102637482
chr10:4761613	10	4761613	0.00056599334764	SNP	0.319437970737424
chr10:4761748	10	4761748	0.000533443128997	SNP	0.317283135485258
chr10:4761792	10	4761792	0.000533980858575	SNP	0.317283135485258
chr10:4761796	10	4761796	0.000488574356032	SNP	0.314498616585191
chr10:4762018	10	4762018	0.000484900319371	SNP	0.314498616585191
chr10:4762662	10	4762662	0.000595675527738	SNP	0.321641027926004
chr10:4762725	10	4762725	0.000553449944065	SNP	0.31819433540919
chr10:4762945	10	4762945	0.000583042487366	SNP	0.320888309373272
chr10:4763218	10	4763218	0.000499010028536	SNP	0.315159161236159
chr10:4763283	10	4763283	0.000466381835854	SNP	0.313361805763281
chr10:4763284	10	4763284	0.000471303957155	SNP	0.313735462872881
chr10:4763344	10	4763344	0.000633693498345	SNP	0.325556178794109
chr10:4763537	10	4763537	0.000531457547238	SNP	0.317283135485258
chr10:4763609	10	4763609	0.000530610540801	SNP	0.317283135485258
chr10:4763718	10	4763718	0.000447060623642	SNP	0.312045689441036
chr10:4763719	10	4763719	0.000476382614801	SNP	0.31401605950769
chr10:4763746	10	4763746	0.000448153873278	SNP	0.312045689441036
chr10:4763968	10	4763968	0.000453119427383	SNP	0.312218531753485
chr10:4764023	10	4764023	0.00050687122257	SNP	0.315492061119975
chr10:4764063	10	4764063	0.000542552741113	SNP	0.317306073316032
chr10:4764067	10	4764067	0.00070918547177	SNP	0.331645542473123
chr10:4764073	10	4764073	0.000542449799253	SNP	0.317306073316032
chr10:4764082	10	4764082	0.000711295650998	SNP	0.331809411468119
chr10:4764575	10	4764575	0.000544864496664	SNP	0.317433572073045
chr10:4764583	10	4764583	0.000503848091875	SNP	0.315405792797515
chr10:4764632	10	4764632	0.00057452133698	SNP	0.320465482078702
chr10:4764922	10	4764922	0.000517901137021	SNP	0.315790102637482
chr10:4765015	10	4765015	0.000598816363892	SNP	0.321948958302179
chr10:4765497	10	4765497	0.000588059291863	SNP	0.321242496240987
chr10:4765500	10	4765500	0.00051121345232	SNP	0.315790102637482
chr10:4765801	10	4765801	0.000639686754709	SNP	0.325868282217666
chr10:4765814	10	4765814	0.000460797341233	SNP	0.313093853528005
chr10:4765966	10	4765966	0.000568726918762	SNP	0.319486307786501
chr10:4766020	10	4766020	0.000720381248885	SNP	0.332672917803601
chr10:4766119	10	4766119	0.000702215423395	SNP	0.331174441415291
chr10:4766231	10	4766231	0.000668615575651	SNP	0.32818213787983
chr10:4766239	10	4766239	0.00067944077059	SNP	0.329439072055325
chr10:4766319	10	4766319	0.000726769858401	SNP	0.332893385198629
chr10:4766340	10	4766340	0.000719639095266	SNP	0.332672917803601
chr10:4766349	10	4766349	0.000728286734143	SNP	0.332893385198629
chr10:4766467	10	4766467	0.000781550806984	SNP	0.336934270957547
chr10:4766677	10	4766677	0.000221659260006	SNP	0.266700717364126
chr10:4766712	10	4766712	0.000580263183184	SNP	0.320552414753339
chr10:4766786	10	4766786	0.00047871110222	SNP	0.314087845876017
chr10:4766878	10	4766878	0.000549297961234	SNP	0.317973768823213
chr10:4766909	10	4766909	0.000747826756763	SNP	0.334487619272504
chr10:4766962	10	4766962	0.000719072453868	SNP	0.33266492713737
chr10:4767007	10	4767007	0.000666914012443	SNP	0.328060869283965
chr10:4767008	10	4767008	0.000698315940931	SNP	0.330985209046444
chr10:4767068	10	4767068	0.000841907202052	SNP	0.339796388736823
chr10:4767106	10	4767106	0.000696396758535	SNP	0.330885072757114
chr10:4768054	10	4768054	0.000768753722166	SNP	0.336095929726105
chr10:4768063	10	4768063	0.000633161940134	SNP	0.325488021595213
chr10:4768091	10	4768091	0.0006923609867	SNP	0.330348431454288
chr10:4768221	10	4768221	0.00066084678733	SNP	0.327548909266236
chr10:4768323	10	4768323	0.000399160424556	SNP	0.30815524065469
chr10:4768369	10	4768369	0.000322707238155	SNP	0.295683935062977
chr10:4768371	10	4768371	0.000417180519825	SNP	0.309385998731394
chr10:4768377	10	4768377	0.000387435884406	SNP	0.306153606928452
chr10:4768610	10	4768610	0.000669239784921	SNP	0.328251022087122
chr10:4794966	10	4794966	0.000942013061956	SNP	0.344860385131791
chr10:4795027	10	4795027	0.000949172161952	SNP	0.344916670640384
chr10:4795339	10	4795339	0.000920756790697	SNP	0.343230047640176
chr10:4795415	10	4795415	0.000946434961724	SNP	0.344916670640384
chr10:4854043	10	4854043	0.000685916773541	SNP	0.329889367316176
chr10:4903696	10	4903696	0.000451726144397	SNP	0.312155246162289
chr10:5236335	10	5236335	0.000637103468535	SNP	0.325847026807692
chr10:5236574	10	5236574	0.000990117820281	SNP	0.344916670640384
chr10:5454964	10	5454964	0.000363626859813	SNP	0.303203018135398
chr10:5648209	10	5648209	0.000556512562329	SNP	0.318543292990493
chr10:5814967	10	5814967	0.000729523670619	SNP	0.332893385198629
chr10:6600890	10	6600890	0.000897647185432	SNP	0.341596406816861
chr10:6601013	10	6601013	0.000645162014985	SNP	0.326204741440045
chr10:6607414	10	6607414	6.46675646149e-05	SNP	0.184082578096939
chr10:6616638	10	6616638	0.000206648968702	SNP	0.261874310734487
chr10:6616807	10	6616807	0.000967693546307	SNP	0.344916670640384
chr10:6617130	10	6617130	0.000134188129681	SNP	0.233497646777882
chr10:6625379	10	6625379	7.19918789798e-05	SNP	0.190704372836265
chr10:7228262	10	7228262	0.000119750150052	SNP	0.228598364150366
chr10:7662909	10	7662909	0.000472983336956	SNP	0.313874083046465
chr10:7672225	10	7672225	0.000726205074816	SNP	0.332893385198629
chr10:7672254	10	7672254	0.000698389276052	SNP	0.330985209046444
chr10:7672465	10	7672465	0.000409774044485	SNP	0.308599791395524
chr10:7672471	10	7672471	0.000735198399959	SNP	0.333415247129658
chr10:8189886	10	8189886	0.000124812476832	SNP	0.2308725124311
chr10:8245829	10	8245829	8.83446467148e-05	SNP	0.205425880617158
chr10:8245844	10	8245844	0.000667094066772	SNP	0.328075847865882
chr10:9039778	10	9039778	0.000968376578761	SNP	0.344916670640384
chr10:9040366	10	9040366	0.000743512583461	SNP	0.334255263426201
chr10:9040488	10	9040488	0.000877581752208	SNP	0.341121364697296
chr10:9090198	10	9090198	0.000956618581154	SNP	0.344916670640384
chr10:9441051	10	9441051	0.000690839984826	SNP	0.330286415821542
chr10:9441064	10	9441064	0.000354733400684	SNP	0.301572000043878
chr10:9441067	10	9441067	0.000404882139003	SNP	0.308599791395524
chr10:9481608	10	9481608	0.000487014935748	SNP	0.314498616585191
chr10:9495675	10	9495675	0.00030901404971	SNP	0.292782522338227
chr10:9525098	10	9525098	0.000473583533808	SNP	0.313874083046465
chr10:9527698	10	9527698	0.000238419774281	SNP	0.270601463734362
chr10:9552452	10	9552452	0.000829835901203	SNP	0.339264242772893
chr10:9582115	10	9582115	0.000930065467971	SNP	0.34406033548825
chr10:9584444	10	9584444	0.000706488456879	SNP	0.331454594536915
chr10:9584874	10	9584874	0.00077845433107	SNP	0.33657877237688
chr10:9593130	10	9593130	0.000626774653028	SNP	0.324853080469937
chr10:9626073	10	9626073	2.46166504086e-05	SNP	0.167806842892862
chr10:9630834	10	9630834	0.000164108644589	SNP	0.242385495370346
chr10:9769097	10	9769097	0.000905101129597	SNP	0.342530897828141
chr10:9947503	10	9947503	0.000953483807355	SNP	0.344916670640384
chr10:10340833	10	10340833	0.000669499491743	SNP	0.328277984939395
chr10:10425544	10	10425544	0.000152510849743	SNP	0.237847889239652
chr10:10425702	10	10425702	0.000125281617386	SNP	0.2308725124311
chr10:10538419	10	10538419	0.000606613386237	SNP	0.322595487816241
chr10:10539928	10	10539928	0.000704716680605	SNP	0.331436833975111
chr10:10579419	10	10579419	0.00056675806031	SNP	0.319437970737424
chr10:10642233	10	10642233	6.27502832631e-05	SNP	0.182105283364249
chr10:10642372	10	10642372	0.000995122056892	SNP	0.344916670640384
chr10:10642706	10	10642706	0.000920661854969	SNP	0.343230047640176
chr10:10649521	10	10649521	0.000241131087024	SNP	0.27146616850433
chr10:10839784	10	10839784	0.000844223518366	SNP	0.339977561360942
chr10:10857987	10	10857987	0.000544381383951	SNP	0.317395143076143
chr10:10858027	10	10858027	0.000377933202729	SNP	0.30458791674278
chr10:10858069	10	10858069	0.000532455789547	SNP	0.317283135485258
chr10:10858079	10	10858079	0.000596687324624	SNP	0.321641027926004
chr10:10858101	10	10858101	0.000606422386782	SNP	0.322595487816241
chr10:10858150	10	10858150	0.000601895631536	SNP	0.322079084091281
chr10:10858234	10	10858234	0.000577440796067	SNP	0.320478492357866
chr10:10858268	10	10858268	0.000548407391281	SNP	0.317883214589405
chr10:10858295	10	10858295	0.000611473242825	SNP	0.322981913293095
chr10:10858374	10	10858374	0.000598205731383	SNP	0.321853230403141
chr10:10858388	10	10858388	0.000427438077829	SNP	0.31057284449007
chr10:10956830	10	10956830	0.000813779933421	SNP	0.338262221757356
chr10:10992599	10	10992599	0.000576467163104	SNP	0.320478492357866
chr10:11072585	10	11072585	0.000757208265133	SNP	0.335290295766705
chr10:11237788	10	11237788	0.000279709122244	SNP	0.284717320019536
chr10:11237798	10	11237798	0.000970922192908	SNP	0.344916670640384
chr10:11315899	10	11315899	0.00075623641411	SNP	0.335180356227986
chr10:11316137	10	11316137	0.000799384775283	SNP	0.33742464903988
chr10:11316181	10	11316181	0.000773010786877	SNP	0.336331377262342
chr10:11316291	10	11316291	0.000718074299664	SNP	0.332409363436564
chr10:11444658	10	11444658	0.000194512811076	SNP	0.258261510386031
chr10:11444729	10	11444729	0.000815996995723	SNP	0.338486243317189
chr10:11444757	10	11444757	0.000195289603989	SNP	0.25865821241181
chr10:11444929	10	11444929	0.000489785334704	SNP	0.314498616585191
chr10:11757380	10	11757380	0.000509051792724	SNP	0.315556927008254
chr10:11822676	10	11822676	0.00092552095041	SNP	0.343623848886571
chr10:11822692	10	11822692	0.000606615949961	SNP	0.322595487816241
chr10:11822809	10	11822809	2.47078327017e-05	SNP	0.167806842892862
chr10:11822810	10	11822810	2.7972475914e-05	SNP	0.167806842892862
chr10:11822811	10	11822811	1.94671001843e-05	SNP	0.159089421106629
chr10:11975847	10	11975847	0.000895755554812	SNP	0.341596406816861
chr10:12136781	10	12136781	0.000274032047832	SNP	0.282642118392208
chr10:12136790	10	12136790	0.000235955606338	SNP	0.270066562576919
chr10:12146723	10	12146723	0.000968038550729	SNP	0.344916670640384
chr10:12523415	10	12523415	0.000652833600863	SNP	0.326854753289147
chr10:12523515	10	12523515	0.000145401511118	SNP	0.236015075442197
chr10:12772856	10	12772856	0.000143945819612	SNP	0.235449198540773
chr10:12777878	10	12777878	0.000312173650758	SNP	0.293775739836655
chr10:12781579	10	12781579	9.67762421753e-05	SNP	0.212822231936482
chr10:12782439	10	12782439	0.000328174987046	SNP	0.296859251226422
chr10:12783846	10	12783846	0.000128923321454	SNP	0.232193561452784
chr10:12784059	10	12784059	0.000333152932688	SNP	0.298180635715777
chr10:12784380	10	12784380	0.00044811978539	SNP	0.312045689441036
chr10:12994376	10	12994376	0.000611756644044	SNP	0.322987199505606
chr10:13101191	10	13101191	0.000752326805465	SNP	0.335056299856384
chr10:13101205	10	13101205	0.000655920069759	SNP	0.327216719071906
chr10:13108439	10	13108439	0.000309782029114	SNP	0.292867861440189
chr10:13109172	10	13109172	0.000934807760426	SNP	0.344319142295469
chr10:13110650	10	13110650	0.000211840031199	SNP	0.263160594419366
chr10:13110821	10	13110821	0.000194459153684	SNP	0.258261510386031
chr10:13454479	10	13454479	0.000966780787598	SNP	0.344916670640384
chr10:13700586	10	13700586	0.000744660290693	SNP	0.3342590148391
chr10:13701668	10	13701668	0.00085137455716	SNP	0.34003778085779
chr10:13709467	10	13709467	0.000288122103567	SNP	0.287208375382356
chr10:13709526	10	13709526	0.000931607567546	SNP	0.344162675833373
chr10:13710385	10	13710385	0.000632904633248	SNP	0.325488021595213
chr10:13710735	10	13710735	0.000802086592672	SNP	0.337660193947982
chr10:13711608	10	13711608	0.000922608689847	SNP	0.343333767100995
chr10:13712746	10	13712746	0.000800283333647	SNP	0.337507294962144
chr10:13781428	10	13781428	0.000416621983715	SNP	0.309385998731394
chr10:14297665	10	14297665	0.000307039120532	SNP	0.292758104848696
chr10:15011582	10	15011582	0.000789711824233	SNP	0.337153175290256
chr10:15014784	10	15014784	0.000501715026067	SNP	0.315380808813938
chr10:15028482	10	15028482	0.000978054184434	SNP	0.344916670640384
chr10:15032237	10	15032237	0.000740979741767	SNP	0.333877515432396
chr10:15036302	10	15036302	0.000852455517872	SNP	0.34003778085779
chr10:15036469	10	15036469	0.000923334437286	SNP	0.343354412688277
chr10:15041498	10	15041498	0.000749476210494	SNP	0.334624345206309
chr10:15043589	10	15043589	0.000997953268889	SNP	0.344916670640384
chr10:15044797	10	15044797	0.000940892758441	SNP	0.344858701256758
chr10:15047325	10	15047325	0.000996176976191	SNP	0.344916670640384
chr10:15058217	10	15058217	0.000903350387162	SNP	0.342306824448051
chr10:15062840	10	15062840	0.000790406846953	SNP	0.337153175290256
chr10:15072061	10	15072061	0.000726209230475	SNP	0.332893385198629
chr10:15073307	10	15073307	0.000801726152191	SNP	0.337660193947982
chr10:15074048	10	15074048	0.000736930492941	SNP	0.333586671026767
chr10:15075170	10	15075170	0.000811837125969	SNP	0.338132179635179
chr10:15075833	10	15075833	0.000702575475711	SNP	0.331265505530705
chr10:15077023	10	15077023	0.000763679598096	SNP	0.335711870499912
chr10:15079319	10	15079319	0.000754604990276	SNP	0.335118088749194
chr10:15079421	10	15079421	0.000742231697199	SNP	0.334069264125862
chr10:15079650	10	15079650	0.000651706017709	SNP	0.326784046277531
chr10:15080306	10	15080306	0.000820769998768	SNP	0.338486243317189
chr10:15082378	10	15082378	0.000764581647015	SNP	0.335724384391285
chr10:15092288	10	15092288	0.000571655296435	SNP	0.320033891185328
chr10:15146069	10	15146069	0.000868543968614	SNP	0.341121364697296
chr10:15158074	10	15158074	0.000710686517934	SNP	0.331753557180027
chr10:15168468	10	15168468	0.000582988238968	SNP	0.320888309373272
chr10:15169648	10	15169648	0.00098925177759	SNP	0.344916670640384
chr10:15173129	10	15173129	0.000358319283439	SNP	0.302353458562391
chr10:15174444	10	15174444	0.000981810520155	SNP	0.344916670640384
chr10:15177203	10	15177203	0.000998006837743	SNP	0.344916670640384
chr10:15182423	10	15182423	0.000874066744667	SNP	0.341121364697296
chr10:15182723	10	15182723	0.00058791348793	SNP	0.321242496240987
chr10:15183481	10	15183481	0.00042964382769	SNP	0.310772763946351
chr10:15184297	10	15184297	0.000733748830192	SNP	0.333102560009963
chr10:15184494	10	15184494	0.000436767088237	SNP	0.31098821289172
chr10:15186406	10	15186406	0.000930035706597	SNP	0.34406033548825
chr10:15189036	10	15189036	0.000827490403337	SNP	0.339242946860746
chr10:15193325	10	15193325	0.0006091132135	SNP	0.322720926519622
chr10:15212480	10	15212480	0.000900846463812	SNP	0.342201228025016
chr10:15240687	10	15240687	0.000894299536013	SNP	0.341594016275542
chr10:15246398	10	15246398	0.000444961280416	SNP	0.311884775765077
chr10:15246894	10	15246894	0.000779235688148	SNP	0.336711106694373
chr10:15248503	10	15248503	0.000260055010916	SNP	0.278624969452003
chr10:15249921	10	15249921	0.000213904555712	SNP	0.263717621434274
chr10:15253396	10	15253396	0.000208299335633	SNP	0.262401484154531
chr10:15255027	10	15255027	0.000335477152038	SNP	0.29860918581027
chr10:15255030	10	15255030	0.000206627233713	SNP	0.261874310734487
chr10:15257625	10	15257625	0.000203695758633	SNP	0.261190365138209
chr10:15277912	10	15277912	0.000445006018247	SNP	0.311884775765077
chr10:15277922	10	15277922	0.000475135905646	SNP	0.313935420855933
chr10:15279564	10	15279564	0.000775948373024	SNP	0.336459555015739
chr10:15280177	10	15280177	6.43178069685e-05	SNP	0.183735228575952
chr10:15280281	10	15280281	0.000244638819195	SNP	0.272625873855966
chr10:15281596	10	15281596	0.000335620952773	SNP	0.29860918581027
chr10:15284885	10	15284885	0.000146288938947	SNP	0.236015075442197
chr10:15292032	10	15292032	5.29468817722e-05	SNP	0.174307813012602
chr10:15292847	10	15292847	0.000803470971824	SNP	0.337660193947982
chr10:15292872	10	15292872	0.000701507961771	SNP	0.331103135821737
chr10:15293705	10	15293705	0.000691057221846	SNP	0.33031016283743
chr10:15294502	10	15294502	0.000506547393297	SNP	0.315492061119975
chr10:15295822	10	15295822	0.000818135521532	SNP	0.338486243317189
chr10:15296262	10	15296262	0.000745609665713	SNP	0.334262631954027
chr10:15296883	10	15296883	0.00083850434009	SNP	0.339759668353873
chr10:15302225	10	15302225	0.00078070120135	SNP	0.336879699624469
chr10:15303366	10	15303366	0.000372288583446	SNP	0.303998620161063
chr10:15304246	10	15304246	0.000418702300382	SNP	0.309693077582844
chr10:15304249	10	15304249	0.000422030818313	SNP	0.309774191123275
chr10:15305070	10	15305070	0.000782255797231	SNP	0.337003388021131
chr10:15305420	10	15305420	0.000950151246186	SNP	0.344916670640384
chr10:15306459	10	15306459	0.0008869084207	SNP	0.341209039839177
chr10:15307001	10	15307001	0.000856406396504	SNP	0.340545612426829
chr10:15308956	10	15308956	0.000784209105112	SNP	0.337146872602711
chr10:15311978	10	15311978	0.00057940694511	SNP	0.320478492357866
chr10:15313396	10	15313396	0.000401304918878	SNP	0.30858525917303
chr10:15318626	10	15318626	0.000604922035671	SNP	0.322493445842924
chr10:15318663	10	15318663	0.000818237412533	SNP	0.338486243317189
chr10:15320209	10	15320209	0.000559539509991	SNP	0.31898398374967
chr10:15321126	10	15321126	0.00044851413424	SNP	0.312045689441036
chr10:15321215	10	15321215	0.000791748652981	SNP	0.337153175290256
chr10:15321478	10	15321478	0.00064731228237	SNP	0.326370741610892
chr10:15321942	10	15321942	0.000474834177771	SNP	0.313896663904167
chr10:15336100	10	15336100	0.000671123219701	SNP	0.328618333322098
chr10:15337321	10	15337321	0.000364159962886	SNP	0.303453227636662
chr10:15337468	10	15337468	0.000253209701698	SNP	0.276365659407249
chr10:15340839	10	15340839	0.000733418105043	SNP	0.333102560009963
chr10:15342008	10	15342008	0.000876514452344	SNP	0.341121364697296
chr10:15342029	10	15342029	0.000910204153419	SNP	0.342666435558143
chr10:15342211	10	15342211	0.000895073159599	SNP	0.341594016275542
chr10:15344040	10	15344040	0.000895422076146	SNP	0.341594016275542
chr10:15344221	10	15344221	0.000873176445682	SNP	0.341121364697296
chr10:15346765	10	15346765	0.000820839656608	SNP	0.338486243317189
chr10:15350017	10	15350017	0.000772013630349	SNP	0.336181063905485
chr10:15350137	10	15350137	0.000787755616454	SNP	0.337153175290256
chr10:15351841	10	15351841	0.000795974810554	SNP	0.337333659051899
chr10:15352608	10	15352608	0.000811387453548	SNP	0.338132179635179
chr10:15352840	10	15352840	0.000798350089796	SNP	0.337333659051899
chr10:15353171	10	15353171	0.000720759268493	SNP	0.332675396163764
chr10:15356503	10	15356503	0.000801852872794	SNP	0.337660193947982
chr10:15357385	10	15357385	0.000687642879244	SNP	0.33009219130517
chr10:15357623	10	15357623	0.000779854054602	SNP	0.336782714822756
chr10:15365783	10	15365783	0.000755082148412	SNP	0.335179946440256
chr10:15366020	10	15366020	0.000744691255721	SNP	0.3342590148391
chr10:15367332	10	15367332	0.000824584880583	SNP	0.339001421711066
chr10:15367473	10	15367473	0.000873819264746	SNP	0.341121364697296
chr10:15367559	10	15367559	0.000824385690703	SNP	0.339001421711066
chr10:15368506	10	15368506	0.000813854232919	SNP	0.338262221757356
chr10:15368622	10	15368622	0.000148659054609	SNP	0.237446709883519
chr10:15368719	10	15368719	0.000913426037617	SNP	0.342789354772224
chr10:15369847	10	15369847	0.000746553376784	SNP	0.334291698886883
chr10:15373712	10	15373712	0.000775119104155	SNP	0.33643108304856
chr10:15381659	10	15381659	0.000835761022243	SNP	0.339656359585696
chr10:15382771	10	15382771	0.00078871397312	SNP	0.337153175290256
chr10:15383973	10	15383973	0.000916244213295	SNP	0.343021743971973
chr10:15385635	10	15385635	0.00094810713742	SNP	0.344916670640384
chr10:15386103	10	15386103	0.000912635238236	SNP	0.342789354772224
chr10:15386726	10	15386726	0.000819689720007	SNP	0.338486243317189
chr10:15387022	10	15387022	0.000903194626811	SNP	0.342280985580819
chr10:15388948	10	15388948	0.000789537797955	SNP	0.337153175290256
chr10:15389506	10	15389506	0.00075706163345	SNP	0.33525855709408
chr10:15389717	10	15389717	0.000838001775991	SNP	0.339759668353873
chr10:15389921	10	15389921	0.000667952335526	SNP	0.32818213787983
chr10:15390084	10	15390084	0.000846127131195	SNP	0.339977561360942
chr10:15392138	10	15392138	0.000974632500553	SNP	0.344916670640384
chr10:15392865	10	15392865	0.000737403721088	SNP	0.333586671026767
chr10:15393738	10	15393738	0.000809337331109	SNP	0.337849624524247
chr10:15394306	10	15394306	0.000472480018984	SNP	0.313874083046465
chr10:15394385	10	15394385	0.000766701185898	SNP	0.335848195183977
chr10:15394719	10	15394719	0.000836571869942	SNP	0.339756689234986
chr10:15397431	10	15397431	0.000689698964184	SNP	0.33009219130517
chr10:15397804	10	15397804	0.000771420941602	SNP	0.336181063905485
chr10:15398202	10	15398202	0.000846844326842	SNP	0.340024653934396
chr10:15400846	10	15400846	0.000902621391027	SNP	0.342280985580819
chr10:15401432	10	15401432	0.000686127206215	SNP	0.329905881773616
chr10:15406214	10	15406214	0.00040393553927	SNP	0.308599791395524
chr10:15407275	10	15407275	0.000370682896688	SNP	0.303857934451671
chr10:15411746	10	15411746	0.000539305470936	SNP	0.317283135485258
chr10:15412633	10	15412633	0.000612005569155	SNP	0.322987199505606
chr10:15413215	10	15413215	0.000620273356184	SNP	0.323716636532267
chr10:15413225	10	15413225	0.000547186598183	SNP	0.317765582085129
chr10:15413408	10	15413408	0.000538406608228	SNP	0.317283135485258
chr10:15415101	10	15415101	0.000714156841257	SNP	0.332174007527783
chr10:15417007	10	15417007	0.000498293206988	SNP	0.315159161236159
chr10:15417093	10	15417093	0.000619627028719	SNP	0.323716636532267
chr10:15418572	10	15418572	0.00062092238344	SNP	0.323716636532267
chr10:15419289	10	15419289	0.000593398730226	SNP	0.321318197863528
chr10:15421176	10	15421176	0.000891096223601	SNP	0.341409636190845
chr10:15421698	10	15421698	0.000826575790334	SNP	0.3391682753709
chr10:15425485	10	15425485	0.000739345577091	SNP	0.333810301047284
chr10:15426925	10	15426925	0.000694721846184	SNP	0.330720739583888
chr10:15427009	10	15427009	0.000707230224991	SNP	0.331454594536915
chr10:15427372	10	15427372	0.000623200728571	SNP	0.324109955004567
chr10:15427433	10	15427433	0.000691132613979	SNP	0.33031016283743
chr10:15427806	10	15427806	0.000660090110425	SNP	0.327493864045175
chr10:15428873	10	15428873	0.000775920831139	SNP	0.336459555015739
chr10:15431388	10	15431388	0.000711895659862	SNP	0.331848358271596
chr10:15432482	10	15432482	0.000848485980265	SNP	0.34003778085779
chr10:15434041	10	15434041	0.000745070742838	SNP	0.3342590148391
chr10:15434268	10	15434268	0.000685903335512	SNP	0.329889367316176
chr10:15434426	10	15434426	0.000686882968346	SNP	0.330062986910381
chr10:15434472	10	15434472	0.000919357430008	SNP	0.34321196806847
chr10:15450366	10	15450366	0.00060110465058	SNP	0.322079084091281
chr10:15451601	10	15451601	0.000744353483248	SNP	0.3342590148391
chr10:15452335	10	15452335	0.000683528247891	SNP	0.329695921047069
chr10:15453632	10	15453632	0.000670182931976	SNP	0.328471036441476
chr10:15454173	10	15454173	0.000811160819333	SNP	0.338132179635179
chr10:15459716	10	15459716	0.000763980804055	SNP	0.335711870499912
chr10:15476824	10	15476824	0.000797336768119	SNP	0.337333659051899
chr10:15477207	10	15477207	0.000699485538142	SNP	0.33104626857918
chr10:15478944	10	15478944	0.000737338395701	SNP	0.333586671026767
chr10:15479279	10	15479279	0.000711578670385	SNP	0.331814372991252
chr10:15479363	10	15479363	0.000831742257929	SNP	0.339276798390114
chr10:15479365	10	15479365	0.000905759520628	SNP	0.342530897828141
chr10:15481364	10	15481364	0.000740957900076	SNP	0.333877515432396
chr10:15485844	10	15485844	0.000721902000883	SNP	0.332753964224194
chr10:15899470	10	15899470	0.000556724112433	SNP	0.318568915671588
chr10:15899741	10	15899741	0.000725442281881	SNP	0.332893385198629
chr10:15899746	10	15899746	0.000587880289322	SNP	0.321242496240987
chr10:15899770	10	15899770	0.000593131658933	SNP	0.321318197863528
chr10:15899802	10	15899802	0.000627536409734	SNP	0.324917390177757
chr10:15899818	10	15899818	0.000577898747615	SNP	0.320478492357866
chr10:15900318	10	15900318	0.000553941076838	SNP	0.318230728054723
chr10:15909728	10	15909728	0.000592506376636	SNP	0.321318197863528
chr10:16214970	10	16214970	0.000986127929512	SNP	0.344916670640384
chr10:16215074	10	16215074	0.000877040409221	SNP	0.341121364697296
chr10:16222206	10	16222206	0.000829844981711	SNP	0.339264242772893
chr10:16236438	10	16236438	0.000847130465292	SNP	0.34003574691173
chr10:16239200	10	16239200	0.000701809219223	SNP	0.331115523771837
chr10:16268437	10	16268437	0.000711881945628	SNP	0.331848358271596
chr10:18033348	10	18033348	0.000978433362802	SNP	0.344916670640384
chr10:18033534	10	18033534	0.000912295751462	SNP	0.342789354772224
chr10:18033611	10	18033611	0.000930356885503	SNP	0.34406033548825
chr10:18033697	10	18033697	0.000994279025525	SNP	0.344916670640384
chr10:18033801	10	18033801	0.000955937522254	SNP	0.344916670640384
chr10:18034481	10	18034481	0.000986338830196	SNP	0.344916670640384
chr10:18053449	10	18053449	0.000668029970756	SNP	0.32818213787983
chr10:18497778	10	18497778	0.000709502541998	SNP	0.331645542473123
chr10:18581643	10	18581643	0.000740076163498	SNP	0.333877515432396
chr10:18684784	10	18684784	0.000996657715465	SNP	0.344916670640384
chr10:18762736	10	18762736	0.000901940005222	SNP	0.342230467263116
chr10:18904251	10	18904251	0.00051845998992	SNP	0.315790102637482
chr11:1085487	11	1085487	0.000718227764885	SNP	0.332409363436564
chr11:1085605	11	1085605	0.000933191860168	SNP	0.344194237379661
chr11:1086289	11	1086289	0.000860266445694	SNP	0.340733286648088
chr11:1087556	11	1087556	0.000887056990937	SNP	0.341209039839177
chr11:1087562	11	1087562	0.000962929633007	SNP	0.344916670640384
chr11:2679058	11	2679058	0.000586001947519	SNP	0.321242496240987
chr11:3018720	11	3018720	0.000708465430449	SNP	0.331645542473123
chr11:3031285	11	3031285	0.000661454709245	SNP	0.327706617451243
chr11:3042270	11	3042270	0.000874913711615	SNP	0.341121364697296
chr11:4725003	11	4725003	0.000693384183314	SNP	0.3305233346816
chr11:4725005	11	4725005	0.000776402445998	SNP	0.336459555015739
chr11:4725015	11	4725015	0.000725815752362	SNP	0.332893385198629
chr11:4735329	11	4735329	0.000555962232109	SNP	0.318467980565588
chr11:5221775	11	5221775	6.53222085342e-05	SNP	0.184709390289302
chr11:5221838	11	5221838	0.000347039248491	SNP	0.300565713831058
chr11:5296459	11	5296459	0.000115975204456	SNP	0.226926989824316
chr11:5298921	11	5298921	0.000988350112664	SNP	0.344916670640384
chr11:5299905	11	5299905	0.000988530731596	SNP	0.344916670640384
chr11:5299981	11	5299981	0.00094668025583	SNP	0.344916670640384
chr11:5300085	11	5300085	0.000897062748248	SNP	0.341596406816861
chr11:5300120	11	5300120	0.000877459581627	SNP	0.341121364697296
chr11:5300152	11	5300152	0.000876639540611	SNP	0.341121364697296
chr11:5300205	11	5300205	0.000941520322434	SNP	0.344858701256758
chr11:5300210	11	5300210	0.000978166168649	SNP	0.344916670640384
chr11:5300222	11	5300222	0.000981689841626	SNP	0.344916670640384
chr11:5300224	11	5300224	0.000852820307073	SNP	0.34003778085779
chr11:5300332	11	5300332	0.00086010897938	SNP	0.340733286648088
chr11:5300336	11	5300336	0.000906406031583	SNP	0.342530897828141
chr11:5300405	11	5300405	0.000992085419822	SNP	0.344916670640384
chr11:5300411	11	5300411	0.000972887339275	SNP	0.344916670640384
chr11:5300466	11	5300466	0.000917557947072	SNP	0.343085317424959
chr11:5300527	11	5300527	0.00090823918336	SNP	0.342530897828141
chr11:5300549	11	5300549	0.000957644529102	SNP	0.344916670640384
chr11:5300571	11	5300571	0.000992086970195	SNP	0.344916670640384
chr11:5300634	11	5300634	0.00089153873708	SNP	0.341409636190845
chr11:5300639	11	5300639	0.000877788980138	SNP	0.341121364697296
chr11:5300657	11	5300657	0.000985010109176	SNP	0.344916670640384
chr11:5300686	11	5300686	0.000962566743646	SNP	0.344916670640384
chr11:5300694	11	5300694	0.000863052173115	SNP	0.340760723355816
chr11:5300714	11	5300714	0.000939185211541	SNP	0.344716112411043
chr11:5300754	11	5300754	0.000982244946087	SNP	0.344916670640384
chr11:5300806	11	5300806	0.000882151752428	SNP	0.341121364697296
chr11:5300815	11	5300815	0.000877567582883	SNP	0.341121364697296
chr11:5300847	11	5300847	0.000994232072415	SNP	0.344916670640384
chr11:5300850	11	5300850	0.000969590488065	SNP	0.344916670640384
chr11:5300864	11	5300864	0.000928983920804	SNP	0.344001253694059
chr11:5300902	11	5300902	0.000982441536602	SNP	0.344916670640384
chr11:5300918	11	5300918	0.000964519880016	SNP	0.344916670640384
chr11:5300929	11	5300929	0.000935763267244	SNP	0.344338789446157
chr11:5301005	11	5301005	0.000902285537233	SNP	0.34227374668811
chr11:5301020	11	5301020	0.000895298987098	SNP	0.341594016275542
chr11:5301064	11	5301064	0.000889023744073	SNP	0.341330967073662
chr11:5301083	11	5301083	0.000982456470253	SNP	0.344916670640384
chr11:5301116	11	5301116	0.000951051579895	SNP	0.344916670640384
chr11:5301130	11	5301130	0.000958802278078	SNP	0.344916670640384
chr11:5301218	11	5301218	0.000850624112168	SNP	0.34003778085779
chr11:5301247	11	5301247	0.00091432050396	SNP	0.342792423654333
chr11:5301253	11	5301253	0.000960975184552	SNP	0.344916670640384
chr11:5301297	11	5301297	0.000946525353481	SNP	0.344916670640384
chr11:5301299	11	5301299	0.000943579360384	SNP	0.344916670640384
chr11:5301310	11	5301310	0.000808743750817	SNP	0.337849624524247
chr11:5301342	11	5301342	0.000993241989782	SNP	0.344916670640384
chr11:5301356	11	5301356	0.00094387904325	SNP	0.344916670640384
chr11:5301397	11	5301397	0.000874705399063	SNP	0.341121364697296
chr11:5301406	11	5301406	0.000918038647296	SNP	0.343132408405978
chr11:5301431	11	5301431	0.000975657567864	SNP	0.344916670640384
chr11:5301450	11	5301450	0.000879616534267	SNP	0.341121364697296
chr11:5301469	11	5301469	0.000943439604612	SNP	0.344916670640384
chr11:5301689	11	5301689	0.000846335103628	SNP	0.339977561360942
chr11:5301896	11	5301896	0.000961812975249	SNP	0.344916670640384
chr11:5301907	11	5301907	0.000879586571542	SNP	0.341121364697296
chr11:5301954	11	5301954	0.000965207607644	SNP	0.344916670640384
chr11:5302032	11	5302032	0.00091633415213	SNP	0.343029430460705
chr11:5302126	11	5302126	0.000959613395134	SNP	0.344916670640384
chr11:5302157	11	5302157	0.000909527149197	SNP	0.342575533123768
chr11:5302244	11	5302244	0.000994401792383	SNP	0.344916670640384
chr11:5302260	11	5302260	0.000932049299518	SNP	0.344194237379661
[truncated: 15,165 more rows]
