# Supplementary material for: Genomic insights into local adaptation and future climate-induced vulnerability of a keystone forest tree in East Asia
Source: Nat Commun. 2022 Nov 1;13:6541. doi: 10.1038/s41467-022-34206-8 (PMC9626627; doi:10.1038/s41467-022-34206-8)
Supplement: Supplementary file 8 — Source Data [file 41467_2022_34206_MOESM8_ESM.zip › Source data/supplementary_figures/manhatton/data3_filter1_bio19.txt]

ID	CHR	BP	P	TYPE	Q
chr1:47134	1	47134	0.00042350137483	SNP	0.263152451792863
chr1:51812	1	51812	0.000474036480235	SNP	0.272721580997925
chr1:54678	1	54678	0.000321213560656	SNP	0.240376408014926
chr1:65518	1	65518	0.000643819715854	SNP	0.298827786496855
chr1:440140	1	440140	0.000127391015777	SNP	0.180882995604829
chr1:677623	1	677623	0.000914788347382	SNP	0.326832538999658
chr1:677658	1	677658	0.000413323189903	SNP	0.260890517910781
chr1:677676	1	677676	0.000330956528476	SNP	0.242904499572781
chr1:678305	1	678305	0.000563847578529	SNP	0.288307823758808
chr1:678428	1	678428	0.000809885629183	SNP	0.31741826613494
chr1:678559	1	678559	0.000612708975769	SNP	0.294690509627379
chr1:679061	1	679061	0.000577637567885	SNP	0.289486882559157
chr1:679560	1	679560	0.000699247181746	SNP	0.306448183848973
chr1:777212	1	777212	0.000601916082488	SNP	0.293355460648742
chr1:791398	1	791398	0.000509005995429	SNP	0.278898103954005
chr1:983416	1	983416	0.00089229444046	SNP	0.325241458006926
chr1:1040066	1	1040066	0.000753729788378	SNP	0.311612652669381
chr1:1074250	1	1074250	0.000729009982269	SNP	0.310348767887597
chr1:1083620	1	1083620	0.00038702401314	SNP	0.255328025473443
chr1:1111351	1	1111351	0.000478916507918	SNP	0.27350693299822
chr1:1112774	1	1112774	0.000357907769921	SNP	0.249543384176088
chr1:1113338	1	1113338	2.38926537727e-05	SNP	0.088922042141025
chr1:1113486	1	1113486	2.85902349478e-05	SNP	0.0959818693147142
chr1:1113487	1	1113487	2.22013942154e-05	SNP	0.0861624200257765
chr1:1113607	1	1113607	0.000154254899661	SNP	0.195503669376676
chr1:1113648	1	1113648	0.000151066992564	SNP	0.194041118389764
chr1:1114172	1	1114172	0.000662152120026	SNP	0.301849133067273
chr1:1146854	1	1146854	0.00047069743933	SNP	0.272115648230894
chr1:1162265	1	1162265	0.000962822811311	SNP	0.329735428855901
chr1:1162469	1	1162469	0.000974771653144	SNP	0.330338869300551
chr1:1382618	1	1382618	0.000271669595241	SNP	0.22865762853213
chr1:1382630	1	1382630	0.000206264136773	SNP	0.213328589376783
chr1:1383405	1	1383405	0.000545954163574	SNP	0.285548443081442
chr1:1383423	1	1383423	5.34639942207e-05	SNP	0.124992287733007
chr1:1383467	1	1383467	0.000434435360606	SNP	0.264782124463176
chr1:1383584	1	1383584	0.0004571657784	SNP	0.269528433174156
chr1:1383606	1	1383606	0.000446946127549	SNP	0.267584920278
chr1:1383747	1	1383747	0.000202569405315	SNP	0.212374672963592
chr1:1383897	1	1383897	4.75675797656e-05	SNP	0.119817656979575
chr1:1544831	1	1544831	0.000869198625792	SNP	0.322987576497539
chr1:1772100	1	1772100	0.000684829180158	SNP	0.3045418251758
chr1:1850652	1	1850652	0.000847636440914	SNP	0.321754793063011
chr1:1896394	1	1896394	0.000665846921955	SNP	0.302017803538217
chr1:2190166	1	2190166	0.000920322409091	SNP	0.327647639890914
chr1:2190914	1	2190914	0.000246357292317	SNP	0.223023116433318
chr1:2190982	1	2190982	0.000370485334451	SNP	0.252312248586939
chr1:2191065	1	2191065	6.78090871762e-05	SNP	0.138991210238659
chr1:2191117	1	2191117	0.000355240605411	SNP	0.249187276196328
chr1:2191140	1	2191140	0.000423794942063	SNP	0.263152451792863
chr1:2191151	1	2191151	0.000391799546933	SNP	0.256639568596659
chr1:2191179	1	2191179	0.000482055723414	SNP	0.274003103944891
chr1:2191309	1	2191309	0.000553630885481	SNP	0.286556196786827
chr1:2193349	1	2193349	4.6081859388e-05	SNP	0.118592969857687
chr1:2193397	1	2193397	0.000849092712655	SNP	0.321931400770461
chr1:2194778	1	2194778	0.000581409642338	SNP	0.29008361723271
chr1:2195951	1	2195951	0.000286483794223	SNP	0.232065792035183
chr1:2196078	1	2196078	0.000125876882029	SNP	0.179978149089034
chr1:2196158	1	2196158	0.000260345063598	SNP	0.226275418124497
chr1:2197915	1	2197915	0.000203793464231	SNP	0.212737109462282
chr1:2197964	1	2197964	0.000241486587558	SNP	0.221495612411257
chr1:2198240	1	2198240	0.000422495723245	SNP	0.263081355397076
chr1:2198489	1	2198489	6.03407419744e-06	SNP	0.0443958463519749
chr1:2200536	1	2200536	0.000635596853809	SNP	0.297655999688914
chr1:2200660	1	2200660	0.000760647975199	SNP	0.312198713698606
chr1:2200669	1	2200669	0.000657950410842	SNP	0.301071840429237
chr1:2200750	1	2200750	0.000761470748565	SNP	0.312198713698606
chr1:2200770	1	2200770	0.000735653360763	SNP	0.310645881519911
chr1:2200865	1	2200865	0.000730943711366	SNP	0.310367737210694
chr1:2201083	1	2201083	0.000703632551133	SNP	0.306943486585733
chr1:2201086	1	2201086	0.000798096416691	SNP	0.315667637184871
chr1:2201102	1	2201102	0.000720238536101	SNP	0.309153419153833
chr1:2201106	1	2201106	0.000779655592426	SNP	0.313890134485644
chr1:2201121	1	2201121	0.000750295214558	SNP	0.311545845731856
chr1:2201147	1	2201147	0.000707210792747	SNP	0.307398490792708
chr1:2201156	1	2201156	0.000747522842959	SNP	0.311459249538945
chr1:2201189	1	2201189	0.000743805097278	SNP	0.31140143660041
chr1:2201204	1	2201204	0.000744645794667	SNP	0.311459249538945
chr1:2201259	1	2201259	0.000781549634367	SNP	0.313890134485644
chr1:2201325	1	2201325	0.000750780660419	SNP	0.311545845731856
chr1:2201451	1	2201451	0.000733059230747	SNP	0.310496436650835
chr1:2201533	1	2201533	0.000729498087663	SNP	0.310348767887597
chr1:2201548	1	2201548	0.000761786354515	SNP	0.312198713698606
chr1:2201684	1	2201684	0.000743290787157	SNP	0.311369056589135
chr1:2201713	1	2201713	0.000746385925748	SNP	0.311459249538945
chr1:2201718	1	2201718	0.000787702429717	SNP	0.314733942884569
chr1:2201866	1	2201866	0.000827575333951	SNP	0.319553974896562
chr1:2201874	1	2201874	0.000783149299983	SNP	0.314049551447306
chr1:2201896	1	2201896	0.000692253959387	SNP	0.305558741598799
chr1:2201944	1	2201944	0.000727397925031	SNP	0.310257602514708
chr1:2201961	1	2201961	0.000749241221253	SNP	0.3115432048054
chr1:2201964	1	2201964	0.000747407908011	SNP	0.311459249538945
chr1:2201973	1	2201973	0.000748511940013	SNP	0.311495522917371
chr1:2202032	1	2202032	0.00082897509975	SNP	0.319724868326859
chr1:2202104	1	2202104	0.000758432299262	SNP	0.312088378362846
chr1:2202151	1	2202151	0.00065727462322	SNP	0.301071840429237
chr1:2202183	1	2202183	0.000714078253537	SNP	0.308370051086304
chr1:2202200	1	2202200	0.00081028798425	SNP	0.317492338918324
chr1:2202324	1	2202324	0.000775047784413	SNP	0.313475374639747
chr1:2202357	1	2202357	0.000731350233713	SNP	0.310367737210694
chr1:2202464	1	2202464	0.000798139069362	SNP	0.315667637184871
chr1:2202485	1	2202485	3.81569476701e-05	SNP	0.110305583161259
chr1:2202509	1	2202509	0.000822760107553	SNP	0.319039944905599
chr1:2202549	1	2202549	0.000610713468063	SNP	0.294317164683257
chr1:2202572	1	2202572	0.000741804902457	SNP	0.311272371320828
chr1:2202611	1	2202611	0.000651607275903	SNP	0.300148656330216
chr1:2202687	1	2202687	0.000721341843814	SNP	0.309279541930893
chr1:2202836	1	2202836	0.000928321445728	SNP	0.327963863425733
chr1:2202874	1	2202874	0.000717742912023	SNP	0.308928766897899
chr1:2202897	1	2202897	0.000716513450398	SNP	0.308831252838839
chr1:2202953	1	2202953	0.000833706297308	SNP	0.320238608025921
chr1:2203034	1	2203034	0.000780807121741	SNP	0.313890134485644
chr1:2203041	1	2203041	0.000779005595095	SNP	0.313883622756443
chr1:2203076	1	2203076	0.000761741412959	SNP	0.312198713698606
chr1:2203137	1	2203137	0.000775095223648	SNP	0.313475374639747
chr1:2203245	1	2203245	0.000755330419378	SNP	0.311733299968353
chr1:2203288	1	2203288	0.000766503302607	SNP	0.312772284801507
chr1:2203298	1	2203298	0.000546229446576	SNP	0.285548443081442
chr1:2203447	1	2203447	0.000947494583236	SNP	0.328996257471086
chr1:2203477	1	2203477	0.000929326894571	SNP	0.327972599019204
chr1:2895761	1	2895761	0.000632823487263	SNP	0.297434884345851
chr1:2896015	1	2896015	0.000450142312532	SNP	0.267937380107593
chr1:2896044	1	2896044	0.000603715686293	SNP	0.29364109702781
chr1:2935531	1	2935531	0.000468660198782	SNP	0.271690734766085
chr1:2935609	1	2935609	0.00041208958591	SNP	0.260560393297795
chr1:2935711	1	2935711	0.00043133599636	SNP	0.264211738949934
chr1:2939625	1	2939625	0.000165375878684	SNP	0.200072443904556
chr1:2957186	1	2957186	0.000230473349288	SNP	0.219212527508143
chr1:2958861	1	2958861	0.000629472039685	SNP	0.296982198824908
chr1:2961921	1	2961921	0.000202901437226	SNP	0.212514066867812
chr1:2965785	1	2965785	0.000258649287931	SNP	0.225812081083136
chr1:3460010	1	3460010	0.000860518188182	SNP	0.322699811391967
chr1:3460072	1	3460072	0.000227808506249	SNP	0.218544401716887
chr1:3460102	1	3460102	0.000172918387431	SNP	0.202832613040977
chr1:3460125	1	3460125	0.000194442923717	SNP	0.209955544569294
chr1:3460222	1	3460222	0.000103865465374	SNP	0.164841042073388
chr1:3460308	1	3460308	0.000248975511184	SNP	0.22409393310391
chr1:3460624	1	3460624	4.44930700507e-05	SNP	0.117331865067984
chr1:3460796	1	3460796	4.30006642448e-06	SNP	0.0354501585515894
chr1:3460828	1	3460828	3.70645192953e-06	SNP	0.0321014874886919
chr1:3465092	1	3465092	1.54327954725e-05	SNP	0.0719292080549175
chr1:3465950	1	3465950	3.40455099164e-06	SNP	0.030245812508696
chr1:3520901	1	3520901	0.000742515021473	SNP	0.311288565802391
chr1:3679544	1	3679544	0.000582291422199	SNP	0.290272106999459
chr1:3685010	1	3685010	0.000566199026379	SNP	0.288443078885679
chr1:3685235	1	3685235	0.000563086036905	SNP	0.288197816127466
chr1:3693509	1	3693509	0.000181925228529	SNP	0.206356325473212
chr1:3694065	1	3694065	0.000164061738795	SNP	0.199625743395266
chr1:3696875	1	3696875	0.000339913290112	SNP	0.245944242311166
chr1:3708344	1	3708344	0.000232539731496	SNP	0.219769415956576
chr1:3708730	1	3708730	0.000224561482864	SNP	0.217651587833635
chr1:3710886	1	3710886	0.000188628626287	SNP	0.208556509984434
chr1:3711166	1	3711166	0.000236603554833	SNP	0.220339576298339
chr1:3711971	1	3711971	0.000684022326522	SNP	0.30445846240613
chr1:3712368	1	3712368	0.000461718237623	SNP	0.270653690876149
chr1:3752694	1	3752694	0.000568561252738	SNP	0.288753905594731
chr1:3761244	1	3761244	0.000597748153989	SNP	0.29249592692352
chr1:3944605	1	3944605	0.000451470338035	SNP	0.268227257509822
chr1:4001830	1	4001830	0.000515730960901	SNP	0.280188359052703
chr1:4029286	1	4029286	4.57613743584e-05	SNP	0.118375726043859
chr1:4784091	1	4784091	0.000492562811102	SNP	0.275783142607971
chr1:4823450	1	4823450	0.00038312087106	SNP	0.254640552688882
chr1:4824990	1	4824990	0.000824483478883	SNP	0.319375313607713
chr1:4825041	1	4825041	0.000906147468903	SNP	0.326530062770248
chr1:4906602	1	4906602	0.000396441993236	SNP	0.257723536532664
chr1:4907694	1	4907694	6.46971458985e-05	SNP	0.135787286886971
chr1:4907738	1	4907738	0.000406350921648	SNP	0.259489002340664
chr1:4907755	1	4907755	0.000448375714786	SNP	0.267928774164308
chr1:4907778	1	4907778	0.00041520805914	SNP	0.261462674974884
chr1:4907798	1	4907798	0.000485924982547	SNP	0.27459474287999
chr1:4907806	1	4907806	0.000454710446347	SNP	0.269093690896115
chr1:4907818	1	4907818	0.000457021211801	SNP	0.269512667694138
chr1:4911271	1	4911271	0.000220198926185	SNP	0.216679835592532
chr1:4911322	1	4911322	9.48721450533e-05	SNP	0.158664855400632
chr1:4913311	1	4913311	0.000463184296901	SNP	0.270925581139271
chr1:4919193	1	4919193	7.63651209541e-05	SNP	0.144943653843262
chr1:4920036	1	4920036	0.000593445288416	SNP	0.291951979765715
chr1:4920549	1	4920549	0.000459846462483	SNP	0.270225602558044
chr1:4920590	1	4920590	0.0003855362755	SNP	0.255175558567638
chr1:5332883	1	5332883	0.000314653212223	SNP	0.238635463663618
chr1:5333344	1	5333344	0.000894055039854	SNP	0.325322624297313
chr1:5335178	1	5335178	0.000228753633946	SNP	0.218804947780133
chr1:5335197	1	5335197	0.000488122817246	SNP	0.275077148936977
chr1:5335213	1	5335213	0.000510733692342	SNP	0.279002200872308
chr1:5335353	1	5335353	0.00042124886939	SNP	0.262826759346337
chr1:5335387	1	5335387	0.00049350997404	SNP	0.276001909926706
chr1:5335447	1	5335447	0.000458561163293	SNP	0.269823942900631
chr1:5335513	1	5335513	0.000609871421084	SNP	0.294291845260025
chr1:5553798	1	5553798	0.000668035778134	SNP	0.302403777924784
chr1:5554139	1	5554139	0.000738392113803	SNP	0.31092022665413
chr1:5554142	1	5554142	7.57014328708e-05	SNP	0.144511447630273
chr1:5564812	1	5564812	0.000198201067334	SNP	0.211273337119386
chr1:5564922	1	5564922	0.000247872290302	SNP	0.223656827359401
chr1:5564932	1	5564932	0.000332105209695	SNP	0.24317828356698
chr1:5566201	1	5566201	0.000483780734937	SNP	0.274413685563896
chr1:5566389	1	5566389	0.000380301988589	SNP	0.254221426723354
chr1:5566993	1	5566993	0.000342029359236	SNP	0.246090023149885
chr1:5568177	1	5568177	0.000415505855932	SNP	0.261497632633703
chr1:5568926	1	5568926	0.0007900891546	SNP	0.315027335261574
chr1:5568951	1	5568951	0.000223132168406	SNP	0.217091229083456
chr1:5587728	1	5587728	0.000166217547468	SNP	0.200479480463685
chr1:5728862	1	5728862	0.000794184560176	SNP	0.315345975004526
chr1:5846553	1	5846553	0.000978566807311	SNP	0.330421009612458
chr1:5849061	1	5849061	0.000885616642763	SNP	0.324480940690848
chr1:5946385	1	5946385	0.000986094191593	SNP	0.330680531720724
chr1:6065208	1	6065208	7.64810638991e-05	SNP	0.145114068666836
chr1:6117256	1	6117256	0.000616394500063	SNP	0.295137255126318
chr1:6195736	1	6195736	0.000539292742063	SNP	0.284500474987554
chr1:6218203	1	6218203	0.000455865736186	SNP	0.269311732313583
chr1:6219122	1	6219122	0.00063687413512	SNP	0.297900646853116
chr1:6219134	1	6219134	0.000727552551082	SNP	0.310279086766115
chr1:6227546	1	6227546	7.36624215208e-05	SNP	0.14320257636098
chr1:6267967	1	6267967	0.000859345951035	SNP	0.322696837845645
chr1:6504977	1	6504977	0.000113021188425	SNP	0.171268289336267
chr1:6505323	1	6505323	0.000123587785578	SNP	0.178373892844594
chr1:6507442	1	6507442	0.000118506597331	SNP	0.17537674259653
chr1:6508272	1	6508272	0.000799551467076	SNP	0.315848345361979
chr1:6598094	1	6598094	0.000428955808941	SNP	0.263767769887953
chr1:6598183	1	6598183	0.000249153973959	SNP	0.224115309138551
chr1:6598243	1	6598243	0.000287338843684	SNP	0.232252701916502
chr1:6598252	1	6598252	0.000575713885595	SNP	0.289148523298496
chr1:6598372	1	6598372	0.000255523073106	SNP	0.225323539273369
chr1:6598497	1	6598497	0.000261798864273	SNP	0.226627237708512
chr1:6617392	1	6617392	0.000845361718563	SNP	0.321754793063011
chr1:6618390	1	6618390	0.000540954527085	SNP	0.284640844606573
chr1:6620941	1	6620941	0.000979136551139	SNP	0.330467018117324
chr1:6626192	1	6626192	0.000209113563855	SNP	0.214232959032632
chr1:7076860	1	7076860	0.000807939420268	SNP	0.317156691359081
chr1:7079724	1	7079724	0.00019563420877	SNP	0.210474573449752
chr1:7384207	1	7384207	0.000171566648351	SNP	0.202545044018445
chr1:7384928	1	7384928	0.00059328091158	SNP	0.291951979765715
chr1:7389130	1	7389130	0.000272843690663	SNP	0.228999527481149
chr1:7413155	1	7413155	1.55163685758e-05	SNP	0.0719292080549175
chr1:7420365	1	7420365	0.000841010841589	SNP	0.321178997094006
chr1:7422917	1	7422917	2.10305258438e-06	SNP	0.0219227099924558
chr1:7435195	1	7435195	0.000977190208359	SNP	0.330372389678701
chr1:7437219	1	7437219	0.000562527243979	SNP	0.288162398820157
chr1:7515591	1	7515591	0.000364325477721	SNP	0.250873621996022
chr1:7517956	1	7517956	0.000525078148078	SNP	0.282125797154843
chr1:7519068	1	7519068	0.000562324246762	SNP	0.288162398820157
chr1:7522468	1	7522468	0.000344251110835	SNP	0.246356619850239
chr1:7523356	1	7523356	0.000317438324704	SNP	0.239386072908666
chr1:7523435	1	7523435	0.000293817208484	SNP	0.23343854862613
chr1:7539453	1	7539453	0.000554370534024	SNP	0.286731297633908
chr1:7586616	1	7586616	0.000903242061088	SNP	0.326173076258221
chr1:7678587	1	7678587	0.000847588993605	SNP	0.321754793063011
chr1:7712859	1	7712859	0.000805326897424	SNP	0.316778783765685
chr1:7719207	1	7719207	0.00037659327785	SNP	0.253490971550674
chr1:7719209	1	7719209	0.000413765440541	SNP	0.261086607071922
chr1:7719262	1	7719262	0.000382427271134	SNP	0.254477110458673
chr1:7870286	1	7870286	0.000511043167218	SNP	0.279120630344127
chr1:8673515	1	8673515	0.000405425255334	SNP	0.259344985377444
chr1:8769299	1	8769299	0.000216188206651	SNP	0.215395390473448
chr1:8803989	1	8803989	0.00098418509052	SNP	0.330680531720724
chr1:9456909	1	9456909	0.000211708199657	SNP	0.214857183154609
chr1:9550933	1	9550933	0.00054819963877	SNP	0.28561076050717
chr1:10172496	1	10172496	0.000670042662885	SNP	0.302645104404231
chr1:10324026	1	10324026	0.00056537152268	SNP	0.288443078885679
chr1:10519071	1	10519071	0.00028973857488	SNP	0.232590651419279
chr1:11268965	1	11268965	0.000965403245922	SNP	0.32992395846258
chr1:11408724	1	11408724	0.000962974337322	SNP	0.329735428855901
chr1:11409728	1	11409728	0.000976211193778	SNP	0.330372389678701
chr1:11409878	1	11409878	0.000952481629978	SNP	0.329137026747014
chr1:11410627	1	11410627	0.000901123591503	SNP	0.325963799758391
chr1:11410705	1	11410705	0.000990594727473	SNP	0.330680531720724
chr1:11410850	1	11410850	0.000875577711895	SNP	0.323744940558874
chr1:11410851	1	11410851	0.000988718978925	SNP	0.330680531720724
chr1:11411127	1	11411127	0.000949290388893	SNP	0.329066529410827
chr1:11411147	1	11411147	0.000968235869022	SNP	0.329960880225205
chr1:11411272	1	11411272	0.000481343215088	SNP	0.273752558310573
chr1:11411288	1	11411288	0.000966205490945	SNP	0.329958609640176
chr1:11411299	1	11411299	0.000451406326452	SNP	0.268227257509822
chr1:11411485	1	11411485	0.000952861437186	SNP	0.329137026747014
chr1:11411502	1	11411502	0.000838674614882	SNP	0.320925109203561
chr1:11412818	1	11412818	0.000645928811692	SNP	0.299223392662398
chr1:11412948	1	11412948	0.000607262129154	SNP	0.293939018772808
chr1:11412973	1	11412973	0.000996551755523	SNP	0.331083631736026
chr1:11412985	1	11412985	0.000532757195087	SNP	0.28328871252947
chr1:11413141	1	11413141	0.000767980737651	SNP	0.313053236675358
chr1:11413167	1	11413167	0.000912928118174	SNP	0.32679433348463
chr1:11420822	1	11420822	0.000512538286943	SNP	0.279521576007863
chr1:11420862	1	11420862	0.000497718133361	SNP	0.276992605083829
chr1:11421707	1	11421707	0.000590003225205	SNP	0.291572562914577
chr1:11439331	1	11439331	0.000512314767889	SNP	0.279481158195887
chr1:11439825	1	11439825	0.000532164862623	SNP	0.283262410153795
chr1:11440350	1	11440350	0.000498319117528	SNP	0.277129168378727
chr1:11440674	1	11440674	0.000464159679088	SNP	0.271001946349263
chr1:11440751	1	11440751	0.000468667819857	SNP	0.271690734766085
chr1:11441180	1	11441180	0.000476793991706	SNP	0.27322526608358
chr1:11441608	1	11441608	0.000495380246958	SNP	0.276354085679109
chr1:11442393	1	11442393	9.73411126195e-06	SNP	0.0562455886628659
chr1:11442499	1	11442499	7.17668736742e-05	SNP	0.142004235100232
chr1:11443573	1	11443573	0.000536989309579	SNP	0.28414557984118
chr1:11443757	1	11443757	0.000461347733674	SNP	0.270653690876149
chr1:11443992	1	11443992	0.000342188215009	SNP	0.246096141351491
chr1:11444126	1	11444126	0.000460050441829	SNP	0.270265422593853
chr1:11464539	1	11464539	0.000375892181411	SNP	0.253423246999635
chr1:11480253	1	11480253	0.000379675274591	SNP	0.254053966424138
chr1:11574535	1	11574535	0.000846421227616	SNP	0.321754793063011
chr1:11653311	1	11653311	6.01810029667e-05	SNP	0.131405573204513
chr1:11666685	1	11666685	0.000665163514096	SNP	0.301953239753831
chr1:11666785	1	11666785	0.000594698053511	SNP	0.292109908737708
chr1:11666797	1	11666797	0.000451247070878	SNP	0.268190665144449
chr1:11666851	1	11666851	0.000545132511106	SNP	0.285548443081442
chr1:11667024	1	11667024	0.000770911954532	SNP	0.313241797293771
chr1:11727984	1	11727984	0.000518970105559	SNP	0.280914647436626
chr1:11795841	1	11795841	0.000923803193568	SNP	0.327963863425733
chr1:11812390	1	11812390	0.000912141439346	SNP	0.326769244207323
chr1:11963068	1	11963068	0.000150132255143	SNP	0.193637101289004
chr1:11968486	1	11968486	6.24032300554e-05	SNP	0.133563040221238
chr1:11980457	1	11980457	2.29670197681e-05	SNP	0.0872957502192952
chr1:11983564	1	11983564	0.00071680512588	SNP	0.308837339072032
chr1:12023158	1	12023158	0.000457830936955	SNP	0.269691472177489
chr1:12783016	1	12783016	0.000974915931293	SNP	0.330344483110005
chr1:13118200	1	13118200	0.000820894080583	SNP	0.318648501338667
chr1:13119127	1	13119127	0.000220570675464	SNP	0.216791435867208
chr1:13119419	1	13119419	0.00098833453178	SNP	0.330680531720724
chr1:13122896	1	13122896	0.000902770072885	SNP	0.326105026475116
chr1:13124919	1	13124919	0.00069117908844	SNP	0.305440303021299
chr1:13126271	1	13126271	0.000746020494303	SNP	0.311459249538945
chr1:13127559	1	13127559	0.000967859878065	SNP	0.329960880225205
chr1:13211029	1	13211029	4.56684572649e-05	SNP	0.118202981243456
chr1:13211083	1	13211083	0.0002930275834	SNP	0.233285123315823
chr1:13887100	1	13887100	0.00096684908913	SNP	0.329960880225205
chr1:14180145	1	14180145	0.000820058072422	SNP	0.3185422604827
chr1:14289372	1	14289372	0.000751090469225	SNP	0.311563777868126
chr1:14289376	1	14289376	0.000761776667742	SNP	0.312198713698606
chr1:14289393	1	14289393	0.000705895345449	SNP	0.307104246135559
chr1:14772590	1	14772590	0.000197418542855	SNP	0.211231701468204
chr1:14783901	1	14783901	1.63730451336e-05	SNP	0.0735623650322393
chr1:14784534	1	14784534	0.000230988028783	SNP	0.219281577588395
chr1:14784787	1	14784787	0.000347578172698	SNP	0.247119934513178
chr1:14785976	1	14785976	0.00037975048471	SNP	0.254053966424138
chr1:14787365	1	14787365	0.000430498154119	SNP	0.264058779054369
chr1:14787420	1	14787420	0.000352367757106	SNP	0.248445439641477
chr1:14788429	1	14788429	0.000971916781191	SNP	0.330166925260307
chr1:14788434	1	14788434	0.000361657176892	SNP	0.250138183530361
chr1:14788935	1	14788935	0.000731898731056	SNP	0.310442151161161
chr1:14856884	1	14856884	0.000681067577085	SNP	0.30394007822453
chr1:14877424	1	14877424	0.000775410794842	SNP	0.313475374639747
chr1:14878471	1	14878471	0.000882593175888	SNP	0.324224141052155
chr1:14887037	1	14887037	0.000502592369248	SNP	0.278068404163053
chr1:14887057	1	14887057	0.000525905141084	SNP	0.282296343181726
chr1:14887070	1	14887070	0.000517366388677	SNP	0.280457799294087
chr1:14887115	1	14887115	0.000476187894006	SNP	0.273188596905919
chr1:15045056	1	15045056	0.000222548900484	SNP	0.217008467044873
chr1:15048689	1	15048689	0.00095616451989	SNP	0.329263397939051
chr1:15048698	1	15048698	0.000884344110295	SNP	0.324480940690848
chr1:15051263	1	15051263	0.000320730142345	SNP	0.240265961862082
chr1:15051290	1	15051290	0.000353426189393	SNP	0.248749727004141
chr1:15051642	1	15051642	0.000625962430355	SNP	0.296363087700362
chr1:15051683	1	15051683	0.00022643151158	SNP	0.218247641368566
chr1:15052776	1	15052776	0.000160962026653	SNP	0.198574135152677
chr1:15053361	1	15053361	0.000648232850242	SNP	0.299637769342696
chr1:15053364	1	15053364	0.000314038399472	SNP	0.238459839927383
chr1:15053367	1	15053367	0.000284351959129	SNP	0.231469596908564
chr1:15053507	1	15053507	0.000334763421143	SNP	0.244076459526405
chr1:15053682	1	15053682	0.000160452124256	SNP	0.198307531296753
chr1:15054293	1	15054293	7.25572614225e-05	SNP	0.142004235100232
chr1:15054306	1	15054306	0.000550849435943	SNP	0.286131983074357
chr1:15054411	1	15054411	0.000543779178878	SNP	0.285214201638515
chr1:15054430	1	15054430	0.000332780978892	SNP	0.243413746462832
chr1:15054588	1	15054588	0.00044360175593	SNP	0.266703705244036
chr1:15054909	1	15054909	0.000989727789935	SNP	0.330680531720724
chr1:15055512	1	15055512	0.000954236305241	SNP	0.329137026747014
chr1:15055607	1	15055607	4.9903763467e-05	SNP	0.12158781307717
chr1:15055749	1	15055749	1.01651244101e-05	SNP	0.0574598571922131
chr1:15055948	1	15055948	0.000728925299776	SNP	0.310348767887597
chr1:15056091	1	15056091	0.000132227938099	SNP	0.182965891426323
chr1:15056312	1	15056312	4.81297160062e-05	SNP	0.119975802417562
chr1:15056667	1	15056667	0.000212787968811	SNP	0.2149822223732
chr1:15057114	1	15057114	0.000217887434964	SNP	0.216008936080582
chr1:15057408	1	15057408	0.000149211210324	SNP	0.193180537847276
chr1:15057810	1	15057810	5.30544344293e-05	SNP	0.124687509911046
chr1:15059614	1	15059614	8.46380322327e-05	SNP	0.151569694552352
chr1:15059621	1	15059621	8.8092566603e-05	SNP	0.15403872924775
chr1:15059995	1	15059995	0.000734580384192	SNP	0.310496436650835
chr1:15060067	1	15060067	0.000903706706659	SNP	0.326281481045969
chr1:15060143	1	15060143	0.000179437294938	SNP	0.205904480681594
chr1:15060145	1	15060145	5.34227452311e-05	SNP	0.124992287733007
chr1:15060194	1	15060194	0.000179445834749	SNP	0.205904480681594
chr1:15146031	1	15146031	0.000118932215538	SNP	0.175653111549672
chr1:15261841	1	15261841	0.000953978880134	SNP	0.329137026747014
chr1:15262001	1	15262001	0.00024968431614	SNP	0.224115309138551
chr1:15420902	1	15420902	0.000267953525181	SNP	0.228140791621376
chr1:15436216	1	15436216	0.000744393983822	SNP	0.311436663603199
chr1:15526769	1	15526769	0.000473742658658	SNP	0.272684322729187
chr1:15534284	1	15534284	0.000849500655006	SNP	0.322013318646816
chr1:15534349	1	15534349	0.000312112899809	SNP	0.237727257797911
chr1:15534594	1	15534594	0.000783572284011	SNP	0.314053460444737
chr1:15534780	1	15534780	0.000859281249248	SNP	0.322696837845645
chr1:15535072	1	15535072	0.000754185674118	SNP	0.311612652669381
chr1:15535677	1	15535677	0.000668907502097	SNP	0.302555025656976
chr1:15535810	1	15535810	0.000814214296892	SNP	0.318051229421148
chr1:15536212	1	15536212	0.000769260946697	SNP	0.313200490620931
chr1:15540381	1	15540381	0.000603727418745	SNP	0.29364109702781
chr1:15847566	1	15847566	0.000831764419262	SNP	0.32002966720199
chr1:15915291	1	15915291	0.0003149340814	SNP	0.238736919494408
chr1:16112662	1	16112662	0.000717718813742	SNP	0.308928766897899
chr1:16170396	1	16170396	0.000747516215073	SNP	0.311459249538945
chr1:16170419	1	16170419	0.000647861019443	SNP	0.299605495360605
chr1:16170525	1	16170525	0.000643274241147	SNP	0.298756594625693
chr1:16170565	1	16170565	0.000619258545267	SNP	0.2955372334126
chr1:16170671	1	16170671	0.000454574252343	SNP	0.269039841308874
chr1:16214113	1	16214113	3.11233901688e-05	SNP	0.0998134668794006
chr1:16214116	1	16214116	0.000672627403142	SNP	0.302944500471654
chr1:16214239	1	16214239	0.000861788820962	SNP	0.322759502249207
chr1:16288684	1	16288684	0.000375444453948	SNP	0.253399973946488
chr1:16288928	1	16288928	0.000449615296498	SNP	0.267937380107593
chr1:16291476	1	16291476	9.14095736163e-07	SNP	0.0131489372384619
chr1:16298942	1	16298942	0.000256558105374	SNP	0.225383054737804
chr1:16300206	1	16300206	0.000655867397843	SNP	0.300845974167754
chr1:16300694	1	16300694	0.000948025136527	SNP	0.329025645086335
chr1:16510576	1	16510576	0.000492290088828	SNP	0.275768379158775
chr1:16518351	1	16518351	0.000737675564842	SNP	0.310810489916362
chr1:16518481	1	16518481	0.000701126612683	SNP	0.306520144377262
chr1:16518501	1	16518501	0.000674830433343	SNP	0.303052455315294
chr1:16518506	1	16518506	0.000672097953426	SNP	0.302944500471654
chr1:16518532	1	16518532	0.000668252225595	SNP	0.302425522984718
chr1:16580857	1	16580857	0.000471493373791	SNP	0.272156651323386
chr1:16580895	1	16580895	0.000500804233597	SNP	0.277674877732177
chr1:16580896	1	16580896	0.000434365322678	SNP	0.264766548403577
chr1:16580952	1	16580952	0.00033666763852	SNP	0.244650709715537
chr1:16581031	1	16581031	0.000252485757896	SNP	0.224499639336976
chr1:16581174	1	16581174	0.00029084009529	SNP	0.232991865969121
chr1:16581205	1	16581205	0.000322223480972	SNP	0.240646239110456
chr1:16581262	1	16581262	0.000336603484997	SNP	0.244650709715537
chr1:16581292	1	16581292	0.000281748985627	SNP	0.231227931395518
chr1:16582900	1	16582900	0.000932599104643	SNP	0.328371345056187
chr1:16585427	1	16585427	0.000184982940759	SNP	0.207019613412917
chr1:16587022	1	16587022	6.51839988103e-05	SNP	0.136261651734449
chr1:16587412	1	16587412	6.12817986534e-05	SNP	0.132674194959736
chr1:16587442	1	16587442	3.09206840501e-05	SNP	0.0995781682774942
chr1:16588724	1	16588724	0.000205424592726	SNP	0.213222482823505
chr1:16618674	1	16618674	0.000916333702542	SNP	0.327119446914022
chr1:16619184	1	16619184	0.000879937245259	SNP	0.324031764094228
chr1:16619552	1	16619552	0.00042969123591	SNP	0.26394469277185
chr1:16795049	1	16795049	0.000284703470864	SNP	0.231503930872842
chr1:16795514	1	16795514	5.82587973231e-05	SNP	0.129289095990976
chr1:16795691	1	16795691	0.000174044530835	SNP	0.203567360205095
chr1:16853527	1	16853527	0.000467821672198	SNP	0.271612118362204
chr1:16853693	1	16853693	0.000438551918682	SNP	0.265637054907457
chr1:16854294	1	16854294	4.70171075507e-05	SNP	0.119699301623719
chr1:16855081	1	16855081	3.96598787176e-05	SNP	0.112490325202545
chr1:16855891	1	16855891	4.52951712988e-05	SNP	0.118145308731839
chr1:16856325	1	16856325	0.000811690783723	SNP	0.317607327530379
chr1:16856450	1	16856450	3.39011658197e-05	SNP	0.104175412253564
chr1:16857347	1	16857347	3.65598780441e-05	SNP	0.108436782580377
chr1:16857844	1	16857844	4.0634652149e-05	SNP	0.113876693272988
chr1:16857861	1	16857861	3.89569146214e-05	SNP	0.111803658927357
chr1:16858896	1	16858896	0.000627169368499	SNP	0.296555311968329
chr1:16892479	1	16892479	7.99211017859e-05	SNP	0.1474610474677
chr1:16892486	1	16892486	0.000159738167782	SNP	0.198006587949445
chr1:16892489	1	16892489	0.000639205695275	SNP	0.298454956858063
chr1:16892511	1	16892511	0.000301700496552	SNP	0.235398425049513
chr1:16892786	1	16892786	1.11231403332e-05	SNP	0.0602434644653916
chr1:16892802	1	16892802	0.000990123345135	SNP	0.330680531720724
chr1:16892818	1	16892818	0.000482245806594	SNP	0.274075476364034
chr1:16892819	1	16892819	0.000512670622033	SNP	0.279521576007863
chr1:16892830	1	16892830	0.000498169329563	SNP	0.277097646546125
chr1:16892917	1	16892917	0.000236072213248	SNP	0.220191851580653
chr1:16893189	1	16893189	8.49402310954e-05	SNP	0.151815085165269
chr1:16893291	1	16893291	0.000123474034446	SNP	0.178341838478223
chr1:16893319	1	16893319	0.000533444420678	SNP	0.283372388951643
chr1:16991554	1	16991554	0.000395679548114	SNP	0.257469092224292
chr1:16992941	1	16992941	0.000819933082663	SNP	0.3185422604827
chr1:16992995	1	16992995	0.000861219865684	SNP	0.322759502249207
chr1:16993040	1	16993040	0.000740680491341	SNP	0.311138476204563
chr1:16993054	1	16993054	0.000681589968408	SNP	0.303987907163425
chr1:17145316	1	17145316	0.00079859913246	SNP	0.315684388084687
chr1:17145319	1	17145319	0.000797003353341	SNP	0.315651505976156
chr1:17145627	1	17145627	0.000916671771935	SNP	0.327185505600289
chr1:17155115	1	17155115	0.000606505680273	SNP	0.293923638817175
chr1:17264693	1	17264693	0.000392062418433	SNP	0.256749934807455
chr1:17264699	1	17264699	0.000550397136925	SNP	0.286095386957229
chr1:17264741	1	17264741	8.56411355041e-05	SNP	0.152475074919148
chr1:17264869	1	17264869	4.06082542119e-05	SNP	0.113876693272988
chr1:17292068	1	17292068	0.000172787429992	SNP	0.202777740437205
chr1:17292285	1	17292285	4.60809953843e-05	SNP	0.118592969857687
chr1:17294554	1	17294554	0.000652172847984	SNP	0.300246527663836
chr1:17434594	1	17434594	0.000897405235164	SNP	0.325525315222884
chr1:17787086	1	17787086	0.00046208484337	SNP	0.270653690876149
chr1:17795148	1	17795148	0.000531507656365	SNP	0.283262410153795
chr1:17797210	1	17797210	0.000631956118553	SNP	0.297308930700882
chr1:17799775	1	17799775	3.0189800713e-05	SNP	0.0981949993587677
chr1:17813197	1	17813197	1.26771461487e-05	SNP	0.0649934352805337
chr1:17847530	1	17847530	0.000293563537504	SNP	0.23343854862613
chr1:18188199	1	18188199	0.000945648119895	SNP	0.328984410325215
chr1:18193985	1	18193985	0.000248720208796	SNP	0.224037371381279
chr1:18193995	1	18193995	5.24167120765e-05	SNP	0.124202505191119
chr1:18194004	1	18194004	5.9483076721e-05	SNP	0.130696703629596
chr1:18194030	1	18194030	0.000174858136111	SNP	0.203997857215
chr1:18194048	1	18194048	0.00052730453688	SNP	0.28231703442906
chr1:18194062	1	18194062	0.000843213699983	SNP	0.321504566263898
chr1:18194087	1	18194087	0.000115856734408	SNP	0.173617004341005
chr1:18194103	1	18194103	0.00073812658257	SNP	0.310890486516891
chr1:18232221	1	18232221	6.55188934523e-05	SNP	0.136668800097079
chr1:18385168	1	18385168	0.00024547164436	SNP	0.222792037100815
chr1:18604619	1	18604619	0.000716660736356	SNP	0.308831252838839
chr1:18651746	1	18651746	0.000427351031078	SNP	0.263674879371378
chr1:19333576	1	19333576	0.000751496375802	SNP	0.31160237868258
chr1:19333679	1	19333679	0.000512971367177	SNP	0.279583110672239
chr1:19335873	1	19335873	0.000798082605416	SNP	0.315667637184871
chr1:19783952	1	19783952	0.000239875276122	SNP	0.22115775928107
chr1:19914666	1	19914666	0.000847977590564	SNP	0.321811575449797
chr1:20289899	1	20289899	0.000694264820602	SNP	0.305877386117244
chr1:20304968	1	20304968	0.000736108443779	SNP	0.310730150221712
chr1:20311336	1	20311336	0.000120451258023	SNP	0.176577415881163
chr1:20329792	1	20329792	6.47876591297e-05	SNP	0.135806786767341
chr1:20442389	1	20442389	0.000602229379012	SNP	0.293396478914661
chr1:20442659	1	20442659	0.000206885290461	SNP	0.213506620971166
chr1:20442793	1	20442793	0.000612272928104	SNP	0.294652629217563
chr1:20442911	1	20442911	0.000501697172154	SNP	0.277840051928769
chr1:20443576	1	20443576	0.000553716024622	SNP	0.286556196786827
chr1:20443590	1	20443590	4.62737857649e-05	SNP	0.118733375333646
chr1:20443591	1	20443591	4.6422227535e-05	SNP	0.118733375333646
chr1:20443631	1	20443631	0.000183647901221	SNP	0.206595278782679
chr1:20443636	1	20443636	0.000173640386795	SNP	0.203351390868609
chr1:20443638	1	20443638	0.000626630826475	SNP	0.296514443968922
chr1:20443900	1	20443900	0.000457740635829	SNP	0.269691472177489
chr1:20443953	1	20443953	0.000188320489397	SNP	0.208421796028015
chr1:20443971	1	20443971	0.000161820194576	SNP	0.198854397533747
chr1:20444027	1	20444027	0.000485965364198	SNP	0.27459474287999
chr1:20444040	1	20444040	0.000176146229149	SNP	0.204778145029523
chr1:20444045	1	20444045	0.000149034618761	SNP	0.193180537847276
chr1:20444114	1	20444114	0.000415901469311	SNP	0.261600384100236
chr1:20444137	1	20444137	0.000557556286536	SNP	0.287454020885901
chr1:20444182	1	20444182	0.000528799809043	SNP	0.282579374832705
chr1:20444289	1	20444289	0.000173150409494	SNP	0.203040243096008
chr1:20444341	1	20444341	0.000169569787052	SNP	0.201576774147583
chr1:20444431	1	20444431	0.000160278771826	SNP	0.198216753787092
chr1:20444432	1	20444432	0.000566755898837	SNP	0.288443078885679
chr1:20444455	1	20444455	0.000156640268609	SNP	0.196444600347748
chr1:20444507	1	20444507	0.000152339801943	SNP	0.194563886213601
chr1:20444608	1	20444608	0.00064057051112	SNP	0.298609163973656
chr1:20444627	1	20444627	0.000212329342711	SNP	0.214896244462498
chr1:20444643	1	20444643	0.000339433597048	SNP	0.245849259599927
chr1:20444661	1	20444661	0.000582787148562	SNP	0.290283450108388
chr1:20444951	1	20444951	0.000943494366483	SNP	0.328915431502382
chr1:20445143	1	20445143	0.000944258607074	SNP	0.328984410325215
chr1:20445237	1	20445237	0.000860769640972	SNP	0.322699811391967
chr1:20446040	1	20446040	0.000969214580209	SNP	0.329976528192236
chr1:20496637	1	20496637	6.10844197109e-05	SNP	0.132530578053568
chr1:20498076	1	20498076	0.000247758916629	SNP	0.223656827359401
chr1:20498086	1	20498086	0.000222358314602	SNP	0.217008467044873
chr1:20498142	1	20498142	0.000262940934801	SNP	0.227129316976696
chr1:20498145	1	20498145	0.000279003887978	SNP	0.230623922073858
chr1:20498156	1	20498156	0.000236773618412	SNP	0.220339576298339
chr1:20498403	1	20498403	6.28671676733e-05	SNP	0.134189583757779
chr1:20500372	1	20500372	0.000166429192721	SNP	0.200509791507824
chr1:20509341	1	20509341	0.000703465657477	SNP	0.30693405033455
chr1:20509454	1	20509454	0.000605779968706	SNP	0.293873322258048
chr1:20870476	1	20870476	0.000942248466629	SNP	0.328889594879055
chr1:21082009	1	21082009	0.000500070386087	SNP	0.277548232187504
chr1:21208969	1	21208969	0.00014297383809	SNP	0.190029409436479
chr1:21248436	1	21248436	0.000398169460985	SNP	0.257799181051445
chr1:21335211	1	21335211	0.000641811217321	SNP	0.298716089940234
chr1:21497294	1	21497294	0.000754724733473	SNP	0.311705556716148
chr1:21570820	1	21570820	0.000102682633045	SNP	0.163814357455876
chr1:21670033	1	21670033	0.000234858657968	SNP	0.219917533177366
chr1:21671882	1	21671882	0.00074723375885	SNP	0.311459249538945
chr1:21671968	1	21671968	0.000750466068743	SNP	0.311545845731856
chr1:21672557	1	21672557	9.53663299223e-05	SNP	0.159003640761266
chr1:21672731	1	21672731	0.000280785968471	SNP	0.230958824073317
chr1:21673730	1	21673730	0.000625601244289	SNP	0.296228884899611
chr1:21674823	1	21674823	0.000659846964811	SNP	0.301471102109743
chr1:21676326	1	21676326	0.000298774465658	SNP	0.234550390916561
chr1:21676605	1	21676605	0.000894606534612	SNP	0.325364244244085
chr1:21676606	1	21676606	0.000906568542394	SNP	0.326530062770248
chr1:21676657	1	21676657	0.000109126251928	SNP	0.16897640853204
chr1:21871624	1	21871624	0.000144704281232	SNP	0.19101568387571
chr1:21872621	1	21872621	0.000380860331144	SNP	0.254221426723354
chr1:21872838	1	21872838	0.000923875459783	SNP	0.327963863425733
chr1:21872844	1	21872844	0.000240588223363	SNP	0.221420102472875
chr1:22007610	1	22007610	0.000487689162596	SNP	0.275077148936977
chr1:22222558	1	22222558	0.000527584188581	SNP	0.28231703442906
chr1:22243321	1	22243321	0.000953759310988	SNP	0.329137026747014
chr1:22243395	1	22243395	0.000429126104835	SNP	0.263788111005346
chr1:22374415	1	22374415	0.000562483562211	SNP	0.288162398820157
chr1:22374489	1	22374489	0.000616121791367	SNP	0.295137255126318
chr1:22383730	1	22383730	0.000692923852141	SNP	0.305718404187695
chr1:22415474	1	22415474	1.12579330041e-05	SNP	0.0604931281843539
chr1:22415627	1	22415627	0.000169979134023	SNP	0.201786216745046
chr1:22416447	1	22416447	0.00013212233508	SNP	0.182965891426323
chr1:22532630	1	22532630	0.000564496783176	SNP	0.288438375757676
chr1:22631741	1	22631741	0.000375906986401	SNP	0.253423246999635
chr1:22631967	1	22631967	0.00090424285961	SNP	0.326379162919588
chr1:22632010	1	22632010	0.000921650362676	SNP	0.327793699575967
chr1:22632119	1	22632119	0.000275547731718	SNP	0.229874045975292
chr1:22632120	1	22632120	0.000383624962066	SNP	0.254762412740918
chr1:22632123	1	22632123	0.000189829974959	SNP	0.208556509984434
chr1:22632131	1	22632131	0.000277973745368	SNP	0.230529061113915
chr1:22632159	1	22632159	0.000862691764672	SNP	0.322851043148442
chr1:22632171	1	22632171	0.000960990701666	SNP	0.329735428855901
chr1:22632176	1	22632176	0.000911912459365	SNP	0.326769244207323
chr1:22632181	1	22632181	0.000914333108856	SNP	0.326827249631138
chr1:22632218	1	22632218	0.000588048928745	SNP	0.291198551704356
chr1:22632246	1	22632246	0.000631151017534	SNP	0.297149048737133
chr1:22632329	1	22632329	0.000571906731783	SNP	0.288907433692579
chr1:22632416	1	22632416	0.000723317876201	SNP	0.309680078516226
chr1:22632457	1	22632457	0.000582906515358	SNP	0.290306678655468
chr1:22632484	1	22632484	0.000499080898044	SNP	0.277231086608531
chr1:22632505	1	22632505	0.000633639142539	SNP	0.297513495199235
chr1:22632521	1	22632521	0.000888934981596	SNP	0.324782163645613
chr1:22632544	1	22632544	0.000914021448382	SNP	0.326794346699479
chr1:22632555	1	22632555	0.00069778347132	SNP	0.306360777262985
chr1:22632591	1	22632591	0.000732297177688	SNP	0.310478407011189
chr1:22632593	1	22632593	0.000798111542319	SNP	0.315667637184871
chr1:22632656	1	22632656	0.000913581713411	SNP	0.32679433348463
chr1:22632709	1	22632709	0.000923026968223	SNP	0.327963863425733
chr1:22632737	1	22632737	0.000828439892436	SNP	0.319645114487194
chr1:22632761	1	22632761	0.000852392872703	SNP	0.322205797306851
chr1:22632810	1	22632810	0.000887192092867	SNP	0.32464925774129
chr1:22632851	1	22632851	0.000565232751062	SNP	0.288443078885679
chr1:22632904	1	22632904	0.000881676893923	SNP	0.324208682644591
chr1:22633106	1	22633106	0.000961419518779	SNP	0.329735428855901
chr1:22633214	1	22633214	0.000939154358464	SNP	0.328825321833597
chr1:22633295	1	22633295	0.000937037642342	SNP	0.328662874341398
chr1:22633493	1	22633493	0.000565804975843	SNP	0.288443078885679
chr1:22633603	1	22633603	0.000368488283879	SNP	0.25187524085566
chr1:22633762	1	22633762	0.000797594434155	SNP	0.315667637184871
chr1:22633781	1	22633781	9.11713429489e-05	SNP	0.156154007909587
chr1:22920303	1	22920303	0.000359302079894	SNP	0.24981849568437
chr1:22920412	1	22920412	0.00034168248899	SNP	0.246052427635137
chr1:23000489	1	23000489	0.000121149943462	SNP	0.176830106920653
chr1:23017285	1	23017285	0.0006502084766	SNP	0.299821240967436
chr1:23137013	1	23137013	0.000948675827849	SNP	0.329025645086335
chr1:23137681	1	23137681	0.000291394859738	SNP	0.233052849143247
chr1:23138128	1	23138128	0.000158978185095	SNP	0.197676172031608
chr1:23138168	1	23138168	0.000200998189729	SNP	0.212012911897568
chr1:23138188	1	23138188	0.000138079203673	SNP	0.186851507224865
chr1:23138222	1	23138222	0.000126444230313	SNP	0.180316497252911
chr1:23138228	1	23138228	0.000134990334983	SNP	0.184838846682357
chr1:23139513	1	23139513	0.000694311474897	SNP	0.305877386117244
chr1:23140264	1	23140264	0.000188352015511	SNP	0.208421796028015
chr1:23140986	1	23140986	1.33793082578e-05	SNP	0.0670455316666694
chr1:23141345	1	23141345	0.000370920081931	SNP	0.2524936225655
chr1:23141684	1	23141684	5.28372512756e-05	SNP	0.124653128030489
chr1:23168881	1	23168881	0.000446325642475	SNP	0.267509415284308
chr1:23698911	1	23698911	0.000597370181035	SNP	0.29249592692352
chr1:23867623	1	23867623	0.00083734052695	SNP	0.320641357830114
chr1:24184159	1	24184159	0.000489712986124	SNP	0.275275073697966
chr1:24184774	1	24184774	0.000676693362672	SNP	0.303392533214123
chr1:24313591	1	24313591	0.000692900619475	SNP	0.305718404187695
chr1:24745637	1	24745637	0.000470793959729	SNP	0.272133102607101
chr1:24746773	1	24746773	0.000808410921117	SNP	0.317209736993294
chr1:24746774	1	24746774	0.000861430314914	SNP	0.322759502249207
chr1:24746847	1	24746847	0.000801871199966	SNP	0.316004199263243
chr1:24757725	1	24757725	0.000861994908523	SNP	0.322813513799057
chr1:24856623	1	24856623	0.000930829770007	SNP	0.328191798318804
chr1:24858883	1	24858883	0.000909239087487	SNP	0.326654185078848
chr1:24858926	1	24858926	0.000394913372548	SNP	0.257207351775357
chr1:24858963	1	24858963	0.000785039246946	SNP	0.314312368994983
chr1:25054119	1	25054119	0.000314087820265	SNP	0.238459839927383
chr1:25054141	1	25054141	0.000348695685908	SNP	0.247434049617205
chr1:25054815	1	25054815	0.000257264519215	SNP	0.225465934676128
chr1:25054891	1	25054891	0.000195437058701	SNP	0.210474573449752
chr1:25054893	1	25054893	0.000374727336489	SNP	0.253244356803097
chr1:25055208	1	25055208	0.000241443146638	SNP	0.221495612411257
chr1:25055426	1	25055426	0.000945792740167	SNP	0.328984410325215
chr1:25055457	1	25055457	0.000912849099539	SNP	0.32679433348463
chr1:25055866	1	25055866	0.000167170586554	SNP	0.200734103409002
chr1:25056226	1	25056226	0.000246894741415	SNP	0.223170237654639
chr1:25056238	1	25056238	0.000235551986468	SNP	0.220119436143336
chr1:25056364	1	25056364	0.000239255526118	SNP	0.221025157699127
chr1:25056562	1	25056562	0.000251531163784	SNP	0.224359852643195
chr1:25056638	1	25056638	0.000207306151089	SNP	0.213557518663817
chr1:25056771	1	25056771	0.000194670487585	SNP	0.210028073049026
chr1:25056773	1	25056773	0.000207762166927	SNP	0.213715591216878
chr1:25056846	1	25056846	0.000187670312991	SNP	0.208134559490704
chr1:25057357	1	25057357	0.000153042500062	SNP	0.194979715633891
chr1:25057443	1	25057443	0.000512780056349	SNP	0.279555635122056
chr1:25057542	1	25057542	0.000184096689259	SNP	0.206752287808476
chr1:25057698	1	25057698	0.000251877591775	SNP	0.224359852643195
chr1:25057723	1	25057723	0.000244142614009	SNP	0.222107150470861
chr1:25058176	1	25058176	0.000107958813133	SNP	0.168306739651025
chr1:25323264	1	25323264	0.000977842078331	SNP	0.330372389678701
chr1:25323519	1	25323519	0.000280173611902	SNP	0.230738085969847
chr1:25323980	1	25323980	0.000343918186743	SNP	0.246356619850239
chr1:25325280	1	25325280	0.000876938914913	SNP	0.323845902474563
chr1:25333660	1	25333660	0.000530827513284	SNP	0.283195407832483
chr1:25333824	1	25333824	0.000753230332568	SNP	0.31160237868258
chr1:25349558	1	25349558	0.000778013609789	SNP	0.313762372206605
chr1:25461223	1	25461223	0.00021449486771	SNP	0.21504535757008
chr1:25462469	1	25462469	0.000575923056043	SNP	0.289148523298496
chr1:25462809	1	25462809	0.000571818333193	SNP	0.288907433692579
chr1:25463273	1	25463273	0.000194497442349	SNP	0.209955544569294
chr1:25469816	1	25469816	0.000377049286438	SNP	0.25353442313148
chr1:25530398	1	25530398	0.000743197393082	SNP	0.311368710494121
chr1:25719810	1	25719810	0.000405466585001	SNP	0.259344985377444
chr1:26691378	1	26691378	0.000373145600943	SNP	0.252983229886358
chr1:26691383	1	26691383	0.000369483689724	SNP	0.252085411586694
chr1:26691395	1	26691395	0.00028379485785	SNP	0.231336659299116
chr1:26691454	1	26691454	0.000319794149667	SNP	0.240036641870297
chr1:26691478	1	26691478	6.97681511563e-05	SNP	0.140323687515276
chr1:26691665	1	26691665	0.000747938487218	SNP	0.311459249538945
chr1:26691965	1	26691965	0.00066906830026	SNP	0.302555025656976
chr1:26691972	1	26691972	0.000106871464844	SNP	0.167489280486745
chr1:26692017	1	26692017	0.000662350702537	SNP	0.301849133067273
chr1:26692183	1	26692183	0.000730326846336	SNP	0.310367737210694
chr1:27582628	1	27582628	0.000698083729361	SNP	0.306362885209902
chr1:27584034	1	27584034	0.000774432413485	SNP	0.313475374639747
chr1:27584310	1	27584310	0.000656331575906	SNP	0.300881168390019
chr1:27584325	1	27584325	0.000689571607217	SNP	0.305439323904338
chr1:27584373	1	27584373	0.000739650846545	SNP	0.311001016758842
chr1:27584381	1	27584381	0.000719121779154	SNP	0.309153419153833
chr1:27619233	1	27619233	0.00020878901297	SNP	0.21414042800355
chr1:27621669	1	27621669	0.000157621793886	SNP	0.196983688524597
chr1:28040589	1	28040589	0.000663887398705	SNP	0.301953239753831
chr1:28075504	1	28075504	0.000871475433556	SNP	0.323245688062519
chr1:28079770	1	28079770	0.0001016955763	SNP	0.163236119259184
chr1:28079926	1	28079926	0.00075343360189	SNP	0.311610374640616
chr1:28082147	1	28082147	0.00091059936378	SNP	0.326709055169848
chr1:28160703	1	28160703	0.000223250015836	SNP	0.217165714088842
chr1:28253096	1	28253096	6.79115028947e-05	SNP	0.13903071829865
chr1:28255608	1	28255608	0.000698108185258	SNP	0.306362885209902
chr1:28283890	1	28283890	8.29064561628e-05	SNP	0.149811437738645
chr1:28284032	1	28284032	0.000160358780458	SNP	0.198271429242485
chr1:28284140	1	28284140	7.41617157912e-05	SNP	0.143600555860724
chr1:28284552	1	28284552	0.000184682673397	SNP	0.207014159660206
chr1:28411722	1	28411722	6.58929492286e-05	SNP	0.136992822367305
chr1:28437978	1	28437978	0.000418087804958	SNP	0.262053656056581
chr1:28438028	1	28438028	0.000331957697084	SNP	0.243132728932493
chr1:28717543	1	28717543	0.000663709676161	SNP	0.301953239753831
chr1:28740191	1	28740191	0.000877017755495	SNP	0.323854924865953
chr1:28816621	1	28816621	0.000131799944929	SNP	0.182956992598519
chr1:28822098	1	28822098	0.000151500847372	SNP	0.194142451025144
chr1:28822112	1	28822112	3.22416190174e-05	SNP	0.101971178350304
chr1:28822121	1	28822121	9.52249889224e-05	SNP	0.158937857112324
chr1:28822155	1	28822155	3.3003285776e-05	SNP	0.102675279652983
chr1:28822278	1	28822278	3.57401993782e-05	SNP	0.107387247413579
chr1:28822379	1	28822379	3.07671443536e-05	SNP	0.0994749239575443
chr1:28822598	1	28822598	0.000106254328118	SNP	0.167007442670485
chr1:28822870	1	28822870	3.39459007761e-05	SNP	0.104205284475416
chr1:28823154	1	28823154	2.77386152374e-05	SNP	0.0944546979089337
chr1:28823273	1	28823273	0.000229209637991	SNP	0.218881419845165
chr1:28823285	1	28823285	3.08539919033e-05	SNP	0.0995390268523021
chr1:28823410	1	28823410	0.00014535353585	SNP	0.191202898783858
chr1:28932903	1	28932903	3.20275839957e-05	SNP	0.101509994930678
chr1:28943622	1	28943622	3.25494661406e-05	SNP	0.102486268290913
chr1:28989378	1	28989378	0.000846696513791	SNP	0.321754793063011
chr1:28989380	1	28989380	0.00081893096925	SNP	0.318513198215761
chr1:28989489	1	28989489	0.000462042401408	SNP	0.270653690876149
chr1:28989594	1	28989594	0.000772574037384	SNP	0.313444466672785
chr1:29058555	1	29058555	0.000994528184494	SNP	0.330995496805245
chr1:29227100	1	29227100	0.000961989207534	SNP	0.329735428855901
chr1:29227123	1	29227123	0.000436852098381	SNP	0.265454149729683
chr1:29227825	1	29227825	0.000434159794634	SNP	0.264707215559413
chr1:29227840	1	29227840	0.00056754492266	SNP	0.288536430905866
chr1:29227842	1	29227842	0.000438560383025	SNP	0.265637054907457
chr1:29227893	1	29227893	0.000705605614995	SNP	0.307057453500584
chr1:29228288	1	29228288	0.000211234943506	SNP	0.214853117981771
chr1:29228290	1	29228290	0.000343139361157	SNP	0.24612515363161
chr1:29730923	1	29730923	0.000912943808616	SNP	0.32679433348463
chr1:29736977	1	29736977	0.00036837399083	SNP	0.251854961871811
chr1:29811896	1	29811896	0.000785545833304	SNP	0.314410272973983
chr1:29811904	1	29811904	0.000896962010846	SNP	0.325503875327622
chr1:29812726	1	29812726	0.00087358360457	SNP	0.323469776280866
chr1:29816823	1	29816823	1.12911944556e-05	SNP	0.0604931281843539
chr1:29818630	1	29818630	3.61261292145e-05	SNP	0.107925349871291
chr1:29838375	1	29838375	2.53768128514e-05	SNP	0.090611160405626
chr1:29838376	1	29838376	2.23473011913e-05	SNP	0.0862010602410132
chr1:29848640	1	29848640	7.95406415876e-05	SNP	0.147307016136108
chr1:29848675	1	29848675	0.000196254916522	SNP	0.210668309387585
chr1:29848725	1	29848725	0.00019224109491	SNP	0.209227383076214
chr1:29848729	1	29848729	0.000177980174297	SNP	0.205385843101406
chr1:29848730	1	29848730	0.000173775078155	SNP	0.203412084537283
chr1:29848733	1	29848733	0.000873581087436	SNP	0.323469776280866
chr1:29848797	1	29848797	8.24928191524e-05	SNP	0.149600870276776
chr1:29848851	1	29848851	6.93866116952e-05	SNP	0.139954441693257
chr1:29848875	1	29848875	0.000395079310061	SNP	0.257271589643296
chr1:29848884	1	29848884	7.84042012038e-05	SNP	0.146432503094039
chr1:29849133	1	29849133	0.000541332939158	SNP	0.28474213059164
chr1:29850714	1	29850714	9.31640304652e-05	SNP	0.157296280240985
chr1:29853926	1	29853926	0.00095305979185	SNP	0.329137026747014
chr1:30013751	1	30013751	0.000384401059285	SNP	0.254935510631239
chr1:30260898	1	30260898	0.000647290742738	SNP	0.299458099540075
chr1:30328930	1	30328930	2.85802694699e-05	SNP	0.0959818693147142
chr1:30472207	1	30472207	0.000260489391332	SNP	0.226275418124497
chr1:30863257	1	30863257	0.000867502189237	SNP	0.322987576497539
chr1:30863278	1	30863278	0.000883428617989	SNP	0.324336066482926
chr1:30920126	1	30920126	0.000785063160262	SNP	0.314312368994983
chr1:30920257	1	30920257	0.000268877010696	SNP	0.228296383799842
chr1:30920315	1	30920315	0.000895385359495	SNP	0.325369100491114
chr1:31524790	1	31524790	0.000137755275219	SNP	0.186692178074616
chr1:32071192	1	32071192	0.000823928377211	SNP	0.319222610960442
chr1:32165759	1	32165759	0.000967427847351	SNP	0.329960880225205
chr1:33321082	1	33321082	0.000897014024643	SNP	0.325503875327622
chr1:33752207	1	33752207	0.000484775109019	SNP	0.274510102735553
chr1:34050453	1	34050453	7.34970989119e-05	SNP	0.143058257533051
chr1:34104256	1	34104256	0.00069111033487	SNP	0.305440303021299
chr1:34726226	1	34726226	0.000197375563187	SNP	0.211223683944175
chr1:34874070	1	34874070	0.000680428541485	SNP	0.30394007822453
chr1:35304534	1	35304534	0.000547392029765	SNP	0.28561076050717
chr1:35304694	1	35304694	0.000805960637956	SNP	0.316881480268532
chr1:35304911	1	35304911	0.000578371964997	SNP	0.289626479350868
chr1:35305645	1	35305645	0.000516951127489	SNP	0.280391436871856
chr1:35306283	1	35306283	0.000611960177937	SNP	0.294652629217563
chr1:35306446	1	35306446	0.00044127967057	SNP	0.266173609902165
chr1:35306502	1	35306502	0.000562697950617	SNP	0.288162398820157
chr1:35306597	1	35306597	7.69380666868e-05	SNP	0.14547446227498
chr1:35307430	1	35307430	0.000555873728636	SNP	0.287138086862376
chr1:35307529	1	35307529	0.00055257514677	SNP	0.286462957525417
chr1:35307687	1	35307687	0.000602808040362	SNP	0.293529990826248
chr1:35308440	1	35308440	0.000546601277896	SNP	0.285548443081442
chr1:35308499	1	35308499	0.0005824512048	SNP	0.290272106999459
chr1:35308738	1	35308738	0.000603161793534	SNP	0.293536357922525
chr1:35309299	1	35309299	0.000559086981027	SNP	0.287635880025639
chr1:35309594	1	35309594	0.000630472961946	SNP	0.297082809927429
chr1:35316922	1	35316922	0.000437556085242	SNP	0.265488024480386
chr1:35338868	1	35338868	0.000491950841883	SNP	0.275768379158775
chr1:35339015	1	35339015	0.000463257002132	SNP	0.270925581139271
chr1:35365504	1	35365504	0.000443893203852	SNP	0.266746512852764
chr1:35365513	1	35365513	0.000412581304614	SNP	0.260560393297795
chr1:35366056	1	35366056	0.000432537080937	SNP	0.264304196767633
chr1:35366644	1	35366644	0.000406147384796	SNP	0.25945463873796
chr1:35367625	1	35367625	0.000434254144814	SNP	0.264725889816187
chr1:35377196	1	35377196	0.000438615026825	SNP	0.265640477242061
chr1:35377211	1	35377211	0.000186264845172	SNP	0.207270985835119
chr1:35568340	1	35568340	0.000670521962389	SNP	0.302769354714339
chr1:35785225	1	35785225	0.000563534009969	SNP	0.288268132081115
chr1:36242231	1	36242231	2.27842199285e-05	SNP	0.0870103516439093
chr1:36439689	1	36439689	0.000854125606803	SNP	0.322340732910238
chr1:36564160	1	36564160	0.000946810612342	SNP	0.328996257471086
chr1:36564163	1	36564163	0.000287089283493	SNP	0.232240208685855
chr1:36565681	1	36565681	0.000380856036152	SNP	0.254221426723354
chr1:36743964	1	36743964	0.000122101171771	SNP	0.177305467762552
chr1:36743974	1	36743974	2.88649245034e-05	SNP	0.0963402588507471
chr1:36821227	1	36821227	0.000443886347258	SNP	0.266746512852764
chr1:37171663	1	37171663	0.00048960316647	SNP	0.275264217650151
chr1:37353987	1	37353987	0.00010671994597	SNP	0.167472293973276
chr1:37381090	1	37381090	0.000556544223893	SNP	0.287160464770475
chr1:37392215	1	37392215	0.000392139146152	SNP	0.256749934807455
chr1:37609903	1	37609903	0.000166154595843	SNP	0.200479480463685
chr1:37609983	1	37609983	0.000233775920579	SNP	0.219804200906684
chr1:37610075	1	37610075	8.36333442975e-05	SNP	0.150564129497684
chr1:37610101	1	37610101	0.000103961954928	SNP	0.164841042073388
chr1:37610432	1	37610432	9.84473319468e-05	SNP	0.161260472074495
chr1:37610801	1	37610801	8.73617916388e-05	SNP	0.153469172161428
chr1:37610819	1	37610819	8.31337922109e-05	SNP	0.150085542598735
chr1:37611669	1	37611669	0.000198621666511	SNP	0.211273337119386
chr1:37611834	1	37611834	3.67580457185e-05	SNP	0.108617272725737
chr1:37612258	1	37612258	6.42263497263e-05	SNP	0.135415815466129
chr1:37612765	1	37612765	4.14762765651e-05	SNP	0.114241845438696
chr1:37612930	1	37612930	3.65128716737e-05	SNP	0.108395643766808
chr1:37613263	1	37613263	0.000108483935948	SNP	0.168541165842564
chr1:37614268	1	37614268	3.18554625095e-05	SNP	0.101373542588584
chr1:37614856	1	37614856	3.14155391307e-05	SNP	0.100371838104509
chr1:37615056	1	37615056	2.433958173e-06	SNP	0.0238984877803676
chr1:37615722	1	37615722	0.000458349336165	SNP	0.269798642963484
chr1:37703701	1	37703701	0.000774876013081	SNP	0.313475374639747
chr1:37793030	1	37793030	0.000712537410746	SNP	0.308005909843135
chr1:37793061	1	37793061	0.000131619596525	SNP	0.182873723707091
chr1:37793145	1	37793145	0.000170991098776	SNP	0.202487473076534
chr1:37794094	1	37794094	0.000440989974186	SNP	0.266160347733439
chr1:38202771	1	38202771	0.000234179243379	SNP	0.219805992173459
chr1:38203587	1	38203587	0.000565243435863	SNP	0.288443078885679
chr1:38208467	1	38208467	0.000147027574167	SNP	0.192046992999054
chr1:38208516	1	38208516	0.0001566925586	SNP	0.196444600347748
chr1:38248861	1	38248861	0.000663579227038	SNP	0.301953239753831
chr1:38354053	1	38354053	0.000557596097929	SNP	0.287454020885901
chr1:38354243	1	38354243	0.000582685797587	SNP	0.290283450108388
chr1:38355477	1	38355477	0.000619975041719	SNP	0.295621474012109
chr1:38452741	1	38452741	0.000656147372045	SNP	0.300850447542539
chr1:38454366	1	38454366	0.000734160614732	SNP	0.310496436650835
chr1:38454368	1	38454368	0.000674454661468	SNP	0.303038306437015
chr1:38467290	1	38467290	0.000983425803582	SNP	0.330680531720724
chr1:38467402	1	38467402	0.000580130054127	SNP	0.28983310164401
chr1:38740910	1	38740910	6.59542701307e-05	SNP	0.13707243260473
chr1:38740917	1	38740917	6.73815107551e-05	SNP	0.138491271212847
chr1:38740919	1	38740919	6.50612790982e-05	SNP	0.136119561587217
chr1:39004675	1	39004675	0.000626853144688	SNP	0.296555311968329
chr1:39004702	1	39004702	0.000369568009219	SNP	0.252085411586694
chr1:39010886	1	39010886	0.000590608479422	SNP	0.291703909410144
chr1:39010947	1	39010947	0.000532858558132	SNP	0.28328871252947
chr1:39011026	1	39011026	0.000534270233701	SNP	0.283405331354469
chr1:39011184	1	39011184	0.000693054419955	SNP	0.305753347277623
chr1:39011269	1	39011269	0.000760688590858	SNP	0.312198713698606
chr1:39011656	1	39011656	0.00028598412627	SNP	0.231913528310213
chr1:39012020	1	39012020	4.36407037156e-05	SNP	0.11645599319816
chr1:39012063	1	39012063	0.000128529949494	SNP	0.181117594930473
chr1:39012590	1	39012590	0.000181961466859	SNP	0.206356325473212
chr1:39013096	1	39013096	2.71779674463e-05	SNP	0.0933560316489796
chr1:39013101	1	39013101	3.36251677199e-05	SNP	0.103594703640577
chr1:39014079	1	39014079	0.000403812278779	SNP	0.259090911588087
chr1:39014084	1	39014084	0.00047055924834	SNP	0.272115648230894
chr1:39014104	1	39014104	0.000881163112681	SNP	0.3241589420479
chr1:39014109	1	39014109	0.000856485839765	SNP	0.322578157047467
chr1:39014178	1	39014178	0.000926860234724	SNP	0.327963863425733
chr1:39014211	1	39014211	0.000977951073767	SNP	0.330372389678701
chr1:39014513	1	39014513	0.000700018637744	SNP	0.306470491234469
chr1:39014853	1	39014853	0.000657084308638	SNP	0.301044968071049
chr1:39014873	1	39014873	0.000611117340069	SNP	0.294464117453273
chr1:39014875	1	39014875	0.000701825032481	SNP	0.306593210322927
chr1:39014985	1	39014985	0.000591280702825	SNP	0.291743043628114
chr1:39015097	1	39015097	0.000926539242885	SNP	0.327963863425733
chr1:39015138	1	39015138	0.000160812971671	SNP	0.198547380224036
chr1:39016556	1	39016556	0.000700368967331	SNP	0.306470491234469
chr1:39016559	1	39016559	0.000995168576101	SNP	0.331021781604158
chr1:39016727	1	39016727	0.000909223771221	SNP	0.326654185078848
chr1:39016795	1	39016795	0.000401266387981	SNP	0.258283243150866
chr1:39016845	1	39016845	0.000779477462989	SNP	0.313883622756443
chr1:39016920	1	39016920	0.000963019566464	SNP	0.329735428855901
chr1:39016951	1	39016951	0.000986076466352	SNP	0.330680531720724
chr1:39016990	1	39016990	0.000944541393586	SNP	0.328984410325215
chr1:39016991	1	39016991	0.000906073372311	SNP	0.326530062770248
chr1:39016996	1	39016996	0.000972489199225	SNP	0.330166925260307
chr1:39382695	1	39382695	0.000935126674392	SNP	0.328495361407148
chr1:39400286	1	39400286	0.000741445885048	SNP	0.311209479619241
chr1:39479373	1	39479373	0.000499107868873	SNP	0.277231086608531
chr1:39630358	1	39630358	8.36518398459e-05	SNP	0.150564129497684
chr1:39630412	1	39630412	3.42630076064e-05	SNP	0.104800381092547
chr1:39630429	1	39630429	3.90622484818e-05	SNP	0.111836344741012
chr1:39630443	1	39630443	9.07737957347e-05	SNP	0.155842845573269
chr1:39630447	1	39630447	3.37025277129e-05	SNP	0.103779323562467
chr1:39630785	1	39630785	0.000516354393891	SNP	0.280364380533496
chr1:39630814	1	39630814	0.000610282380222	SNP	0.294294319266334
chr1:39630907	1	39630907	0.000240273191951	SNP	0.221284694915495
chr1:39630979	1	39630979	0.000240169565622	SNP	0.221245395466741
chr1:39631013	1	39631013	0.000334771652334	SNP	0.244076459526405
chr1:39631217	1	39631217	0.000318630344819	SNP	0.239798119579518
chr1:39631339	1	39631339	0.000100126801051	SNP	0.162171006777524
chr1:39631343	1	39631343	8.15233415064e-05	SNP	0.14887499262082
chr1:39631353	1	39631353	0.000266254050959	SNP	0.227870945335178
chr1:39631372	1	39631372	4.90243882729e-05	SNP	0.120682377356392
chr1:39631654	1	39631654	5.63213095333e-05	SNP	0.127621062641891
chr1:39631663	1	39631663	6.34580131031e-05	SNP	0.134543470035635
chr1:39631676	1	39631676	5.3881502537e-05	SNP	0.125138542759075
chr1:39631694	1	39631694	5.55395712555e-05	SNP	0.126855215269042
chr1:39632895	1	39632895	3.90106860163e-05	SNP	0.111805853055577
chr1:39632932	1	39632932	0.00013414224174	SNP	0.18405864789022
chr1:39632938	1	39632938	2.31228925161e-05	SNP	0.0876077162799255
chr1:39632948	1	39632948	0.000398800934141	SNP	0.257841297855433
chr1:39633072	1	39633072	1.73049401752e-05	SNP	0.0755154730158445
chr1:39633121	1	39633121	1.01976822921e-07	SNP	0.00643742720431999
chr1:39633125	1	39633125	4.73051695229e-05	SNP	0.119757288803569
chr1:39633175	1	39633175	0.000791134305587	SNP	0.315027335261574
chr1:39633176	1	39633176	0.000800531275227	SNP	0.315891407571291
chr1:39633212	1	39633212	4.44965495285e-05	SNP	0.117331865067984
chr1:39633256	1	39633256	6.34716097259e-05	SNP	0.134543470035635
chr1:39633287	1	39633287	6.54579443807e-05	SNP	0.136668800097079
chr1:39633293	1	39633293	6.42184980434e-05	SNP	0.135415815466129
chr1:39633400	1	39633400	5.19222904931e-05	SNP	0.123572082606069
chr1:39633480	1	39633480	7.22134073642e-05	SNP	0.142004235100232
chr1:39634176	1	39634176	0.000542314379662	SNP	0.284981346892929
chr1:39634208	1	39634208	0.000493142371234	SNP	0.27590001582167
chr1:39968604	1	39968604	0.000604602457349	SNP	0.293726503176921
chr1:40034582	1	40034582	0.000877972746087	SNP	0.323949151611273
chr1:40039379	1	40039379	0.000157493255938	SNP	0.196940585135427
chr1:40266378	1	40266378	0.000940268265393	SNP	0.328864483158163
chr1:40293376	1	40293376	0.000691304292368	SNP	0.305440303021299
chr1:40294434	1	40294434	0.000710863951479	SNP	0.307815416409102
chr1:40350960	1	40350960	0.000478591103509	SNP	0.273503632739325
chr1:40350980	1	40350980	0.000443539112342	SNP	0.266703705244036
chr1:40351013	1	40351013	0.000515776480362	SNP	0.280188359052703
chr1:40351032	1	40351032	0.000494350745273	SNP	0.276177972519338
chr1:40351155	1	40351155	0.000774639074997	SNP	0.313475374639747
chr1:40351872	1	40351872	0.000601404539553	SNP	0.29335233789647
chr1:40352070	1	40352070	0.000149642563206	SNP	0.193548022922554
chr1:40352074	1	40352074	3.59983830301e-07	SNP	0.00867493552275034
chr1:40496307	1	40496307	0.000285001976684	SNP	0.231590349582477
chr1:40672293	1	40672293	0.000665375597075	SNP	0.301970856844092
chr1:40719752	1	40719752	0.000906839575091	SNP	0.326530062770248
chr1:41312897	1	41312897	0.000803572287564	SNP	0.31636892510148
chr1:41592429	1	41592429	1.28401099063e-05	SNP	0.0653225446737995
chr1:41592456	1	41592456	2.74799495828e-05	SNP	0.0940041222211935
chr1:41592581	1	41592581	1.91164025568e-05	SNP	0.0792377149063228
chr1:41593002	1	41593002	1.10801795147e-05	SNP	0.0602293834897966
chr1:41593012	1	41593012	1.04978251578e-05	SNP	0.0585070630372547
chr1:41593088	1	41593088	3.3572048098e-05	SNP	0.10353823153093
chr1:41593439	1	41593439	0.000164925171152	SNP	0.199811460607016
chr1:41593811	1	41593811	0.00090649280356	SNP	0.326530062770248
chr1:41800890	1	41800890	0.000913048236638	SNP	0.32679433348463
chr1:41801128	1	41801128	0.000863650847917	SNP	0.322916721821464
chr1:41802943	1	41802943	0.000681062584775	SNP	0.30394007822453
chr1:41803424	1	41803424	0.000832241787132	SNP	0.320045088076606
chr1:41804190	1	41804190	0.000626408758962	SNP	0.296432929894872
chr1:41807555	1	41807555	0.00037362904442	SNP	0.253006669223136
chr1:41808575	1	41808575	0.000436735703187	SNP	0.265454149729683
chr1:41808598	1	41808598	0.000475030211379	SNP	0.272971047473815
chr1:41808867	1	41808867	0.000310954987017	SNP	0.237432076554708
chr1:41810286	1	41810286	0.000552657958583	SNP	0.286462957525417
chr1:41810426	1	41810426	0.000580097346253	SNP	0.28983310164401
chr1:42011238	1	42011238	0.000291111055775	SNP	0.233034133084009
chr1:42011299	1	42011299	0.000577855202685	SNP	0.289522821385872
chr1:42011313	1	42011313	0.000406927542495	SNP	0.259550918855316
chr1:42011450	1	42011450	0.000673305936677	SNP	0.303020993534313
chr1:42011765	1	42011765	0.000616307400675	SNP	0.295137255126318
chr1:42012002	1	42012002	0.000629099680223	SNP	0.296945608762325
chr1:42012136	1	42012136	0.000725502436793	SNP	0.309959505416878
chr1:42012200	1	42012200	0.000432184962071	SNP	0.264211738949934
chr1:42014566	1	42014566	0.000640979420834	SNP	0.298679142632705
chr1:42015967	1	42015967	0.000615050162942	SNP	0.295101406789907
chr1:42016183	1	42016183	0.000258884456602	SNP	0.225812081083136
chr1:42016215	1	42016215	0.000134636977253	SNP	0.184524797967641
chr1:42016450	1	42016450	0.00026532228541	SNP	0.227723305572021
chr1:42016567	1	42016567	0.000238615726163	SNP	0.220714429533687
chr1:42258631	1	42258631	0.000980383368841	SNP	0.3306165625627
chr1:42258691	1	42258691	0.000605937294761	SNP	0.293873322258048
chr1:42329139	1	42329139	0.00012454797719	SNP	0.179197263259723
chr1:42400506	1	42400506	0.000938900565689	SNP	0.328825321833597
chr1:42435594	1	42435594	0.000288672137271	SNP	0.232590651419279
chr1:42440426	1	42440426	0.000981809305407	SNP	0.330651586121133
chr1:42442509	1	42442509	0.000324085918954	SNP	0.241231669662872
chr1:42442853	1	42442853	0.000122688778704	SNP	0.177692171236886
chr1:42443052	1	42443052	0.000462405407929	SNP	0.270653690876149
chr1:42443085	1	42443085	0.000626698326494	SNP	0.296522811351007
chr1:42444199	1	42444199	0.000712777917402	SNP	0.308061508331624
chr1:42444223	1	42444223	0.000653441694503	SNP	0.300505279406896
chr1:42445928	1	42445928	0.000832501241924	SNP	0.320070818274144
chr1:42446273	1	42446273	0.000845215630261	SNP	0.321754793063011
chr1:42446658	1	42446658	0.000169057531427	SNP	0.201498935216245
chr1:42447640	1	42447640	2.62382599682e-05	SNP	0.0921005665751355
chr1:42447678	1	42447678	0.000522485248988	SNP	0.281647892680727
chr1:42447813	1	42447813	6.15871356737e-05	SNP	0.132867425763326
chr1:42448479	1	42448479	0.000542947319998	SNP	0.285091027593526
chr1:42448828	1	42448828	0.000767459960731	SNP	0.313029165930553
chr1:42448865	1	42448865	0.00071001135654	SNP	0.307815416409102
chr1:42449097	1	42449097	0.000781738801628	SNP	0.313890134485644
chr1:42450394	1	42450394	2.51499701874e-05	SNP	0.09050700308243
chr1:42450584	1	42450584	0.000622920638581	SNP	0.295877887608099
chr1:42450879	1	42450879	0.00080199851738	SNP	0.316027358976828
chr1:42451116	1	42451116	0.000575575843696	SNP	0.289148523298496
chr1:42451716	1	42451716	0.000731058929718	SNP	0.310367737210694
chr1:42452916	1	42452916	1.1478019001e-05	SNP	0.061109024494146
chr1:42453867	1	42453867	2.43713112947e-06	SNP	0.0238984877803676
chr1:42454460	1	42454460	2.20513788543e-05	SNP	0.0859165138363603
chr1:42455252	1	42455252	0.000197745919574	SNP	0.211273337119386
chr1:42455410	1	42455410	0.000507507248904	SNP	0.278664581502516
chr1:42456813	1	42456813	0.000271102521227	SNP	0.22865762853213
chr1:42457091	1	42457091	0.000784602630076	SNP	0.314264418949368
chr1:42457207	1	42457207	0.000461533393613	SNP	0.270653690876149
chr1:42501893	1	42501893	0.000172110962682	SNP	0.202581440748177
chr1:42501894	1	42501894	0.00017885384606	SNP	0.2057995409714
chr1:42501941	1	42501941	0.00019756333814	SNP	0.21126983699482
chr1:42929310	1	42929310	0.000887927542804	SNP	0.32473003035568
chr1:43153962	1	43153962	0.000653971435675	SNP	0.30062851072148
chr1:43196623	1	43196623	0.000181315125337	SNP	0.206328924798293
chr1:43213395	1	43213395	0.000680555350599	SNP	0.30394007822453
chr1:43214339	1	43214339	0.000171688202448	SNP	0.202545044018445
chr1:43242586	1	43242586	0.000347727950849	SNP	0.247119934513178
chr1:43324599	1	43324599	0.000141402086402	SNP	0.189179305587589
chr1:43324670	1	43324670	0.000156611238082	SNP	0.196444600347748
chr1:43324802	1	43324802	0.00065600208774	SNP	0.300845974167754
chr1:43324831	1	43324831	0.000102720761472	SNP	0.163814564371995
chr1:43325137	1	43325137	0.000104525109148	SNP	0.165335695482265
chr1:43325138	1	43325138	9.45459303971e-05	SNP	0.158434624186105
chr1:43325212	1	43325212	0.000100208428232	SNP	0.162208120302338
chr1:43636365	1	43636365	0.000945248324125	SNP	0.328984410325215
chr1:43636433	1	43636433	0.000857580964388	SNP	0.322696837845645
chr1:43638767	1	43638767	0.000914284439524	SNP	0.326827249631138
chr1:43683531	1	43683531	0.000306468053161	SNP	0.23629151364545
chr1:43778928	1	43778928	0.000992057990658	SNP	0.330702842588091
chr1:43979135	1	43979135	0.000176636889359	SNP	0.205015758789685
chr1:43986157	1	43986157	0.000396999476872	SNP	0.257799181051445
chr1:43997207	1	43997207	0.000738373898396	SNP	0.31092022665413
chr1:43998049	1	43998049	8.09624296865e-05	SNP	0.148341952102619
chr1:43998958	1	43998958	3.26286979058e-05	SNP	0.102486268290913
chr1:43999183	1	43999183	0.000162421666421	SNP	0.199097885528738
chr1:43999307	1	43999307	5.60246578413e-05	SNP	0.127513375092827
chr1:43999342	1	43999342	1.72105635987e-05	SNP	0.0751796687066551
chr1:43999508	1	43999508	2.25748522123e-05	SNP	0.0868110486471039
chr1:43999524	1	43999524	2.33616390722e-05	SNP	0.0879369335099295
chr1:43999534	1	43999534	1.74659643311e-05	SNP	0.0758190357492988
chr1:43999581	1	43999581	3.30680106848e-05	SNP	0.102675345182296
chr1:43999585	1	43999585	7.56582880143e-05	SNP	0.144511447630273
chr1:43999641	1	43999641	2.83992885655e-05	SNP	0.0957187407549524
chr1:43999656	1	43999656	5.64518258574e-05	SNP	0.127713662708466
chr1:43999672	1	43999672	2.93814188301e-05	SNP	0.096853646698042
chr1:43999741	1	43999741	0.000158000022938	SNP	0.197077448141746
chr1:44000189	1	44000189	2.44693309444e-05	SNP	0.0893448762882031
chr1:44000347	1	44000347	0.000343152352723	SNP	0.24612515363161
chr1:44000552	1	44000552	0.000794800281017	SNP	0.315368284799666
chr1:44000613	1	44000613	0.000737369420415	SNP	0.310810489916362
chr1:44005431	1	44005431	0.000671547194944	SNP	0.302821809980522
chr1:44006683	1	44006683	0.000577188151229	SNP	0.289428362027585
chr1:44008282	1	44008282	0.000739040238418	SNP	0.31092022665413
chr1:44008500	1	44008500	0.000845754455064	SNP	0.321754793063011
chr1:44008506	1	44008506	0.000985113712584	SNP	0.330680531720724
chr1:44027772	1	44027772	0.000110441076747	SNP	0.16995125732506
chr1:44029829	1	44029829	0.000344406874015	SNP	0.246356619850239
chr1:44034388	1	44034388	0.000992758498379	SNP	0.33084003505492
chr1:44034674	1	44034674	0.00090400448077	SNP	0.326349400691714
chr1:44035342	1	44035342	0.000953768382748	SNP	0.329137026747014
chr1:44035645	1	44035645	0.0009625397023	SNP	0.329735428855901
chr1:44035708	1	44035708	0.000985647543059	SNP	0.330680531720724
chr1:44036360	1	44036360	0.000939488651808	SNP	0.328828596634817
chr1:44036776	1	44036776	0.000896647050313	SNP	0.325457728123384
chr1:44041503	1	44041503	0.000146724881663	SNP	0.192014533766516
chr1:44041891	1	44041891	7.45849427728e-05	SNP	0.143811874316535
chr1:44041908	1	44041908	7.29815482765e-05	SNP	0.142287413026096
chr1:44041943	1	44041943	7.39271270427e-05	SNP	0.143383354039608
chr1:44041962	1	44041962	8.54645734035e-05	SNP	0.15239826123473
chr1:44042056	1	44042056	4.12207631637e-05	SNP	0.114075203366169
chr1:44042897	1	44042897	0.000425712815591	SNP	0.263310908359501
chr1:44042909	1	44042909	0.000455161783656	SNP	0.26914671266275
chr1:44209285	1	44209285	0.000579828044944	SNP	0.289779508207669
chr1:44576057	1	44576057	0.000121310922941	SNP	0.176888906916608
chr1:44576312	1	44576312	0.00081078344693	SNP	0.317524125537431
chr1:44592520	1	44592520	2.55595410941e-05	SNP	0.0908711279175747
chr1:44592732	1	44592732	0.000598494076527	SNP	0.292621865170432
chr1:44609706	1	44609706	0.000409663513473	SNP	0.259938555628622
chr1:44875832	1	44875832	0.00042900438613	SNP	0.263767769887953
chr1:45205596	1	45205596	6.25204396417e-06	SNP	0.0449440186100958
chr1:45205735	1	45205735	1.056810114e-05	SNP	0.0587886379675235
chr1:45205930	1	45205930	7.81750877688e-05	SNP	0.146259578275186
chr1:45205940	1	45205940	4.28934702154e-05	SNP	0.115840335968467
chr1:45446068	1	45446068	0.000603173869844	SNP	0.293536357922525
chr1:45570259	1	45570259	0.000868389837459	SNP	0.322987576497539
chr1:45570450	1	45570450	0.000990532534284	SNP	0.330680531720724
chr1:45614667	1	45614667	1.27213227412e-05	SNP	0.065010287280563
chr1:45614813	1	45614813	0.000834573567377	SNP	0.320303028368262
chr1:45614890	1	45614890	0.000369600435419	SNP	0.252085411586694
chr1:45614895	1	45614895	2.20074874508e-06	SNP	0.0224689161375107
chr1:45615086	1	45615086	0.000529437977021	SNP	0.282783589019162
chr1:45621194	1	45621194	0.00038772451104	SNP	0.255523921291816
chr1:45621965	1	45621965	0.000819134097789	SNP	0.318513198215761
chr1:45636964	1	45636964	0.000732698901696	SNP	0.310496436650835
chr1:45663905	1	45663905	0.000181068902841	SNP	0.206328924798293
chr1:45669200	1	45669200	0.00041643601381	SNP	0.261742501232853
chr1:45670257	1	45670257	0.000863544823059	SNP	0.322916721821464
chr1:45860271	1	45860271	0.000894612360108	SNP	0.325364244244085
chr1:45901085	1	45901085	0.000263423342653	SNP	0.227240314029401
chr1:45925258	1	45925258	0.00054667423779	SNP	0.285548443081442
chr1:45925331	1	45925331	0.000855040015224	SNP	0.322399646211634
chr1:45925347	1	45925347	0.000641912587171	SNP	0.298716089940234
chr1:45967509	1	45967509	0.000306574755773	SNP	0.236312562105415
chr1:45967732	1	45967732	0.000472046228112	SNP	0.272307038938137
chr1:46185382	1	46185382	0.000663166848658	SNP	0.30193633646526
chr1:46229679	1	46229679	0.000258551014477	SNP	0.225785932329451
chr1:46280539	1	46280539	0.000166546787157	SNP	0.200509791507824
chr1:46359494	1	46359494	0.000928456644294	SNP	0.327963863425733
chr1:46387985	1	46387985	0.000965021757811	SNP	0.32992395846258
chr1:46622162	1	46622162	0.000669176873466	SNP	0.302575155407828
chr1:47033442	1	47033442	0.000859967376758	SNP	0.322696837845645
chr1:47166076	1	47166076	0.000156435502326	SNP	0.196360435482582
chr1:47193989	1	47193989	0.000641090040739	SNP	0.298679142632705
chr1:47197974	1	47197974	0.0002134038417	SNP	0.214995716012393
chr1:47202580	1	47202580	0.000721359805735	SNP	0.309279541930893
chr1:47202598	1	47202598	7.87327228009e-05	SNP	0.146666152453482
chr1:47249322	1	47249322	0.000498384154458	SNP	0.277129855024918
chr1:47249323	1	47249323	0.000433492768068	SNP	0.264505555440981
chr1:47266737	1	47266737	2.04634258693e-06	SNP	0.0217117933344037
chr1:47270357	1	47270357	0.000614674416913	SNP	0.295055468330886
chr1:47271648	1	47271648	0.000357100459205	SNP	0.249344591800631
chr1:47272064	1	47272064	0.000426903178551	SNP	0.263674265309626
chr1:47272348	1	47272348	0.000450550288334	SNP	0.268017399218699
chr1:47272675	1	47272675	0.000287501801244	SNP	0.232321322146509
chr1:47272825	1	47272825	0.000487989201226	SNP	0.275077148936977
chr1:47273422	1	47273422	0.000318263734675	SNP	0.239636904478986
chr1:47275229	1	47275229	0.000292873347056	SNP	0.233277808008324
chr1:47355914	1	47355914	0.000254285733407	SNP	0.224866682718676
chr1:47484052	1	47484052	0.000813483616486	SNP	0.31788650741477
chr1:47540781	1	47540781	0.00084133097103	SNP	0.321219234796131
chr1:47620658	1	47620658	0.000270049391709	SNP	0.228645977600642
chr1:47725523	1	47725523	0.00063444026079	SNP	0.297513495199235
chr1:47831942	1	47831942	0.000919473692043	SNP	0.327582769516068
chr1:47856656	1	47856656	0.000935619252177	SNP	0.328554284267213
chr1:47870097	1	47870097	0.000954196536473	SNP	0.329137026747014
chr1:47882710	1	47882710	8.18257337669e-05	SNP	0.149126197207438
chr1:47908060	1	47908060	0.000835884162043	SNP	0.320440071356021
chr1:48049572	1	48049572	0.000897440160899	SNP	0.325525315222884
chr1:48442504	1	48442504	1.59474237404e-05	SNP	0.0727035059369382
chr1:48442513	1	48442513	1.5080840578e-05	SNP	0.0711181560836473
chr1:48442514	1	48442514	1.58552592094e-05	SNP	0.0726262413987275
chr1:48442804	1	48442804	0.000108069912415	SNP	0.168306739651025
chr1:48443589	1	48443589	1.60467796254e-06	SNP	0.0181241433429131
chr1:48443853	1	48443853	2.66196547661e-05	SNP	0.0924108114927149
chr1:48444102	1	48444102	2.80479654881e-05	SNP	0.0949648111222935
chr1:48445553	1	48445553	2.61853845871e-05	SNP	0.0921005665751355
chr1:48447213	1	48447213	2.73925064515e-05	SNP	0.0938128253298947
chr1:48448183	1	48448183	2.08019895896e-06	SNP	0.0218642409833171
chr1:48449438	1	48449438	9.08507678779e-07	SNP	0.0131437982317026
chr1:48449851	1	48449851	2.87313026005e-05	SNP	0.0962187260489339
chr1:48450100	1	48450100	4.6443298854e-06	SNP	0.0373569624109238
chr1:48450914	1	48450914	8.98391490487e-06	SNP	0.0543991767056141
chr1:48451224	1	48451224	1.9810506418e-06	SNP	0.0214784752805022
chr1:48451592	1	48451592	2.06820690762e-06	SNP	0.0218642409833171
chr1:48451894	1	48451894	3.21377117381e-05	SNP	0.101721435165133
chr1:48452736	1	48452736	2.76775661914e-05	SNP	0.094354363212729
chr1:48453157	1	48453157	3.60064893184e-05	SNP	0.107806417485455
chr1:48453782	1	48453782	5.59174472089e-05	SNP	0.127405337359297
chr1:48454026	1	48454026	0.000224197357082	SNP	0.217465446829763
chr1:48509061	1	48509061	0.000731057719956	SNP	0.310367737210694
chr1:48509062	1	48509062	0.000728721238093	SNP	0.310348767887597
chr1:48941431	1	48941431	0.000740421366418	SNP	0.311138476204563
chr1:48966327	1	48966327	0.000670620407063	SNP	0.30279083667416
chr1:48967792	1	48967792	0.000873752503509	SNP	0.323512190857732
chr1:48967800	1	48967800	0.000571496071661	SNP	0.288907433692579
chr1:48967812	1	48967812	6.80148128875e-05	SNP	0.13907497699133
chr1:48967817	1	48967817	1.26564472548e-06	SNP	0.0153328087395044
chr1:48967820	1	48967820	0.000958527022923	SNP	0.329621774596018
chr1:48967861	1	48967861	0.000998986951613	SNP	0.331111690839802
chr1:49013434	1	49013434	0.000529884381436	SNP	0.282996628165587
chr1:49013547	1	49013547	0.000562442764484	SNP	0.288162398820157
chr1:49013609	1	49013609	0.00064536126383	SNP	0.299076860241022
chr1:49015884	1	49015884	0.000314760152397	SNP	0.238635463663618
chr1:49435133	1	49435133	7.25272984196e-05	SNP	0.142004235100232
chr1:49435928	1	49435928	0.000998393005252	SNP	0.331111690839802
chr1:49435975	1	49435975	7.57084637248e-06	SNP	0.0499595032146244
chr1:49447736	1	49447736	0.000650297995948	SNP	0.299823996321265
chr1:49654305	1	49654305	0.00018978406791	SNP	0.208556509984434
chr1:49721332	1	49721332	0.000490632311303	SNP	0.275500053580474
chr1:49721557	1	49721557	0.000362567839166	SNP	0.250483353421812
chr1:49779143	1	49779143	2.13102898417e-05	SNP	0.0845625971176606
chr1:49780270	1	49780270	0.000984936423563	SNP	0.330680531720724
chr1:49780289	1	49780289	0.000907934432057	SNP	0.326550799381937
chr1:49788274	1	49788274	0.000630516155352	SNP	0.297082809927429
chr1:49801076	1	49801076	3.66731607995e-05	SNP	0.108514860272753
chr1:49801098	1	49801098	0.000170134734156	SNP	0.201912758382673
chr1:49801389	1	49801389	0.000222013281369	SNP	0.217008467044873
chr1:50108795	1	50108795	0.000928570092393	SNP	0.327963863425733
chr1:50138619	1	50138619	0.00045673716506	SNP	0.26943586255156
chr1:50139170	1	50139170	0.000191806679111	SNP	0.208945609855714
chr1:50139605	1	50139605	1.18071243937e-05	SNP	0.0624145672111756
chr1:50139610	1	50139610	0.000243779455304	SNP	0.22200628728585
chr1:50140821	1	50140821	0.000684216066931	SNP	0.304471904125387
chr1:50140832	1	50140832	0.000575749276766	SNP	0.289148523298496
chr1:50141634	1	50141634	0.000508437431936	SNP	0.278821220622751
chr1:50141635	1	50141635	7.55431396244e-06	SNP	0.049905734824475
chr1:50522466	1	50522466	0.000117629637808	SNP	0.174734085963907
chr1:50522474	1	50522474	0.000115143276451	SNP	0.173172993940466
chr1:50522499	1	50522499	7.77715129134e-05	SNP	0.146121993910706
chr1:50522535	1	50522535	0.000220189438441	SNP	0.216679835592532
chr1:50522591	1	50522591	7.89311999736e-05	SNP	0.146746080260632
chr1:50522635	1	50522635	0.000183698230548	SNP	0.206595278782679
chr1:50522728	1	50522728	5.54552605947e-05	SNP	0.126744489213196
chr1:50522778	1	50522778	5.484686492e-05	SNP	0.126095611707542
chr1:50522930	1	50522930	5.89228130338e-05	SNP	0.130186543386736
chr1:50522950	1	50522950	5.13477373318e-05	SNP	0.122991509864234
chr10:350042	10	350042	0.000423485977384	SNP	0.263152451792863
chr10:437777	10	437777	2.49773113862e-05	SNP	0.0901126746348293
chr10:455816	10	455816	0.000734773575776	SNP	0.310517938298328
chr10:456476	10	456476	7.78908352468e-05	SNP	0.146259578275186
chr10:456755	10	456755	0.000980963384128	SNP	0.330640463830273
chr10:456757	10	456757	1.78754024876e-06	SNP	0.0197766974120046
chr10:458286	10	458286	0.000495438550761	SNP	0.276354085679109
chr10:467839	10	467839	0.000345638598526	SNP	0.246511440923885
chr10:618862	10	618862	0.000149798286983	SNP	0.193602095157689
chr10:620668	10	620668	7.26730739254e-05	SNP	0.142004235100232
chr10:620931	10	620931	0.000712161428452	SNP	0.307958366650185
chr10:621366	10	621366	0.000663595560823	SNP	0.301953239753831
chr10:621377	10	621377	0.000700564554889	SNP	0.306470491234469
chr10:621478	10	621478	0.000604767390569	SNP	0.293738372859432
chr10:621482	10	621482	0.00068190927398	SNP	0.304081930718227
chr10:621719	10	621719	0.000671617995329	SNP	0.302827776809568
chr10:621737	10	621737	0.000191620248064	SNP	0.208818954682482
chr10:621820	10	621820	0.000451825423912	SNP	0.268239777154368
chr10:621822	10	621822	0.000453579968678	SNP	0.268670457944049
chr10:621923	10	621923	0.000482687566842	SNP	0.274192377399403
chr10:622731	10	622731	0.000449787539187	SNP	0.267937380107593
chr10:623195	10	623195	0.000470640016032	SNP	0.272115648230894
chr10:623499	10	623499	0.000832570423412	SNP	0.320070818274144
chr10:623500	10	623500	0.000912017269854	SNP	0.326769244207323
chr10:623541	10	623541	0.000842069228441	SNP	0.321356390208885
chr10:623553	10	623553	0.000332742596657	SNP	0.243413746462832
chr10:645775	10	645775	0.000404344827582	SNP	0.25926116079639
chr10:782030	10	782030	0.000406209930552	SNP	0.25945463873796
chr10:782036	10	782036	4.86358922993e-05	SNP	0.120421113840228
chr10:789292	10	789292	0.0009963884219	SNP	0.331048843494546
chr10:789892	10	789892	0.000935889799037	SNP	0.328554284267213
chr10:790093	10	790093	0.000540741070638	SNP	0.284640844606573
chr10:790342	10	790342	0.000846226690582	SNP	0.321754793063011
chr10:791094	10	791094	8.26554907202e-05	SNP	0.149676017681147
chr10:791098	10	791098	6.79446259162e-05	SNP	0.13903071829865
chr10:794923	10	794923	0.000103430040562	SNP	0.164450707908151
chr10:800320	10	800320	0.000110074600252	SNP	0.169826362980862
chr10:801258	10	801258	0.000613324392142	SNP	0.294767546887277
chr10:801610	10	801610	0.000692082152428	SNP	0.305543463268975
chr10:802429	10	802429	0.000163852505356	SNP	0.199625743395266
chr10:1284566	10	1284566	0.00011687127274	SNP	0.174303561473345
chr10:1284818	10	1284818	7.07706192508e-05	SNP	0.141455892065381
chr10:1284831	10	1284831	8.55565322874e-05	SNP	0.152432296266811
chr10:1284978	10	1284978	7.91127716414e-05	SNP	0.146971899668069
chr10:1285095	10	1285095	7.29182158313e-05	SNP	0.142257129546067
chr10:1285121	10	1285121	6.8443949963e-05	SNP	0.139280209024245
chr10:1285133	10	1285133	6.93456418988e-05	SNP	0.139954441693257
chr10:1285210	10	1285210	6.55763695359e-05	SNP	0.136668800097079
chr10:1475283	10	1475283	0.000271832051917	SNP	0.228680550244023
chr10:1475290	10	1475290	0.000239672591211	SNP	0.221080948471084
chr10:2052293	10	2052293	9.32957652902e-05	SNP	0.15738489889193
chr10:2052298	10	2052298	0.000101707317603	SNP	0.163236119259184
chr10:2099422	10	2099422	0.000139047151517	SNP	0.187418840580637
chr10:2106419	10	2106419	0.0006704262517	SNP	0.302749104099845
chr10:2106909	10	2106909	0.000475113756804	SNP	0.272971047473815
chr10:2130696	10	2130696	8.30308886391e-06	SNP	0.0522735346993446
chr10:2131941	10	2131941	0.000354780570978	SNP	0.249151337805575
chr10:2141372	10	2141372	0.000212361999219	SNP	0.214896244462498
chr10:2142590	10	2142590	0.000184595819192	SNP	0.207013645555519
chr10:2143349	10	2143349	0.000936933032492	SNP	0.328662874341398
chr10:2143350	10	2143350	0.000844967359595	SNP	0.321754793063011
chr10:2143527	10	2143527	0.000221175726394	SNP	0.217008467044873
chr10:2161590	10	2161590	0.000705721761841	SNP	0.307063098138537
chr10:2162761	10	2162761	0.000182177593426	SNP	0.206388315980433
chr10:2215054	10	2215054	0.000946980641187	SNP	0.328996257471086
chr10:2217660	10	2217660	0.000601335200517	SNP	0.29335233789647
chr10:2294759	10	2294759	0.000300501565558	SNP	0.235040280824212
chr10:2361628	10	2361628	0.000508481827901	SNP	0.278821220622751
chr10:2387508	10	2387508	0.000617467007001	SNP	0.295348290579668
chr10:2435212	10	2435212	0.000199352739999	SNP	0.211487763776531
chr10:2446672	10	2446672	0.000362748745807	SNP	0.250483353421812
chr10:2446738	10	2446738	0.000853244917056	SNP	0.322248961915857
chr10:2460638	10	2460638	0.000119298618656	SNP	0.175990211410737
chr10:2460798	10	2460798	0.000134026256773	SNP	0.183984509359356
chr10:2460967	10	2460967	7.36674780956e-05	SNP	0.14320257636098
chr10:2479653	10	2479653	0.000567596344299	SNP	0.288536430905866
chr10:2479660	10	2479660	0.000495482835456	SNP	0.276354085679109
chr10:2479676	10	2479676	5.35125735766e-05	SNP	0.125002755959678
chr10:2479830	10	2479830	0.000342330074189	SNP	0.246120272231007
chr10:2479950	10	2479950	2.83970363945e-05	SNP	0.0957187407549524
chr10:2480079	10	2480079	0.000493565637297	SNP	0.276007107125872
chr10:2480105	10	2480105	2.3685673191e-05	SNP	0.0886474433185347
chr10:2480203	10	2480203	0.000568438497298	SNP	0.288753905594731
chr10:2480209	10	2480209	0.000503081060868	SNP	0.27819096194382
chr10:2480212	10	2480212	0.000533139059426	SNP	0.283295889433515
chr10:2480249	10	2480249	0.000635059730432	SNP	0.297595160049271
chr10:2480302	10	2480302	1.66800165106e-05	SNP	0.0737632997838847
chr10:2480313	10	2480313	0.000637751148962	SNP	0.298196856688463
chr10:2480400	10	2480400	0.000165666710424	SNP	0.200180171224933
chr10:2480415	10	2480415	0.000177108376514	SNP	0.205015758789685
chr10:2497791	10	2497791	0.000427446071083	SNP	0.263674879371378
chr10:2509920	10	2509920	0.000919531337564	SNP	0.327583699431885
chr10:2512977	10	2512977	0.000771293606068	SNP	0.313268921563208
chr10:2519696	10	2519696	0.000222695654441	SNP	0.217008467044873
chr10:2520752	10	2520752	0.000367369006991	SNP	0.25165926988895
chr10:2521168	10	2521168	0.00071988132956	SNP	0.309153419153833
chr10:2521435	10	2521435	0.000664467644948	SNP	0.301953239753831
chr10:2525413	10	2525413	6.80666241348e-05	SNP	0.13907497699133
chr10:2525447	10	2525447	7.80471057033e-05	SNP	0.146259578275186
chr10:2527752	10	2527752	0.000992033400863	SNP	0.330702842588091
chr10:2527950	10	2527950	0.000872320745201	SNP	0.323344812767017
chr10:2528017	10	2528017	0.00090772394016	SNP	0.326550799381937
chr10:2528018	10	2528018	0.000917796644099	SNP	0.327321608144476
chr10:2528030	10	2528030	0.000935691617683	SNP	0.328554284267213
chr10:2528105	10	2528105	0.000978034288374	SNP	0.330372389678701
chr10:2528302	10	2528302	0.000920857172613	SNP	0.327737387064069
chr10:2649609	10	2649609	0.000157077238272	SNP	0.196643280197252
chr10:2670438	10	2670438	0.000278137551968	SNP	0.230529061113915
chr10:2733218	10	2733218	0.000115153128146	SNP	0.173172993940466
chr10:2745229	10	2745229	0.000199491772959	SNP	0.211511933265681
chr10:2754575	10	2754575	5.74508548947e-05	SNP	0.128943404674645
chr10:2784944	10	2784944	7.1459885784e-05	SNP	0.141717023583964
chr10:2824875	10	2824875	0.000971271148071	SNP	0.330166925260307
chr10:2909422	10	2909422	0.000475332176636	SNP	0.272971047473815
chr10:3121005	10	3121005	0.000573354429591	SNP	0.288980331400762
chr10:3222159	10	3222159	0.000202433077795	SNP	0.212359826520141
chr10:3234626	10	3234626	0.00069783069784	SNP	0.306360777262985
chr10:3293697	10	3293697	0.000728430278587	SNP	0.310348767887597
chr10:3306498	10	3306498	0.000241985672305	SNP	0.221597322958136
chr10:3553805	10	3553805	0.000868950390604	SNP	0.322987576497539
chr10:3556778	10	3556778	0.000961887618766	SNP	0.329735428855901
chr10:3557448	10	3557448	0.000867406928865	SNP	0.322987576497539
chr10:3557540	10	3557540	0.000893162095727	SNP	0.325241458006926
chr10:3583845	10	3583845	0.00019462559907	SNP	0.210017710647502
chr10:3593543	10	3593543	0.000584836910093	SNP	0.290769119213267
chr10:3600692	10	3600692	3.2450494393e-05	SNP	0.102414121630067
chr10:3600699	10	3600699	7.81517514966e-05	SNP	0.146259578275186
chr10:3600703	10	3600703	8.45139324293e-05	SNP	0.151552676761921
chr10:3600704	10	3600704	8.42222875993e-05	SNP	0.151362021882003
chr10:3605574	10	3605574	0.00099738575175	SNP	0.331111690839802
chr10:3612193	10	3612193	0.000238306147285	SNP	0.220565179162996
chr10:3701202	10	3701202	7.76954939791e-05	SNP	0.146071381552646
chr10:3701246	10	3701246	0.000465096137691	SNP	0.271142256544708
chr10:3701322	10	3701322	0.000636634340659	SNP	0.29786185174824
chr10:3701371	10	3701371	0.000228202953065	SNP	0.218765994643704
chr10:3701448	10	3701448	0.000285549241844	SNP	0.231718771921343
chr10:3701574	10	3701574	0.000593985490866	SNP	0.292024100305261
chr10:3701588	10	3701588	0.000266872498513	SNP	0.227870945335178
chr10:3701799	10	3701799	0.00047951268789	SNP	0.273545444012681
chr10:3701817	10	3701817	0.000488689279083	SNP	0.27517711780884
chr10:3701877	10	3701877	0.000671488108649	SNP	0.302821809980522
chr10:3702012	10	3702012	0.000236440011654	SNP	0.220311049725637
chr10:3702024	10	3702024	0.000277178744015	SNP	0.230520270468019
chr10:3702032	10	3702032	0.000207476740638	SNP	0.213649018445745
chr10:3702212	10	3702212	0.000406460974076	SNP	0.25949278029322
chr10:3702238	10	3702238	0.000188762198717	SNP	0.208556509984434
chr10:3702850	10	3702850	0.000258368098498	SNP	0.22569242082469
chr10:3703788	10	3703788	0.00035890804577	SNP	0.249720105321138
chr10:3703796	10	3703796	0.000398138197045	SNP	0.257799181051445
chr10:3703816	10	3703816	0.000593368496191	SNP	0.291951979765715
chr10:3703872	10	3703872	0.000426506640743	SNP	0.26354748317535
chr10:3703897	10	3703897	0.000430365910747	SNP	0.264058779054369
chr10:3703904	10	3703904	0.000420262144455	SNP	0.262652234977362
chr10:3703984	10	3703984	0.00060687650216	SNP	0.293923638817175
chr10:3704010	10	3704010	0.000649427435769	SNP	0.299724432968858
chr10:3704088	10	3704088	0.000427648843056	SNP	0.263674879371378
chr10:3704110	10	3704110	0.000412411280099	SNP	0.260560393297795
chr10:3704147	10	3704147	0.000173950323784	SNP	0.203531613169112
chr10:3704171	10	3704171	0.000435900775669	SNP	0.265278838826685
chr10:3704192	10	3704192	0.000209874768235	SNP	0.214407131843511
chr10:3704245	10	3704245	0.000453319981547	SNP	0.268644759757404
chr10:3704322	10	3704322	0.000410926506805	SNP	0.260305114532525
chr10:3704325	10	3704325	0.0004504763217	SNP	0.268000182873228
chr10:3704383	10	3704383	0.00041943529884	SNP	0.262403884013461
chr10:3704615	10	3704615	0.000235250467182	SNP	0.220073344589986
chr10:3704620	10	3704620	0.000233030205463	SNP	0.219769415956576
chr10:3704621	10	3704621	0.000228014699566	SNP	0.218691190992689
chr10:3704659	10	3704659	0.000213801834903	SNP	0.214995716012393
chr10:3704688	10	3704688	0.000441402303016	SNP	0.266174242371041
chr10:3704714	10	3704714	0.000435234486635	SNP	0.265053520482972
chr10:3704723	10	3704723	0.000387447304304	SNP	0.255447295107281
chr10:3704767	10	3704767	0.000398018873181	SNP	0.257799181051445
chr10:3704873	10	3704873	0.000515469841833	SNP	0.280188359052703
chr10:3704883	10	3704883	0.000410387542756	SNP	0.260057906561412
chr10:3704891	10	3704891	0.000397284859385	SNP	0.257799181051445
chr10:3704893	10	3704893	0.000384662100331	SNP	0.25500514893474
chr10:3704901	10	3704901	0.000438913266483	SNP	0.265738517013536
chr10:3704909	10	3704909	0.000296829452968	SNP	0.23419926466674
chr10:3705977	10	3705977	0.000338115096487	SNP	0.245311862767064
chr10:3706051	10	3706051	1.29920320149e-06	SNP	0.0155284445108981
chr10:3706142	10	3706142	0.000649811546237	SNP	0.299753800970817
chr10:3706174	10	3706174	2.14865159072e-05	SNP	0.0849786278962953
chr10:3706476	10	3706476	0.000376874449273	SNP	0.253490971550674
chr10:3706480	10	3706480	0.000385466234628	SNP	0.255175558567638
chr10:3706492	10	3706492	3.67390816442e-05	SNP	0.108617272725737
chr10:3706625	10	3706625	0.000312096904934	SNP	0.237727257797911
chr10:3706695	10	3706695	0.000448969112027	SNP	0.267937380107593
chr10:3707105	10	3707105	0.000381841881156	SNP	0.254371949990638
chr10:3707212	10	3707212	4.45899344243e-05	SNP	0.117378370380343
chr10:3708804	10	3708804	6.18300023731e-05	SNP	0.133214443930106
chr10:3710091	10	3710091	0.00052430242575	SNP	0.282061473249524
chr10:3710095	10	3710095	0.00054769419602	SNP	0.28561076050717
chr10:3710111	10	3710111	0.000537443080737	SNP	0.284273605562433
chr10:3735462	10	3735462	0.000436285716358	SNP	0.265393559885293
chr10:3760295	10	3760295	0.000724675334224	SNP	0.309847621262815
chr10:3793510	10	3793510	3.90596107907e-06	SNP	0.033356106248781
chr10:3844883	10	3844883	0.000407357679077	SNP	0.259571676887374
chr10:3864015	10	3864015	0.000566387338202	SNP	0.288443078885679
chr10:3866256	10	3866256	0.000650241648585	SNP	0.299821240967436
chr10:3872550	10	3872550	0.000192772423786	SNP	0.209466563731654
chr10:3872986	10	3872986	0.000753054417523	SNP	0.31160237868258
chr10:3873612	10	3873612	5.8183500777e-05	SNP	0.129281802969034
chr10:3874816	10	3874816	0.000877446313172	SNP	0.323930183223336
chr10:3874962	10	3874962	0.000951515432849	SNP	0.329137026747014
chr10:3874999	10	3874999	0.000895262670527	SNP	0.325364244244085
chr10:3876210	10	3876210	0.000377245251406	SNP	0.253551619635625
chr10:4064145	10	4064145	0.00021185148333	SNP	0.214874140491289
chr10:4181060	10	4181060	0.000763269166826	SNP	0.312366071646549
chr10:4181286	10	4181286	0.000400360147456	SNP	0.258128085248382
chr10:4383498	10	4383498	0.000399772953731	SNP	0.258029792385324
chr10:4390713	10	4390713	0.000614649379378	SNP	0.295055468330886
chr10:4406439	10	4406439	0.000333919377006	SNP	0.243813453242402
chr10:4414025	10	4414025	0.000344494140051	SNP	0.246356619850239
chr10:4414101	10	4414101	0.000513367303738	SNP	0.279722066999228
chr10:4435685	10	4435685	0.00038277115495	SNP	0.254563645924707
chr10:4441213	10	4441213	0.00038425265389	SNP	0.254935510631239
chr10:4442168	10	4442168	0.000463343212193	SNP	0.270925581139271
chr10:4484146	10	4484146	0.000185141766268	SNP	0.207019613412917
chr10:4508190	10	4508190	0.000807805864231	SNP	0.317146095501137
chr10:4533226	10	4533226	0.000269996667112	SNP	0.228645977600642
chr10:4593813	10	4593813	0.000289914037899	SNP	0.232608374160558
chr10:4593897	10	4593897	0.000245881248609	SNP	0.222792037100815
chr10:4595019	10	4595019	0.000298412889334	SNP	0.234361293201048
chr10:4595771	10	4595771	0.000185349860812	SNP	0.207101630520216
chr10:4595951	10	4595951	0.000257467207103	SNP	0.225506036600853
chr10:4596509	10	4596509	6.22764463927e-05	SNP	0.133533298997269
chr10:4596776	10	4596776	2.23060919191e-05	SNP	0.0862010602410132
chr10:4600501	10	4600501	0.000788046489008	SNP	0.314770601997337
chr10:4605954	10	4605954	7.11902606101e-05	SNP	0.14164295062306
chr10:4605976	10	4605976	0.000142020984993	SNP	0.189442352673742
chr10:4605987	10	4605987	0.000731815963519	SNP	0.310429165852939
chr10:4606657	10	4606657	0.000450330374069	SNP	0.267966921399314
chr10:4606667	10	4606667	0.0004042659256	SNP	0.25926116079639
chr10:4606677	10	4606677	0.000573490653924	SNP	0.288980331400762
chr10:4606865	10	4606865	0.000985688213841	SNP	0.330680531720724
chr10:4607075	10	4607075	0.000829145927404	SNP	0.319724868326859
chr10:4607076	10	4607076	0.000862648109981	SNP	0.322851043148442
chr10:4749183	10	4749183	0.00056001574695	SNP	0.287779197926135
chr10:4749308	10	4749308	0.000270090246507	SNP	0.228645977600642
chr10:4749327	10	4749327	0.000321041137455	SNP	0.240366407154935
chr10:4751896	10	4751896	0.000462279809488	SNP	0.270653690876149
chr10:4761144	10	4761144	0.000870269435874	SNP	0.323147219973696
chr10:4761329	10	4761329	0.000908580796097	SNP	0.326550799381937
chr10:4766696	10	4766696	0.0003656624417	SNP	0.2512212832611
chr10:4768169	10	4768169	0.000921218829248	SNP	0.327772897396535
chr10:4834574	10	4834574	0.0006862455846	SNP	0.304737120243416
chr10:4834575	10	4834575	0.000710384645914	SNP	0.307815416409102
chr10:4838631	10	4838631	9.25594593727e-05	SNP	0.156901361834674
chr10:4856628	10	4856628	0.000206299448297	SNP	0.213328589376783
chr10:4888335	10	4888335	0.000475935932131	SNP	0.273101654763292
chr10:4888633	10	4888633	0.000207538548054	SNP	0.213649018445745
chr10:4888838	10	4888838	0.000297291241284	SNP	0.234284115735013
chr10:4888916	10	4888916	0.000301444081478	SNP	0.235344519308023
chr10:4889126	10	4889126	0.000324518232943	SNP	0.241316790816158
chr10:4889882	10	4889882	0.000292276338402	SNP	0.233277808008324
chr10:4890099	10	4890099	0.000873130406601	SNP	0.323469601275544
chr10:4890430	10	4890430	0.0001265216851	SNP	0.180362501131507
chr10:4890456	10	4890456	0.000122438472943	SNP	0.177537291868777
chr10:4890497	10	4890497	0.000124333666737	SNP	0.178975441716479
chr10:4890618	10	4890618	7.08625451607e-05	SNP	0.141468462951092
chr10:4890774	10	4890774	0.000128578091483	SNP	0.18114254994426
chr10:4890991	10	4890991	3.91732097307e-05	SNP	0.111884946433701
chr10:4891687	10	4891687	0.000710507041352	SNP	0.307815416409102
chr10:4894933	10	4894933	9.8957950041e-05	SNP	0.161419888100354
chr10:4895017	10	4895017	6.68507641881e-05	SNP	0.137685671999545
chr10:4895239	10	4895239	0.000106393079871	SNP	0.167067260823541
chr10:4895274	10	4895274	0.000107089288212	SNP	0.167590689110288
chr10:4896411	10	4896411	9.87026606217e-05	SNP	0.161260472074495
chr10:4896481	10	4896481	9.84831242785e-05	SNP	0.161260472074495
chr10:4896744	10	4896744	9.59871136383e-05	SNP	0.159458009857967
chr10:4896762	10	4896762	6.30695046963e-05	SNP	0.13431293002683
chr10:4897358	10	4897358	5.87637240857e-05	SNP	0.129929982131036
chr10:4897713	10	4897713	0.000113954029671	SNP	0.17210895501315
chr10:5123908	10	5123908	0.000142214011298	SNP	0.189498880673018
chr10:5124014	10	5124014	0.00016074025451	SNP	0.198498773917809
chr10:5134935	10	5134935	1.58671521463e-05	SNP	0.0726262413987275
chr10:5137220	10	5137220	0.000510148387762	SNP	0.279000217987692
chr10:5147728	10	5147728	0.000956500679224	SNP	0.329321999849735
chr10:5155774	10	5155774	0.000469424791425	SNP	0.271853679216679
chr10:5155816	10	5155816	0.000474744799386	SNP	0.272970784434209
chr10:5158651	10	5158651	0.000963413587924	SNP	0.329746836194861
chr10:5158856	10	5158856	0.000628728401975	SNP	0.296836682532325
chr10:5159095	10	5159095	0.0006634004975	SNP	0.301953239753831
chr10:5159175	10	5159175	0.000655549090612	SNP	0.300845974167754
chr10:5159417	10	5159417	0.000603665517293	SNP	0.29364109702781
chr10:5159510	10	5159510	0.00058953513897	SNP	0.291427338896575
chr10:5159679	10	5159679	0.000545186251596	SNP	0.285548443081442
chr10:5380852	10	5380852	0.000931876193924	SNP	0.328283133158848
chr10:5382159	10	5382159	0.000444089801103	SNP	0.266814146103555
chr10:5382433	10	5382433	0.00046588196044	SNP	0.271254997805292
chr10:5382481	10	5382481	0.000531581838983	SNP	0.283262410153795
chr10:5382584	10	5382584	0.000485763228377	SNP	0.27458070823961
chr10:5382650	10	5382650	0.000456630811687	SNP	0.269399822843036
chr10:5382715	10	5382715	0.000448662238491	SNP	0.267937380107593
chr10:5382764	10	5382764	0.000507368950797	SNP	0.278664581502516
chr10:5382770	10	5382770	0.000464383224381	SNP	0.271001946349263
chr10:5382772	10	5382772	0.000424493464735	SNP	0.263280126840906
chr10:5382856	10	5382856	0.000482798170851	SNP	0.274192377399403
chr10:5383015	10	5383015	0.00048289116727	SNP	0.274192377399403
chr10:5383246	10	5383246	0.000554145470908	SNP	0.286718113292857
chr10:5383419	10	5383419	0.00053039163384	SNP	0.283067852648046
chr10:5403846	10	5403846	0.000490677608602	SNP	0.275500053580474
chr10:5651614	10	5651614	0.000300103770693	SNP	0.234945254209968
chr10:5661482	10	5661482	0.000901487124544	SNP	0.325963799758391
chr10:5661484	10	5661484	0.000977689620356	SNP	0.330372389678701
chr10:5776044	10	5776044	0.000278758884173	SNP	0.230623922073858
chr10:5776724	10	5776724	0.000401096502262	SNP	0.258283243150866
chr10:5832281	10	5832281	0.000682478608452	SNP	0.304199073306613
chr10:6041776	10	6041776	0.000155995756005	SNP	0.196263730867879
chr10:6042134	10	6042134	0.000905563605158	SNP	0.326530062770248
chr10:6042478	10	6042478	0.0009397644017	SNP	0.328864483158163
chr10:6043192	10	6043192	0.000513994122783	SNP	0.279833059124807
chr10:6043234	10	6043234	0.000526268059699	SNP	0.28231703442906
chr10:6080627	10	6080627	0.000543002064573	SNP	0.285091027593526
chr10:6103994	10	6103994	0.000430054475433	SNP	0.264031579235471
chr10:6115501	10	6115501	3.95027677895e-05	SNP	0.11212676968959
chr10:6115506	10	6115506	4.51642685535e-05	SNP	0.118062551762002
chr10:6115522	10	6115522	3.13650159863e-05	SNP	0.100318113196801
chr10:6115975	10	6115975	2.1621459384e-05	SNP	0.0853179034199443
chr10:6116006	10	6116006	1.75714668704e-05	SNP	0.0760081289049677
chr10:6116030	10	6116030	1.89806044377e-05	SNP	0.079011173337366
chr10:6190004	10	6190004	0.000538107444521	SNP	0.284471248846497
chr10:6190058	10	6190058	0.000651856283317	SNP	0.300240121352776
chr10:6190157	10	6190157	0.000774931732642	SNP	0.313475374639747
chr10:6392176	10	6392176	0.000855248246877	SNP	0.322420509741607
chr10:6504687	10	6504687	0.000441236016508	SNP	0.266173609902165
chr10:6504941	10	6504941	3.9363627818e-05	SNP	0.112023286735942
chr10:6504944	10	6504944	3.39663986029e-05	SNP	0.104214461093263
chr10:6504963	10	6504963	3.69340488538e-05	SNP	0.108828141394643
chr10:6505815	10	6505815	0.000127335750406	SNP	0.180847665232488
chr10:6530552	10	6530552	8.23410765515e-05	SNP	0.14954315659673
chr10:6530620	10	6530620	0.000110622867754	SNP	0.170055146304614
chr10:6580805	10	6580805	0.000894846847301	SNP	0.325364244244085
chr10:6585914	10	6585914	0.000485308749763	SNP	0.27451755156808
chr10:6611237	10	6611237	0.000337036722411	SNP	0.244827203405877
chr10:6613604	10	6613604	9.22939552864e-05	SNP	0.156869073538565
chr10:6637460	10	6637460	0.000860585406475	SNP	0.322699811391967
chr10:6738559	10	6738559	0.000412555576052	SNP	0.260560393297795
chr10:6772227	10	6772227	0.00014753234346	SNP	0.192361235185717
chr10:6775942	10	6775942	0.000465310550649	SNP	0.271187572316004
chr10:6794147	10	6794147	0.000526296516074	SNP	0.28231703442906
chr10:6808267	10	6808267	0.000442070187406	SNP	0.266299618062436
chr10:6909080	10	6909080	0.000485158357949	SNP	0.27451755156808
chr10:7010644	10	7010644	0.000729551076349	SNP	0.310348767887597
chr10:7343978	10	7343978	0.000791226019734	SNP	0.315027335261574
chr10:7349483	10	7349483	0.000122149337472	SNP	0.177332147811299
chr10:7376829	10	7376829	0.000505090875626	SNP	0.278466873147246
chr10:7376958	10	7376958	0.000443443697436	SNP	0.266703705244036
chr10:7422395	10	7422395	0.000307037107262	SNP	0.23632676732305
chr10:7425449	10	7425449	0.000404536270312	SNP	0.25928223554217
chr10:7631846	10	7631846	0.000344121299002	SNP	0.246356619850239
chr10:7633384	10	7633384	0.000718825588065	SNP	0.309132868644001
chr10:7633661	10	7633661	0.0008678429911	SNP	0.322987576497539
chr10:7633795	10	7633795	0.000734576212257	SNP	0.310496436650835
chr10:7633966	10	7633966	0.000768131208948	SNP	0.313093131736973
chr10:7634165	10	7634165	0.000652626472096	SNP	0.300315998020045
chr10:7634201	10	7634201	0.000914842089163	SNP	0.326832538999658
chr10:7634423	10	7634423	0.000588032691661	SNP	0.291198551704356
chr10:7635292	10	7635292	0.000615906488842	SNP	0.295137255126318
chr10:7635778	10	7635778	0.000651994672762	SNP	0.300246527663836
chr10:7636319	10	7636319	0.000729130446336	SNP	0.310348767887597
chr10:7637183	10	7637183	0.000662669398537	SNP	0.301849133067273
chr10:7637481	10	7637481	0.000915152681044	SNP	0.326865025428101
chr10:7637523	10	7637523	0.000873033208186	SNP	0.323469601275544
chr10:7637799	10	7637799	0.000410297455058	SNP	0.260057906561412
chr10:7638793	10	7638793	0.000385129828133	SNP	0.25507778044029
chr10:7674018	10	7674018	0.000440340993097	SNP	0.266078238318814
chr10:7674048	10	7674048	0.000300815370974	SNP	0.23516713391526
chr10:7674237	10	7674237	0.000418823205616	SNP	0.262248577837804
chr10:7674308	10	7674308	0.000428488673297	SNP	0.263750375933745
chr10:7674312	10	7674312	0.000579109152376	SNP	0.28966343897572
chr10:7674315	10	7674315	0.000577213153638	SNP	0.289428362027585
chr10:7674337	10	7674337	0.000416658278272	SNP	0.261746577338986
chr10:7674345	10	7674345	0.000427084014268	SNP	0.263674879371378
chr10:7674368	10	7674368	0.000507306494623	SNP	0.278664581502516
chr10:7674371	10	7674371	0.000427683639134	SNP	0.263674879371378
chr10:7674434	10	7674434	0.000423744584028	SNP	0.263152451792863
chr10:7681056	10	7681056	0.000235592948016	SNP	0.220119436143336
chr10:7681063	10	7681063	0.000262616937087	SNP	0.227038235258666
chr10:7681096	10	7681096	0.00016130077866	SNP	0.198819727245571
chr10:7681123	10	7681123	0.000198090128509	SNP	0.211273337119386
chr10:7681159	10	7681159	0.000178622830072	SNP	0.205681820469708
chr10:7681170	10	7681170	0.000187510316778	SNP	0.208074032823793
chr10:7687479	10	7687479	0.000323073892288	SNP	0.240958797228886
chr10:7729075	10	7729075	0.000624243432549	SNP	0.296073435544466
chr10:7729197	10	7729197	0.000532238013231	SNP	0.283262410153795
chr10:7729338	10	7729338	0.00032466429956	SNP	0.241318538514
chr10:7729350	10	7729350	0.000818908574485	SNP	0.318513198215761
chr10:7729353	10	7729353	2.52803813106e-05	SNP	0.0905691829912692
chr10:7729358	10	7729358	0.00023732993617	SNP	0.220506801612405
chr10:7730728	10	7730728	9.05324339834e-06	SNP	0.0547076653051828
chr10:7730857	10	7730857	0.00020156748658	SNP	0.212124726240891
chr10:7731235	10	7731235	8.64012171093e-05	SNP	0.152717480516556
chr10:7734025	10	7734025	0.000764570987695	SNP	0.312497955234823
chr10:7750743	10	7750743	0.000953841534798	SNP	0.329137026747014
chr10:7750777	10	7750777	0.000978807412309	SNP	0.330444918453735
chr10:7751395	10	7751395	0.000187570575726	SNP	0.208101495050811
chr10:7751486	10	7751486	0.000221915683436	SNP	0.217008467044873
chr10:7751513	10	7751513	0.000481057742713	SNP	0.27374471274501
chr10:7751556	10	7751556	0.000491249585037	SNP	0.275670213660024
chr10:7751757	10	7751757	0.00061422998897	SNP	0.294984869037988
chr10:7807186	10	7807186	0.00099465580965	SNP	0.330995496805245
chr10:7835765	10	7835765	0.000511221150725	SNP	0.27914039524153
chr10:7845873	10	7845873	0.000492366375729	SNP	0.275768379158775
chr10:7845969	10	7845969	0.000459209085529	SNP	0.270010995714895
chr10:7847946	10	7847946	0.000201716465203	SNP	0.212168971141634
chr10:7850024	10	7850024	0.000912414078728	SNP	0.326769244207323
chr10:7852119	10	7852119	0.000985833293939	SNP	0.330680531720724
chr10:7904579	10	7904579	8.18100468801e-05	SNP	0.149126197207438
chr10:7904618	10	7904618	7.55661666092e-05	SNP	0.144394135743
chr10:7904935	10	7904935	8.42985748464e-05	SNP	0.151417961293389
chr10:7905341	10	7905341	0.000136798758651	SNP	0.186006580309554
chr10:7905539	10	7905539	0.000111629543121	SNP	0.170633152762689
chr10:7905614	10	7905614	0.000121428154249	SNP	0.176932473087541
chr10:7905630	10	7905630	4.35623775614e-05	SNP	0.11645599319816
chr10:7905757	10	7905757	0.000129847325176	SNP	0.181890818635694
chr10:7905758	10	7905758	9.41148302791e-05	SNP	0.158130994772996
chr10:7918043	10	7918043	0.000461805256332	SNP	0.270653690876149
chr10:7959997	10	7959997	0.000147920562962	SNP	0.192449890256447
chr10:7960196	10	7960196	0.000826018061966	SNP	0.319450020862993
chr10:7971704	10	7971704	0.000386319800757	SNP	0.255297769723376
chr10:7971738	10	7971738	0.000427563415389	SNP	0.263674879371378
chr10:7989476	10	7989476	0.000329538506077	SNP	0.242639564297742
chr10:8047442	10	8047442	0.000531588907703	SNP	0.283262410153795
chr10:8485398	10	8485398	0.000407344627429	SNP	0.259571676887374
chr10:8485455	10	8485455	0.000794642178677	SNP	0.315368284799666
chr10:8618345	10	8618345	0.000992426097147	SNP	0.330766299076318
chr10:8793287	10	8793287	0.000372635210353	SNP	0.252909131877527
chr10:8793616	10	8793616	8.19943240526e-05	SNP	0.149296313678763
chr10:8793914	10	8793914	0.000261169124576	SNP	0.226531507567711
chr10:8794588	10	8794588	0.000765771990995	SNP	0.312602453766141
chr10:8795499	10	8795499	0.000106805950582	SNP	0.167474797385235
chr10:8797667	10	8797667	0.000593398306	SNP	0.291951979765715
chr10:8931396	10	8931396	5.10718332777e-05	SNP	0.122924244113772
chr10:9102566	10	9102566	0.000572426873051	SNP	0.288973329257474
chr10:9264502	10	9264502	0.000410369470084	SNP	0.260057906561412
chr10:9264516	10	9264516	0.00054741980872	SNP	0.28561076050717
chr10:9265236	10	9265236	0.000211082880379	SNP	0.214853117981771
chr10:9329120	10	9329120	0.000547161901932	SNP	0.28561076050717
chr10:9330032	10	9330032	0.000136362629441	SNP	0.185692676361476
chr10:9391575	10	9391575	0.000941595113115	SNP	0.328889594879055
chr10:9391616	10	9391616	0.000120337214541	SNP	0.176577415881163
chr10:9394073	10	9394073	0.000533809478528	SNP	0.283405331354469
chr10:9398771	10	9398771	0.000727953527323	SNP	0.310320083427433
chr10:9401199	10	9401199	0.000437791681354	SNP	0.265546962820232
chr10:9401606	10	9401606	0.000750731723282	SNP	0.311545845731856
chr10:9401679	10	9401679	0.000717519024418	SNP	0.30890839812335
chr10:9401712	10	9401712	0.000728101093391	SNP	0.310320083427433
chr10:9401722	10	9401722	0.0007236265406	SNP	0.309734582495833
chr10:9401803	10	9401803	0.000864651557282	SNP	0.322916721821464
chr10:9402027	10	9402027	0.000872014551976	SNP	0.323331295135487
chr10:9402055	10	9402055	0.000880720076482	SNP	0.324113864726221
chr10:9402369	10	9402369	0.000829479759194	SNP	0.319742580464883
chr10:9404217	10	9404217	0.000175354433905	SNP	0.204296564807868
chr10:9404422	10	9404422	0.000633966346388	SNP	0.297513495199235
chr10:9404475	10	9404475	0.000674889583163	SNP	0.303052455315294
chr10:9407326	10	9407326	0.000343602290617	SNP	0.246202271276665
chr10:9408698	10	9408698	0.000343671494809	SNP	0.24622221801245
chr10:9409105	10	9409105	5.28837294428e-06	SNP	0.0409332238085076
chr10:9409189	10	9409189	5.35039450126e-06	SNP	0.0410949147668856
chr10:9409790	10	9409790	6.66641831507e-05	SNP	0.137685671999545
chr10:9410786	10	9410786	0.000250437655763	SNP	0.224147727832506
chr10:9574463	10	9574463	0.000633835789292	SNP	0.297513495199235
chr10:9574491	10	9574491	0.000819802373301	SNP	0.318536328680072
chr10:9575837	10	9575837	0.000218122504561	SNP	0.216026096868661
chr10:9575855	10	9575855	0.000239712343223	SNP	0.221080948471084
chr10:9575867	10	9575867	0.000222283401677	SNP	0.217008467044873
chr10:9575894	10	9575894	0.000250777761275	SNP	0.224216240753981
chr10:9575921	10	9575921	0.00022574355431	SNP	0.217989930599077
chr10:9575952	10	9575952	0.000220149022975	SNP	0.216679835592532
chr10:9575974	10	9575974	0.000225465129626	SNP	0.217911281892553
chr10:9575990	10	9575990	0.000240668938407	SNP	0.221420102472875
chr10:9576036	10	9576036	0.000189018316329	SNP	0.208556509984434
chr10:9576051	10	9576051	0.000466451457461	SNP	0.271347695836913
chr10:9576693	10	9576693	0.000395098448017	SNP	0.257271589643296
chr10:9576888	10	9576888	0.000425340948345	SNP	0.263280126840906
chr10:9576929	10	9576929	0.000382831133194	SNP	0.254575090576389
chr10:9576967	10	9576967	0.000339413692509	SNP	0.245849259599927
chr10:9576976	10	9576976	0.000401211393624	SNP	0.258283243150866
chr10:9577065	10	9577065	0.000344920076094	SNP	0.246375562951142
chr10:9577066	10	9577066	0.000378358437623	SNP	0.253863300722557
chr10:9577165	10	9577165	0.000307810213239	SNP	0.236529736666546
chr10:9577187	10	9577187	0.000319739978037	SNP	0.240026248915502
chr10:9581627	10	9581627	0.000488851831553	SNP	0.27517711780884
chr10:9581764	10	9581764	0.000257267752614	SNP	0.225465934676128
chr10:9581979	10	9581979	0.000263489766381	SNP	0.227245803405314
chr10:9582162	10	9582162	0.000330059915562	SNP	0.24275235902941
chr10:9582342	10	9582342	0.000189934799865	SNP	0.208556509984434
chr10:9582359	10	9582359	0.000176619245285	SNP	0.205015758789685
chr10:9582623	10	9582623	0.000203634696285	SNP	0.212737109462282
chr10:9582655	10	9582655	0.000367498679341	SNP	0.25166120992
chr10:9582813	10	9582813	0.000196648910569	SNP	0.21086934352719
chr10:9582969	10	9582969	0.00018997556904	SNP	0.208556509984434
chr10:9583909	10	9583909	0.000162592820938	SNP	0.199167980007376
chr10:9583923	10	9583923	0.000159239113749	SNP	0.197735375042574
chr10:9584903	10	9584903	0.00023539313757	SNP	0.220093581996582
chr10:9585128	10	9585128	0.000868314621022	SNP	0.322987576497539
chr10:9592292	10	9592292	9.97898920183e-05	SNP	0.161957928684825
chr10:9592946	10	9592946	0.000302968993316	SNP	0.235752043280324
chr10:9592986	10	9592986	0.000438303786948	SNP	0.265637054907457
chr10:9593023	10	9593023	0.000222258225597	SNP	0.217008467044873
chr10:9593066	10	9593066	0.000131120360683	SNP	0.182606331846209
chr10:9593147	10	9593147	0.000233557509614	SNP	0.219783110273354
chr10:9593150	10	9593150	0.000225480871339	SNP	0.217911281892553
chr10:9593612	10	9593612	0.000317993667833	SNP	0.23962193637692
chr10:9594464	10	9594464	0.000283110368629	SNP	0.231336659299116
chr10:9595587	10	9595587	0.000636045769969	SNP	0.297727390704045
chr10:9595758	10	9595758	0.000283484765464	SNP	0.231336659299116
chr10:9597542	10	9597542	0.000548701579662	SNP	0.285689454550613
chr10:9622313	10	9622313	0.000797365422707	SNP	0.315667637184871
chr10:9831818	10	9831818	0.000742103376556	SNP	0.311287891174176
chr10:9833206	10	9833206	0.000109040321251	SNP	0.168887284580299
chr10:9833315	10	9833315	0.000266515159974	SNP	0.227870945335178
chr10:9834001	10	9834001	0.000796479405977	SNP	0.315609851492357
chr10:9834439	10	9834439	0.000230207636969	SNP	0.219176986164295
chr10:9835262	10	9835262	0.000211321889233	SNP	0.214857183154609
chr10:9835809	10	9835809	0.000213551486066	SNP	0.214995716012393
chr10:9836429	10	9836429	0.000590687635963	SNP	0.291704372539741
chr10:9836727	10	9836727	0.000552543403341	SNP	0.286462957525417
chr10:9895915	10	9895915	0.000191467987278	SNP	0.208818954682482
chr10:9904910	10	9904910	0.000522137510037	SNP	0.28153693326661
chr10:9932656	10	9932656	0.000356738016038	SNP	0.24930035726897
chr10:9932840	10	9932840	0.000288712717741	SNP	0.232590651419279
chr10:9932939	10	9932939	0.000203310910305	SNP	0.212680970618823
chr10:9933001	10	9933001	0.000387753295324	SNP	0.255523921291816
chr10:9933042	10	9933042	0.000390608600039	SNP	0.256197791919596
chr10:9933137	10	9933137	0.000536570241762	SNP	0.284069487335651
chr10:9933199	10	9933199	0.000439375880583	SNP	0.265803335925438
chr10:9940201	10	9940201	7.68234249159e-05	SNP	0.145369208153979
chr10:9940304	10	9940304	0.000121813638837	SNP	0.177120545180802
chr10:9941060	10	9941060	7.25066459153e-05	SNP	0.142004235100232
chr10:9941062	10	9941062	8.28495760952e-05	SNP	0.149811437738645
chr10:9941112	10	9941112	7.4485319913e-05	SNP	0.143806122978591
chr10:9941524	10	9941524	1.78539207005e-05	SNP	0.0765639534499871
chr10:9942297	10	9942297	2.23093742566e-05	SNP	0.0862010602410132
chr10:9942318	10	9942318	6.96731811905e-05	SNP	0.140273511902654
chr10:9942364	10	9942364	6.14032012821e-05	SNP	0.132759319502275
chr10:9942709	10	9942709	6.85512509889e-05	SNP	0.139442785977811
chr10:9943559	10	9943559	8.22188186736e-05	SNP	0.149495317264269
chr10:9944028	10	9944028	6.88529435606e-05	SNP	0.139635106719017
chr10:9944320	10	9944320	7.45786739712e-05	SNP	0.143811874316535
chr10:9944574	10	9944574	7.81519283967e-05	SNP	0.146259578275186
chr10:9944788	10	9944788	7.59453860555e-05	SNP	0.144600311774284
chr10:9944815	10	9944815	7.4112880301e-05	SNP	0.143599423276101
chr10:9944868	10	9944868	8.8446150883e-05	SNP	0.154371041759447
chr10:9945321	10	9945321	0.000945483514654	SNP	0.328984410325215
chr10:9945992	10	9945992	0.000221613227238	SNP	0.217008467044873
chr10:10044684	10	10044684	0.000558011752427	SNP	0.287509367668618
chr10:10207657	10	10207657	1.25889694866e-05	SNP	0.0647085751036369
chr10:10207719	10	10207719	1.96163291321e-05	SNP	0.0804896740360961
chr10:10253553	10	10253553	0.000748229360754	SNP	0.311459249538945
chr10:10254413	10	10254413	0.000784626608451	SNP	0.314264418949368
chr10:10362944	10	10362944	0.00039834083571	SNP	0.257799181051445
chr10:10362968	10	10362968	0.000236667924117	SNP	0.220339576298339
chr10:10370167	10	10370167	2.29939268766e-05	SNP	0.0873422478176088
chr10:10370168	10	10370168	2.787161103e-05	SNP	0.0947449654039829
chr10:10465859	10	10465859	0.000962738674854	SNP	0.329735428855901
chr10:10641057	10	10641057	4.93471620535e-05	SNP	0.120986006570386
chr10:10641076	10	10641076	7.58979299822e-05	SNP	0.144600311774284
chr10:10702436	10	10702436	0.000914617514059	SNP	0.326832538999658
chr10:10702738	10	10702738	0.000436703103967	SNP	0.265454149729683
chr10:10739223	10	10739223	0.000220962051735	SNP	0.216996947687342
chr10:10744562	10	10744562	0.000201934745242	SNP	0.212248536502738
chr10:10811440	10	10811440	0.000403667003752	SNP	0.259081483223182
chr10:10813276	10	10813276	0.000334525227954	SNP	0.244037025476117
chr10:10813334	10	10813334	0.000822502089238	SNP	0.319039944905599
chr10:10947065	10	10947065	0.000734168604321	SNP	0.310496436650835
chr10:10968460	10	10968460	0.000625136963699	SNP	0.296191495396729
chr10:10968492	10	10968492	0.000563519327068	SNP	0.288268132081115
chr10:10968518	10	10968518	0.000716738081282	SNP	0.308831252838839
chr10:10970357	10	10970357	0.000746374276283	SNP	0.311459249538945
chr10:10970399	10	10970399	0.000448711756724	SNP	0.267937380107593
chr10:10970425	10	10970425	0.000447789139383	SNP	0.267793337047488
chr10:10970478	10	10970478	0.000587961003993	SNP	0.291198551704356
chr10:10970588	10	10970588	0.000675781313705	SNP	0.303166305346963
chr10:10970644	10	10970644	0.000717697099796	SNP	0.308928766897899
chr10:10971632	10	10971632	0.00078381278571	SNP	0.314109213563276
chr10:10971776	10	10971776	0.000888862489314	SNP	0.324782163645613
chr10:10971824	10	10971824	0.000826629680324	SNP	0.319505084343108
chr10:10971899	10	10971899	0.000919887104669	SNP	0.327611544232843
chr10:10971905	10	10971905	0.000897810209167	SNP	0.325580017378225
chr10:10973025	10	10973025	0.00099057868095	SNP	0.330680531720724
chr10:10973100	10	10973100	0.000989409537713	SNP	0.330680531720724
chr10:10973111	10	10973111	0.000991775386096	SNP	0.330702842588091
chr10:11032830	10	11032830	6.05488108442e-05	SNP	0.131966632080867
chr10:11305091	10	11305091	0.00089193654121	SNP	0.325241458006926
chr10:11305190	10	11305190	0.000848149661507	SNP	0.321840354249614
chr10:11345291	10	11345291	0.000893515372911	SNP	0.325241458006926
chr10:11345346	10	11345346	0.000847118244202	SNP	0.321754793063011
chr10:11346663	10	11346663	0.000674221013404	SNP	0.303038306437015
chr10:11354270	10	11354270	0.000402313195083	SNP	0.258575044310685
chr10:11356162	10	11356162	0.000584201748828	SNP	0.29059140311555
chr10:11357900	10	11357900	0.000405100734275	SNP	0.259330563484494
chr10:11362154	10	11362154	5.14879565247e-05	SNP	0.123199137641182
chr10:11583025	10	11583025	0.000913746897542	SNP	0.32679433348463
chr10:11928053	10	11928053	4.13088108181e-05	SNP	0.114075203366169
chr10:11928237	10	11928237	0.000261178172693	SNP	0.226531507567711
chr10:11928304	10	11928304	6.0979551466e-05	SNP	0.132468884116544
chr10:11930499	10	11930499	0.00066827077471	SNP	0.302425522984718
chr10:11930740	10	11930740	0.000451952350426	SNP	0.268261617714659
chr10:11930853	10	11930853	0.000449497208683	SNP	0.267937380107593
chr10:11931439	10	11931439	0.000218112216423	SNP	0.216026096868661
chr10:11931781	10	11931781	0.000190225438283	SNP	0.208584167055467
chr10:11932580	10	11932580	0.000237473206232	SNP	0.220506801612405
chr10:11932757	10	11932757	0.000204319955381	SNP	0.212801539502561
chr10:11934021	10	11934021	0.000193483128286	SNP	0.209659099774199
chr10:11934442	10	11934442	0.000249020824785	SNP	0.22409393310391
chr10:11934534	10	11934534	0.00022180518346	SNP	0.217008467044873
chr10:11934594	10	11934594	0.000200616078543	SNP	0.212012911897568
chr10:11936608	10	11936608	0.000222036772572	SNP	0.217008467044873
chr10:11936954	10	11936954	0.000211197221922	SNP	0.214853117981771
chr10:11937224	10	11937224	0.000213392466403	SNP	0.214995716012393
chr10:11937523	10	11937523	0.000213661203266	SNP	0.214995716012393
chr10:11938302	10	11938302	0.000216222023366	SNP	0.215395390473448
chr10:11938961	10	11938961	0.000243951448421	SNP	0.222107150470861
chr10:11940471	10	11940471	0.000230381172401	SNP	0.219212527508143
chr10:11940505	10	11940505	0.000260460666043	SNP	0.226275418124497
chr10:11940583	10	11940583	0.000185300158815	SNP	0.207087957454848
chr10:11940689	10	11940689	0.000393919883817	SNP	0.257010249642798
chr10:11941144	10	11941144	0.000408462619311	SNP	0.259685366461676
chr10:11941156	10	11941156	0.000359019902266	SNP	0.249720105321138
chr10:11941175	10	11941175	0.000283549217097	SNP	0.231336659299116
chr10:11941177	10	11941177	0.000295160869152	SNP	0.233821961053691
chr10:11941228	10	11941228	0.000548083697761	SNP	0.28561076050717
chr10:11941265	10	11941265	0.000423110015538	SNP	0.263152451792863
chr10:11941285	10	11941285	0.00051641965241	SNP	0.280364380533496
chr10:11941351	10	11941351	0.000904847261523	SNP	0.326455652163043
chr10:11942029	10	11942029	0.000974520288066	SNP	0.330324580832851
chr10:11942166	10	11942166	0.000997511941681	SNP	0.331111690839802
chr10:11947053	10	11947053	0.000329539673535	SNP	0.242639564297742
chr10:11970756	10	11970756	8.8467249976e-05	SNP	0.154371041759447
chr10:11976018	10	11976018	0.000304952219672	SNP	0.236178576709997
chr10:12142861	10	12142861	0.00096877112916	SNP	0.329971432740825
chr10:12177324	10	12177324	0.000797206383215	SNP	0.315651505976156
chr10:12178834	10	12178834	0.000121561161915	SNP	0.177082928466337
chr10:12178994	10	12178994	0.00020690141343	SNP	0.213506620971166
chr10:12179501	10	12179501	0.000235327896887	SNP	0.220073344589986
chr10:12179562	10	12179562	0.00024112207718	SNP	0.221495612411257
chr10:12180174	10	12180174	9.8557853075e-05	SNP	0.161260472074495
chr10:12180249	10	12180249	0.000146569194864	SNP	0.192014533766516
chr10:12180304	10	12180304	0.000140381422592	SNP	0.188214820731124
chr10:12180335	10	12180335	0.000136936237068	SNP	0.186006580309554
chr10:12180354	10	12180354	0.00016450751725	SNP	0.19962952898659
chr10:12180681	10	12180681	2.0527948642e-06	SNP	0.0217414974094328
chr10:12180697	10	12180697	0.000797907641275	SNP	0.315667637184871
chr10:12341303	10	12341303	0.000547538795676	SNP	0.28561076050717
chr10:12348780	10	12348780	0.000770115886092	SNP	0.313200490620931
chr10:12352198	10	12352198	0.000316156760143	SNP	0.239099055639945
chr10:12352205	10	12352205	0.000115413505025	SNP	0.1733018503808
chr10:12355315	10	12355315	0.000854515822654	SNP	0.322365362953896
chr10:12355982	10	12355982	0.000435260785526	SNP	0.265053520482972
chr10:12481692	10	12481692	0.00058006998977	SNP	0.28983310164401
chr10:12626755	10	12626755	0.000253231411565	SNP	0.224533498805217
chr10:12657579	10	12657579	0.00086510653096	SNP	0.32297828652274
chr10:12910623	10	12910623	0.000909860116037	SNP	0.326709055169848
chr10:12957448	10	12957448	1.29594498065e-05	SNP	0.0655932964607926
chr10:12957464	10	12957464	1.36524381296e-05	SNP	0.0678343539751589
chr10:12957477	10	12957477	1.3565844613e-05	SNP	0.0676274055626041
chr10:12957482	10	12957482	9.62730526617e-05	SNP	0.159765614304069
chr10:12957554	10	12957554	2.04681238158e-05	SNP	0.0828219740972032
chr10:12957588	10	12957588	1.69956578168e-05	SNP	0.0747135770284315
chr10:12957615	10	12957615	1.69136376563e-05	SNP	0.0744630028568211
chr10:12957621	10	12957621	1.82751027535e-05	SNP	0.077575379753274
chr10:12957681	10	12957681	0.000113399773455	SNP	0.171445854038727
chr10:13040896	10	13040896	0.000287684303017	SNP	0.232437240767884
chr10:13041025	10	13041025	0.000258739454634	SNP	0.225812081083136
chr10:13041186	10	13041186	0.000234487277423	SNP	0.219881546455377
chr10:13041238	10	13041238	0.000249530166207	SNP	0.224115309138551
chr10:13041489	10	13041489	0.000365192486854	SNP	0.251106983744957
chr10:13041707	10	13041707	0.00026155538169	SNP	0.22658122841571
chr10:13041742	10	13041742	0.000254735812934	SNP	0.224975032493172
chr10:13041781	10	13041781	0.000237116535519	SNP	0.220506801612405
chr10:13042029	10	13042029	0.000442858194375	SNP	0.266531539970887
chr10:13042082	10	13042082	0.00023078949684	SNP	0.219281577588395
chr10:13042156	10	13042156	0.000288045430673	SNP	0.232590651419279
chr10:13042162	10	13042162	0.000266413229255	SNP	0.227870945335178
chr10:13042880	10	13042880	0.000281243034785	SNP	0.231155094951611
chr10:13042938	10	13042938	0.000269356940315	SNP	0.228452029972889
chr10:13043105	10	13043105	0.00028730303596	SNP	0.232252701916502
chr10:13043241	10	13043241	0.000251306030704	SNP	0.224359852643195
chr10:13043438	10	13043438	0.000251023335385	SNP	0.22431322395166
chr10:13043504	10	13043504	0.000271005475577	SNP	0.22865762853213
chr10:13043567	10	13043567	0.000275649053707	SNP	0.22989049971834
chr10:13043680	10	13043680	0.00029001496422	SNP	0.232646603852286
chr10:13043823	10	13043823	0.000291827564123	SNP	0.2332314127316
chr10:13043919	10	13043919	0.000259944371285	SNP	0.22610704438175
chr10:13043933	10	13043933	0.000261966676985	SNP	0.226662328091442
chr10:13155957	10	13155957	0.000559869130986	SNP	0.28773099578765
chr10:13245272	10	13245272	0.00032308887595	SNP	0.240958797228886
chr10:13350026	10	13350026	0.000360931738979	SNP	0.249921764007236
chr10:13350039	10	13350039	0.000353054284786	SNP	0.248693819752872
chr10:13502196	10	13502196	4.87045626697e-05	SNP	0.12048771354962
chr10:13504354	10	13504354	2.92623351202e-05	SNP	0.0968278621891033
chr10:13504375	10	13504375	0.000954998411374	SNP	0.329137026747014
chr10:13504456	10	13504456	5.07173059036e-05	SNP	0.122516811988525
chr10:13504465	10	13504465	3.08300361786e-05	SNP	0.0995390268523021
chr10:13504647	10	13504647	0.000301847988971	SNP	0.235398425049513
chr10:13506555	10	13506555	0.000929001452163	SNP	0.327972599019204
chr10:13506558	10	13506558	0.000490388277272	SNP	0.275446564909376
chr10:13524216	10	13524216	7.70857620483e-05	SNP	0.145661182551456
chr10:13524471	10	13524471	0.000878853564433	SNP	0.323949151611273
chr10:13524473	10	13524473	0.000928514095772	SNP	0.327963863425733
chr10:13535667	10	13535667	0.000979491780212	SNP	0.330470877189306
chr10:13656952	10	13656952	0.000698885550495	SNP	0.306448183848973
chr10:13657482	10	13657482	8.96700580491e-05	SNP	0.154976027094077
chr10:13660280	10	13660280	0.000631253269024	SNP	0.297149048737133
chr10:13887195	10	13887195	0.000360683521988	SNP	0.249921764007236
chr10:14087641	10	14087641	0.000636605121797	SNP	0.29786185174824
chr10:14324308	10	14324308	0.000935878766188	SNP	0.328554284267213
chr10:14332280	10	14332280	0.000348650945645	SNP	0.247434049617205
chr10:14332456	10	14332456	0.000329795226866	SNP	0.242707634987042
chr10:14332805	10	14332805	0.000188960002785	SNP	0.208556509984434
chr10:14332954	10	14332954	0.000213748567916	SNP	0.214995716012393
chr10:14333089	10	14333089	0.000158735978763	SNP	0.197540072344625
chr10:14333121	10	14333121	0.00016103480933	SNP	0.198574135152677
chr10:14334684	10	14334684	0.000181134681557	SNP	0.206328924798293
chr10:14335225	10	14335225	0.000200698482327	SNP	0.212012911897568
chr10:14336426	10	14336426	0.000215996509138	SNP	0.215395390473448
chr10:14377345	10	14377345	0.000349898882556	SNP	0.24778247222409
chr10:14386704	10	14386704	0.000159340337928	SNP	0.197754682028262
chr10:14598658	10	14598658	0.000777947593194	SNP	0.313762372206605
chr10:14601296	10	14601296	0.000604774937455	SNP	0.293738372859432
chr10:14606472	10	14606472	0.000999316693528	SNP	0.331121920895368
chr10:14607448	10	14607448	0.000970171151931	SNP	0.33009519142792
chr10:14610681	10	14610681	0.000539638115781	SNP	0.284561417077212
chr10:14617369	10	14617369	0.000145148856529	SNP	0.191141680163629
chr10:14617375	10	14617375	0.00026894909819	SNP	0.228301308237757
chr10:14618682	10	14618682	0.000940907669336	SNP	0.328864483158163
chr10:14618715	10	14618715	0.000970804275232	SNP	0.330166925260307
chr10:14620139	10	14620139	3.1146023418e-05	SNP	0.0998322633233635
chr10:14620209	10	14620209	0.000239664167515	SNP	0.221080948471084
chr10:14627967	10	14627967	3.11044239677e-05	SNP	0.0998108846076806
chr10:14632759	10	14632759	0.000207656302977	SNP	0.213715591216878
chr10:14686497	10	14686497	0.000976248267277	SNP	0.330372389678701
chr10:14725920	10	14725920	0.00098556516265	SNP	0.330680531720724
chr10:14727252	10	14727252	0.000828403168627	SNP	0.319645114487194
chr10:15878083	10	15878083	0.000972783349465	SNP	0.330166925260307
chr10:15910406	10	15910406	0.000763062961879	SNP	0.312366071646549
chr10:15910665	10	15910665	0.000683138513171	SNP	0.304340550069051
chr10:15912382	10	15912382	0.000908488822244	SNP	0.326550799381937
chr10:15912392	10	15912392	0.000504686886979	SNP	0.278439060004427
chr10:15912775	10	15912775	0.000942880643832	SNP	0.328908085827973
chr10:15913044	10	15913044	0.000951362045449	SNP	0.329137026747014
chr10:15913249	10	15913249	0.000976263016871	SNP	0.330372389678701
chr10:15913584	10	15913584	0.000902779682035	SNP	0.326105026475116
chr10:15913749	10	15913749	0.000957778815775	SNP	0.329561709105398
chr10:15914045	10	15914045	0.000934678898994	SNP	0.32847704669346
chr10:15914378	10	15914378	0.000775188482255	SNP	0.313475374639747
chr10:15915462	10	15915462	0.000945237439899	SNP	0.328984410325215
chr10:15915797	10	15915797	0.000967307854936	SNP	0.329960880225205
chr10:15915872	10	15915872	0.000961493402711	SNP	0.329735428855901
chr10:15915934	10	15915934	0.000996913807448	SNP	0.331111690839802
chr10:15916226	10	15916226	0.000990670234041	SNP	0.330680531720724
chr10:15916403	10	15916403	0.000959801843464	SNP	0.329735428855901
chr10:15917874	10	15917874	0.000982949071108	SNP	0.330680531720724
chr10:15918090	10	15918090	0.000991053149658	SNP	0.330697568469609
chr10:15918897	10	15918897	0.00099153639794	SNP	0.330702842588091
chr10:15919322	10	15919322	0.000928503409716	SNP	0.327963863425733
chr10:15922236	10	15922236	0.000790368378478	SNP	0.315027335261574
chr10:15924162	10	15924162	0.000970910051778	SNP	0.330166925260307
chr10:15924534	10	15924534	0.000835979851222	SNP	0.320440071356021
chr10:15924654	10	15924654	0.000965209500865	SNP	0.32992395846258
chr10:15924955	10	15924955	0.000500402700026	SNP	0.277613520924099
chr10:15927055	10	15927055	0.000637958412261	SNP	0.29820189719312
chr10:15927260	10	15927260	0.00095138194122	SNP	0.329137026747014
chr10:15927495	10	15927495	0.000473950414924	SNP	0.272704287547302
chr10:15927997	10	15927997	0.000868993768002	SNP	0.322987576497539
chr10:15928354	10	15928354	0.000862402484005	SNP	0.322851043148442
chr10:15928730	10	15928730	0.000554502056472	SNP	0.286731297633908
chr10:15928818	10	15928818	8.47906076368e-05	SNP	0.151650778854641
[truncated: 15,974 more rows]
