# Supplementary material for: Genomic insights into local adaptation and future climate-induced vulnerability of a keystone forest tree in East Asia
Source: Nat Commun. 2022 Nov 1;13:6541. doi: 10.1038/s41467-022-34206-8 (PMC9626627; doi:10.1038/s41467-022-34206-8)
Supplement: Supplementary file 8 — Source Data [file 41467_2022_34206_MOESM8_ESM.zip › Source data/supplementary_figures/manhatton/data3_filter1_bio4.txt]

ID	CHR	BP	P	TYPE	Q
chr1:262118	1	262118	0.000162893976772	SNP	0.297542651588347
chr1:996223	1	996223	0.000741429084636	SNP	0.368792107182287
chr1:997587	1	997587	0.000808178365725	SNP	0.370013101809289
chr1:1376776	1	1376776	0.000764502163791	SNP	0.369164886679724
chr1:1376790	1	1376790	0.000601314200122	SNP	0.35936723714028
chr1:1376879	1	1376879	0.000726473389892	SNP	0.368074718320615
chr1:1439963	1	1439963	0.000873014955696	SNP	0.374716517274477
chr1:1510671	1	1510671	0.000627097917151	SNP	0.361329216590962
chr1:1510699	1	1510699	0.000673668573074	SNP	0.364928559008761
chr1:1510717	1	1510717	0.000570184037902	SNP	0.357108663220345
chr1:1510797	1	1510797	0.000615874228317	SNP	0.359888260080115
chr1:1574480	1	1574480	0.000913696491699	SNP	0.377859936403876
chr1:1575492	1	1575492	0.000932868334313	SNP	0.37957953581077
chr1:1575515	1	1575515	0.00030477646215	SNP	0.328855822002916
chr1:1650960	1	1650960	0.000408420336049	SNP	0.341718276637848
chr1:1651204	1	1651204	0.000784721826839	SNP	0.369640269587005
chr1:1651230	1	1651230	0.000687899284638	SNP	0.365577365660371
chr1:1651231	1	1651231	0.000597378301813	SNP	0.35936723714028
chr1:1659729	1	1659729	0.000796960036105	SNP	0.369719408325028
chr1:1660316	1	1660316	0.000641854563007	SNP	0.363025861557038
chr1:1727540	1	1727540	0.000665624598597	SNP	0.364840272909654
chr1:1740639	1	1740639	0.000910426023871	SNP	0.377293842863458
chr1:1740848	1	1740848	0.000875676495579	SNP	0.374926959489458
chr1:1869034	1	1869034	0.000691597644106	SNP	0.365914187219846
chr1:1869045	1	1869045	0.000264409122443	SNP	0.322496626748219
chr1:1869202	1	1869202	0.00028405591388	SNP	0.324663711879553
chr1:1953312	1	1953312	0.000170845072733	SNP	0.300172826781261
chr1:2195951	1	2195951	0.000523115606934	SNP	0.354394144362641
chr1:2224545	1	2224545	0.000102746498739	SNP	0.268375907507189
chr1:2256415	1	2256415	6.63300871241e-05	SNP	0.243462526791977
chr1:2256526	1	2256526	6.79381498748e-05	SNP	0.243462526791977
chr1:2257889	1	2257889	0.000446501430247	SNP	0.347147131778519
chr1:2257937	1	2257937	6.41006620557e-05	SNP	0.243462526791977
chr1:2259176	1	2259176	6.00211732766e-05	SNP	0.243462526791977
chr1:2259498	1	2259498	0.000399786319692	SNP	0.340474261698323
chr1:2260075	1	2260075	6.15551146488e-05	SNP	0.243462526791977
chr1:2260217	1	2260217	0.000391864536098	SNP	0.339762649781552
chr1:2260601	1	2260601	6.48016884466e-05	SNP	0.243462526791977
chr1:2261969	1	2261969	7.53462887587e-05	SNP	0.24897775719716
chr1:2263764	1	2263764	0.000888724977309	SNP	0.375807255281817
chr1:2263781	1	2263781	5.76747303115e-05	SNP	0.243462526791977
chr1:2263840	1	2263840	0.000167024452668	SNP	0.298908336462784
chr1:2264249	1	2264249	9.54319086113e-05	SNP	0.261684757214228
chr1:2264276	1	2264276	0.000147185682151	SNP	0.293959993477106
chr1:2265085	1	2265085	0.000146821694783	SNP	0.293959993477106
chr1:2265306	1	2265306	0.000307705806787	SNP	0.329884617947213
chr1:2265309	1	2265309	0.000222590414983	SNP	0.314212196782865
chr1:2265404	1	2265404	0.000176157057692	SNP	0.301561275986614
chr1:2265772	1	2265772	0.00014648726506	SNP	0.293959993477106
chr1:2269596	1	2269596	0.000603629092112	SNP	0.35936723714028
chr1:2269662	1	2269662	0.000234486833224	SNP	0.317341202488279
chr1:2269771	1	2269771	0.000718862919924	SNP	0.367878620238671
chr1:2269795	1	2269795	0.000637892158161	SNP	0.36284879852623
chr1:2269865	1	2269865	0.000320274491579	SNP	0.331612993273588
chr1:2270647	1	2270647	0.000265063512053	SNP	0.322496626748219
chr1:2270673	1	2270673	0.000470081086688	SNP	0.349686090212664
chr1:2270831	1	2270831	0.000153381043795	SNP	0.29507313251712
chr1:2271120	1	2271120	0.000180250429904	SNP	0.303505877833238
chr1:2271148	1	2271148	0.000213356206589	SNP	0.31114815840617
chr1:2271235	1	2271235	0.000135433918656	SNP	0.288317160829483
chr1:2271283	1	2271283	0.000150008677843	SNP	0.293959993477106
chr1:2272157	1	2272157	0.000144484863744	SNP	0.293959993477106
chr1:2272202	1	2272202	0.000142767169083	SNP	0.293332421885084
chr1:2272843	1	2272843	0.000153551735721	SNP	0.29507313251712
chr1:2272848	1	2272848	0.000149460339026	SNP	0.293959993477106
chr1:2274306	1	2274306	0.000149827185071	SNP	0.293959993477106
chr1:2276225	1	2276225	0.000171946180494	SNP	0.300537753307457
chr1:2276235	1	2276235	0.000160663997528	SNP	0.296690464938789
chr1:2276281	1	2276281	0.000906835275427	SNP	0.377043926124381
chr1:2276320	1	2276320	0.00014649906394	SNP	0.293959993477106
chr1:2276817	1	2276817	0.000175703200754	SNP	0.30146242815419
chr1:2277417	1	2277417	0.000147834953556	SNP	0.293959993477106
chr1:2277503	1	2277503	0.000157294296288	SNP	0.295955488171504
chr1:2277677	1	2277677	0.00016331483592	SNP	0.297542651588347
chr1:2277879	1	2277879	0.000166566895893	SNP	0.298746199226447
chr1:2278605	1	2278605	0.000332155174303	SNP	0.332188080341603
chr1:2279031	1	2279031	0.000168458080345	SNP	0.299409967119922
chr1:2279318	1	2279318	0.00050097258206	SNP	0.351908388769217
chr1:2279909	1	2279909	0.00014072274551	SNP	0.292791249404214
chr1:2279959	1	2279959	0.000872732735078	SNP	0.374716517274477
chr1:2280326	1	2280326	0.000149442699023	SNP	0.293959993477106
chr1:2280373	1	2280373	0.00086777766262	SNP	0.374624482436764
chr1:2282943	1	2282943	0.00014704192097	SNP	0.293959993477106
chr1:2335520	1	2335520	0.000313253063362	SNP	0.330646341666697
chr1:2368108	1	2368108	0.000107195722825	SNP	0.271922528071988
chr1:2513573	1	2513573	0.000538429488369	SNP	0.355793699474793
chr1:2518141	1	2518141	0.000422230814364	SNP	0.344126146187956
chr1:2518844	1	2518844	0.000437126675186	SNP	0.345627201079847
chr1:2728022	1	2728022	0.000419831084935	SNP	0.343707187057854
chr1:2929247	1	2929247	0.000739450130406	SNP	0.368792107182287
chr1:2992758	1	2992758	0.00039463025183	SNP	0.340381904134287
chr1:3156081	1	3156081	9.45131852701e-06	SNP	0.15166122419762
chr1:3169811	1	3169811	0.000375418630223	SNP	0.337450851783436
chr1:3448356	1	3448356	1.87108099319e-05	SNP	0.188535504306484
chr1:3473777	1	3473777	0.000411841173389	SNP	0.34227676836643
chr1:3474123	1	3474123	0.000614995272089	SNP	0.359806597800731
chr1:3474185	1	3474185	0.000338312700624	SNP	0.332188080341603
chr1:4876369	1	4876369	0.000798678900713	SNP	0.369719408325028
chr1:5512416	1	5512416	0.000959389112805	SNP	0.382528427902169
chr1:5513146	1	5513146	0.000267323366733	SNP	0.322496626748219
chr1:5679172	1	5679172	0.000109122218253	SNP	0.272564542596551
chr1:5679178	1	5679178	0.000121184265012	SNP	0.280668274716822
chr1:5679218	1	5679218	0.000128669011546	SNP	0.284351651942591
chr1:5679224	1	5679224	0.000141873943892	SNP	0.293058044722027
chr1:5679227	1	5679227	0.000136766622477	SNP	0.289779932529179
chr1:5829936	1	5829936	0.000933747936059	SNP	0.37957953581077
chr1:5830497	1	5830497	0.000871508930535	SNP	0.374716517274477
chr1:5833127	1	5833127	0.000815403296888	SNP	0.370570002296159
chr1:5833128	1	5833128	0.000830591805248	SNP	0.371252322760555
chr1:5834168	1	5834168	0.000194900409388	SNP	0.306787543383431
chr1:5834617	1	5834617	0.00029775594818	SNP	0.328024055474196
chr1:5834995	1	5834995	0.000214783199913	SNP	0.311899757204728
chr1:5839009	1	5839009	0.000814699654004	SNP	0.370526194347495
chr1:5839624	1	5839624	0.000365049257639	SNP	0.335791461044468
chr1:5841603	1	5841603	0.000232137747577	SNP	0.316984509919203
chr1:5841783	1	5841783	0.000271735661745	SNP	0.322724634490822
chr1:5842600	1	5842600	0.000473775267095	SNP	0.350397610793498
chr1:5844722	1	5844722	0.000389955624178	SNP	0.339492180644261
chr1:5844981	1	5844981	0.000274350013221	SNP	0.322724634490822
chr1:5845053	1	5845053	0.000265168979055	SNP	0.322496626748219
chr1:5850086	1	5850086	0.000132726418403	SNP	0.28676785683189
chr1:5850264	1	5850264	0.000126690723077	SNP	0.282916015854609
chr1:5850375	1	5850375	0.000109307579199	SNP	0.272713827556983
chr1:5850600	1	5850600	3.54608551072e-05	SNP	0.220108039390046
chr1:5850910	1	5850910	4.23749731755e-05	SNP	0.23265119686212
chr1:5851799	1	5851799	6.16033678878e-05	SNP	0.243462526791977
chr1:5852037	1	5852037	0.000700988985764	SNP	0.366695213241344
chr1:5853080	1	5853080	0.000891051456161	SNP	0.375865427408335
chr1:5853977	1	5853977	0.000304052888471	SNP	0.328576163092994
chr1:5858727	1	5858727	0.000385749856789	SNP	0.339340440517468
chr1:5861195	1	5861195	0.00032678544326	SNP	0.331763724797399
chr1:5861256	1	5861256	0.00024006093656	SNP	0.31781574485033
chr1:5861722	1	5861722	0.000309625575058	SNP	0.330136921964573
chr1:5862410	1	5862410	0.000309637510454	SNP	0.330136921964573
chr1:5863521	1	5863521	0.000787667962106	SNP	0.369640269587005
chr1:5864179	1	5864179	0.000441048944625	SNP	0.345779850291953
chr1:5864181	1	5864181	8.48451641324e-05	SNP	0.255000895860801
chr1:5865352	1	5865352	0.000263258890656	SNP	0.322496626748219
chr1:5868571	1	5868571	0.000168289488942	SNP	0.299409967119922
chr1:5869026	1	5869026	0.000192707507368	SNP	0.306613406985721
chr1:5869548	1	5869548	0.000201802271972	SNP	0.308719323853244
chr1:5878509	1	5878509	0.000799147495369	SNP	0.369719408325028
chr1:5879494	1	5879494	0.00089474390881	SNP	0.376275306990799
chr1:5879521	1	5879521	0.000728269240734	SNP	0.368224165807601
chr1:5880202	1	5880202	0.000954301078772	SNP	0.382093416575649
chr1:5881010	1	5881010	0.00098129403521	SNP	0.384182400619664
chr1:5884879	1	5884879	0.000166500141106	SNP	0.298746199226447
chr1:5886830	1	5886830	0.000197515208766	SNP	0.307633056667591
chr1:5887610	1	5887610	0.000216388079243	SNP	0.312218765422476
chr1:5887742	1	5887742	0.00014070032133	SNP	0.292791249404214
chr1:5887762	1	5887762	0.000133020194324	SNP	0.286934741869634
chr1:5888309	1	5888309	0.000429113619972	SNP	0.344720431490076
chr1:5890122	1	5890122	9.30273273688e-05	SNP	0.260819924623497
chr1:5890904	1	5890904	0.00086067299757	SNP	0.374071504236347
chr1:5891379	1	5891379	0.000707672115146	SNP	0.367271091432582
chr1:5891408	1	5891408	0.000256691249258	SNP	0.321598328482386
chr1:5891626	1	5891626	0.000748620652593	SNP	0.368988485580748
chr1:6473843	1	6473843	0.000998030621752	SNP	0.38559541644567
chr1:6594954	1	6594954	0.000374366603565	SNP	0.337450851783436
chr1:6594962	1	6594962	0.00037881180508	SNP	0.337944113784783
chr1:6594984	1	6594984	0.000363703720144	SNP	0.335690771050007
chr1:6594993	1	6594993	0.000404896644988	SNP	0.341029273551051
chr1:6595062	1	6595062	0.000142506199202	SNP	0.293256453884959
chr1:6595259	1	6595259	0.00047739215093	SNP	0.350618054879121
chr1:6595386	1	6595386	7.41651690168e-05	SNP	0.248527759525896
chr1:6595484	1	6595484	0.000267788326561	SNP	0.322496626748219
chr1:6595510	1	6595510	3.28101963452e-05	SNP	0.215257532702491
chr1:6605611	1	6605611	5.35103927655e-05	SNP	0.243462526791977
chr1:6605714	1	6605714	7.71024623045e-05	SNP	0.249765089765504
chr1:6605803	1	6605803	9.03014067207e-05	SNP	0.258784484465575
chr1:6605837	1	6605837	6.24869952914e-05	SNP	0.243462526791977
chr1:6606071	1	6606071	4.7272462532e-05	SNP	0.237850296334813
chr1:6606521	1	6606521	6.49636099658e-05	SNP	0.243462526791977
chr1:6606633	1	6606633	5.93334556346e-05	SNP	0.243462526791977
chr1:6606732	1	6606732	0.000819656747933	SNP	0.370823004832879
chr1:6606740	1	6606740	6.71772225457e-05	SNP	0.243462526791977
chr1:6606999	1	6606999	6.58106863578e-05	SNP	0.243462526791977
chr1:6607745	1	6607745	0.000705695581066	SNP	0.367051647633882
chr1:6607759	1	6607759	0.000637947157779	SNP	0.36284879852623
chr1:6607860	1	6607860	5.92484099679e-05	SNP	0.243462526791977
chr1:6607893	1	6607893	5.80025314868e-05	SNP	0.243462526791977
chr1:6608154	1	6608154	7.70176060004e-05	SNP	0.249765089765504
chr1:6608266	1	6608266	5.28379053658e-05	SNP	0.243462526791977
chr1:6608286	1	6608286	4.8465289733e-05	SNP	0.240858016292342
chr1:6608318	1	6608318	0.000205641564715	SNP	0.309723514735455
chr1:6608415	1	6608415	0.000147337173851	SNP	0.293959993477106
chr1:6608482	1	6608482	0.000154201464489	SNP	0.29507313251712
chr1:6608493	1	6608493	5.78291695894e-05	SNP	0.243462526791977
chr1:6608496	1	6608496	0.000169039618019	SNP	0.299409967119922
chr1:6608560	1	6608560	0.000177282680749	SNP	0.301683543676854
chr1:6608658	1	6608658	0.000157513197793	SNP	0.295955488171504
chr1:6608666	1	6608666	0.000188718857267	SNP	0.305958016882181
chr1:6608730	1	6608730	0.000397339300006	SNP	0.340441288391035
chr1:6608861	1	6608861	0.000177351858579	SNP	0.301685309454981
chr1:6608960	1	6608960	6.27393181267e-05	SNP	0.243462526791977
chr1:6609213	1	6609213	6.13246141402e-05	SNP	0.243462526791977
chr1:6609818	1	6609818	0.000210963970944	SNP	0.310415531286603
chr1:6609885	1	6609885	0.000210068315695	SNP	0.310166713927123
chr1:6609967	1	6609967	0.000243756663149	SNP	0.319239440284487
chr1:6610135	1	6610135	0.000241210640026	SNP	0.31846994159608
chr1:6610383	1	6610383	0.000881315716522	SNP	0.374941034705436
chr1:6610664	1	6610664	0.000216768271514	SNP	0.312218765422476
chr1:6610806	1	6610806	0.000230086285543	SNP	0.31599633179548
chr1:6610917	1	6610917	0.000218743028991	SNP	0.313100968360574
chr1:6635695	1	6635695	0.000741836240869	SNP	0.368792107182287
chr1:6669720	1	6669720	0.00027403970463	SNP	0.322724634490822
chr1:6670703	1	6670703	0.000376455731726	SNP	0.337450851783436
chr1:6670823	1	6670823	0.000554198131747	SNP	0.356104932178274
chr1:6670945	1	6670945	0.000515248734828	SNP	0.353650660493912
chr1:6671134	1	6671134	0.00027106679603	SNP	0.322724634490822
chr1:6671340	1	6671340	0.000462665756422	SNP	0.348635471010448
chr1:6671637	1	6671637	0.000451954759148	SNP	0.347767586252823
chr1:6671863	1	6671863	0.000269047740204	SNP	0.322496626748219
chr1:6672665	1	6672665	0.000449811494163	SNP	0.347767586252823
chr1:6673185	1	6673185	0.000470963558203	SNP	0.349809880514745
chr1:6673708	1	6673708	0.00048135049032	SNP	0.350937720295075
chr1:6673750	1	6673750	0.000227015164301	SNP	0.315220248792
chr1:6675201	1	6675201	0.000528943907369	SNP	0.354935577867919
chr1:6675473	1	6675473	0.000440397919651	SNP	0.345686874815281
chr1:6676935	1	6676935	0.000466119892751	SNP	0.349207812721024
chr1:6677478	1	6677478	0.000519729986339	SNP	0.353942030809745
chr1:6677814	1	6677814	0.000519630195827	SNP	0.353942030809745
chr1:6677825	1	6677825	0.000560302071875	SNP	0.356346909220113
chr1:6677906	1	6677906	0.000439388171669	SNP	0.345686874815281
chr1:6678203	1	6678203	0.000520904855739	SNP	0.354176774789161
chr1:6678243	1	6678243	0.000551861493154	SNP	0.356038593214622
chr1:6678470	1	6678470	0.000496313410459	SNP	0.351754387941047
chr1:6679166	1	6679166	0.000360015650119	SNP	0.335147761677258
chr1:6679516	1	6679516	0.000539310509859	SNP	0.355793699474793
chr1:6679531	1	6679531	0.000727931655795	SNP	0.368176016283578
chr1:6679789	1	6679789	0.000509208879737	SNP	0.352977203471303
chr1:6679832	1	6679832	0.00067019460504	SNP	0.364840272909654
chr1:6679849	1	6679849	0.000851127594155	SNP	0.373221832742771
chr1:6765840	1	6765840	0.000493883042318	SNP	0.351574404426374
chr1:6806684	1	6806684	0.000645251756494	SNP	0.363025861557038
chr1:7437881	1	7437881	0.000890627868715	SNP	0.375865427408335
chr1:9210616	1	9210616	6.01348750672e-06	SNP	0.125457614957057
chr1:9210760	1	9210760	0.000411086265168	SNP	0.342203248550842
chr1:9211297	1	9211297	7.56467419887e-05	SNP	0.248998783216028
chr1:9211661	1	9211661	0.000799898916046	SNP	0.369719408325028
chr1:9211747	1	9211747	0.000579792437618	SNP	0.357550576753577
chr1:9211757	1	9211757	3.43467102402e-05	SNP	0.217855471024687
chr1:9211817	1	9211817	3.6126640722e-05	SNP	0.221604440457684
chr1:9212101	1	9212101	0.000682077346203	SNP	0.365293471216043
chr1:9212188	1	9212188	0.000573604312436	SNP	0.357414322257347
chr1:9212191	1	9212191	0.0006475273235	SNP	0.363025861557038
chr1:9212232	1	9212232	4.27033662933e-05	SNP	0.232766077724847
chr1:9212257	1	9212257	0.000610242812729	SNP	0.35936723714028
chr1:9212474	1	9212474	0.000797843691155	SNP	0.369719408325028
chr1:9212638	1	9212638	4.94786150466e-05	SNP	0.24223860228159
chr1:9212787	1	9212787	0.000727042287099	SNP	0.368143598624865
chr1:9212868	1	9212868	0.000748367717249	SNP	0.368988485580748
chr1:9212870	1	9212870	0.000674372829088	SNP	0.364955507972209
chr1:9212951	1	9212951	0.00071848657643	SNP	0.367816494730367
chr1:9213045	1	9213045	0.00069846915044	SNP	0.366489238417448
chr1:9213048	1	9213048	4.17660967072e-05	SNP	0.23265119686212
chr1:9213307	1	9213307	7.34147208132e-05	SNP	0.248182141840236
chr1:9213348	1	9213348	5.3009523327e-05	SNP	0.243462526791977
chr1:9213432	1	9213432	8.16993192145e-05	SNP	0.253014417639624
chr1:9213491	1	9213491	6.15606623951e-05	SNP	0.243462526791977
chr1:9213531	1	9213531	0.000438554584984	SNP	0.345686874815281
chr1:9213570	1	9213570	4.63773289736e-05	SNP	0.236343196470748
chr1:9213571	1	9213571	0.000393706346151	SNP	0.340076082410531
chr1:9214051	1	9214051	0.000996506812391	SNP	0.385457106312518
chr1:10466498	1	10466498	0.000166617055967	SNP	0.298746199226447
chr1:10466937	1	10466937	0.000156235124822	SNP	0.295402235805051
chr1:10470508	1	10470508	0.000877580433482	SNP	0.374926959489458
chr1:10476571	1	10476571	0.000126574754896	SNP	0.282916015854609
chr1:10476631	1	10476631	0.000150906509558	SNP	0.293959993477106
chr1:10476754	1	10476754	0.000148887862399	SNP	0.293959993477106
chr1:10477089	1	10477089	0.000159769327829	SNP	0.296197272193613
chr1:10477155	1	10477155	0.000151438367092	SNP	0.293959993477106
chr1:10477243	1	10477243	0.000177135158524	SNP	0.301683543676854
chr1:10477404	1	10477404	0.000137055215844	SNP	0.289842539240277
chr1:10477530	1	10477530	0.000159149064175	SNP	0.296197272193613
chr1:10477614	1	10477614	0.000138897317003	SNP	0.29168111626764
chr1:10477685	1	10477685	0.000142322359847	SNP	0.293256453884959
chr1:10477695	1	10477695	0.000149387814653	SNP	0.293959993477106
chr1:10477942	1	10477942	0.000154553336029	SNP	0.295303883299031
chr1:10478113	1	10478113	0.000149277104502	SNP	0.293959993477106
chr1:10478253	1	10478253	0.000153744381685	SNP	0.29507313251712
chr1:10478278	1	10478278	0.000366520019814	SNP	0.335791461044468
chr1:10478345	1	10478345	0.00015099821994	SNP	0.293959993477106
chr1:10478420	1	10478420	0.000154111053644	SNP	0.29507313251712
chr1:10478570	1	10478570	0.000147592858065	SNP	0.293959993477106
chr1:10478626	1	10478626	0.000148879663327	SNP	0.293959993477106
chr1:10478653	1	10478653	0.000237784451336	SNP	0.317724078673553
chr1:10478703	1	10478703	0.000140964722628	SNP	0.292791249404214
chr1:10478742	1	10478742	0.00017292262711	SNP	0.300537753307457
chr1:10478779	1	10478779	0.000126615241114	SNP	0.282916015854609
chr1:10478828	1	10478828	0.000143304714569	SNP	0.293535365021337
chr1:10478845	1	10478845	0.000148749305936	SNP	0.293959993477106
chr1:10478857	1	10478857	0.000158342766685	SNP	0.29617225049545
chr1:10478873	1	10478873	0.000126586570572	SNP	0.282916015854609
chr1:10478884	1	10478884	0.000134130696746	SNP	0.286953648934625
chr1:10478918	1	10478918	0.000143120770925	SNP	0.293535365021337
chr1:10478961	1	10478961	0.000143754218852	SNP	0.293939945158699
chr1:10478965	1	10478965	0.000160773063031	SNP	0.296690464938789
chr1:10478994	1	10478994	0.000151721408359	SNP	0.294040378309782
chr1:10479112	1	10479112	0.000879328753109	SNP	0.374926959489458
chr1:10479316	1	10479316	0.000162784453396	SNP	0.297542651588347
chr1:10479324	1	10479324	0.00014463546792	SNP	0.293959993477106
chr1:10479799	1	10479799	0.000187973236634	SNP	0.305958016882181
chr1:10480134	1	10480134	0.000186254600325	SNP	0.305958016882181
chr1:10480192	1	10480192	0.000207191378095	SNP	0.310166713927123
chr1:10480203	1	10480203	0.000187419030282	SNP	0.305958016882181
chr1:10480221	1	10480221	0.00018413618789	SNP	0.30498043392642
chr1:10480239	1	10480239	0.000199216615233	SNP	0.308067694834234
chr1:10480256	1	10480256	0.00019007328936	SNP	0.306231366379181
chr1:10480282	1	10480282	0.00021524153839	SNP	0.312097135127874
chr1:10480290	1	10480290	0.000189485333422	SNP	0.306105593183344
chr1:10480375	1	10480375	0.000202125118535	SNP	0.308719323853244
chr1:10480400	1	10480400	0.00012950271427	SNP	0.284719455432641
chr1:10480470	1	10480470	0.000317314381494	SNP	0.331530700747885
chr1:10480473	1	10480473	0.000108966804611	SNP	0.272354288327051
chr1:10480478	1	10480478	0.000120860861896	SNP	0.280431581667442
chr1:10480534	1	10480534	0.000119180019715	SNP	0.279683330405112
chr1:10480584	1	10480584	0.000113420011431	SNP	0.275983124479473
chr1:10480585	1	10480585	0.000148922228448	SNP	0.293959993477106
chr1:10480601	1	10480601	0.000206362642767	SNP	0.310025077661666
chr1:10480615	1	10480615	0.000176083460837	SNP	0.301522642477987
chr1:10480629	1	10480629	0.000198160734428	SNP	0.307900039206976
chr1:10480652	1	10480652	0.000217718799888	SNP	0.312699324602401
chr1:10480666	1	10480666	0.000220888970257	SNP	0.313548183700425
chr1:10480723	1	10480723	0.000200189722008	SNP	0.308299267879879
chr1:10480795	1	10480795	0.0001913754809	SNP	0.306231366379181
chr1:10480818	1	10480818	0.000207849159207	SNP	0.310166713927123
chr1:10480955	1	10480955	0.000173398185388	SNP	0.300605176543663
chr1:10480958	1	10480958	0.000213502612784	SNP	0.311246179625177
chr1:10480979	1	10480979	0.000207219645779	SNP	0.310166713927123
chr1:10480981	1	10480981	0.000176523777119	SNP	0.301683543676854
chr1:10481015	1	10481015	0.000187987911638	SNP	0.305958016882181
chr1:10481041	1	10481041	0.000206208658825	SNP	0.310025077661666
chr1:10481065	1	10481065	0.00017201364673	SNP	0.300537753307457
chr1:10481099	1	10481099	0.00018084057305	SNP	0.303812009599044
chr1:10481141	1	10481141	0.000201992561848	SNP	0.308719323853244
chr1:10481180	1	10481180	0.000162182828065	SNP	0.297333003055447
chr1:10481207	1	10481207	0.000202635323359	SNP	0.308894970745021
chr1:10481288	1	10481288	0.000160875386855	SNP	0.296690464938789
chr1:10481336	1	10481336	0.000167852080385	SNP	0.299095387249501
chr1:10481533	1	10481533	0.000292164031117	SNP	0.327321584411206
chr1:10481574	1	10481574	0.000210823222574	SNP	0.310415531286603
chr1:10481634	1	10481634	0.000275535739769	SNP	0.322724634490822
chr1:10481663	1	10481663	0.000226232578316	SNP	0.315209980491512
chr1:10481696	1	10481696	0.000236809821208	SNP	0.317608873311772
chr1:10481734	1	10481734	0.000260982998442	SNP	0.32191673210707
chr1:10481735	1	10481735	0.000209985450644	SNP	0.310166713927123
chr1:10481747	1	10481747	0.000233817150503	SNP	0.317341202488279
chr1:10481759	1	10481759	0.000239727559492	SNP	0.31781574485033
chr1:10481793	1	10481793	0.000235145371248	SNP	0.317341202488279
chr1:10481859	1	10481859	0.000255977219875	SNP	0.320968417800108
chr1:10481885	1	10481885	0.000252935154547	SNP	0.320669087731047
chr1:10482101	1	10482101	0.000249730784415	SNP	0.320495216695556
chr1:10482102	1	10482102	0.000245349273555	SNP	0.319618025120078
chr1:10482108	1	10482108	0.000267549826987	SNP	0.322496626748219
chr1:10482185	1	10482185	0.00022091778595	SNP	0.313548183700425
chr1:10482240	1	10482240	0.000261547744432	SNP	0.321984314720723
chr1:10482256	1	10482256	0.000219421159252	SNP	0.313219503480916
chr1:10482385	1	10482385	0.000429900479173	SNP	0.344720431490076
chr1:10482420	1	10482420	0.000209702697926	SNP	0.310166713927123
chr1:10482624	1	10482624	0.000801592382238	SNP	0.369719408325028
chr1:11284719	1	11284719	0.000630695752695	SNP	0.361923745631319
chr1:11526564	1	11526564	0.000939581601934	SNP	0.380195156760167
chr1:11580896	1	11580896	5.42039711314e-05	SNP	0.243462526791977
chr1:11580964	1	11580964	0.000743885624762	SNP	0.368792107182287
chr1:11581953	1	11581953	2.99182292027e-05	SNP	0.209818582720944
chr1:11582492	1	11582492	0.000765939602451	SNP	0.369190604425791
chr1:11583081	1	11583081	0.000564775783082	SNP	0.356610041746304
chr1:11592287	1	11592287	0.000320382320905	SNP	0.331612993273588
chr1:11595627	1	11595627	0.00032447434186	SNP	0.331763724797399
chr1:11597697	1	11597697	0.0005606741095	SNP	0.356354517190783
chr1:13110032	1	13110032	0.000443010925141	SNP	0.346405568961664
chr1:13135662	1	13135662	4.63185513174e-05	SNP	0.236343196470748
chr1:13140483	1	13140483	0.000928563625433	SNP	0.379317189496702
chr1:13140539	1	13140539	0.000986614920413	SNP	0.384700790559389
chr1:13140812	1	13140812	0.000907361463952	SNP	0.377043926124381
chr1:13140816	1	13140816	0.000969584062762	SNP	0.383238869312856
chr1:13140983	1	13140983	0.000978217331169	SNP	0.384045527764234
chr1:13141016	1	13141016	0.000954906390074	SNP	0.38214050046283
chr1:13142746	1	13142746	0.000776378167185	SNP	0.36928473599113
chr1:14221983	1	14221983	0.000934801920279	SNP	0.379632006200503
chr1:14638769	1	14638769	0.000569557288449	SNP	0.357007157321589
chr1:14648172	1	14648172	0.000974157164081	SNP	0.38384899435782
chr1:14649244	1	14649244	0.000535362116533	SNP	0.355584342470626
chr1:14704813	1	14704813	0.000648067705253	SNP	0.363088532917169
chr1:14706599	1	14706599	0.000809220536541	SNP	0.370013101809289
chr1:14707292	1	14707292	0.000907146450762	SNP	0.377043926124381
chr1:14707422	1	14707422	0.000722890611138	SNP	0.367890410597863
chr1:14707509	1	14707509	0.000798926573971	SNP	0.369719408325028
chr1:14707650	1	14707650	0.000657904548958	SNP	0.3642116628326
chr1:14707724	1	14707724	0.000644837726562	SNP	0.363025861557038
chr1:14707768	1	14707768	0.000734334020528	SNP	0.368792107182287
chr1:14707846	1	14707846	0.000716013953915	SNP	0.367706601077556
chr1:14707883	1	14707883	0.000541774866081	SNP	0.355856588342239
chr1:14707891	1	14707891	0.000803023244369	SNP	0.369836153157764
chr1:14708112	1	14708112	0.00080971310884	SNP	0.370013101809289
chr1:14708115	1	14708115	0.000714553854097	SNP	0.36761056684646
chr1:14708193	1	14708193	0.000808163130821	SNP	0.370013101809289
chr1:14708397	1	14708397	0.000787628255313	SNP	0.369640269587005
chr1:14708405	1	14708405	0.00078272163463	SNP	0.369427098196814
chr1:14708610	1	14708610	0.000788482375734	SNP	0.369640269587005
chr1:14708723	1	14708723	0.000737388964898	SNP	0.368792107182287
chr1:14708750	1	14708750	0.00075345510901	SNP	0.369077277233158
chr1:14708904	1	14708904	0.000551009203778	SNP	0.356038593214622
chr1:14709090	1	14709090	0.0005304237281	SNP	0.3552213928977
chr1:15110063	1	15110063	0.000212697925598	SNP	0.31114815840617
chr1:15114813	1	15114813	0.000511352032032	SNP	0.353330478599167
chr1:15115254	1	15115254	0.000357443517224	SNP	0.33472888110303
chr1:16837247	1	16837247	0.00064549397577	SNP	0.363025861557038
chr1:16860515	1	16860515	0.000660707214254	SNP	0.36440090604405
chr1:16861670	1	16861670	0.000873585416007	SNP	0.374716517274477
chr1:16893691	1	16893691	0.000751505561029	SNP	0.369077277233158
chr1:16894446	1	16894446	0.000396687329777	SNP	0.340441288391035
chr1:16900140	1	16900140	0.000271646054833	SNP	0.322724634490822
chr1:16900145	1	16900145	0.000270569151895	SNP	0.322586146685504
chr1:16900216	1	16900216	0.000294091642378	SNP	0.327424491011497
chr1:16900281	1	16900281	0.000303013928018	SNP	0.328576163092994
chr1:16900312	1	16900312	0.000262332633043	SNP	0.322244541257594
chr1:16900321	1	16900321	0.000265024663206	SNP	0.322496626748219
chr1:16900355	1	16900355	0.000279897231953	SNP	0.323079918788821
chr1:16955065	1	16955065	0.000497104589688	SNP	0.35181203412225
chr1:16955153	1	16955153	0.000256954131534	SNP	0.321650082177864
chr1:16955185	1	16955185	0.000159936177412	SNP	0.296197272193613
chr1:16955189	1	16955189	0.000218772694604	SNP	0.313100968360574
chr1:16955336	1	16955336	0.000277460487784	SNP	0.322757079995656
chr1:16955583	1	16955583	0.000174514376733	SNP	0.300912783957735
chr1:16955954	1	16955954	0.000381762129839	SNP	0.338939708651425
chr1:16956139	1	16956139	0.000267668052723	SNP	0.322496626748219
chr1:16957141	1	16957141	0.000571253469588	SNP	0.35724800761615
chr1:16990902	1	16990902	0.000158752262769	SNP	0.296197272193613
chr1:16990958	1	16990958	0.000614183661429	SNP	0.359726526701556
chr1:16990961	1	16990961	0.000496215708279	SNP	0.351754387941047
chr1:16991085	1	16991085	0.000527671358934	SNP	0.354820097858058
chr1:16991096	1	16991096	0.000448086645988	SNP	0.347514086937226
chr1:16991168	1	16991168	0.000999606043008	SNP	0.38559541644567
chr1:17053177	1	17053177	0.000290638687097	SNP	0.326925819350852
chr1:17053183	1	17053183	0.000253420413275	SNP	0.320669087731047
chr1:17332857	1	17332857	0.00066782635844	SNP	0.364840272909654
chr1:17704066	1	17704066	0.00071455140823	SNP	0.36761056684646
chr1:17717949	1	17717949	0.000472149722467	SNP	0.350024541986276
chr1:17830077	1	17830077	0.000361539626526	SNP	0.335147761677258
chr1:17830658	1	17830658	0.000375760487325	SNP	0.337450851783436
chr1:17830682	1	17830682	0.000280651156711	SNP	0.323302148068127
chr1:17830744	1	17830744	0.000340018871584	SNP	0.332188080341603
chr1:17830959	1	17830959	0.000398583174369	SNP	0.340441288391035
chr1:17832207	1	17832207	0.000785607326854	SNP	0.369640269587005
chr1:17832298	1	17832298	0.000722436304154	SNP	0.367890410597863
chr1:17832317	1	17832317	0.000719885101208	SNP	0.367890410597863
chr1:17832329	1	17832329	0.000703521289158	SNP	0.366695213241344
chr1:17835582	1	17835582	0.000938598945188	SNP	0.380155373551237
chr1:17835602	1	17835602	0.000975139752352	SNP	0.383973263782233
chr1:17835884	1	17835884	0.000980899775034	SNP	0.384141692348136
chr1:17836086	1	17836086	0.000959126662306	SNP	0.382528427902169
chr1:17836490	1	17836490	0.000840858705205	SNP	0.371713414504665
chr1:17836690	1	17836690	0.000953749567665	SNP	0.382028496997955
chr1:17836753	1	17836753	0.000789495453325	SNP	0.369678528342579
chr1:17836760	1	17836760	0.000786061623384	SNP	0.369640269587005
chr1:17836846	1	17836846	0.000985672114885	SNP	0.384640038435611
chr1:17837153	1	17837153	0.000833813266428	SNP	0.371303030389862
chr1:17837211	1	17837211	0.000979875048814	SNP	0.384085184061498
chr1:17837267	1	17837267	0.000962368090992	SNP	0.382808931931315
chr1:17837761	1	17837761	0.000963839209659	SNP	0.382869191197069
chr1:17837764	1	17837764	0.000918457483819	SNP	0.378521511340351
chr1:17838023	1	17838023	0.000882732232128	SNP	0.375161199952586
chr1:17838072	1	17838072	0.000978594226796	SNP	0.384045527764234
chr1:17838538	1	17838538	0.000953950589806	SNP	0.382044157179703
chr1:17838651	1	17838651	0.000895798579497	SNP	0.376294219761157
chr1:17838691	1	17838691	0.000392214416841	SNP	0.339762915807914
chr1:17838761	1	17838761	0.000990950236137	SNP	0.385222957454061
chr1:17838786	1	17838786	0.000904746956888	SNP	0.377033880294851
chr1:17839356	1	17839356	0.000975681221966	SNP	0.384042181562706
chr1:17839523	1	17839523	0.000815986312174	SNP	0.370570002296159
chr1:17839602	1	17839602	0.000960052388589	SNP	0.382528427902169
chr1:17839991	1	17839991	0.000972717110813	SNP	0.383644442688526
chr1:17840053	1	17840053	0.00097384284891	SNP	0.38380079702493
chr1:17840178	1	17840178	0.000882660137968	SNP	0.375161199952586
chr1:17850894	1	17850894	5.31210318825e-05	SNP	0.243462526791977
chr1:17851017	1	17851017	4.76796239076e-05	SNP	0.239010638574587
chr1:17857280	1	17857280	0.000422860287081	SNP	0.344274212446748
chr1:18053364	1	18053364	0.000925195147498	SNP	0.378929283659621
chr1:18053521	1	18053521	0.000904836119448	SNP	0.377033880294851
chr1:18055446	1	18055446	0.000996661726198	SNP	0.385457106312518
chr1:18055622	1	18055622	0.00066692658928	SNP	0.364840272909654
chr1:18057400	1	18057400	0.000881047657927	SNP	0.37493225803294
chr1:18057822	1	18057822	0.000763290649233	SNP	0.369164886679724
chr1:18060514	1	18060514	0.000999699004224	SNP	0.38559541644567
chr1:18061650	1	18061650	0.000505101165611	SNP	0.352583774679597
chr1:18061658	1	18061658	0.000544908251615	SNP	0.356038593214622
chr1:18061770	1	18061770	0.0009818972137	SNP	0.384213523297044
chr1:18108520	1	18108520	0.000324007589493	SNP	0.331763724797399
chr1:18407131	1	18407131	0.000634544090742	SNP	0.362346784828565
chr1:18591541	1	18591541	0.000150507454037	SNP	0.293959993477106
chr1:18591708	1	18591708	0.000694478675369	SNP	0.365990964059187
chr1:18592162	1	18592162	0.000499028844438	SNP	0.351852398949432
chr1:18592284	1	18592284	0.000360770596388	SNP	0.335147761677258
chr1:18592325	1	18592325	0.000369510885272	SNP	0.336287151186112
chr1:18592348	1	18592348	0.000487374779369	SNP	0.350937720295075
chr1:18592364	1	18592364	0.000468179388048	SNP	0.349256131868237
chr1:18593620	1	18593620	0.000780577658701	SNP	0.369308365850341
chr1:18593656	1	18593656	0.000687335277384	SNP	0.365498928453971
chr1:18593792	1	18593792	0.0007110031856	SNP	0.367469556174085
chr1:18593987	1	18593987	0.000631017955409	SNP	0.361933318572963
chr1:18594251	1	18594251	0.000752001777606	SNP	0.369077277233158
chr1:18594510	1	18594510	0.000617655039252	SNP	0.360222337632001
chr1:18596255	1	18596255	0.000702192139364	SNP	0.366695213241344
chr1:18596625	1	18596625	0.000236408270283	SNP	0.317480198518052
chr1:18596989	1	18596989	0.000377026594165	SNP	0.337450851783436
chr1:18597220	1	18597220	6.96600989686e-05	SNP	0.244322707649036
chr1:18597871	1	18597871	0.000418864923408	SNP	0.343319098748453
chr1:18598230	1	18598230	0.000329778071023	SNP	0.331854139667241
chr1:18598453	1	18598453	0.000698680674752	SNP	0.366503301616623
chr1:18598456	1	18598456	0.000318305266225	SNP	0.331612993273588
chr1:18598682	1	18598682	0.000320116293566	SNP	0.331612993273588
chr1:18825973	1	18825973	0.000540493154767	SNP	0.355793699474793
chr1:19624914	1	19624914	0.000872888824916	SNP	0.374716517274477
chr1:19628688	1	19628688	0.000809574448019	SNP	0.370013101809289
chr1:19966424	1	19966424	0.000360124787748	SNP	0.335147761677258
chr1:20149296	1	20149296	0.00041848387803	SNP	0.343147163575823
chr1:20149301	1	20149301	0.000404173058845	SNP	0.340869080107012
chr1:20149600	1	20149600	0.000383957292376	SNP	0.339148110665993
chr1:20150117	1	20150117	0.000780311183716	SNP	0.369308365850341
chr1:20949660	1	20949660	0.00015326989681	SNP	0.29507313251712
chr1:20949672	1	20949672	0.00024595925257	SNP	0.319742788021277
chr1:20949691	1	20949691	0.000216915255767	SNP	0.312218765422476
chr1:20957822	1	20957822	0.000550639636574	SNP	0.356038593214622
chr1:21614792	1	21614792	0.000783533544678	SNP	0.369583751119229
chr1:21624425	1	21624425	0.000428121511815	SNP	0.344720431490076
chr1:21624820	1	21624820	0.000535288878699	SNP	0.355584342470626
chr1:22058399	1	22058399	0.000488583802599	SNP	0.350937720295075
chr1:22131106	1	22131106	0.000193910219789	SNP	0.306769737246263
chr1:22131205	1	22131205	0.000697766667379	SNP	0.366446946264201
chr1:22142572	1	22142572	0.000758209140311	SNP	0.3690959803788
chr1:22455964	1	22455964	0.000872286012204	SNP	0.374716517274477
chr1:22464229	1	22464229	0.000423316430826	SNP	0.3442804754968
chr1:22469935	1	22469935	0.000976252648636	SNP	0.384045527764234
chr1:22976234	1	22976234	0.000426274530742	SNP	0.344584848266613
chr1:22976435	1	22976435	0.000278156628346	SNP	0.322757079995656
chr1:22976484	1	22976484	0.000373340618572	SNP	0.337450851783436
chr1:22976488	1	22976488	0.000178301980613	SNP	0.302417503097923
chr1:22976851	1	22976851	0.000864014209547	SNP	0.374416573680322
chr1:22977480	1	22977480	0.000631666578219	SNP	0.361940042096804
chr1:23094812	1	23094812	0.000801111345902	SNP	0.369719408325028
chr1:23095312	1	23095312	0.000505373675234	SNP	0.352653137482427
chr1:23095322	1	23095322	0.000567089366696	SNP	0.356610041746304
chr1:23096876	1	23096876	0.000381048487922	SNP	0.338870948397029
chr1:23097083	1	23097083	0.000358042384193	SNP	0.33472888110303
chr1:23097098	1	23097098	0.000760489389732	SNP	0.369164886679724
chr1:23097549	1	23097549	0.000809434980189	SNP	0.370013101809289
chr1:23098009	1	23098009	0.000826401576026	SNP	0.371132754650745
chr1:23098866	1	23098866	0.000348308465324	SNP	0.333967714978
chr1:23098973	1	23098973	0.000755607482806	SNP	0.369077277233158
chr1:23099728	1	23099728	0.000770643798602	SNP	0.36928473599113
chr1:23100030	1	23100030	0.000794600786182	SNP	0.369678528342579
chr1:23100792	1	23100792	0.00074976636121	SNP	0.369077277233158
chr1:23102765	1	23102765	0.000774415956511	SNP	0.36928473599113
chr1:23157257	1	23157257	0.000339775435806	SNP	0.332188080341603
chr1:23157283	1	23157283	0.000102588635503	SNP	0.268375907507189
chr1:23157336	1	23157336	0.000177104040018	SNP	0.301683543676854
chr1:23157338	1	23157338	0.000139535041893	SNP	0.292137052111173
chr1:23157418	1	23157418	8.37330299193e-05	SNP	0.254601427161494
chr1:23157491	1	23157491	0.00012381593734	SNP	0.282084756734231
chr1:23157501	1	23157501	0.000269549199414	SNP	0.322496626748219
chr1:23157504	1	23157504	9.9073353344e-05	SNP	0.265514668837564
chr1:23157880	1	23157880	0.000399236592575	SNP	0.340441288391035
chr1:23157903	1	23157903	0.000378685239828	SNP	0.337944113784783
chr1:23157956	1	23157956	0.000888009137269	SNP	0.375807255281817
chr1:23157997	1	23157997	0.000872752183819	SNP	0.374716517274477
chr1:23868318	1	23868318	0.000110106969435	SNP	0.27293613598389
chr1:23868466	1	23868466	0.000697140723925	SNP	0.366373548574357
chr1:24496013	1	24496013	0.000552729286444	SNP	0.356038593214622
chr1:24496905	1	24496905	0.000892030979125	SNP	0.375999958093919
chr1:24496942	1	24496942	0.00086757625152	SNP	0.374624482436764
chr1:24496950	1	24496950	0.000872345163404	SNP	0.374716517274477
chr1:24661761	1	24661761	0.000938736011221	SNP	0.380159152212686
chr1:24661936	1	24661936	0.000963931671534	SNP	0.382869191197069
chr1:25103766	1	25103766	0.000979475422697	SNP	0.384045527764234
chr1:25312539	1	25312539	0.000460877135944	SNP	0.348320234944354
chr1:25312619	1	25312619	0.000524308295497	SNP	0.354394144362641
chr1:25312673	1	25312673	0.000431479691199	SNP	0.344720431490076
chr1:25312809	1	25312809	0.000511237844186	SNP	0.353330478599167
chr1:25312876	1	25312876	0.000469804581449	SNP	0.349548526558781
chr1:25312945	1	25312945	0.000421156696208	SNP	0.343730216641577
chr1:25312979	1	25312979	0.000405019901365	SNP	0.341029273551051
chr1:25313162	1	25313162	0.000940841722167	SNP	0.380261622178729
chr1:25325375	1	25325375	0.000957312689328	SNP	0.382471197749136
chr1:25325567	1	25325567	0.000754892408256	SNP	0.369077277233158
chr1:25325942	1	25325942	0.000839316781807	SNP	0.371624517666368
chr1:25792989	1	25792989	0.000566585515799	SNP	0.356610041746304
chr1:25793018	1	25793018	0.000439344662635	SNP	0.345686874815281
chr1:25943320	1	25943320	0.000757374654741	SNP	0.369077277233158
chr1:26556648	1	26556648	0.000217377567947	SNP	0.312545295752014
chr1:26556659	1	26556659	0.000244726427461	SNP	0.319531387086954
chr1:26556756	1	26556756	0.000224199955806	SNP	0.314578628572621
chr1:26556801	1	26556801	0.000204107609855	SNP	0.309524419965629
chr1:26556826	1	26556826	0.000228524929149	SNP	0.315220248792
chr1:26560144	1	26560144	0.000126796212321	SNP	0.282916015854609
chr1:26561448	1	26561448	0.000361614100182	SNP	0.335147761677258
chr1:26567289	1	26567289	0.000365935667363	SNP	0.335791461044468
chr1:26567502	1	26567502	0.00048718014888	SNP	0.350937720295075
chr1:26568458	1	26568458	0.000869299474476	SNP	0.374697484600529
chr1:26569909	1	26569909	0.00060025361309	SNP	0.35936723714028
chr1:26569931	1	26569931	0.000504523244959	SNP	0.352407515829793
chr1:26608963	1	26608963	0.000455924526064	SNP	0.348276544307701
chr1:26609008	1	26609008	0.00031972914167	SNP	0.331612993273588
chr1:26722513	1	26722513	0.000309600038716	SNP	0.330136921964573
chr1:28299809	1	28299809	0.000200728047304	SNP	0.308568708092813
chr1:28299810	1	28299810	0.000821636894354	SNP	0.370919427003808
chr1:28403875	1	28403875	0.000745292318547	SNP	0.368823113509729
chr1:28706548	1	28706548	0.000812292783659	SNP	0.370211268126194
chr1:29696349	1	29696349	0.000993731545933	SNP	0.385267209439231
chr1:30103597	1	30103597	0.000754485648369	SNP	0.369077277233158
chr1:30104170	1	30104170	0.000925653268054	SNP	0.378934500088166
chr1:30107184	1	30107184	0.000836380414014	SNP	0.371303030389862
chr1:30110304	1	30110304	0.000940105076831	SNP	0.380261622178729
chr1:30112634	1	30112634	0.000990573946858	SNP	0.385193488735975
chr1:30339454	1	30339454	0.000515625555155	SNP	0.353692771906112
chr1:30570504	1	30570504	0.000798850668582	SNP	0.369719408325028
chr1:30866226	1	30866226	0.000330759903579	SNP	0.332118990770329
chr1:30866456	1	30866456	0.000108645736713	SNP	0.272057328265897
chr1:30868147	1	30868147	0.000625442810618	SNP	0.360979718679769
chr1:30868546	1	30868546	0.000275377203939	SNP	0.322724634490822
chr1:30871604	1	30871604	0.000453260419599	SNP	0.347910153341264
chr1:30871960	1	30871960	0.000768656071455	SNP	0.36928473599113
chr1:30873582	1	30873582	0.000402690885434	SNP	0.340809268852981
chr1:30879103	1	30879103	0.000162652598963	SNP	0.297542651588347
chr1:30887368	1	30887368	0.000440570600994	SNP	0.345686874815281
chr1:30887675	1	30887675	0.000303456112496	SNP	0.328576163092994
chr1:30889182	1	30889182	0.000259244523749	SNP	0.321820673106236
chr1:30893524	1	30893524	0.000205381350994	SNP	0.309695255711654
chr1:30928994	1	30928994	0.00074769992253	SNP	0.368845279610492
chr1:31032965	1	31032965	0.000611944230508	SNP	0.359377052212054
chr1:31033655	1	31033655	0.000982736497615	SNP	0.384213523297044
chr1:31033840	1	31033840	0.000988246683939	SNP	0.384963762863114
chr1:31033883	1	31033883	0.000586473238146	SNP	0.357856226122097
chr1:31034127	1	31034127	0.000509375517503	SNP	0.352977203471303
chr1:31034228	1	31034228	0.000872173916103	SNP	0.374716517274477
chr1:31034506	1	31034506	0.000577414610703	SNP	0.357503789570045
chr1:31034695	1	31034695	0.000603675232838	SNP	0.35936723714028
chr1:31035226	1	31035226	0.000620200575208	SNP	0.360628324953555
chr1:31035902	1	31035902	0.000540799772584	SNP	0.355793699474793
chr1:31036098	1	31036098	0.000576846342415	SNP	0.357503789570045
chr1:31036380	1	31036380	0.000635530917555	SNP	0.362346784828565
chr1:31036505	1	31036505	0.000541305030971	SNP	0.35583710474459
chr1:31037984	1	31037984	0.000567594175257	SNP	0.356690266493712
chr1:31038119	1	31038119	0.000620832532075	SNP	0.360628324953555
chr1:31038212	1	31038212	0.00057397359679	SNP	0.357414322257347
chr1:31038719	1	31038719	0.0006463464246	SNP	0.363025861557038
chr1:31039034	1	31039034	0.000850724313599	SNP	0.373127458271577
chr1:31039100	1	31039100	0.000870610402177	SNP	0.374716517274477
chr1:31039707	1	31039707	0.000788076659298	SNP	0.369640269587005
chr1:31040375	1	31040375	0.000835841319935	SNP	0.371303030389862
chr1:31040690	1	31040690	0.000550116403113	SNP	0.356038593214622
chr1:31040836	1	31040836	0.000524366697102	SNP	0.354394144362641
chr1:31040917	1	31040917	0.000868486929341	SNP	0.374624482436764
chr1:31041138	1	31041138	0.000861547897033	SNP	0.374077212157392
chr1:31041179	1	31041179	0.000329911814554	SNP	0.331912013362572
chr1:31041299	1	31041299	0.000834425619427	SNP	0.371303030389862
chr1:31041368	1	31041368	0.000460848776225	SNP	0.348320234944354
chr1:31041853	1	31041853	0.000524817229045	SNP	0.354399125095973
chr1:31041924	1	31041924	0.000549893878431	SNP	0.356038593214622
chr1:31041985	1	31041985	0.000978562264472	SNP	0.384045527764234
chr1:31042087	1	31042087	0.000590044747184	SNP	0.358153506465185
chr1:31042234	1	31042234	0.000418144420489	SNP	0.343147163575823
chr1:31042252	1	31042252	0.000920158388982	SNP	0.378616817120866
chr1:31042537	1	31042537	0.000529107613709	SNP	0.354946834638595
chr1:31042657	1	31042657	0.000808782574265	SNP	0.370013101809289
chr1:31042733	1	31042733	0.00053176762125	SNP	0.355369538380857
chr1:31042954	1	31042954	0.000559412800086	SNP	0.356290896364494
chr1:31043002	1	31043002	0.000826119613762	SNP	0.371132754650745
chr1:31043071	1	31043071	0.000801525593393	SNP	0.369719408325028
chr1:31043195	1	31043195	0.000773482663649	SNP	0.36928473599113
chr1:31044573	1	31044573	0.000786196555621	SNP	0.369640269587005
chr1:31044647	1	31044647	0.000816628558325	SNP	0.370570002296159
chr1:31044824	1	31044824	0.000772528677493	SNP	0.36928473599113
chr1:31044865	1	31044865	0.000799229779443	SNP	0.369719408325028
chr1:31045016	1	31045016	0.000830965919185	SNP	0.371303030389862
chr1:31045250	1	31045250	0.000900863320569	SNP	0.376899696958857
chr1:31045349	1	31045349	0.000772343684417	SNP	0.36928473599113
chr1:31045384	1	31045384	0.000425157823454	SNP	0.344524485578485
chr1:31045566	1	31045566	0.000566103420273	SNP	0.356610041746304
chr1:31045732	1	31045732	0.000890273658531	SNP	0.375865427408335
chr1:31045764	1	31045764	0.000586796981911	SNP	0.357856226122097
chr1:31045914	1	31045914	0.000545125111186	SNP	0.356038593214622
chr1:31045995	1	31045995	0.000794123517783	SNP	0.369678528342579
chr1:31046126	1	31046126	0.000867223628827	SNP	0.374624482436764
chr1:31046572	1	31046572	0.000477068681979	SNP	0.350558720106274
chr1:31048048	1	31048048	0.000549191693539	SNP	0.356038593214622
chr1:31048110	1	31048110	0.000161969907156	SNP	0.297281305661581
chr1:31048183	1	31048183	0.000222414980354	SNP	0.314212196782865
chr1:31048353	1	31048353	0.000560952846731	SNP	0.356354517190783
chr1:31048438	1	31048438	0.000577567244453	SNP	0.357503789570045
chr1:31048441	1	31048441	0.000579361090864	SNP	0.357550576753577
chr1:31050568	1	31050568	0.000690603226906	SNP	0.365861669692199
chr1:31052412	1	31052412	0.00045090158274	SNP	0.347767586252823
chr1:31052486	1	31052486	0.000429668720542	SNP	0.344720431490076
chr1:31052517	1	31052517	0.000469596165337	SNP	0.349480829004377
chr1:31052518	1	31052518	0.000523612406252	SNP	0.354394144362641
chr1:31052932	1	31052932	0.000575391112071	SNP	0.357503789570045
chr1:31052951	1	31052951	0.000605671389624	SNP	0.35936723714028
chr1:31053465	1	31053465	0.000564842743317	SNP	0.356610041746304
chr1:31053644	1	31053644	0.000635823410191	SNP	0.36236802255889
chr1:31055931	1	31055931	0.000466858895622	SNP	0.349238301684665
chr1:31056510	1	31056510	0.000586749729102	SNP	0.357856226122097
chr1:31056520	1	31056520	0.000479796508765	SNP	0.350723561709895
chr1:31056575	1	31056575	0.000308866228144	SNP	0.330136921964573
chr1:31056659	1	31056659	0.000623532822345	SNP	0.36071679812191
chr1:31056705	1	31056705	0.000745540599752	SNP	0.368823113509729
chr1:31056758	1	31056758	0.000549003591747	SNP	0.356038593214622
chr1:31056785	1	31056785	0.000552207548128	SNP	0.356038593214622
chr1:31056828	1	31056828	0.000692487650582	SNP	0.365914187219846
chr1:31060027	1	31060027	0.000536004602403	SNP	0.355584342470626
chr1:31060251	1	31060251	0.000543741966344	SNP	0.356038593214622
chr1:31060394	1	31060394	0.000666590589085	SNP	0.364840272909654
chr1:31061061	1	31061061	0.000448828601232	SNP	0.347765452604967
chr1:31061257	1	31061257	0.000698288299225	SNP	0.366460772692175
chr1:31061363	1	31061363	0.000667513337902	SNP	0.364840272909654
chr1:31062456	1	31062456	0.000969713805656	SNP	0.383251438232179
chr1:31063518	1	31063518	0.000548510737294	SNP	0.356038593214622
chr1:31065090	1	31065090	0.000880716757462	SNP	0.374926959489458
chr1:31065371	1	31065371	0.000547776248674	SNP	0.356038593214622
chr1:31065372	1	31065372	0.000907666889757	SNP	0.377043926124381
chr1:31065375	1	31065375	0.000522939662514	SNP	0.354394144362641
chr1:31065400	1	31065400	0.000673200016985	SNP	0.364928559008761
chr1:31065468	1	31065468	0.000590473863835	SNP	0.358153506465185
chr1:31065479	1	31065479	0.000404954516252	SNP	0.341029273551051
chr1:31065541	1	31065541	0.0006178704356	SNP	0.360257999866374
chr1:31065652	1	31065652	0.000588986983869	SNP	0.358153506465185
chr1:31065874	1	31065874	0.000562442573696	SNP	0.356476319247558
chr1:31066273	1	31066273	0.000519443047231	SNP	0.353942030809745
chr1:31066445	1	31066445	0.000539866032757	SNP	0.355793699474793
chr1:31066689	1	31066689	0.000519661608934	SNP	0.353942030809745
chr1:31067112	1	31067112	0.000494099725751	SNP	0.351574404426374
chr1:31067314	1	31067314	0.00053778213366	SNP	0.355627898445728
chr1:31067387	1	31067387	0.000501312301828	SNP	0.351908388769217
chr1:31067668	1	31067668	0.000119666895308	SNP	0.279933041403044
chr1:31068162	1	31068162	0.000397429340906	SNP	0.340441288391035
chr1:31068395	1	31068395	0.000109994079536	SNP	0.27293613598389
chr1:31068580	1	31068580	9.96693363817e-05	SNP	0.266033861783229
chr1:31068944	1	31068944	0.000547429097721	SNP	0.356038593214622
chr1:31069443	1	31069443	0.00061327283143	SNP	0.35962108381282
chr1:31069971	1	31069971	0.000525512654574	SNP	0.354605585140413
chr1:31070025	1	31070025	0.00058274411862	SNP	0.357550576753577
chr1:31070179	1	31070179	0.000558324319158	SNP	0.356258018180359
chr1:31070297	1	31070297	0.000564970139769	SNP	0.356610041746304
chr1:31070306	1	31070306	0.000545365762107	SNP	0.356038593214622
chr1:31070495	1	31070495	0.000629227545992	SNP	0.361476176181287
chr1:31070948	1	31070948	0.000552559063553	SNP	0.356038593214622
chr1:31070968	1	31070968	0.000511513357766	SNP	0.353330478599167
chr1:31071038	1	31071038	0.000487059721265	SNP	0.350937720295075
chr1:31071310	1	31071310	0.000498373686243	SNP	0.35181203412225
chr1:31071448	1	31071448	0.000983668514726	SNP	0.384213523297044
chr1:31071464	1	31071464	0.000982366904748	SNP	0.384213523297044
chr1:31071676	1	31071676	0.000606431329698	SNP	0.35936723714028
chr1:31071991	1	31071991	0.000942873313595	SNP	0.38064334125697
chr1:31072254	1	31072254	0.000631177760735	SNP	0.361933318572963
chr1:31072284	1	31072284	0.000555937180146	SNP	0.356238665726759
chr1:31072912	1	31072912	0.000590385439402	SNP	0.358153506465185
chr1:31073049	1	31073049	0.000515072893386	SNP	0.353650660493912
chr1:31073489	1	31073489	0.000793221750297	SNP	0.369678528342579
chr1:31073599	1	31073599	0.000368954763343	SNP	0.336287151186112
chr1:31073682	1	31073682	0.000453932818111	SNP	0.347910153341264
chr1:31073824	1	31073824	0.000774505520131	SNP	0.36928473599113
chr1:31073858	1	31073858	0.00046425597894	SNP	0.348997425526381
chr1:31073873	1	31073873	0.000603474805427	SNP	0.35936723714028
chr1:31073953	1	31073953	0.000446155845641	SNP	0.3470044861088
chr1:31074036	1	31074036	0.000404034913462	SNP	0.340869080107012
chr1:31074053	1	31074053	0.000468693295497	SNP	0.349421578232286
chr1:31074057	1	31074057	0.000381856020335	SNP	0.338939708651425
chr1:31074234	1	31074234	0.00056284659231	SNP	0.356499357932514
chr1:31074251	1	31074251	0.000500714867829	SNP	0.351908388769217
chr1:31074310	1	31074310	0.000545811560167	SNP	0.356038593214622
chr1:31074365	1	31074365	0.000613541081435	SNP	0.359642084424056
chr1:31074449	1	31074449	0.000591624770094	SNP	0.358403496956835
chr1:31074494	1	31074494	0.000583681232768	SNP	0.357707985608696
chr1:31074671	1	31074671	0.000583937968052	SNP	0.357707985608696
chr1:31074699	1	31074699	0.000460219359522	SNP	0.348320234944354
chr1:31074996	1	31074996	0.000464123500396	SNP	0.348967631565711
chr1:31075108	1	31075108	0.000833701100181	SNP	0.371303030389862
chr1:31076125	1	31076125	0.000429585626933	SNP	0.344720431490076
chr1:31076285	1	31076285	0.000604505041628	SNP	0.35936723714028
chr1:31076300	1	31076300	0.000617150256492	SNP	0.360153431272126
chr1:31076323	1	31076323	0.000385118809626	SNP	0.339291098312954
chr1:31076340	1	31076340	0.000604484244652	SNP	0.35936723714028
chr1:31078474	1	31078474	0.000821941083726	SNP	0.370923049545012
chr1:31081538	1	31081538	0.000932522419617	SNP	0.37957953581077
chr1:31082485	1	31082485	0.000726756375772	SNP	0.36813069021585
chr1:31082561	1	31082561	0.00047262908056	SNP	0.350115609872957
chr1:31082745	1	31082745	0.00073749247345	SNP	0.368792107182287
chr1:31085617	1	31085617	0.000519848436756	SNP	0.353942030809745
chr1:31085818	1	31085818	0.000462409663743	SNP	0.348556686706943
chr1:31085844	1	31085844	0.000533254203658	SNP	0.355584342470626
chr1:31100154	1	31100154	0.00083833125203	SNP	0.371496895219572
chr1:33637593	1	33637593	0.000569788595593	SNP	0.357076938394051
chr1:33640281	1	33640281	0.000582165716334	SNP	0.357550576753577
chr1:33640409	1	33640409	0.000172626791137	SNP	0.300537753307457
chr1:33640854	1	33640854	0.000252870345109	SNP	0.320669087731047
chr1:33640858	1	33640858	0.000298883046337	SNP	0.328121500541972
chr1:33696866	1	33696866	0.000514077255385	SNP	0.353524342485426
chr1:33698111	1	33698111	0.000862173624442	SNP	0.374204180539533
chr1:33698174	1	33698174	0.000902756551167	SNP	0.376923467020806
chr1:33698341	1	33698341	0.00080336555382	SNP	0.369836153157764
chr1:33698491	1	33698491	0.000888181317541	SNP	0.375807255281817
chr1:33698524	1	33698524	0.000969483640876	SNP	0.383238869312856
chr1:33698670	1	33698670	0.000901572735397	SNP	0.376923467020806
chr1:33698676	1	33698676	0.000926718899992	SNP	0.37910883326824
chr1:33698695	1	33698695	0.000980420822302	SNP	0.38412338490413
chr1:33698706	1	33698706	0.00093158351196	SNP	0.379567164652044
chr1:33698771	1	33698771	0.000911220071903	SNP	0.377300357113546
chr1:33702389	1	33702389	0.000884173231478	SNP	0.375405422841352
chr1:33702668	1	33702668	0.000795579071035	SNP	0.369719408325028
chr1:33753271	1	33753271	7.12436425537e-05	SNP	0.246218106952246
chr1:33753334	1	33753334	0.000772294330459	SNP	0.36928473599113
chr1:33753383	1	33753383	8.12061897078e-05	SNP	0.252538394465928
chr1:33754041	1	33754041	0.000547698490824	SNP	0.356038593214622
chr1:33793868	1	33793868	0.000656404174597	SNP	0.364035809637479
chr1:33794534	1	33794534	0.000562284464552	SNP	0.356476319247558
chr1:33794817	1	33794817	0.000309332811833	SNP	0.330136921964573
chr1:34095091	1	34095091	0.000309768362579	SNP	0.330136921964573
chr1:34095178	1	34095178	0.000336178007767	SNP	0.332188080341603
chr1:34095552	1	34095552	0.000376772868999	SNP	0.337450851783436
chr1:34095597	1	34095597	0.000387155556054	SNP	0.339387573711369
chr1:34095599	1	34095599	0.0003666665243	SNP	0.335791461044468
chr1:34095654	1	34095654	0.000353374891984	SNP	0.334512952671251
chr1:34095872	1	34095872	0.000313382716886	SNP	0.330646341666697
chr1:34095921	1	34095921	0.000548548170021	SNP	0.356038593214622
chr1:34096060	1	34096060	0.00034092450537	SNP	0.332339249110713
chr1:34096174	1	34096174	0.000376171289123	SNP	0.337450851783436
chr1:34096239	1	34096239	0.000328469719758	SNP	0.331763724797399
chr1:34096542	1	34096542	0.000927475902849	SNP	0.37921616274514
chr1:34097526	1	34097526	0.000680314707233	SNP	0.365293471216043
chr1:34097792	1	34097792	0.00043485395106	SNP	0.345297995877204
chr1:34097934	1	34097934	0.000362422374307	SNP	0.335419072176377
chr1:34097987	1	34097987	0.000482890342772	SNP	0.350937720295075
chr1:34098021	1	34098021	0.00032723914095	SNP	0.331763724797399
chr1:34098035	1	34098035	0.000358691375237	SNP	0.334794977522078
chr1:34098072	1	34098072	0.000395695480944	SNP	0.340441288391035
chr1:34099416	1	34099416	0.000111482886221	SNP	0.274487788819652
chr1:34099523	1	34099523	0.00059579433232	SNP	0.359156276000142
chr1:34099590	1	34099590	0.000606699865938	SNP	0.35936723714028
chr1:34099653	1	34099653	0.000592201960571	SNP	0.358619971519286
chr1:34099817	1	34099817	0.000367308453223	SNP	0.335869938008415
chr1:34099849	1	34099849	0.000379716931	SNP	0.338291073583817
chr1:34099904	1	34099904	0.000335759434132	SNP	0.332188080341603
chr1:34100277	1	34100277	0.000331092142506	SNP	0.332118990770329
chr1:34100413	1	34100413	0.000793616036506	SNP	0.369678528342579
chr1:34100543	1	34100543	0.000471974336378	SNP	0.350024541986276
chr1:34102159	1	34102159	0.000376729697851	SNP	0.337450851783436
chr1:34102170	1	34102170	0.000463045107671	SNP	0.348659610695548
chr1:34102178	1	34102178	0.000498048743899	SNP	0.35181203412225
chr1:34102243	1	34102243	0.000287274627885	SNP	0.325651435307054
chr1:34102279	1	34102279	0.000199326925404	SNP	0.308067694834234
chr1:34102344	1	34102344	0.000194416244994	SNP	0.306769737246263
chr1:34102446	1	34102446	0.000593917070858	SNP	0.35885309281585
chr1:34102566	1	34102566	0.000513265338641	SNP	0.353524342485426
chr1:34102614	1	34102614	0.000383738537077	SNP	0.339148110665993
chr1:34103022	1	34103022	0.000295781544206	SNP	0.327607341149998
chr1:34103046	1	34103046	0.000431536376502	SNP	0.344720431490076
chr1:34103649	1	34103649	0.000344076461392	SNP	0.333228871514242
chr1:34103653	1	34103653	0.000348486515543	SNP	0.333967714978
chr1:34103743	1	34103743	0.000346775517012	SNP	0.333779117570012
chr1:34103811	1	34103811	0.00043918758629	SNP	0.345686874815281
chr1:34104705	1	34104705	0.000254607151667	SNP	0.320669087731047
chr1:34104810	1	34104810	0.000336816158012	SNP	0.332188080341603
chr1:34104860	1	34104860	0.000408644799108	SNP	0.341718276637848
chr1:34104965	1	34104965	0.000354387608716	SNP	0.334512952671251
chr1:34105000	1	34105000	0.000401209780669	SNP	0.340809268852981
chr1:34105040	1	34105040	0.00037642699873	SNP	0.337450851783436
chr1:34105496	1	34105496	0.000341661424292	SNP	0.332516742921639
chr1:34105650	1	34105650	0.00036763975221	SNP	0.335888946660546
chr1:34105653	1	34105653	0.000550141286789	SNP	0.356038593214622
chr1:34105733	1	34105733	0.000382733541631	SNP	0.339106988335379
chr1:34106101	1	34106101	0.000372829746287	SNP	0.337379968378591
chr1:34106152	1	34106152	0.000373026901194	SNP	0.337412764778167
chr1:34106734	1	34106734	0.000398916055473	SNP	0.340441288391035
chr1:34107054	1	34107054	0.000493331286271	SNP	0.351574404426374
chr1:34107070	1	34107070	0.00049543056339	SNP	0.351672088952757
chr1:34107305	1	34107305	0.000393714556503	SNP	0.340076082410531
chr1:34113353	1	34113353	0.000843384589669	SNP	0.371963912259754
chr1:34116292	1	34116292	0.000231048191356	SNP	0.316330365500138
chr1:34116342	1	34116342	0.000579686955125	SNP	0.357550576753577
chr1:34116435	1	34116435	0.000175409500976	SNP	0.301394218255455
chr1:34116587	1	34116587	0.000184594192623	SNP	0.305292687778757
chr1:34119035	1	34119035	0.00020912922353	SNP	0.310166713927123
chr1:34119147	1	34119147	0.000250235675169	SNP	0.320659213016341
chr1:34119312	1	34119312	0.000860901739549	SNP	0.374071504236347
chr1:34119684	1	34119684	0.000183957818305	SNP	0.30498043392642
chr1:34119710	1	34119710	0.000171460649826	SNP	0.300537753307457
chr1:34119793	1	34119793	0.000460897334972	SNP	0.348320234944354
chr1:34119922	1	34119922	0.000584582578033	SNP	0.357707985608696
chr1:34120158	1	34120158	0.000631217207993	SNP	0.361933318572963
chr1:34120197	1	34120197	0.000598217507574	SNP	0.35936723714028
chr1:34120389	1	34120389	0.000623820038149	SNP	0.360773931121701
chr1:34120479	1	34120479	0.000731928454725	SNP	0.368639853191638
chr1:34120551	1	34120551	0.000609665800284	SNP	0.35936723714028
chr1:34120691	1	34120691	0.000593965224168	SNP	0.35885309281585
chr1:34120853	1	34120853	0.00076390469654	SNP	0.369164886679724
chr1:34120866	1	34120866	0.000623105592097	SNP	0.360628324953555
chr1:34120941	1	34120941	0.000656547179902	SNP	0.364035809637479
chr1:34121092	1	34121092	0.000645350678518	SNP	0.363025861557038
chr1:34121128	1	34121128	0.000561288307216	SNP	0.356356624741795
chr1:34121508	1	34121508	0.00098394380809	SNP	0.384246179501652
chr1:34121573	1	34121573	0.000644215682465	SNP	0.363025861557038
chr1:34121686	1	34121686	0.000611474193917	SNP	0.35936723714028
chr1:34121688	1	34121688	0.000581366953048	SNP	0.357550576753577
chr1:34121734	1	34121734	0.000598660108161	SNP	0.35936723714028
chr1:34121896	1	34121896	0.000670422477863	SNP	0.364840272909654
chr1:34121920	1	34121920	0.000547552324573	SNP	0.356038593214622
chr1:34121952	1	34121952	0.000642935479956	SNP	0.363025861557038
chr1:34121956	1	34121956	0.000557318946683	SNP	0.356238665726759
chr1:34122024	1	34122024	0.000853540280237	SNP	0.373270891071123
chr1:34122317	1	34122317	0.000627600685027	SNP	0.361356145115075
chr1:34122560	1	34122560	0.000597993099778	SNP	0.35936723714028
chr1:34123297	1	34123297	0.000646135625861	SNP	0.363025861557038
chr1:34123369	1	34123369	0.000608566045351	SNP	0.35936723714028
chr1:34123419	1	34123419	0.000440103969082	SNP	0.345686874815281
chr1:34123699	1	34123699	0.000605475569662	SNP	0.35936723714028
chr1:34123730	1	34123730	0.000667646204543	SNP	0.364840272909654
chr1:34123732	1	34123732	0.00068325958493	SNP	0.365293471216043
chr1:34124064	1	34124064	0.000628196058125	SNP	0.361356145115075
chr1:34124381	1	34124381	0.000640296463984	SNP	0.362993822004511
chr1:34124439	1	34124439	0.000613889387936	SNP	0.359682560171278
chr1:34124576	1	34124576	0.000651291348909	SNP	0.363476256609188
chr1:34124779	1	34124779	0.000528983222823	SNP	0.354935577867919
chr1:34124794	1	34124794	0.000610773905103	SNP	0.35936723714028
chr1:34124877	1	34124877	0.000561162070254	SNP	0.356356624741795
chr1:34124934	1	34124934	0.000558212457171	SNP	0.356258018180359
chr1:34124961	1	34124961	0.000484664190951	SNP	0.350937720295075
chr1:34125006	1	34125006	0.000521205633354	SNP	0.354176774789161
chr1:34125045	1	34125045	0.000607577874973	SNP	0.35936723714028
chr1:34125121	1	34125121	0.000582798651274	SNP	0.357550576753577
chr1:34125294	1	34125294	0.000572953572305	SNP	0.357288167696382
chr1:34125329	1	34125329	0.000627912702282	SNP	0.361356145115075
chr1:34125333	1	34125333	0.00099362960566	SNP	0.385267209439231
chr1:34125432	1	34125432	0.000604001676344	SNP	0.35936723714028
chr1:34125747	1	34125747	0.000654416479444	SNP	0.363926552473205
chr1:34126095	1	34126095	0.000659223230533	SNP	0.36440090604405
chr1:34126166	1	34126166	0.000634201297709	SNP	0.362346784828565
chr1:34126287	1	34126287	0.000600467688522	SNP	0.35936723714028
chr1:34126707	1	34126707	0.000590129334757	SNP	0.358153506465185
chr1:34126718	1	34126718	0.000669343803397	SNP	0.364840272909654
chr1:34126922	1	34126922	0.000639639220374	SNP	0.362993822004511
chr1:34127535	1	34127535	0.000622824834333	SNP	0.360628324953555
chr1:34127547	1	34127547	0.000601088964129	SNP	0.35936723714028
chr1:34127842	1	34127842	0.000657228225416	SNP	0.364108168351215
chr1:34127864	1	34127864	0.000580842910751	SNP	0.357550576753577
chr1:34128098	1	34128098	0.000605363342434	SNP	0.35936723714028
chr1:34128100	1	34128100	0.000597096042342	SNP	0.35936723714028
chr1:34128301	1	34128301	0.000596451337699	SNP	0.359349917065488
chr1:34128436	1	34128436	0.000574649614375	SNP	0.357470299826375
chr1:34128506	1	34128506	0.000585926534809	SNP	0.357856226122097
chr1:34128510	1	34128510	0.000562967597598	SNP	0.356508333056075
chr1:34128673	1	34128673	0.000563556009627	SNP	0.356592680203029
chr1:34128698	1	34128698	0.00058269331162	SNP	0.357550576753577
chr1:34129019	1	34129019	0.000597235725993	SNP	0.35936723714028
chr1:34129029	1	34129029	0.000610731165586	SNP	0.35936723714028
chr1:34129276	1	34129276	0.000647025192962	SNP	0.363025861557038
chr1:34129329	1	34129329	0.000622672592872	SNP	0.360628324953555
chr1:34129532	1	34129532	0.000645794771399	SNP	0.363025861557038
chr1:34129580	1	34129580	0.000589511835423	SNP	0.358153506465185
chr1:34129769	1	34129769	0.000553175859947	SNP	0.356038593214622
chr1:34130043	1	34130043	0.000655257305451	SNP	0.363926552473205
chr1:34130197	1	34130197	0.000610369646903	SNP	0.35936723714028
chr1:34130318	1	34130318	0.000616249915394	SNP	0.359923214891046
chr1:34130432	1	34130432	0.000582319995496	SNP	0.357550576753577
chr1:34130963	1	34130963	0.000650741308686	SNP	0.363389294960994
chr1:34134846	1	34134846	0.000741469924722	SNP	0.368792107182287
chr1:34134931	1	34134931	0.000622749948351	SNP	0.360628324953555
chr1:34135063	1	34135063	0.000509310692753	SNP	0.352977203471303
chr1:34135195	1	34135195	0.000576388887052	SNP	0.357503789570045
chr1:34135310	1	34135310	0.000559228752835	SNP	0.356290896364494
chr1:34135717	1	34135717	0.000714967236749	SNP	0.367624596094253
chr1:34136115	1	34136115	0.000764810714751	SNP	0.369164886679724
chr1:34136153	1	34136153	0.000684710770568	SNP	0.365366125111855
chr1:34136491	1	34136491	0.000715894004743	SNP	0.367706601077556
chr1:34136493	1	34136493	0.000763073786641	SNP	0.369164886679724
chr1:34138559	1	34138559	0.000756244285156	SNP	0.369077277233158
chr1:34139017	1	34139017	0.00067722753385	SNP	0.364955507972209
chr1:34183556	1	34183556	0.00079527244268	SNP	0.369719408325028
chr1:34184281	1	34184281	0.000878975608214	SNP	0.374926959489458
chr1:34184309	1	34184309	0.000975183587044	SNP	0.383973263782233
chr1:34184348	1	34184348	0.000880257012531	SNP	0.374926959489458
chr1:34184353	1	34184353	0.000495551622495	SNP	0.351672088952757
chr1:34184463	1	34184463	0.00078742350045	SNP	0.369640269587005
chr1:34184601	1	34184601	0.000838529714496	SNP	0.371545771584987
chr1:34184805	1	34184805	0.000850387369959	SNP	0.373056160003626
chr1:34185163	1	34185163	0.000792758191705	SNP	0.369678528342579
chr1:34185401	1	34185401	0.00079647611841	SNP	0.369719408325028
chr1:34185506	1	34185506	0.000811930951708	SNP	0.370188085193533
chr1:34185536	1	34185536	0.00079992447349	SNP	0.369719408325028
chr1:34185643	1	34185643	0.000849444651181	SNP	0.37295093916144
chr1:34185820	1	34185820	0.000733698785153	SNP	0.368723642929828
chr1:34770512	1	34770512	2.79653003551e-06	SNP	0.0875958404810098
chr1:34770584	1	34770584	6.95652623053e-05	SNP	0.244322707649036
chr1:35036540	1	35036540	0.000718096862243	SNP	0.367816494730367
chr1:35353172	1	35353172	0.000423169093383	SNP	0.3442804754968
chr1:35393487	1	35393487	0.000659176807788	SNP	0.36440090604405
chr1:35393796	1	35393796	4.50576211697e-05	SNP	0.235671036782313
chr1:35393798	1	35393798	5.56412058476e-05	SNP	0.243462526791977
chr1:35393825	1	35393825	3.22728771212e-05	SNP	0.214632193628224
chr1:35393853	1	35393853	3.19431721589e-05	SNP	0.213663750488033
chr1:35394041	1	35394041	6.22885734371e-05	SNP	0.243462526791977
chr1:35394070	1	35394070	0.000128952276507	SNP	0.284357216761506
chr1:35394210	1	35394210	0.000278853189994	SNP	0.323040317251628
chr1:35394221	1	35394221	8.5204836694e-05	SNP	0.255126097634535
chr1:35394236	1	35394236	0.000237460661329	SNP	0.317724078673553
chr1:35394258	1	35394258	0.000243817995744	SNP	0.319239440284487
chr1:35394270	1	35394270	0.000206969759906	SNP	0.310166713927123
chr1:35394331	1	35394331	0.00036293876572	SNP	0.33563224726234
chr1:35394376	1	35394376	0.000359916875863	SNP	0.335147761677258
chr1:35394407	1	35394407	0.000299341400531	SNP	0.32812284747121
chr1:35394500	1	35394500	0.000325377815888	SNP	0.331763724797399
chr1:35421089	1	35421089	0.000319913400355	SNP	0.331612993273588
chr1:35439817	1	35439817	0.000899672312614	SNP	0.376741794191417
chr1:35447078	1	35447078	0.000813937235494	SNP	0.370450170422473
chr1:35447561	1	35447561	0.000644029435264	SNP	0.363025861557038
chr1:35447898	1	35447898	0.000402398128309	SNP	0.340809268852981
chr1:35454100	1	35454100	0.000354564832528	SNP	0.334512952671251
chr1:35457249	1	35457249	0.000390283975346	SNP	0.339492180644261
chr1:35457350	1	35457350	0.0003609924272	SNP	0.335147761677258
chr1:35493641	1	35493641	0.000902461654422	SNP	0.376923467020806
chr1:35493775	1	35493775	0.000938084835538	SNP	0.380074290084013
chr1:35496217	1	35496217	0.000975395578091	SNP	0.384005929595187
chr1:35496703	1	35496703	0.000934298658389	SNP	0.379599181299036
chr1:35497365	1	35497365	0.000985538628236	SNP	0.384640038435611
chr1:35497487	1	35497487	0.000874058176237	SNP	0.374716517274477
chr1:35497670	1	35497670	0.000879501108845	SNP	0.374926959489458
chr1:35498225	1	35498225	0.00087371982936	SNP	0.374716517274477
chr1:35499082	1	35499082	0.000950221810469	SNP	0.381483664603693
chr1:35500548	1	35500548	0.000943022777552	SNP	0.380665744628249
chr1:35575350	1	35575350	0.000440674281848	SNP	0.345722652611585
chr1:35575399	1	35575399	0.000403615830631	SNP	0.340869080107012
chr1:35575515	1	35575515	0.000499944451663	SNP	0.351908388769217
chr1:35607480	1	35607480	0.000395287568907	SNP	0.340392249963025
chr1:35652140	1	35652140	0.000309227036329	SNP	0.330136921964573
chr1:36084091	1	36084091	0.000665054066866	SNP	0.364840272909654
chr1:36084136	1	36084136	0.000478734547471	SNP	0.350689153651228
chr1:36172478	1	36172478	0.000566648758745	SNP	0.356610041746304
chr1:36172490	1	36172490	0.000578482971981	SNP	0.357550576753577
chr1:36172606	1	36172606	0.00067127457974	SNP	0.364840272909654
chr1:36172639	1	36172639	0.000758078843879	SNP	0.3690959803788
chr1:36172758	1	36172758	0.000666134699763	SNP	0.364840272909654
chr1:36172795	1	36172795	0.000651351148943	SNP	0.363476256609188
chr1:36173007	1	36173007	0.000668566875402	SNP	0.364840272909654
chr1:36173303	1	36173303	0.000634686036366	SNP	0.362346784828565
chr1:36173352	1	36173352	0.000638297695305	SNP	0.362921263201999
chr1:36174430	1	36174430	0.000757004495277	SNP	0.369077277233158
chr1:36174518	1	36174518	0.00078397365022	SNP	0.369640269587005
chr1:36174541	1	36174541	0.000777884696324	SNP	0.36928473599113
chr1:36174564	1	36174564	0.000746727330833	SNP	0.368845279610492
chr1:36174585	1	36174585	0.000791659592415	SNP	0.369678528342579
chr1:36174640	1	36174640	0.000711819944897	SNP	0.367469556174085
chr1:37169206	1	37169206	0.000458984792089	SNP	0.348320234944354
chr1:37169266	1	37169266	0.000460890250604	SNP	0.348320234944354
chr1:37350656	1	37350656	0.000634038455797	SNP	0.362346784828565
chr1:37606696	1	37606696	0.000303682385869	SNP	0.328576163092994
chr1:37606968	1	37606968	0.000102237073594	SNP	0.26827473976259
chr1:37607039	1	37607039	0.00043110372016	SNP	0.344720431490076
chr1:37792653	1	37792653	0.000312923607672	SNP	0.330646341666697
chr1:37817158	1	37817158	0.00073121472122	SNP	0.368486158507158
chr1:37819022	1	37819022	0.000964684643982	SNP	0.382929207571572
chr1:38207623	1	38207623	0.000659645012866	SNP	0.36440090604405
chr1:38207654	1	38207654	0.00070374084886	SNP	0.366695213241344
chr1:38207703	1	38207703	0.00058099541766	SNP	0.357550576753577
chr1:38207829	1	38207829	0.000567236735859	SNP	0.356610041746304
chr1:38207921	1	38207921	0.000590578461303	SNP	0.358153506465185
chr1:38212402	1	38212402	0.00052247781242	SNP	0.354374530897373
chr1:38212931	1	38212931	0.000512054444384	SNP	0.353524342485426
chr1:38215006	1	38215006	0.000568958492242	SNP	0.356844366056914
chr1:38237302	1	38237302	0.000414921660805	SNP	0.342634858704907
chr1:38239974	1	38239974	0.000194840539966	SNP	0.306787543383431
chr1:39165776	1	39165776	0.000293187118775	SNP	0.327424491011497
chr1:39219559	1	39219559	0.000492718717936	SNP	0.351526450980236
chr1:39221038	1	39221038	0.000771319069098	SNP	0.36928473599113
chr1:39225176	1	39225176	0.000764162049003	SNP	0.369164886679724
chr1:39228985	1	39228985	0.000647739321613	SNP	0.363025861557038
chr1:39243096	1	39243096	0.000137335764096	SNP	0.290289423464305
chr1:39243258	1	39243258	0.000636026389778	SNP	0.362414303102913
chr1:39248938	1	39248938	0.000865443977489	SNP	0.374451382149974
chr1:39253052	1	39253052	0.000383103488029	SNP	0.339148110665993
chr1:39254723	1	39254723	0.000258371156686	SNP	0.321678941070142
chr1:39255779	1	39255779	0.000248222738672	SNP	0.320269173199807
chr1:39257938	1	39257938	0.000689484462004	SNP	0.36577316628033
chr1:39389694	1	39389694	0.00068962899765	SNP	0.365801712627045
chr1:39389846	1	39389846	0.000614548651615	SNP	0.359750120224519
chr1:39389951	1	39389951	0.000720407221745	SNP	0.367890410597863
chr1:39392556	1	39392556	0.00034037836525	SNP	0.33221241711595
chr1:39392569	1	39392569	0.000240757529056	SNP	0.318171818933326
chr1:39392605	1	39392605	0.000292169074917	SNP	0.327321584411206
chr1:39392616	1	39392616	0.000266798827558	SNP	0.322496626748219
chr1:39392636	1	39392636	0.000290709424795	SNP	0.326925819350852
chr1:39395201	1	39395201	0.000662934680194	SNP	0.364689864328456
chr1:39397022	1	39397022	0.000172236436232	SNP	0.300537753307457
chr1:39397833	1	39397833	0.000648307019537	SNP	0.363098590227625
chr1:39397923	1	39397923	0.000172540091663	SNP	0.300537753307457
chr1:39398269	1	39398269	0.00059872518767	SNP	0.35936723714028
chr1:39398353	1	39398353	0.000967028472941	SNP	0.383132563467963
chr1:39398530	1	39398530	0.00090970373305	SNP	0.377204654069232
chr1:39399255	1	39399255	0.000183622195732	SNP	0.304871081578034
chr1:39399865	1	39399865	0.000929604504781	SNP	0.379355948693791
chr1:39400286	1	39400286	0.000384848075021	SNP	0.339215344641274
chr1:39401026	1	39401026	2.44981808751e-06	SNP	0.0783973003427218
chr1:39401451	1	39401451	0.000247492804634	SNP	0.320118137302341
chr1:39447198	1	39447198	8.23648883304e-05	SNP	0.254149992649598
chr1:39447779	1	39447779	0.000991843019108	SNP	0.385267209439231
chr1:39449001	1	39449001	0.000735048726988	SNP	0.368792107182287
chr1:39449104	1	39449104	0.000864577562258	SNP	0.374416573680322
chr1:39449246	1	39449246	0.000669312198041	SNP	0.364840272909654
chr1:39449439	1	39449439	0.0006974985622	SNP	0.366446727495275
chr1:39535168	1	39535168	0.000420790175757	SNP	0.343707187057854
chr1:39536241	1	39536241	0.00044380232498	SNP	0.346664698244603
chr1:39538534	1	39538534	0.000631255914507	SNP	0.361933318572963
chr1:39541137	1	39541137	0.000364238093313	SNP	0.335704496927552
chr1:39541387	1	39541387	0.000597157997688	SNP	0.35936723714028
chr1:39583748	1	39583748	0.000933863972446	SNP	0.37957953581077
chr1:39656310	1	39656310	0.000199381079638	SNP	0.308067694834234
chr1:39877527	1	39877527	0.000412788097231	SNP	0.342345351191021
chr1:39885881	1	39885881	0.000406190898033	SNP	0.341315036484876
chr1:39889869	1	39889869	0.000831878991094	SNP	0.371303030389862
chr1:39897009	1	39897009	0.000559003455776	SNP	0.356290896364494
chr1:40042294	1	40042294	8.6764018177e-05	SNP	0.255631741291367
chr1:40042343	1	40042343	8.94464888904e-05	SNP	0.257699274295028
chr1:40042364	1	40042364	0.000104695306406	SNP	0.270337105555663
chr1:40358465	1	40358465	0.000432231806401	SNP	0.34481422553734
chr1:40358552	1	40358552	0.000965184248193	SNP	0.382929207571572
chr1:40358613	1	40358613	0.000979143908736	SNP	0.384045527764234
chr1:40358643	1	40358643	0.000929049800955	SNP	0.379355948693791
chr1:40358784	1	40358784	0.000804813397411	SNP	0.369836153157764
chr1:40358898	1	40358898	0.000998285635474	SNP	0.38559541644567
chr1:40359150	1	40359150	0.000935737333331	SNP	0.379655815163941
chr1:40380582	1	40380582	0.000476239271496	SNP	0.350553637693945
chr1:40387904	1	40387904	0.00042266449574	SNP	0.344252770953745
chr1:40426318	1	40426318	0.000402593016654	SNP	0.340809268852981
chr1:40480536	1	40480536	0.000100114227025	SNP	0.266344485716922
chr1:40495294	1	40495294	0.000944292490173	SNP	0.380672294455713
chr1:40496282	1	40496282	0.000350669336427	SNP	0.334201649822309
chr1:40496410	1	40496410	0.000843069335313	SNP	0.371907544001738
chr1:40496625	1	40496625	0.000434531383504	SNP	0.345230017548965
chr1:40496636	1	40496636	0.000358559439503	SNP	0.334794977522078
chr1:40503673	1	40503673	0.000716466959483	SNP	0.367706601077556
chr1:40504128	1	40504128	0.000366499733157	SNP	0.335791461044468
chr1:40612102	1	40612102	0.000962179811727	SNP	0.382808931931315
chr1:40617463	1	40617463	0.000603526778362	SNP	0.35936723714028
chr1:40617884	1	40617884	0.000483943104777	SNP	0.350937720295075
chr1:41318616	1	41318616	0.000430809951993	SNP	0.344720431490076
chr1:41318931	1	41318931	0.000503212282775	SNP	0.352298137895533
chr1:41324889	1	41324889	0.000948174888461	SNP	0.381206460896213
chr1:41508169	1	41508169	0.000453815904057	SNP	0.347910153341264
chr1:42120555	1	42120555	0.000907041843753	SNP	0.377043926124381
chr1:42125466	1	42125466	0.000480570922527	SNP	0.350827314839652
chr1:42161415	1	42161415	0.00043727155089	SNP	0.34567422770987
chr1:42162034	1	42162034	0.000418501405466	SNP	0.343147163575823
chr1:42398536	1	42398536	0.000586295256708	SNP	0.357856226122097
chr1:42399351	1	42399351	0.000524216696666	SNP	0.354394144362641
chr1:42399396	1	42399396	0.000687568651136	SNP	0.365506078890041
chr1:42399482	1	42399482	0.000657345437403	SNP	0.364139212125763
chr1:42399487	1	42399487	0.000794408138312	SNP	0.369678528342579
chr1:42399502	1	42399502	0.000570259188925	SNP	0.357108663220345
chr1:42399549	1	42399549	0.000509360742984	SNP	0.352977203471303
chr1:42399572	1	42399572	0.000665189795272	SNP	0.364840272909654
chr1:42399585	1	42399585	0.000518092858025	SNP	0.353942030809745
chr1:42399595	1	42399595	0.000670100839914	SNP	0.364840272909654
chr1:42399598	1	42399598	0.000649574064663	SNP	0.36321454034077
chr1:42399636	1	42399636	0.000691370555102	SNP	0.365914187219846
chr1:42399637	1	42399637	0.000714625756498	SNP	0.36761056684646
chr1:42399639	1	42399639	0.000703772017302	SNP	0.366695213241344
chr1:42399650	1	42399650	0.000675529755412	SNP	0.364955507972209
chr1:42399655	1	42399655	0.000746548447727	SNP	0.368845279610492
chr1:42399656	1	42399656	0.000652053094453	SNP	0.363610132543343
chr1:42399659	1	42399659	0.000573709336689	SNP	0.357414322257347
chr1:42399692	1	42399692	0.000764728666009	SNP	0.369164886679724
chr1:42399714	1	42399714	0.000493880680867	SNP	0.351574404426374
chr1:42399740	1	42399740	0.000676333206948	SNP	0.364955507972209
chr1:42399754	1	42399754	0.000486228539416	SNP	0.350937720295075
chr1:42399757	1	42399757	0.000710395932481	SNP	0.367469556174085
chr1:42399810	1	42399810	0.000784160797694	SNP	0.369640269587005
chr1:42399812	1	42399812	0.000694371446079	SNP	0.365990964059187
chr1:42399818	1	42399818	0.000717187303627	SNP	0.367816494730367
chr1:42399929	1	42399929	0.00071191719074	SNP	0.367469556174085
chr1:42399967	1	42399967	0.000668953612815	SNP	0.364840272909654
chr1:42719851	1	42719851	0.0003908681583	SNP	0.339492180644261
chr1:43156182	1	43156182	0.000865187680388	SNP	0.374422140697225
chr1:43160754	1	43160754	0.000560262252898	SNP	0.356346909220113
chr1:43163913	1	43163913	7.98388220201e-05	SNP	0.250379130908564
chr1:43506727	1	43506727	0.000577520006774	SNP	0.357503789570045
chr1:43569937	1	43569937	0.000447353124831	SNP	0.347345658972697
chr1:43569999	1	43569999	0.000452168176214	SNP	0.347767586252823
chr1:43572022	1	43572022	0.000599827887321	SNP	0.35936723714028
chr1:43573345	1	43573345	0.000944182244456	SNP	0.380672294455713
chr1:43573854	1	43573854	0.00056585578118	SNP	0.356610041746304
chr1:43574447	1	43574447	0.000738277796591	SNP	0.368792107182287
chr1:43574534	1	43574534	0.000788800747867	SNP	0.369640269587005
chr1:43578425	1	43578425	0.000245899798199	SNP	0.319742788021277
chr1:43579219	1	43579219	0.000525217984676	SNP	0.354487121153637
chr1:43580792	1	43580792	0.000326006610817	SNP	0.331763724797399
chr1:43580833	1	43580833	0.000390150130724	SNP	0.339492180644261
chr1:43581249	1	43581249	0.000315673247365	SNP	0.331267505824164
chr1:43581723	1	43581723	0.000399130406615	SNP	0.340441288391035
chr1:43581918	1	43581918	0.000391227669886	SNP	0.339705297172755
chr1:43582134	1	43582134	0.000363752533181	SNP	0.335690771050007
chr1:43582161	1	43582161	0.00037598137172	SNP	0.337450851783436
chr1:43582596	1	43582596	0.00034725792134	SNP	0.333889712361697
chr1:43583366	1	43583366	0.000580463127752	SNP	0.357550576753577
chr1:43583788	1	43583788	0.000555259439883	SNP	0.356107723593456
chr1:43584477	1	43584477	0.000350920218968	SNP	0.334201649822309
chr1:43642560	1	43642560	0.000183975442261	SNP	0.30498043392642
chr1:43645619	1	43645619	0.000577207500555	SNP	0.357503789570045
chr1:43646796	1	43646796	0.000540485398048	SNP	0.355793699474793
chr1:43651381	1	43651381	0.000994735855489	SNP	0.385326945925957
chr1:43651867	1	43651867	0.000601156157894	SNP	0.35936723714028
chr1:43674785	1	43674785	0.000785867373032	SNP	0.369640269587005
chr1:43675493	1	43675493	0.000885474681761	SNP	0.375505226693204
chr1:43677741	1	43677741	0.000725584386425	SNP	0.368031549339683
chr1:43678986	1	43678986	0.00092317130255	SNP	0.378885152923673
chr1:43683066	1	43683066	0.000792400200315	SNP	0.369678528342579
chr1:43683234	1	43683234	0.000639029621581	SNP	0.362993822004511
chr1:43683866	1	43683866	0.000786030113858	SNP	0.369640269587005
chr1:43683876	1	43683876	0.000308522847861	SNP	0.330136921964573
chr1:43857814	1	43857814	0.000513151857875	SNP	0.353524342485426
chr1:43857900	1	43857900	0.000874125679541	SNP	0.374716517274477
chr1:43913926	1	43913926	0.000437820168396	SNP	0.34567422770987
chr1:43913964	1	43913964	0.000393218947638	SNP	0.340045382715671
chr1:43914540	1	43914540	0.000351722531434	SNP	0.33433023710636
chr1:43914684	1	43914684	0.000187524287671	SNP	0.305958016882181
chr1:43915105	1	43915105	0.000611177856978	SNP	0.35936723714028
chr1:43915331	1	43915331	0.000498826930801	SNP	0.35181203412225
chr1:43915352	1	43915352	0.000523969255524	SNP	0.354394144362641
chr1:43915405	1	43915405	0.000467114375919	SNP	0.349238301684665
chr1:43915858	1	43915858	0.000525633169256	SNP	0.354646701255138
chr1:43917191	1	43917191	0.000227157138138	SNP	0.315220248792
chr1:43917200	1	43917200	0.000386722088669	SNP	0.339340440517468
chr1:43917216	1	43917216	0.000244965067425	SNP	0.319556006505493
chr1:43943534	1	43943534	0.000727291100849	SNP	0.368159750320203
chr1:44082434	1	44082434	0.000695949564506	SNP	0.36629735148877
chr1:44082435	1	44082435	0.000615090018028	SNP	0.359806597800731
chr1:44126116	1	44126116	0.000283257425731	SNP	0.324642033946166
chr1:44129597	1	44129597	0.000507769565518	SNP	0.352873881535337
chr1:44387548	1	44387548	0.000102314499068	SNP	0.26827473976259
chr1:44387994	1	44387994	0.000483042365732	SNP	0.350937720295075
chr1:44388457	1	44388457	0.000105624643614	SNP	0.271109491949575
chr1:44388464	1	44388464	0.000165311445337	SNP	0.298263989529666
chr1:44388482	1	44388482	9.56486983859e-05	SNP	0.261684757214228
chr1:44406952	1	44406952	0.000980573915021	SNP	0.38412338490413
chr1:44407747	1	44407747	0.000923066734891	SNP	0.378885152923673
chr1:44408293	1	44408293	0.00064183818005	SNP	0.363025861557038
chr1:44408351	1	44408351	0.000232104175137	SNP	0.316984509919203
chr1:44594710	1	44594710	0.000194320936627	SNP	0.306769737246263
chr1:44596065	1	44596065	0.0006753438038	SNP	0.364955507972209
chr1:44597311	1	44597311	0.000872326381608	SNP	0.374716517274477
chr1:44597929	1	44597929	0.000255963168207	SNP	0.320968417800108
chr1:44598398	1	44598398	0.000507640417453	SNP	0.352873881535337
chr1:44598549	1	44598549	0.000415772011716	SNP	0.342657136105582
chr1:44598555	1	44598555	0.000466562186199	SNP	0.349231477300626
chr1:44598619	1	44598619	0.000349535626318	SNP	0.333969218132461
chr1:44598726	1	44598726	0.000357561402666	SNP	0.33472888110303
chr1:44598872	1	44598872	0.000418310419867	SNP	0.343147163575823
chr1:44599141	1	44599141	0.000929571008414	SNP	0.379355948693791
chr1:44599419	1	44599419	0.000882929014626	SNP	0.375171526929642
chr1:44599537	1	44599537	0.000858342257203	SNP	0.373550964538072
chr1:44599724	1	44599724	0.000833286068095	SNP	0.371303030389862
chr1:44599729	1	44599729	0.000635640456092	SNP	0.362346784828565
chr1:44599843	1	44599843	0.000950370850869	SNP	0.381483664603693
chr1:44599904	1	44599904	0.000894827703078	SNP	0.376275306990799
chr1:44600036	1	44600036	0.000911265786941	SNP	0.377300357113546
chr1:44600047	1	44600047	0.000859855262492	SNP	0.37388157691251
chr1:44600085	1	44600085	0.000972267468795	SNP	0.38359081530688
chr1:44600306	1	44600306	0.000964735102348	SNP	0.382929207571572
chr1:44600433	1	44600433	0.000840888641285	SNP	0.371713414504665
chr1:44601088	1	44601088	0.000940471232737	SNP	0.380261622178729
chr1:44601153	1	44601153	0.000959184707745	SNP	0.382528427902169
chr1:44601170	1	44601170	0.00093128501717	SNP	0.379567164652044
chr1:44601422	1	44601422	0.000937709320271	SNP	0.38002778725144
chr1:44601608	1	44601608	0.00082043314831	SNP	0.370823004832879
chr1:44602226	1	44602226	0.000456787932827	SNP	0.348320234944354
chr1:44602239	1	44602239	0.000973629887978	SNP	0.383767687141812
chr1:44602387	1	44602387	0.000986809405383	SNP	0.384700790559389
chr1:44979879	1	44979879	0.000619200933297	SNP	0.360435045453143
chr1:45276754	1	45276754	0.000337389598559	SNP	0.332188080341603
chr1:45693042	1	45693042	0.000437902505557	SNP	0.34567422770987
chr1:45837723	1	45837723	0.000926762213825	SNP	0.37910883326824
chr1:45837732	1	45837732	0.000827446459918	SNP	0.371132754650745
chr1:45909266	1	45909266	0.00054927264777	SNP	0.356038593214622
chr1:46191426	1	46191426	0.000268653955477	SNP	0.322496626748219
chr1:46193409	1	46193409	0.000966182044165	SNP	0.38308982893782
chr1:46193416	1	46193416	0.000991084523389	SNP	0.385239337180394
chr1:46193417	1	46193417	0.000902056531025	SNP	0.376923467020806
chr1:46414973	1	46414973	0.00043645418333	SNP	0.345545306955161
chr1:46438294	1	46438294	0.000810488077922	SNP	0.370013101809289
chr1:46474963	1	46474963	0.000616054347627	SNP	0.359888260080115
chr1:46475115	1	46475115	0.000797274927468	SNP	0.369719408325028
chr1:46475135	1	46475135	0.000115731635826	SNP	0.277167149151966
chr1:46475413	1	46475413	0.000340531737208	SNP	0.33221241711595
chr1:46490684	1	46490684	0.00051656022106	SNP	0.353778490452366
chr1:46493727	1	46493727	0.000789338035515	SNP	0.369678528342579
chr1:46641084	1	46641084	0.000750592163894	SNP	0.369077277233158
chr1:46643783	1	46643783	0.000130832947027	SNP	0.285674507745103
chr1:46644111	1	46644111	7.53641974549e-05	SNP	0.24897775719716
chr1:46644114	1	46644114	7.82238256447e-05	SNP	0.250197645727043
chr1:46644247	1	46644247	6.80475344799e-05	SNP	0.243462526791977
chr1:46646571	1	46646571	0.000229327543405	SNP	0.315682675525982
chr1:46648767	1	46648767	7.38886143987e-05	SNP	0.248527759525896
chr1:46913951	1	46913951	0.000895472310726	SNP	0.376294219761157
chr1:46914261	1	46914261	0.000326891290098	SNP	0.331763724797399
chr1:46914310	1	46914310	0.000189191586276	SNP	0.305958016882181
chr1:46915203	1	46915203	0.000428507475992	SNP	0.344720431490076
chr1:46915295	1	46915295	0.000623995251012	SNP	0.360773931121701
chr1:46915865	1	46915865	0.000401498981742	SNP	0.340809268852981
chr1:46916130	1	46916130	0.000231858370188	SNP	0.316984509919203
chr1:46916383	1	46916383	0.00044006878243	SNP	0.345686874815281
chr1:46916484	1	46916484	0.00043357035531	SNP	0.345012099320209
chr1:46916592	1	46916592	0.000476252029757	SNP	0.350553637693945
chr1:46916799	1	46916799	0.000455561956734	SNP	0.348233613552224
chr1:46917424	1	46917424	0.000469564606266	SNP	0.349480829004377
chr1:46917881	1	46917881	0.000439342955202	SNP	0.345686874815281
chr1:46917954	1	46917954	0.000449747763479	SNP	0.347767586252823
chr1:46918093	1	46918093	0.000406466128684	SNP	0.341383198871125
chr1:46918323	1	46918323	0.000519891122509	SNP	0.353942030809745
chr1:46919039	1	46919039	0.00057070190559	SNP	0.357198001937256
chr1:46919171	1	46919171	0.000431591126722	SNP	0.344720431490076
chr1:46919285	1	46919285	0.000425533749221	SNP	0.344524485578485
chr1:46919335	1	46919335	0.000605473840081	SNP	0.35936723714028
chr1:46919352	1	46919352	0.000430125135674	SNP	0.344720431490076
chr1:46919415	1	46919415	0.000386719220105	SNP	0.339340440517468
chr1:46919440	1	46919440	0.000482318777566	SNP	0.350937720295075
chr1:46919490	1	46919490	0.000399218089753	SNP	0.340441288391035
chr1:46919523	1	46919523	0.000692706417095	SNP	0.365914187219846
chr1:47240801	1	47240801	0.000134571185317	SNP	0.287508825691925
chr1:47282276	1	47282276	0.000788315391835	SNP	0.369640269587005
chr1:47282321	1	47282321	0.000910140287146	SNP	0.377227957129799
chr1:48316451	1	48316451	0.000572202624681	SNP	0.35724800761615
chr1:48330666	1	48330666	0.000213098896918	SNP	0.31114815840617
chr1:48631077	1	48631077	0.000987519396136	SNP	0.384858867799277
chr1:49138581	1	49138581	0.000222606277272	SNP	0.314212196782865
chr1:49139111	1	49139111	0.000742821492714	SNP	0.368792107182287
chr1:49139149	1	49139149	0.000488759544056	SNP	0.350937720295075
chr1:49139150	1	49139150	0.00063932702243	SNP	0.362993822004511
chr1:49139157	1	49139157	0.000738991576727	SNP	0.368792107182287
chr1:49139189	1	49139189	0.00042312024105	SNP	0.3442804754968
chr1:49801076	1	49801076	0.000451734581327	SNP	0.347767586252823
chr1:50145495	1	50145495	0.000617717937764	SNP	0.36022372535736
chr1:50148417	1	50148417	0.000728000948993	SNP	0.368176016283578
chr1:50156965	1	50156965	0.000681075159703	SNP	0.365293471216043
chr1:50602488	1	50602488	1.71571423051e-05	SNP	0.187382343564553
chr1:50602920	1	50602920	2.60249217635e-05	SNP	0.204362140162018
chr1:50602932	1	50602932	2.59741153139e-05	SNP	0.204232615870095
chr1:50603208	1	50603208	0.000990756543944	SNP	0.385222957454061
chr1:50603359	1	50603359	0.000891624364405	SNP	0.375994299108248
chr1:50603361	1	50603361	0.000912323801824	SNP	0.377502084754778
chr1:50603684	1	50603684	0.000877984218095	SNP	0.374926959489458
chr1:50604013	1	50604013	0.000779615450334	SNP	0.36928473599113
chr1:50604021	1	50604021	0.000951265865136	SNP	0.381675758631581
chr1:50604032	1	50604032	0.000798597171811	SNP	0.369719408325028
chr1:50604065	1	50604065	0.000857134675671	SNP	0.373527772915207
chr1:50604127	1	50604127	0.000924660175593	SNP	0.378910063485032
chr1:50604189	1	50604189	0.000857996341692	SNP	0.373527772915207
chr1:50604483	1	50604483	0.000995610863936	SNP	0.385430059385415
chr1:50604510	1	50604510	0.000905115786736	SNP	0.377033880294851
chr1:50604538	1	50604538	0.000942302202169	SNP	0.380464389698264
chr1:50604657	1	50604657	0.000973199081481	SNP	0.383701427201373
chr1:50604708	1	50604708	0.000966322278985	SNP	0.383111415292719
chr1:50604731	1	50604731	0.000865127611357	SNP	0.374422140697225
chr1:50604733	1	50604733	0.0008711824321	SNP	0.374716517274477
chr1:50604736	1	50604736	0.000805704271105	SNP	0.369842120269084
chr1:50604756	1	50604756	0.00083648030861	SNP	0.371303030389862
chr1:50604794	1	50604794	0.000695719316787	SNP	0.366273329116779
chr1:50604810	1	50604810	0.000677479888283	SNP	0.364955507972209
chr1:50604831	1	50604831	0.000578887756018	SNP	0.357550576753577
chr1:50604848	1	50604848	0.00055014745922	SNP	0.356038593214622
chr1:50604866	1	50604866	0.000534380909313	SNP	0.355584342470626
chr1:50604918	1	50604918	0.000763041442222	SNP	0.369164886679724
chr1:50604919	1	50604919	0.000605905451694	SNP	0.35936723714028
chr1:50604924	1	50604924	0.000645264340752	SNP	0.363025861557038
chr1:50605036	1	50605036	0.000908562463754	SNP	0.377046581159292
chr1:50605173	1	50605173	0.000660408933022	SNP	0.36440090604405
chr1:50613587	1	50613587	0.000630856819313	SNP	0.361928607384786
chr1:50613966	1	50613966	0.000934150673981	SNP	0.37957953581077
chr1:50794830	1	50794830	0.000593420064859	SNP	0.358851657685273
chr1:50794832	1	50794832	0.000733367376499	SNP	0.368649306054411
chr10:500348	10	500348	9.94401849564e-05	SNP	0.266014656588349
chr10:508401	10	508401	0.000173123260473	SNP	0.300537753307457
chr10:1897398	10	1897398	0.000536944121925	SNP	0.355584342470626
chr10:1897454	10	1897454	8.64079482071e-05	SNP	0.255631741291367
chr10:1898506	10	1898506	0.000163118163721	SNP	0.297542651588347
chr10:1904728	10	1904728	0.000203418780249	SNP	0.309025128099993
chr10:1919083	10	1919083	0.000852973935429	SNP	0.373270891071123
chr10:1919660	10	1919660	0.000835566762234	SNP	0.371303030389862
chr10:1919764	10	1919764	0.000953534375174	SNP	0.382008999366969
chr10:1920082	10	1920082	0.00043337330342	SNP	0.345012099320209
chr10:1921054	10	1921054	0.000548116153674	SNP	0.356038593214622
chr10:1921208	10	1921208	0.00039334644876	SNP	0.340076082410531
chr10:1924144	10	1924144	8.85722367193e-05	SNP	0.257184518094934
chr10:1924695	10	1924695	1.80065752159e-05	SNP	0.188535504306484
chr10:2054523	10	2054523	0.000599395663133	SNP	0.35936723714028
chr10:2054666	10	2054666	0.000738738461271	SNP	0.368792107182287
chr10:2055052	10	2055052	0.000365356856554	SNP	0.335791461044468
chr10:2055088	10	2055088	0.000250165319081	SNP	0.320659213016341
chr10:2055155	10	2055155	0.000414560733105	SNP	0.342602100321049
chr10:2055285	10	2055285	0.000338662417345	SNP	0.332188080341603
chr10:2055342	10	2055342	0.000260571416184	SNP	0.32191673210707
chr10:2055846	10	2055846	0.000122529863363	SNP	0.280897198515562
chr10:2055934	10	2055934	1.94962237648e-05	SNP	0.191495287876439
chr10:2056319	10	2056319	1.41599158226e-05	SNP	0.180500272902071
chr10:2056408	10	2056408	7.95966889323e-05	SNP	0.250348718591777
chr10:2216259	10	2216259	0.000805483920098	SNP	0.369842120269084
chr10:2484040	10	2484040	0.00089417560349	SNP	0.376275306990799
chr10:2512113	10	2512113	0.000309386249314	SNP	0.330136921964573
chr10:2984459	10	2984459	2.67513523603e-05	SNP	0.207324110708873
chr10:2984461	10	2984461	1.14930106212e-05	SNP	0.167208255485554
chr10:3055071	10	3055071	0.000956602835548	SNP	0.382412662124059
chr10:3781916	10	3781916	0.000252734593374	SNP	0.320669087731047
chr10:3783316	10	3783316	0.00026195882141	SNP	0.322024161353365
chr10:3805411	10	3805411	8.75884445121e-06	SNP	0.149453314688183
chr10:3805469	10	3805469	3.5499883122e-05	SNP	0.220108039390046
chr10:3805481	10	3805481	3.87196516314e-05	SNP	0.229053550160213
chr10:3819773	10	3819773	0.000701003660165	SNP	0.366695213241344
chr10:4202442	10	4202442	0.00052940047111	SNP	0.35497545026004
chr10:4202459	10	4202459	0.000229752244927	SNP	0.315902012725237
chr10:4203028	10	4203028	0.000890765996336	SNP	0.375865427408335
chr10:4203353	10	4203353	0.000894330559541	SNP	0.376275306990799
chr10:4203457	10	4203457	0.000865097124928	SNP	0.374422140697225
chr10:4203509	10	4203509	0.000920819193872	SNP	0.378651691990143
chr10:4212783	10	4212783	0.000365920836659	SNP	0.335791461044468
chr10:4495946	10	4495946	0.000485096403186	SNP	0.350937720295075
chr10:4497464	10	4497464	0.000794974406216	SNP	0.369719408325028
chr10:4500261	10	4500261	0.000944174419066	SNP	0.380672294455713
chr10:4500823	10	4500823	0.000870274945119	SNP	0.374716517274477
chr10:4501540	10	4501540	0.000930746338599	SNP	0.379505603111625
chr10:4501571	10	4501571	0.000979324518731	SNP	0.384045527764234
chr10:4501766	10	4501766	0.00092749958426	SNP	0.37921616274514
chr10:4502038	10	4502038	0.000878421779032	SNP	0.374926959489458
chr10:4502441	10	4502441	0.00087298334838	SNP	0.374716517274477
chr10:4502613	10	4502613	0.000930117448871	SNP	0.379441922768593
chr10:4503375	10	4503375	0.000947618197927	SNP	0.38114250773638
chr10:4504018	10	4504018	0.000871306794099	SNP	0.374716517274477
chr10:4562706	10	4562706	0.000917946070535	SNP	0.378435104325184
chr10:4563144	10	4563144	0.000747652823007	SNP	0.368845279610492
chr10:5647551	10	5647551	0.000815790658053	SNP	0.370570002296159
chr10:5647563	10	5647563	0.000934060096857	SNP	0.37957953581077
chr10:5647580	10	5647580	0.000730224350323	SNP	0.368313566332813
chr10:5648209	10	5648209	0.000162247839581	SNP	0.297333003055447
chr10:5648433	10	5648433	0.000559230703334	SNP	0.356290896364494
chr10:5648438	10	5648438	0.000560419972048	SNP	0.356354517190783
chr10:5814967	10	5814967	0.000989903636665	SNP	0.385075525370288
chr10:5972751	10	5972751	0.000968036284804	SNP	0.383218235589575
chr10:6509951	10	6509951	0.000516553414495	SNP	0.353778490452366
chr10:6607414	10	6607414	0.000101698670556	SNP	0.267847163599218
chr10:6616638	10	6616638	0.000254577932108	SNP	0.320669087731047
chr10:6625379	10	6625379	0.0005546723084	SNP	0.356104932178274
chr10:6980368	10	6980368	0.000556558947481	SNP	0.356238665726759
chr10:6980888	10	6980888	0.000232259258912	SNP	0.316984509919203
chr10:6980930	10	6980930	0.000265983528967	SNP	0.322496626748219
chr10:7672225	10	7672225	0.000749608384458	SNP	0.369077277233158
chr10:7672254	10	7672254	0.000653537731767	SNP	0.363889370399196
chr10:7672465	10	7672465	0.000625920620251	SNP	0.361115428411452
chr10:7672471	10	7672471	0.000683867727435	SNP	0.365293471216043
chr10:7673480	10	7673480	0.000916515523975	SNP	0.378289828228166
chr10:7673599	10	7673599	0.000940154316228	SNP	0.380261622178729
chr10:8245829	10	8245829	6.80976706642e-05	SNP	0.243462526791977
chr10:9525098	10	9525098	0.000149577964933	SNP	0.293959993477106
chr10:9527698	10	9527698	0.000158593772473	SNP	0.29617225049545
chr10:9552452	10	9552452	0.000658670324225	SNP	0.364296773337116
chr10:9562227	10	9562227	0.000451649090427	SNP	0.347767586252823
chr10:9582115	10	9582115	0.000375510866195	SNP	0.337450851783436
chr10:9626073	10	9626073	3.06311154778e-05	SNP	0.211323347305701
chr10:9630834	10	9630834	0.000444289880025	SNP	0.346712502250717
chr10:9762582	10	9762582	0.000896027729644	SNP	0.376294219761157
chr10:9769097	10	9769097	0.000922521022649	SNP	0.378859547514138
chr10:10425544	10	10425544	0.000406259648067	SNP	0.341315036484876
chr10:10425702	10	10425702	0.00031481702666	SNP	0.33095470757959
chr10:10539928	10	10539928	5.97790854463e-05	SNP	0.243462526791977
chr10:10540165	10	10540165	0.00023747490292	SNP	0.317724078673553
chr10:10540281	10	10540281	0.000153327136987	SNP	0.29507313251712
chr10:10541417	10	10541417	0.000885687235416	SNP	0.375509014989056
chr10:10541691	10	10541691	0.000885729313771	SNP	0.375509014989056
chr10:10549119	10	10549119	0.00082174208172	SNP	0.370919427003808
chr10:10642046	10	10642046	0.000673614961888	SNP	0.364928559008761
chr10:10642099	10	10642099	0.000748648637699	SNP	0.368988485580748
chr10:10642218	10	10642218	0.00068332132619	SNP	0.365293471216043
chr10:10642233	10	10642233	3.17846875361e-05	SNP	0.213663750488033
chr10:10642241	10	10642241	0.000736090516993	SNP	0.368792107182287
chr10:10642277	10	10642277	0.000658003861219	SNP	0.364232765636622
chr10:10642284	10	10642284	0.000742676962168	SNP	0.368792107182287
chr10:10642372	10	10642372	0.000741850398836	SNP	0.368792107182287
chr10:10642405	10	10642405	0.00069814229014	SNP	0.366446946264201
chr10:10642418	10	10642418	0.000670717659016	SNP	0.364840272909654
chr10:10642423	10	10642423	0.000660223869377	SNP	0.36440090604405
chr10:10642493	10	10642493	0.000710659898083	SNP	0.367469556174085
chr10:10642496	10	10642496	0.000673269994344	SNP	0.364928559008761
chr10:10642566	10	10642566	0.000664317755564	SNP	0.364840272909654
chr10:10642706	10	10642706	0.000177426612678	SNP	0.301685309454981
chr10:10649521	10	10649521	0.000430499937041	SNP	0.344720431490076
chr10:10654330	10	10654330	0.000548459923027	SNP	0.356038593214622
chr10:10660807	10	10660807	0.00018255495251	SNP	0.304572135525754
chr10:10661288	10	10661288	0.000802332814146	SNP	0.369789154410615
chr10:10664320	10	10664320	0.000266686603416	SNP	0.322496626748219
chr10:10665971	10	10665971	0.000876377856932	SNP	0.374926959489458
chr10:11233757	10	11233757	0.000318666402614	SNP	0.331612993273588
chr10:11236866	10	11236866	0.000668888026506	SNP	0.364840272909654
chr10:11237633	10	11237633	0.000407025070169	SNP	0.341441124047375
chr10:11237694	10	11237694	0.000325550414133	SNP	0.331763724797399
chr10:11237788	10	11237788	2.78241857841e-05	SNP	0.207324110708873
chr10:11237796	10	11237796	0.000956437028542	SNP	0.382412662124059
chr10:11237798	10	11237798	0.000216933315308	SNP	0.312218765422476
chr10:11241490	10	11241490	0.000554305643079	SNP	0.356104932178274
chr10:11444658	10	11444658	0.000188643454876	SNP	0.305958016882181
chr10:11444729	10	11444729	0.000540591108986	SNP	0.355793699474793
chr10:11444757	10	11444757	8.52464690141e-05	SNP	0.255126097634535
chr10:11444929	10	11444929	0.000236060057772	SNP	0.317480198518052
chr10:11544506	10	11544506	0.000810859943114	SNP	0.370013101809289
chr10:11544508	10	11544508	0.000756433818851	SNP	0.369077277233158
chr10:11544514	10	11544514	0.000811301153643	SNP	0.370099382653016
chr10:11544780	10	11544780	0.000640259282195	SNP	0.362993822004511
chr10:11544817	10	11544817	0.000607556046308	SNP	0.35936723714028
chr10:11544827	10	11544827	0.000540993224257	SNP	0.355833252962622
chr10:11544830	10	11544830	0.000622649819135	SNP	0.360628324953555
chr10:11544836	10	11544836	0.000606740721676	SNP	0.35936723714028
chr10:11544842	10	11544842	0.000463571513335	SNP	0.348903478217465
chr10:11544940	10	11544940	0.000753842783469	SNP	0.369077277233158
chr10:11544967	10	11544967	0.000747228096385	SNP	0.368845279610492
chr10:11545235	10	11545235	0.000848203437244	SNP	0.372793107897739
chr10:11822692	10	11822692	0.000896731340805	SNP	0.376320816874101
chr10:11822809	10	11822809	0.000326561782926	SNP	0.331763724797399
chr10:11822810	10	11822810	0.000339859868447	SNP	0.332188080341603
chr10:11822811	10	11822811	0.000273226561813	SNP	0.322724634490822
chr10:12136781	10	12136781	8.09580603629e-05	SNP	0.25242617199596
chr10:12136790	10	12136790	7.08891396723e-05	SNP	0.245682783242394
chr10:12137159	10	12137159	0.000803346505471	SNP	0.369836153157764
chr10:12137535	10	12137535	0.000751657152271	SNP	0.369077277233158
chr10:12137835	10	12137835	0.00080426527902	SNP	0.369836153157764
chr10:12138154	10	12138154	0.000668475083739	SNP	0.364840272909654
chr10:12138234	10	12138234	0.000739969635465	SNP	0.368792107182287
chr10:12141816	10	12141816	0.000804405050144	SNP	0.369836153157764
chr10:12142328	10	12142328	0.000779078011169	SNP	0.36928473599113
chr10:12142868	10	12142868	0.000722007379398	SNP	0.367890410597863
chr10:12142871	10	12142871	0.000693334136506	SNP	0.365923842939711
chr10:12142876	10	12142876	0.000624123860106	SNP	0.360778200709503
chr10:12142973	10	12142973	0.000692841436001	SNP	0.365914187219846
chr10:12143037	10	12143037	0.000771041640825	SNP	0.36928473599113
chr10:12143048	10	12143048	0.000814249753373	SNP	0.370526194347495
chr10:12143222	10	12143222	0.000798796393827	SNP	0.369719408325028
chr10:12143388	10	12143388	0.000704965282618	SNP	0.366954126708729
chr10:12143679	10	12143679	0.000740641073065	SNP	0.368792107182287
chr10:12143771	10	12143771	0.000901012516463	SNP	0.376923467020806
chr10:12143775	10	12143775	0.000654549085639	SNP	0.363926552473205
chr10:12143780	10	12143780	0.000354928673855	SNP	0.334512952671251
chr10:12143795	10	12143795	0.000606965960768	SNP	0.35936723714028
chr10:12143944	10	12143944	0.000341819999659	SNP	0.332516742921639
chr10:12143970	10	12143970	0.000339551512188	SNP	0.332188080341603
chr10:12144056	10	12144056	0.000362400893278	SNP	0.335419072176377
chr10:12144217	10	12144217	0.000452862774289	SNP	0.347767586252823
chr10:12144310	10	12144310	0.000532157230506	SNP	0.355462457326377
chr10:12144330	10	12144330	0.000397626842324	SNP	0.340441288391035
chr10:12144409	10	12144409	0.000374387799595	SNP	0.337450851783436
chr10:12144495	10	12144495	0.000357483933613	SNP	0.33472888110303
chr10:12144543	10	12144543	0.000376936447291	SNP	0.337450851783436
chr10:12145078	10	12145078	0.000356512959007	SNP	0.334631295353286
chr10:12145301	10	12145301	0.000632765354242	SNP	0.36219783767435
chr10:12145309	10	12145309	0.000614869892343	SNP	0.359806597800731
chr10:12146101	10	12146101	0.000253180345888	SNP	0.320669087731047
chr10:12146717	10	12146717	0.000936313580202	SNP	0.379746547811448
chr10:12146723	10	12146723	0.0002105202277	SNP	0.310224424462402
chr10:12162127	10	12162127	0.000316335636739	SNP	0.331530700747885
chr10:12162131	10	12162131	0.000249948076392	SNP	0.32051365824228
chr10:12752342	10	12752342	0.000423676217317	SNP	0.3442804754968
chr10:12755650	10	12755650	0.000551980429197	SNP	0.356038593214622
chr10:12760379	10	12760379	0.000294811752331	SNP	0.32744147573702
chr10:12771831	10	12771831	0.000631995186918	SNP	0.361977334679092
chr10:12772856	10	12772856	7.59265451858e-05	SNP	0.248998783216028
chr10:12777878	10	12777878	0.000161884682705	SNP	0.297216532427502
chr10:12781579	10	12781579	6.56837783728e-05	SNP	0.243462526791977
chr10:12782439	10	12782439	0.00015938960763	SNP	0.296197272193613
chr10:12783846	10	12783846	9.70693540472e-05	SNP	0.262746612426486
chr10:12784059	10	12784059	0.000150929097307	SNP	0.293959993477106
chr10:12784380	10	12784380	0.000172708730773	SNP	0.300537753307457
chr10:12784847	10	12784847	0.000353025272669	SNP	0.334512952671251
chr10:12784854	10	12784854	0.000919647615086	SNP	0.378616817120866
chr10:12994376	10	12994376	0.000767255827577	SNP	0.369277721125996
chr10:13089574	10	13089574	0.000611319194524	SNP	0.35936723714028
chr10:13090549	10	13090549	0.000890707244961	SNP	0.375865427408335
chr10:13105025	10	13105025	0.000872627785126	SNP	0.374716517274477
chr10:13471261	10	13471261	0.000557985762888	SNP	0.356258018180359
chr10:13646789	10	13646789	0.000791268303127	SNP	0.369678528342579
chr10:13710385	10	13710385	0.000700426662289	SNP	0.366695213241344
chr10:13710678	10	13710678	0.000504355683013	SNP	0.352407515829793
chr10:13711325	10	13711325	0.000442541342742	SNP	0.346378553241982
chr10:13711361	10	13711361	0.000518030235503	SNP	0.353942030809745
chr10:13711608	10	13711608	0.000533944525032	SNP	0.355584342470626
chr10:13711611	10	13711611	0.000508710777955	SNP	0.352977203471303
chr10:13711761	10	13711761	0.000571888230708	SNP	0.35724800761615
chr10:13712002	10	13712002	0.000520108198997	SNP	0.353989635290591
chr10:13712746	10	13712746	0.000279584337818	SNP	0.323056214467035
chr10:13712855	10	13712855	0.000598490986857	SNP	0.35936723714028
chr10:13781428	10	13781428	0.000438112856575	SNP	0.345686874815281
chr10:13817873	10	13817873	0.000656762299522	SNP	0.364053348800515
chr10:13821645	10	13821645	0.000896429534849	SNP	0.376294219761157
chr10:13833970	10	13833970	0.000363365565698	SNP	0.335690771050007
chr10:14099997	10	14099997	0.000406245764176	SNP	0.341315036484876
chr10:14393416	10	14393416	0.000469166122639	SNP	0.349424076321348
chr10:14394041	10	14394041	0.000383562094668	SNP	0.339148110665993
chr10:15010612	10	15010612	0.000676698340379	SNP	0.364955507972209
chr10:15011582	10	15011582	0.000288661307426	SNP	0.32627568375592
chr10:15014784	10	15014784	0.000275431715212	SNP	0.322724634490822
chr10:15018753	10	15018753	0.000474199952076	SNP	0.350540300564455
chr10:15019497	10	15019497	0.000766364571812	SNP	0.369190604425791
chr10:15028482	10	15028482	0.000608645095248	SNP	0.35936723714028
chr10:15030273	10	15030273	0.000458593678291	SNP	0.348320234944354
chr10:15032237	10	15032237	0.000508019698817	SNP	0.352885168464998
chr10:15033448	10	15033448	0.000439433640707	SNP	0.345686874815281
chr10:15036302	10	15036302	0.000391594910324	SNP	0.339731109008303
chr10:15036469	10	15036469	0.000615534995535	SNP	0.359810686881567
chr10:15037333	10	15037333	0.000552099555471	SNP	0.356038593214622
chr10:15039342	10	15039342	0.000489328783488	SNP	0.351066002847908
chr10:15040592	10	15040592	0.000538989036664	SNP	0.355793699474793
chr10:15041498	10	15041498	0.000398731204881	SNP	0.340441288391035
chr10:15042214	10	15042214	0.00041070111255	SNP	0.342203248550842
chr10:15043106	10	15043106	0.000789050261167	SNP	0.369640269587005
chr10:15043589	10	15043589	0.000572118082329	SNP	0.35724800761615
chr10:15044797	10	15044797	0.000531383676353	SNP	0.355302144333048
chr10:15047325	10	15047325	0.000520107246089	SNP	0.353989635290591
chr10:15058217	10	15058217	0.000319192075876	SNP	0.331612993273588
chr10:15060008	10	15060008	0.000926475756496	SNP	0.379088697148449
chr10:15061458	10	15061458	0.000829567705067	SNP	0.371182687347053
chr10:15062840	10	15062840	0.000621789292184	SNP	0.360628324953555
chr10:15064284	10	15064284	0.000374978079003	SNP	0.337450851783436
chr10:15064497	10	15064497	0.000736083219698	SNP	0.368792107182287
chr10:15069096	10	15069096	0.000591423553973	SNP	0.358373705757008
chr10:15069115	10	15069115	0.000770805484699	SNP	0.36928473599113
chr10:15072061	10	15072061	0.0003595422837	SNP	0.335104959025475
chr10:15073307	10	15073307	0.000491314975579	SNP	0.351386506078267
chr10:15074048	10	15074048	0.000436155966571	SNP	0.345545306955161
chr10:15075170	10	15075170	0.000360061921846	SNP	0.335147761677258
chr10:15075833	10	15075833	0.000374019949686	SNP	0.337450851783436
chr10:15077023	10	15077023	0.000303694495765	SNP	0.328576163092994
chr10:15079319	10	15079319	0.000391497518129	SNP	0.339731109008303
chr10:15079421	10	15079421	0.000459317850226	SNP	0.348320234944354
chr10:15079650	10	15079650	0.000369327724945	SNP	0.336287151186112
chr10:15080306	10	15080306	0.000441414310926	SNP	0.345847386313445
chr10:15082378	10	15082378	0.000423377910966	SNP	0.3442804754968
chr10:15092288	10	15092288	0.000283165372476	SNP	0.324642033946166
chr10:15093343	10	15093343	0.00041236421449	SNP	0.34227676836643
chr10:15094367	10	15094367	0.000532294327297	SNP	0.355514137099115
chr10:15099269	10	15099269	0.000577518268558	SNP	0.357503789570045
chr10:15100751	10	15100751	0.000482056253947	SNP	0.350937720295075
chr10:15146069	10	15146069	0.000650218643577	SNP	0.36330193076024
chr10:15162368	10	15162368	0.000943822690771	SNP	0.380672294455713
chr10:15167578	10	15167578	0.000916056289581	SNP	0.378230188955586
chr10:15168468	10	15168468	0.000518954596224	SNP	0.353942030809745
chr10:15173129	10	15173129	0.000539896240417	SNP	0.355793699474793
chr10:15182423	10	15182423	0.000889266104709	SNP	0.375865294604052
chr10:15182723	10	15182723	0.000474864495892	SNP	0.350553637693945
chr10:15183481	10	15183481	0.0003241116403	SNP	0.331763724797399
chr10:15184297	10	15184297	0.000897900504447	SNP	0.376430917281627
chr10:15184494	10	15184494	0.000359952890691	SNP	0.335147761677258
chr10:15189036	10	15189036	0.000675029031734	SNP	0.364955507972209
chr10:15193325	10	15193325	0.000590444816916	SNP	0.358153506465185
chr10:15226282	10	15226282	0.000681837867746	SNP	0.365293471216043
chr10:15246398	10	15246398	0.000621123954948	SNP	0.360628324953555
chr10:15248503	10	15248503	8.58221104147e-05	SNP	0.255497208669629
chr10:15249921	10	15249921	0.000219259747731	SNP	0.313219503480916
chr10:15253396	10	15253396	0.000194928428271	SNP	0.306787543383431
chr10:15255027	10	15255027	0.000335961427822	SNP	0.332188080341603
chr10:15255030	10	15255030	0.000202119595141	SNP	0.308719323853244
chr10:15257625	10	15257625	0.000177751984962	SNP	0.301774655366304
chr10:15277912	10	15277912	0.00063503130372	SNP	0.362346784828565
chr10:15277922	10	15277922	0.000608520116364	SNP	0.35936723714028
chr10:15279564	10	15279564	0.000883392331621	SNP	0.375313452222911
chr10:15280177	10	15280177	8.41750484768e-05	SNP	0.254601427161494
chr10:15280281	10	15280281	0.00012296809292	SNP	0.281513550960716
chr10:15281596	10	15281596	0.000457839648847	SNP	0.348320234944354
chr10:15284885	10	15284885	0.000114709133679	SNP	0.276150777298368
chr10:15286835	10	15286835	0.000955172543856	SNP	0.38214050046283
chr10:15292032	10	15292032	2.78528804314e-05	SNP	0.207324110708873
chr10:15292847	10	15292847	0.000727746284823	SNP	0.368176016283578
chr10:15292872	10	15292872	0.000933955256537	SNP	0.37957953581077
chr10:15293705	10	15293705	0.00058637517614	SNP	0.357856226122097
chr10:15294502	10	15294502	0.000560086575243	SNP	0.356346909220113
chr10:15295822	10	15295822	0.00089872717942	SNP	0.376655769890195
chr10:15296262	10	15296262	0.000822587807739	SNP	0.370983299361491
chr10:15296493	10	15296493	0.000929236282835	SNP	0.379355948693791
chr10:15296883	10	15296883	0.000870783449635	SNP	0.374716517274477
chr10:15302225	10	15302225	0.00076344083283	SNP	0.369164886679724
chr10:15304246	10	15304246	0.000411402561951	SNP	0.34221597677125
chr10:15304249	10	15304249	0.000422451214593	SNP	0.344126146187956
chr10:15305070	10	15305070	0.000780964569324	SNP	0.369367199461214
chr10:15305420	10	15305420	0.000824279367687	SNP	0.371118516011745
chr10:15307001	10	15307001	0.000700557740005	SNP	0.366695213241344
chr10:15308956	10	15308956	0.000833046167306	SNP	0.371303030389862
chr10:15311978	10	15311978	0.000590427908914	SNP	0.358153506465185
chr10:15313396	10	15313396	0.000474910429275	SNP	0.350553637693945
chr10:15318626	10	15318626	0.000589580255486	SNP	0.358153506465185
chr10:15318663	10	15318663	0.000711943916514	SNP	0.367469556174085
chr10:15320209	10	15320209	0.000532796428895	SNP	0.355559470197208
chr10:15321126	10	15321126	0.000472342472035	SNP	0.350080231442933
chr10:15321478	10	15321478	0.000674335991828	SNP	0.364955507972209
chr10:15321942	10	15321942	0.000575578310216	SNP	0.357503789570045
chr10:15336100	10	15336100	0.000629381618847	SNP	0.361500391664673
chr10:15337321	10	15337321	0.000308440455529	SNP	0.330136921964573
chr10:15337468	10	15337468	0.000197014287008	SNP	0.307532343998988
chr10:15340839	10	15340839	0.000884837119942	SNP	0.375432256398471
chr10:15342029	10	15342029	0.000895127094748	SNP	0.376275306990799
chr10:15342211	10	15342211	0.000844067663338	SNP	0.372099746424529
chr10:15344040	10	15344040	0.000933842405747	SNP	0.37957953581077
chr10:15344221	10	15344221	0.000905463782947	SNP	0.377043926124381
chr10:15346765	10	15346765	0.000827108677348	SNP	0.371132754650745
chr10:15350017	10	15350017	0.000812250103223	SNP	0.370211268126194
chr10:15350137	10	15350137	0.00076856069567	SNP	0.36928473599113
chr10:15351841	10	15351841	0.000792795989225	SNP	0.369678528342579
chr10:15352608	10	15352608	0.000753380492991	SNP	0.369077277233158
chr10:15352638	10	15352638	0.000968241590365	SNP	0.383218235589575
chr10:15352840	10	15352840	0.000812015044606	SNP	0.370198069321422
chr10:15353171	10	15353171	0.000766233988909	SNP	0.369190604425791
chr10:15356503	10	15356503	0.000827328867579	SNP	0.371132754650745
chr10:15357385	10	15357385	0.000721461295252	SNP	0.367890410597863
chr10:15357623	10	15357623	0.000676088554672	SNP	0.364955507972209
chr10:15365783	10	15365783	0.000792156204727	SNP	0.369678528342579
chr10:15366020	10	15366020	0.000778492620613	SNP	0.36928473599113
chr10:15367332	10	15367332	0.000803580987146	SNP	0.369836153157764
chr10:15367473	10	15367473	0.000764907470489	SNP	0.369164886679724
chr10:15367559	10	15367559	0.000815711795345	SNP	0.370570002296159
chr10:15368506	10	15368506	0.000805684655148	SNP	0.369842120269084
chr10:15368622	10	15368622	0.000726137690112	SNP	0.368043778279185
chr10:15368719	10	15368719	0.000838630941871	SNP	0.371546715411196
chr10:15369847	10	15369847	0.000748252556943	SNP	0.368988485580748
chr10:15373712	10	15373712	0.000794462950268	SNP	0.369678528342579
chr10:15381659	10	15381659	0.000881889423973	SNP	0.375077059832358
chr10:15382771	10	15382771	0.000792705800276	SNP	0.369678528342579
chr10:15383973	10	15383973	0.000802544795112	SNP	0.369789154410615
chr10:15385635	10	15385635	0.000895684409972	SNP	0.376294219761157
chr10:15386103	10	15386103	0.000805662647537	SNP	0.369842120269084
chr10:15386726	10	15386726	0.000941105844351	SNP	0.380268524069177
chr10:15387022	10	15387022	0.000722959392332	SNP	0.367890410597863
chr10:15387654	10	15387654	0.0009467353421	SNP	0.381116808633524
chr10:15388948	10	15388948	0.000797917621624	SNP	0.369719408325028
chr10:15389506	10	15389506	0.000810590008262	SNP	0.370013101809289
chr10:15389717	10	15389717	0.000762341312173	SNP	0.369164886679724
chr10:15389921	10	15389921	0.000767570293153	SNP	0.36928473599113
chr10:15390084	10	15390084	0.000793233647284	SNP	0.369678528342579
chr10:15392138	10	15392138	0.000844478976592	SNP	0.37217361347244
chr10:15392865	10	15392865	0.000906809133179	SNP	0.377043926124381
chr10:15393738	10	15393738	0.000820368861038	SNP	0.370823004832879
chr10:15394306	10	15394306	0.000749430446805	SNP	0.369077277233158
chr10:15394385	10	15394385	0.00080972943941	SNP	0.370013101809289
chr10:15394719	10	15394719	0.000881232096417	SNP	0.37493225803294
chr10:15397431	10	15397431	0.00077742861154	SNP	0.36928473599113
chr10:15397804	10	15397804	0.000807233235287	SNP	0.370013101809289
chr10:15398202	10	15398202	0.000740664173416	SNP	0.368792107182287
chr10:15399148	10	15399148	0.000845867483351	SNP	0.372247215745084
chr10:15400846	10	15400846	0.00079438483906	SNP	0.369678528342579
chr10:15401432	10	15401432	0.000756343065784	SNP	0.369077277233158
chr10:15406214	10	15406214	0.0005948046176	SNP	0.35885309281585
chr10:15407275	10	15407275	0.000542473489469	SNP	0.355972384141691
chr10:15411746	10	15411746	0.000367558127976	SNP	0.335888946660546
chr10:15412633	10	15412633	0.000443996803715	SNP	0.346664698244603
chr10:15413215	10	15413215	0.000484119592268	SNP	0.350937720295075
chr10:15413225	10	15413225	0.000477814226302	SNP	0.350618054879121
chr10:15413408	10	15413408	0.000456206544391	SNP	0.348279060798174
chr10:15415101	10	15415101	0.000673749725138	SNP	0.364929502497641
chr10:15417007	10	15417007	0.0004405657488	SNP	0.345686874815281
chr10:15417093	10	15417093	0.000514650435083	SNP	0.353623279116768
chr10:15418572	10	15418572	0.000544391660553	SNP	0.356038593214622
chr10:15419289	10	15419289	0.000509578686035	SNP	0.352977203471303
chr10:15420187	10	15420187	0.000868432142921	SNP	0.374624482436764
chr10:15421176	10	15421176	0.000909703832217	SNP	0.377204654069232
chr10:15421698	10	15421698	0.0006682586985	SNP	0.364840272909654
chr10:15425485	10	15425485	0.000552067773587	SNP	0.356038593214622
chr10:15426925	10	15426925	0.000681705392394	SNP	0.365293471216043
chr10:15427009	10	15427009	0.000622616975641	SNP	0.360628324953555
chr10:15427372	10	15427372	0.000732873870528	SNP	0.368639853191638
chr10:15427433	10	15427433	0.000563431873367	SNP	0.356592680203029
chr10:15427806	10	15427806	0.000560885875211	SNP	0.356354517190783
chr10:15428873	10	15428873	0.000666098707863	SNP	0.364840272909654
chr10:15431388	10	15431388	0.00059951558408	SNP	0.35936723714028
chr10:15432482	10	15432482	0.000825478215902	SNP	0.371132754650745
chr10:15432623	10	15432623	0.00092014090736	SNP	0.378616817120866
chr10:15434041	10	15434041	0.000577620717016	SNP	0.357503789570045
chr10:15434268	10	15434268	0.000630010826176	SNP	0.361757066367486
chr10:15434426	10	15434426	0.000584871895605	SNP	0.357707985608696
chr10:15450252	10	15450252	0.00092181067616	SNP	0.378758259033815
chr10:15450366	10	15450366	0.000746394129985	SNP	0.368845279610492
chr10:15451601	10	15451601	0.000635095682551	SNP	0.362346784828565
chr10:15452335	10	15452335	0.000627863177238	SNP	0.361356145115075
chr10:15453632	10	15453632	0.000603600815589	SNP	0.35936723714028
chr10:15454173	10	15454173	0.000660667560368	SNP	0.36440090604405
chr10:15459716	10	15459716	0.000808335917065	SNP	0.370013101809289
chr10:15476824	10	15476824	0.000709059713891	SNP	0.367446584035471
chr10:15477207	10	15477207	0.000878416475735	SNP	0.374926959489458
chr10:15478944	10	15478944	0.000820071190452	SNP	0.370823004832879
chr10:15479279	10	15479279	0.000788622114288	SNP	0.369640269587005
chr10:15479363	10	15479363	0.000791113476907	SNP	0.369678528342579
chr10:15479365	10	15479365	0.000791872666267	SNP	0.369678528342579
chr10:15485844	10	15485844	0.000795434338368	SNP	0.369719408325028
chr10:16236438	10	16236438	0.000947341725097	SNP	0.38114250773638
chr10:16239200	10	16239200	0.000999160559012	SNP	0.38559541644567
chr10:16268437	10	16268437	0.000766594065056	SNP	0.369200546808539
chr11:473470	11	473470	0.000744473475438	SNP	0.368823113509729
chr11:1085487	11	1085487	0.000904970169568	SNP	0.377033880294851
chr11:1086289	11	1086289	0.000887453715063	SNP	0.375672771395025
chr11:1087556	11	1087556	0.000867099128183	SNP	0.374624482436764
chr11:1087562	11	1087562	0.000932677561694	SNP	0.37957953581077
chr11:2679058	11	2679058	0.000609671926739	SNP	0.35936723714028
chr11:3015776	11	3015776	0.000836583781956	SNP	0.371303030389862
chr11:3015780	11	3015780	0.000815575560885	SNP	0.370570002296159
chr11:3016525	11	3016525	0.000853527700829	SNP	0.373270891071123
chr11:3018720	11	3018720	0.000475351176103	SNP	0.350553637693945
chr11:3025337	11	3025337	0.00091332114614	SNP	0.3777602442278
chr11:4386877	11	4386877	0.000510163376039	SNP	0.353094572430727
chr11:5221775	11	5221775	0.000101422587864	SNP	0.267694451992074
chr11:5221838	11	5221838	0.000486060557777	SNP	0.350937720295075
chr11:5296459	11	5296459	0.000206791304192	SNP	0.310166713927123
chr11:5302264	11	5302264	0.000257007204323	SNP	0.321650082177864
chr11:5303461	11	5303461	0.000924623059188	SNP	0.378910063485032
chr11:5495177	11	5495177	0.000275425855859	SNP	0.322724634490822
chr11:5505101	11	5505101	0.000486126824409	SNP	0.350937720295075
chr11:5615972	11	5615972	0.000452073590058	SNP	0.347767586252823
chr11:5615989	11	5615989	0.000429917588044	SNP	0.344720431490076
chr11:5622051	11	5622051	0.000862232188688	SNP	0.374204180539533
chr11:5622194	11	5622194	0.000906340938286	SNP	0.377043926124381
chr11:5990727	11	5990727	0.000513993626797	SNP	0.353524342485426
chr11:6003817	11	6003817	0.00048490683851	SNP	0.350937720295075
chr11:6139828	11	6139828	0.000385755724014	SNP	0.339340440517468
chr11:6254725	11	6254725	0.000896225022513	SNP	0.376294219761157
chr11:6487993	11	6487993	0.000910761680453	SNP	0.377300357113546
chr11:6496467	11	6496467	0.00097903991153	SNP	0.384045527764234
chr11:6496503	11	6496503	0.000912970507756	SNP	0.377690911605091
chr11:6496542	11	6496542	0.000996673395968	SNP	0.385457106312518
chr11:6535116	11	6535116	0.000824538933016	SNP	0.371118516011745
chr11:6536139	11	6536139	0.00059264413387	SNP	0.358750243132667
chr11:6537909	11	6537909	0.000410283328497	SNP	0.342122084267922
chr11:6541153	11	6541153	0.000369217022048	SNP	0.336287151186112
chr11:6815404	11	6815404	0.000367686271021	SNP	0.335888946660546
chr11:7727327	11	7727327	0.000797622513223	SNP	0.369719408325028
chr11:7731224	11	7731224	0.000708079752488	SNP	0.367354528171352
chr11:7731822	11	7731822	0.000258111768442	SNP	0.321678941070142
chr11:7731856	11	7731856	0.000155964449944	SNP	0.295402235805051
chr11:7737149	11	7737149	0.000993640928354	SNP	0.385267209439231
chr11:7807361	11	7807361	0.000227833566567	SNP	0.315220248792
chr11:7815290	11	7815290	0.000578611486413	SNP	0.357550576753577
chr11:7818147	11	7818147	0.000863792828343	SNP	0.374416573680322
chr11:7821800	11	7821800	0.000209649339511	SNP	0.310166713927123
chr11:7824895	11	7824895	3.30243142021e-06	SNP	0.0963571298496888
chr11:7830523	11	7830523	0.000589131185632	SNP	0.358153506465185
chr11:9727536	11	9727536	0.000293477065496	SNP	0.327424491011497
chr11:9727789	11	9727789	0.000672572764072	SNP	0.364928559008761
chr11:9727917	11	9727917	0.000724896912397	SNP	0.368027506309862
chr11:9727967	11	9727967	0.00075167775297	SNP	0.369077277233158
chr11:9728355	11	9728355	0.000465351726987	SNP	0.349203702393585
chr11:9728704	11	9728704	0.00010249122348	SNP	0.268375907507189
chr11:9728987	11	9728987	4.54418106054e-05	SNP	0.236315633262396
chr11:9729097	11	9729097	4.83079818407e-05	SNP	0.240418525842427
chr11:9729967	11	9729967	0.000190621308456	SNP	0.306231366379181
chr11:9730128	11	9730128	5.23322275497e-05	SNP	0.243462526791977
chr11:9730375	11	9730375	4.24345594664e-05	SNP	0.23265119686212
chr11:9730413	11	9730413	4.48859419037e-05	SNP	0.235354807259554
chr11:9730510	11	9730510	5.06182049923e-05	SNP	0.243462526791977
chr11:9730655	11	9730655	4.76310700675e-05	SNP	0.239010638574587
chr11:9730733	11	9730733	4.95750047767e-05	SNP	0.242466867466763
chr11:9730789	11	9730789	0.000115494641381	SNP	0.277086448097428
chr11:9730925	11	9730925	8.37011421907e-05	SNP	0.254601427161494
chr11:9731332	11	9731332	0.000528004014808	SNP	0.354820097858058
chr11:9731457	11	9731457	0.000992278482462	SNP	0.385267209439231
chr11:9731973	11	9731973	6.7941289303e-05	SNP	0.243462526791977
chr11:9731991	11	9731991	3.80589989011e-05	SNP	0.227903603060449
chr11:9732054	11	9732054	3.99095715761e-05	SNP	0.229772952851909
chr11:9732197	11	9732197	7.87452891592e-05	SNP	0.250197645727043
chr11:9732400	11	9732400	3.79465815885e-05	SNP	0.227707042011847
chr11:9732553	11	9732553	3.98046475986e-05	SNP	0.229580131984833
chr11:9732601	11	9732601	3.20822956723e-05	SNP	0.213970633992968
chr11:9732929	11	9732929	0.000321283398735	SNP	0.331612993273588
chr11:9733131	11	9733131	7.96329548599e-05	SNP	0.250348718591777
chr11:9733180	11	9733180	4.15200155229e-05	SNP	0.23265119686212
chr11:9733260	11	9733260	3.85174295681e-05	SNP	0.229035833586552
chr11:9733502	11	9733502	4.31460786538e-05	SNP	0.233505825675274
chr11:9734225	11	9734225	7.71955277689e-05	SNP	0.249813389982236
chr11:9734505	11	9734505	8.86494969271e-05	SNP	0.257184518094934
chr11:9734788	11	9734788	0.000118327090343	SNP	0.279045517132309
chr11:9735023	11	9735023	5.20916281671e-05	SNP	0.243462526791977
chr11:9735207	11	9735207	5.16003803869e-05	SNP	0.243462526791977
chr11:9735423	11	9735423	5.73785980071e-05	SNP	0.243462526791977
chr11:9735639	11	9735639	4.6257973839e-05	SNP	0.236343196470748
chr11:9736181	11	9736181	0.000131929427593	SNP	0.286750014725147
chr11:9736255	11	9736255	0.000112189077468	SNP	0.275169572660825
chr11:9736322	11	9736322	0.000126906483042	SNP	0.282916015854609
chr11:9737109	11	9737109	5.04796144761e-05	SNP	0.243462526791977
chr11:9737116	11	9737116	4.82747479557e-05	SNP	0.240418525842427
chr11:9737220	11	9737220	6.39402390588e-05	SNP	0.243462526791977
chr11:9737362	11	9737362	6.50615398852e-05	SNP	0.243462526791977
chr11:9737424	11	9737424	0.00042515481873	SNP	0.344524485578485
chr11:9737519	11	9737519	7.14068452567e-05	SNP	0.246307529061611
chr11:9738211	11	9738211	5.94679844262e-05	SNP	0.243462526791977
chr11:9738282	11	9738282	6.39824418029e-05	SNP	0.243462526791977
chr11:9738449	11	9738449	5.37336997886e-05	SNP	0.243462526791977
chr11:9738673	11	9738673	0.000107236169239	SNP	0.271922528071988
chr11:9738828	11	9738828	3.85781504448e-05	SNP	0.229053550160213
chr11:9739376	11	9739376	0.000834331193136	SNP	0.371303030389862
chr11:9739462	11	9739462	3.99538872867e-05	SNP	0.229772952851909
chr11:9739528	11	9739528	3.35367556562e-05	SNP	0.217212968309894
chr11:9739560	11	9739560	7.53574829241e-05	SNP	0.24897775719716
chr11:9739572	11	9739572	4.09841207512e-05	SNP	0.232378903721862
chr11:9739648	11	9739648	3.890273453e-05	SNP	0.229053550160213
chr11:9739694	11	9739694	3.82027629398e-05	SNP	0.228163172819505
chr11:9740498	11	9740498	3.33569925249e-05	SNP	0.216746881280938
chr11:9741364	11	9741364	3.39157892957e-05	SNP	0.217855471024687
chr11:9741493	11	9741493	4.08984454488e-05	SNP	0.232378903721862
chr11:9741649	11	9741649	5.67398700716e-05	SNP	0.243462526791977
chr11:9741770	11	9741770	0.000110069928407	SNP	0.27293613598389
chr11:9741782	11	9741782	5.79967152468e-05	SNP	0.243462526791977
chr11:9742145	11	9742145	5.84705801056e-05	SNP	0.243462526791977
chr11:9742478	11	9742478	5.85846992515e-05	SNP	0.243462526791977
chr11:9742828	11	9742828	0.000541515462853	SNP	0.355843273798383
chr11:9742834	11	9742834	6.87829558973e-05	SNP	0.243885875839107
chr11:9743248	11	9743248	6.18873121902e-05	SNP	0.243462526791977
chr11:9743250	11	9743250	6.33862167753e-05	SNP	0.243462526791977
chr11:9743282	11	9743282	0.000133268236377	SNP	0.286953648934625
chr11:9744184	11	9744184	0.000119792370632	SNP	0.279933041403044
chr11:9745095	11	9745095	5.62073248607e-05	SNP	0.243462526791977
chr11:9747150	11	9747150	6.06273430221e-05	SNP	0.243462526791977
chr11:9747938	11	9747938	6.72701022018e-05	SNP	0.243462526791977
chr11:9747979	11	9747979	5.42241828619e-05	SNP	0.243462526791977
chr11:9748078	11	9748078	5.22962993861e-05	SNP	0.243462526791977
chr11:9748142	11	9748142	0.000263602276813	SNP	0.322496626748219
chr11:9748323	11	9748323	6.44917220157e-05	SNP	0.243462526791977
chr11:9748567	11	9748567	6.89086506866e-05	SNP	0.243897370669976
chr11:9748711	11	9748711	0.00047113468914	SNP	0.349838489107112
chr11:9749262	11	9749262	0.00020831567681	SNP	0.310166713927123
chr11:9749737	11	9749737	0.000161552690004	SNP	0.29689453301496
chr11:9749769	11	9749769	0.00015037224002	SNP	0.293959993477106
chr11:9749940	11	9749940	6.93039228328e-05	SNP	0.244258788681569
chr11:9750151	11	9750151	7.89507759879e-05	SNP	0.250197645727043
chr11:9750268	11	9750268	7.61162133769e-05	SNP	0.249459105330399
chr11:9750397	11	9750397	7.85607814904e-05	SNP	0.250197645727043
chr11:9750986	11	9750986	0.000157675714045	SNP	0.295955488171504
chr11:9751917	11	9751917	7.14346351054e-05	SNP	0.246307529061611
chr11:9752032	11	9752032	7.31563955511e-05	SNP	0.247944028553572
chr11:9752863	11	9752863	0.00092232153838	SNP	0.378859547514138
chr11:9754076	11	9754076	9.50699367543e-05	SNP	0.261684757214228
chr11:9754178	11	9754178	8.92769764069e-05	SNP	0.2576176056558
chr11:9754223	11	9754223	0.000117545945953	SNP	0.278195359324631
chr11:9754270	11	9754270	0.000102881089917	SNP	0.268375907507189
chr11:9754412	11	9754412	0.000107396267568	SNP	0.271922528071988
chr11:9754493	11	9754493	0.000775631884472	SNP	0.36928473599113
chr11:9754810	11	9754810	0.000105162801772	SNP	0.270624262745769
chr11:9755923	11	9755923	6.15390691714e-05	SNP	0.243462526791977
chr11:10430747	11	10430747	0.000109969111022	SNP	0.27293613598389
chr11:10736721	11	10736721	0.000453522447819	SNP	0.347910153341264
chr11:11785170	11	11785170	0.00082421073168	SNP	0.371118516011745
chr11:11785191	11	11785191	0.000696729646124	SNP	0.366298284963158
chr11:11786686	11	11786686	0.000888907875663	SNP	0.375807255281817
chr11:11786778	11	11786778	0.000832675468678	SNP	0.371303030389862
chr11:11786883	11	11786883	0.000979920256058	SNP	0.384085184061498
chr11:12468055	11	12468055	0.000362603367665	SNP	0.335419072176377
chr11:12468725	11	12468725	0.000186587653663	SNP	0.305958016882181
chr11:13106491	11	13106491	0.000839349745346	SNP	0.371624517666368
chr11:13106524	11	13106524	0.000728476157415	SNP	0.368224165807601
chr11:13107373	11	13107373	0.0007019311519	SNP	0.366695213241344
chr11:13109721	11	13109721	0.000653569595689	SNP	0.363889370399196
chr11:13109755	11	13109755	0.000760789908462	SNP	0.369164886679724
chr11:13111320	11	13111320	0.000696730441581	SNP	0.366298284963158
chr11:13111774	11	13111774	0.000741948177458	SNP	0.368792107182287
chr11:13136219	11	13136219	0.000557947714073	SNP	0.356258018180359
chr11:13136279	11	13136279	0.000814796530882	SNP	0.370526194347495
chr11:13158633	11	13158633	0.000150477669817	SNP	0.293959993477106
chr11:13289835	11	13289835	0.000526776357434	SNP	0.354653988863204
chr11:13289980	11	13289980	0.000840172564682	SNP	0.371686992175799
chr11:13290030	11	13290030	0.000841718977924	SNP	0.371713414504665
chr11:13293115	11	13293115	0.000983127006051	SNP	0.384213523297044
chr11:13293224	11	13293224	0.000344204027183	SNP	0.333246720223784
chr11:13583637	11	13583637	0.000190130652217	SNP	0.306231366379181
chr11:13591651	11	13591651	0.000361562849198	SNP	0.335147761677258
chr11:13591702	11	13591702	0.000358745950517	SNP	0.334794977522078
chr11:13592029	11	13592029	0.000685487271403	SNP	0.365394789502963
chr11:13592943	11	13592943	0.000424091267964	SNP	0.344425124376073
chr11:13593445	11	13593445	0.000443887719744	SNP	0.346664698244603
chr11:13596771	11	13596771	0.000354735919732	SNP	0.334512952671251
chr11:13596783	11	13596783	0.000389671785463	SNP	0.339492180644261
chr11:13597307	11	13597307	0.000303233448784	SNP	0.328576163092994
chr11:13599460	11	13599460	0.000369292749042	SNP	0.336287151186112
chr11:13600390	11	13600390	0.000372603112263	SNP	0.337379968378591
chr11:13600392	11	13600392	0.000363661268855	SNP	0.335690771050007
chr11:13600678	11	13600678	0.000327260238015	SNP	0.331763724797399
chr11:13600790	11	13600790	0.000351430073465	SNP	0.33433023710636
chr11:13607855	11	13607855	0.000997105910824	SNP	0.385478075376629
chr11:13608078	11	13608078	0.000864922643732	SNP	0.374422140697225
chr11:13608183	11	13608183	0.000862551620981	SNP	0.374241157358224
chr11:13608226	11	13608226	0.000842144126665	SNP	0.371766822233174
chr11:13609204	11	13609204	0.000643169648988	SNP	0.363025861557038
chr11:13609443	11	13609443	0.000703499407563	SNP	0.366695213241344
chr11:13609844	11	13609844	0.000663066814352	SNP	0.364707534025861
chr11:13610503	11	13610503	0.000633004216425	SNP	0.362246376548258
chr11:13610504	11	13610504	0.000659713328935	SNP	0.36440090604405
chr11:13610618	11	13610618	0.000654914092125	SNP	0.363926552473205
chr11:13610725	11	13610725	0.000672652361595	SNP	0.364928559008761
chr11:13611932	11	13611932	0.000414760006953	SNP	0.342634858704907
chr11:13612173	11	13612173	0.000348879127584	SNP	0.333967714978
chr11:13612344	11	13612344	0.000408129718553	SNP	0.341718276637848
chr11:13612851	11	13612851	0.000404501662348	SNP	0.340887690951334
chr11:13623293	11	13623293	0.000339625407916	SNP	0.332188080341603
chr11:13629423	11	13629423	0.000317010080402	SNP	0.331530700747885
chr11:13646370	11	13646370	0.00026844986098	SNP	0.322496626748219
chr11:13671536	11	13671536	9.51041401804e-05	SNP	0.261684757214228
chr11:13673034	11	13673034	2.78035295247e-05	SNP	0.207324110708873
[truncated: 13,433 more rows]
