# Supplementary material for: Genomic insights into local adaptation and future climate-induced vulnerability of a keystone forest tree in East Asia
Source: Nat Commun. 2022 Nov 1;13:6541. doi: 10.1038/s41467-022-34206-8 (PMC9626627; doi:10.1038/s41467-022-34206-8)
Supplement: Supplementary file 8 — Source Data [file 41467_2022_34206_MOESM8_ESM.zip › Source data/supplementary_figures/manhatton/data3_filter1_bio18.txt]

ID	CHR	BP	P	TYPE	Q
chr1:47134	1	47134	0.000258312945129	SNP	0.158308442978304
chr1:51812	1	51812	0.000280788627252	SNP	0.163710496259042
chr1:54678	1	54678	0.000316004085991	SNP	0.171086559898819
chr1:65518	1	65518	0.000170645139121	SNP	0.141209552474095
chr1:82170	1	82170	0.000757648036858	SNP	0.218176133428329
chr1:82191	1	82191	0.000736432509502	SNP	0.216530362568508
chr1:82200	1	82200	0.000703773243051	SNP	0.214429336512015
chr1:82268	1	82268	0.000760392618509	SNP	0.218411869356535
chr1:82307	1	82307	0.000768938529418	SNP	0.219340625959558
chr1:82308	1	82308	0.000646861928391	SNP	0.211624591315624
chr1:85435	1	85435	0.000802774497599	SNP	0.222670062463481
chr1:85846	1	85846	0.000677996647676	SNP	0.213374290743741
chr1:85977	1	85977	0.000710894068874	SNP	0.214890558114487
chr1:86341	1	86341	0.000539899535822	SNP	0.200916092886298
chr1:86557	1	86557	0.00053940257945	SNP	0.200846714545019
chr1:86564	1	86564	0.000473979339238	SNP	0.193469117266782
chr1:86638	1	86638	0.000596192608401	SNP	0.206489847121196
chr1:86649	1	86649	0.000632556745756	SNP	0.210577609993762
chr1:86685	1	86685	0.000509518156667	SNP	0.197870659019389
chr1:86708	1	86708	0.000542146319633	SNP	0.201167328943133
chr1:86712	1	86712	0.000545397448423	SNP	0.201585622963796
chr1:88196	1	88196	0.000814462496204	SNP	0.22383755679277
chr1:94935	1	94935	0.000261334021577	SNP	0.159002558784567
chr1:439035	1	439035	0.000873995063841	SNP	0.23004317504604
chr1:777212	1	777212	0.000768196314957	SNP	0.219311450740149
chr1:779112	1	779112	0.000212049849753	SNP	0.148403405237419
chr1:823315	1	823315	0.000979676768302	SNP	0.239056533769645
chr1:848630	1	848630	0.000549932415283	SNP	0.202107191266167
chr1:1111351	1	1111351	0.0001377220252	SNP	0.132278117413023
chr1:1112611	1	1112611	7.02748314404e-05	SNP	0.107739996787773
chr1:1112774	1	1112774	0.000406567915465	SNP	0.185637009706785
chr1:1113338	1	1113338	1.72087177614e-05	SNP	0.064099102992467
chr1:1113486	1	1113486	1.38879778241e-05	SNP	0.0582564873149043
chr1:1113487	1	1113487	1.88653096499e-05	SNP	0.0668515702641705
chr1:1113607	1	1113607	8.94274923819e-06	SNP	0.0487579611717354
chr1:1113648	1	1113648	9.92932276767e-06	SNP	0.0505747062708843
chr1:1516220	1	1516220	0.000456444826908	SNP	0.190882658119729
chr1:1745070	1	1745070	0.000566290826462	SNP	0.203295380321871
chr1:1745272	1	1745272	0.000943459470292	SNP	0.236322544723066
chr1:1772100	1	1772100	0.000996085006254	SNP	0.24058104146008
chr1:1991907	1	1991907	0.000963124976971	SNP	0.23765659256708
chr1:1991920	1	1991920	0.000946148036077	SNP	0.236425852924773
chr1:2033507	1	2033507	3.24598674747e-05	SNP	0.0790220139869145
chr1:2060473	1	2060473	0.000776498792382	SNP	0.220014492990817
chr1:2190914	1	2190914	0.000755926681414	SNP	0.218049661371438
chr1:2190982	1	2190982	0.000577772946582	SNP	0.204504706299425
chr1:2191065	1	2191065	0.000126153377228	SNP	0.128667402350322
chr1:2191117	1	2191117	0.000573358166228	SNP	0.203990656979943
chr1:2191140	1	2191140	0.000585983273254	SNP	0.20534878866233
chr1:2191151	1	2191151	0.000534587873953	SNP	0.200501735625716
chr1:2191179	1	2191179	0.000608049686324	SNP	0.208112131469939
chr1:2191309	1	2191309	0.000648738960867	SNP	0.211792125549812
chr1:2193349	1	2193349	0.0003369281145	SNP	0.174753991163
chr1:2196078	1	2196078	0.000101997853198	SNP	0.119112300515147
chr1:2196158	1	2196158	0.000190663461081	SNP	0.144994775468812
chr1:2197915	1	2197915	0.000185606210628	SNP	0.144112305486104
chr1:2197964	1	2197964	0.000169132309017	SNP	0.140917635446028
chr1:2198240	1	2198240	0.000471130290599	SNP	0.193027104146342
chr1:2199572	1	2199572	0.000434035835392	SNP	0.188437940098189
chr1:2199656	1	2199656	0.000496027872395	SNP	0.196365073815352
chr1:2200314	1	2200314	0.000685092117089	SNP	0.21375099428248
chr1:2200536	1	2200536	0.000413624922469	SNP	0.186394518409885
chr1:2200660	1	2200660	0.000374972315686	SNP	0.180768935476988
chr1:2200669	1	2200669	0.000362648470566	SNP	0.178733927672133
chr1:2200750	1	2200750	0.000312757891509	SNP	0.170445806068656
chr1:2200770	1	2200770	0.000370843436716	SNP	0.18007407613217
chr1:2200865	1	2200865	0.000352190360201	SNP	0.177316231165512
chr1:2201083	1	2201083	0.000423447832233	SNP	0.187562275233447
chr1:2201086	1	2201086	0.000347614544209	SNP	0.176497837735984
chr1:2201102	1	2201102	0.000336591289191	SNP	0.174753991163
chr1:2201106	1	2201106	0.000363855461864	SNP	0.178772502134361
chr1:2201121	1	2201121	0.000317391706245	SNP	0.171339620660677
chr1:2201147	1	2201147	0.000361461469761	SNP	0.178557695939788
chr1:2201156	1	2201156	0.000328701931631	SNP	0.173093080090117
chr1:2201189	1	2201189	0.000374742442302	SNP	0.180714237263253
chr1:2201204	1	2201204	0.000311363768971	SNP	0.170262833819811
chr1:2201259	1	2201259	0.000349030275576	SNP	0.176671622930247
chr1:2201325	1	2201325	0.000376015776924	SNP	0.180879123771576
chr1:2201396	1	2201396	0.000512654467262	SNP	0.198248498457131
chr1:2201451	1	2201451	0.000382378469812	SNP	0.181834312164865
chr1:2201533	1	2201533	0.000359599815463	SNP	0.178285376955994
chr1:2201548	1	2201548	0.000421446381562	SNP	0.187288991029525
chr1:2201684	1	2201684	0.000349985341475	SNP	0.176852955269947
chr1:2201713	1	2201713	0.000353679616883	SNP	0.17740388923332
chr1:2201718	1	2201718	0.000346670897087	SNP	0.176295899788502
chr1:2201866	1	2201866	0.000338019754344	SNP	0.174954233785849
chr1:2201874	1	2201874	0.000361982706299	SNP	0.178620147877702
chr1:2201896	1	2201896	0.000351896935258	SNP	0.177310925101945
chr1:2201944	1	2201944	0.000335157877192	SNP	0.174544286586773
chr1:2201961	1	2201961	0.00037169055617	SNP	0.180208530306203
chr1:2201964	1	2201964	0.000371847323605	SNP	0.180208530306203
chr1:2201973	1	2201973	0.000419059775211	SNP	0.186950029836479
chr1:2202032	1	2202032	0.000378516232522	SNP	0.181187668867742
chr1:2202104	1	2202104	0.000293913327276	SNP	0.166661120453969
chr1:2202151	1	2202151	0.00036080013967	SNP	0.178442552963384
chr1:2202183	1	2202183	0.000374988301278	SNP	0.180768935476988
chr1:2202200	1	2202200	0.000367827056032	SNP	0.179561536333531
chr1:2202324	1	2202324	0.000337676299407	SNP	0.174925661173666
chr1:2202357	1	2202357	0.000368329429677	SNP	0.179587866774892
chr1:2202464	1	2202464	0.000352160624911	SNP	0.177316231165512
chr1:2202485	1	2202485	2.47177675191e-05	SNP	0.071862293608445
chr1:2202509	1	2202509	0.000393986182779	SNP	0.18357786771123
chr1:2202549	1	2202549	0.000334884120346	SNP	0.174532329656955
chr1:2202572	1	2202572	0.000391563020201	SNP	0.183141255032008
chr1:2202611	1	2202611	0.000363538366427	SNP	0.178772502134361
chr1:2202687	1	2202687	0.000326881848144	SNP	0.17285653694608
chr1:2202836	1	2202836	0.000368656299212	SNP	0.179597140823779
chr1:2202874	1	2202874	0.000379952867001	SNP	0.181381641010785
chr1:2202897	1	2202897	0.000345531192621	SNP	0.175970568894424
chr1:2202953	1	2202953	0.000315637219463	SNP	0.171003972295965
chr1:2203034	1	2203034	0.000359941079788	SNP	0.178359524886288
chr1:2203041	1	2203041	0.000338789465768	SNP	0.175006142817958
chr1:2203076	1	2203076	0.000362542191687	SNP	0.178711142643516
chr1:2203137	1	2203137	0.000351476109129	SNP	0.17719149664995
chr1:2203245	1	2203245	0.00037057625561	SNP	0.179959019332895
chr1:2203288	1	2203288	0.000363316377972	SNP	0.178772502134361
chr1:2203298	1	2203298	0.000349282494253	SNP	0.176671622930247
chr1:2203447	1	2203447	0.000359113296166	SNP	0.178285376955994
chr1:2203477	1	2203477	0.000407469896962	SNP	0.185819159316289
chr1:2203530	1	2203530	0.000290290191588	SNP	0.166005105149332
chr1:2203616	1	2203616	0.000578317860191	SNP	0.204504706299425
chr1:2348295	1	2348295	0.000522866675908	SNP	0.199197702098135
chr1:2350388	1	2350388	0.000658793712621	SNP	0.212243002777079
chr1:2880513	1	2880513	0.000491409120345	SNP	0.195913787674646
chr1:2880689	1	2880689	0.000432251013757	SNP	0.188336174319005
chr1:2939625	1	2939625	8.47773079884e-06	SNP	0.0481544521434499
chr1:3007962	1	3007962	0.000465219304263	SNP	0.191955599826547
chr1:3008110	1	3008110	0.000362407916063	SNP	0.178704151029996
chr1:3097143	1	3097143	0.000363275454393	SNP	0.178772502134361
chr1:3458332	1	3458332	0.000231534351556	SNP	0.151797954462746
chr1:3459039	1	3459039	0.000301566441604	SNP	0.168588494258971
chr1:3460796	1	3460796	0.000382649858322	SNP	0.181834312164865
chr1:3460828	1	3460828	0.000342367977075	SNP	0.175540988953482
chr1:3461540	1	3461540	0.000984937953651	SNP	0.239492833326024
chr1:3464694	1	3464694	0.000780205618832	SNP	0.220259396296808
chr1:3464710	1	3464710	0.000396539289465	SNP	0.184167697437363
chr1:3464770	1	3464770	0.000786648097864	SNP	0.220916061056179
chr1:3465950	1	3465950	0.000401954316421	SNP	0.184979693405813
chr1:3587821	1	3587821	0.000241149787059	SNP	0.154143114806132
chr1:3679544	1	3679544	0.000697753852985	SNP	0.214247939160685
chr1:3685010	1	3685010	0.000813830034574	SNP	0.223783020898031
chr1:3685235	1	3685235	0.000851113561508	SNP	0.227676492382801
chr1:3694065	1	3694065	0.00099752161951	SNP	0.240718934793778
chr1:3696875	1	3696875	0.000736311229242	SNP	0.216530362568508
chr1:3710886	1	3710886	0.000901793737485	SNP	0.232861558197602
chr1:3944466	1	3944466	0.000111519446081	SNP	0.12265313387907
chr1:3944605	1	3944605	2.69545341934e-05	SNP	0.0743120776950999
chr1:3944671	1	3944671	0.000194908492279	SNP	0.145764870182454
chr1:3951719	1	3951719	0.000811407802144	SNP	0.22355543149464
chr1:3951725	1	3951725	0.000775463383927	SNP	0.21988814567107
chr1:3951734	1	3951734	0.000834125015342	SNP	0.225905681002052
chr1:3951761	1	3951761	0.000789556815898	SNP	0.221107000385333
chr1:3990491	1	3990491	0.000255804784866	SNP	0.157767143845865
chr1:4823450	1	4823450	0.00084968039558	SNP	0.227497597442576
chr1:4911298	1	4911298	0.000762833953819	SNP	0.218648876863425
chr1:4912905	1	4912905	0.000466575159259	SNP	0.19216481637298
chr1:4913486	1	4913486	0.000410546226819	SNP	0.186042515529687
chr1:4913596	1	4913596	0.000479244874944	SNP	0.194224761809903
chr1:4918688	1	4918688	0.000295069342148	SNP	0.166903226826854
chr1:4919193	1	4919193	0.00040765847229	SNP	0.185819273282893
chr1:4920590	1	4920590	0.000525402868512	SNP	0.199306761446897
chr1:5394842	1	5394842	0.000533595180741	SNP	0.200396553588761
chr1:5394843	1	5394843	0.000216687776489	SNP	0.149124407522899
chr1:5394845	1	5394845	0.000238500967187	SNP	0.153378398592215
chr1:5394925	1	5394925	0.000242892779212	SNP	0.154590331821862
chr1:5394947	1	5394947	0.000226398710684	SNP	0.15080952072591
chr1:5540553	1	5540553	0.000440832025531	SNP	0.189046271951951
chr1:5554142	1	5554142	6.45058464771e-05	SNP	0.103088198300707
chr1:5563761	1	5563761	0.000555023829095	SNP	0.202577469427332
chr1:5566993	1	5566993	0.000338975261117	SNP	0.175006142817958
chr1:5568177	1	5568177	0.000400469640192	SNP	0.184653358875785
chr1:5839200	1	5839200	0.000803636871297	SNP	0.222749217599522
chr1:6066100	1	6066100	2.73887692622e-05	SNP	0.074884908491929
chr1:6168640	1	6168640	7.14727743323e-05	SNP	0.108135077794795
chr1:6168744	1	6168744	0.000825224638876	SNP	0.224963663225031
chr1:6168770	1	6168770	0.00038033577641	SNP	0.18144256066914
chr1:6168786	1	6168786	0.000405451534829	SNP	0.185598986950393
chr1:6168806	1	6168806	0.000403879877786	SNP	0.185292797295615
chr1:6220049	1	6220049	0.000312172071303	SNP	0.170398024606204
chr1:6220585	1	6220585	0.000279007580469	SNP	0.163309408173994
chr1:6220707	1	6220707	0.000335632410073	SNP	0.174602115473261
chr1:6504977	1	6504977	0.00020788091436	SNP	0.147708782385988
chr1:6505323	1	6505323	0.000210973370568	SNP	0.14826669532476
chr1:6507442	1	6507442	0.000211523862974	SNP	0.148294488903405
chr1:6508272	1	6508272	0.000905911044691	SNP	0.233130065820253
chr1:6566153	1	6566153	0.000544502515077	SNP	0.201412537514318
chr1:6566241	1	6566241	0.000242736278324	SNP	0.154559676624135
chr1:6566291	1	6566291	0.000645008550581	SNP	0.211461060587054
chr1:6566315	1	6566315	0.000205672929285	SNP	0.147205916114425
chr1:6566353	1	6566353	0.000282198598255	SNP	0.164104584527754
chr1:6566424	1	6566424	0.000637397290009	SNP	0.211055837410508
chr1:6590674	1	6590674	5.14165843528e-05	SNP	0.0946225732330688
chr1:6590703	1	6590703	0.000230211428103	SNP	0.151500517436635
chr1:6626192	1	6626192	0.00082217511601	SNP	0.224623070698578
chr1:7340871	1	7340871	0.000534060719934	SNP	0.200480378241681
chr1:7340972	1	7340972	0.00056296139843	SNP	0.203158794097662
chr1:7384207	1	7384207	0.000199280132439	SNP	0.146439824403496
chr1:7384928	1	7384928	0.000606212484576	SNP	0.207900459815349
chr1:7388428	1	7388428	0.000389603269087	SNP	0.182901268638709
chr1:7404189	1	7404189	0.000768223455617	SNP	0.219311450740149
chr1:7409190	1	7409190	0.000305843234059	SNP	0.169564620767173
chr1:7409229	1	7409229	0.000290527327429	SNP	0.16603600950528
chr1:7409477	1	7409477	0.000349242927593	SNP	0.176671622930247
chr1:7413155	1	7413155	3.76471689131e-05	SNP	0.0837074604967514
chr1:7420365	1	7420365	0.000517758675897	SNP	0.198690111161717
chr1:7422917	1	7422917	2.10378404773e-06	SNP	0.0268610495235782
chr1:7435195	1	7435195	0.000855938762316	SNP	0.228269652349635
chr1:7437219	1	7437219	7.04313707395e-05	SNP	0.107797431441597
chr1:7437223	1	7437223	0.00022178693178	SNP	0.149776428238945
chr1:7437236	1	7437236	0.000244102762085	SNP	0.15490630409332
chr1:7442431	1	7442431	0.000259010301322	SNP	0.158463428811795
chr1:7444719	1	7444719	0.000212156409961	SNP	0.148441319536735
chr1:7445737	1	7445737	0.000108205389101	SNP	0.121728452725549
chr1:7446099	1	7446099	0.000342345165511	SNP	0.175540988953482
chr1:7448698	1	7448698	0.00023648190116	SNP	0.153066150708449
chr1:7449023	1	7449023	0.000597718964343	SNP	0.206778244865518
chr1:7449831	1	7449831	0.000571134093927	SNP	0.203787365071959
chr1:7449962	1	7449962	0.000601265783303	SNP	0.207243818979346
chr1:7458258	1	7458258	0.000669835665712	SNP	0.212857371177535
chr1:7458286	1	7458286	0.000730234333425	SNP	0.216006175312106
chr1:7586616	1	7586616	0.000507147520945	SNP	0.197604578248556
chr1:9550933	1	9550933	0.000230939988871	SNP	0.151605773302918
chr1:9558034	1	9558034	0.000936195671695	SNP	0.235611962128571
chr1:9558143	1	9558143	0.000857265364535	SNP	0.228345402355293
chr1:9558469	1	9558469	0.000836581990787	SNP	0.226046303481901
chr1:9559995	1	9559995	0.000844549919875	SNP	0.226988589282744
chr1:9561896	1	9561896	0.000802760513582	SNP	0.222670062463481
chr1:9564198	1	9564198	0.000946026238759	SNP	0.236424697238393
chr1:9564715	1	9564715	0.000952010497808	SNP	0.236829564744782
chr1:9565594	1	9565594	0.000632794009858	SNP	0.210590169202327
chr1:9566992	1	9566992	0.000522794010656	SNP	0.199197702098135
chr1:10169802	1	10169802	0.000735853381121	SNP	0.216519537381162
chr1:10519071	1	10519071	0.000742062308896	SNP	0.217019992015781
chr1:11286659	1	11286659	0.000758137172625	SNP	0.218243078298298
chr1:11412973	1	11412973	0.000784612206158	SNP	0.220719211878883
chr1:11439526	1	11439526	0.000745082472282	SNP	0.217275539564164
chr1:11439570	1	11439570	0.000642490287115	SNP	0.211313336884289
chr1:11440069	1	11440069	0.000719996594667	SNP	0.215440429080267
chr1:11440141	1	11440141	0.000688445657728	SNP	0.21375099428248
chr1:11440369	1	11440369	0.000687616042514	SNP	0.21375099428248
chr1:11440431	1	11440431	0.00064512925766	SNP	0.211473656632163
chr1:11440566	1	11440566	0.000794393177971	SNP	0.221699946852334
chr1:11440637	1	11440637	0.000741624866766	SNP	0.216977381142239
chr1:11440643	1	11440643	0.000699018793452	SNP	0.214283847118305
chr1:11440690	1	11440690	0.000797122435903	SNP	0.222012041105154
chr1:11441403	1	11441403	0.000798761664263	SNP	0.222158718387356
chr1:11441558	1	11441558	0.0007720916635	SNP	0.219634168417167
chr1:11441670	1	11441670	0.000781300962755	SNP	0.22039643321875
chr1:11441821	1	11441821	0.000727084035793	SNP	0.215962826062127
chr1:11442052	1	11442052	0.000687742622701	SNP	0.21375099428248
chr1:11442393	1	11442393	3.27759929892e-05	SNP	0.0793373233761923
chr1:11442499	1	11442499	0.000248562027383	SNP	0.155978683948196
chr1:11442790	1	11442790	0.000729471930263	SNP	0.215969081064048
chr1:11442953	1	11442953	0.000654498647234	SNP	0.212097767804813
chr1:11443071	1	11443071	0.000797456161087	SNP	0.222037483369037
chr1:11443245	1	11443245	0.000707886995303	SNP	0.214649804647473
chr1:11443407	1	11443407	0.000691070137967	SNP	0.213916176323021
chr1:11443573	1	11443573	0.000192106524641	SNP	0.145306981069921
chr1:11443763	1	11443763	0.00067820354038	SNP	0.213374290743741
chr1:11443962	1	11443962	0.000814132315746	SNP	0.223802926873071
chr1:11444126	1	11444126	0.000871781493276	SNP	0.229851624401076
chr1:11444327	1	11444327	0.000788102072029	SNP	0.220990602158589
chr1:11444425	1	11444425	0.000776708089527	SNP	0.220014492990817
chr1:11444580	1	11444580	0.000700686364479	SNP	0.21438327888448
chr1:11444688	1	11444688	0.000681105514758	SNP	0.213589375599546
chr1:11444698	1	11444698	0.000807283604911	SNP	0.223131801376579
chr1:11968486	1	11968486	0.000243101802156	SNP	0.154619105147884
chr1:12012117	1	12012117	0.000660940539799	SNP	0.212310113449088
chr1:12022354	1	12022354	0.00038590920227	SNP	0.182323593330178
chr1:12022356	1	12022356	0.000440656838104	SNP	0.189046271951951
chr1:12022366	1	12022366	0.000368904731448	SNP	0.179645618260644
chr1:12022417	1	12022417	0.000537351259927	SNP	0.200649306814185
chr1:12022461	1	12022461	0.000833043441882	SNP	0.225754507256301
chr1:12022963	1	12022963	0.000924984747674	SNP	0.234758602816137
chr1:12022966	1	12022966	0.000881990907358	SNP	0.230733114417691
chr1:12023158	1	12023158	0.00097316889505	SNP	0.23851125246222
chr1:12523883	1	12523883	0.0005564955065	SNP	0.202763140946493
chr1:12524375	1	12524375	0.000986676942855	SNP	0.239605455189805
chr1:12555443	1	12555443	0.000305127133469	SNP	0.169368685898507
chr1:12732766	1	12732766	0.000715703050389	SNP	0.215160898649415
chr1:12904570	1	12904570	0.000618488905908	SNP	0.209199990549427
chr1:12979595	1	12979595	0.000681908307449	SNP	0.213592125088191
chr1:13413586	1	13413586	0.00046074584114	SNP	0.191460780983677
chr1:13888038	1	13888038	0.000810292874146	SNP	0.223475823664543
chr1:13892522	1	13892522	0.000662218117484	SNP	0.212380871392319
chr1:13897353	1	13897353	0.000966145533583	SNP	0.237970417811911
chr1:13897559	1	13897559	0.00087447404023	SNP	0.23006880913174
chr1:13897898	1	13897898	0.000303613418313	SNP	0.169069045016289
chr1:13897903	1	13897903	0.000915987170634	SNP	0.233909850423314
chr1:13898097	1	13898097	0.000890858064409	SNP	0.231570773677751
chr1:13898107	1	13898107	0.000914268449899	SNP	0.2338593015104
chr1:13916702	1	13916702	0.000915900096799	SNP	0.233909850423314
chr1:13918675	1	13918675	0.000985088795921	SNP	0.239492833326024
chr1:13919380	1	13919380	0.000955652141743	SNP	0.237109862840948
chr1:13919450	1	13919450	0.000986514634569	SNP	0.239605455189805
chr1:13919616	1	13919616	0.000999301683668	SNP	0.24087067871097
chr1:13922113	1	13922113	0.000956613917867	SNP	0.237142602917976
chr1:13922188	1	13922188	0.000940547102843	SNP	0.23600533187883
chr1:13924758	1	13924758	0.000967577798707	SNP	0.238032625612522
chr1:13924807	1	13924807	0.000904098217872	SNP	0.233038432461919
chr1:13924873	1	13924873	0.000958923999103	SNP	0.237328187428226
chr1:13925572	1	13925572	0.000229516464411	SNP	0.151379684507066
chr1:13925586	1	13925586	0.000200135005572	SNP	0.146521752557157
chr1:13925607	1	13925607	9.70199803637e-05	SNP	0.11715527939499
chr1:13925644	1	13925644	9.43023971754e-05	SNP	0.116524983867289
chr1:13925680	1	13925680	9.97224804104e-05	SNP	0.118180168449618
chr1:13925756	1	13925756	9.852230795e-05	SNP	0.117703131272532
chr1:13925765	1	13925765	8.09260770335e-05	SNP	0.111950853854718
chr1:13925983	1	13925983	0.000105179283311	SNP	0.120309813057522
chr1:13926109	1	13926109	0.000496343203822	SNP	0.196402244623126
chr1:13926189	1	13926189	0.00049946053739	SNP	0.196698920913897
chr1:13926939	1	13926939	0.00093143053891	SNP	0.235268207792491
chr1:13929552	1	13929552	0.000671760591643	SNP	0.212952611932054
chr1:13929553	1	13929553	0.000675371662155	SNP	0.213295070633549
chr1:13929554	1	13929554	0.000643225323767	SNP	0.211378641361778
chr1:13929567	1	13929567	0.000691996777174	SNP	0.213933530730824
chr1:13930331	1	13930331	0.000855266389806	SNP	0.228149834511335
chr1:13930872	1	13930872	0.000421303672506	SNP	0.187261035436464
chr1:13931051	1	13931051	0.000559975953851	SNP	0.202996138399265
chr1:13931923	1	13931923	0.000104490471958	SNP	0.120109952181871
chr1:13932669	1	13932669	0.000752495917358	SNP	0.217707231788278
chr1:13934391	1	13934391	0.000499153562473	SNP	0.196634833774765
chr1:13934484	1	13934484	0.000996279409854	SNP	0.240590025586959
chr1:13934503	1	13934503	0.000341002252009	SNP	0.175349386431174
chr1:14057397	1	14057397	0.00085813557675	SNP	0.228446099152363
chr1:14772590	1	14772590	0.000237109175641	SNP	0.153085689463213
chr1:14783901	1	14783901	5.16860600768e-05	SNP	0.0948833734360936
chr1:14783973	1	14783973	0.000586789208916	SNP	0.205441352891627
chr1:14784081	1	14784081	0.000699906354124	SNP	0.214331239866915
chr1:14784534	1	14784534	0.000123141131421	SNP	0.1271625951884
chr1:14784787	1	14784787	0.000386182069614	SNP	0.182383625147999
chr1:14785976	1	14785976	0.000326008754285	SNP	0.172656052102419
chr1:14785990	1	14785990	0.000493336859	SNP	0.196154369149452
chr1:14787365	1	14787365	0.000355122182861	SNP	0.177585430066009
chr1:14787420	1	14787420	0.000262283972268	SNP	0.159291850251226
chr1:14787603	1	14787603	0.000628752989497	SNP	0.21020750272298
chr1:14788429	1	14788429	0.000455694116124	SNP	0.190731972341999
chr1:14788434	1	14788434	0.000299263158982	SNP	0.168172700871369
chr1:14788895	1	14788895	0.000197678954301	SNP	0.146195104354224
chr1:14788935	1	14788935	0.000524198130877	SNP	0.199213008364775
chr1:14790829	1	14790829	0.000851686965063	SNP	0.227731289727516
chr1:14790974	1	14790974	0.00089270796421	SNP	0.231677209339351
chr1:14791119	1	14791119	0.000872335593361	SNP	0.229851624401076
chr1:14791364	1	14791364	0.000977760180415	SNP	0.238949758703927
chr1:14791381	1	14791381	0.000941456733513	SNP	0.236115946004119
chr1:14875918	1	14875918	0.000261152347857	SNP	0.158998435122886
chr1:14878613	1	14878613	0.000814782694566	SNP	0.22389185277117
chr1:14887037	1	14887037	0.000133132724051	SNP	0.130722125702269
chr1:14887057	1	14887057	0.000136327305492	SNP	0.13187915356083
chr1:14887070	1	14887070	0.000120574203202	SNP	0.126264291615845
chr1:14887115	1	14887115	0.000130196703817	SNP	0.129993953149455
chr1:14979244	1	14979244	0.000792159629169	SNP	0.221499809780683
chr1:15048373	1	15048373	0.000362754350691	SNP	0.178741710934929
chr1:15055749	1	15055749	0.000260143538736	SNP	0.158835367547533
chr1:15056312	1	15056312	0.000260902541358	SNP	0.158998435122886
chr1:15057810	1	15057810	0.000941490713905	SNP	0.236115946004119
chr1:15060145	1	15060145	0.000827893632207	SNP	0.225282029335599
chr1:15146031	1	15146031	0.000178581122878	SNP	0.142755461603005
chr1:15262001	1	15262001	0.00093244540328	SNP	0.23535831942736
chr1:15263201	1	15263201	0.000700446365689	SNP	0.21438327888448
chr1:15436216	1	15436216	0.000392494788056	SNP	0.183300628566396
chr1:15506318	1	15506318	0.000368613797802	SNP	0.179597140823779
chr1:15534284	1	15534284	0.000344249893363	SNP	0.175926977739058
chr1:15534349	1	15534349	0.000669148372123	SNP	0.21277471189962
chr1:15534594	1	15534594	0.000315549540493	SNP	0.171003972295965
chr1:15534780	1	15534780	0.00029783792654	SNP	0.167767895164871
chr1:15535072	1	15535072	0.000294271887861	SNP	0.166749528120736
chr1:15535397	1	15535397	0.000670488625758	SNP	0.212910756636862
chr1:15535677	1	15535677	0.000212542976383	SNP	0.148455460473889
chr1:15535810	1	15535810	0.000296052299961	SNP	0.167284360524299
chr1:15536212	1	15536212	0.000283562129657	SNP	0.164394848650527
chr1:15536678	1	15536678	0.000881446633988	SNP	0.230700945770327
chr1:15536737	1	15536737	0.000938694245192	SNP	0.235876983022391
chr1:15540381	1	15540381	0.000348172672798	SNP	0.176539191715283
chr1:15978819	1	15978819	0.000478673460337	SNP	0.194211269418868
chr1:16134818	1	16134818	0.000904296740223	SNP	0.233041894972808
chr1:16170302	1	16170302	0.000912347671336	SNP	0.233640647342855
chr1:16170396	1	16170396	0.00010439965938	SNP	0.120109952181871
chr1:16170419	1	16170419	0.000122834869529	SNP	0.127056169278633
chr1:16170525	1	16170525	7.99030582389e-05	SNP	0.111906338744173
chr1:16170549	1	16170549	0.000666391376251	SNP	0.21271978425552
chr1:16170565	1	16170565	8.88715751708e-05	SNP	0.114321354651452
chr1:16170671	1	16170671	0.000113453881553	SNP	0.123398025153944
chr1:16214113	1	16214113	0.000320740177749	SNP	0.171842686201933
chr1:16288684	1	16288684	0.00010962952083	SNP	0.122260842338792
chr1:16288928	1	16288928	0.000102175073731	SNP	0.119150717015162
chr1:16291476	1	16291476	2.33784720663e-06	SNP	0.0283988176401015
chr1:16518351	1	16518351	0.000737304379626	SNP	0.216622324429558
chr1:16518481	1	16518481	0.000817186161409	SNP	0.224216320261396
chr1:16518501	1	16518501	0.000871635559929	SNP	0.229851624401076
chr1:16518506	1	16518506	0.000977380240133	SNP	0.238934410741949
chr1:16518532	1	16518532	0.000788304370831	SNP	0.220990602158589
chr1:16560651	1	16560651	0.000610623513297	SNP	0.208375503817
chr1:16585427	1	16585427	0.000759143250741	SNP	0.21832152221872
chr1:16587022	1	16587022	0.000814009766801	SNP	0.223797842967673
chr1:16587442	1	16587442	0.000482902779447	SNP	0.194864597772055
chr1:16588724	1	16588724	0.000322208331037	SNP	0.172100401042923
chr1:16618674	1	16618674	0.000474745081707	SNP	0.193536608442182
chr1:16619184	1	16619184	0.000286183125395	SNP	0.164830497047028
chr1:16619552	1	16619552	7.24325098836e-05	SNP	0.108669952202659
chr1:16637381	1	16637381	0.000879144097676	SNP	0.230525419096261
chr1:16637385	1	16637385	0.000780087215687	SNP	0.220251690912413
chr1:16648963	1	16648963	0.000665862541665	SNP	0.21271978425552
chr1:16668489	1	16668489	0.000698877532626	SNP	0.214283847118305
chr1:16668526	1	16668526	0.000491209849676	SNP	0.19588900807847
chr1:16668530	1	16668530	0.000470555639488	SNP	0.192873853029201
chr1:16668531	1	16668531	0.000666167681821	SNP	0.21271978425552
chr1:16735033	1	16735033	0.00087231109427	SNP	0.229851624401076
chr1:16795514	1	16795514	9.16211618818e-05	SNP	0.115446981590026
chr1:16795691	1	16795691	0.000355338587189	SNP	0.177585430066009
chr1:16796101	1	16796101	2.57155048285e-05	SNP	0.0726352546407946
chr1:16796130	1	16796130	0.000982530069925	SNP	0.239348933282319
chr1:16796475	1	16796475	0.000873967683859	SNP	0.23004317504604
chr1:16796610	1	16796610	0.000899732045608	SNP	0.232581358983481
chr1:16797932	1	16797932	0.000890548293634	SNP	0.231570773677751
chr1:16798313	1	16798313	0.000226884166949	SNP	0.151009077337491
chr1:16798339	1	16798339	0.000920413984411	SNP	0.234283361070146
chr1:16847100	1	16847100	0.000183500181101	SNP	0.143727370775382
chr1:16847373	1	16847373	0.000794142476182	SNP	0.221681950476111
chr1:16847512	1	16847512	0.000128959219877	SNP	0.129617910305522
chr1:16848327	1	16848327	0.000350378351268	SNP	0.176914033742976
chr1:16848390	1	16848390	0.000642528509084	SNP	0.211313336884289
chr1:16848469	1	16848469	0.000559119331513	SNP	0.202996138399265
chr1:16848627	1	16848627	0.000657744916796	SNP	0.212206709475301
chr1:16849019	1	16849019	0.000637153415993	SNP	0.211050293362852
chr1:16853527	1	16853527	4.2704815204e-05	SNP	0.0878171383399432
chr1:16853693	1	16853693	2.72855507334e-05	SNP	0.0747056415090711
chr1:16854294	1	16854294	4.96739709362e-06	SNP	0.0414686181968267
chr1:16855081	1	16855081	4.30124858071e-06	SNP	0.0386541105421435
chr1:16855891	1	16855891	3.90956588475e-06	SNP	0.0369375598621376
chr1:16856325	1	16856325	1.15749037096e-05	SNP	0.0544206715100461
chr1:16856450	1	16856450	4.00999447228e-06	SNP	0.037267949199358
chr1:16857347	1	16857347	4.53589624266e-06	SNP	0.0393123067263471
chr1:16857844	1	16857844	5.13285319649e-06	SNP	0.0421406327058152
chr1:16857861	1	16857861	3.5853220687e-06	SNP	0.0354496456382603
chr1:16858441	1	16858441	3.94040127706e-05	SNP	0.0856368709378508
chr1:16858492	1	16858492	0.000115583885821	SNP	0.124319241378304
chr1:16858896	1	16858896	5.75301069995e-06	SNP	0.0431275606418618
chr1:16859554	1	16859554	0.000229961485463	SNP	0.151493436712905
chr1:16867238	1	16867238	0.00019715130407	SNP	0.146193009428641
chr1:16867282	1	16867282	0.00019993280948	SNP	0.146521752557157
chr1:16868029	1	16868029	0.000163000651967	SNP	0.139299140224279
chr1:16868646	1	16868646	0.000684749710781	SNP	0.21375099428248
chr1:16870262	1	16870262	0.000145664140661	SNP	0.134799049691481
chr1:16870375	1	16870375	0.000623506254852	SNP	0.209731949302306
chr1:16870482	1	16870482	0.000122587005538	SNP	0.126964835580736
chr1:16871410	1	16871410	0.00011118014591	SNP	0.122559228480873
chr1:16871679	1	16871679	0.000146130441755	SNP	0.13496152238142
chr1:16872719	1	16872719	0.000764415791962	SNP	0.218879339492476
chr1:16873066	1	16873066	0.000892430690612	SNP	0.23166624509396
chr1:16874671	1	16874671	9.76922927688e-05	SNP	0.117430085220771
chr1:16874982	1	16874982	6.6554212313e-05	SNP	0.104662204764939
chr1:16875428	1	16875428	6.15436895273e-05	SNP	0.101247547185342
chr1:16875690	1	16875690	5.5142935507e-05	SNP	0.0971939061336628
chr1:16878603	1	16878603	0.000113657320928	SNP	0.123410446115886
chr1:16878862	1	16878862	0.000786357720196	SNP	0.220856512094676
chr1:16878939	1	16878939	0.000116946157936	SNP	0.124772317211804
chr1:16879284	1	16879284	0.000314007900082	SNP	0.170751821776026
chr1:16879331	1	16879331	3.26258777e-05	SNP	0.0791130303729808
chr1:16879387	1	16879387	4.32032234256e-05	SNP	0.0881434167780495
chr1:16879500	1	16879500	0.00014351950435	SNP	0.134299522820528
chr1:16879785	1	16879785	7.91441308531e-05	SNP	0.111692453093187
chr1:16880306	1	16880306	0.000119164566556	SNP	0.125738512728441
chr1:16881176	1	16881176	0.000715625572194	SNP	0.215160898649415
chr1:16881750	1	16881750	0.000790618751473	SNP	0.221306858205879
chr1:16882326	1	16882326	0.00012217976171	SNP	0.126763621806074
chr1:16883903	1	16883903	0.000224766771416	SNP	0.150271267347283
chr1:16884139	1	16884139	0.000178044311094	SNP	0.142678013410915
chr1:16884714	1	16884714	0.000874787218839	SNP	0.230101444994031
chr1:16885732	1	16885732	0.000180037789345	SNP	0.143140622645065
chr1:16889989	1	16889989	6.60284896096e-05	SNP	0.104165708695568
chr1:16892479	1	16892479	1.62327404684e-07	SNP	0.00589153161142731
chr1:16892486	1	16892486	4.32638414389e-06	SNP	0.0386661618280411
chr1:16892489	1	16892489	2.75852656933e-05	SNP	0.0751460133247098
chr1:16892511	1	16892511	0.000617557381344	SNP	0.209111949308011
chr1:16892604	1	16892604	0.000477307774027	SNP	0.194019774429694
chr1:16892786	1	16892786	1.14821501409e-05	SNP	0.0541128099035789
chr1:16892802	1	16892802	2.67490558127e-05	SNP	0.0741225855693835
chr1:16892818	1	16892818	1.584925871e-05	SNP	0.0618613404040881
chr1:16892819	1	16892819	1.77953703398e-05	SNP	0.0651829303170832
chr1:16892830	1	16892830	1.90315456352e-05	SNP	0.0668515702641705
chr1:16892917	1	16892917	0.0005611989338	SNP	0.203063164627654
chr1:16893189	1	16893189	8.77346525674e-05	SNP	0.11364906315426
chr1:16893291	1	16893291	0.00017955280137	SNP	0.142994491272165
chr1:16893319	1	16893319	0.000356118752057	SNP	0.177725065507267
chr1:16894036	1	16894036	8.90020897101e-05	SNP	0.114367640344785
chr1:16895102	1	16895102	0.000218483897045	SNP	0.149287018575226
chr1:16895325	1	16895325	0.000199055925368	SNP	0.146391655362524
chr1:16993010	1	16993010	0.000915106387339	SNP	0.233906505870947
chr1:16993030	1	16993030	0.000784935644639	SNP	0.220725946798656
chr1:16993054	1	16993054	0.000726305271185	SNP	0.215871931574376
chr1:16994005	1	16994005	0.000698079196636	SNP	0.214266439760192
chr1:17036106	1	17036106	0.000422764190924	SNP	0.187454757113595
chr1:17145230	1	17145230	0.000173735392312	SNP	0.142014136794802
chr1:17145627	1	17145627	0.000542204125648	SNP	0.201167328943133
chr1:17154807	1	17154807	4.1319155012e-05	SNP	0.0867518177323322
chr1:17155115	1	17155115	1.46982537e-05	SNP	0.0597197803501255
chr1:17170201	1	17170201	0.000317956768343	SNP	0.171380362759185
chr1:17257491	1	17257491	0.000627523097218	SNP	0.210156087078512
chr1:17275144	1	17275144	0.000407777261611	SNP	0.185819273282893
chr1:17275157	1	17275157	0.000375036586368	SNP	0.180768935476988
chr1:17275179	1	17275179	0.000404132380135	SNP	0.185337214418492
chr1:17275190	1	17275190	0.000376408588803	SNP	0.180989831924307
chr1:17275193	1	17275193	0.000351830957972	SNP	0.1773102063839
chr1:17275241	1	17275241	0.000367892551711	SNP	0.179578580055034
chr1:17275286	1	17275286	0.000245300044325	SNP	0.155163018058757
chr1:17281929	1	17281929	0.000579751443496	SNP	0.204674851291833
chr1:17292068	1	17292068	0.000221264978913	SNP	0.149701924875624
chr1:17292285	1	17292285	3.98200640409e-05	SNP	0.0860476736007319
chr1:17294554	1	17294554	0.000190232055631	SNP	0.144925928595021
chr1:17329129	1	17329129	0.000761659955915	SNP	0.21856293337017
chr1:17382666	1	17382666	0.000503593360782	SNP	0.197131804214366
chr1:17414612	1	17414612	0.000820926690433	SNP	0.224566606907649
chr1:17414890	1	17414890	0.000928947956966	SNP	0.235111296666429
chr1:17416246	1	17416246	0.000644430384752	SNP	0.211461060587054
chr1:17416448	1	17416448	0.000368519189125	SNP	0.179597140823779
chr1:17780523	1	17780523	0.000857427667361	SNP	0.228349560916771
chr1:17780554	1	17780554	0.000181892154519	SNP	0.143363735958263
chr1:17780571	1	17780571	0.000359905256722	SNP	0.178356621892864
chr1:17780816	1	17780816	0.000410128654701	SNP	0.185960664875189
chr1:17781027	1	17781027	0.000401673845466	SNP	0.184918600288766
chr1:17781316	1	17781316	0.000489227062459	SNP	0.195659169694939
chr1:17781320	1	17781320	0.000507624739597	SNP	0.197638851199936
chr1:17787086	1	17787086	0.000310690810041	SNP	0.170100639602897
chr1:17788164	1	17788164	0.000200443523499	SNP	0.146570928376059
chr1:17797210	1	17797210	0.000378605288576	SNP	0.181187668867742
chr1:17799509	1	17799509	0.000133051590891	SNP	0.130712054541559
chr1:17799775	1	17799775	3.94872481601e-05	SNP	0.0856853902992655
chr1:17805686	1	17805686	0.000159460032388	SNP	0.138605169852479
chr1:17808280	1	17808280	0.000137426505461	SNP	0.132192952497975
chr1:17808424	1	17808424	0.000122246477587	SNP	0.126794945496317
chr1:17811236	1	17811236	0.000128337533162	SNP	0.129386079501284
chr1:17811238	1	17811238	0.000133769222859	SNP	0.130975943733213
chr1:17811516	1	17811516	0.000122611436901	SNP	0.126968046511012
chr1:17811657	1	17811657	0.000157385447957	SNP	0.138023704711525
chr1:17811668	1	17811668	0.0008838007027	SNP	0.230991097006979
chr1:17812055	1	17812055	0.000120643050862	SNP	0.126291950603883
chr1:17812150	1	17812150	9.77530363233e-05	SNP	0.117430085220771
chr1:17812204	1	17812204	8.1010237322e-05	SNP	0.111950853854718
chr1:17812457	1	17812457	0.000267280236968	SNP	0.160353319822005
chr1:17813137	1	17813137	0.000809557570188	SNP	0.223393999610722
chr1:17813197	1	17813197	8.38491832349e-08	SNP	0.00341842610185309
chr1:17813301	1	17813301	0.000201124281864	SNP	0.146653343724785
chr1:17813687	1	17813687	0.000192882425141	SNP	0.145369152546329
chr1:17813728	1	17813728	0.000256939611929	SNP	0.15800862329677
chr1:17813751	1	17813751	0.000232838779423	SNP	0.15216420706153
chr1:17813970	1	17813970	0.000218663927319	SNP	0.149287018575226
chr1:17814102	1	17814102	0.000199108802942	SNP	0.146391655362524
chr1:17814272	1	17814272	0.000194982138042	SNP	0.145764870182454
chr1:17814294	1	17814294	0.000208583205118	SNP	0.147960513774514
chr1:17814314	1	17814314	0.000222020740938	SNP	0.149776428238945
chr1:17814332	1	17814332	0.000229818488686	SNP	0.151488648027662
chr1:17814401	1	17814401	0.000205135571784	SNP	0.147120816783728
chr1:17814405	1	17814405	0.00020730117578	SNP	0.147609915867483
chr1:17814428	1	17814428	0.000201879391564	SNP	0.14689883267211
chr1:17814480	1	17814480	0.000214617673455	SNP	0.148668926555096
chr1:17814547	1	17814547	0.000174460228996	SNP	0.142142203679365
chr1:17814560	1	17814560	0.00018778318625	SNP	0.144564110589823
chr1:17814572	1	17814572	0.000187488497031	SNP	0.14454879645853
chr1:17814728	1	17814728	0.00019294299811	SNP	0.145372462309022
chr1:17814805	1	17814805	0.000195964977986	SNP	0.146027854953091
chr1:17814826	1	17814826	0.000170168973947	SNP	0.141125124472319
chr1:17814828	1	17814828	0.000192208399072	SNP	0.145306981069921
chr1:17814843	1	17814843	0.000201854750753	SNP	0.14689883267211
chr1:17814926	1	17814926	0.000223235789248	SNP	0.150013020347578
chr1:17814940	1	17814940	0.000205738736812	SNP	0.147205916114425
chr1:17815074	1	17815074	0.000197672327377	SNP	0.146195104354224
chr1:17815106	1	17815106	0.000490917952899	SNP	0.19586165314094
chr1:17815233	1	17815233	0.00022793548328	SNP	0.151009077337491
chr1:17815298	1	17815298	0.000206705368128	SNP	0.147525100751811
chr1:17815305	1	17815305	0.000205720577016	SNP	0.147205916114425
chr1:17815451	1	17815451	0.000203006137098	SNP	0.147050028210446
chr1:17815756	1	17815756	0.000419055491241	SNP	0.186950029836479
chr1:17815937	1	17815937	0.000195902288628	SNP	0.146027617675943
chr1:17815970	1	17815970	0.000212405624041	SNP	0.148443740055344
chr1:17815977	1	17815977	0.000204382010785	SNP	0.14708380688295
chr1:17816222	1	17816222	0.000759490228046	SNP	0.218336915552467
chr1:17816269	1	17816269	0.000194968244444	SNP	0.145764870182454
chr1:17816277	1	17816277	0.000194858577989	SNP	0.145764870182454
chr1:17816458	1	17816458	0.000212279780204	SNP	0.148442147801001
chr1:17816573	1	17816573	0.000208889564546	SNP	0.148007799179143
chr1:17816703	1	17816703	0.00020644584304	SNP	0.147428264599746
chr1:17816910	1	17816910	0.000231031219191	SNP	0.151624777048266
chr1:17817030	1	17817030	0.000200692296629	SNP	0.146590761272562
chr1:17817080	1	17817080	0.000224067324291	SNP	0.150090233866294
chr1:17817118	1	17817118	0.000201943322707	SNP	0.14689883267211
chr1:17817202	1	17817202	0.000207386607952	SNP	0.147619089515027
chr1:17817317	1	17817317	0.000216087254511	SNP	0.148986742908467
chr1:17817325	1	17817325	0.00067099323529	SNP	0.212926751585812
chr1:17817326	1	17817326	0.000218584270327	SNP	0.149287018575226
chr1:17817432	1	17817432	0.000200838855024	SNP	0.146607856746565
chr1:17817503	1	17817503	0.000689039456716	SNP	0.213775892060758
chr1:17817714	1	17817714	0.000197763097636	SNP	0.146195104354224
chr1:17817809	1	17817809	0.000268741505298	SNP	0.160845965939714
chr1:17817822	1	17817822	0.000207790029906	SNP	0.147679463192549
chr1:17817902	1	17817902	0.000219739977791	SNP	0.149413030205472
chr1:17817994	1	17817994	0.00021566202397	SNP	0.148860084885306
chr1:17818152	1	17818152	0.00022381317618	SNP	0.150090233866294
chr1:17818216	1	17818216	0.000203973661795	SNP	0.147050028210446
chr1:17818468	1	17818468	0.000212548229205	SNP	0.148455460473889
chr1:17818610	1	17818610	0.000629693428689	SNP	0.210286091009209
chr1:17818642	1	17818642	0.000372522188271	SNP	0.180309311274844
chr1:17818756	1	17818756	0.000238227693203	SNP	0.153342331666946
chr1:17818808	1	17818808	0.000981037306817	SNP	0.239190319981627
chr1:17825699	1	17825699	0.00023409577009	SNP	0.152416703595842
chr1:17825861	1	17825861	0.00019837284569	SNP	0.14635075790608
chr1:17825921	1	17825921	0.000187873040161	SNP	0.144564110589823
chr1:17847530	1	17847530	6.34857852886e-05	SNP	0.102528250058833
chr1:17856624	1	17856624	0.000301288194225	SNP	0.168562716169681
chr1:17856657	1	17856657	0.000300745088444	SNP	0.168512288713607
chr1:17856666	1	17856666	0.000345153329612	SNP	0.175957825785397
chr1:17856754	1	17856754	0.000301205519	SNP	0.168562716169681
chr1:17856758	1	17856758	0.000289031656854	SNP	0.165583746866078
chr1:17856766	1	17856766	0.00034932095595	SNP	0.176671622930247
chr1:17884260	1	17884260	0.000518033618758	SNP	0.198727692241252
chr1:17884535	1	17884535	0.000917962196921	SNP	0.23407489788007
chr1:17969955	1	17969955	0.000723057507119	SNP	0.215661322599845
chr1:18102224	1	18102224	0.000480557399962	SNP	0.194531524529218
chr1:18105680	1	18105680	0.000567918898923	SNP	0.203460559800449
chr1:18188199	1	18188199	0.000570459521813	SNP	0.203738765914895
chr1:18232221	1	18232221	0.000456696642037	SNP	0.190912043727891
chr1:18385168	1	18385168	0.000323793572332	SNP	0.172357009622313
chr1:18477166	1	18477166	0.00038694567239	SNP	0.182503355641017
chr1:18651746	1	18651746	0.000529515981118	SNP	0.19988245383423
chr1:18677263	1	18677263	0.00014478715316	SNP	0.134644782722263
chr1:18677271	1	18677271	0.000127790262193	SNP	0.129299883420783
chr1:18678165	1	18678165	0.000679444753866	SNP	0.213446795468596
chr1:18678625	1	18678625	0.000938983122354	SNP	0.235924444206459
chr1:18679122	1	18679122	0.000607056057024	SNP	0.208018923881392
chr1:18680683	1	18680683	0.000933098995698	SNP	0.23537999520497
chr1:18681775	1	18681775	0.000621040233391	SNP	0.209437884174422
chr1:18681807	1	18681807	0.000626702859091	SNP	0.210050337625274
chr1:18681860	1	18681860	0.000642317053109	SNP	0.211313336884289
chr1:18682955	1	18682955	0.000799202846195	SNP	0.222208742135052
chr1:18683508	1	18683508	0.000967782925837	SNP	0.238032625612522
chr1:18699622	1	18699622	2.01739102283e-05	SNP	0.0679071686409431
chr1:18701686	1	18701686	0.000140493955465	SNP	0.133147969489359
chr1:18705214	1	18705214	0.000686753125705	SNP	0.21375099428248
chr1:18707319	1	18707319	7.07784164748e-05	SNP	0.10788092479492
chr1:18707603	1	18707603	0.000984525184212	SNP	0.239475437062378
chr1:18707641	1	18707641	0.000842141836459	SNP	0.22663835862082
chr1:18707648	1	18707648	0.000957212756647	SNP	0.237189893791842
chr1:18709621	1	18709621	0.000151515538449	SNP	0.13681073938578
chr1:18935475	1	18935475	0.000587190264793	SNP	0.205497155464528
chr1:18936783	1	18936783	0.000923146974289	SNP	0.234529411276667
chr1:18936852	1	18936852	0.00090473060615	SNP	0.233059338290962
chr1:18937000	1	18937000	0.000623636487812	SNP	0.20973870745252
chr1:18938869	1	18938869	0.000529239782876	SNP	0.19983256898671
chr1:18939072	1	18939072	0.000712271220266	SNP	0.214913907794684
chr1:18939431	1	18939431	0.000745433257517	SNP	0.217275539564164
chr1:18939749	1	18939749	0.000601494854738	SNP	0.207261776640104
chr1:18940228	1	18940228	0.000548600213303	SNP	0.201955176131608
chr1:19223641	1	19223641	0.000687613955049	SNP	0.21375099428248
chr1:19239698	1	19239698	0.000593454771003	SNP	0.206083040871101
chr1:19289855	1	19289855	0.00099085893825	SNP	0.240148112773826
chr1:19333679	1	19333679	0.000738767264473	SNP	0.216681889230546
chr1:19711584	1	19711584	0.000223787894128	SNP	0.150090233866294
chr1:19711585	1	19711585	0.000187863021254	SNP	0.144564110589823
chr1:19711680	1	19711680	0.000212019304323	SNP	0.148403405237419
chr1:19712683	1	19712683	0.000951721838142	SNP	0.23682583355756
chr1:19783952	1	19783952	4.21767715558e-05	SNP	0.0875177481267431
chr1:19784512	1	19784512	0.000232800754471	SNP	0.15216420706153
chr1:19789649	1	19789649	0.000548938582979	SNP	0.201992037291826
chr1:19790485	1	19790485	0.000817268932704	SNP	0.224216320261396
chr1:19801542	1	19801542	0.000922201479393	SNP	0.234493882691184
chr1:19822797	1	19822797	0.000691941141176	SNP	0.213933530730824
chr1:19869578	1	19869578	0.000693236070652	SNP	0.214015760363668
chr1:19945256	1	19945256	0.000793050185533	SNP	0.221574476961434
chr1:20043612	1	20043612	0.000871957370142	SNP	0.229851624401076
chr1:20056031	1	20056031	0.00054356052846	SNP	0.201240298851837
chr1:20056358	1	20056358	0.000339901569474	SNP	0.175178248784863
chr1:20056499	1	20056499	0.000202920891224	SNP	0.147050028210446
chr1:20277190	1	20277190	0.000134126225347	SNP	0.131027585947932
chr1:20289899	1	20289899	0.000299542013971	SNP	0.168257025121488
chr1:20304968	1	20304968	0.000944247310079	SNP	0.236362941816561
chr1:20306390	1	20306390	0.000371239324591	SNP	0.180119371020994
chr1:20311130	1	20311130	0.000235688165612	SNP	0.152834929711066
chr1:20311336	1	20311336	0.000138278045276	SNP	0.132431809715122
chr1:20311366	1	20311366	0.000373240179953	SNP	0.18041352405359
chr1:20329792	1	20329792	0.000301758181497	SNP	0.168588494258971
chr1:20496637	1	20496637	8.74698415889e-05	SNP	0.11364906315426
chr1:20498076	1	20498076	0.000211543677038	SNP	0.148294488903405
chr1:20498086	1	20498086	0.000213049859038	SNP	0.148568907092644
chr1:20498142	1	20498142	0.000265643412901	SNP	0.160053907386943
chr1:20498145	1	20498145	0.0002836290671	SNP	0.164394848650527
chr1:20498156	1	20498156	0.000272674008411	SNP	0.161845960700374
chr1:20498403	1	20498403	0.000232443875107	SNP	0.152073096706448
chr1:20509341	1	20509341	9.71174733769e-05	SNP	0.117188283995168
chr1:20509454	1	20509454	7.9847543926e-05	SNP	0.111903496711523
chr1:20513329	1	20513329	0.000850717205933	SNP	0.2276420800976
chr1:20518423	1	20518423	0.000758551786721	SNP	0.218299086754187
chr1:20524141	1	20524141	0.000271531719625	SNP	0.161483287927763
chr1:20525856	1	20525856	0.000368882904995	SNP	0.179645618260644
chr1:20526404	1	20526404	0.000693718958831	SNP	0.214015760363668
chr1:20679368	1	20679368	0.000375085299197	SNP	0.180768935476988
chr1:20679444	1	20679444	0.00033708679115	SNP	0.174760079304442
chr1:20684893	1	20684893	6.98623415971e-05	SNP	0.107370356306963
chr1:20897768	1	20897768	0.000588986263963	SNP	0.20577598249176
chr1:20943671	1	20943671	0.000995357625522	SNP	0.240544234139837
chr1:20956455	1	20956455	0.000771493428217	SNP	0.219623689736002
chr1:21081851	1	21081851	0.000867765642375	SNP	0.229653795109652
chr1:21248436	1	21248436	0.000283673351152	SNP	0.164394848650527
chr1:21588033	1	21588033	0.000243080059409	SNP	0.154619105147884
chr1:21601501	1	21601501	0.000863285616655	SNP	0.229077591823763
chr1:21602190	1	21602190	0.000813393216902	SNP	0.223747032452352
chr1:21605427	1	21605427	0.000660543655253	SNP	0.212272561543686
chr1:21737248	1	21737248	0.000938385853002	SNP	0.2358341071827
chr1:21737250	1	21737250	0.000432975851788	SNP	0.188347794294892
chr1:21737252	1	21737252	0.000892044563487	SNP	0.23166624509396
chr1:21737268	1	21737268	0.000864112675103	SNP	0.229206926778835
chr1:21737276	1	21737276	0.000868038773914	SNP	0.229657017627681
chr1:21737291	1	21737291	0.00082585018688	SNP	0.225049268848123
chr1:21737319	1	21737319	0.000933569527147	SNP	0.235438822199681
chr1:21737342	1	21737342	0.000822942543541	SNP	0.224738320920317
chr1:21765997	1	21765997	0.000640289664951	SNP	0.211313336884289
chr1:21870360	1	21870360	0.000906299066661	SNP	0.233130065820253
chr1:21871624	1	21871624	4.19525462181e-05	SNP	0.0872811946325008
chr1:21872621	1	21872621	0.000422179339079	SNP	0.187405852175356
chr1:21872844	1	21872844	0.00082436552177	SNP	0.224856687685455
chr1:22007610	1	22007610	8.09274779145e-05	SNP	0.111950853854718
chr1:22007818	1	22007818	0.000303510098186	SNP	0.169058959039523
chr1:22008810	1	22008810	0.000810712887679	SNP	0.223494401802104
chr1:22019817	1	22019817	0.000914926604725	SNP	0.233906505870947
chr1:22170488	1	22170488	0.000423056674143	SNP	0.187458764902174
chr1:22345379	1	22345379	0.00038249744788	SNP	0.181834312164865
chr1:22360384	1	22360384	0.000729949662962	SNP	0.216006175312106
chr1:22360402	1	22360402	0.000750621833356	SNP	0.217605642387951
chr1:22415474	1	22415474	0.000303764386449	SNP	0.169074024715171
chr1:22416447	1	22416447	0.000313294010945	SNP	0.170553064802269
chr1:22631568	1	22631568	0.000310407732494	SNP	0.17003684800634
chr1:22631741	1	22631741	8.43416510551e-05	SNP	0.11301532730238
chr1:22631967	1	22631967	0.000373523009618	SNP	0.180462457646073
chr1:22632010	1	22632010	0.000354512364245	SNP	0.177576505210516
chr1:22632119	1	22632119	0.000109162686557	SNP	0.122260842338792
chr1:22632123	1	22632123	3.33450368839e-05	SNP	0.0796272554487162
chr1:22632131	1	22632131	0.000113540231325	SNP	0.123398025153944
chr1:22632159	1	22632159	0.000369016971604	SNP	0.179665454949587
chr1:22632171	1	22632171	0.00032146475974	SNP	0.171991490312019
chr1:22632176	1	22632176	0.00037274519035	SNP	0.180320847982226
chr1:22632181	1	22632181	0.000372040604999	SNP	0.180214343634231
chr1:22632218	1	22632218	0.000235231803887	SNP	0.152716230672688
chr1:22632246	1	22632246	0.00026524406496	SNP	0.159894220932278
chr1:22632329	1	22632329	0.00029687082251	SNP	0.167540105619082
chr1:22632435	1	22632435	0.000114470445585	SNP	0.123792736485742
chr1:22632457	1	22632457	0.000272318664768	SNP	0.161766989243781
chr1:22632478	1	22632478	0.000399443182287	SNP	0.184446875505174
chr1:22632484	1	22632484	7.97684337017e-05	SNP	0.111897560727716
chr1:22632505	1	22632505	0.000271161413554	SNP	0.161450134913316
chr1:22632521	1	22632521	0.000353947042755	SNP	0.177444085096987
chr1:22632544	1	22632544	0.000358488196655	SNP	0.178173869941622
chr1:22632555	1	22632555	0.000309047856557	SNP	0.169906984167281
chr1:22632591	1	22632591	0.000285773886696	SNP	0.164697318166706
chr1:22632593	1	22632593	0.000303002942122	SNP	0.168918734027108
chr1:22632656	1	22632656	0.00034909323102	SNP	0.176671622930247
chr1:22632709	1	22632709	0.000341455148358	SNP	0.175435646775743
chr1:22632737	1	22632737	0.000391442999429	SNP	0.183139359657796
chr1:22632761	1	22632761	0.000378583420539	SNP	0.181187668867742
chr1:22632810	1	22632810	0.00033381851759	SNP	0.174255308017921
chr1:22632851	1	22632851	0.000420754236381	SNP	0.187160853235334
chr1:22632904	1	22632904	0.000364025095622	SNP	0.178820140553751
chr1:22633106	1	22633106	0.000366889190703	SNP	0.179397964002502
chr1:22633214	1	22633214	0.000358524779334	SNP	0.178173869941622
chr1:22633295	1	22633295	0.00036412724619	SNP	0.178826045171636
chr1:22633438	1	22633438	0.000342144497975	SNP	0.175532247904949
chr1:22633451	1	22633451	0.000422157346719	SNP	0.187405852175356
chr1:22633473	1	22633473	0.000379262417014	SNP	0.181263834210708
chr1:22633485	1	22633485	0.000345654631954	SNP	0.176013199549832
chr1:22633493	1	22633493	8.09172233614e-05	SNP	0.111950853854718
chr1:22633495	1	22633495	0.000391956721788	SNP	0.183197432416587
chr1:22633508	1	22633508	0.000346618315965	SNP	0.176295899788502
chr1:22633514	1	22633514	0.000380558617531	SNP	0.181446257925093
chr1:22633708	1	22633708	0.000852209201687	SNP	0.227775084958322
chr1:22633762	1	22633762	0.000508648314805	SNP	0.197760363403304
chr1:23000489	1	23000489	5.5066638766e-05	SNP	0.0971939061336628
chr1:23017285	1	23017285	0.00097954119765	SNP	0.239056533769645
chr1:23094632	1	23094632	0.000685430772402	SNP	0.21375099428248
chr1:23137681	1	23137681	0.00090607475843	SNP	0.233130065820253
chr1:23138128	1	23138128	0.000296219763153	SNP	0.167347212829397
chr1:23138168	1	23138168	0.000282524717312	SNP	0.16412692605901
chr1:23138188	1	23138188	0.000215651544622	SNP	0.148860084885306
chr1:23138222	1	23138222	0.000209498897858	SNP	0.14814357308053
chr1:23138228	1	23138228	0.000224276091977	SNP	0.150128705902036
chr1:23139513	1	23139513	9.15831339074e-05	SNP	0.115446981590026
chr1:23140264	1	23140264	0.000587433559769	SNP	0.205538406571974
chr1:23140986	1	23140986	0.000221995632273	SNP	0.149776428238945
chr1:23141020	1	23141020	0.000733897761386	SNP	0.216271097960582
chr1:23141345	1	23141345	0.000486547733737	SNP	0.195323792233715
chr1:23141684	1	23141684	0.000178285810214	SNP	0.142678013410915
chr1:23141956	1	23141956	0.000462086351392	SNP	0.191535339690144
chr1:23168881	1	23168881	0.000917062595685	SNP	0.233977907498081
chr1:23649289	1	23649289	0.000917889003862	SNP	0.23407489788007
chr1:24224280	1	24224280	0.000592979752102	SNP	0.20607365745226
chr1:24224300	1	24224300	0.000679477485909	SNP	0.213446795468596
chr1:24224307	1	24224307	0.000732620536208	SNP	0.216199340057677
chr1:24336091	1	24336091	0.000956242567977	SNP	0.23712795875881
chr1:24336221	1	24336221	0.000982653108346	SNP	0.239350088773861
chr1:24506318	1	24506318	0.000472495868617	SNP	0.193218605866925
chr1:24650156	1	24650156	0.000849288625781	SNP	0.227443857736562
chr1:24651072	1	24651072	7.75009174743e-05	SNP	0.111130770543116
chr1:24652571	1	24652571	0.00085677849774	SNP	0.228314344752538
chr1:24920527	1	24920527	0.000698805055492	SNP	0.214283847118305
chr1:25054108	1	25054108	0.00051258396531	SNP	0.198248498457131
chr1:25055457	1	25055457	0.00032777170666	SNP	0.17298635842965
chr1:25322120	1	25322120	0.000808874803702	SNP	0.223353801028149
chr1:25323264	1	25323264	0.000145640345475	SNP	0.134797986787292
chr1:25333660	1	25333660	0.00050390194038	SNP	0.197234416643758
chr1:25333824	1	25333824	0.000272723513164	SNP	0.161845960700374
chr1:25461223	1	25461223	0.000474435197745	SNP	0.193536608442182
chr1:26691395	1	26691395	0.000376087662514	SNP	0.180879123771576
chr1:26691454	1	26691454	0.000342705494749	SNP	0.175623273865545
chr1:26691478	1	26691478	8.79578539688e-05	SNP	0.113715463256666
chr1:26691630	1	26691630	0.000554048334836	SNP	0.202444004901398
chr1:26867662	1	26867662	0.00037921803152	SNP	0.181263834210708
chr1:27578019	1	27578019	0.000902119923296	SNP	0.232861558197602
chr1:27582628	1	27582628	0.000642053760172	SNP	0.211313336884289
chr1:27584034	1	27584034	0.000679066010002	SNP	0.213446795468596
chr1:27584310	1	27584310	0.000679810011236	SNP	0.21348194895675
chr1:27584325	1	27584325	0.000804203318544	SNP	0.222771291693146
chr1:27584373	1	27584373	0.000856133969013	SNP	0.228274531084508
chr1:27720662	1	27720662	0.000747354895174	SNP	0.217343053297624
chr1:27721362	1	27721362	0.000717045081893	SNP	0.215250971661958
chr1:27721420	1	27721420	0.000737597720712	SNP	0.216626532850133
chr1:27722285	1	27722285	0.000984230819293	SNP	0.23944750962037
chr1:28079770	1	28079770	0.00090859853972	SNP	0.233287236197985
chr1:28233690	1	28233690	0.000783119817757	SNP	0.220551544733994
chr1:28241753	1	28241753	0.000625567749402	SNP	0.20992884338431
chr1:28253096	1	28253096	6.92679764207e-06	SNP	0.0452702615410048
chr1:28255608	1	28255608	0.000534674269849	SNP	0.200501735625716
chr1:28411722	1	28411722	0.000492612182099	SNP	0.196048637971076
chr1:28717543	1	28717543	2.49783728381e-05	SNP	0.0719637923556311
chr1:28822098	1	28822098	0.00055590180571	SNP	0.20269666399017
chr1:28822112	1	28822112	0.000141064329994	SNP	0.133350948392761
chr1:28822121	1	28822121	0.000239908158831	SNP	0.153714572426386
chr1:28822155	1	28822155	0.000134068092388	SNP	0.13100161116419
chr1:28822278	1	28822278	0.000146581534954	SNP	0.135088368697898
chr1:28822379	1	28822379	0.000125196195952	SNP	0.128115230938598
chr1:28822598	1	28822598	0.000257960623139	SNP	0.158260437599568
chr1:28822870	1	28822870	0.000119088746671	SNP	0.125738512728441
chr1:28823154	1	28823154	0.000110015209213	SNP	0.122345691671892
chr1:28823273	1	28823273	0.000638529506051	SNP	0.211195763031145
chr1:28823285	1	28823285	0.000126794091704	SNP	0.129011964192038
chr1:28823410	1	28823410	0.000189422343296	SNP	0.144816079745201
chr1:29111705	1	29111705	0.000683428011396	SNP	0.213685022772398
chr1:29231328	1	29231328	0.000414494297243	SNP	0.186513533224184
chr1:29816823	1	29816823	0.000156485188162	SNP	0.137856391589738
chr1:29838375	1	29838375	0.000424496098549	SNP	0.187721027366928
chr1:29838376	1	29838376	0.000417383434472	SNP	0.186792954621237
chr1:29848851	1	29848851	0.000691546842045	SNP	0.213933530730824
chr1:30291688	1	30291688	0.000321721963713	SNP	0.172042273228788
chr1:30291924	1	30291924	0.000234615480933	SNP	0.152570297539834
chr1:30292641	1	30292641	0.00056079382907	SNP	0.203053610219865
chr1:30292778	1	30292778	0.000527222389898	SNP	0.199564554300751
chr1:30292813	1	30292813	0.000602138211068	SNP	0.207375417406281
chr1:30293428	1	30293428	0.000519580217738	SNP	0.198922861998357
chr1:30304169	1	30304169	0.0005074211589	SNP	0.197628357792419
chr1:30324821	1	30324821	0.000496738204925	SNP	0.196402244623126
chr1:30324874	1	30324874	0.000520707945392	SNP	0.199026454091763
chr1:30326743	1	30326743	0.000347525349	SNP	0.17647708653056
chr1:30328930	1	30328930	8.84759791957e-06	SNP	0.0486557284113427
chr1:30858290	1	30858290	0.000869675229002	SNP	0.229717434430135
chr1:30863257	1	30863257	0.000217396045994	SNP	0.149229511546954
chr1:30863278	1	30863278	0.000196073273601	SNP	0.146061448618469
chr1:30863306	1	30863306	0.000307017359994	SNP	0.169789100603791
chr1:30898737	1	30898737	0.000775649747925	SNP	0.219912885997897
chr1:30898819	1	30898819	0.000736984246654	SNP	0.216584620388618
chr1:30899115	1	30899115	0.000807174749693	SNP	0.223131801376579
chr1:30899280	1	30899280	0.000722659037573	SNP	0.215654159321488
chr1:30899932	1	30899932	0.000793245503389	SNP	0.221597842744433
chr1:30900148	1	30900148	0.000695587479099	SNP	0.214055332301265
chr1:30901176	1	30901176	0.000787916210854	SNP	0.220990602158589
chr1:30901854	1	30901854	0.000751123161906	SNP	0.217654196165406
chr1:30903462	1	30903462	0.000846338715893	SNP	0.227093207378209
chr1:30904037	1	30904037	0.000629966675085	SNP	0.210290059221995
chr1:30904109	1	30904109	0.000611169338807	SNP	0.208377675358148
chr1:30905937	1	30905937	0.000821001235824	SNP	0.224566606907649
chr1:30905969	1	30905969	0.000691563724231	SNP	0.213933530730824
chr1:30907158	1	30907158	0.000777533663194	SNP	0.220060998872358
chr1:30907720	1	30907720	0.000747141728152	SNP	0.217343053297624
chr1:30911397	1	30911397	0.00083240501533	SNP	0.225625341830924
chr1:30911604	1	30911604	0.000704300027786	SNP	0.214448448043453
chr1:30911899	1	30911899	0.000841611006109	SNP	0.226600993810522
chr1:30912014	1	30912014	0.000791222652283	SNP	0.221386017306304
chr1:31214852	1	31214852	0.000623827425484	SNP	0.209763931191281
chr1:31215102	1	31215102	0.000390395320169	SNP	0.182945563974313
chr1:31230258	1	31230258	0.000270025846809	SNP	0.161177079455762
chr1:31230704	1	31230704	0.000620245499695	SNP	0.209335858161224
chr1:31387430	1	31387430	0.000592168224097	SNP	0.20605271298695
chr1:33161445	1	33161445	0.000190872977336	SNP	0.145056738041002
chr1:33161455	1	33161455	0.000660522494836	SNP	0.212272561543686
chr1:33177151	1	33177151	0.000301929064451	SNP	0.168588494258971
chr1:33292523	1	33292523	0.000900366253253	SNP	0.23267322775199
chr1:33611355	1	33611355	0.00060945153625	SNP	0.208259192946107
chr1:33748039	1	33748039	0.0005444420056	SNP	0.201412537514318
chr1:33751876	1	33751876	0.000326376811736	SNP	0.172711767834271
chr1:33752207	1	33752207	0.000285640039592	SNP	0.164695280164934
chr1:34050453	1	34050453	0.000348835625979	SNP	0.176650699325367
chr1:34122826	1	34122826	0.000715408329693	SNP	0.215160898649415
chr1:34123708	1	34123708	0.000333914055284	SNP	0.174255308017921
chr1:34125514	1	34125514	0.000369423146492	SNP	0.179765706442618
chr1:34128106	1	34128106	0.000818759818911	SNP	0.224346621783088
chr1:34369819	1	34369819	0.000838052649114	SNP	0.2261646711101
chr1:34371647	1	34371647	0.000272998401272	SNP	0.161866990534219
chr1:34380433	1	34380433	0.000659289700087	SNP	0.212243002777079
chr1:34380728	1	34380728	0.000634210770999	SNP	0.210774584977039
chr1:34380810	1	34380810	0.000659891445439	SNP	0.212247279381997
chr1:34380836	1	34380836	0.000676171750336	SNP	0.213326677071904
chr1:34382218	1	34382218	0.000693530900717	SNP	0.214015760363668
chr1:34382229	1	34382229	0.000609321177311	SNP	0.208259192946107
chr1:34382267	1	34382267	0.000515316750265	SNP	0.198372019023831
chr1:34382273	1	34382273	0.000582089255181	SNP	0.20499670819605
chr1:34382276	1	34382276	0.000504779296224	SNP	0.197279448707712
chr1:34382279	1	34382279	0.000518483757736	SNP	0.198772266307823
chr1:34382294	1	34382294	0.000540469097943	SNP	0.200987139955826
chr1:34382305	1	34382305	0.000524910722189	SNP	0.199272467779201
chr1:34383105	1	34383105	0.000911336414545	SNP	0.233485373710326
chr1:34384746	1	34384746	0.000750152365937	SNP	0.217605642387951
chr1:34385740	1	34385740	0.000934481343248	SNP	0.235479210325153
chr1:34386164	1	34386164	0.00053354983071	SNP	0.200396553588761
chr1:34386347	1	34386347	0.00095721284636	SNP	0.237189893791842
chr1:34386351	1	34386351	0.000999503305892	SNP	0.24087067871097
chr1:34386366	1	34386366	0.000925411295274	SNP	0.234778859732654
chr1:34386373	1	34386373	0.000913259691386	SNP	0.233720371352494
chr1:34386383	1	34386383	0.00094565544756	SNP	0.236413345550766
chr1:34708488	1	34708488	0.000795180194531	SNP	0.221805191225203
chr1:34726226	1	34726226	3.29356035646e-06	SNP	0.0340348121796083
chr1:34738798	1	34738798	0.000654413767239	SNP	0.212097767804813
chr1:34739531	1	34739531	0.000564334222236	SNP	0.203222005543194
chr1:34744545	1	34744545	0.000354344656719	SNP	0.177552266729113
chr1:34795907	1	34795907	0.000994075768534	SNP	0.240456621117472
chr1:35306597	1	35306597	0.000925862559611	SNP	0.234790479519108
chr1:35316922	1	35316922	0.000449690832462	SNP	0.190021470277062
chr1:35444019	1	35444019	0.000976729350558	SNP	0.238907045329742
chr1:35486143	1	35486143	0.000821824071693	SNP	0.224586184755028
chr1:35505920	1	35505920	0.000697881667103	SNP	0.214266439760192
chr1:35546425	1	35546425	0.000672681398883	SNP	0.212953551003385
chr1:35597692	1	35597692	0.000452445836242	SNP	0.190386639850013
chr1:36242231	1	36242231	2.10760864485e-05	SNP	0.0686432937518438
chr1:36512657	1	36512657	0.000221927654391	SNP	0.149776428238945
chr1:36564163	1	36564163	0.000879530127258	SNP	0.230525419096261
chr1:36721110	1	36721110	0.000952129915509	SNP	0.236829564744782
chr1:36725018	1	36725018	0.000859205951935	SNP	0.228537667570835
chr1:36743964	1	36743964	8.95520493924e-05	SNP	0.114631187488015
chr1:36743974	1	36743974	2.21507173229e-05	SNP	0.0698954197016614
chr1:36821227	1	36821227	0.000397565486463	SNP	0.184180430228243
chr1:37391801	1	37391801	0.000435799840704	SNP	0.188639657947237
chr1:37391973	1	37391973	0.00017472877841	SNP	0.142184109416803
chr1:37392215	1	37392215	3.89215611904e-05	SNP	0.0852983639967831
chr1:37393036	1	37393036	0.000335445117344	SNP	0.174602115473261
chr1:37414506	1	37414506	0.000274693963218	SNP	0.162226819880232
chr1:37414566	1	37414566	0.000514097118515	SNP	0.198368470327807
chr1:37432738	1	37432738	0.00047643373517	SNP	0.193851015553153
chr1:37446701	1	37446701	0.000129103979287	SNP	0.129617910305522
chr1:37449567	1	37449567	0.000707727945781	SNP	0.214649804647473
chr1:37450294	1	37450294	0.000144034502098	SNP	0.134385760917564
chr1:37573595	1	37573595	0.000483593625369	SNP	0.194925433052448
chr1:37573681	1	37573681	0.000120984502967	SNP	0.126382666722848
chr1:37573791	1	37573791	0.000152274975979	SNP	0.137084571333036
chr1:37573864	1	37573864	0.000203498041529	SNP	0.147050028210446
chr1:37573868	1	37573868	0.000237657683124	SNP	0.153194157984075
chr1:37574059	1	37574059	0.000159733992572	SNP	0.138704131466307
chr1:37574236	1	37574236	0.00014428175741	SNP	0.134453348923734
chr1:37574351	1	37574351	0.000154802123678	SNP	0.137697041556414
chr1:37574616	1	37574616	0.000157506679523	SNP	0.138093546266599
chr1:37574800	1	37574800	0.00015363060177	SNP	0.137324341368168
chr1:37575046	1	37575046	6.36135941708e-05	SNP	0.102557743479529
chr1:37575592	1	37575592	0.000164866651575	SNP	0.139893865289242
chr1:37575848	1	37575848	0.000152906142503	SNP	0.137250062131791
chr1:37576325	1	37576325	0.000180343851731	SNP	0.143185231143993
chr1:37576421	1	37576421	0.00021295633241	SNP	0.148568907092644
chr1:37576475	1	37576475	0.000181476240485	SNP	0.143333459668043
chr1:37576501	1	37576501	0.000167353411043	SNP	0.140487908330902
chr1:37576518	1	37576518	0.000168315721352	SNP	0.140690221080335
chr1:37576522	1	37576522	0.000201084927784	SNP	0.146653343724785
chr1:37576549	1	37576549	0.000156239120214	SNP	0.137856391589738
chr1:37576617	1	37576617	0.000224001390212	SNP	0.150090233866294
chr1:37599412	1	37599412	0.000886952982866	SNP	0.231248822900491
chr1:37610801	1	37610801	0.000962737651814	SNP	0.237600243487039
chr1:37611834	1	37611834	0.000796289385156	SNP	0.22194816862715
chr1:37612765	1	37612765	0.000686132724121	SNP	0.21375099428248
chr1:37612930	1	37612930	0.000780581102421	SNP	0.220259396296808
chr1:37614268	1	37614268	0.000781718612944	SNP	0.220415653792229
chr1:37614856	1	37614856	0.000730638787823	SNP	0.216006175312106
chr1:37783190	1	37783190	0.000151433510565	SNP	0.13678665130223
chr1:37793030	1	37793030	0.000669088070907	SNP	0.21277471189962
chr1:37793061	1	37793061	0.000273638329117	SNP	0.162028312237372
chr1:37793145	1	37793145	0.000266271653653	SNP	0.160126793046722
chr1:37793775	1	37793775	0.000424378193495	SNP	0.187721027366928
chr1:37794094	1	37794094	0.000279574118745	SNP	0.163418581345024
chr1:37876815	1	37876815	0.000898578298497	SNP	0.232458831286057
chr1:38264568	1	38264568	0.000984083978933	SNP	0.23944750962037
chr1:38354053	1	38354053	0.000634301282671	SNP	0.210791496967037
chr1:38354208	1	38354208	0.000367300638469	SNP	0.179497910574732
chr1:38354220	1	38354220	0.000382173422576	SNP	0.181787181521819
chr1:38354243	1	38354243	0.000148245640453	SNP	0.135840358682717
chr1:38354255	1	38354255	0.000486285120992	SNP	0.195288147675028
chr1:38355477	1	38355477	0.000600477476624	SNP	0.207166202086444
chr1:38356036	1	38356036	0.000857470827767	SNP	0.228350838327384
chr1:38356131	1	38356131	0.000953169234065	SNP	0.236924143502479
chr1:38356142	1	38356142	0.000867410258076	SNP	0.229652654544714
chr1:38356217	1	38356217	0.000926013203812	SNP	0.23479857922115
chr1:38356472	1	38356472	0.000868467425001	SNP	0.229714976716864
chr1:38356566	1	38356566	0.000319380292527	SNP	0.171696820289923
chr1:38356613	1	38356613	0.000322946433039	SNP	0.172135040862402
chr1:38356670	1	38356670	0.000529216305029	SNP	0.19983256898671
chr1:38356712	1	38356712	0.000305062304725	SNP	0.169368685898507
chr1:38356735	1	38356735	0.000306248388603	SNP	0.169582301923422
chr1:38356739	1	38356739	0.000315429515291	SNP	0.170993736958757
chr1:38356773	1	38356773	0.000278918099497	SNP	0.163309408173994
chr1:38356866	1	38356866	0.00047594269564	SNP	0.193785460189014
chr1:38356904	1	38356904	0.000865036355317	SNP	0.229316756066229
chr1:38356909	1	38356909	0.000843115694322	SNP	0.226765101004934
chr1:38356912	1	38356912	0.000956592925363	SNP	0.237142602917976
chr1:38356983	1	38356983	0.000873068715106	SNP	0.229932830830335
chr1:38356998	1	38356998	0.000900400156788	SNP	0.23267322775199
chr1:38357024	1	38357024	0.000881766214335	SNP	0.230733114417691
chr1:38466654	1	38466654	0.00011899682962	SNP	0.125738512728441
chr1:38467290	1	38467290	0.000758953937981	SNP	0.218318347463515
chr1:38467402	1	38467402	0.000817771200385	SNP	0.224249884661661
chr1:38740910	1	38740910	0.000588357455733	SNP	0.205669761393913
chr1:38740917	1	38740917	0.000534257151503	SNP	0.200481342013704
chr1:38740919	1	38740919	0.000576805667114	SNP	0.204496041074849
chr1:38990954	1	38990954	0.000641891532988	SNP	0.211313336884289
chr1:39004675	1	39004675	0.00037603370025	SNP	0.180879123771576
chr1:39004702	1	39004702	0.000153417796745	SNP	0.137250062131791
chr1:39012020	1	39012020	1.42344973774e-05	SNP	0.0587566587837471
chr1:39012063	1	39012063	4.96951229428e-05	SNP	0.0931644565353333
chr1:39012580	1	39012580	0.000386153956042	SNP	0.182383625147999
chr1:39012590	1	39012590	0.000173954419273	SNP	0.142014136794802
chr1:39013096	1	39013096	6.83631800512e-06	SNP	0.045032242316439
chr1:39013101	1	39013101	5.83894558155e-06	SNP	0.0431736496043335
chr1:39014985	1	39014985	0.000553081560658	SNP	0.202377360875779
chr1:39089302	1	39089302	0.000811470800483	SNP	0.223562440317266
chr1:39097774	1	39097774	0.000818723632789	SNP	0.224346621783088
chr1:39117087	1	39117087	0.000596872590923	SNP	0.206625981154923
chr1:39125625	1	39125625	0.000209812137017	SNP	0.148201930980204
chr1:39126973	1	39126973	0.000787955508409	SNP	0.220990602158589
chr1:39127303	1	39127303	0.000460729650437	SNP	0.191460780983677
chr1:39127330	1	39127330	0.000439328559881	SNP	0.189016396328534
chr1:39127331	1	39127331	0.000360022395036	SNP	0.17838496799816
chr1:39167275	1	39167275	0.00016457517705	SNP	0.139824000992654
chr1:39444241	1	39444241	0.000981115446571	SNP	0.239190319981627
chr1:39479373	1	39479373	9.79624974873e-05	SNP	0.117506771437527
chr1:39485746	1	39485746	0.000542633823685	SNP	0.201187075888746
chr1:39613180	1	39613180	0.000879540291772	SNP	0.230525419096261
chr1:39622459	1	39622459	8.28067269609e-05	SNP	0.112342785060514
chr1:39622625	1	39622625	0.000540742010563	SNP	0.201025763982205
chr1:39630311	1	39630311	0.000835893228595	SNP	0.225960879452043
chr1:39630358	1	39630358	4.96051952422e-05	SNP	0.0930910260159452
chr1:39630412	1	39630412	2.13131785846e-05	SNP	0.0688340152788192
chr1:39630429	1	39630429	2.06132144224e-05	SNP	0.0682016328926864
chr1:39630443	1	39630443	4.60870577749e-05	SNP	0.089998397749985
chr1:39630447	1	39630447	2.35376989627e-05	SNP	0.0708071229015005
chr1:39630785	1	39630785	0.000305927748243	SNP	0.169564620767173
chr1:39630907	1	39630907	0.0001708493375	SNP	0.141253452844376
chr1:39630979	1	39630979	0.000156541827089	SNP	0.137856391589738
chr1:39631013	1	39631013	0.00018344423915	SNP	0.143727370775382
chr1:39631217	1	39631217	0.000192598027505	SNP	0.145336235373631
chr1:39631339	1	39631339	3.32618949403e-05	SNP	0.0795750328592309
chr1:39631343	1	39631343	0.00034039021262	SNP	0.17522110392353
chr1:39631353	1	39631353	0.000620654047316	SNP	0.2093932190921
chr1:39631372	1	39631372	3.74031557739e-05	SNP	0.0834243473983233
chr1:39631654	1	39631654	6.36923086811e-05	SNP	0.102629051528713
chr1:39631663	1	39631663	6.54157107322e-05	SNP	0.103774757129678
chr1:39631676	1	39631676	4.12219138223e-05	SNP	0.0867097277265
chr1:39631694	1	39631694	4.16218134414e-05	SNP	0.0870189314973651
chr1:39632886	1	39632886	0.000418758796263	SNP	0.186950029836479
chr1:39632895	1	39632895	1.74582271801e-05	SNP	0.0645037279800105
chr1:39632932	1	39632932	2.35286717895e-05	SNP	0.0708071229015005
chr1:39632938	1	39632938	5.99510312319e-06	SNP	0.0432145925269326
chr1:39632948	1	39632948	6.52153780977e-05	SNP	0.103541580816783
chr1:39633072	1	39633072	5.94894574983e-06	SNP	0.0431975809646156
chr1:39633086	1	39633086	0.000644652189637	SNP	0.211461060587054
chr1:39633092	1	39633092	0.00067123383519	SNP	0.212937316498951
chr1:39633121	1	39633121	5.95384136821e-07	SNP	0.0146770985871232
chr1:39633125	1	39633125	9.79995618357e-05	SNP	0.117506771437527
chr1:39633175	1	39633175	0.000325372969063	SNP	0.172536634940787
chr1:39633176	1	39633176	0.000293656590099	SNP	0.166610773127548
chr1:39633185	1	39633185	0.000414239270914	SNP	0.186481681985596
chr1:39633212	1	39633212	1.42130480664e-05	SNP	0.0587566587837471
chr1:39633241	1	39633241	0.000769200073152	SNP	0.21939053791835
chr1:39633256	1	39633256	2.98386098961e-05	SNP	0.0773876356679748
chr1:39633287	1	39633287	3.27576725427e-05	SNP	0.0793252361849239
chr1:39633293	1	39633293	2.92420289423e-05	SNP	0.077118071167669
chr1:39633329	1	39633329	0.000754560043524	SNP	0.217956144404885
chr1:39633338	1	39633338	0.000822969977486	SNP	0.224738320920317
chr1:39633388	1	39633388	0.000774243138613	SNP	0.219817606954057
chr1:39633400	1	39633400	3.69861304213e-05	SNP	0.083071731924018
chr1:39633462	1	39633462	0.000737842179834	SNP	0.21667238225919
chr1:39633480	1	39633480	3.58737486826e-05	SNP	0.0818746373609175
chr1:39633499	1	39633499	0.000677448544859	SNP	0.213374290743741
chr1:39633500	1	39633500	0.000743055676689	SNP	0.217087569104268
chr1:39633543	1	39633543	0.000681869791527	SNP	0.213592125088191
chr1:39634176	1	39634176	0.000227447468752	SNP	0.151009077337491
chr1:39634208	1	39634208	0.000306273044181	SNP	0.169582301923422
chr1:39805923	1	39805923	0.000231543042686	SNP	0.151797954462746
chr1:39827346	1	39827346	3.45526833102e-05	SNP	0.080590031366871
chr1:39827374	1	39827374	4.33810683966e-05	SNP	0.0881434167780495
chr1:39968604	1	39968604	0.000106011966671	SNP	0.120642258484095
chr1:39994315	1	39994315	0.0007594484421	SNP	0.218336915552467
chr1:39994549	1	39994549	0.000885724074519	SNP	0.231162726644493
chr1:39994595	1	39994595	0.000956942099138	SNP	0.237189893791842
chr1:39994659	1	39994659	0.00094509323799	SNP	0.236374388522259
chr1:40034582	1	40034582	0.000139323682398	SNP	0.132877355767605
chr1:40034863	1	40034863	0.000218142023178	SNP	0.149287018575226
chr1:40034989	1	40034989	0.000200309572755	SNP	0.146521752557157
chr1:40035159	1	40035159	0.000216630626663	SNP	0.14910231629934
chr1:40036777	1	40036777	0.000203632327043	SNP	0.147050028210446
chr1:40036867	1	40036867	0.00020263552891	SNP	0.147035803083344
chr1:40039379	1	40039379	8.9495740851e-06	SNP	0.0487579611717354
chr1:40090953	1	40090953	0.000615915939767	SNP	0.20900934668739
chr1:40334950	1	40334950	0.000412140397952	SNP	0.186307956233092
chr1:40340613	1	40340613	0.000503967047253	SNP	0.197234668499925
chr1:40341491	1	40341491	0.000394731067597	SNP	0.183752992676595
chr1:40350960	1	40350960	7.55654517013e-06	SNP	0.0462965535801993
chr1:40350980	1	40350980	7.21318802182e-06	SNP	0.0456377802362578
chr1:40351013	1	40351013	6.76903855105e-06	SNP	0.0448174880066587
chr1:40351032	1	40351032	6.5871379882e-06	SNP	0.0445025656752512
chr1:40351155	1	40351155	1.28822093862e-05	SNP	0.0564796938993941
chr1:40351683	1	40351683	5.31648598862e-05	SNP	0.0959229603256912
chr1:40351832	1	40351832	0.000612133494072	SNP	0.208487983678554
chr1:40351980	1	40351980	6.10774113483e-05	SNP	0.101068202738561
chr1:40352070	1	40352070	4.47454780468e-05	SNP	0.0891803506482254
chr1:40352074	1	40352074	1.49826761442e-07	SNP	0.00560883266066192
chr1:40352086	1	40352086	5.74417443101e-05	SNP	0.0990460242836375
chr1:40352157	1	40352157	0.000777015844503	SNP	0.220059116869059
chr1:40352180	1	40352180	0.00018871776498	SNP	0.144816079745201
chr1:40352693	1	40352693	5.75653425847e-05	SNP	0.0990816063088587
chr1:40352769	1	40352769	5.26068949278e-05	SNP	0.0956410221271727
chr1:40352913	1	40352913	5.85016519535e-05	SNP	0.0999184210383773
chr1:40352975	1	40352975	6.35698294224e-05	SNP	0.102548400491353
chr1:40353382	1	40353382	5.4427349421e-05	SNP	0.0968237074694391
chr1:40353614	1	40353614	5.58428137983e-05	SNP	0.0977041923792921
chr1:40353794	1	40353794	6.13441378854e-05	SNP	0.101201728206222
chr1:40355158	1	40355158	1.5276482057e-05	SNP	0.0609854069279085
chr1:40356666	1	40356666	3.97770858848e-05	SNP	0.0860476736007319
chr1:40356934	1	40356934	6.98637151002e-05	SNP	0.107370356306963
chr1:40356944	1	40356944	7.08033979115e-05	SNP	0.10788092479492
chr1:40356945	1	40356945	7.45907388093e-05	SNP	0.10992368294084
chr1:40357012	1	40357012	7.10935860846e-05	SNP	0.107950477947817
chr1:40357056	1	40357056	1.37244178359e-05	SNP	0.0579368706711375
chr1:40357181	1	40357181	4.07702531961e-05	SNP	0.0866882609391407
chr1:40357230	1	40357230	3.81163004712e-05	SNP	0.0841557854245936
chr1:40357231	1	40357231	3.39865751546e-05	SNP	0.0802125892698219
chr1:40357315	1	40357315	3.4468427634e-05	SNP	0.0804881327167192
chr1:40357341	1	40357341	3.01360342507e-05	SNP	0.0774008714920947
chr1:40357348	1	40357348	3.40527693506e-05	SNP	0.0802460779248194
chr1:40357369	1	40357369	3.8212336687e-05	SNP	0.0842715391940789
chr1:40357414	1	40357414	2.80505012303e-05	SNP	0.0759614337086156
chr1:40357485	1	40357485	1.19341148787e-05	SNP	0.055022990041246
chr1:40357808	1	40357808	0.000150275781161	SNP	0.136459177378794
chr1:40358643	1	40358643	0.000824479470279	SNP	0.224856687685455
chr1:40358704	1	40358704	0.000203137452133	SNP	0.147050028210446
chr1:40358917	1	40358917	0.000904998756295	SNP	0.233059338290962
chr1:40359209	1	40359209	0.000178842873468	SNP	0.142844386606235
chr1:40360418	1	40360418	1.7828816734e-05	SNP	0.065225164493137
chr1:40362619	1	40362619	2.63357293982e-05	SNP	0.0734910937393126
chr1:40372646	1	40372646	0.000955922602573	SNP	0.237119768797731
chr1:40372897	1	40372897	0.000966476625223	SNP	0.237981469496269
chr1:40373208	1	40373208	0.000543885880761	SNP	0.20125187512391
chr1:40374537	1	40374537	0.000801354157743	SNP	0.222496064327213
chr1:40379730	1	40379730	5.18704463492e-05	SNP	0.094984200977031
chr1:40437187	1	40437187	0.000902129925105	SNP	0.232861558197602
chr1:40460503	1	40460503	0.000746026862186	SNP	0.217310790452061
chr1:40496273	1	40496273	0.000818921556768	SNP	0.224368938563502
chr1:40496281	1	40496281	0.000635650197908	SNP	0.210948128104306
chr1:40496307	1	40496307	0.000284471142073	SNP	0.164446412409783
chr1:40585623	1	40585623	0.00063038365911	SNP	0.210301140003919
chr1:40585637	1	40585637	0.000939861906389	SNP	0.235970838168734
chr1:40585960	1	40585960	0.000299054408279	SNP	0.168143868514298
chr1:40585972	1	40585972	0.000313144295935	SNP	0.170547082496409
chr1:40585977	1	40585977	0.000279087590557	SNP	0.163309408173994
chr1:40586072	1	40586072	0.000568732738625	SNP	0.203586455587244
chr1:40631954	1	40631954	0.000136230809181	SNP	0.131807227397121
chr1:40672293	1	40672293	0.000845383080042	SNP	0.227039851482748
chr1:41339450	1	41339450	0.000549187209756	SNP	0.20200793658611
chr1:41339876	1	41339876	0.000617436919044	SNP	0.209111949308011
chr1:41340191	1	41340191	0.000480966047942	SNP	0.194606557236235
chr1:41340344	1	41340344	0.000676365623341	SNP	0.213326677071904
chr1:41340388	1	41340388	0.000642501143877	SNP	0.211313336884289
chr1:41340695	1	41340695	0.000689549557667	SNP	0.213775892060758
chr1:41341055	1	41341055	0.000615438068003	SNP	0.208972322399516
chr1:41341498	1	41341498	0.000643226038827	SNP	0.211378641361778
chr1:41341659	1	41341659	0.000646977746012	SNP	0.211624591315624
chr1:41342551	1	41342551	0.000686462764911	SNP	0.21375099428248
chr1:41342698	1	41342698	0.000562230718427	SNP	0.203144653791404
chr1:41342740	1	41342740	0.000721667528428	SNP	0.215541982257398
chr1:41342884	1	41342884	0.000660085161971	SNP	0.212247279381997
chr1:41342893	1	41342893	0.000973204940441	SNP	0.23851125246222
chr1:41343211	1	41343211	0.000624307004682	SNP	0.20976658128943
chr1:41343442	1	41343442	0.000627653898861	SNP	0.210156087078512
chr1:41343612	1	41343612	0.000679357936892	SNP	0.213446795468596
chr1:41592429	1	41592429	0.000772148307444	SNP	0.219634168417167
chr1:41592581	1	41592581	0.000384834256634	SNP	0.18221781424578
chr1:41593002	1	41593002	0.000831199929716	SNP	0.225542440556755
chr1:41593012	1	41593012	0.000778405099037	SNP	0.220107281587171
chr1:41808867	1	41808867	0.000393631441018	SNP	0.183510730101665
chr1:41810286	1	41810286	0.000851246676287	SNP	0.227691635407473
chr1:41950822	1	41950822	0.000119243432765	SNP	0.125738512728441
chr1:41951028	1	41951028	0.000135341363531	SNP	0.131566858017258
chr1:42011238	1	42011238	0.000908126671959	SNP	0.233252143674861
chr1:42016215	1	42016215	0.000999948689506	SNP	0.240929873209971
chr1:42258631	1	42258631	0.000677050144412	SNP	0.213364659414301
chr1:42258691	1	42258691	0.000460815925961	SNP	0.191460780983677
chr1:42258989	1	42258989	0.00060952731508	SNP	0.208259192946107
chr1:42435594	1	42435594	0.00088446778835	SNP	0.231047584880841
chr1:42447640	1	42447640	0.000123176379483	SNP	0.127176930352949
chr1:42447813	1	42447813	0.000309511304431	SNP	0.169921106636457
chr1:42450394	1	42450394	0.000136957651291	SNP	0.131985341889936
chr1:42452916	1	42452916	6.57062483395e-05	SNP	0.10398163034835
chr1:42453867	1	42453867	0.000442674055452	SNP	0.189316057752655
chr1:42457207	1	42457207	0.000201082486747	SNP	0.146653343724785
chr1:42501941	1	42501941	0.000807262781653	SNP	0.223131801376579
chr1:42926753	1	42926753	0.000366367677462	SNP	0.179319730728837
chr1:42929076	1	42929076	0.00040834047949	SNP	0.185833615455606
chr1:42929310	1	42929310	8.99416859875e-05	SNP	0.114748374602637
chr1:42931653	1	42931653	0.000109423628651	SNP	0.122260842338792
chr1:43190642	1	43190642	0.000495872982624	SNP	0.196351351415309
chr1:43196623	1	43196623	0.000116613557214	SNP	0.124772317211804
chr1:43197444	1	43197444	0.000525537487391	SNP	0.199322451451419
chr1:43198053	1	43198053	0.000556497423549	SNP	0.202763140946493
chr1:43214339	1	43214339	0.000650587353453	SNP	0.211968341149431
chr1:43246149	1	43246149	0.00094672040778	SNP	0.23645139451745
chr1:43324599	1	43324599	0.000635966277678	SNP	0.210971455666324
chr1:43324670	1	43324670	0.00066739283337	SNP	0.212773450258155
chr1:43324831	1	43324831	0.000526589378693	SNP	0.199416488268078
chr1:43325212	1	43325212	0.00043738321933	SNP	0.188803291121556
chr1:43361987	1	43361987	0.000823626821883	SNP	0.22476832989796
chr1:43473342	1	43473342	0.00081094430264	SNP	0.223500147386813
chr1:43537381	1	43537381	0.000697254705501	SNP	0.214194119349048
chr1:43635309	1	43635309	0.000511561036188	SNP	0.198147544730468
chr1:43636365	1	43636365	1.57651156106e-05	SNP	0.0616137258349908
chr1:43636433	1	43636433	2.07564233695e-05	SNP	0.0683780854330631
chr1:43638767	1	43638767	4.88802061221e-06	SNP	0.0409207554778608
chr1:43639204	1	43639204	0.000407864616956	SNP	0.185819273282893
chr1:43639717	1	43639717	0.000302624983776	SNP	0.168776322937
chr1:43640269	1	43640269	0.000169797358382	SNP	0.140978395740494
chr1:43640479	1	43640479	0.000147063813086	SNP	0.135315917392421
chr1:43640788	1	43640788	0.000265871175556	SNP	0.160081124105927
chr1:43641111	1	43641111	0.000112291883041	SNP	0.123033323403953
chr1:43641139	1	43641139	0.000662279170081	SNP	0.212383092531944
chr1:43641240	1	43641240	0.000122252556846	SNP	0.126794945496317
chr1:43641296	1	43641296	0.000133772597083	SNP	0.130975943733213
chr1:43641421	1	43641421	0.000190616182845	SNP	0.144994775468812
chr1:43641430	1	43641430	0.000119627303243	SNP	0.125847670020541
chr1:43641437	1	43641437	0.000131764463668	SNP	0.130451324478232
chr1:43641796	1	43641796	0.000127298980521	SNP	0.129178156402342
chr1:43641797	1	43641797	0.000117687208017	SNP	0.125223838753215
chr1:43641903	1	43641903	0.000355454912824	SNP	0.177585430066009
chr1:43641926	1	43641926	0.000140381065374	SNP	0.133143303732365
chr1:43641933	1	43641933	0.000128284624052	SNP	0.129376564861641
chr1:43641978	1	43641978	0.00021643376489	SNP	0.149047303404943
chr1:43642095	1	43642095	0.000227252717675	SNP	0.151009077337491
chr1:43644183	1	43644183	4.50612552994e-05	SNP	0.0893098098456532
chr1:43644336	1	43644336	0.000481346684708	SNP	0.194617886320582
chr1:43644344	1	43644344	0.000317743079429	SNP	0.171380362759185
chr1:43645230	1	43645230	0.000297545253204	SNP	0.167729885907304
chr1:43646865	1	43646865	0.000215016658183	SNP	0.148765559508684
chr1:43646912	1	43646912	0.000105264854084	SNP	0.120309813057522
chr1:43646962	1	43646962	0.000153380447094	SNP	0.137250062131791
chr1:43649613	1	43649613	0.000410689933031	SNP	0.186065140425837
chr1:43652838	1	43652838	4.27412836167e-05	SNP	0.0878171383399432
chr1:43674204	1	43674204	0.000429913690215	SNP	0.188185628305947
chr1:43674622	1	43674622	0.000378031833514	SNP	0.181184883373852
chr1:43679678	1	43679678	0.000320669272428	SNP	0.171842686201933
chr1:43679698	1	43679698	0.000323487284581	SNP	0.172291862961645
chr1:43680226	1	43680226	0.000356250711271	SNP	0.177729332403282
chr1:43681525	1	43681525	0.000396715927315	SNP	0.184167697437363
chr1:43682528	1	43682528	0.000186156842279	SNP	0.144270885950583
chr1:43682607	1	43682607	0.000797467795631	SNP	0.222037483369037
chr1:43683531	1	43683531	1.63677781515e-06	SNP	0.0242127914510181
chr1:43693149	1	43693149	0.000476146499841	SNP	0.193826891928197
chr1:43849867	1	43849867	0.000881509092159	SNP	0.230702513967337
chr1:43855392	1	43855392	0.000870463722543	SNP	0.229765249511227
chr1:43871184	1	43871184	0.000774931808287	SNP	0.219866427463787
chr1:43872725	1	43872725	0.000646224714595	SNP	0.211609897008944
chr1:43872821	1	43872821	0.000782640894289	SNP	0.220529449379856
chr1:43873150	1	43873150	0.000655717528859	SNP	0.212114909459042
chr1:43873476	1	43873476	0.000742053026164	SNP	0.217019992015781
chr1:43873584	1	43873584	0.000668022420497	SNP	0.21277471189962
chr1:43873934	1	43873934	0.000671653322041	SNP	0.212952611932054
chr1:43873961	1	43873961	0.000801945526834	SNP	0.222563397992758
chr1:43875879	1	43875879	0.000665202871346	SNP	0.212639918559979
chr1:43878619	1	43878619	0.000599615980431	SNP	0.2070624595497
chr1:43878906	1	43878906	0.000760480875522	SNP	0.218411869356535
chr1:43879454	1	43879454	0.000351988851679	SNP	0.177316231165512
chr1:43879790	1	43879790	0.000736098311974	SNP	0.216530362568508
chr1:43879990	1	43879990	0.000699205086651	SNP	0.21428725512768
chr1:43938114	1	43938114	0.000743838553256	SNP	0.217172872846266
chr1:43979135	1	43979135	0.000182172601133	SNP	0.143430489001334
chr1:43979632	1	43979632	0.000500464038314	SNP	0.196872682970194
chr1:43979972	1	43979972	0.000543626056849	SNP	0.201240298851837
chr1:43979987	1	43979987	0.000603775424781	SNP	0.207554976787305
chr1:43981143	1	43981143	0.000317638671829	SNP	0.171358386462646
chr1:43981162	1	43981162	0.000293709324602	SNP	0.166624810249813
chr1:43981178	1	43981178	0.000665223498914	SNP	0.212639918559979
chr1:43981192	1	43981192	0.000331705961706	SNP	0.173761297568755
chr1:43981376	1	43981376	0.00038522753588	SNP	0.182270714823829
chr1:43984683	1	43984683	0.000546366177952	SNP	0.201690779818646
chr1:43986157	1	43986157	6.11270736868e-05	SNP	0.101093493498273
chr1:43996942	1	43996942	0.000210431543663	SNP	0.148237985605185
chr1:43997174	1	43997174	0.000231780050256	SNP	0.151872500109602
chr1:43997207	1	43997207	0.000130772201512	SNP	0.130099605419359
chr1:43998049	1	43998049	1.51461617122e-06	SNP	0.0234774854560782
chr1:43998176	1	43998176	8.7617533731e-05	SNP	0.11364906315426
chr1:43998958	1	43998958	7.19827515069e-06	SNP	0.0456377802362578
chr1:43999158	1	43999158	0.000655502030211	SNP	0.212114909459042
chr1:43999183	1	43999183	1.62480151699e-05	SNP	0.0622475049843006
chr1:43999307	1	43999307	9.4781695782e-06	SNP	0.0497937437384258
chr1:43999342	1	43999342	3.2504470969e-06	SNP	0.0339428622398435
chr1:43999508	1	43999508	1.10273597954e-05	SNP	0.0527405144060161
chr1:43999524	1	43999524	1.18120570218e-05	SNP	0.0546612040313783
chr1:43999534	1	43999534	6.40639391898e-06	SNP	0.0440836704290494
chr1:43999581	1	43999581	8.43229032965e-06	SNP	0.0481544521434499
chr1:43999585	1	43999585	7.65187866959e-06	SNP	0.0465716832058276
chr1:43999641	1	43999641	6.21094528051e-06	SNP	0.0437845452689819
chr1:43999656	1	43999656	1.36597215973e-05	SNP	0.0578546000717582
chr1:43999672	1	43999672	6.51731226797e-06	SNP	0.0443851112379462
chr1:43999741	1	43999741	2.22621138443e-05	SNP	0.0698954197016614
chr1:44000189	1	44000189	9.70127818908e-06	SNP	0.0502999189759015
chr1:44000347	1	44000347	3.44137821293e-05	SNP	0.0804552188923638
chr1:44000552	1	44000552	0.00046838657365	SNP	0.192458090154822
chr1:44000613	1	44000613	0.000566188132633	SNP	0.203295380321871
chr1:44006683	1	44006683	0.000629049457416	SNP	0.21020750272298
chr1:44027772	1	44027772	0.00051554685055	SNP	0.198381419862795
chr1:44029829	1	44029829	0.0007501571361	SNP	0.217605642387951
chr1:44040715	1	44040715	0.000438692463183	SNP	0.188994307993056
chr1:44040754	1	44040754	0.000553776692794	SNP	0.202420174440314
chr1:44040997	1	44040997	0.00040069429954	SNP	0.184685413923732
chr1:44041389	1	44041389	0.000312514283214	SNP	0.170398024606204
chr1:44041402	1	44041402	0.000335095657919	SNP	0.174544286586773
chr1:44041419	1	44041419	0.000329574455201	SNP	0.17320914839117
chr1:44041433	1	44041433	0.000319981360067	SNP	0.171787218427088
chr1:44041479	1	44041479	0.000307823130405	SNP	0.169901829243321
chr1:44041484	1	44041484	0.000336784202463	SNP	0.174753991163
chr1:44041498	1	44041498	0.000330638133842	SNP	0.173525219698563
chr1:44041503	1	44041503	1.47466735844e-06	SNP	0.0230988674042075
chr1:44041568	1	44041568	0.000382065117123	SNP	0.181785941370812
chr1:44041671	1	44041671	0.000512939804871	SNP	0.198276237866641
chr1:44041677	1	44041677	0.000465260949572	SNP	0.191955599826547
chr1:44041683	1	44041683	0.000432038890628	SNP	0.188312673567292
chr1:44041686	1	44041686	0.00046208170782	SNP	0.191535339690144
chr1:44041711	1	44041711	0.000462283618077	SNP	0.191547126127318
chr1:44041765	1	44041765	0.000395281163885	SNP	0.183928015093759
chr1:44041769	1	44041769	0.00034812841373	SNP	0.176539191715283
chr1:44041775	1	44041775	0.000404617064855	SNP	0.18543580072633
chr1:44041876	1	44041876	0.000411126750842	SNP	0.186149692533967
chr1:44041891	1	44041891	1.03437065388e-06	SNP	0.0190886514693236
chr1:44041906	1	44041906	0.000454267917908	SNP	0.190540456255151
chr1:44041907	1	44041907	0.000424954028561	SNP	0.187800382100268
chr1:44041908	1	44041908	9.4707308435e-07	SNP	0.018741588057514
chr1:44041914	1	44041914	0.000440672542192	SNP	0.189046271951951
chr1:44041943	1	44041943	1.03601400882e-06	SNP	0.0190886514693236
chr1:44041955	1	44041955	0.000443810271492	SNP	0.18947396433308
chr1:44041962	1	44041962	1.07295403785e-06	SNP	0.0191663451705025
chr1:44041968	1	44041968	0.000460284187914	SNP	0.191453946259223
chr1:44041996	1	44041996	0.000396787532907	SNP	0.184167697437363
chr1:44042023	1	44042023	0.000422181622106	SNP	0.187405852175356
chr1:44042032	1	44042032	0.000434752124512	SNP	0.188531176399251
chr1:44042043	1	44042043	0.000398379580649	SNP	0.184289242246325
chr1:44042056	1	44042056	1.10596207724e-06	SNP	0.0193048340080492
chr1:44042057	1	44042057	0.000400346239813	SNP	0.184653358875785
chr1:44042077	1	44042077	0.000442098960511	SNP	0.189259074339157
chr1:44042084	1	44042084	0.000371629810468	SNP	0.180208530306203
chr1:44042135	1	44042135	0.000434272739729	SNP	0.188485800605682
chr1:44042147	1	44042147	0.000409089702578	SNP	0.185897029608207
chr1:44042322	1	44042322	0.000440665913029	SNP	0.189046271951951
chr1:44042352	1	44042352	0.000386237487306	SNP	0.182383625147999
chr1:44042550	1	44042550	0.000361729427966	SNP	0.178576701097127
chr1:44042669	1	44042669	0.000415384839365	SNP	0.186572551495902
chr1:44042854	1	44042854	0.000458299607066	SNP	0.191177228836198
chr1:44042897	1	44042897	0.000116176107497	SNP	0.124551103306848
chr1:44042909	1	44042909	0.00011839299945	SNP	0.125526040589111
chr1:44042926	1	44042926	0.000426128856114	SNP	0.187833558238813
chr1:44042970	1	44042970	0.000434630415468	SNP	0.188519988736527
chr1:44043036	1	44043036	0.000432212775061	SNP	0.188336174319005
chr1:44043046	1	44043046	5.58372754157e-05	SNP	0.0977041923792921
chr1:44043053	1	44043053	0.000384148513329	SNP	0.18214457505106
chr1:44043076	1	44043076	0.000434879445583	SNP	0.188540889038435
chr1:44043163	1	44043163	0.000436553177597	SNP	0.188708092319926
chr1:44043376	1	44043376	0.000355819356661	SNP	0.177624652638702
chr1:44043379	1	44043379	0.000264691935632	SNP	0.159804151827813
chr1:44043384	1	44043384	0.00030875826663	SNP	0.169906984167281
chr1:44043410	1	44043410	0.000533075165526	SNP	0.200390913478905
chr1:44043417	1	44043417	0.000286611027458	SNP	0.164924280959351
chr1:44043447	1	44043447	0.000222968189144	SNP	0.149944583125739
chr1:44043458	1	44043458	0.000200002722872	SNP	0.146521752557157
chr1:44043504	1	44043504	0.000393836517292	SNP	0.183571518416334
chr1:44043524	1	44043524	0.000422159265797	SNP	0.187405852175356
chr1:44043629	1	44043629	0.000413636233985	SNP	0.186394518409885
chr1:44043636	1	44043636	0.000411767240035	SNP	0.186255505853348
chr1:44043723	1	44043723	0.000411315867092	SNP	0.186166016216259
chr1:44043819	1	44043819	0.000776899085932	SNP	0.220039676359653
chr1:44043897	1	44043897	0.000693691725439	SNP	0.214015760363668
chr1:44043910	1	44043910	0.000726788478073	SNP	0.215932039036301
chr1:44043924	1	44043924	0.000600427960087	SNP	0.207166202086444
chr1:44043940	1	44043940	0.000673721497091	SNP	0.213052958857892
chr1:44044340	1	44044340	0.000497270618334	SNP	0.196412373242685
chr1:44044346	1	44044346	0.00050486478457	SNP	0.197286951858888
chr1:44044376	1	44044376	5.57895877086e-05	SNP	0.0976979611821481
chr1:44044387	1	44044387	0.000871742444196	SNP	0.229851624401076
chr1:44047404	1	44047404	0.000687211301371	SNP	0.21375099428248
chr1:44047444	1	44047444	0.000163565743518	SNP	0.139381828274925
chr1:44047489	1	44047489	7.5599528948e-05	SNP	0.110304088221434
chr1:44047635	1	44047635	0.000373958418922	SNP	0.180583424343585
chr1:44047656	1	44047656	0.000497059952969	SNP	0.196412373242685
chr1:44047833	1	44047833	0.000571912173353	SNP	0.203860528639932
chr1:44047862	1	44047862	0.000596203733188	SNP	0.206489847121196
chr1:44048050	1	44048050	0.000394904832389	SNP	0.183796008665619
chr1:44048070	1	44048070	0.000408118706363	SNP	0.185819273282893
chr1:44048087	1	44048087	0.000448033410317	SNP	0.18979439485624
chr1:44048152	1	44048152	0.000324461154756	SNP	0.172463837429865
chr1:44048300	1	44048300	0.000402138392467	SNP	0.184988310669569
chr1:44048313	1	44048313	0.00038987884664	SNP	0.182901268638709
chr1:44048346	1	44048346	0.000417667389608	SNP	0.186792954621237
chr1:44048356	1	44048356	0.00079677121088	SNP	0.221983921549815
chr1:44048364	1	44048364	0.000402374613536	SNP	0.185058651101042
chr1:44048365	1	44048365	0.000807180381123	SNP	0.223131801376579
chr1:44048422	1	44048422	0.000432456142221	SNP	0.188347794294892
chr1:44048428	1	44048428	0.000460408656122	SNP	0.191453946259223
chr1:44048626	1	44048626	0.00034137991689	SNP	0.175412135045717
chr1:44048633	1	44048633	0.000430401017611	SNP	0.188205399914309
chr1:44048649	1	44048649	0.000571527210622	SNP	0.203838780608249
chr1:44048658	1	44048658	0.000872805600952	SNP	0.229920740987929
chr1:44048669	1	44048669	0.000435517236521	SNP	0.188585902033904
chr1:44048756	1	44048756	0.000416846647015	SNP	0.186764289516127
chr1:44048853	1	44048853	0.000419253762261	SNP	0.186952048341672
chr1:44048909	1	44048909	0.000578377779769	SNP	0.204504706299425
chr1:44048920	1	44048920	0.000401588716618	SNP	0.184918600288766
chr1:44048970	1	44048970	0.000688694496415	SNP	0.21375099428248
chr1:44048993	1	44048993	0.000308453510624	SNP	0.169903487784811
chr1:44049035	1	44049035	0.000313646567714	SNP	0.170648835204961
chr1:44049073	1	44049073	0.000325860504476	SNP	0.172623616196219
chr1:44049213	1	44049213	0.000429389884173	SNP	0.188143430624951
chr1:44049230	1	44049230	0.00041915671313	SNP	0.186950029836479
chr1:44049278	1	44049278	0.000428681843008	SNP	0.188075177060545
chr1:44049291	1	44049291	0.000397599973558	SNP	0.184180430228243
chr1:44049300	1	44049300	0.000312392076703	SNP	0.170398024606204
chr1:44050043	1	44050043	0.000162789207556	SNP	0.139299140224279
chr1:44050099	1	44050099	0.000374214875778	SNP	0.180606148508572
chr1:44050151	1	44050151	0.000728711785802	SNP	0.215969081064048
chr1:44050197	1	44050197	0.000421352013974	SNP	0.187261035436464
chr1:44050199	1	44050199	0.000415403252876	SNP	0.186572551495902
chr1:44050345	1	44050345	0.000417103931164	SNP	0.186764289516127
chr1:44050347	1	44050347	0.000429045542491	SNP	0.188108586930639
chr1:44050420	1	44050420	0.000464860323401	SNP	0.191910266725952
chr1:44050427	1	44050427	0.000390175460253	SNP	0.182933178601605
chr1:44050570	1	44050570	0.000909294672205	SNP	0.233287236197985
chr1:44050607	1	44050607	0.000851471409804	SNP	0.227706347006956
chr1:44050625	1	44050625	0.000831071366275	SNP	0.225542440556755
chr1:44051004	1	44051004	0.000403997822002	SNP	0.185332623047377
chr1:44051434	1	44051434	0.00042531405236	SNP	0.187800382100268
chr1:44051790	1	44051790	0.0004479856283	SNP	0.18979439485624
chr1:44052927	1	44052927	0.000433465653491	SNP	0.188358554950168
chr1:44052960	1	44052960	0.00048797526929	SNP	0.195447443170238
chr1:44053213	1	44053213	0.000440566437577	SNP	0.189046271951951
chr1:44055219	1	44055219	0.000389509422554	SNP	0.182901268638709
chr1:44095076	1	44095076	2.43550237777e-05	SNP	0.0715885795879041
chr1:44101689	1	44101689	0.000175107814614	SNP	0.142184109416803
chr1:44101794	1	44101794	0.000135981644139	SNP	0.131737463145343
chr1:44102226	1	44102226	0.000169375510448	SNP	0.140924218091974
chr1:44102682	1	44102682	0.000192930973021	SNP	0.145372462309022
chr1:44102741	1	44102741	0.000299993845044	SNP	0.168346198633613
chr1:44104271	1	44104271	0.000844783446049	SNP	0.227003714257456
chr1:44104498	1	44104498	0.000256167833813	SNP	0.1578438570012
chr1:44104507	1	44104507	0.000785366009261	SNP	0.220754137235087
chr1:44104529	1	44104529	0.000689612037638	SNP	0.213775892060758
chr1:44161995	1	44161995	0.000389808090589	SNP	0.182901268638709
chr1:44162072	1	44162072	0.000820693151822	SNP	0.224550903618806
chr1:44332832	1	44332832	0.000374539714553	SNP	0.18067616193776
chr1:44333101	1	44333101	0.000445247210644	SNP	0.189531353882716
chr1:44576057	1	44576057	0.000356504577225	SNP	0.177766585844685
chr1:44609706	1	44609706	0.000120007879328	SNP	0.126025994994294
chr1:44609916	1	44609916	0.000711533307644	SNP	0.214913907794684
chr1:44669697	1	44669697	0.000360327767908	SNP	0.178402782376334
chr1:44669734	1	44669734	0.000354184543068	SNP	0.177520630487024
chr1:45203067	1	45203067	0.000449327548452	SNP	0.189956298382119
chr1:45204138	1	45204138	0.000105264100455	SNP	0.120309813057522
chr1:45204147	1	45204147	9.81101505566e-05	SNP	0.117531442998993
chr1:45204171	1	45204171	9.88317117305e-05	SNP	0.117816025831516
chr1:45204193	1	45204193	9.45905605747e-05	SNP	0.116526688626349
chr1:45204207	1	45204207	9.98254912983e-05	SNP	0.118180168449618
chr1:45204296	1	45204296	8.49797673805e-05	SNP	0.113047573440988
chr1:45204304	1	45204304	0.000132352356062	SNP	0.130456474228556
chr1:45204318	1	45204318	0.000129552627273	SNP	0.129649018820886
chr1:45204361	1	45204361	0.0001279927304	SNP	0.129299883420783
chr1:45204381	1	45204381	0.000392261205039	SNP	0.183269496686818
chr1:45204793	1	45204793	0.000325500804111	SNP	0.172550020266862
chr1:45205242	1	45205242	0.000132430676572	SNP	0.130484815928967
chr1:45205263	1	45205263	4.67332874113e-05	SNP	0.0906388644360147
chr1:45205596	1	45205596	2.82482269777e-05	SNP	0.0760815121271783
chr1:45205619	1	45205619	0.000380305061091	SNP	0.18144256066914
chr1:45205735	1	45205735	3.82687471157e-05	SNP	0.0843646861206344
chr1:45205940	1	45205940	0.000691842284698	SNP	0.213933530730824
chr1:45276754	1	45276754	0.000908896298753	SNP	0.233287236197985
chr1:45445608	1	45445608	0.0006693537593	SNP	0.212794424158398
chr1:45460878	1	45460878	0.000149678334727	SNP	0.136246261046931
chr1:45463213	1	45463213	0.000165075257538	SNP	0.139919315554875
chr1:45463300	1	45463300	9.6577054468e-05	SNP	0.116992036627026
chr1:45463393	1	45463393	0.000122092441437	SNP	0.126763621806074
chr1:45463800	1	45463800	0.000106321488976	SNP	0.120819148640328
chr1:45465048	1	45465048	0.000325833814693	SNP	0.172623616196219
chr1:45465746	1	45465746	0.000327330395704	SNP	0.172879156391658
chr1:45466053	1	45466053	0.000366473388926	SNP	0.17932192817028
chr1:45560710	1	45560710	0.000511900326459	SNP	0.198201526277326
chr1:45564646	1	45564646	0.000615942031583	SNP	0.20900934668739
chr1:45565443	1	45565443	0.000964452332347	SNP	0.237786797172236
chr1:45565482	1	45565482	0.000910575904221	SNP	0.233403730344551
chr1:45565596	1	45565596	0.000879114665347	SNP	0.230525419096261
chr1:45565715	1	45565715	0.00090091132992	SNP	0.232775003328082
chr1:45565763	1	45565763	0.000874791376548	SNP	0.230101444994031
chr1:45565941	1	45565941	0.000859889903528	SNP	0.228614380305567
chr1:45565944	1	45565944	0.000841338969994	SNP	0.226558493790272
chr1:45565972	1	45565972	0.000870827306419	SNP	0.229808754433374
chr1:45566313	1	45566313	0.000828932994854	SNP	0.22535207202628
chr1:45566414	1	45566414	0.000920576451288	SNP	0.234306389065472
chr1:45566416	1	45566416	0.000874123552049	SNP	0.23004317504604
chr1:45566470	1	45566470	0.000799045670746	SNP	0.222185798659449
chr1:45566486	1	45566486	0.000831281684212	SNP	0.225554108874764
chr1:45568268	1	45568268	0.00074701448085	SNP	0.217343053297624
chr1:45568337	1	45568337	0.000679029052137	SNP	0.213446795468596
chr1:45570259	1	45570259	0.000444956238314	SNP	0.189527278152996
chr1:45570312	1	45570312	0.000599865063871	SNP	0.207095819742493
chr1:45570450	1	45570450	0.000249749843979	SNP	0.156256870144658
chr1:45570472	1	45570472	0.000934810456871	SNP	0.235518734081799
chr1:45586249	1	45586249	0.000501137625752	SNP	0.196937197073873
chr1:45621964	1	45621964	0.000970537355952	SNP	0.238221375669265
chr1:45950970	1	45950970	0.000954057269472	SNP	0.237032499357086
chr1:46054442	1	46054442	0.000371059568747	SNP	0.180088286945085
chr1:46059809	1	46059809	0.000655776738034	SNP	0.212114909459042
chr1:46060129	1	46060129	0.000384729458504	SNP	0.182216612160693
chr1:46184802	1	46184802	0.000274035886349	SNP	0.162071829521486
chr1:46185382	1	46185382	5.54230219499e-05	SNP	0.0973752965132292
chr1:46229679	1	46229679	0.000222038739852	SNP	0.149776428238945
chr1:46241851	1	46241851	0.000458983874101	SNP	0.191208062557903
chr1:46242110	1	46242110	0.000744809091599	SNP	0.217275055525973
chr1:46242406	1	46242406	0.000610625054917	SNP	0.208375503817
chr1:46242525	1	46242525	0.000849575456451	SNP	0.227489966538285
chr1:46242576	1	46242576	0.000639306553081	SNP	0.21128560648092
chr1:46245952	1	46245952	0.000679748210802	SNP	0.21348194895675
chr1:46351018	1	46351018	0.000828831355562	SNP	0.225351756867179
chr1:46352807	1	46352807	0.000140002009832	SNP	0.132993413610982
chr1:46358100	1	46358100	0.000918580921748	SNP	0.234153569931362
chr1:46507428	1	46507428	0.000864307546025	SNP	0.229227971074687
chr1:46622162	1	46622162	0.000638872397522	SNP	0.211238746961957
chr1:46656365	1	46656365	0.000290742748693	SNP	0.16603600950528
chr1:46768033	1	46768033	0.000996728998473	SNP	0.240631402299085
chr1:46983332	1	46983332	0.000189068680702	SNP	0.144816079745201
chr1:46984219	1	46984219	0.00076986628095	SNP	0.219436884706745
chr1:47114523	1	47114523	0.000982715250778	SNP	0.239354860305471
chr1:47153104	1	47153104	9.14535218913e-05	SNP	0.115407998479397
chr1:47153935	1	47153935	0.000986975251829	SNP	0.23964716537574
chr1:47155287	1	47155287	0.000935663623965	SNP	0.235559276018383
chr1:47156065	1	47156065	0.000773973265421	SNP	0.219802622773216
chr1:47156099	1	47156099	0.000573056584377	SNP	0.203968702064367
chr1:47156194	1	47156194	0.000368662203022	SNP	0.179597140823779
chr1:47156648	1	47156648	0.000705115388192	SNP	0.214527392295327
chr1:47193609	1	47193609	0.000189283775698	SNP	0.144816079745201
chr1:47193989	1	47193989	1.69213531224e-05	SNP	0.0636259659792892
chr1:47194249	1	47194249	4.09450922368e-05	SNP	0.0867097277265
chr1:47194267	1	47194267	3.24182384659e-05	SNP	0.0789852797673161
chr1:47197585	1	47197585	7.96250399157e-05	SNP	0.111787314369326
chr1:47197974	1	47197974	2.91155170444e-05	SNP	0.0770318758931752
chr1:47199277	1	47199277	0.00097187398253	SNP	0.238357264355559
chr1:47202580	1	47202580	2.13057929064e-05	SNP	0.0688340152788192
chr1:47202598	1	47202598	2.03513907535e-06	SNP	0.0266527330448914
chr1:47240801	1	47240801	2.20311926454e-05	SNP	0.0697525957542967
chr1:47246469	1	47246469	4.82511040849e-05	SNP	0.0919636480315142
chr1:47248060	1	47248060	4.90440008629e-05	SNP	0.0927029268225422
chr1:47248722	1	47248722	6.80299782444e-05	SNP	0.106058290627426
chr1:47248738	1	47248738	0.000137809541782	SNP	0.132278117413023
chr1:47249128	1	47249128	0.000116872600938	SNP	0.124772317211804
chr1:47249150	1	47249150	0.000103148242557	SNP	0.119547363376824
chr1:47249227	1	47249227	0.00011215710651	SNP	0.122989255560384
chr1:47249453	1	47249453	0.00012217173115	SNP	0.126763621806074
chr1:47251356	1	47251356	0.000139630288488	SNP	0.132936608906618
chr1:47266583	1	47266583	0.000475019277435	SNP	0.193589741235191
chr1:47266737	1	47266737	9.51122879068e-05	SNP	0.116657532579866
chr1:47266908	1	47266908	0.000335677340129	SNP	0.174602115473261
chr1:47266977	1	47266977	0.000582216783503	SNP	0.204998601984617
chr1:47267734	1	47267734	0.000408924464312	SNP	0.185897029608207
chr1:47267904	1	47267904	0.000437914882082	SNP	0.188870673642751
chr1:47268041	1	47268041	0.000728005595944	SNP	0.215969081064048
chr1:47268049	1	47268049	7.79094877629e-05	SNP	0.111164632346609
chr1:47270357	1	47270357	0.000585298539923	SNP	0.205281693793864
chr1:47271648	1	47271648	0.000510526868557	SNP	0.198069151122351
chr1:47272064	1	47272064	0.000545578194609	SNP	0.201599817856666
chr1:47272348	1	47272348	0.00053988170954	SNP	0.200916092886298
chr1:47272675	1	47272675	0.000262661377448	SNP	0.159349771784864
chr1:47272825	1	47272825	0.000288486651571	SNP	0.165443773146451
chr1:47273422	1	47273422	0.000285486841612	SNP	0.164691349259167
chr1:47275229	1	47275229	0.000269602560481	SNP	0.16106840745675
chr1:47276202	1	47276202	0.00093831854556	SNP	0.235831080202696
chr1:47276229	1	47276229	0.000976889456199	SNP	0.238914433444846
chr1:47279195	1	47279195	0.000374628003376	SNP	0.180698713527811
chr1:47279733	1	47279733	0.000344002124219	SNP	0.175911424240464
chr1:47279979	1	47279979	0.000247577830592	SNP	0.155660919365103
chr1:47280216	1	47280216	0.000806000644907	SNP	0.222985314573829
chr1:47280237	1	47280237	0.000229317805897	SNP	0.151358830008754
chr1:47280415	1	47280415	0.000186890154507	SNP	0.144481883156635
chr1:47280513	1	47280513	2.39800439169e-05	SNP	0.0710872541209206
chr1:47280519	1	47280519	4.55204023342e-05	SNP	0.0895500920513391
chr1:47280692	1	47280692	6.28768180979e-06	SNP	0.0437845452689819
chr1:47280725	1	47280725	7.77032094856e-06	SNP	0.0468125423602165
chr1:47280764	1	47280764	7.21015720616e-06	SNP	0.0456377802362578
chr1:47281184	1	47281184	3.88374592158e-05	SNP	0.0851454002689782
chr1:47281236	1	47281236	9.58584204321e-05	SNP	0.116837466466923
chr1:47281666	1	47281666	9.51920489289e-05	SNP	0.116657532579866
chr1:47281705	1	47281705	9.39658701822e-05	SNP	0.11643992998883
chr1:47281738	1	47281738	7.8193014624e-05	SNP	0.111201090840126
chr1:47281896	1	47281896	7.65352977585e-05	SNP	0.110697273506736
chr1:47282056	1	47282056	8.99687779103e-05	SNP	0.114748374602637
chr1:47282363	1	47282363	4.46428060943e-05	SNP	0.0891386482593503
chr1:47282394	1	47282394	4.01410180201e-05	SNP	0.0862559034934679
chr1:47282397	1	47282397	4.11560714953e-05	SNP	0.0867097277265
chr1:47282446	1	47282446	4.08082721087e-05	SNP	0.0866882609391407
chr1:47282510	1	47282510	3.89983384344e-05	SNP	0.085316300599568
chr1:47282744	1	47282744	3.61826847044e-05	SNP	0.082195807258908
chr1:47282829	1	47282829	4.39017839738e-05	SNP	0.0884998976754771
chr1:47282915	1	47282915	3.83369061073e-05	SNP	0.0844523874897842
chr1:47283242	1	47283242	4.10872321539e-05	SNP	0.0867097277265
chr1:47283519	1	47283519	4.77440176319e-05	SNP	0.091436199574404
chr1:47283568	1	47283568	5.21766945762e-05	SNP	0.0952591886240435
chr1:47283749	1	47283749	3.73639583731e-05	SNP	0.0834243473983233
chr1:47283961	1	47283961	4.80381094339e-05	SNP	0.0917262236120448
chr1:47284065	1	47284065	3.30909290298e-05	SNP	0.0794284488449046
chr1:47284289	1	47284289	4.8295836456e-05	SNP	0.0920000875951202
chr1:47284304	1	47284304	3.94340396106e-05	SNP	0.0856645071641164
chr1:47284306	1	47284306	4.23033578279e-05	SNP	0.0875273468777194
chr1:47284307	1	47284307	3.43109239209e-05	SNP	0.0803409720165877
chr1:47284337	1	47284337	5.23262838028e-05	SNP	0.0953638831976506
chr1:47284471	1	47284471	4.95912771599e-05	SNP	0.0930910260159452
chr1:47284856	1	47284856	8.73796441031e-05	SNP	0.11364906315426
chr1:47284866	1	47284866	8.70635643653e-05	SNP	0.11361110706861
chr1:47284985	1	47284985	4.80388485994e-05	SNP	0.0917262236120448
chr1:47285028	1	47285028	9.38768022813e-05	SNP	0.116387622574555
chr1:47285030	1	47285030	8.22782583264e-05	SNP	0.11217327558056
chr1:47285166	1	47285166	8.70521990352e-05	SNP	0.11361110706861
chr1:47285190	1	47285190	0.000104406193834	SNP	0.120109952181871
chr1:47285247	1	47285247	8.69774907071e-05	SNP	0.11361110706861
chr1:47285319	1	47285319	7.76920525425e-05	SNP	0.111157705746223
chr1:47285369	1	47285369	9.55033537429e-05	SNP	0.116837466466923
chr1:47285378	1	47285378	8.30806573779e-05	SNP	0.112594663667819
chr1:47285480	1	47285480	8.09685627398e-05	SNP	0.111950853854718
chr1:47285592	1	47285592	8.28327804926e-05	SNP	0.112342785060514
chr1:47285617	1	47285617	8.50373248761e-05	SNP	0.113047573440988
chr1:47285632	1	47285632	7.44961313145e-05	SNP	0.109865864511156
chr1:47285723	1	47285723	9.75175563109e-05	SNP	0.11739526803406
chr1:47285724	1	47285724	8.03892228804e-05	SNP	0.111944660176058
chr1:47285888	1	47285888	9.38258168575e-05	SNP	0.116348645553007
chr1:47285903	1	47285903	7.31364752735e-05	SNP	0.109059731036123
chr1:47285906	1	47285906	7.88324626942e-05	SNP	0.111692453093187
chr1:47285909	1	47285909	7.17310643119e-05	SNP	0.108234769264488
chr1:47285915	1	47285915	8.07212046541e-05	SNP	0.111950853854718
chr1:47285945	1	47285945	6.42720426136e-05	SNP	0.103003848719741
chr1:47285999	1	47285999	8.46564236355e-05	SNP	0.113023258428012
chr1:47286036	1	47286036	8.10161784603e-05	SNP	0.111950853854718
chr1:47286095	1	47286095	8.78977114385e-05	SNP	0.113687094793473
chr1:47286112	1	47286112	8.19294287949e-05	SNP	0.112166916083982
chr1:47286113	1	47286113	8.24896928637e-05	SNP	0.112207875402692
chr1:47286195	1	47286195	8.52208242646e-05	SNP	0.113047573440988
chr1:47286271	1	47286271	8.14639279866e-05	SNP	0.112087981120475
chr1:47286468	1	47286468	9.08442781239e-05	SNP	0.115123751924389
chr1:47286517	1	47286517	9.00120579981e-05	SNP	0.114748374602637
chr1:47286698	1	47286698	8.94554978104e-05	SNP	0.11457080796701
chr1:47286705	1	47286705	9.44047020846e-05	SNP	0.116524983867289
chr1:47286731	1	47286731	9.14320210101e-05	SNP	0.115407998479397
chr1:47287078	1	47287078	8.50791826156e-05	SNP	0.113047573440988
chr1:47287207	1	47287207	9.37336693211e-05	SNP	0.116348645553007
chr1:47287231	1	47287231	9.34546862835e-05	SNP	0.116300322291458
chr1:47287247	1	47287247	7.29557513535e-05	SNP	0.109053220132874
chr1:47287248	1	47287248	9.51893371602e-05	SNP	0.116657532579866
chr1:47287335	1	47287335	8.7094563196e-05	SNP	0.11361110706861
chr1:47287377	1	47287377	9.20332780431e-05	SNP	0.115616352494552
chr1:47287584	1	47287584	8.03522222407e-05	SNP	0.111944660176058
chr1:47287699	1	47287699	9.15532805545e-05	SNP	0.115446981590026
chr1:47287813	1	47287813	9.11227486014e-05	SNP	0.115278256273528
chr1:47287852	1	47287852	0.000103911683551	SNP	0.11997166459879
chr1:47288046	1	47288046	8.20923214601e-05	SNP	0.112166916083982
chr1:47288081	1	47288081	7.79597348784e-05	SNP	0.111164632346609
chr1:47288224	1	47288224	8.39353471283e-05	SNP	0.112780635575572
chr1:47288319	1	47288319	9.42643765349e-05	SNP	0.116524983867289
chr1:47288351	1	47288351	9.99313387928e-05	SNP	0.118212579249379
chr1:47288374	1	47288374	7.95150180417e-05	SNP	0.111787314369326
chr1:47288436	1	47288436	7.911973212e-05	SNP	0.111692453093187
chr1:47288498	1	47288498	9.05886306757e-05	SNP	0.115106200088691
chr1:47288679	1	47288679	8.94766786623e-05	SNP	0.11457080796701
chr1:47289166	1	47289166	8.43585427316e-05	SNP	0.11301532730238
chr1:47289171	1	47289171	8.78657420588e-05	SNP	0.113687094793473
chr1:47289205	1	47289205	8.77219386496e-05	SNP	0.11364906315426
chr1:47289267	1	47289267	9.35815990935e-05	SNP	0.116323005421732
chr1:47289353	1	47289353	8.31853714243e-05	SNP	0.112658187863539
chr1:47290643	1	47290643	0.000960773455084	SNP	0.237466826930723
chr1:47291530	1	47291530	0.000308037307617	SNP	0.169903487784811
chr1:47292974	1	47292974	0.000863205749192	SNP	0.229068444001486
chr1:47293040	1	47293040	0.000319940899922	SNP	0.171787218427088
chr1:47293712	1	47293712	0.000683862704916	SNP	0.213713096610609
chr1:47293855	1	47293855	0.000735197629356	SNP	0.216451739948706
chr1:47297639	1	47297639	8.21347585565e-05	SNP	0.112166916083982
chr1:47297663	1	47297663	7.49201668991e-05	SNP	0.11004695211807
chr1:47297757	1	47297757	4.46365910502e-05	SNP	0.0891386482593503
chr1:47300291	1	47300291	0.000967617152494	SNP	0.238032625612522
chr1:47301081	1	47301081	0.000547947334999	SNP	0.201860684771977
chr1:47303244	1	47303244	6.23053855148e-06	SNP	0.0437845452689819
chr1:47303760	1	47303760	3.72738869006e-05	SNP	0.0833758018577853
chr1:47303919	1	47303919	9.55618040032e-06	SNP	0.0500709952090313
chr1:47310471	1	47310471	0.000369397953716	SNP	0.179765706442618
chr1:47314548	1	47314548	0.000437920090706	SNP	0.188870673642751
chr1:47314606	1	47314606	8.26633335488e-05	SNP	0.112310374912693
chr1:47355624	1	47355624	0.000312346710402	SNP	0.170398024606204
chr1:47355632	1	47355632	0.000271787075557	SNP	0.16154048232147
chr1:47355674	1	47355674	0.000301217559069	SNP	0.168562716169681
chr1:47355696	1	47355696	0.000328753251999	SNP	0.173093080090117
chr1:47355727	1	47355727	0.000118974111073	SNP	0.125738512728441
chr1:47355914	1	47355914	1.97105537942e-05	SNP	0.0675817324794514
chr1:47356068	1	47356068	0.000301906452194	SNP	0.168588494258971
chr1:47356191	1	47356191	0.000200979614975	SNP	0.146645827886489
chr1:47356600	1	47356600	0.000316208503003	SNP	0.171117258446275
chr1:47356698	1	47356698	0.000243884981257	SNP	0.154860380753384
chr1:47358423	1	47358423	0.000120526355423	SNP	0.126236394901272
chr1:47358534	1	47358534	0.000110034872616	SNP	0.122345691671892
chr1:47358817	1	47358817	0.000148119655207	SNP	0.135840358682717
chr1:47358918	1	47358918	0.00026449451752	SNP	0.159750867996071
chr1:47358953	1	47358953	0.000255553701066	SNP	0.157692941421431
chr1:47359317	1	47359317	0.000234518655497	SNP	0.152541866292154
chr1:47359428	1	47359428	0.000238694962325	SNP	0.153427271151637
chr1:47359441	1	47359441	0.000241919181219	SNP	0.154320040881089
chr1:47359509	1	47359509	0.000237115865521	SNP	0.153085689463213
chr1:47359617	1	47359617	0.000225100958481	SNP	0.150376459461961
chr1:47360364	1	47360364	0.000502510407509	SNP	0.196937197073873
chr1:47360390	1	47360390	0.000472502363207	SNP	0.193218605866925
chr1:47360427	1	47360427	0.000953249669807	SNP	0.236924143502479
chr1:47360502	1	47360502	0.000693919147578	SNP	0.214015760363668
chr1:47361296	1	47361296	0.000511147266694	SNP	0.198103247380186
chr1:47362015	1	47362015	0.000951148257708	SNP	0.236739192715882
chr1:47362033	1	47362033	0.000677479776489	SNP	0.213374290743741
chr1:47362046	1	47362046	0.000931379832588	SNP	0.235265383660843
chr1:47362075	1	47362075	0.000319889846832	SNP	0.171787218427088
chr1:47362169	1	47362169	0.000378593503965	SNP	0.181187668867742
chr1:47362197	1	47362197	0.00053887980462	SNP	0.200775919629135
chr1:47362227	1	47362227	0.000218911161255	SNP	0.149287018575226
chr1:47362636	1	47362636	0.000732148789863	SNP	0.216134658360749
chr1:47362733	1	47362733	0.000153973756832	SNP	0.137499330905753
chr1:47362786	1	47362786	0.000220238784602	SNP	0.149494129005519
chr1:47362790	1	47362790	0.000241853309089	SNP	0.154296705914169
chr1:47362829	1	47362829	0.000252384436434	SNP	0.156768734646132
chr1:47363476	1	47363476	0.000456889114738	SNP	0.190923356756583
chr1:47443173	1	47443173	0.000100547414664	SNP	0.118440934458224
chr1:47444039	1	47444039	0.000540175296383	SNP	0.200948753576364
chr1:47447338	1	47447338	0.00095435737118	SNP	0.237045620762825
chr1:47465283	1	47465283	0.00080885797198	SNP	0.223353801028149
chr1:47485678	1	47485678	0.000275961730978	SNP	0.162529605364856
chr1:47537853	1	47537853	8.37301405747e-05	SNP	0.112780635575572
chr1:47540781	1	47540781	8.45058879507e-05	SNP	0.11301532730238
chr1:47564875	1	47564875	0.000355861835259	SNP	0.177624652638702
chr1:47565623	1	47565623	0.000950613505704	SNP	0.236726168027309
chr1:47615971	1	47615971	0.000788417148755	SNP	0.220990602158589
chr1:47699035	1	47699035	0.000532754939725	SNP	0.20033379645991
chr1:47700431	1	47700431	0.000402556909952	SNP	0.185113885508495
chr1:47761118	1	47761118	0.000285281271538	SNP	0.16465753729007
chr1:47761146	1	47761146	0.000113890323461	SNP	0.123535505564202
chr1:47761986	1	47761986	0.000160314069197	SNP	0.138837092142433
chr1:47763228	1	47763228	0.000875925768109	SNP	0.230268229076532
chr1:47763298	1	47763298	0.000617590811208	SNP	0.209111949308011
chr1:47763335	1	47763335	0.000632929257314	SNP	0.210590169202327
chr1:47763359	1	47763359	0.000257768424796	SNP	0.158244723165445
chr1:47763475	1	47763475	0.000966098431658	SNP	0.237970417811911
chr1:47764379	1	47764379	0.000958707864423	SNP	0.237324035051344
chr1:47764573	1	47764573	0.000903641309061	SNP	0.233004243797699
chr1:47766855	1	47766855	0.00097237613822	SNP	0.23843673180482
chr1:47778838	1	47778838	0.000404242721095	SNP	0.185359254408931
chr1:47780808	1	47780808	0.000482794868068	SNP	0.194864597772055
chr1:47781608	1	47781608	0.000639435876565	SNP	0.211289147122153
chr1:47804964	1	47804964	0.00042370682486	SNP	0.187642367844079
chr1:47805215	1	47805215	0.000393621606982	SNP	0.183510730101665
chr1:47856614	1	47856614	0.00048486789064	SNP	0.195099679018865
chr1:47915914	1	47915914	9.10892463338e-05	SNP	0.115260370393316
chr1:48325129	1	48325129	0.000993522257017	SNP	0.24041224315291
chr1:48392603	1	48392603	0.000413548598518	SNP	0.186394518409885
chr1:48396554	1	48396554	0.00083658866732	SNP	0.226046303481901
chr1:48396982	1	48396982	0.000954862045632	SNP	0.237058792194615
chr1:48397315	1	48397315	0.000948658675406	SNP	0.236641250975254
chr1:48397511	1	48397511	0.000974107954728	SNP	0.238656591025707
chr1:48398048	1	48398048	0.000923984277661	SNP	0.23459193844532
chr1:48442504	1	48442504	0.000815436257485	SNP	0.224012085796084
chr1:48442513	1	48442513	0.00081005917963	SNP	0.223442431122079
chr1:48442514	1	48442514	0.000792699452972	SNP	0.221543281383549
chr1:48449438	1	48449438	0.000808214919417	SNP	0.22325444344282
chr1:48450100	1	48450100	0.000987292849782	SNP	0.239665621138167
chr1:48568790	1	48568790	0.000257761891269	SNP	0.158244723165445
chr1:48568803	1	48568803	0.000526244930655	SNP	0.199384757944438
chr1:48568898	1	48568898	0.000498069347427	SNP	0.196547386396331
chr1:48920025	1	48920025	0.000543772883157	SNP	0.201247595269774
chr1:48967812	1	48967812	0.000559998858452	SNP	0.202996138399265
chr1:48967817	1	48967817	1.78128936136e-05	SNP	0.0652069892029112
chr1:49012259	1	49012259	0.000260720414245	SNP	0.158948159144912
chr1:49013029	1	49013029	0.000299878676471	SNP	0.168312018255702
chr1:49013053	1	49013053	0.000296809759865	SNP	0.167537414379286
chr1:49013158	1	49013158	0.000280320334438	SNP	0.16358162571793
chr1:49013434	1	49013434	0.000955968799061	SNP	0.237119768797731
chr1:49013547	1	49013547	0.000886166810675	SNP	0.231213557124084
chr1:49013609	1	49013609	0.00068850311702	SNP	0.21375099428248
chr1:49015884	1	49015884	0.000935861815832	SNP	0.235559276018383
chr1:49051397	1	49051397	0.000706325268952	SNP	0.214567702024781
chr1:49141552	1	49141552	0.000826558148084	SNP	0.225103861259016
chr1:49141566	1	49141566	0.000817584682405	SNP	0.224246277766216
chr1:49141647	1	49141647	0.000901430718984	SNP	0.232858661508253
chr1:49435133	1	49435133	7.20908546602e-05	SNP	0.108468617914577
chr1:49435975	1	49435975	3.76746406559e-06	SNP	0.0364076067430162
chr1:49654305	1	49654305	0.000555360394914	SNP	0.202589863701859
chr1:49779143	1	49779143	8.31144429702e-06	SNP	0.0480774404938401
chr1:49780674	1	49780674	0.000810158902143	SNP	0.223459582632759
chr1:49788959	1	49788959	0.000265711566091	SNP	0.160062566037324
chr1:49895626	1	49895626	0.000141399999767	SNP	0.133552254905289
chr1:49896325	1	49896325	0.000109855167764	SNP	0.122343017035991
chr1:50098331	1	50098331	0.000100863947011	SNP	0.118574842905187
chr1:50139170	1	50139170	0.000149117478394	SNP	0.136091546220416
chr1:50139605	1	50139605	7.94220298175e-05	SNP	0.111787314369326
chr1:50139610	1	50139610	0.000324246441364	SNP	0.172458306363642
chr1:50141635	1	50141635	3.34935374705e-06	SNP	0.0341372385261638
chr1:50145495	1	50145495	0.000158936612667	SNP	0.138494971147374
chr1:50148417	1	50148417	0.000152374532633	SNP	0.137084571333036
chr1:50156965	1	50156965	0.000165388286735	SNP	0.139969628877343
chr1:50295828	1	50295828	0.000662623742457	SNP	0.212431676070545
chr1:50295829	1	50295829	0.000404752351601	SNP	0.18543580072633
chr10:268887	10	268887	7.47517983699e-05	SNP	0.11004695211807
chr10:437777	10	437777	1.72436126549e-05	SNP	0.0641487932863525
chr10:447214	10	447214	0.00088637593565	SNP	0.231216826924836
chr10:456757	10	456757	8.12088906703e-05	SNP	0.111967786515783
chr10:459057	10	459057	0.000175789189535	SNP	0.142184109416803
chr10:459061	10	459061	0.000993600180567	SNP	0.240412347885267
chr10:459079	10	459079	0.000428496075862	SNP	0.188049118712719
chr10:459202	10	459202	0.000810042825411	SNP	0.223442431122079
chr10:459565	10	459565	0.000342824057209	SNP	0.175653786503359
chr10:464230	10	464230	0.000389874372285	SNP	0.182901268638709
chr10:464347	10	464347	0.000860190413272	SNP	0.228655645093019
chr10:464452	10	464452	5.67062835147e-05	SNP	0.0984897059021752
chr10:467839	10	467839	0.000466777666182	SNP	0.19218450349438
chr10:618862	10	618862	1.23678207354e-06	SNP	0.0205059053455752
chr10:618992	10	618992	0.000496072588333	SNP	0.196365073815352
chr10:620668	10	620668	4.43092265509e-05	SNP	0.0887412576438928
chr10:620931	10	620931	0.000443330660229	SNP	0.18940275132106
chr10:621366	10	621366	8.11040450666e-05	SNP	0.111955124743758
chr10:621377	10	621377	7.30722101526e-05	SNP	0.109059731036123
chr10:621396	10	621396	0.000165338580437	SNP	0.139969628877343
chr10:621478	10	621478	8.65724965005e-05	SNP	0.113577257406358
chr10:621482	10	621482	7.90684375126e-05	SNP	0.111692453093187
chr10:621719	10	621719	8.0284498092e-05	SNP	0.111944660176058
chr10:621737	10	621737	1.56971718144e-07	SNP	0.00579486918741549
chr10:621820	10	621820	4.53498073944e-05	SNP	0.0894848829045765
chr10:621822	10	621822	4.94809110542e-05	SNP	0.0930674421125369
chr10:621923	10	621923	4.34360046698e-05	SNP	0.0881434167780495
chr10:621967	10	621967	0.000101062671514	SNP	0.118675548054674
chr10:622079	10	622079	0.000128877891277	SNP	0.12957968799678
chr10:622167	10	622167	9.50336943306e-05	SNP	0.116655613867042
chr10:622409	10	622409	0.000561319658924	SNP	0.203076400558386
chr10:622635	10	622635	0.000100695392241	SNP	0.118521423655605
chr10:622713	10	622713	0.00012361894066	SNP	0.127368743724642
chr10:622731	10	622731	4.67909839692e-05	SNP	0.09069066299182
chr10:623195	10	623195	4.39386920098e-05	SNP	0.0885353785756046
chr10:623499	10	623499	0.000446144066215	SNP	0.189642693943285
chr10:623500	10	623500	0.000450355141727	SNP	0.190204951542583
chr10:623541	10	623541	0.000447159860903	SNP	0.18973596599917
chr10:623553	10	623553	3.84662776296e-06	SNP	0.0366163815029162
chr10:748254	10	748254	0.000746703578219	SNP	0.217324240404615
chr10:781497	10	781497	0.000260519716614	SNP	0.158945786844953
chr10:782036	10	782036	0.000328207868051	SNP	0.173012786717777
chr10:789590	10	789590	0.000688538529553	SNP	0.21375099428248
chr10:789711	10	789711	0.000712792480751	SNP	0.214913907794684
chr10:789949	10	789949	0.000834771141121	SNP	0.225933684318997
chr10:791094	10	791094	0.000305400694858	SNP	0.169430265239957
chr10:791098	10	791098	0.000325844829104	SNP	0.172623616196219
chr10:791939	10	791939	0.000484976121202	SNP	0.195099679018865
chr10:792622	10	792622	0.000550628557464	SNP	0.202163545782401
chr10:794043	10	794043	0.000720650562703	SNP	0.21545563274298
chr10:794923	10	794923	3.43839157497e-05	SNP	0.0804485910103172
chr10:795553	10	795553	0.000134629320449	SNP	0.131379015910259
chr10:795600	10	795600	0.000133518157148	SNP	0.13091308132227
chr10:795730	10	795730	0.000594386773936	SNP	0.206257269756456
chr10:796042	10	796042	0.000864545779282	SNP	0.229270722906489
chr10:796050	10	796050	0.00084212568938	SNP	0.22663835862082
chr10:799220	10	799220	0.000860676192331	SNP	0.228742147929005
chr10:800320	10	800320	0.000662748101584	SNP	0.212431676070545
chr10:801242	10	801242	0.000482471766676	SNP	0.194816247273879
chr10:801474	10	801474	0.000515473429274	SNP	0.198372019023831
chr10:801802	10	801802	0.000477591276488	SNP	0.194076523734005
chr10:801866	10	801866	0.000447544841146	SNP	0.18973596599917
chr10:802429	10	802429	0.00013655651964	SNP	0.13191187927668
chr10:804915	10	804915	0.000630043356123	SNP	0.210290059221995
chr10:805417	10	805417	0.000703649376404	SNP	0.214429336512015
chr10:805476	10	805476	0.00065595907658	SNP	0.212124764900624
chr10:807151	10	807151	0.000714583801066	SNP	0.215088053392184
chr10:807172	10	807172	0.000661516758801	SNP	0.212313915415268
chr10:807289	10	807289	0.000684229118662	SNP	0.21375099428248
chr10:822759	10	822759	0.00054860269221	SNP	0.201955176131608
chr10:822773	10	822773	0.000101902321313	SNP	0.119089340192466
chr10:822779	10	822779	0.000664533308398	SNP	0.212563484632818
chr10:822783	10	822783	0.000696301609412	SNP	0.214088257357218
chr10:822784	10	822784	0.000660375778993	SNP	0.212272561543686
chr10:822817	10	822817	0.000641086378883	SNP	0.211313336884289
chr10:823615	10	823615	0.000879987365739	SNP	0.230601979302818
chr10:828863	10	828863	0.000687000107212	SNP	0.21375099428248
chr10:833892	10	833892	0.00028334652944	SNP	0.164327649707927
chr10:1082484	10	1082484	0.00051237338656	SNP	0.198248498457131
chr10:1082587	10	1082587	0.000116077034333	SNP	0.124549591224756
chr10:1082757	10	1082757	0.000717820105969	SNP	0.215250971661958
chr10:1213571	10	1213571	0.000454115656415	SNP	0.190540456255151
chr10:1213822	10	1213822	0.000626104872973	SNP	0.209958090151507
chr10:1213838	10	1213838	0.000621020306938	SNP	0.209437884174422
chr10:1213858	10	1213858	0.00065866654745	SNP	0.212243002777079
chr10:1214335	10	1214335	0.000713647867058	SNP	0.214969698343811
chr10:1214402	10	1214402	0.000777272784353	SNP	0.220060998872358
chr10:1214405	10	1214405	0.000874092552645	SNP	0.23004317504604
chr10:1214420	10	1214420	0.000147273085139	SNP	0.135320207852502
chr10:1214445	10	1214445	0.000147247316789	SNP	0.135320207852502
chr10:1214510	10	1214510	0.000125724781199	SNP	0.128387459022856
chr10:1284566	10	1284566	0.000848714813331	SNP	0.227351562302289
chr10:1298140	10	1298140	0.000373249281165	SNP	0.18041352405359
chr10:1405465	10	1405465	0.000546806968939	SNP	0.201770962505343
chr10:1405535	10	1405535	0.000939163296046	SNP	0.235929877596309
chr10:1437320	10	1437320	0.000631508603935	SNP	0.210481682068521
chr10:1439413	10	1439413	0.000596072428797	SNP	0.206489847121196
chr10:1439850	10	1439850	0.000232926235239	SNP	0.15217076830966
chr10:1441679	10	1441679	0.000839021093969	SNP	0.226272139880511
chr10:1446381	10	1446381	0.000619012790534	SNP	0.209235216806283
chr10:1446733	10	1446733	0.000474316674386	SNP	0.193530447504092
chr10:1447280	10	1447280	3.44448373248e-05	SNP	0.0804646134943703
chr10:1455434	10	1455434	0.000625327035126	SNP	0.209910353833673
chr10:1455455	10	1455455	0.00059832612514	SNP	0.206844520342904
chr10:1455766	10	1455766	0.00060346927934	SNP	0.20753165205361
chr10:1455802	10	1455802	0.000554227257516	SNP	0.202444004901398
chr10:1457000	10	1457000	0.000729519732476	SNP	0.215969081064048
chr10:1461383	10	1461383	0.000621695842086	SNP	0.209492809896425
chr10:1465424	10	1465424	0.000419473802387	SNP	0.18698475901285
chr10:1475283	10	1475283	4.51622536121e-05	SNP	0.0893098098456532
chr10:1475290	10	1475290	4.17848104567e-05	SNP	0.0871273587587534
chr10:1513678	10	1513678	0.000316141852013	SNP	0.171106498867408
chr10:1515238	10	1515238	0.000288238765297	SNP	0.165349406672621
chr10:1518262	10	1518262	0.000585150153641	SNP	0.205256884317131
chr10:1772097	10	1772097	0.000937498140911	SNP	0.235750364248486
chr10:1773138	10	1773138	0.000198399785398	SNP	0.14635075790608
chr10:1885697	10	1885697	0.000599294114334	SNP	0.207018516640024
chr10:1897367	10	1897367	0.000629843944472	SNP	0.210286091009209
chr10:1960057	10	1960057	0.000757007180357	SNP	0.218149898241908
chr10:1960144	10	1960144	0.000207251013685	SNP	0.147609915867483
chr10:2052293	10	2052293	0.000618232416762	SNP	0.209176785993241
chr10:2052298	10	2052298	0.00074334538922	SNP	0.217133950985735
chr10:2099189	10	2099189	0.00083690491983	SNP	0.226053214955965
chr10:2099191	10	2099191	0.000524132678637	SNP	0.199205792905451
chr10:2099422	10	2099422	0.000350958920005	SNP	0.177108153381416
chr10:2106724	10	2106724	0.000759889165782	SNP	0.218388315796763
chr10:2106909	10	2106909	0.000306641674081	SNP	0.169660152278014
chr10:2130696	10	2130696	1.51484411797e-07	SNP	0.00563544450513337
chr10:2130822	10	2130822	0.00073169239683	SNP	0.216085913755658
chr10:2131941	10	2131941	4.39865976881e-06	SNP	0.0389074181035183
chr10:2131956	10	2131956	1.40739409237e-05	SNP	0.0586312504545187
chr10:2133662	10	2133662	0.000532512622446	SNP	0.20033379645991
chr10:2141372	10	2141372	3.29216813122e-05	SNP	0.0793600843478322
chr10:2142590	10	2142590	3.5761420497e-05	SNP	0.0817122649730525
chr10:2142652	10	2142652	0.000946568235209	SNP	0.23644292553761
chr10:2142704	10	2142704	0.000373326374296	SNP	0.18041352405359
chr10:2143349	10	2143349	0.000175359368109	SNP	0.142184109416803
chr10:2143350	10	2143350	0.000210153437664	SNP	0.148237985605185
chr10:2143527	10	2143527	1.60560837153e-05	SNP	0.0621499479639528
chr10:2144505	10	2144505	0.0005911314695	SNP	0.205907923959637
chr10:2144666	10	2144666	0.000185992805481	SNP	0.144270885950583
chr10:2144698	10	2144698	0.000153174785771	SNP	0.137250062131791
chr10:2145417	10	2145417	0.000556850719721	SNP	0.202763140946493
chr10:2145435	10	2145435	0.000784110901522	SNP	0.22065772758781
chr10:2145507	10	2145507	0.000741494266378	SNP	0.216977381142239
chr10:2145539	10	2145539	0.000594814251132	SNP	0.206345459477514
chr10:2145782	10	2145782	0.000266074223078	SNP	0.160086610264948
chr10:2145830	10	2145830	0.000243068017024	SNP	0.154619105147884
chr10:2145850	10	2145850	0.000255928972751	SNP	0.157798058146117
chr10:2146075	10	2146075	0.00045646696615	SNP	0.190882658119729
chr10:2146354	10	2146354	0.000744888347365	SNP	0.217275539564164
chr10:2146355	10	2146355	0.000836918069288	SNP	0.226053214955965
chr10:2146522	10	2146522	0.000565637430381	SNP	0.203241449725812
chr10:2147185	10	2147185	5.3351423548e-05	SNP	0.0961429964411374
chr10:2149676	10	2149676	0.00080558508992	SNP	0.222924529520203
chr10:2158308	10	2158308	0.00056976755965	SNP	0.203715224132308
chr10:2161590	10	2161590	0.000195350586135	SNP	0.145912032471381
chr10:2161761	10	2161761	0.000151149146024	SNP	0.136717121093972
chr10:2162473	10	2162473	0.00062715559545	SNP	0.210095606708381
chr10:2162476	10	2162476	0.000691322329164	SNP	0.213933530730824
chr10:2162543	10	2162543	0.000732420621377	SNP	0.216182739369393
chr10:2162610	10	2162610	0.00050116483602	SNP	0.196937197073873
chr10:2162656	10	2162656	0.000669689574317	SNP	0.212833096415393
chr10:2162761	10	2162761	0.000144315422584	SNP	0.134453348923734
chr10:2162815	10	2162815	0.000679143810636	SNP	0.213446795468596
chr10:2162830	10	2162830	0.000636498406616	SNP	0.21100469876362
chr10:2162964	10	2162964	0.000668935233902	SNP	0.21277471189962
chr10:2163125	10	2163125	0.000580951291155	SNP	0.204863880132512
chr10:2163141	10	2163141	0.000443213859457	SNP	0.18940275132106
chr10:2163149	10	2163149	0.000593537686632	SNP	0.206083040871101
chr10:2163154	10	2163154	0.000579468522858	SNP	0.204647796083172
chr10:2163222	10	2163222	0.000708440806496	SNP	0.21466821418317
chr10:2163261	10	2163261	0.000711061862587	SNP	0.214890780909254
chr10:2163312	10	2163312	0.00065019563236	SNP	0.211922403401929
chr10:2163315	10	2163315	0.00067619056185	SNP	0.213326677071904
[truncated: 22,705 more rows]
