# Supplementary material for: Genomic insights into local adaptation and future climate-induced vulnerability of a keystone forest tree in East Asia
Source: Nat Commun. 2022 Nov 1;13:6541. doi: 10.1038/s41467-022-34206-8 (PMC9626627; doi:10.1038/s41467-022-34206-8)
Supplement: Supplementary file 8 — Source Data [file 41467_2022_34206_MOESM8_ESM.zip › Source data/supplementary_figures/manhatton/data3_filter1_bio15.txt]

ID	CHR	BP	P	TYPE	Q
chr1:187356	1	187356	0.000150327411857	SNP	0.226315453095137
chr1:904891	1	904891	0.00074317960808	SNP	0.30214625901113
chr1:904902	1	904902	0.000734387644038	SNP	0.300988040156015
chr1:1116360	1	1116360	0.000164018125192	SNP	0.227734559778914
chr1:1116407	1	1116407	0.000168381046644	SNP	0.227877289797637
chr1:1116458	1	1116458	0.000786166552589	SNP	0.30745724431073
chr1:1117288	1	1117288	0.000169670748104	SNP	0.228024498686455
chr1:1118698	1	1118698	0.000858933307905	SNP	0.314960319091255
chr1:1118930	1	1118930	0.000836820922367	SNP	0.312756276308363
chr1:1122234	1	1122234	0.000152224582663	SNP	0.226617054608127
chr1:1177427	1	1177427	0.000148155299681	SNP	0.225772880834362
chr1:1329540	1	1329540	0.000867345667449	SNP	0.315996901534622
chr1:1357878	1	1357878	0.000220811513164	SNP	0.2415152172111
chr1:1415864	1	1415864	0.000655397549293	SNP	0.294155052485145
chr1:1418342	1	1418342	0.000436481386382	SNP	0.275553469691821
chr1:1420796	1	1420796	0.000226971962465	SNP	0.242301375216382
chr1:1426150	1	1426150	0.000589307573246	SNP	0.29116778798498
chr1:1427246	1	1427246	0.000953002766132	SNP	0.325015660669984
chr1:1433142	1	1433142	0.000510099835311	SNP	0.286356230635862
chr1:1439670	1	1439670	3.64048538243e-06	SNP	0.0579832704983446
chr1:1440040	1	1440040	0.000358457166296	SNP	0.264976470412137
chr1:1440217	1	1440217	0.000793518952237	SNP	0.308142801911946
chr1:1440511	1	1440511	0.000896872184639	SNP	0.318991867808867
chr1:1440525	1	1440525	0.000645604121021	SNP	0.293686058255072
chr1:1440568	1	1440568	0.000225979365563	SNP	0.241898909175653
chr1:1458229	1	1458229	0.000692236915113	SNP	0.296984155896026
chr1:1498346	1	1498346	0.00030229046849	SNP	0.255487147408838
chr1:1498414	1	1498414	0.000568933147885	SNP	0.290173694631411
chr1:1498860	1	1498860	0.000314558593731	SNP	0.257683360896453
chr1:1501848	1	1501848	0.000293016846866	SNP	0.252841141546172
chr1:1501876	1	1501876	0.000370081146639	SNP	0.26670375852663
chr1:1501922	1	1501922	0.000334429707859	SNP	0.262110843768827
chr1:1501947	1	1501947	0.0003745139667	SNP	0.267129525417437
chr1:1501966	1	1501966	0.000334176195429	SNP	0.262110843768827
chr1:1501987	1	1501987	0.00031384794413	SNP	0.257612046996012
chr1:1502007	1	1502007	0.000326343393132	SNP	0.260350250543605
chr1:1502011	1	1502011	0.000333911136334	SNP	0.262110843768827
chr1:1502063	1	1502063	0.000433218736823	SNP	0.275243246865906
chr1:1507262	1	1507262	0.000855044725725	SNP	0.314434007976968
chr1:1508795	1	1508795	0.0001158490798	SNP	0.218474094456274
chr1:1510719	1	1510719	0.000182900268685	SNP	0.230663326126514
chr1:1513553	1	1513553	0.000772884474367	SNP	0.305849475274089
chr1:1513558	1	1513558	0.000768345871406	SNP	0.305339613071173
chr1:1513602	1	1513602	0.000916600191555	SNP	0.320738006023638
chr1:1513628	1	1513628	0.000971201593989	SNP	0.327099081208641
chr1:1515381	1	1515381	0.000827599195263	SNP	0.311751988340064
chr1:1515748	1	1515748	9.44110604455e-06	SNP	0.0890581627881048
chr1:1520691	1	1520691	0.000239197218029	SNP	0.243677626733571
chr1:1576037	1	1576037	0.000315594262389	SNP	0.257857494245644
chr1:1688904	1	1688904	0.000503138850262	SNP	0.284927907438454
chr1:1700883	1	1700883	0.000349628020813	SNP	0.264257482872317
chr1:1701009	1	1701009	0.000381541192436	SNP	0.268813121518401
chr1:1704168	1	1704168	0.000211971602234	SNP	0.23886298123812
chr1:1704406	1	1704406	0.000187703337867	SNP	0.231515003208618
chr1:1704666	1	1704666	0.000164986640406	SNP	0.227734559778914
chr1:1704672	1	1704672	0.00021675506104	SNP	0.240659857164623
chr1:1704686	1	1704686	0.000229497153513	SNP	0.242692736375858
chr1:1704751	1	1704751	0.00041122691217	SNP	0.272481104366887
chr1:1704754	1	1704754	0.000665624240158	SNP	0.294605405175543
chr1:1704865	1	1704865	0.000169247994148	SNP	0.227919496141065
chr1:1705727	1	1705727	0.000269775102951	SNP	0.250044159708112
chr1:1705806	1	1705806	0.00096354468224	SNP	0.326181329055461
chr1:1705839	1	1705839	0.000108376320802	SNP	0.214426464072493
chr1:1705848	1	1705848	9.66097840534e-05	SNP	0.207961787655185
chr1:1705865	1	1705865	9.74199368343e-05	SNP	0.208135876727489
chr1:1705870	1	1705870	0.000220277816149	SNP	0.2415152172111
chr1:1706013	1	1706013	0.000829313668151	SNP	0.31190897890649
chr1:1706136	1	1706136	0.000174303781414	SNP	0.22963643580618
chr1:1706155	1	1706155	0.000501859217731	SNP	0.28473787099128
chr1:1706202	1	1706202	0.000394093983836	SNP	0.270216128823483
chr1:1706314	1	1706314	0.000161864866155	SNP	0.227605290593922
chr1:1706430	1	1706430	0.000228365916221	SNP	0.24239442378492
chr1:1706815	1	1706815	0.000164972860907	SNP	0.227734559778914
chr1:1706955	1	1706955	0.000182413407493	SNP	0.230663326126514
chr1:1707078	1	1707078	0.000189515464783	SNP	0.23177336378746
chr1:1707309	1	1707309	0.000176031458621	SNP	0.230230929722673
chr1:1708757	1	1708757	0.000374811610337	SNP	0.267232496033067
chr1:1711697	1	1711697	0.000317743867113	SNP	0.258437973476168
chr1:1711736	1	1711736	0.000811729850088	SNP	0.310285047810112
chr1:1855277	1	1855277	0.000148012678942	SNP	0.225772880834362
chr1:1856344	1	1856344	0.000140715975062	SNP	0.22571902092211
chr1:1856431	1	1856431	0.000134400547783	SNP	0.22563975690108
chr1:1856676	1	1856676	0.00014167656829	SNP	0.22571902092211
chr1:1856881	1	1856881	4.6510183066e-05	SNP	0.166652483824273
chr1:1857277	1	1857277	0.000204721676006	SNP	0.236980150646621
chr1:1857318	1	1857318	0.000167720670238	SNP	0.227877289797637
chr1:1857344	1	1857344	0.000169194986534	SNP	0.227919496141065
chr1:1857357	1	1857357	0.000169666889546	SNP	0.228024498686455
chr1:1857657	1	1857657	0.00016908374422	SNP	0.227877289797637
chr1:1857846	1	1857846	0.000125978813474	SNP	0.222538087013974
chr1:1857865	1	1857865	0.000144084126583	SNP	0.225772880834362
chr1:1857898	1	1857898	0.000129251637641	SNP	0.224123718599497
chr1:1857959	1	1857959	6.57411017361e-05	SNP	0.185871378822009
chr1:1858036	1	1858036	1.85539873466e-05	SNP	0.116670764085317
chr1:1858061	1	1858061	0.000141528263603	SNP	0.22571902092211
chr1:1858125	1	1858125	0.000140843218001	SNP	0.22571902092211
chr1:1858156	1	1858156	0.000145169653841	SNP	0.225772880834362
chr1:1858411	1	1858411	0.000175244367098	SNP	0.230003667281913
chr1:1858418	1	1858418	0.000147833324963	SNP	0.225772880834362
chr1:1858474	1	1858474	0.000142797690104	SNP	0.22571902092211
chr1:1858476	1	1858476	0.000133577239832	SNP	0.225617354166983
chr1:1858627	1	1858627	0.000138047632683	SNP	0.22571902092211
chr1:1858861	1	1858861	0.000134051058069	SNP	0.22563975690108
chr1:1858881	1	1858881	0.000141766514413	SNP	0.22571902092211
chr1:1859230	1	1859230	0.000132582663802	SNP	0.225460717417723
chr1:1859732	1	1859732	0.000129162207345	SNP	0.224123718599497
chr1:1860320	1	1860320	0.00017758391216	SNP	0.230663326126514
chr1:1860613	1	1860613	0.000495326450612	SNP	0.283817907817811
chr1:1860711	1	1860711	6.14157718686e-05	SNP	0.18081421030575
chr1:1860790	1	1860790	0.00051714281998	SNP	0.28728296405712
chr1:1861932	1	1861932	0.000739149796727	SNP	0.301562834593705
chr1:1972863	1	1972863	0.000416741957473	SNP	0.273355989975508
chr1:2239361	1	2239361	0.000303711441798	SNP	0.255694834680821
chr1:2239468	1	2239468	0.000271937958108	SNP	0.250211640835988
chr1:2291087	1	2291087	0.000842232920323	SNP	0.313217575986299
chr1:2291335	1	2291335	0.000861474913257	SNP	0.315221633061318
chr1:2292680	1	2292680	0.000215991819292	SNP	0.240585548536328
chr1:2293038	1	2293038	0.00038694517594	SNP	0.269725892165544
chr1:2293957	1	2293957	0.000975992915398	SNP	0.327896435218708
chr1:2294182	1	2294182	0.000941035177911	SNP	0.323304422433108
chr1:2294505	1	2294505	0.0007206181776	SNP	0.299511443108178
chr1:2300722	1	2300722	0.000757082609266	SNP	0.303954811511693
chr1:2302155	1	2302155	0.000800240960342	SNP	0.309008471869685
chr1:2302788	1	2302788	0.000872080623759	SNP	0.316532293996112
chr1:2303094	1	2303094	0.000758377586182	SNP	0.304107594708867
chr1:2303174	1	2303174	0.000777679241189	SNP	0.306409687796193
chr1:2305248	1	2305248	0.000774064143413	SNP	0.30591779170517
chr1:2305447	1	2305447	0.000718403313064	SNP	0.299400778509097
chr1:2313531	1	2313531	0.000899766605798	SNP	0.319148089052814
chr1:2314526	1	2314526	0.000896217105098	SNP	0.318964565357362
chr1:2318539	1	2318539	0.000955216190356	SNP	0.32523013106258
chr1:2344535	1	2344535	0.000911248489103	SNP	0.320410898932156
chr1:2426277	1	2426277	0.000447775098263	SNP	0.276709251200131
chr1:2430463	1	2430463	0.000843446572584	SNP	0.313332240213504
chr1:2430546	1	2430546	9.52765429786e-05	SNP	0.20746122054022
chr1:2977391	1	2977391	0.000229097667946	SNP	0.242692736375858
chr1:3454223	1	3454223	0.000173674783079	SNP	0.22956994665996
chr1:5022179	1	5022179	0.000715884640063	SNP	0.299088583022017
chr1:5022207	1	5022207	0.000570618314312	SNP	0.290187707952926
chr1:5022308	1	5022308	0.000607178187954	SNP	0.292191286786531
chr1:5022372	1	5022372	0.000629338711738	SNP	0.293348954100316
chr1:5022389	1	5022389	0.000854436059756	SNP	0.31438232165771
chr1:5309036	1	5309036	0.000498961119127	SNP	0.28428953371428
chr1:5311302	1	5311302	0.000959070756172	SNP	0.325553975257285
chr1:5311311	1	5311311	0.000982552140225	SNP	0.328792580113166
chr1:5599815	1	5599815	0.00013325332478	SNP	0.225565096514885
chr1:5615835	1	5615835	0.000781968802062	SNP	0.306941680063249
chr1:5631136	1	5631136	0.000719970568329	SNP	0.299400778509097
chr1:5755082	1	5755082	0.000909551468561	SNP	0.320347094945155
chr1:5756442	1	5756442	0.000513319214698	SNP	0.286581777596341
chr1:5756472	1	5756472	1.00065616576e-05	SNP	0.0921382955116152
chr1:5756938	1	5756938	0.000173860038434	SNP	0.229610861679227
chr1:5757087	1	5757087	0.000208428044972	SNP	0.237833174414634
chr1:5757103	1	5757103	0.000738907994199	SNP	0.301556056575267
chr1:5758622	1	5758622	0.000162994834375	SNP	0.227726551010945
chr1:5759835	1	5759835	2.88198057953e-05	SNP	0.137328062941747
chr1:5764934	1	5764934	0.000310148747795	SNP	0.256810184537016
chr1:5766323	1	5766323	0.000786591536531	SNP	0.307511748337317
chr1:5766474	1	5766474	0.000918400161313	SNP	0.320781875707926
chr1:5766706	1	5766706	0.000429037340976	SNP	0.275112172923952
chr1:5766775	1	5766775	0.000811921071021	SNP	0.31028913392682
chr1:5766965	1	5766965	0.000701929502952	SNP	0.297709187535493
chr1:5766982	1	5766982	0.000686973631813	SNP	0.296495629781553
chr1:5766997	1	5766997	0.000733182672363	SNP	0.300852791200981
chr1:5767005	1	5767005	0.000893229327947	SNP	0.318791951947837
chr1:5767025	1	5767025	0.000709699056895	SNP	0.298757041558819
chr1:5767183	1	5767183	0.000710570339214	SNP	0.298818924980368
chr1:5767281	1	5767281	0.000692236655324	SNP	0.296984155896026
chr1:5767299	1	5767299	0.000743496156141	SNP	0.30214625901113
chr1:5767372	1	5767372	0.000894325204002	SNP	0.318813892872567
chr1:5767380	1	5767380	0.000932980130914	SNP	0.322205322798713
chr1:5767435	1	5767435	0.000576653857772	SNP	0.290554206525294
chr1:5770027	1	5770027	0.000713480794122	SNP	0.298902504332936
chr1:5770187	1	5770187	0.000974599520431	SNP	0.32775578272851
chr1:5770194	1	5770194	0.000643232960431	SNP	0.293674009441589
chr1:5770249	1	5770249	0.000668675608038	SNP	0.295021704572427
chr1:5770291	1	5770291	0.000696089704073	SNP	0.297194061415777
chr1:5770384	1	5770384	0.000750520269039	SNP	0.303256704543065
chr1:5770848	1	5770848	0.000695489628834	SNP	0.297194061415777
chr1:5771387	1	5771387	0.000708549678663	SNP	0.298683341224026
chr1:5772718	1	5772718	0.000985350683451	SNP	0.329008847786639
chr1:5772982	1	5772982	0.000104432616949	SNP	0.212329941422603
chr1:5773112	1	5773112	8.30583579024e-05	SNP	0.199993135544461
chr1:5773136	1	5773136	0.000467751649252	SNP	0.279815947084299
chr1:5773921	1	5773921	0.000176112800589	SNP	0.230286715254716
chr1:5774000	1	5774000	0.000196154326438	SNP	0.233873555427939
chr1:5776724	1	5776724	0.000926673281398	SNP	0.321373508167486
chr1:5777575	1	5777575	0.000801411434784	SNP	0.309190484466192
chr1:5777892	1	5777892	0.000474172315427	SNP	0.280954753291679
chr1:5777972	1	5777972	0.000935416475889	SNP	0.322592379328582
chr1:5778306	1	5778306	0.000863531557237	SNP	0.315405966146836
chr1:5809688	1	5809688	0.000390787720327	SNP	0.270045890363998
chr1:5812532	1	5812532	0.000825586132592	SNP	0.311706565808633
chr1:5826711	1	5826711	0.000371690090975	SNP	0.26670375852663
chr1:5827310	1	5827310	0.000322522393303	SNP	0.259843708795534
chr1:5827318	1	5827318	0.000354299004247	SNP	0.264772957203029
chr1:5827341	1	5827341	0.000182588479494	SNP	0.230663326126514
chr1:5829936	1	5829936	7.31106613741e-06	SNP	0.0774327373176849
chr1:5830497	1	5830497	7.03681144747e-06	SNP	0.0757409935979286
chr1:5833127	1	5833127	6.85297450211e-06	SNP	0.0751429347603417
chr1:5833128	1	5833128	8.93334726698e-06	SNP	0.0876003297139493
chr1:5834135	1	5834135	9.24006787026e-05	SNP	0.20552718183809
chr1:5834168	1	5834168	4.24483500466e-05	SNP	0.161239719040411
chr1:5834617	1	5834617	2.34907252902e-05	SNP	0.130431309915265
chr1:5834995	1	5834995	4.60341526876e-05	SNP	0.16582131779177
chr1:5837057	1	5837057	6.89600908387e-06	SNP	0.0751429347603417
chr1:5839624	1	5839624	0.000112047769073	SNP	0.216261408929084
chr1:5841603	1	5841603	4.47288495296e-05	SNP	0.163995582457677
chr1:5841783	1	5841783	4.60498382914e-05	SNP	0.16582131779177
chr1:5842600	1	5842600	0.000826365774836	SNP	0.311751988340064
chr1:5844722	1	5844722	0.000205777580848	SNP	0.237188330830615
chr1:5844981	1	5844981	0.000206951595263	SNP	0.237483119825227
chr1:5845053	1	5845053	0.000176632405063	SNP	0.230662118651816
chr1:5846553	1	5846553	3.90109225923e-06	SNP	0.0598459424891814
chr1:5848445	1	5848445	4.12421169201e-05	SNP	0.159611738810238
chr1:5849061	1	5849061	3.39308593694e-06	SNP	0.057539748313487
chr1:5850600	1	5850600	0.00036917473875	SNP	0.26670375852663
chr1:5850910	1	5850910	0.000363244126251	SNP	0.265586409317661
chr1:5851799	1	5851799	0.000224882716328	SNP	0.241898909175653
chr1:5853977	1	5853977	5.37730958962e-05	SNP	0.175609213850465
chr1:5855849	1	5855849	0.000475370520601	SNP	0.280959412195496
chr1:5858727	1	5858727	4.69791027503e-05	SNP	0.16694764581007
chr1:5859066	1	5859066	5.79039382386e-06	SNP	0.0690697321902825
chr1:5860352	1	5860352	6.92732076339e-06	SNP	0.0752428010195588
chr1:5861195	1	5861195	4.39307027511e-05	SNP	0.163021085199161
chr1:5861256	1	5861256	6.77712922988e-05	SNP	0.187687109094452
chr1:5861722	1	5861722	4.67108660692e-05	SNP	0.166652483824273
chr1:5862410	1	5862410	5.10563434767e-05	SNP	0.174233568341779
chr1:5863521	1	5863521	0.000311408025275	SNP	0.256810184537016
chr1:5864181	1	5864181	0.000188730394619	SNP	0.231576668510299
chr1:5865352	1	5865352	6.10718042313e-05	SNP	0.18081421030575
chr1:5868217	1	5868217	6.88722552148e-06	SNP	0.0751429347603417
chr1:5868562	1	5868562	7.87886451115e-06	SNP	0.0815365773988767
chr1:5868571	1	5868571	9.59977402926e-05	SNP	0.207961787655185
chr1:5869026	1	5869026	0.000107579850822	SNP	0.214141321472953
chr1:5869548	1	5869548	8.74902258553e-05	SNP	0.202887814440751
chr1:5878509	1	5878509	1.12427360816e-05	SNP	0.0961744385914358
chr1:5879382	1	5879382	8.17709770377e-06	SNP	0.0836289063659705
chr1:5879494	1	5879494	6.15528648999e-06	SNP	0.0714886725895697
chr1:5879521	1	5879521	4.10653220446e-06	SNP	0.0614147058519557
chr1:5880202	1	5880202	5.54655449038e-06	SNP	0.0678706910655904
chr1:5881010	1	5881010	5.4161973665e-06	SNP	0.067798760229671
chr1:5882068	1	5882068	8.68365939936e-05	SNP	0.202887814440751
chr1:5882095	1	5882095	8.22617289254e-05	SNP	0.199351017164842
chr1:5884362	1	5884362	6.87627512068e-06	SNP	0.0751429347603417
chr1:5884879	1	5884879	0.000110850967636	SNP	0.215413395706432
chr1:5885351	1	5885351	4.1745352859e-05	SNP	0.160101954810178
chr1:5886820	1	5886820	4.59619212519e-06	SNP	0.0624603306544853
chr1:5886830	1	5886830	0.000431436093225	SNP	0.275243246865906
chr1:5887610	1	5887610	0.000218135470996	SNP	0.241228407149815
chr1:5887742	1	5887742	0.000118454419674	SNP	0.220071758252982
chr1:5887762	1	5887762	0.000116088806763	SNP	0.218474094456274
chr1:5888309	1	5888309	0.000101631769869	SNP	0.21026638199157
chr1:5890122	1	5890122	0.000121404723934	SNP	0.221137312096276
chr1:5890904	1	5890904	0.000513879583395	SNP	0.286581777596341
chr1:5891379	1	5891379	0.000119416848694	SNP	0.220699313441155
chr1:5891408	1	5891408	2.89978193229e-05	SNP	0.137328062941747
chr1:5891626	1	5891626	3.15163458057e-05	SNP	0.141009944548338
chr1:5892146	1	5892146	0.000133876757903	SNP	0.225617354166983
chr1:5896281	1	5896281	0.000279565907174	SNP	0.250831438403198
chr1:5896337	1	5896337	0.00043288399912	SNP	0.275243246865906
chr1:5897383	1	5897383	0.000167105445447	SNP	0.227877289797637
chr1:5899515	1	5899515	7.23782453256e-05	SNP	0.190793830744957
chr1:5900339	1	5900339	0.000195615772429	SNP	0.233873555427939
chr1:5902146	1	5902146	7.97586645805e-06	SNP	0.0819935188923388
chr1:5903029	1	5903029	7.65783959132e-05	SNP	0.193751413563387
chr1:5903223	1	5903223	0.000110568129862	SNP	0.21540053134714
chr1:5904741	1	5904741	9.97931005685e-05	SNP	0.208860770188664
chr1:5904820	1	5904820	3.02670582349e-05	SNP	0.138602827742994
chr1:5905159	1	5905159	0.000602225102099	SNP	0.291744234507706
chr1:5905178	1	5905178	0.000680516199782	SNP	0.295964370184116
chr1:5906046	1	5906046	2.0067166654e-05	SNP	0.120482750751142
chr1:5907885	1	5907885	0.000118880936742	SNP	0.220380491793913
chr1:5908023	1	5908023	0.000116587202634	SNP	0.218716850709541
chr1:5909174	1	5909174	0.000104549394624	SNP	0.212329941422603
chr1:6055282	1	6055282	0.000152215390353	SNP	0.226617054608127
chr1:6055308	1	6055308	0.000227576139585	SNP	0.242363174833017
chr1:6055312	1	6055312	0.000201656568998	SNP	0.236095139906166
chr1:6055324	1	6055324	0.00017132035142	SNP	0.228487415320441
chr1:6055325	1	6055325	0.000185331662799	SNP	0.230685483183549
chr1:6055426	1	6055426	0.000240692222347	SNP	0.24410583599694
chr1:6055468	1	6055468	0.00022951844348	SNP	0.242692736375858
chr1:6055627	1	6055627	0.000233995568165	SNP	0.243259758873189
chr1:6055878	1	6055878	0.000459888470548	SNP	0.278312804965306
chr1:6057542	1	6057542	0.000159312515414	SNP	0.226969856417146
chr1:6057586	1	6057586	0.000127169720027	SNP	0.223505184562313
chr1:6057730	1	6057730	0.00014719492032	SNP	0.225772880834362
chr1:6057792	1	6057792	0.000184530636026	SNP	0.230663326126514
chr1:6057794	1	6057794	0.000223060053246	SNP	0.241814920150408
chr1:6057846	1	6057846	0.000172459764043	SNP	0.228990487310154
chr1:6057849	1	6057849	0.000153686304326	SNP	0.22686039033391
chr1:6058069	1	6058069	0.000141648064187	SNP	0.22571902092211
chr1:6058259	1	6058259	6.8948365202e-05	SNP	0.187981336576082
chr1:6058333	1	6058333	0.000260302767997	SNP	0.248978884806918
chr1:6058491	1	6058491	5.69622238738e-05	SNP	0.17746864843059
chr1:6062102	1	6062102	0.000328385752084	SNP	0.261107758709184
chr1:6062974	1	6062974	0.000155564141672	SNP	0.226969856417146
chr1:6062977	1	6062977	0.000135086889635	SNP	0.22563975690108
chr1:6062989	1	6062989	0.000166079626158	SNP	0.227877289797637
chr1:6063061	1	6063061	0.000151407079082	SNP	0.226491786422168
chr1:6063092	1	6063092	0.000163558698329	SNP	0.227726551010945
chr1:6063105	1	6063105	0.00013687638302	SNP	0.22563975690108
chr1:6063114	1	6063114	0.000132141546682	SNP	0.225102439580199
chr1:6063315	1	6063315	0.000154131215503	SNP	0.226881776204092
chr1:6063332	1	6063332	0.000940322118069	SNP	0.323221086272422
chr1:6063421	1	6063421	0.00015927837509	SNP	0.226969856417146
chr1:6063438	1	6063438	0.000387605283365	SNP	0.269848797958102
chr1:6063580	1	6063580	0.000166188387272	SNP	0.227877289797637
chr1:6063609	1	6063609	0.000142976131216	SNP	0.22571902092211
chr1:6063636	1	6063636	0.000153538163977	SNP	0.22686039033391
chr1:6063667	1	6063667	0.000161563209995	SNP	0.227510605235502
chr1:6063715	1	6063715	0.000143019310157	SNP	0.22571902092211
chr1:6063726	1	6063726	0.000155505250623	SNP	0.226969856417146
chr1:6063761	1	6063761	0.000152122687341	SNP	0.226617054608127
chr1:6063778	1	6063778	0.000157524831974	SNP	0.226969856417146
chr1:6063780	1	6063780	0.000137690663836	SNP	0.22571902092211
chr1:6063818	1	6063818	0.000160536381941	SNP	0.227079513411443
chr1:6064062	1	6064062	0.000141567331872	SNP	0.22571902092211
chr1:6064085	1	6064085	0.00017882863589	SNP	0.230663326126514
chr1:6064088	1	6064088	0.000156155243501	SNP	0.226969856417146
chr1:6064103	1	6064103	0.000174517616832	SNP	0.22971477577604
chr1:6064134	1	6064134	6.61469374108e-05	SNP	0.185871378822009
chr1:6064203	1	6064203	0.000131028725886	SNP	0.22499420656599
chr1:6064293	1	6064293	0.000142821804659	SNP	0.22571902092211
chr1:6064539	1	6064539	0.000277883958882	SNP	0.250831438403198
chr1:6064596	1	6064596	0.000314052965629	SNP	0.257612046996012
chr1:6064649	1	6064649	0.000304023547031	SNP	0.25573612595461
chr1:6064654	1	6064654	3.45429304826e-06	SNP	0.0578191839742069
chr1:6064735	1	6064735	0.000281205324222	SNP	0.251034872223042
chr1:6064739	1	6064739	0.000303682022072	SNP	0.255694834680821
chr1:6064798	1	6064798	0.000278525773585	SNP	0.250831438403198
chr1:6064857	1	6064857	0.000259481972666	SNP	0.248836051616158
chr1:6064879	1	6064879	0.000267866020387	SNP	0.24962549750383
chr1:6064949	1	6064949	0.000318788565042	SNP	0.258850123741318
chr1:6065027	1	6065027	0.000277983568007	SNP	0.250831438403198
chr1:6065076	1	6065076	0.000301315828786	SNP	0.255415112379447
chr1:6065106	1	6065106	0.000275779251415	SNP	0.250631795195304
chr1:6065287	1	6065287	0.000293428850686	SNP	0.252906664913742
chr1:6065297	1	6065297	0.000284559473761	SNP	0.251463538277775
chr1:6065509	1	6065509	0.000302155756579	SNP	0.255487147408838
chr1:6065523	1	6065523	0.000284058664062	SNP	0.251418678733265
chr1:6065524	1	6065524	0.000281174672357	SNP	0.251034872223042
chr1:6065534	1	6065534	0.000310867127239	SNP	0.256810184537016
chr1:6065538	1	6065538	0.000300492891699	SNP	0.255259727159666
chr1:6065732	1	6065732	0.000301904264772	SNP	0.255487147408838
chr1:6065748	1	6065748	0.00029694709024	SNP	0.254406516997103
chr1:6065800	1	6065800	0.000297290649222	SNP	0.254473698014193
chr1:6065819	1	6065819	0.000341457158019	SNP	0.263129298412808
chr1:6065851	1	6065851	0.000305399682677	SNP	0.255846475379538
chr1:6065855	1	6065855	0.000316232484242	SNP	0.257918702837373
chr1:6065857	1	6065857	0.000309064601744	SNP	0.256558599254595
chr1:6065866	1	6065866	0.000301936468409	SNP	0.255487147408838
chr1:6065872	1	6065872	0.000269123051573	SNP	0.249748080000892
chr1:6065897	1	6065897	0.00031267757775	SNP	0.257338432386333
chr1:6065916	1	6065916	0.000297397306863	SNP	0.254473698014193
chr1:6065954	1	6065954	0.000319319744577	SNP	0.258981713925844
chr1:6066020	1	6066020	0.000322567898971	SNP	0.259843708795534
chr1:6066055	1	6066055	0.000310182798163	SNP	0.256810184537016
chr1:6066056	1	6066056	0.000305357731631	SNP	0.255846475379538
chr1:6066058	1	6066058	0.00031002686593	SNP	0.256810184537016
chr1:6066061	1	6066061	0.000299189671256	SNP	0.255088258124984
chr1:6066064	1	6066064	0.000280648398175	SNP	0.251034872223042
chr1:6066076	1	6066076	0.000307809603331	SNP	0.256370920862437
chr1:6066100	1	6066100	0.000284081988286	SNP	0.251418678733265
chr1:6066117	1	6066117	0.000303418055706	SNP	0.255694834680821
chr1:6066128	1	6066128	0.000289427807608	SNP	0.252324099544654
chr1:6066273	1	6066273	0.00028586024513	SNP	0.251617970895903
chr1:6066294	1	6066294	0.000289708628604	SNP	0.252324099544654
chr1:6066305	1	6066305	0.000334905484846	SNP	0.262110843768827
chr1:6066318	1	6066318	0.000646456045417	SNP	0.293686058255072
chr1:6066322	1	6066322	0.000629837909655	SNP	0.293416103323094
chr1:6066323	1	6066323	0.000686669911918	SNP	0.296457204033776
chr1:6066344	1	6066344	0.000637284683886	SNP	0.293659124923098
chr1:6066519	1	6066519	0.000300465384483	SNP	0.255259727159666
chr1:6066563	1	6066563	0.000267035729344	SNP	0.24962549750383
chr1:6066593	1	6066593	0.000275379541419	SNP	0.250631795195304
chr1:6094884	1	6094884	4.74042544298e-05	SNP	0.168153371379302
chr1:6094887	1	6094887	4.81386053275e-05	SNP	0.169345382836136
chr1:6095022	1	6095022	3.67558176327e-05	SNP	0.151551901910161
chr1:6096720	1	6096720	0.000967838182923	SNP	0.326613121805593
chr1:6103504	1	6103504	7.52475325663e-05	SNP	0.192763870905612
chr1:6103535	1	6103535	0.00016089307084	SNP	0.227268473269788
chr1:6103537	1	6103537	0.000140920403984	SNP	0.22571902092211
chr1:6107431	1	6107431	0.000153207691959	SNP	0.226724681040758
chr1:6107480	1	6107480	0.000161258503803	SNP	0.227344583823036
chr1:6107505	1	6107505	0.000247025483449	SNP	0.245344630620221
chr1:6107586	1	6107586	6.76272573217e-05	SNP	0.187687109094452
chr1:6107799	1	6107799	0.000269270675007	SNP	0.249814294714812
chr1:6108001	1	6108001	0.000125810566404	SNP	0.222508788305392
chr1:6108024	1	6108024	0.000125763368892	SNP	0.222508788305392
chr1:6108088	1	6108088	9.95340569183e-05	SNP	0.208860770188664
chr1:6108116	1	6108116	0.000332342771308	SNP	0.262010985438678
chr1:6108197	1	6108197	0.000178757498471	SNP	0.230663326126514
chr1:6108356	1	6108356	6.972189863e-05	SNP	0.188971843385864
chr1:6108413	1	6108413	0.000162055624641	SNP	0.227605290593922
chr1:6108483	1	6108483	0.000115255080753	SNP	0.217981649921686
chr1:6108497	1	6108497	0.000130064037121	SNP	0.224397673658258
chr1:6108631	1	6108631	0.000193110495528	SNP	0.232784741639247
chr1:6108638	1	6108638	0.000191325030152	SNP	0.232173684708838
chr1:6109006	1	6109006	0.000221118043973	SNP	0.2415152172111
chr1:6109223	1	6109223	0.000226096502406	SNP	0.241898909175653
chr1:6109305	1	6109305	0.00023782404115	SNP	0.243677626733571
chr1:6109313	1	6109313	0.000127289297998	SNP	0.223505184562313
chr1:6109335	1	6109335	0.000264241592846	SNP	0.249493193463316
chr1:6109446	1	6109446	0.000266005757621	SNP	0.24962549750383
chr1:6109992	1	6109992	0.000318355089613	SNP	0.258736361721771
chr1:6110005	1	6110005	3.631697248e-06	SNP	0.0579832704983446
chr1:6110031	1	6110031	1.48381092031e-06	SNP	0.0441599713043662
chr1:6110044	1	6110044	1.42352319236e-06	SNP	0.0430109005884432
chr1:6110074	1	6110074	1.79365336288e-05	SNP	0.115336551022804
chr1:6110127	1	6110127	2.49778343988e-06	SNP	0.0478051415075274
chr1:6110143	1	6110143	2.54604919369e-06	SNP	0.0483534291503578
chr1:6110157	1	6110157	1.95163695296e-05	SNP	0.120047564410112
chr1:6110177	1	6110177	1.40075720744e-05	SNP	0.104350924632554
chr1:6110186	1	6110186	1.50414746081e-07	SNP	0.0328266449335334
chr1:6110308	1	6110308	5.74316584495e-05	SNP	0.177675074009603
chr1:6110321	1	6110321	5.84720740885e-05	SNP	0.177827591104112
chr1:6110322	1	6110322	4.32703643016e-05	SNP	0.162003240595683
chr1:6110337	1	6110337	6.34793944988e-05	SNP	0.182710058352686
chr1:6110373	1	6110373	2.49901972185e-05	SNP	0.131776495697415
chr1:6110385	1	6110385	0.000238913593999	SNP	0.243677626733571
chr1:6110394	1	6110394	0.000271875667746	SNP	0.250211640835988
chr1:6110446	1	6110446	0.000216611647987	SNP	0.240590383612464
chr1:6110465	1	6110465	0.000229733496399	SNP	0.242692736375858
chr1:6111574	1	6111574	0.000686296007132	SNP	0.296361712394535
chr1:6111576	1	6111576	0.000688952057318	SNP	0.296632078783623
chr1:6111599	1	6111599	0.000656447879726	SNP	0.294204755536228
chr1:6111602	1	6111602	0.000697215871076	SNP	0.297320110675297
chr1:6115721	1	6115721	0.000223076756948	SNP	0.241814920150408
chr1:6115838	1	6115838	0.000215286789037	SNP	0.240510133505485
chr1:6115842	1	6115842	0.000197898546031	SNP	0.234462390113838
chr1:6116331	1	6116331	0.000239486152037	SNP	0.243677626733571
chr1:6116496	1	6116496	0.000230155739304	SNP	0.242692736375858
chr1:6116507	1	6116507	0.000216537863955	SNP	0.240585548536328
chr1:6116679	1	6116679	0.000256101210036	SNP	0.248368476213066
chr1:6116880	1	6116880	0.000209098791535	SNP	0.238043983811209
chr1:6116907	1	6116907	0.000216468544858	SNP	0.240585548536328
chr1:6117290	1	6117290	0.000246384304709	SNP	0.245117461926823
chr1:6117414	1	6117414	0.000286472507429	SNP	0.251658817868571
chr1:6117415	1	6117415	0.000167620064998	SNP	0.227877289797637
chr1:6117496	1	6117496	0.00024509395841	SNP	0.244824529152343
chr1:6117676	1	6117676	0.000218361375349	SNP	0.241228407149815
chr1:6117787	1	6117787	0.000234774917708	SNP	0.243427560988359
chr1:6117810	1	6117810	0.000218311011396	SNP	0.241228407149815
chr1:6117882	1	6117882	0.00021878848685	SNP	0.24123454154122
chr1:6117911	1	6117911	0.000238209108225	SNP	0.243677626733571
chr1:6117938	1	6117938	0.000287276654269	SNP	0.251844545590417
chr1:6117943	1	6117943	0.000198436198504	SNP	0.234539174518438
chr1:6117958	1	6117958	0.000122144317749	SNP	0.221521001659157
chr1:6117984	1	6117984	0.00023510155804	SNP	0.243523478639563
chr1:6118180	1	6118180	0.000189990155755	SNP	0.231775077701897
chr1:6118284	1	6118284	0.000217590122289	SNP	0.241047238558042
chr1:6118298	1	6118298	0.000224778077498	SNP	0.241898909175653
chr1:6118306	1	6118306	0.000224024062324	SNP	0.241898909175653
chr1:6118363	1	6118363	0.000168302562487	SNP	0.227877289797637
chr1:6118365	1	6118365	0.000140303861547	SNP	0.22571902092211
chr1:6118370	1	6118370	0.00013846091317	SNP	0.22571902092211
chr1:6118540	1	6118540	0.000344873994183	SNP	0.263991999109199
chr1:6118826	1	6118826	1.53201749507e-07	SNP	0.0328266449335334
chr1:6119298	1	6119298	1.34113943035e-07	SNP	0.0328266449335334
chr1:6119646	1	6119646	0.000227316457399	SNP	0.242363174833017
chr1:6119705	1	6119705	0.000257591702291	SNP	0.248687127062115
chr1:6119708	1	6119708	0.000244391344531	SNP	0.244824529152343
chr1:6119749	1	6119749	0.000224528548464	SNP	0.241898909175653
chr1:6119780	1	6119780	0.000223830280236	SNP	0.241898909175653
chr1:6120022	1	6120022	0.000261108072768	SNP	0.249107591524417
chr1:6120049	1	6120049	0.000219945047828	SNP	0.2415152172111
chr1:6120055	1	6120055	0.000286588836461	SNP	0.251658817868571
chr1:6120139	1	6120139	0.000455138537215	SNP	0.277581194252083
chr1:6120171	1	6120171	0.000592970720493	SNP	0.291318171073909
chr1:6120173	1	6120173	0.000179312507102	SNP	0.230663326126514
chr1:6120204	1	6120204	0.000220978707943	SNP	0.2415152172111
chr1:6120219	1	6120219	0.000212006532986	SNP	0.23886298123812
chr1:6120331	1	6120331	0.0004516830317	SNP	0.277138898418402
chr1:6120364	1	6120364	0.000484720007294	SNP	0.282014047414921
chr1:6120658	1	6120658	9.22315852266e-07	SNP	0.0345273115820391
chr1:6120663	1	6120663	0.000228698848409	SNP	0.242553216681073
chr1:6120774	1	6120774	0.000252203644018	SNP	0.247269949177857
chr1:6120866	1	6120866	0.000226365068484	SNP	0.242029555620262
chr1:6120993	1	6120993	0.000131578097061	SNP	0.22499420656599
chr1:6121150	1	6121150	0.000735552362002	SNP	0.301192004035455
chr1:6121157	1	6121157	0.00092809660496	SNP	0.321507930981706
chr1:6121189	1	6121189	0.000461904710207	SNP	0.278750242118355
chr1:6121251	1	6121251	1.67481292058e-05	SNP	0.112642750666151
chr1:6121304	1	6121304	6.58054597005e-06	SNP	0.0742139195403657
chr1:6122348	1	6122348	0.000255390670838	SNP	0.248263121136216
chr1:6122564	1	6122564	0.000219442357439	SNP	0.241392149198973
chr1:6122598	1	6122598	0.000230512022948	SNP	0.242692736375858
chr1:6122612	1	6122612	0.000222354799323	SNP	0.241648432291023
chr1:6122633	1	6122633	0.000215261627224	SNP	0.240510133505485
chr1:6122697	1	6122697	0.000236255324325	SNP	0.243677626733571
chr1:6122947	1	6122947	0.000237393766384	SNP	0.243677626733571
chr1:6122959	1	6122959	0.000224632518914	SNP	0.241898909175653
chr1:6123183	1	6123183	7.87470222855e-07	SNP	0.0328266449335334
chr1:6123444	1	6123444	0.000223228774814	SNP	0.241898909175653
chr1:6123535	1	6123535	0.000211867416501	SNP	0.238841870377209
chr1:6123707	1	6123707	9.01958391311e-07	SNP	0.0341953510141517
chr1:6123756	1	6123756	6.45978629863e-07	SNP	0.0328266449335334
chr1:6123810	1	6123810	0.000230454733458	SNP	0.242692736375858
chr1:6123950	1	6123950	0.000235120397325	SNP	0.243523478639563
chr1:6124083	1	6124083	0.000267116913606	SNP	0.24962549750383
chr1:6124385	1	6124385	0.000231036802004	SNP	0.242806773610434
chr1:6124386	1	6124386	1.13517784633e-06	SNP	0.0384050282601394
chr1:6124397	1	6124397	0.00022380615434	SNP	0.241898909175653
chr1:6124398	1	6124398	1.01696554977e-06	SNP	0.0365138067555163
chr1:6124460	1	6124460	0.000233460956266	SNP	0.243259758873189
chr1:6124581	1	6124581	0.000193098407533	SNP	0.232784741639247
chr1:6124749	1	6124749	8.82479949125e-05	SNP	0.203028200880977
chr1:6124772	1	6124772	8.83873580252e-05	SNP	0.203049981771456
chr1:6124948	1	6124948	7.43987411018e-05	SNP	0.192261389736069
chr1:6124960	1	6124960	6.88868313499e-05	SNP	0.187940469376749
chr1:6124976	1	6124976	7.6790599401e-05	SNP	0.193751413563387
chr1:6125069	1	6125069	1.43570130859e-06	SNP	0.0431597699491809
chr1:6125319	1	6125319	9.86070692221e-08	SNP	0.0328266449335334
chr1:6125340	1	6125340	7.18515930594e-09	SNP	0.00589181558476685
chr1:6125400	1	6125400	8.53211971671e-09	SNP	0.00589181558476685
chr1:6125409	1	6125409	0.000209318420698	SNP	0.238146549215101
chr1:6125418	1	6125418	6.80819510261e-09	SNP	0.00589181558476685
chr1:6125462	1	6125462	7.66126434636e-09	SNP	0.00589181558476685
chr1:6125497	1	6125497	7.58680507062e-09	SNP	0.00589181558476685
chr1:6125506	1	6125506	0.000231296190671	SNP	0.242806773610434
chr1:6125512	1	6125512	6.70058167747e-09	SNP	0.00589181558476685
chr1:6125518	1	6125518	9.89848956748e-09	SNP	0.00589181558476685
chr1:6125525	1	6125525	7.52488780693e-09	SNP	0.00589181558476685
chr1:6125532	1	6125532	7.21222765915e-09	SNP	0.00589181558476685
chr1:6125556	1	6125556	1.55255775109e-06	SNP	0.0444149226170601
chr1:6125583	1	6125583	1.5473604992e-06	SNP	0.0444149226170601
chr1:6125606	1	6125606	1.28947453842e-06	SNP	0.0406050358653292
chr1:6125612	1	6125612	0.000193119167502	SNP	0.232784741639247
chr1:6125619	1	6125619	1.75560516218e-05	SNP	0.114529456852754
chr1:6125660	1	6125660	1.64274597056e-06	SNP	0.0456916511568605
chr1:6125949	1	6125949	8.1923854585e-05	SNP	0.199073976906351
chr1:6126779	1	6126779	1.58485073397e-05	SNP	0.110074762872968
chr1:6126957	1	6126957	3.0172860516e-06	SNP	0.0531349162009392
chr1:6126959	1	6126959	4.40368490039e-06	SNP	0.0615604064699325
chr1:6127056	1	6127056	3.82870005375e-06	SNP	0.0591930652515136
chr1:6127212	1	6127212	4.15480680642e-06	SNP	0.0615604064699325
chr1:6127344	1	6127344	0.000997427805907	SNP	0.330600662164409
chr1:6127481	1	6127481	0.000998089604324	SNP	0.330709523055704
chr1:6127500	1	6127500	1.80341735206e-05	SNP	0.115452413252459
chr1:6128640	1	6128640	6.65634853434e-06	SNP	0.0746017009848695
chr1:6128723	1	6128723	6.30927779144e-06	SNP	0.0727796835532703
chr1:6128774	1	6128774	5.40841867335e-06	SNP	0.067798760229671
chr1:6128801	1	6128801	5.58509547974e-06	SNP	0.0678706910655904
chr1:6128980	1	6128980	6.13315719327e-06	SNP	0.0714403232340467
chr1:6129034	1	6129034	4.1280975765e-05	SNP	0.159658317962662
chr1:6129517	1	6129517	0.000345460999604	SNP	0.264131759010907
chr1:6129793	1	6129793	0.00048029242835	SNP	0.281362269154957
chr1:6129844	1	6129844	0.000118883948061	SNP	0.220380491793913
chr1:6130195	1	6130195	0.000385745923946	SNP	0.269412970831699
chr1:6130379	1	6130379	6.40755672379e-05	SNP	0.183538480322144
chr1:6130384	1	6130384	8.64544413878e-06	SNP	0.0859094031457086
chr1:6130436	1	6130436	6.31362835751e-05	SNP	0.182357874332631
chr1:6130467	1	6130467	0.000276773933324	SNP	0.250831438403198
chr1:6130492	1	6130492	5.83085312311e-05	SNP	0.177827591104112
chr1:6130521	1	6130521	0.000222160215522	SNP	0.2415152172111
chr1:6130549	1	6130549	7.47456075363e-05	SNP	0.19234914429963
chr1:6132570	1	6132570	6.39372275705e-06	SNP	0.0730459753594146
chr1:6132638	1	6132638	8.88970490001e-06	SNP	0.0875191693140283
chr1:6132674	1	6132674	7.24760643466e-06	SNP	0.0768974530870256
chr1:6132681	1	6132681	5.66798336134e-06	SNP	0.0681559197550552
chr1:6132729	1	6132729	9.27007914048e-06	SNP	0.0885677496836168
chr1:6132746	1	6132746	1.46505949867e-05	SNP	0.10598694459868
chr1:6132760	1	6132760	2.35265387127e-05	SNP	0.130442909482198
chr1:6132775	1	6132775	2.40825509124e-05	SNP	0.131028382628127
chr1:6132788	1	6132788	1.82392811225e-05	SNP	0.115940832213767
chr1:6132800	1	6132800	0.000903808359201	SNP	0.319491962188087
chr1:6132825	1	6132825	3.71478832632e-05	SNP	0.152256812010055
chr1:6132835	1	6132835	2.82884340607e-05	SNP	0.136459120370501
chr1:6132909	1	6132909	0.000519939781263	SNP	0.287596420601353
chr1:6132927	1	6132927	0.000386635040677	SNP	0.269666981269954
chr1:6132938	1	6132938	0.000348240948321	SNP	0.264257482872317
chr1:6132940	1	6132940	1.06745343513e-05	SNP	0.0940349076451967
chr1:6132944	1	6132944	1.04307721034e-05	SNP	0.0938717816624231
chr1:6132950	1	6132950	1.19059291703e-05	SNP	0.096986482557618
chr1:6132963	1	6132963	0.000142746358762	SNP	0.22571902092211
chr1:6132964	1	6132964	0.000138783633985	SNP	0.22571902092211
chr1:6132972	1	6132972	2.5756665675e-05	SNP	0.132506290775596
chr1:6133008	1	6133008	4.29669434135e-05	SNP	0.161829073678699
chr1:6133039	1	6133039	0.000118244917033	SNP	0.219914873166586
chr1:6133048	1	6133048	0.000112052779611	SNP	0.216261408929084
chr1:6133050	1	6133050	0.000133197702211	SNP	0.225565096514885
chr1:6139290	1	6139290	4.43074274971e-05	SNP	0.163499564290382
chr1:6139398	1	6139398	4.10713391384e-05	SNP	0.159469239699369
chr1:6139405	1	6139405	4.09931031845e-05	SNP	0.159469239699369
chr1:6139431	1	6139431	3.57626475581e-05	SNP	0.150168034184464
chr1:6139466	1	6139466	4.16864653549e-05	SNP	0.159979188578113
chr1:6139469	1	6139469	3.85660091549e-05	SNP	0.154270179189607
chr1:6139496	1	6139496	3.98214227194e-05	SNP	0.157283706505012
chr1:6139503	1	6139503	4.14505392069e-05	SNP	0.159795292830667
chr1:6139505	1	6139505	4.11994269221e-05	SNP	0.159550262397215
chr1:6139535	1	6139535	7.52567573319e-05	SNP	0.192763870905612
chr1:6139538	1	6139538	6.58917704773e-05	SNP	0.185871378822009
chr1:6139559	1	6139559	5.71196409201e-05	SNP	0.177547819229018
chr1:6139563	1	6139563	4.44191284599e-05	SNP	0.16350846006603
chr1:6139564	1	6139564	5.07720709713e-05	SNP	0.173882278136938
chr1:6139571	1	6139571	4.76126063909e-05	SNP	0.16829068730781
chr1:6139590	1	6139590	2.76235498618e-05	SNP	0.136223625152238
chr1:6139594	1	6139594	5.28519742856e-05	SNP	0.175542173961284
chr1:6139606	1	6139606	3.97004628659e-05	SNP	0.157014328230921
chr1:6139639	1	6139639	3.76579896077e-05	SNP	0.15314543727865
chr1:6139694	1	6139694	0.000129253570867	SNP	0.224123718599497
chr1:6139840	1	6139840	4.94568336356e-05	SNP	0.171051013985278
chr1:6139841	1	6139841	4.67291533423e-05	SNP	0.166652483824273
chr1:6139848	1	6139848	4.06767350674e-05	SNP	0.159139680688284
chr1:6139862	1	6139862	4.298413613e-05	SNP	0.161829073678699
chr1:6139864	1	6139864	4.10680346148e-05	SNP	0.159469239699369
chr1:6139880	1	6139880	4.09318349297e-05	SNP	0.159469239699369
chr1:6139954	1	6139954	4.22477539395e-05	SNP	0.160888447962628
chr1:6139968	1	6139968	3.46737789099e-05	SNP	0.147889111557815
chr1:6140052	1	6140052	0.000802742323647	SNP	0.309348408479737
chr1:6140083	1	6140083	4.334660354e-05	SNP	0.162003240595683
chr1:6140224	1	6140224	3.71584542466e-05	SNP	0.152256812010055
chr1:6140267	1	6140267	4.43087525875e-05	SNP	0.163499564290382
chr1:6140510	1	6140510	4.16203061835e-05	SNP	0.15994141677133
chr1:6140518	1	6140518	1.76338550591e-05	SNP	0.114529456852754
chr1:6140556	1	6140556	1.28293704596e-05	SNP	0.0994315801254403
chr1:6140601	1	6140601	4.43959245417e-05	SNP	0.16350846006603
chr1:6140661	1	6140661	0.000256151795432	SNP	0.248368476213066
chr1:6140674	1	6140674	0.000228845471355	SNP	0.242633146042335
chr1:6140699	1	6140699	4.54475615854e-05	SNP	0.165024705822447
chr1:6140778	1	6140778	0.000318857596985	SNP	0.258850123741318
chr1:6140783	1	6140783	0.000166865437713	SNP	0.227877289797637
chr1:6140961	1	6140961	0.000164212440485	SNP	0.227734559778914
chr1:6141514	1	6141514	0.000234685634829	SNP	0.243427560988359
chr1:6141525	1	6141525	4.1622881377e-05	SNP	0.15994141677133
chr1:6141569	1	6141569	4.09362382258e-05	SNP	0.159469239699369
chr1:6141582	1	6141582	0.000299533671984	SNP	0.255173236743814
chr1:6141592	1	6141592	0.000331658274744	SNP	0.261965418190904
chr1:6141602	1	6141602	0.000302119021189	SNP	0.255487147408838
chr1:6141635	1	6141635	0.000341197186708	SNP	0.263129298412808
chr1:6141668	1	6141668	4.81845067073e-05	SNP	0.169398900890104
chr1:6141844	1	6141844	6.8770253819e-06	SNP	0.0751429347603417
chr1:6141861	1	6141861	0.000800062757709	SNP	0.309008471869685
chr1:6142102	1	6142102	0.000992226321643	SNP	0.329909196419952
chr1:6142299	1	6142299	3.67290043339e-05	SNP	0.151551901910161
chr1:6142425	1	6142425	0.000292841439016	SNP	0.252837191634043
chr1:6143479	1	6143479	0.000302271766008	SNP	0.255487147408838
chr1:6143485	1	6143485	0.000237970929248	SNP	0.243677626733571
chr1:6146470	1	6146470	0.000794710152168	SNP	0.308342762446131
chr1:6149880	1	6149880	6.68951914412e-05	SNP	0.186849382270481
chr1:6149943	1	6149943	5.78980345374e-05	SNP	0.177827591104112
chr1:6151176	1	6151176	0.000497853785978	SNP	0.28427775397952
chr1:6151237	1	6151237	0.000490964009119	SNP	0.283034545920493
chr1:6151291	1	6151291	0.000469361829522	SNP	0.280159732056613
chr1:6151544	1	6151544	0.000705869955831	SNP	0.29817046242157
chr1:6151642	1	6151642	0.000676264789011	SNP	0.295607571340858
chr1:6152643	1	6152643	8.43975547004e-05	SNP	0.200839190406309
chr1:6152969	1	6152969	5.47455453664e-05	SNP	0.176828537960007
chr1:6152971	1	6152971	0.000225014133502	SNP	0.241898909175653
chr1:6153013	1	6153013	0.00043037361049	SNP	0.275199239823955
chr1:6153021	1	6153021	0.00022943013202	SNP	0.242692736375858
chr1:6153030	1	6153030	0.000253012351845	SNP	0.247333816232912
chr1:6153074	1	6153074	2.61340246571e-05	SNP	0.133008257443121
chr1:6153145	1	6153145	0.000969590146096	SNP	0.326839094241456
chr1:6154002	1	6154002	0.000146054346799	SNP	0.225772880834362
chr1:6154079	1	6154079	0.000133435373292	SNP	0.225617354166983
chr1:6154615	1	6154615	0.000167945748007	SNP	0.227877289797637
chr1:6154627	1	6154627	0.000156764800587	SNP	0.226969856417146
chr1:6154639	1	6154639	0.000803603296867	SNP	0.309414404355634
chr1:6154663	1	6154663	0.000160118213709	SNP	0.227027526444168
chr1:6154715	1	6154715	0.000858754314717	SNP	0.31493754729959
chr1:6154987	1	6154987	0.000738914644217	SNP	0.301556056575267
chr1:6155012	1	6155012	0.000146033404835	SNP	0.225772880834362
chr1:6155129	1	6155129	0.000157153748006	SNP	0.226969856417146
chr1:6155198	1	6155198	0.000169644690025	SNP	0.228024498686455
chr1:6155483	1	6155483	0.000242318958452	SNP	0.244523155605228
chr1:6155491	1	6155491	5.48173474572e-05	SNP	0.176848695813876
chr1:6155510	1	6155510	9.16660662926e-05	SNP	0.205379864945597
chr1:6155552	1	6155552	0.000163652453412	SNP	0.227726551010945
chr1:6155559	1	6155559	0.000217620940151	SNP	0.241047238558042
chr1:6155564	1	6155564	0.000139538878141	SNP	0.22571902092211
chr1:6155566	1	6155566	0.000198848999484	SNP	0.234707769266868
chr1:6155589	1	6155589	0.00075318858761	SNP	0.30355003154542
chr1:6155591	1	6155591	0.000901818284736	SNP	0.319289783759267
chr1:6155592	1	6155592	0.000389759811554	SNP	0.270045890363998
chr1:6155602	1	6155602	0.000338874549742	SNP	0.262699078014471
chr1:6155660	1	6155660	0.000157968752397	SNP	0.226969856417146
chr1:6156030	1	6156030	8.80637920838e-05	SNP	0.202982207269519
chr1:6156047	1	6156047	0.000133872814397	SNP	0.225617354166983
chr1:6156061	1	6156061	7.2671654464e-05	SNP	0.191197147416499
chr1:6156166	1	6156166	0.000495948857558	SNP	0.283950995012257
chr1:6156219	1	6156219	0.000811120381362	SNP	0.310285047810112
chr1:6156530	1	6156530	0.000771280487459	SNP	0.30562761743312
chr1:6157030	1	6157030	3.54632540227e-05	SNP	0.149706165059797
chr1:6157032	1	6157032	4.15476756068e-05	SNP	0.15994141677133
chr1:6157039	1	6157039	3.82307843919e-05	SNP	0.15417255379166
chr1:6157048	1	6157048	5.85710082738e-05	SNP	0.177874961604954
chr1:6157053	1	6157053	5.93726285523e-05	SNP	0.179066248314623
chr1:6157089	1	6157089	4.77350215568e-05	SNP	0.168423332250256
chr1:6157118	1	6157118	0.000104069784123	SNP	0.212329941422603
chr1:6157140	1	6157140	0.000111355243971	SNP	0.215559359686098
chr1:6157146	1	6157146	0.000126716525013	SNP	0.223215977713467
chr1:6157147	1	6157147	9.97893669386e-05	SNP	0.208860770188664
chr1:6157290	1	6157290	1.19883969646e-05	SNP	0.096986482557618
chr1:6157421	1	6157421	6.06082266536e-05	SNP	0.180266367864123
chr1:6157447	1	6157447	0.000123763594257	SNP	0.222357453966044
chr1:6157503	1	6157503	0.000158015648229	SNP	0.226969856417146
chr1:6157601	1	6157601	6.91227098653e-05	SNP	0.18804147678268
chr1:6157611	1	6157611	0.000100368705816	SNP	0.209337300007066
chr1:6157909	1	6157909	0.000703472310315	SNP	0.297769443459851
chr1:6158111	1	6158111	0.000713738920154	SNP	0.298947520152043
chr1:6158397	1	6158397	0.000714347026232	SNP	0.299003616162643
chr1:6158673	1	6158673	0.000777254892167	SNP	0.306387208799737
chr1:6158698	1	6158698	0.000713858202744	SNP	0.298957353414636
chr1:6158754	1	6158754	0.000735929407668	SNP	0.301254265401254
chr1:6158756	1	6158756	0.000770929252956	SNP	0.30562761743312
chr1:6162224	1	6162224	5.54040840803e-07	SNP	0.0328266449335334
chr1:6162498	1	6162498	5.0115981482e-07	SNP	0.0328266449335334
chr1:6162499	1	6162499	4.93380101472e-07	SNP	0.0328266449335334
chr1:6162554	1	6162554	5.21003852806e-07	SNP	0.0328266449335334
chr1:6162582	1	6162582	6.45624717321e-07	SNP	0.0328266449335334
chr1:6162610	1	6162610	4.74436737336e-07	SNP	0.0328266449335334
chr1:6162627	1	6162627	3.59684575991e-05	SNP	0.150557513469968
chr1:6162736	1	6162736	4.35204180812e-07	SNP	0.0328266449335334
chr1:6162836	1	6162836	3.81000048803e-05	SNP	0.153853635514723
chr1:6162845	1	6162845	3.43784665444e-05	SNP	0.147434922728446
chr1:6162866	1	6162866	3.84318627096e-05	SNP	0.154220596856938
chr1:6163025	1	6163025	3.83590024429e-07	SNP	0.0328266449335334
chr1:6163074	1	6163074	3.05777421721e-07	SNP	0.0328266449335334
chr1:6163090	1	6163090	0.00043692592281	SNP	0.275553469691821
chr1:6163094	1	6163094	5.57737220355e-07	SNP	0.0328266449335334
chr1:6163556	1	6163556	7.64737591903e-07	SNP	0.0328266449335334
chr1:6163658	1	6163658	7.79189355481e-07	SNP	0.0328266449335334
chr1:6163671	1	6163671	5.95582031473e-07	SNP	0.0328266449335334
chr1:6164428	1	6164428	7.96590333758e-06	SNP	0.0819935188923388
chr1:6164454	1	6164454	7.11119459233e-06	SNP	0.075855762664277
chr1:6164515	1	6164515	6.42537523024e-06	SNP	0.0732373542733927
chr1:6165011	1	6165011	6.63159705072e-07	SNP	0.0328266449335334
chr1:6166916	1	6166916	5.42835745006e-06	SNP	0.067798760229671
chr1:6166949	1	6166949	0.000173355262314	SNP	0.229494318561004
chr1:6169434	1	6169434	0.000440145680304	SNP	0.275967335664315
chr1:6172428	1	6172428	0.000799739493759	SNP	0.309006102246906
chr1:6765781	1	6765781	2.3573184713e-05	SNP	0.130442909482198
chr1:6765782	1	6765782	2.50627385886e-05	SNP	0.131776495697415
chr1:6770358	1	6770358	0.000715782280412	SNP	0.299066809870327
chr1:7148434	1	7148434	0.000210600747801	SNP	0.238202298146033
chr1:7597121	1	7597121	0.000348068549911	SNP	0.264257482872317
chr1:9040120	1	9040120	0.000519995460079	SNP	0.287596420601353
chr1:9049406	1	9049406	0.000988873130848	SNP	0.32944044234016
chr1:9051737	1	9051737	0.00089529185309	SNP	0.318921235219899
chr1:9051779	1	9051779	0.000856982919993	SNP	0.314660751634716
chr1:9061559	1	9061559	0.000927839217638	SNP	0.321507930981706
chr1:9063472	1	9063472	0.000502252569124	SNP	0.284802922419396
chr1:9063551	1	9063551	0.000476548229408	SNP	0.280959412195496
chr1:9342773	1	9342773	0.000701043719482	SNP	0.297709187535493
chr1:9927864	1	9927864	0.000993524064428	SNP	0.330170883628984
chr1:10215581	1	10215581	0.000715181117606	SNP	0.299013044768205
chr1:10215594	1	10215594	0.000717738731207	SNP	0.299295994971512
chr1:10240603	1	10240603	0.000283379550275	SNP	0.251291283588247
chr1:10240655	1	10240655	0.000290089383609	SNP	0.252324099544654
chr1:10241076	1	10241076	0.000873196413685	SNP	0.316717814483398
chr1:10323303	1	10323303	0.000451873627307	SNP	0.277198693577341
chr1:10331978	1	10331978	0.000911543439705	SNP	0.320410898932156
chr1:10332942	1	10332942	0.000934465390866	SNP	0.322425336196862
chr1:10333385	1	10333385	0.000967712660346	SNP	0.326613121805593
chr1:10336854	1	10336854	0.000555458180835	SNP	0.289307327182296
chr1:10340537	1	10340537	0.000164431385391	SNP	0.227734559778914
chr1:10355156	1	10355156	0.000595582941976	SNP	0.291318171073909
chr1:10359350	1	10359350	0.000890144763838	SNP	0.318482949700809
chr1:10370825	1	10370825	0.00058549347466	SNP	0.290737317957704
chr1:10372581	1	10372581	0.000623890979674	SNP	0.293185602585331
chr1:10427143	1	10427143	0.000607767610251	SNP	0.292258592433154
chr1:10432670	1	10432670	0.00078670006686	SNP	0.307511748337317
chr1:10438060	1	10438060	0.00088427027868	SNP	0.318092603720971
chr1:10438111	1	10438111	0.000909485727001	SNP	0.320347094945155
chr1:10438173	1	10438173	0.000538812188898	SNP	0.289159890221346
chr1:10438560	1	10438560	0.000519539062763	SNP	0.287596420601353
chr1:10438564	1	10438564	0.000512626288384	SNP	0.286557372756597
chr1:10439296	1	10439296	0.000503205673477	SNP	0.284927907438454
chr1:10439604	1	10439604	0.00050063583676	SNP	0.284559124435526
chr1:10439675	1	10439675	0.000790470730495	SNP	0.307919906793295
chr1:10440805	1	10440805	0.000530443179617	SNP	0.288698007399524
chr1:10441191	1	10441191	0.000522389526271	SNP	0.28798613195172
chr1:10441343	1	10441343	0.00050441834724	SNP	0.285292431577421
chr1:10441887	1	10441887	0.000500997526983	SNP	0.284590426343639
chr1:10441936	1	10441936	0.000488701276909	SNP	0.282663843785365
chr1:10442053	1	10442053	0.000548866879404	SNP	0.289307327182296
chr1:10442815	1	10442815	0.000553411881956	SNP	0.289307327182296
chr1:10443309	1	10443309	0.00052791187683	SNP	0.288466849488981
chr1:10443317	1	10443317	0.000473488888426	SNP	0.280798377118399
chr1:10443532	1	10443532	0.000508387604804	SNP	0.286015454787878
chr1:10444281	1	10444281	0.00051832661338	SNP	0.28743495619531
chr1:10444533	1	10444533	0.000475312211375	SNP	0.280959412195496
chr1:10444642	1	10444642	0.000552077514312	SNP	0.289307327182296
chr1:10444734	1	10444734	0.000515979264984	SNP	0.287000425323288
chr1:10446072	1	10446072	0.000503771416656	SNP	0.285061970316785
chr1:10446083	1	10446083	0.00053574680221	SNP	0.289057725015768
chr1:10446146	1	10446146	0.000491177364743	SNP	0.283048125083336
chr1:10446315	1	10446315	0.000562402357649	SNP	0.289820015857105
chr1:10446873	1	10446873	0.000520939707031	SNP	0.287790424809345
chr1:10446995	1	10446995	0.00049698621423	SNP	0.284087894842183
chr1:10447003	1	10447003	0.000528920238618	SNP	0.288557850741782
chr1:10447027	1	10447027	0.000499769622437	SNP	0.284338294603856
chr1:10447518	1	10447518	0.000628106990955	SNP	0.293185602585331
chr1:10447987	1	10447987	0.00050982982321	SNP	0.286283897944843
chr1:10448094	1	10448094	0.000192277765478	SNP	0.232784741639247
chr1:10448135	1	10448135	0.000192080556289	SNP	0.232668414604966
chr1:10450202	1	10450202	0.000191318027751	SNP	0.232173684708838
chr1:10450494	1	10450494	0.000561235897085	SNP	0.289820015857105
chr1:10450769	1	10450769	0.000592034549484	SNP	0.291318171073909
chr1:10451136	1	10451136	0.000530379555682	SNP	0.288698007399524
chr1:10451445	1	10451445	0.000517507953345	SNP	0.28728296405712
chr1:10451565	1	10451565	0.000525104450323	SNP	0.288187647107414
chr1:10452071	1	10452071	0.000527684618444	SNP	0.288438161276005
chr1:10452084	1	10452084	0.00049911620214	SNP	0.28428953371428
chr1:10452312	1	10452312	0.000525115434795	SNP	0.288187647107414
chr1:10452403	1	10452403	0.000507846112561	SNP	0.285954957765895
chr1:10453264	1	10453264	0.000767880805789	SNP	0.305275466658959
chr1:10453734	1	10453734	0.000564250161281	SNP	0.289955165952926
chr1:10454350	1	10454350	0.000571704573364	SNP	0.290283692493949
chr1:10454368	1	10454368	0.000454782042403	SNP	0.277524143912929
chr1:10454376	1	10454376	0.000482646605794	SNP	0.281499076297508
chr1:10454410	1	10454410	0.000496207730574	SNP	0.283950995012257
chr1:10454435	1	10454435	0.00050245354092	SNP	0.284812923813702
chr1:10454788	1	10454788	0.000535202064194	SNP	0.288974013876261
chr1:10455978	1	10455978	0.000476280655442	SNP	0.280959412195496
chr1:10455982	1	10455982	0.000487197496212	SNP	0.282314600414704
chr1:10456642	1	10456642	0.000481342129826	SNP	0.281362269154957
chr1:10456757	1	10456757	0.000475168635517	SNP	0.280959412195496
chr1:10457000	1	10457000	0.000850028418323	SNP	0.313836921284461
chr1:10457049	1	10457049	0.00044852087304	SNP	0.27684060426764
chr1:10457149	1	10457149	0.000495900096706	SNP	0.283950995012257
chr1:10457926	1	10457926	0.00059971019991	SNP	0.291558710381834
chr1:10457958	1	10457958	0.000311083131375	SNP	0.256810184537016
chr1:10457965	1	10457965	0.000114918575844	SNP	0.2178227798342
chr1:10458355	1	10458355	0.000543287019574	SNP	0.289307327182296
chr1:10458542	1	10458542	0.000522051280767	SNP	0.28798613195172
chr1:10458621	1	10458621	0.000478017599752	SNP	0.281130999534602
chr1:10459440	1	10459440	0.000494357198658	SNP	0.283431736684019
chr1:10459499	1	10459499	0.000516174347666	SNP	0.287005329344085
chr1:10459723	1	10459723	0.000517177680258	SNP	0.28728296405712
chr1:10459946	1	10459946	0.000511703498055	SNP	0.286557372756597
chr1:10461650	1	10461650	0.00024178430715	SNP	0.244523155605228
chr1:10461699	1	10461699	0.000376897752767	SNP	0.267738960405369
chr1:10461702	1	10461702	0.000363980408698	SNP	0.265586409317661
chr1:10462085	1	10462085	0.000365998595846	SNP	0.266191395911853
chr1:10462374	1	10462374	0.000973891349271	SNP	0.327649239835012
chr1:10462448	1	10462448	0.000895327936898	SNP	0.318921235219899
chr1:10462476	1	10462476	0.000894834688786	SNP	0.318887442691997
chr1:10462569	1	10462569	0.000984122487764	SNP	0.328975080545936
chr1:10462727	1	10462727	0.000846396055973	SNP	0.313419362248646
chr1:10462803	1	10462803	0.000933329519708	SNP	0.32223783567905
chr1:10462821	1	10462821	0.000967344739716	SNP	0.326602007786296
chr1:10462869	1	10462869	0.00094734332005	SNP	0.324144168849417
chr1:10462914	1	10462914	0.000924246567196	SNP	0.321276771313519
chr1:10462926	1	10462926	0.00096686398861	SNP	0.326594871522152
chr1:10462941	1	10462941	0.000941438585598	SNP	0.323329827753239
chr1:10462945	1	10462945	0.000975071062228	SNP	0.32783328892608
chr1:10462980	1	10462980	0.000934978079617	SNP	0.322536683020691
chr1:10462993	1	10462993	0.000904364559843	SNP	0.319557443165654
chr1:10463006	1	10463006	0.000986933480535	SNP	0.329175276217595
chr1:10463017	1	10463017	0.000977092082685	SNP	0.328043524562283
chr1:10463024	1	10463024	0.000910735039682	SNP	0.320410898932156
chr1:10463989	1	10463989	0.000999795216806	SNP	0.330985131955531
chr1:10464103	1	10464103	0.000925673594357	SNP	0.321346735743574
chr1:10464252	1	10464252	0.000844087647699	SNP	0.313332240213504
chr1:10464272	1	10464272	0.000886711498287	SNP	0.318245550639605
chr1:10464288	1	10464288	0.000727005691392	SNP	0.300189383910358
chr1:10464297	1	10464297	0.000713159951443	SNP	0.298892482908291
chr1:10464307	1	10464307	0.000821465588144	SNP	0.311472448407482
chr1:10464308	1	10464308	0.000894852969612	SNP	0.318887442691997
chr1:10464339	1	10464339	0.00092161420726	SNP	0.321137231248018
chr1:10464375	1	10464375	0.000935417690932	SNP	0.322592379328582
chr1:10464385	1	10464385	0.000915461552473	SNP	0.320696482407757
chr1:10464402	1	10464402	0.000931292348798	SNP	0.321908988172611
chr1:10464409	1	10464409	0.00096902215692	SNP	0.32677753403339
chr1:10464423	1	10464423	0.000964910377562	SNP	0.326305252660052
chr1:10464472	1	10464472	0.000882716521652	SNP	0.317865393349192
chr1:10464480	1	10464480	0.000941705253991	SNP	0.323330229343541
chr1:10464509	1	10464509	0.000895742915564	SNP	0.318958054804181
chr1:10464554	1	10464554	0.000959469060327	SNP	0.325579342183091
chr1:10464558	1	10464558	0.000884882520429	SNP	0.318092603720971
chr1:10464571	1	10464571	0.000883505817151	SNP	0.318040035627172
chr1:10464609	1	10464609	0.000959120833077	SNP	0.325553975257285
chr1:10464747	1	10464747	0.000963109491066	SNP	0.326126746374685
chr1:10464771	1	10464771	0.000943902185056	SNP	0.323595621279049
chr1:10464776	1	10464776	0.000896678509525	SNP	0.318991867808867
chr1:10464783	1	10464783	0.000895251432894	SNP	0.318921235219899
chr1:10464798	1	10464798	0.000923139643666	SNP	0.321180307807953
chr1:10464837	1	10464837	0.000988749286779	SNP	0.32944044234016
chr1:10464873	1	10464873	0.000943519966705	SNP	0.323592284137805
chr1:10464899	1	10464899	0.000943173029401	SNP	0.323554227595108
chr1:10464953	1	10464953	0.00092961579751	SNP	0.321625102512216
chr1:10464954	1	10464954	0.000945140999823	SNP	0.323744215305487
chr1:10465030	1	10465030	0.000927932457953	SNP	0.321507930981706
chr1:10465063	1	10465063	0.000978295907238	SNP	0.328225528212085
chr1:10465070	1	10465070	0.000977022150425	SNP	0.328041961542038
chr1:10465099	1	10465099	0.000987485422554	SNP	0.329219371847526
chr1:10465120	1	10465120	0.000943390008356	SNP	0.323591362482965
chr1:10465191	1	10465191	0.000967827718618	SNP	0.326613121805593
chr1:10465221	1	10465221	0.000978249352989	SNP	0.328225528212085
chr1:10465245	1	10465245	0.000934768273792	SNP	0.322492453816199
chr1:10465259	1	10465259	0.000907974923575	SNP	0.320056966432269
chr1:10465266	1	10465266	0.000904188812581	SNP	0.319549197285481
chr1:10465272	1	10465272	0.000929922036634	SNP	0.32164078991041
chr1:10465280	1	10465280	0.0009106604561	SNP	0.320410898932156
chr1:10465308	1	10465308	0.000929043918836	SNP	0.321622562622295
chr1:10465311	1	10465311	0.000876858476524	SNP	0.317210355884941
chr1:10465347	1	10465347	0.000954642688281	SNP	0.325162441516904
chr1:10465376	1	10465376	0.000939602343995	SNP	0.323221086272422
chr1:10465436	1	10465436	0.000908175373163	SNP	0.32008971214055
chr1:10465499	1	10465499	0.000890007241179	SNP	0.318482949700809
chr1:10465500	1	10465500	0.000895853434768	SNP	0.318958054804181
chr1:10465508	1	10465508	0.000889877763353	SNP	0.318482949700809
chr1:10465525	1	10465525	0.000967377626515	SNP	0.326602007786296
chr1:10465575	1	10465575	0.000957137118763	SNP	0.325331837515395
chr1:10465598	1	10465598	0.000923433262668	SNP	0.321225739762912
chr1:10465659	1	10465659	0.000991410296248	SNP	0.329818301336257
chr1:10465776	1	10465776	0.000956597944183	SNP	0.325265058050563
chr1:10465848	1	10465848	0.000940857799635	SNP	0.323281683699477
chr1:10465868	1	10465868	0.000930399823005	SNP	0.321747308611083
chr1:10465877	1	10465877	0.000944739547835	SNP	0.323643953495641
chr1:10465914	1	10465914	0.000908580227733	SNP	0.32015005681111
chr1:10465932	1	10465932	0.000998545072493	SNP	0.330786783540768
chr1:10465934	1	10465934	0.000920294622731	SNP	0.321033899613999
chr1:10465944	1	10465944	0.000906171952109	SNP	0.319815696670163
chr1:10465966	1	10465966	0.000989065463052	SNP	0.32944331531059
chr1:10465968	1	10465968	0.000910582199049	SNP	0.320410898932156
chr1:10465971	1	10465971	0.000927117742762	SNP	0.321417935338369
chr1:10465983	1	10465983	0.000872808095416	SNP	0.316682163712171
chr1:10466019	1	10466019	0.000625093422532	SNP	0.293185602585331
chr1:10466041	1	10466041	0.000665181562866	SNP	0.294533252267688
chr1:10466089	1	10466089	0.000994727037127	SNP	0.330238779367935
chr1:10466103	1	10466103	0.000906116077739	SNP	0.319815696670163
chr1:10466248	1	10466248	0.000739067942364	SNP	0.301562834593705
chr1:10466264	1	10466264	0.000838140212326	SNP	0.312978301417001
chr1:10466290	1	10466290	0.000839595311063	SNP	0.313089683402753
chr1:10466304	1	10466304	0.000932203406548	SNP	0.32204144026105
chr1:10467526	1	10467526	0.000751356978733	SNP	0.303295583596005
chr1:10467729	1	10467729	0.000863861579783	SNP	0.315454531169498
chr1:10467892	1	10467892	0.000985729086439	SNP	0.329008847786639
chr1:10467896	1	10467896	0.000960516133072	SNP	0.325675051366089
chr1:10467919	1	10467919	0.000925027550594	SNP	0.321292128882825
chr1:10467922	1	10467922	0.00093704352696	SNP	0.322809651104399
chr1:10467947	1	10467947	0.000823213606731	SNP	0.311524319254741
chr1:10467962	1	10467962	0.000937733337896	SNP	0.322897782596209
chr1:10468037	1	10468037	0.000903180294144	SNP	0.319441034972411
chr1:10468042	1	10468042	0.000960706821227	SNP	0.325675051366089
chr1:10468067	1	10468067	0.000915073302961	SNP	0.320696482407757
chr1:10468219	1	10468219	0.000912283077799	SNP	0.32041807341412
chr1:10468234	1	10468234	0.000875439573709	SNP	0.317045785281389
chr1:10468315	1	10468315	0.000836167287748	SNP	0.312742051686905
chr1:10468403	1	10468403	0.000818710900997	SNP	0.311205141913129
chr1:10468410	1	10468410	0.000869704700093	SNP	0.316230207389582
chr1:10468427	1	10468427	0.000875869449458	SNP	0.317077152672031
chr1:10468514	1	10468514	0.00091825356831	SNP	0.320781875707926
chr1:10468613	1	10468613	0.000827964410494	SNP	0.311751988340064
chr1:10468696	1	10468696	0.00093888611931	SNP	0.323089130955853
chr1:10468990	1	10468990	0.000781843746877	SNP	0.306941680063249
chr1:10469076	1	10469076	0.000965315496696	SNP	0.326372429202346
chr1:10469157	1	10469157	0.000214839339182	SNP	0.240342868255401
chr1:10470342	1	10470342	0.000618628319828	SNP	0.293084064066305
chr1:10470508	1	10470508	0.000414711122076	SNP	0.272983943930788
chr1:10470847	1	10470847	0.00066345459523	SNP	0.2945235006451
chr1:10470886	1	10470886	0.000654821359757	SNP	0.294155052485145
chr1:10470905	1	10470905	0.000708591990108	SNP	0.298683341224026
chr1:10471048	1	10471048	0.000801672053297	SNP	0.309230902566287
chr1:10471208	1	10471208	0.000918882695318	SNP	0.32084147396016
chr1:10471321	1	10471321	0.000900282489174	SNP	0.319163524467021
chr1:10471585	1	10471585	0.00086828034402	SNP	0.316092613122802
chr1:10472057	1	10472057	0.000648112384049	SNP	0.293770703622232
chr1:10472155	1	10472155	0.000634463880866	SNP	0.293595143678751
chr1:10472339	1	10472339	6.63135526779e-05	SNP	0.185871378822009
chr1:10472585	1	10472585	0.000762396461964	SNP	0.304643154509346
chr1:10472708	1	10472708	0.000594921862815	SNP	0.291318171073909
chr1:10473141	1	10473141	0.000604792485421	SNP	0.291800254859783
chr1:10473156	1	10473156	0.000631287798754	SNP	0.293488599009957
chr1:10473175	1	10473175	0.000628019799802	SNP	0.293185602585331
chr1:10473239	1	10473239	0.000188664157443	SNP	0.231576668510299
chr1:10473276	1	10473276	0.000796570161076	SNP	0.308617135914217
chr1:10473454	1	10473454	0.000443747883743	SNP	0.276213915252405
chr1:10473568	1	10473568	0.000584468898418	SNP	0.290737317957704
chr1:10473920	1	10473920	0.000626935807368	SNP	0.293185602585331
chr1:10474040	1	10474040	0.000548732112798	SNP	0.289307327182296
chr1:10474073	1	10474073	0.000658380158072	SNP	0.294295495498942
chr1:10474117	1	10474117	0.000610750717554	SNP	0.292607519683831
chr1:10474193	1	10474193	0.000619747798343	SNP	0.29317827792849
chr1:10474950	1	10474950	0.00023072154019	SNP	0.242710488744088
chr1:10475033	1	10475033	0.000539233643216	SNP	0.289243895680331
chr1:10475131	1	10475131	0.000371513793	SNP	0.26670375852663
chr1:10475267	1	10475267	0.000552060339461	SNP	0.289307327182296
chr1:10475271	1	10475271	0.000595055431738	SNP	0.291318171073909
chr1:10475746	1	10475746	0.000825249319029	SNP	0.311706565808633
chr1:10475843	1	10475843	0.000637867551881	SNP	0.293660150195819
chr1:10476089	1	10476089	0.000649292775583	SNP	0.293770703622232
chr1:10476396	1	10476396	0.000584066721002	SNP	0.290737317957704
chr1:10476571	1	10476571	0.000719234982691	SNP	0.299400778509097
chr1:10476631	1	10476631	0.000678913930074	SNP	0.29585303568357
chr1:10476754	1	10476754	0.000749587804694	SNP	0.30304450627239
chr1:10477089	1	10477089	0.000778259257437	SNP	0.306488343616489
chr1:10477155	1	10477155	0.000702600465174	SNP	0.297739836640451
chr1:10477243	1	10477243	0.000722869372415	SNP	0.29987568924874
chr1:10477404	1	10477404	0.000709384869453	SNP	0.298751544827724
chr1:10477530	1	10477530	0.000748207209722	SNP	0.302990041766994
chr1:10477614	1	10477614	0.000700986730571	SNP	0.297709187535493
chr1:10477685	1	10477685	0.00073817593721	SNP	0.301508580778041
chr1:10477695	1	10477695	0.000696151602338	SNP	0.297194061415777
chr1:10477942	1	10477942	0.000681295132845	SNP	0.295969969688263
chr1:10478113	1	10478113	0.00072600664634	SNP	0.300189383910358
chr1:10478253	1	10478253	0.000759259772882	SNP	0.304125687821798
chr1:10478345	1	10478345	0.000809779143695	SNP	0.310087722243319
chr1:10478420	1	10478420	0.000804009760894	SNP	0.309430013876721
chr1:10478570	1	10478570	0.000766077435411	SNP	0.305065781244924
chr1:10478626	1	10478626	0.000730028841655	SNP	0.300538662590339
chr1:10478653	1	10478653	0.000926318507124	SNP	0.321346735743574
chr1:10478703	1	10478703	0.000706290222093	SNP	0.298283439242243
chr1:10478742	1	10478742	0.000750776154339	SNP	0.303271770169649
chr1:10478779	1	10478779	0.000661795459879	SNP	0.2945235006451
chr1:10478828	1	10478828	0.0007826029097	SNP	0.306983796253467
chr1:10478845	1	10478845	0.000625961839727	SNP	0.293185602585331
chr1:10478857	1	10478857	0.00068382449184	SNP	0.29599841563585
chr1:10478873	1	10478873	0.000721232636059	SNP	0.299581662742616
chr1:10478884	1	10478884	0.000737625012885	SNP	0.301454314781491
chr1:10478918	1	10478918	0.000735873864559	SNP	0.301254265401254
chr1:10478961	1	10478961	0.000658030657689	SNP	0.294281585794447
chr1:10478965	1	10478965	0.000675311759009	SNP	0.295517838378167
chr1:10478981	1	10478981	0.000102431871032	SNP	0.210749662196992
chr1:10478994	1	10478994	0.000818817620196	SNP	0.311225832387138
chr1:10479799	1	10479799	0.000865220786437	SNP	0.315736097527227
chr1:10480134	1	10480134	0.00059151132864	SNP	0.291318171073909
chr1:10480192	1	10480192	0.00059483464747	SNP	0.291318171073909
chr1:10480203	1	10480203	0.000918725888949	SNP	0.320825710123798
chr1:10480221	1	10480221	0.000587488540172	SNP	0.290921050406636
chr1:10480239	1	10480239	0.000588843750278	SNP	0.291107770566734
chr1:10480256	1	10480256	0.000593854740082	SNP	0.291318171073909
chr1:10480282	1	10480282	0.000667920753273	SNP	0.294949374634574
chr1:10480290	1	10480290	0.000702459210371	SNP	0.297739836640451
chr1:10480375	1	10480375	0.000549555379437	SNP	0.289307327182296
chr1:10480400	1	10480400	0.000314282385552	SNP	0.257651824079653
chr1:10480470	1	10480470	0.000564727559797	SNP	0.2899752120077
chr1:10480473	1	10480473	0.000349669371563	SNP	0.264257482872317
chr1:10480478	1	10480478	0.000289635344538	SNP	0.252324099544654
chr1:10480534	1	10480534	0.000314434312125	SNP	0.257683360896453
chr1:10480584	1	10480584	0.000310029991891	SNP	0.256810184537016
chr1:10480585	1	10480585	0.000271068182883	SNP	0.250211640835988
chr1:10480601	1	10480601	0.000531052798379	SNP	0.288698007399524
chr1:10480615	1	10480615	0.000599686622869	SNP	0.291558710381834
chr1:10480629	1	10480629	0.000598280964613	SNP	0.291454875145563
chr1:10480652	1	10480652	0.000556316758467	SNP	0.289307327182296
chr1:10480666	1	10480666	0.000868985218098	SNP	0.316146382653724
chr1:10480723	1	10480723	0.000618243366435	SNP	0.2930809811633
chr1:10480795	1	10480795	0.000600161595483	SNP	0.291652580554916
chr1:10480818	1	10480818	0.000629140700652	SNP	0.293348954100316
chr1:10480955	1	10480955	0.000605723412835	SNP	0.291888707063047
chr1:10480958	1	10480958	0.000570838509874	SNP	0.29020892547804
chr1:10480979	1	10480979	0.000577498430125	SNP	0.290591556617799
chr1:10480981	1	10480981	0.000668084811512	SNP	0.294978053128088
chr1:10481015	1	10481015	0.0006007982301	SNP	0.29168138744108
chr1:10481041	1	10481041	0.00060978965248	SNP	0.292521964193149
chr1:10481065	1	10481065	0.00050967976055	SNP	0.286279241583686
chr1:10481099	1	10481099	0.000573989529172	SNP	0.290369468393951
chr1:10481141	1	10481141	0.000576518551401	SNP	0.290554206525294
chr1:10481180	1	10481180	0.000980640923067	SNP	0.328530826025415
chr1:10481207	1	10481207	0.000496111471171	SNP	0.283950995012257
chr1:10481288	1	10481288	0.000593010113627	SNP	0.291318171073909
chr1:10481336	1	10481336	0.00066479775289	SNP	0.294533252267688
chr1:10481533	1	10481533	0.000764698714699	SNP	0.304908091069389
chr1:10481574	1	10481574	0.000747747666272	SNP	0.302917806155846
chr1:10481634	1	10481634	0.000704453076066	SNP	0.29798349746236
chr1:10481663	1	10481663	0.000759795408944	SNP	0.304257423677786
chr1:10481696	1	10481696	0.000767211769391	SNP	0.305194565301382
chr1:10481734	1	10481734	0.000765062995227	SNP	0.305022955878351
chr1:10481735	1	10481735	0.00074889794644	SNP	0.303022391005562
chr1:10481747	1	10481747	0.000714297192814	SNP	0.299003616162643
chr1:10481759	1	10481759	0.000697814287922	SNP	0.297323309319137
chr1:10481793	1	10481793	0.000729133602648	SNP	0.30046130469473
chr1:10481859	1	10481859	0.000765185319024	SNP	0.305022955878351
chr1:10481885	1	10481885	0.000726575637099	SNP	0.300189383910358
chr1:10482101	1	10482101	0.000774819592089	SNP	0.306052813349065
chr1:10482102	1	10482102	0.000758694271985	SNP	0.304107594708867
chr1:10482108	1	10482108	0.000716317372445	SNP	0.299129910679212
chr1:10482185	1	10482185	0.000779323957128	SNP	0.306692290420079
chr1:10482240	1	10482240	0.000720980900427	SNP	0.299581610048087
chr1:10482256	1	10482256	0.000714199532432	SNP	0.299003616162643
chr1:10482385	1	10482385	0.000762820247472	SNP	0.304649032007589
chr1:10482420	1	10482420	0.00071354084984	SNP	0.298906625901126
chr1:10482624	1	10482624	0.00083198000026	SNP	0.312221306399822
chr1:10482940	1	10482940	0.000837208640019	SNP	0.312804640063008
chr1:10484679	1	10484679	0.000756049404491	SNP	0.303902298706057
chr1:10612567	1	10612567	0.000490941794991	SNP	0.283034545920493
chr1:10741372	1	10741372	0.000258464296006	SNP	0.248746719934318
chr1:10741390	1	10741390	5.26487614077e-05	SNP	0.175282438909084
chr1:10741583	1	10741583	0.000349421414915	SNP	0.264257482872317
chr1:11279055	1	11279055	0.000884628747833	SNP	0.318092603720971
chr1:11285417	1	11285417	0.000933827123691	SNP	0.322279837492732
chr1:11285438	1	11285438	0.000401857281875	SNP	0.271226871742352
chr1:11285440	1	11285440	0.000701019470529	SNP	0.297709187535493
chr1:11406371	1	11406371	0.000203388289862	SNP	0.236818330258866
chr1:11453458	1	11453458	2.31233311525e-05	SNP	0.129318161490705
chr1:11453460	1	11453460	0.000616407003692	SNP	0.293060774654899
chr1:11458223	1	11458223	0.000428547453531	SNP	0.275112172923952
chr1:11458396	1	11458396	0.000256321483627	SNP	0.248368476213066
chr1:11458715	1	11458715	0.000533146481518	SNP	0.288731455707136
chr1:11458888	1	11458888	0.000238893356708	SNP	0.243677626733571
chr1:11459294	1	11459294	0.000465290306905	SNP	0.279349282740735
chr1:11459362	1	11459362	0.000391707040016	SNP	0.270045890363998
chr1:11459780	1	11459780	0.000258486562957	SNP	0.248746719934318
chr1:11460711	1	11460711	0.000447541724458	SNP	0.276709251200131
chr1:11460877	1	11460877	0.000229665029012	SNP	0.242692736375858
chr1:11460928	1	11460928	0.000252658212023	SNP	0.247284683041451
chr1:11461030	1	11461030	0.00023424525941	SNP	0.243259758873189
chr1:11461174	1	11461174	0.000216566875455	SNP	0.240585548536328
chr1:11461308	1	11461308	0.000263644630726	SNP	0.249414412304715
chr1:11462119	1	11462119	0.000250359155912	SNP	0.246717421609345
chr1:11462573	1	11462573	0.00022556684667	SNP	0.241898909175653
chr1:11462682	1	11462682	0.000230594114286	SNP	0.242692736375858
chr1:11463873	1	11463873	0.000465607016506	SNP	0.279354841877836
chr1:11463923	1	11463923	0.0001971856003	SNP	0.234160050707569
chr1:11464004	1	11464004	0.000424575628247	SNP	0.274609342071746
chr1:11464220	1	11464220	0.000246516767569	SNP	0.24512633228276
chr1:11464284	1	11464284	0.00017022877782	SNP	0.228182776706153
chr1:11464296	1	11464296	0.000409748177549	SNP	0.272481104366887
chr1:11464345	1	11464345	0.000436442730489	SNP	0.275553469691821
chr1:11464539	1	11464539	0.000722042285325	SNP	0.299704798206138
chr1:11464761	1	11464761	0.000106198807361	SNP	0.213194087868471
chr1:11464977	1	11464977	0.000154272964847	SNP	0.226901222995308
chr1:11465922	1	11465922	0.00092638169758	SNP	0.321349928111107
chr1:11465927	1	11465927	0.000747231453043	SNP	0.302823197888386
chr1:11465938	1	11465938	0.000744688304382	SNP	0.302378148496473
chr1:11465951	1	11465951	0.000713202488368	SNP	0.298892482908291
chr1:11466048	1	11466048	0.000773960028878	SNP	0.305916297258032
chr1:11466100	1	11466100	0.000916024157185	SNP	0.320732604052612
chr1:11466131	1	11466131	0.000980463367225	SNP	0.328530826025415
chr1:11469767	1	11469767	0.000939068081524	SNP	0.323133066271602
chr1:11474789	1	11474789	0.000966515870294	SNP	0.326555686226437
chr1:11481006	1	11481006	0.000449679765273	SNP	0.276882987726059
chr1:11481073	1	11481073	0.000417661180988	SNP	0.273412637484192
chr1:11481846	1	11481846	0.000547800058916	SNP	0.289307327182296
chr1:11482444	1	11482444	0.000291495507106	SNP	0.252554635040771
chr1:11483227	1	11483227	0.000314011607295	SNP	0.257612046996012
chr1:11484081	1	11484081	0.000388185060025	SNP	0.269869688306359
chr1:11484832	1	11484832	0.000231395774217	SNP	0.242806773610434
chr1:11485478	1	11485478	0.000353046658383	SNP	0.264611522101299
chr1:11485569	1	11485569	0.000206450247512	SNP	0.237281501510965
chr1:11485617	1	11485617	0.000405580010347	SNP	0.271855406080113
chr1:11485625	1	11485625	0.000390878853343	SNP	0.270045890363998
chr1:11498251	1	11498251	0.000247066055323	SNP	0.245344630620221
chr1:11498373	1	11498373	2.39577986051e-05	SNP	0.130590528682636
chr1:11499955	1	11499955	0.000167608574532	SNP	0.227877289797637
chr1:11597741	1	11597741	0.00020408319115	SNP	0.236980150646621
chr1:11937630	1	11937630	0.000717038112665	SNP	0.299253534268316
chr1:11938237	1	11938237	0.000780911337356	SNP	0.306870624937603
chr1:11938601	1	11938601	0.000853389182659	SNP	0.314240760087748
chr1:11938941	1	11938941	0.00070493205349	SNP	0.298027036811503
chr1:11938958	1	11938958	0.000758565989483	SNP	0.304107594708867
chr1:11939142	1	11939142	0.000775039932359	SNP	0.306099221144233
chr1:11939966	1	11939966	0.000861430293611	SNP	0.315221633061318
chr1:11940185	1	11940185	0.000804734731921	SNP	0.30943182567211
chr1:11940232	1	11940232	0.000854673654903	SNP	0.314414100842946
chr1:11940233	1	11940233	0.000801984210175	SNP	0.30924360507172
chr1:11940294	1	11940294	0.000750665933242	SNP	0.303271770169649
chr1:11940549	1	11940549	0.000803338969154	SNP	0.309385337507112
chr1:11940651	1	11940651	0.000736372110064	SNP	0.301254265401254
chr1:11941465	1	11941465	0.000741798011009	SNP	0.301946082722709
chr1:11941468	1	11941468	0.000759262059127	SNP	0.304125687821798
chr1:11941771	1	11941771	0.000760528994845	SNP	0.304310132488743
chr1:11941810	1	11941810	0.000815377885077	SNP	0.31065220957488
chr1:11941909	1	11941909	0.000788710809502	SNP	0.307781660172934
chr1:11941984	1	11941984	0.000823240286642	SNP	0.311524319254741
chr1:11941995	1	11941995	0.0007661192419	SNP	0.305065781244924
chr1:11942224	1	11942224	0.000778005835829	SNP	0.306457224686473
chr1:11942284	1	11942284	0.000835141258586	SNP	0.31257993457726
chr1:11942535	1	11942535	0.000853098028648	SNP	0.314240760087748
chr1:11942637	1	11942637	0.000836586093569	SNP	0.312742717582157
chr1:11942715	1	11942715	0.000780554539867	SNP	0.306870624937603
chr1:11942817	1	11942817	0.000782439134248	SNP	0.306983796253467
chr1:11942960	1	11942960	0.000776298768143	SNP	0.306387208799737
chr1:11943420	1	11943420	0.000737591411246	SNP	0.301454314781491
chr1:11943449	1	11943449	0.000796292073928	SNP	0.308617135914217
chr1:11943554	1	11943554	0.000820736741534	SNP	0.311472448407482
chr1:11943602	1	11943602	0.000771761989301	SNP	0.30562761743312
chr1:11944013	1	11944013	0.000867364215718	SNP	0.315996901534622
chr1:11944155	1	11944155	0.000796502832953	SNP	0.308617135914217
chr1:11944183	1	11944183	0.000744176288637	SNP	0.302268717233102
chr1:11944404	1	11944404	0.000763969536595	SNP	0.3047806797985
chr1:11944459	1	11944459	0.000817585363572	SNP	0.310916295151528
chr1:11944479	1	11944479	0.000766581599485	SNP	0.30510701170002
chr1:11944531	1	11944531	0.000781639276431	SNP	0.306941680063249
chr1:11944550	1	11944550	0.000755014673839	SNP	0.303732514001583
chr1:11944670	1	11944670	0.000713294504332	SNP	0.298892482908291
chr1:11944807	1	11944807	0.00079099549982	SNP	0.307919906793295
chr1:11944850	1	11944850	0.000956399371573	SNP	0.325242285679801
chr1:11944936	1	11944936	0.000832422526484	SNP	0.312288929898623
chr1:11945003	1	11945003	0.000797769784588	SNP	0.308659560157055
chr1:11945027	1	11945027	0.000829786895364	SNP	0.311975828901205
chr1:11997976	1	11997976	0.000605003709188	SNP	0.291849052837836
chr1:11999282	1	11999282	0.000570472412613	SNP	0.290187707952926
chr1:12122411	1	12122411	8.91213591168e-05	SNP	0.203825392904209
chr1:12198751	1	12198751	0.000552873414314	SNP	0.289307327182296
chr1:12722804	1	12722804	6.00185406331e-05	SNP	0.180099064058266
chr1:12722944	1	12722944	0.000122628531928	SNP	0.221609602285368
chr1:12722978	1	12722978	0.000111421607829	SNP	0.215607222600541
chr1:12781435	1	12781435	0.000789548276894	SNP	0.307820819106763
chr1:12782449	1	12782449	0.000928184598384	SNP	0.321507930981706
chr1:12782496	1	12782496	0.000980402721479	SNP	0.328530826025415
chr1:12782521	1	12782521	0.000855826120439	SNP	0.31451788860147
chr1:12782853	1	12782853	0.00089701045701	SNP	0.318991867808867
chr1:12783568	1	12783568	0.000171415549016	SNP	0.228489958904475
chr1:12783576	1	12783576	0.000885073731687	SNP	0.318092603720971
chr1:12783877	1	12783877	0.000285568630724	SNP	0.251617970895903
chr1:12783886	1	12783886	0.00030345138033	SNP	0.255694834680821
chr1:12783888	1	12783888	0.00042506465122	SNP	0.274636251064179
chr1:12783944	1	12783944	0.000410574683874	SNP	0.272481104366887
chr1:12785638	1	12785638	0.000925459099178	SNP	0.321346735743574
chr1:12785713	1	12785713	0.000801374917486	SNP	0.309190484466192
chr1:12785717	1	12785717	0.000728269310955	SNP	0.300341684932506
chr1:12785720	1	12785720	0.000797308328243	SNP	0.308659560157055
chr1:12785821	1	12785821	0.000638825873476	SNP	0.293662156575255
chr1:12785837	1	12785837	0.0006449269651	SNP	0.293686058255072
chr1:12785858	1	12785858	0.000651169300196	SNP	0.293852464131216
chr1:12785908	1	12785908	0.000692718876072	SNP	0.297029324915588
chr1:12785939	1	12785939	0.000488705946419	SNP	0.282663843785365
chr1:12785959	1	12785959	0.000758425446395	SNP	0.304107594708867
chr1:12786186	1	12786186	0.000736919547297	SNP	0.301382423762845
chr1:12786528	1	12786528	0.00052718962807	SNP	0.288420047644982
chr1:12786575	1	12786575	0.000771041970398	SNP	0.30562761743312
chr1:12787436	1	12787436	0.000832719141732	SNP	0.31232146729839
chr1:12787517	1	12787517	0.000917759732542	SNP	0.320738006023638
chr1:12787538	1	12787538	0.000953360728808	SNP	0.325027754498163
chr1:12787607	1	12787607	0.000787924201552	SNP	0.307718091139403
chr1:12788582	1	12788582	0.000866293514913	SNP	0.315918154682184
chr1:12788586	1	12788586	0.000852996178121	SNP	0.314240760087748
chr1:12788789	1	12788789	0.000919576732435	SNP	0.320904631317901
chr1:12789591	1	12789591	0.000896174298247	SNP	0.318964565357362
chr1:12789714	1	12789714	0.000699119164554	SNP	0.297526175132625
chr1:12789734	1	12789734	0.000688087773652	SNP	0.296583372887298
chr1:12789735	1	12789735	0.00067367490039	SNP	0.29531917271286
chr1:12789879	1	12789879	0.00064801802025	SNP	0.293770703622232
chr1:12789901	1	12789901	0.000547172342094	SNP	0.289307327182296
chr1:12789905	1	12789905	0.000747684915995	SNP	0.302917806155846
chr1:12789926	1	12789926	0.000850890535441	SNP	0.313934304097299
chr1:12789937	1	12789937	0.000787528448428	SNP	0.307718091139403
chr1:12790039	1	12790039	0.000594107707674	SNP	0.291318171073909
chr1:12790046	1	12790046	0.000657400817051	SNP	0.29422398665053
chr1:12790055	1	12790055	0.000614956803094	SNP	0.292845449165247
chr1:12790066	1	12790066	0.000671748745954	SNP	0.29531917271286
chr1:12790150	1	12790150	0.000642981965393	SNP	0.293674009441589
chr1:12790285	1	12790285	0.000816413496303	SNP	0.310687495765721
chr1:12790307	1	12790307	0.000280842244916	SNP	0.251034872223042
chr1:12790311	1	12790311	0.000271734739431	SNP	0.250211640835988
chr1:12790920	1	12790920	0.000118266041659	SNP	0.219914873166586
chr1:12797144	1	12797144	0.000627224192114	SNP	0.293185602585331
chr1:12828373	1	12828373	0.000198916286743	SNP	0.234707769266868
chr1:12828868	1	12828868	0.000199174156244	SNP	0.23485177936595
chr1:12828925	1	12828925	0.00020557533443	SNP	0.237188330830615
chr1:12829076	1	12829076	9.29627688888e-05	SNP	0.206314851827876
chr1:12829297	1	12829297	0.000144469310206	SNP	0.225772880834362
chr1:12829636	1	12829636	0.000457052170048	SNP	0.277752955190503
chr1:12829653	1	12829653	0.000339771097628	SNP	0.262971062747533
chr1:12829761	1	12829761	0.000197610113832	SNP	0.23435390139969
chr1:12829816	1	12829816	0.000209623708861	SNP	0.238176533672871
chr1:12829820	1	12829820	0.000200095405997	SNP	0.235634655029985
chr1:12829840	1	12829840	0.000193913373787	SNP	0.23316391260405
chr1:12830444	1	12830444	0.000189259588939	SNP	0.23169630808717
chr1:12830795	1	12830795	0.000148481967585	SNP	0.225772880834362
chr1:12830839	1	12830839	0.00016233553745	SNP	0.227726551010945
chr1:12831319	1	12831319	0.000263685364774	SNP	0.249414412304715
chr1:12831597	1	12831597	0.00018297337659	SNP	0.230663326126514
chr1:12832851	1	12832851	7.17304135187e-05	SNP	0.190340221191735
chr1:12833493	1	12833493	0.000148318621048	SNP	0.225772880834362
chr1:12833570	1	12833570	0.000140243656948	SNP	0.22571902092211
chr1:12833685	1	12833685	0.000158650488627	SNP	0.226969856417146
chr1:12833762	1	12833762	0.000170831547488	SNP	0.228205032730247
chr1:12834001	1	12834001	0.000151940361655	SNP	0.226617054608127
chr1:12834077	1	12834077	0.000149555478371	SNP	0.226315453095137
chr1:12834219	1	12834219	0.00015252528284	SNP	0.226617054608127
chr1:12834716	1	12834716	0.000154080413136	SNP	0.226881776204092
chr1:12834952	1	12834952	0.000162868691884	SNP	0.227726551010945
chr1:12835102	1	12835102	0.000214279994974	SNP	0.240305272774843
chr1:12835159	1	12835159	0.00020430423843	SNP	0.236980150646621
chr1:12835339	1	12835339	0.000207759703806	SNP	0.237674583073605
chr1:12835445	1	12835445	0.000153825954072	SNP	0.22686039033391
chr1:12835495	1	12835495	0.000138988947065	SNP	0.22571902092211
chr1:12835775	1	12835775	0.000621889249105	SNP	0.293185602585331
chr1:12836412	1	12836412	0.000175629997789	SNP	0.230059720763557
chr1:12836483	1	12836483	0.000159810617125	SNP	0.226969856417146
chr1:12836562	1	12836562	0.00015746952782	SNP	0.226969856417146
chr1:12836565	1	12836565	0.000174234704047	SNP	0.229629321225551
chr1:12836608	1	12836608	0.000157074745813	SNP	0.226969856417146
chr1:12836727	1	12836727	0.000142244309247	SNP	0.22571902092211
chr1:12836913	1	12836913	0.000152674190769	SNP	0.226617054608127
chr1:12836924	1	12836924	0.000139471769703	SNP	0.22571902092211
chr1:12837633	1	12837633	0.000155686474557	SNP	0.226969856417146
chr1:12837661	1	12837661	0.000153948970096	SNP	0.226873175518025
chr1:12837663	1	12837663	0.000147663752413	SNP	0.225772880834362
chr1:12837684	1	12837684	0.000593331106329	SNP	0.291318171073909
chr1:12837704	1	12837704	0.000134987242044	SNP	0.22563975690108
chr1:12837732	1	12837732	9.07580347861e-05	SNP	0.204872895167615
chr1:12837765	1	12837765	0.000355493792048	SNP	0.264834343575686
chr1:12837821	1	12837821	0.000365010294911	SNP	0.265970882887094
chr1:12838108	1	12838108	0.000141888919822	SNP	0.22571902092211
chr1:12838155	1	12838155	0.000321265486263	SNP	0.259626620048599
chr1:12838165	1	12838165	0.000157657784343	SNP	0.226969856417146
chr1:12838172	1	12838172	0.000149478958379	SNP	0.226315453095137
chr1:12838344	1	12838344	0.00019486375525	SNP	0.233521771607348
chr1:12838363	1	12838363	0.00018722376412	SNP	0.231347356461353
chr1:12838452	1	12838452	1.33338504381e-05	SNP	0.101103487809076
chr1:12838592	1	12838592	0.000184695541629	SNP	0.230663326126514
chr1:12838621	1	12838621	9.71127112249e-05	SNP	0.207961787655185
chr1:12838643	1	12838643	0.000328504887388	SNP	0.261129666852522
chr1:12838674	1	12838674	0.000205655916005	SNP	0.237188330830615
chr1:12839722	1	12839722	0.000305197469433	SNP	0.255839574313786
chr1:12839928	1	12839928	0.000150383439242	SNP	0.226315453095137
chr1:12839974	1	12839974	0.000137948776977	SNP	0.22571902092211
chr1:12840671	1	12840671	0.000160657234208	SNP	0.22714250208326
chr1:12840688	1	12840688	0.000351567764031	SNP	0.26428773004331
chr1:12840792	1	12840792	0.000158797886208	SNP	0.226969856417146
chr1:12841045	1	12841045	0.000187049430396	SNP	0.231339831408375
chr1:12841122	1	12841122	0.000143099492501	SNP	0.22571902092211
chr1:12841155	1	12841155	0.000148178629361	SNP	0.225772880834362
chr1:12841296	1	12841296	0.00016604845204	SNP	0.227877289797637
chr1:12841470	1	12841470	0.000315240927872	SNP	0.257848474913185
chr1:12841751	1	12841751	0.00015062264964	SNP	0.226347959615653
chr1:12841841	1	12841841	0.00014521048535	SNP	0.225772880834362
chr1:12842376	1	12842376	0.000169958109394	SNP	0.228100198221157
chr1:12842530	1	12842530	0.000153440058132	SNP	0.226853351042087
chr1:12842909	1	12842909	0.000153757848696	SNP	0.22686039033391
chr1:12842934	1	12842934	0.00015792954325	SNP	0.226969856417146
chr1:12842940	1	12842940	0.000146984234038	SNP	0.225772880834362
chr1:12843011	1	12843011	0.000231287133743	SNP	0.242806773610434
chr1:12843039	1	12843039	0.000220093770826	SNP	0.2415152172111
chr1:12846496	1	12846496	0.000374377540612	SNP	0.267095887003147
chr1:12886122	1	12886122	0.000560578009496	SNP	0.289820015857105
chr1:12902636	1	12902636	0.000815378497358	SNP	0.31065220957488
chr1:13117132	1	13117132	0.000926961899541	SNP	0.321401346539187
chr1:13119289	1	13119289	0.000850054276179	SNP	0.313836921284461
chr1:13441276	1	13441276	0.000935178356117	SNP	0.322577840338363
chr1:13767662	1	13767662	0.000586706047133	SNP	0.290799687057106
chr1:14309114	1	14309114	0.000330021655164	SNP	0.26135819613114
chr1:14855522	1	14855522	8.83703500078e-05	SNP	0.203049981771456
chr1:15045056	1	15045056	0.000434900793241	SNP	0.275386446048769
chr1:15048591	1	15048591	0.000329750036451	SNP	0.261351580254992
chr1:15200487	1	15200487	0.000267597536403	SNP	0.24962549750383
chr1:15263156	1	15263156	1.14781268624e-05	SNP	0.0968482933160248
chr1:15492189	1	15492189	0.000879584945093	SNP	0.317354886684743
chr1:15492198	1	15492198	0.000214536481447	SNP	0.240305272774843
chr1:15492570	1	15492570	6.68648990389e-05	SNP	0.186849382270481
chr1:15492905	1	15492905	0.000620334519382	SNP	0.293185602585331
chr1:15493034	1	15493034	0.000711958397513	SNP	0.298892482908291
chr1:15493596	1	15493596	0.000518839465947	SNP	0.287573839861251
chr1:15495287	1	15495287	0.000611384725398	SNP	0.292607519683831
chr1:15495341	1	15495341	0.000579243694018	SNP	0.290737317957704
chr1:15495396	1	15495396	0.000547610154656	SNP	0.289307327182296
chr1:15495418	1	15495418	0.000567064062126	SNP	0.2899752120077
chr1:15495897	1	15495897	0.000567844108215	SNP	0.290133229337601
chr1:15495956	1	15495956	0.000574461986883	SNP	0.290369468393951
chr1:15506655	1	15506655	0.000987240146737	SNP	0.32920377194921
chr1:15528730	1	15528730	0.000614917856748	SNP	0.292845449165247
chr1:15564920	1	15564920	8.85016243811e-05	SNP	0.20323404444494
chr1:15566380	1	15566380	0.000822930201878	SNP	0.311524319254741
chr1:15567164	1	15567164	0.000355405611722	SNP	0.264834343575686
chr1:15567446	1	15567446	0.000172385530676	SNP	0.228990487310154
chr1:15570190	1	15570190	0.000901764542856	SNP	0.319289783759267
chr1:15570459	1	15570459	0.000232055750193	SNP	0.242878639416482
chr1:15570666	1	15570666	0.000249250878886	SNP	0.246448199571061
chr1:15571325	1	15571325	0.000215873953874	SNP	0.240585548536328
chr1:15572239	1	15572239	0.000873689258528	SNP	0.316730953840851
chr1:15572293	1	15572293	0.000890568173087	SNP	0.318482949700809
chr1:15573313	1	15573313	0.000987618789996	SNP	0.329219371847526
chr1:15573806	1	15573806	0.000286097024416	SNP	0.251617970895903
chr1:15573857	1	15573857	5.28943484539e-05	SNP	0.175542173961284
chr1:15574124	1	15574124	0.000973294096146	SNP	0.327558057356164
chr1:15574184	1	15574184	0.000837318193164	SNP	0.312804640063008
chr1:15574211	1	15574211	0.000897664959192	SNP	0.318991867808867
chr1:15576165	1	15576165	2.99851084138e-05	SNP	0.138602827742994
chr1:15576190	1	15576190	0.000991609609229	SNP	0.329847736984933
chr1:15576296	1	15576296	0.000296645672497	SNP	0.25436293282037
chr1:15576345	1	15576345	0.00020602138152	SNP	0.237281501510965
chr1:15576463	1	15576463	0.000135872843772	SNP	0.22563975690108
chr1:15576660	1	15576660	0.000476084762615	SNP	0.280959412195496
chr1:15576727	1	15576727	0.000295066560444	SNP	0.253398657991273
chr1:15577477	1	15577477	2.82193952681e-05	SNP	0.136459120370501
chr1:15577490	1	15577490	0.000342231330864	SNP	0.26331980223991
chr1:15577618	1	15577618	3.09450634817e-05	SNP	0.139942194776932
chr1:15577628	1	15577628	3.43802964746e-05	SNP	0.147434922728446
chr1:15578323	1	15578323	0.000614235614736	SNP	0.292839861155847
chr1:15580031	1	15580031	6.88349892261e-05	SNP	0.187940469376749
chr1:15581559	1	15581559	0.000219087895714	SNP	0.241314411384347
chr1:15581608	1	15581608	0.000562136205532	SNP	0.289820015857105
chr1:15581618	1	15581618	0.000633214374666	SNP	0.293521330980341
chr1:15581731	1	15581731	0.000198331869068	SNP	0.234527440291551
chr1:15581810	1	15581810	0.000335087529267	SNP	0.262110843768827
chr1:15846629	1	15846629	0.000530495763093	SNP	0.288698007399524
chr1:15846788	1	15846788	0.000410674690122	SNP	0.272481104366887
chr1:15847207	1	15847207	0.000212930132803	SNP	0.239553981045615
chr1:15890181	1	15890181	0.000106454539301	SNP	0.213335947005366
chr1:15892617	1	15892617	0.000108714598129	SNP	0.214426464072493
chr1:15892894	1	15892894	0.000274844775777	SNP	0.250631795195304
chr1:15893341	1	15893341	0.000449293140334	SNP	0.276842572851162
chr1:15893364	1	15893364	0.000440115724904	SNP	0.275967335664315
chr1:15935708	1	15935708	0.000372534746591	SNP	0.26670375852663
chr1:15936210	1	15936210	0.000911528190956	SNP	0.320410898932156
chr1:15937246	1	15937246	0.000682062350588	SNP	0.29599841563585
chr1:16173299	1	16173299	0.000673447337696	SNP	0.29531917271286
chr1:16173569	1	16173569	0.000865577647698	SNP	0.315756315701644
chr1:16176163	1	16176163	0.000681710743809	SNP	0.29599841563585
chr1:16176233	1	16176233	0.000278096013598	SNP	0.250831438403198
chr1:16176379	1	16176379	0.000400094808683	SNP	0.270739923138776
chr1:16176779	1	16176779	0.000277820424314	SNP	0.250831438403198
chr1:16177649	1	16177649	0.000283351530593	SNP	0.251291283588247
chr1:16198309	1	16198309	6.39829894183e-05	SNP	0.183501283056216
chr1:16199556	1	16199556	0.00033307005846	SNP	0.262081645723373
chr1:16269953	1	16269953	0.000240904929165	SNP	0.244238329561964
chr1:16269957	1	16269957	0.000280188537188	SNP	0.251034872223042
chr1:16270010	1	16270010	0.000222123043022	SNP	0.2415152172111
chr1:16270024	1	16270024	0.000239761049532	SNP	0.243784521725863
chr1:16270147	1	16270147	0.000224100764408	SNP	0.241898909175653
chr1:16271197	1	16271197	0.000722648002159	SNP	0.299830766515187
chr1:16271976	1	16271976	0.000315228917293	SNP	0.257848474913185
chr1:16276250	1	16276250	0.000394281172471	SNP	0.270216128823483
chr1:16276310	1	16276310	0.000333270163631	SNP	0.262081645723373
chr1:16276322	1	16276322	0.000430970803729	SNP	0.275199239823955
chr1:16276385	1	16276385	0.000684920083385	SNP	0.296106533105349
chr1:16276402	1	16276402	0.000557867851981	SNP	0.289474472118545
chr1:16276475	1	16276475	0.000382810280887	SNP	0.269085315194751
chr1:16276595	1	16276595	0.000394340323839	SNP	0.270216128823483
chr1:16276608	1	16276608	0.000603641695456	SNP	0.291783208903357
chr1:16276612	1	16276612	0.000410850988589	SNP	0.272481104366887
chr1:16276620	1	16276620	0.000389601654017	SNP	0.270045890363998
chr1:16276799	1	16276799	0.000376601884555	SNP	0.267614950559576
chr1:16277182	1	16277182	0.00067175366448	SNP	0.29531917271286
chr1:16277825	1	16277825	0.000707373206379	SNP	0.298507832103348
chr1:16278057	1	16278057	0.000503438757988	SNP	0.284927907438454
chr1:16278211	1	16278211	0.000336233144233	SNP	0.262110843768827
chr1:16278250	1	16278250	0.000598780242753	SNP	0.291454875145563
chr1:16278376	1	16278376	0.000343750677266	SNP	0.263704794431981
chr1:16278749	1	16278749	0.000355368136459	SNP	0.264834343575686
chr1:16278791	1	16278791	0.000320088461037	SNP	0.259287204825461
chr1:16278793	1	16278793	0.000390988086648	SNP	0.270045890363998
chr1:16279529	1	16279529	0.000368853729283	SNP	0.266541801022976
chr1:16280497	1	16280497	0.000165201662115	SNP	0.227734559778914
chr1:16280518	1	16280518	0.000346298251846	SNP	0.264257482872317
chr1:16281155	1	16281155	0.00051802742313	SNP	0.287411221289088
chr1:16282345	1	16282345	0.000826807373355	SNP	0.311751988340064
chr1:16285686	1	16285686	0.000966360005878	SNP	0.326555686226437
chr1:16285798	1	16285798	5.2452283851e-05	SNP	0.175214496336283
chr1:16361238	1	16361238	0.00091830458882	SNP	0.320781875707926
chr1:16379783	1	16379783	0.000207077833891	SNP	0.237527991521838
chr1:16387217	1	16387217	0.000626426873419	SNP	0.293185602585331
chr1:16388292	1	16388292	0.000115781484471	SNP	0.218433862371858
chr1:16389054	1	16389054	0.000903130439032	SNP	0.319441034972411
chr1:16389074	1	16389074	0.000635137581112	SNP	0.293602546504589
chr1:16389075	1	16389075	0.000740925137303	SNP	0.301812057601977
chr1:16389087	1	16389087	0.000663048775584	SNP	0.2945235006451
chr1:16389271	1	16389271	0.000398259667627	SNP	0.270423935630605
chr1:16389285	1	16389285	0.000695635944955	SNP	0.297194061415777
chr1:16389310	1	16389310	0.000973798581049	SNP	0.327649239835012
chr1:16389319	1	16389319	0.000987186318367	SNP	0.32920377194921
chr1:16389358	1	16389358	0.000396969730086	SNP	0.270368784313208
chr1:16389503	1	16389503	0.000398265353225	SNP	0.270423935630605
chr1:16425310	1	16425310	0.000434200397119	SNP	0.275243246865906
chr1:16425448	1	16425448	0.000915592022698	SNP	0.320696482407757
chr1:16425456	1	16425456	0.000938480087644	SNP	0.323010973851029
chr1:16425466	1	16425466	0.00094904080893	SNP	0.324352079548867
chr1:16444023	1	16444023	0.000566504609662	SNP	0.2899752120077
chr1:16445543	1	16445543	0.000336376402315	SNP	0.262110843768827
chr1:16451962	1	16451962	8.13921392152e-05	SNP	0.198632760371408
chr1:17181125	1	17181125	0.000845574964859	SNP	0.313371682467308
chr1:17181941	1	17181941	0.000975774359919	SNP	0.327883336356374
chr1:17182155	1	17182155	0.000970272626661	SNP	0.326952707682223
chr1:17183397	1	17183397	0.000962607084713	SNP	0.326012262081983
chr1:17183515	1	17183515	0.000891878026796	SNP	0.318689057313172
chr1:17184540	1	17184540	0.000974426401827	SNP	0.327740118818531
chr1:17184571	1	17184571	0.000763629824545	SNP	0.304779847229738
chr1:17185181	1	17185181	0.00099213975596	SNP	0.329909196419952
chr1:17186034	1	17186034	0.000925994794403	SNP	0.321346735743574
chr1:17186627	1	17186627	0.000888869342287	SNP	0.318482949700809
chr1:17187119	1	17187119	0.000928364538113	SNP	0.321516352121181
chr1:17187388	1	17187388	0.000922664067248	SNP	0.321137736695221
chr1:17188982	1	17188982	0.000718209651736	SNP	0.299387496520774
chr1:17189653	1	17189653	0.000968715658325	SNP	0.326742110831063
chr1:17189722	1	17189722	0.000647243033924	SNP	0.293770703622232
chr1:17190209	1	17190209	0.000268236073603	SNP	0.24962549750383
chr1:17190258	1	17190258	0.000147013796938	SNP	0.225772880834362
chr1:17190362	1	17190362	0.000156336430957	SNP	0.226969856417146
chr1:17190384	1	17190384	0.000154485031499	SNP	0.226969856417146
chr1:17190407	1	17190407	0.000356337307951	SNP	0.264900601219589
chr1:17190493	1	17190493	7.42371881085e-05	SNP	0.192120581667554
chr1:17264699	1	17264699	0.000307760843427	SNP	0.256370920862437
chr1:17291713	1	17291713	9.7911976516e-05	SNP	0.208364422367417
chr1:17330574	1	17330574	0.000401035283176	SNP	0.271010110220897
chr1:17330907	1	17330907	0.000419958914524	SNP	0.273766909451229
chr1:17331322	1	17331322	0.00042917347572	SNP	0.275112172923952
chr1:17332414	1	17332414	0.000554324401038	SNP	0.289307327182296
chr1:17332427	1	17332427	0.000515287979382	SNP	0.286895976591185
chr1:17333187	1	17333187	0.000283409142937	SNP	0.251291283588247
chr1:17333537	1	17333537	0.000253058294026	SNP	0.247333816232912
chr1:17333578	1	17333578	0.000545977469077	SNP	0.289307327182296
chr1:17333580	1	17333580	0.000250286868023	SNP	0.246717421609345
chr1:17333643	1	17333643	0.000465639403004	SNP	0.279354841877836
chr1:17333670	1	17333670	0.000479822661232	SNP	0.281276837299233
chr1:17333722	1	17333722	0.000502039207857	SNP	0.284758561888424
chr1:17333801	1	17333801	0.000492260309578	SNP	0.283343006314827
chr1:17333815	1	17333815	0.000404695417126	SNP	0.271602552209698
chr1:17333817	1	17333817	0.000438103026212	SNP	0.275705106048844
chr1:17334668	1	17334668	0.000544913383883	SNP	0.289307327182296
chr1:17334669	1	17334669	0.000471485392263	SNP	0.280583163046125
chr1:17334673	1	17334673	0.000423332888266	SNP	0.274295957032341
chr1:17334706	1	17334706	0.000437628830137	SNP	0.275700842871155
chr1:17334712	1	17334712	0.000501001112403	SNP	0.284590426343639
chr1:17334717	1	17334717	0.000501177015219	SNP	0.284622113685344
chr1:17334893	1	17334893	0.000468905253233	SNP	0.280047368931555
chr1:17334951	1	17334951	0.000424159313017	SNP	0.274585871348352
chr1:17334978	1	17334978	0.000478034848517	SNP	0.281130999534602
chr1:17335154	1	17335154	0.000539104620886	SNP	0.289218429140029
chr1:17335163	1	17335163	0.000469857151629	SNP	0.280180910283553
chr1:17335211	1	17335211	0.000454884361827	SNP	0.277529677038546
chr1:17335525	1	17335525	0.00044543987093	SNP	0.276558222699987
chr1:17335590	1	17335590	0.000358341407406	SNP	0.264976470412137
chr1:17335659	1	17335659	0.000453709008473	SNP	0.277408967727571
chr1:17335829	1	17335829	0.000464081019837	SNP	0.279276131561169
chr1:17335862	1	17335862	0.000446636588914	SNP	0.276636063606673
chr1:17335919	1	17335919	0.000328959581401	SNP	0.261146681190238
chr1:17335937	1	17335937	0.00043831315626	SNP	0.275757719720701
chr1:17336097	1	17336097	0.000355590019997	SNP	0.264834343575686
chr1:17336111	1	17336111	0.000364006662909	SNP	0.265586409317661
chr1:17336130	1	17336130	0.000351007574751	SNP	0.264257482872317
chr1:17336181	1	17336181	0.000586281606058	SNP	0.290737317957704
chr1:17336243	1	17336243	0.00041728158187	SNP	0.273391180079818
chr1:17336344	1	17336344	0.000437720940879	SNP	0.275700842871155
chr1:17336380	1	17336380	0.000482637220199	SNP	0.281499076297508
chr1:17336446	1	17336446	0.000448388800626	SNP	0.276834502870477
chr1:17336448	1	17336448	0.000454482819852	SNP	0.277496888899217
chr1:17336458	1	17336458	0.000571181173765	SNP	0.290211278071356
chr1:17336542	1	17336542	0.000278336885869	SNP	0.250831438403198
chr1:17336559	1	17336559	0.000414931045938	SNP	0.272983943930788
chr1:17336642	1	17336642	0.000473513981694	SNP	0.280798377118399
chr1:17336645	1	17336645	0.000232852161628	SNP	0.243100376221895
chr1:17336927	1	17336927	0.000429198574884	SNP	0.275112172923952
chr1:17336939	1	17336939	0.000464970144111	SNP	0.279349282740735
chr1:17336968	1	17336968	0.000459282928798	SNP	0.278075561210439
chr1:17337002	1	17337002	0.000445514001355	SNP	0.276560683529345
chr1:17337009	1	17337009	0.000422108933483	SNP	0.274199761203542
chr1:17337132	1	17337132	0.000434605342309	SNP	0.275288500071796
chr1:17337211	1	17337211	0.000332928755726	SNP	0.262081645723373
chr1:17337895	1	17337895	0.000445043274745	SNP	0.276558222699987
chr1:17337964	1	17337964	0.000548999688524	SNP	0.289307327182296
chr1:17338024	1	17338024	0.000897339290295	SNP	0.318991867808867
chr1:17338247	1	17338247	0.000509608644466	SNP	0.286272303286658
chr1:17338302	1	17338302	0.00073461599461	SNP	0.301019448155682
chr1:17338337	1	17338337	0.000503674724104	SNP	0.285034353372944
chr1:17338348	1	17338348	0.000463935817137	SNP	0.279216980423467
chr1:17338444	1	17338444	0.000477427515148	SNP	0.281069164128388
chr1:17338514	1	17338514	0.00048077849785	SNP	0.281362269154957
chr1:17338521	1	17338521	0.000397833025316	SNP	0.270423935630605
chr1:17338579	1	17338579	0.000378932871969	SNP	0.268472754138698
chr1:17338727	1	17338727	0.000511718644983	SNP	0.286557372756597
chr1:17338735	1	17338735	0.000417580415318	SNP	0.273410366543697
chr1:17338750	1	17338750	0.000486364756682	SNP	0.282239707430334
chr1:17338770	1	17338770	0.000238451491184	SNP	0.243677626733571
chr1:17338883	1	17338883	0.000479487398697	SNP	0.281206012277051
chr1:17339185	1	17339185	0.000412634745818	SNP	0.272797326536067
chr1:17339330	1	17339330	0.000386933084443	SNP	0.269725892165544
chr1:17340238	1	17340238	0.000106950436001	SNP	0.213335947005366
chr1:17340465	1	17340465	0.000181940922456	SNP	0.230663326126514
chr1:17340596	1	17340596	0.000251329484825	SNP	0.246982443250174
chr1:17360248	1	17360248	0.000992088033896	SNP	0.329909196419952
chr1:17360269	1	17360269	0.000638373511165	SNP	0.293662156575255
chr1:17360276	1	17360276	0.00054385674123	SNP	0.289307327182296
chr1:17370121	1	17370121	0.000756521666806	SNP	0.303922822719569
chr1:17370125	1	17370125	0.000726205129826	SNP	0.300189383910358
chr1:17430413	1	17430413	0.000411626418276	SNP	0.272566247306695
chr1:17431025	1	17431025	0.000386064899019	SNP	0.26945940154106
chr1:17513678	1	17513678	0.000221813741208	SNP	0.2415152172111
chr1:17539167	1	17539167	2.2185565694e-05	SNP	0.12648298952062
chr1:17539792	1	17539792	7.01272723335e-05	SNP	0.189389358027466
chr1:17679904	1	17679904	0.000157264034681	SNP	0.226969856417146
chr1:18234986	1	18234986	0.000612350802897	SNP	0.292728702583512
chr1:18271455	1	18271455	0.000403323131296	SNP	0.271438588549505
chr1:18337963	1	18337963	0.000521963888119	SNP	0.28798613195172
chr1:18337974	1	18337974	0.000570459539693	SNP	0.290187707952926
chr1:18338028	1	18338028	0.000834440541119	SNP	0.312499252136773
chr1:18338087	1	18338087	0.000573760701711	SNP	0.290369468393951
chr1:18876861	1	18876861	0.00091897729329	SNP	0.32084147396016
chr1:19464198	1	19464198	0.000961897368419	SNP	0.32590170232845
chr1:20086773	1	20086773	0.000236826669872	SNP	0.243677626733571
chr1:20131995	1	20131995	0.000171676582825	SNP	0.228548481355402
chr1:20187111	1	20187111	0.000758410926806	SNP	0.304107594708867
chr1:20187120	1	20187120	0.000759466735076	SNP	0.304166734005421
chr1:20187149	1	20187149	0.000783077304956	SNP	0.307019012846914
chr1:20187285	1	20187285	0.000893778556788	SNP	0.318793973264007
chr1:20299965	1	20299965	0.000760431442122	SNP	0.304310132488743
chr1:20342816	1	20342816	0.000999653820698	SNP	0.330969877558683
chr1:20342826	1	20342826	0.000941250227843	SNP	0.323314324133958
chr1:20342885	1	20342885	0.000917497337285	SNP	0.320738006023638
chr1:20347121	1	20347121	0.000484119763547	SNP	0.281935690491209
chr1:20347402	1	20347402	0.000391635419719	SNP	0.270045890363998
chr1:20356456	1	20356456	0.000291555002743	SNP	0.252562920092134
chr1:20373465	1	20373465	0.000987557777305	SNP	0.329219371847526
chr1:20444104	1	20444104	0.000730846262118	SNP	0.30058742157068
chr1:20447836	1	20447836	0.00083253164356	SNP	0.312302899520488
chr1:20454325	1	20454325	0.000253128649209	SNP	0.247357941879848
chr1:20501442	1	20501442	0.00040455090357	SNP	0.27156949750074
chr1:20501642	1	20501642	0.000656041815287	SNP	0.294155658493292
chr1:20501925	1	20501925	0.000179862857432	SNP	0.230663326126514
chr1:20725381	1	20725381	0.000307605831432	SNP	0.256335813404507
chr1:20756309	1	20756309	0.00071156907403	SNP	0.298892482908291
chr1:20757233	1	20757233	0.000507129822689	SNP	0.285820993618193
chr1:20757245	1	20757245	0.000485807656315	SNP	0.282166501444324
chr1:20757379	1	20757379	0.000547566013592	SNP	0.289307327182296
chr1:20758294	1	20758294	0.000243490812845	SNP	0.244653173086499
chr1:20758425	1	20758425	0.000195901247286	SNP	0.233873555427939
chr1:20767174	1	20767174	0.000664670239036	SNP	0.294533252267688
chr1:20960134	1	20960134	0.000178191265443	SNP	0.230663326126514
chr1:21093801	1	21093801	0.000151802570565	SNP	0.226617054608127
chr1:21672557	1	21672557	0.000412400449509	SNP	0.272797326536067
chr1:21676605	1	21676605	0.00097793410046	SNP	0.328159631092554
chr1:21676606	1	21676606	0.000824111786492	SNP	0.311587650551394
chr1:21942010	1	21942010	0.000274616072754	SNP	0.250631795195304
chr1:21942039	1	21942039	0.000681981018093	SNP	0.29599841563585
chr1:21942227	1	21942227	0.00055292237306	SNP	0.289307327182296
chr1:22082788	1	22082788	0.000455155340068	SNP	0.277581194252083
chr1:22223087	1	22223087	0.000664384856935	SNP	0.294533252267688
chr1:22224005	1	22224005	0.000707308996919	SNP	0.298507832103348
chr1:22224053	1	22224053	0.000870015222425	SNP	0.31630447089429
chr1:22224115	1	22224115	0.000402967761517	SNP	0.271299583747163
chr1:22545882	1	22545882	0.000732057709435	SNP	0.300732162982991
chr1:22545978	1	22545978	0.000659881937208	SNP	0.294413738271579
chr1:22546151	1	22546151	0.000704305459018	SNP	0.29798349746236
chr1:22546209	1	22546209	0.000477763036511	SNP	0.281096567027934
chr1:22546326	1	22546326	0.00049097701603	SNP	0.283034545920493
chr1:22677008	1	22677008	0.000860984930254	SNP	0.315175390851933
chr1:22746516	1	22746516	0.000362509017325	SNP	0.265406845305569
chr1:22751966	1	22751966	0.000681127619055	SNP	0.295964370184116
chr1:23103191	1	23103191	0.000487945661007	SNP	0.282471135716332
chr1:23117348	1	23117348	0.000833241200814	SNP	0.312398742443251
chr1:23117665	1	23117665	0.000929700052965	SNP	0.321625102512216
chr1:23117667	1	23117667	0.000862199056421	SNP	0.315327196135211
chr1:23119439	1	23119439	0.000994671993603	SNP	0.330238779367935
chr1:23120297	1	23120297	0.000582339859848	SNP	0.290737317957704
chr1:23120496	1	23120496	0.000807435686225	SNP	0.309836904927459
chr1:23120584	1	23120584	0.000159923276339	SNP	0.227012547132286
chr1:23120727	1	23120727	0.000138266148595	SNP	0.22571902092211
chr1:23120770	1	23120770	0.000196849572852	SNP	0.233981286063841
chr1:23120792	1	23120792	0.00077957752038	SNP	0.306751514588094
chr1:23120977	1	23120977	0.000961507051428	SNP	0.325807376944506
chr1:23121004	1	23121004	0.000751783242373	SNP	0.303295583596005
chr1:23121291	1	23121291	0.000467975980418	SNP	0.279849556176432
chr1:23121389	1	23121389	0.000835065228784	SNP	0.31257993457726
chr1:23121510	1	23121510	0.000809009825382	SNP	0.309934916500423
chr1:23121536	1	23121536	0.000326273603891	SNP	0.260340438783497
chr1:23121623	1	23121623	0.000990749056532	SNP	0.329708889187346
chr1:23121781	1	23121781	0.00086011823407	SNP	0.315054004751145
chr1:23121782	1	23121782	0.000756713187446	SNP	0.303922822719569
chr1:23297574	1	23297574	9.16788597565e-05	SNP	0.205379864945597
chr1:23638567	1	23638567	0.000986908491117	SNP	0.329175276217595
chr1:23867718	1	23867718	0.00081180723307	SNP	0.310285047810112
chr1:23967239	1	23967239	0.000679666221571	SNP	0.295946297839384
chr1:24193465	1	24193465	0.00077943605615	SNP	0.30671612670568
chr1:24461965	1	24461965	0.000222825178054	SNP	0.241814920150408
chr1:25071296	1	25071296	0.000275538426221	SNP	0.250631795195304
chr1:25076621	1	25076621	0.000460514851402	SNP	0.278373283349187
chr1:25222980	1	25222980	0.000345448389581	SNP	0.264131759010907
chr1:25223266	1	25223266	0.000466718239093	SNP	0.279559289394382
chr1:25223520	1	25223520	0.000477873472067	SNP	0.281096567027934
chr1:25383173	1	25383173	0.000350143768194	SNP	0.264257482872317
chr1:25932599	1	25932599	0.00092955842756	SNP	0.321625102512216
chr1:25932657	1	25932657	0.000976489376466	SNP	0.327948632478065
chr1:25932690	1	25932690	0.000929483273635	SNP	0.321625102512216
chr1:25932810	1	25932810	0.000947227959745	SNP	0.32412332908472
chr1:25933086	1	25933086	0.000917894095444	SNP	0.320742233003599
chr1:25933153	1	25933153	0.000970401285621	SNP	0.326977550926741
chr1:25933264	1	25933264	0.000966510614557	SNP	0.326555686226437
chr1:25933328	1	25933328	0.000916708439487	SNP	0.320738006023638
chr1:25933359	1	25933359	0.000913872110104	SNP	0.320518448867767
chr1:25933498	1	25933498	0.000913856909342	SNP	0.320518448867767
chr1:26077642	1	26077642	3.24928754865e-05	SNP	0.143051254221256
chr1:26085689	1	26085689	2.43225410947e-05	SNP	0.131552568338968
chr1:26085793	1	26085793	0.000967616967692	SNP	0.326613121805593
chr1:26110571	1	26110571	9.63725438385e-05	SNP	0.207961787655185
chr1:26127084	1	26127084	0.000422807958655	SNP	0.274261367089722
chr1:27004769	1	27004769	0.000885734242538	SNP	0.318209809910771
chr1:27216446	1	27216446	0.000447666787764	SNP	0.276709251200131
chr1:27231232	1	27231232	0.00042153014896	SNP	0.274033131198692
chr1:27234287	1	27234287	0.000754546776067	SNP	0.303687959884827
chr1:27237368	1	27237368	0.000136430428508	SNP	0.22563975690108
chr1:27247367	1	27247367	0.000467051185891	SNP	0.279649869183612
chr1:27253559	1	27253559	0.000254781918237	SNP	0.247959836602558
chr1:27276475	1	27276475	0.000257355531993	SNP	0.248575684921985
chr1:27294381	1	27294381	1.41543972723e-05	SNP	0.104612606151765
chr1:27519567	1	27519567	0.000315285345569	SNP	0.257848474913185
chr1:27564573	1	27564573	0.000471610477653	SNP	0.280601492870238
chr1:27576555	1	27576555	0.000827324266068	SNP	0.311751988340064
chr1:27650745	1	27650745	0.000217126632691	SNP	0.240705364674197
chr1:27757966	1	27757966	0.000235984369693	SNP	0.243677626733571
chr1:28033007	1	28033007	0.00091466406372	SNP	0.320648877003625
chr1:28072731	1	28072731	0.00094716226226	SNP	0.324119481569948
chr1:28072807	1	28072807	0.000847889955142	SNP	0.313604794812934
chr1:28073082	1	28073082	0.000947601570571	SNP	0.324202394457381
chr1:28073234	1	28073234	0.000895483597886	SNP	0.318921235219899
chr1:28073485	1	28073485	0.000889213345438	SNP	0.318482949700809
chr1:28073590	1	28073590	0.000920996890044	SNP	0.321034889072665
chr1:28073952	1	28073952	0.000966918711078	SNP	0.326594871522152
chr1:28076258	1	28076258	0.000936992968962	SNP	0.322809651104399
chr1:28076383	1	28076383	0.00094460127078	SNP	0.323643953495641
chr1:28076443	1	28076443	0.00098898513157	SNP	0.32944331531059
chr1:28076618	1	28076618	0.000953420469235	SNP	0.325027754498163
chr1:28076658	1	28076658	0.000170372482171	SNP	0.228182776706153
chr1:28076865	1	28076865	0.000854381212908	SNP	0.31438232165771
chr1:28077200	1	28077200	0.000940376020263	SNP	0.323221086272422
chr1:28080156	1	28080156	0.000291464884987	SNP	0.252554635040771
chr1:28151013	1	28151013	0.000498896850469	SNP	0.28428953371428
chr1:28173284	1	28173284	0.000506383693621	SNP	0.285779440349633
chr1:28173508	1	28173508	6.97625564875e-05	SNP	0.188971843385864
chr1:28286005	1	28286005	0.000843897071212	SNP	0.313332240213504
chr1:28328728	1	28328728	0.000412576565755	SNP	0.272797326536067
chr1:28921159	1	28921159	4.58335274436e-05	SNP	0.165742416701283
chr1:28921490	1	28921490	9.0754770737e-05	SNP	0.204872895167615
chr1:28921536	1	28921536	0.000133049504829	SNP	0.225565096514885
chr1:28921537	1	28921537	0.000121145862084	SNP	0.221137312096276
chr1:28921631	1	28921631	4.97405750456e-05	SNP	0.171832670451362
chr1:28921687	1	28921687	2.97231361563e-05	SNP	0.138267126119966
chr1:28921713	1	28921713	7.45189562437e-05	SNP	0.192261389736069
chr1:28921715	1	28921715	0.000125881010808	SNP	0.222508788305392
chr1:28921716	1	28921716	6.47637794548e-05	SNP	0.184621343070259
chr1:28921726	1	28921726	4.61482546336e-05	SNP	0.165973020371925
chr1:28921732	1	28921732	7.23557577308e-05	SNP	0.190793830744957
chr1:28921762	1	28921762	8.90247810062e-05	SNP	0.203818707776454
chr1:28921800	1	28921800	8.56580547567e-05	SNP	0.20190173232663
chr1:28922528	1	28922528	0.000239344768698	SNP	0.243677626733571
chr1:28922536	1	28922536	0.000290083108207	SNP	0.252324099544654
chr1:28922538	1	28922538	0.000448942737234	SNP	0.276842572851162
chr1:28922549	1	28922549	0.000243418918345	SNP	0.244653173086499
chr1:28922560	1	28922560	0.000975698482885	SNP	0.327883336356374
chr1:28922564	1	28922564	0.000962308123244	SNP	0.325935437938403
chr1:28922595	1	28922595	0.000921534904092	SNP	0.321128397220763
chr1:28922631	1	28922631	0.000862611848109	SNP	0.315378405626139
chr1:28922676	1	28922676	0.000220653258687	SNP	0.2415152172111
chr1:28922702	1	28922702	0.000213804374648	SNP	0.239889596520582
chr1:28924520	1	28924520	0.000148688584287	SNP	0.225772880834362
chr1:28924554	1	28924554	0.000109530424034	SNP	0.214426464072493
chr1:28924556	1	28924556	0.000119829080371	SNP	0.220957585458563
chr1:28924561	1	28924561	0.000121283823125	SNP	0.221137312096276
chr1:28924563	1	28924563	0.000114727295	SNP	0.217753358829738
chr1:28924571	1	28924571	9.55169779932e-05	SNP	0.207654215133902
chr1:28924591	1	28924591	0.000121397894127	SNP	0.221137312096276
chr1:28924603	1	28924603	0.000132860910316	SNP	0.225565096514885
chr1:28924613	1	28924613	0.00011657968715	SNP	0.218716850709541
chr1:28924627	1	28924627	0.000119890115812	SNP	0.221001667163354
chr1:28924632	1	28924632	0.000131515168433	SNP	0.22499420656599
chr1:28924635	1	28924635	0.000110741138451	SNP	0.21540053134714
chr1:28924660	1	28924660	0.000203980309005	SNP	0.236980150646621
chr1:28924661	1	28924661	0.000288631215601	SNP	0.252226937552614
chr1:28924701	1	28924701	0.00019801927864	SNP	0.234465422127376
chr1:28924744	1	28924744	0.000259146018124	SNP	0.248836051616158
chr1:28924849	1	28924849	0.000173515584515	SNP	0.229494318561004
chr1:28924896	1	28924896	0.000162145446987	SNP	0.227605290593922
chr1:28924900	1	28924900	0.000165505357355	SNP	0.227827731671289
chr1:28925142	1	28925142	0.000224253788455	SNP	0.241898909175653
chr1:28925197	1	28925197	0.000156692913084	SNP	0.226969856417146
chr1:28925198	1	28925198	0.000163431101931	SNP	0.227726551010945
chr1:28925200	1	28925200	0.000179940125311	SNP	0.230663326126514
chr1:28925205	1	28925205	0.00030230583547	SNP	0.255487147408838
chr1:28925211	1	28925211	0.000141968947513	SNP	0.22571902092211
chr1:28925219	1	28925219	0.000154872099032	SNP	0.226969856417146
chr1:28925237	1	28925237	0.000213010746015	SNP	0.239553981045615
chr1:28925242	1	28925242	0.000207630057898	SNP	0.237666021717811
chr1:28925266	1	28925266	0.00018172929188	SNP	0.230663326126514
chr1:28925281	1	28925281	0.000193671205878	SNP	0.233072567218287
chr1:28925549	1	28925549	0.000247722560863	SNP	0.245698334859864
chr1:28925553	1	28925553	0.000273882914476	SNP	0.250626929167217
chr1:28925648	1	28925648	0.00016740172302	SNP	0.227877289797637
chr1:28925689	1	28925689	0.000167167482061	SNP	0.227877289797637
chr1:28925692	1	28925692	0.000176875110891	SNP	0.230663326126514
chr1:28925701	1	28925701	0.000166339251298	SNP	0.227877289797637
chr1:28925722	1	28925722	0.000154980608122	SNP	0.226969856417146
chr1:28925730	1	28925730	0.000162818282494	SNP	0.227726551010945
chr1:28925731	1	28925731	0.000164509115073	SNP	0.227734559778914
chr1:28925737	1	28925737	0.000150133092785	SNP	0.226315453095137
chr1:28925778	1	28925778	0.000653071343639	SNP	0.294002943891603
chr1:28925793	1	28925793	0.000619381929363	SNP	0.293099858450702
chr1:28928103	1	28928103	9.49065707816e-05	SNP	0.20746122054022
chr1:28928180	1	28928180	0.000153180431434	SNP	0.226724681040758
chr1:28928242	1	28928242	0.000169567416171	SNP	0.228024498686455
chr1:28928293	1	28928293	0.000164310525821	SNP	0.227734559778914
chr1:28928475	1	28928475	9.11954075293e-05	SNP	0.204872895167615
chr1:28928477	1	28928477	0.000133077005378	SNP	0.225565096514885
chr1:28932321	1	28932321	0.000120799900737	SNP	0.221137312096276
chr1:28932328	1	28932328	0.00023005644097	SNP	0.242692736375858
chr1:28932339	1	28932339	0.000139038667026	SNP	0.22571902092211
chr1:28932348	1	28932348	0.000169027350259	SNP	0.227877289797637
chr1:28932424	1	28932424	0.000167400773229	SNP	0.227877289797637
chr1:28932425	1	28932425	0.000170012585587	SNP	0.228100198221157
chr1:28932500	1	28932500	0.000166992059661	SNP	0.227877289797637
chr1:28932534	1	28932534	0.000147783645769	SNP	0.225772880834362
chr1:28932546	1	28932546	0.000167037370503	SNP	0.227877289797637
chr1:28932551	1	28932551	0.00095581328093	SNP	0.325242285679801
chr1:28932553	1	28932553	0.00014003356487	SNP	0.22571902092211
chr1:28932578	1	28932578	0.000147332983437	SNP	0.225772880834362
chr1:28932604	1	28932604	0.000192840545427	SNP	0.232784741639247
chr1:28932618	1	28932618	0.00014725644293	SNP	0.225772880834362
chr1:28932619	1	28932619	0.000906659156144	SNP	0.319858355594422
chr1:28932644	1	28932644	0.000161243097436	SNP	0.227344583823036
chr1:28932671	1	28932671	0.000160108909691	SNP	0.227027526444168
chr1:28932690	1	28932690	0.000165193356244	SNP	0.227734559778914
chr1:28932699	1	28932699	0.000373539896315	SNP	0.266786416105388
chr1:28932708	1	28932708	0.000163320704212	SNP	0.227726551010945
chr1:28932732	1	28932732	0.000417849097142	SNP	0.273414941383399
chr1:28932736	1	28932736	0.000169969126598	SNP	0.228100198221157
chr1:28932767	1	28932767	0.000175276830624	SNP	0.230003667281913
chr1:28932807	1	28932807	0.000153182533573	SNP	0.226724681040758
chr1:28932822	1	28932822	0.000183029597935	SNP	0.230663326126514
chr1:28932824	1	28932824	0.000171482951902	SNP	0.228489958904475
chr1:28932828	1	28932828	0.000165434569836	SNP	0.2277829673044
chr1:28932835	1	28932835	0.000164346791564	SNP	0.227734559778914
chr1:28932840	1	28932840	0.00015645283115	SNP	0.226969856417146
chr1:28932841	1	28932841	0.00044252709189	SNP	0.276162260888075
chr1:28932854	1	28932854	0.000411449192694	SNP	0.27251972035167
chr1:28932855	1	28932855	0.000172413198816	SNP	0.228990487310154
chr1:28932881	1	28932881	0.00040214691477	SNP	0.271296560834493
chr1:28932888	1	28932888	0.000386679442559	SNP	0.269666981269954
chr1:28932903	1	28932903	0.000246012880227	SNP	0.244993636969001
chr1:28932908	1	28932908	0.000205841701876	SNP	0.237188330830615
chr1:28932918	1	28932918	0.000549820499989	SNP	0.289307327182296
chr1:28932934	1	28932934	0.000211456437437	SNP	0.238580173351159
chr1:28932947	1	28932947	0.000227915144389	SNP	0.242379445291275
chr1:28932956	1	28932956	0.000511473426945	SNP	0.286557372756597
chr1:28932976	1	28932976	0.000203627981173	SNP	0.236919658749696
chr1:28932987	1	28932987	0.00021032395666	SNP	0.238193077398749
chr1:28933029	1	28933029	0.00034844072945	SNP	0.264257482872317
chr1:28933057	1	28933057	0.000353392396123	SNP	0.264661161310228
chr1:28933075	1	28933075	0.000367830900012	SNP	0.266319996690759
chr1:28933183	1	28933183	0.00018565657808	SNP	0.230862963939308
chr1:28933209	1	28933209	0.000177650319881	SNP	0.230663326126514
chr1:28933244	1	28933244	0.000158432921124	SNP	0.226969856417146
chr1:28933265	1	28933265	0.000890486341908	SNP	0.318482949700809
chr1:28933297	1	28933297	0.000168734045756	SNP	0.227877289797637
chr1:28933406	1	28933406	0.000159251982386	SNP	0.226969856417146
chr1:28933410	1	28933410	0.000158880579761	SNP	0.226969856417146
chr1:28933551	1	28933551	0.000176549866417	SNP	0.230650317480693
chr1:28933591	1	28933591	0.000186172392194	SNP	0.231105787534529
chr1:28933603	1	28933603	0.000185860878492	SNP	0.23090962175174
chr1:28933613	1	28933613	0.000189271927396	SNP	0.23169630808717
chr1:28933616	1	28933616	0.000204101168216	SNP	0.236980150646621
chr1:28933625	1	28933625	0.000183707953348	SNP	0.230663326126514
chr1:28933667	1	28933667	0.000443562009262	SNP	0.276213915252405
chr1:28933672	1	28933672	0.000187861845425	SNP	0.231515003208618
chr1:28933706	1	28933706	0.000196975156987	SNP	0.234020522454856
chr1:28933733	1	28933733	0.0001984308563	SNP	0.234539174518438
chr1:28941379	1	28941379	0.000158784846569	SNP	0.226969856417146
chr1:28941382	1	28941382	0.000172580073485	SNP	0.228990487310154
chr1:28941397	1	28941397	0.000189703847951	SNP	0.231775077701897
chr1:28941420	1	28941420	0.000181868671263	SNP	0.230663326126514
chr1:28941437	1	28941437	0.00016336501619	SNP	0.227726551010945
chr1:28941625	1	28941625	0.000889736213056	SNP	0.318482949700809
chr1:28941669	1	28941669	0.000165804823101	SNP	0.227877289797637
chr1:28941674	1	28941674	0.000227892834228	SNP	0.242379445291275
chr1:28941692	1	28941692	0.000210295317966	SNP	0.238193077398749
chr1:28941696	1	28941696	0.000192958311327	SNP	0.232784741639247
chr1:28941708	1	28941708	0.000456883760366	SNP	0.277752955190503
chr1:28941784	1	28941784	0.000377369791605	SNP	0.26791441272347
chr1:28941785	1	28941785	0.000177418833714	SNP	0.230663326126514
chr1:28941790	1	28941790	0.000164466220772	SNP	0.227734559778914
chr1:28941843	1	28941843	0.00018818442667	SNP	0.231515003208618
chr1:28941846	1	28941846	0.000744426939171	SNP	0.302313268140163
chr1:28941848	1	28941848	0.000179904443378	SNP	0.230663326126514
chr1:28941850	1	28941850	0.00031049636101	SNP	0.256810184537016
chr1:28941874	1	28941874	0.000163521945035	SNP	0.227726551010945
chr1:28941877	1	28941877	0.000156392682191	SNP	0.226969856417146
chr1:28941907	1	28941907	0.000179915895613	SNP	0.230663326126514
chr1:28941939	1	28941939	0.000159179553299	SNP	0.226969856417146
chr1:28941976	1	28941976	0.00016651116305	SNP	0.227877289797637
chr1:28942023	1	28942023	0.000179976563528	SNP	0.230663326126514
chr1:28942047	1	28942047	0.000166939734479	SNP	0.227877289797637
chr1:28942048	1	28942048	0.000139245124087	SNP	0.22571902092211
chr1:28942114	1	28942114	0.00014349597919	SNP	0.225772880834362
chr1:28942122	1	28942122	0.00017357484855	SNP	0.229494318561004
chr1:28942147	1	28942147	0.000161455697693	SNP	0.227510605235502
chr1:28942170	1	28942170	0.000189004479429	SNP	0.231576668510299
chr1:28942181	1	28942181	0.000169434481982	SNP	0.22801586993649
chr1:28942185	1	28942185	0.000163748259377	SNP	0.227734559778914
chr1:28942192	1	28942192	0.000172279805939	SNP	0.228990487310154
chr1:28942195	1	28942195	0.000162801992889	SNP	0.227726551010945
chr1:28942210	1	28942210	0.000164897303846	SNP	0.227734559778914
chr1:28942213	1	28942213	0.000179317288844	SNP	0.230663326126514
chr1:28942221	1	28942221	0.000172275202799	SNP	0.228990487310154
chr1:28942237	1	28942237	0.000409398784404	SNP	0.272475169315867
chr1:28942239	1	28942239	0.000241414549833	SNP	0.244421945204002
chr1:28942304	1	28942304	0.000362984168298	SNP	0.265556513883675
chr1:28942311	1	28942311	0.000356843643913	SNP	0.264965278826076
chr1:28942320	1	28942320	0.000375390962045	SNP	0.267404646495617
chr1:28942335	1	28942335	0.000345646864002	SNP	0.264172066364493
chr1:28942352	1	28942352	0.000425085764476	SNP	0.274636251064179
chr1:28942371	1	28942371	0.000312636035142	SNP	0.257338432386333
chr1:28942377	1	28942377	0.000281327815094	SNP	0.251034872223042
chr1:28942388	1	28942388	0.000273353027116	SNP	0.250502224933954
chr1:28942395	1	28942395	0.000248261185828	SNP	0.246038863794422
chr1:28942431	1	28942431	0.000176584617978	SNP	0.230650317480693
chr1:28942441	1	28942441	0.000384153219936	SNP	0.269246577419563
chr1:28942471	1	28942471	0.000492910694197	SNP	0.2833670304238
chr1:28942482	1	28942482	0.000213607270933	SNP	0.239849292872369
chr1:28942538	1	28942538	0.000190105967933	SNP	0.231775077701897
chr1:28942565	1	28942565	0.000188985524444	SNP	0.231576668510299
chr1:28942629	1	28942629	0.000177211282373	SNP	0.230663326126514
chr1:28942644	1	28942644	0.000158880895797	SNP	0.226969856417146
chr1:28942645	1	28942645	0.000180293762734	SNP	0.230663326126514
chr1:28942663	1	28942663	0.000192574116315	SNP	0.232784741639247
chr1:28942673	1	28942673	0.000173033206296	SNP	0.229291939485955
chr1:28942717	1	28942717	0.000181550062023	SNP	0.230663326126514
chr1:28942722	1	28942722	0.000161453654739	SNP	0.227510605235502
chr1:28942736	1	28942736	0.000171514194812	SNP	0.228489958904475
chr1:28942910	1	28942910	0.000155874081207	SNP	0.226969856417146
chr1:28942926	1	28942926	0.000204292369146	SNP	0.236980150646621
chr1:28942934	1	28942934	0.000209340146068	SNP	0.238146549215101
chr1:28942944	1	28942944	0.000221957935639	SNP	0.2415152172111
chr1:28942978	1	28942978	0.0001790205262	SNP	0.230663326126514
chr1:28942980	1	28942980	0.000167434355083	SNP	0.227877289797637
chr1:28943067	1	28943067	0.00016689419801	SNP	0.227877289797637
chr1:28943100	1	28943100	0.000179747695869	SNP	0.230663326126514
chr1:28943147	1	28943147	0.000186190922671	SNP	0.231105787534529
chr1:28943165	1	28943165	0.00018385614199	SNP	0.230663326126514
chr1:28943170	1	28943170	0.000181103434806	SNP	0.230663326126514
chr1:28943174	1	28943174	0.000190321389254	SNP	0.231775077701897
chr1:28943212	1	28943212	0.000395455574301	SNP	0.270352075292763
chr1:28943274	1	28943274	0.00017841929965	SNP	0.230663326126514
chr1:28943275	1	28943275	0.000182129240494	SNP	0.230663326126514
chr1:28943296	1	28943296	0.000165849559566	SNP	0.227877289797637
chr1:28943317	1	28943317	0.00016894587173	SNP	0.227877289797637
chr1:28943334	1	28943334	0.00017619188496	SNP	0.230339524875611
chr1:28943346	1	28943346	0.000172470161546	SNP	0.228990487310154
chr1:28943401	1	28943401	0.000436051632627	SNP	0.275553469691821
chr1:28943430	1	28943430	0.000170445651831	SNP	0.228182776706153
chr1:28943458	1	28943458	0.000191018130403	SNP	0.231990447552655
chr1:28943576	1	28943576	0.000164544815874	SNP	0.227734559778914
chr1:28943622	1	28943622	0.00023053654179	SNP	0.242692736375858
chr1:28943641	1	28943641	0.000196493953656	SNP	0.233873555427939
chr1:28943748	1	28943748	0.000423714768911	SNP	0.274452907095098
chr1:28943756	1	28943756	0.000380900028145	SNP	0.268813121518401
chr1:28943781	1	28943781	0.000400135126315	SNP	0.270739923138776
chr1:28943783	1	28943783	0.000163154180031	SNP	0.227726551010945
chr1:28943802	1	28943802	0.000167108492891	SNP	0.227877289797637
chr1:28943804	1	28943804	0.000195093934394	SNP	0.233603969980998
chr1:28943863	1	28943863	0.000968769350405	SNP	0.326742110831063
chr1:28943866	1	28943866	0.000404412379906	SNP	0.27156949750074
chr1:28943889	1	28943889	0.000168258037958	SNP	0.227877289797637
chr1:28943931	1	28943931	0.000179063919287	SNP	0.230663326126514
chr1:28943939	1	28943939	0.00015862741728	SNP	0.226969856417146
chr1:28943962	1	28943962	0.000160502971505	SNP	0.227079513411443
chr1:28943968	1	28943968	0.000176350067123	SNP	0.230495694879667
chr1:28943978	1	28943978	0.000350019121029	SNP	0.264257482872317
chr1:28943985	1	28943985	0.000195875143424	SNP	0.233873555427939
chr1:28943993	1	28943993	0.000178340515654	SNP	0.230663326126514
chr1:28944020	1	28944020	0.000180232364076	SNP	0.230663326126514
chr1:28944021	1	28944021	0.000163392693873	SNP	0.227726551010945
chr1:28944075	1	28944075	0.00022374594405	SNP	0.241898909175653
chr1:28944078	1	28944078	0.000255267738205	SNP	0.248229713486377
chr1:28944137	1	28944137	0.000249130270862	SNP	0.246448199571061
chr1:28944176	1	28944176	0.000184632910508	SNP	0.230663326126514
chr1:28944208	1	28944208	0.000160195528324	SNP	0.227079513411443
chr1:28944234	1	28944234	0.000180896938243	SNP	0.230663326126514
chr1:28944252	1	28944252	0.000190612814292	SNP	0.231937456520017
chr1:28944472	1	28944472	0.00021029528635	SNP	0.238193077398749
chr1:28944499	1	28944499	0.000191871125947	SNP	0.232637675155792
chr1:28944505	1	28944505	0.000180448064239	SNP	0.230663326126514
chr1:28944530	1	28944530	0.000174067546421	SNP	0.229629321225551
chr1:28944542	1	28944542	0.000184495665435	SNP	0.230663326126514
chr1:28944546	1	28944546	0.000152904634654	SNP	0.226617054608127
chr1:28944556	1	28944556	0.000172564921312	SNP	0.228990487310154
chr1:28944559	1	28944559	0.000459059757519	SNP	0.278035198919439
chr1:28944560	1	28944560	0.000178801774288	SNP	0.230663326126514
chr1:28944565	1	28944565	0.000186225440765	SNP	0.231105787534529
chr1:28944579	1	28944579	0.000168414997908	SNP	0.227877289797637
chr1:28944633	1	28944633	0.00019300420133	SNP	0.232784741639247
chr1:28944684	1	28944684	0.000147942405784	SNP	0.225772880834362
chr1:28944746	1	28944746	0.000170586964894	SNP	0.228182776706153
chr1:28944748	1	28944748	0.000159531076982	SNP	0.226969856417146
chr1:28944766	1	28944766	0.000981613104482	SNP	0.328690022512524
chr1:28944879	1	28944879	0.000155778017389	SNP	0.226969856417146
chr1:28944967	1	28944967	0.000162433615498	SNP	0.227726551010945
chr1:28945097	1	28945097	0.000167895318387	SNP	0.227877289797637
chr1:28945155	1	28945155	0.000183836349274	SNP	0.230663326126514
chr1:28945160	1	28945160	0.000169834794597	SNP	0.228100198221157
chr1:28945172	1	28945172	0.000203757476831	SNP	0.236919658749696
chr1:28945197	1	28945197	0.000194946998434	SNP	0.233521771607348
chr1:28945212	1	28945212	0.000183048869793	SNP	0.230663326126514
chr1:28945348	1	28945348	0.000168906580883	SNP	0.227877289797637
chr1:28945372	1	28945372	0.000181141950399	SNP	0.230663326126514
chr1:28945407	1	28945407	0.000183349237356	SNP	0.230663326126514
chr1:28945482	1	28945482	0.000157761478535	SNP	0.226969856417146
chr1:28945604	1	28945604	0.000797509940823	SNP	0.308659560157055
chr1:28945610	1	28945610	0.00097389675485	SNP	0.327649239835012
chr1:28945644	1	28945644	0.000173489840317	SNP	0.229494318561004
chr1:28948827	1	28948827	0.000394585870735	SNP	0.270216128823483
chr1:28950205	1	28950205	0.000843006702065	SNP	0.313323016703602
chr1:29023143	1	29023143	0.000695472166476	SNP	0.297194061415777
chr1:29024501	1	29024501	0.000677996022403	SNP	0.295727304591239
chr1:29108282	1	29108282	0.000901604726265	SNP	0.319289783759267
chr1:29112577	1	29112577	0.000755416654073	SNP	0.303790672016674
chr1:29132090	1	29132090	2.48453698321e-05	SNP	0.131776495697415
chr1:29132335	1	29132335	2.44715845415e-05	SNP	0.131691054876753
chr1:29135744	1	29135744	0.00058574545397	SNP	0.290737317957704
chr1:29402332	1	29402332	0.000572409479171	SNP	0.290283692493949
chr1:29671301	1	29671301	0.000605553749748	SNP	0.291888639910954
chr1:29671323	1	29671323	0.000640573163247	SNP	0.293662156575255
chr1:29671505	1	29671505	0.000658053082719	SNP	0.294281585794447
chr1:29671585	1	29671585	0.000704412799716	SNP	0.29798349746236
chr1:29671597	1	29671597	0.000917307768444	SNP	0.320738006023638
chr1:29671686	1	29671686	0.000419682741236	SNP	0.273766909451229
[truncated: 15,983 more rows]
