# Supplementary material for: Genomic insights into local adaptation and future climate-induced vulnerability of a keystone forest tree in East Asia
Source: Nat Commun. 2022 Nov 1;13:6541. doi: 10.1038/s41467-022-34206-8 (PMC9626627; doi:10.1038/s41467-022-34206-8)
Supplement: Supplementary file 8 — Source Data [file 41467_2022_34206_MOESM8_ESM.zip › Source data/supplementary_figures/manhatton/data3_filter1_bio9.txt]

ID	CHR	BP	P	TYPE	Q
chr1:262118	1	262118	0.000460589715563	SNP	0.368713289415526
chr1:791911	1	791911	0.000667672227507	SNP	0.393674883219082
chr1:904915	1	904915	0.00037808869522	SNP	0.351442774456823
chr1:996223	1	996223	0.000661480466776	SNP	0.393256306984789
chr1:997587	1	997587	0.000761233162995	SNP	0.401509986566759
chr1:1506283	1	1506283	0.000921253268675	SNP	0.422192784011323
chr1:1536251	1	1536251	0.00069976089738	SNP	0.396052794396707
chr1:1545467	1	1545467	0.000978277927169	SNP	0.429072439347036
chr1:1660642	1	1660642	0.000954022475664	SNP	0.425466512958631
chr1:1869045	1	1869045	0.000421955938807	SNP	0.359259297859643
chr1:1869202	1	1869202	0.00054059052977	SNP	0.380349714741928
chr1:2186088	1	2186088	0.000985518141153	SNP	0.429526070435828
chr1:2224545	1	2224545	0.000353936126864	SNP	0.344855096385746
chr1:2256415	1	2256415	0.000143878753891	SNP	0.313060322304345
chr1:2256526	1	2256526	0.000182154648097	SNP	0.327333434504681
chr1:2256952	1	2256952	0.00068044477307	SNP	0.395045734156015
chr1:2257889	1	2257889	0.000790113205548	SNP	0.405129746494932
chr1:2257937	1	2257937	9.04193471489e-05	SNP	0.28430923593002
chr1:2259176	1	2259176	0.000106086886477	SNP	0.294276708965387
chr1:2259498	1	2259498	0.000751066826529	SNP	0.400616568507644
chr1:2260075	1	2260075	0.000117893056964	SNP	0.301893516528461
chr1:2260217	1	2260217	0.000790485368466	SNP	0.405129746494932
chr1:2260601	1	2260601	9.95349802179e-05	SNP	0.293882119978431
chr1:2261969	1	2261969	0.000122357965278	SNP	0.303525584523428
chr1:2263764	1	2263764	0.000932832433099	SNP	0.423571438754063
chr1:2263781	1	2263781	5.82388646794e-05	SNP	0.250109325528656
chr1:2263840	1	2263840	0.000135746031756	SNP	0.310536673521419
chr1:2264249	1	2264249	9.19878550921e-05	SNP	0.286642447091619
chr1:2264276	1	2264276	0.000130736373636	SNP	0.308910090270071
chr1:2265085	1	2265085	0.000128664037919	SNP	0.307821989411694
chr1:2265306	1	2265306	0.000271679695536	SNP	0.32991889071397
chr1:2265404	1	2265404	0.0001428763857	SNP	0.313060322304345
chr1:2265772	1	2265772	0.000114338581153	SNP	0.300650587105997
chr1:2269596	1	2269596	0.000386589846424	SNP	0.352572930960588
chr1:2269662	1	2269662	0.000196571012634	SNP	0.327333434504681
chr1:2269771	1	2269771	0.000547033293432	SNP	0.380734948243545
chr1:2269795	1	2269795	0.000406691809823	SNP	0.355675292098946
chr1:2269865	1	2269865	0.000302648463992	SNP	0.33437832459431
chr1:2270647	1	2270647	0.000277348340243	SNP	0.32991889071397
chr1:2270673	1	2270673	0.000584750846062	SNP	0.385339938029837
chr1:2270831	1	2270831	0.000469745120286	SNP	0.36990136423463
chr1:2271120	1	2271120	0.000146475674916	SNP	0.314070051925089
chr1:2271148	1	2271148	0.000204367915563	SNP	0.327333434504681
chr1:2271235	1	2271235	0.000149955340026	SNP	0.315725631063855
chr1:2271283	1	2271283	0.000137342753042	SNP	0.311458004580944
chr1:2272157	1	2272157	0.000152936217073	SNP	0.316148786518267
chr1:2272202	1	2272202	0.000147950093192	SNP	0.315187551485637
chr1:2272843	1	2272843	0.000121654056067	SNP	0.303103295823387
chr1:2272848	1	2272848	0.000145709436344	SNP	0.313956957370142
chr1:2274306	1	2274306	0.000128401896629	SNP	0.307821989411694
chr1:2276225	1	2276225	0.00016223265161	SNP	0.319539110364378
chr1:2276235	1	2276235	0.000145939983546	SNP	0.313956957370142
chr1:2276320	1	2276320	0.000126800746933	SNP	0.30688867084045
chr1:2276817	1	2276817	0.000138005492336	SNP	0.311698014513528
chr1:2277417	1	2277417	0.000141741019603	SNP	0.313060322304345
chr1:2277503	1	2277503	0.000155569028823	SNP	0.317028927807485
chr1:2277677	1	2277677	0.000135276494498	SNP	0.310536673521419
chr1:2277879	1	2277879	0.000131627164244	SNP	0.309429730338947
chr1:2278451	1	2278451	0.000987511738692	SNP	0.429550880469431
chr1:2278605	1	2278605	0.000339354435357	SNP	0.341408210226947
chr1:2279031	1	2279031	0.000145922300808	SNP	0.313956957370142
chr1:2279318	1	2279318	0.0002598888668	SNP	0.328335626568286
chr1:2279909	1	2279909	0.000132946623389	SNP	0.309827746234471
chr1:2280326	1	2280326	0.000128815935292	SNP	0.307821989411694
chr1:2282943	1	2282943	0.000133299510764	SNP	0.309827746234471
chr1:2335520	1	2335520	0.000428303362282	SNP	0.361253099078833
chr1:2361855	1	2361855	6.98819820284e-05	SNP	0.261981763039553
chr1:2368108	1	2368108	5.15355816839e-06	SNP	0.116193937922512
chr1:2374084	1	2374084	0.000246247174861	SNP	0.328335626568286
chr1:2374327	1	2374327	0.000171844921876	SNP	0.321309315988381
chr1:2374442	1	2374442	6.22924678638e-05	SNP	0.254505084282536
chr1:2376943	1	2376943	6.12581085853e-05	SNP	0.25390865896835
chr1:2377240	1	2377240	0.000177748412697	SNP	0.32542413792128
chr1:2432601	1	2432601	0.000724422616953	SNP	0.397724680040816
chr1:2448774	1	2448774	0.000829276294369	SNP	0.410234435317996
chr1:2473034	1	2473034	0.00029234725766	SNP	0.331910876315028
chr1:2513573	1	2513573	0.000360690555948	SNP	0.346751427478985
chr1:2518141	1	2518141	0.000512103605013	SNP	0.377532207976277
chr1:2518300	1	2518300	0.000678504482072	SNP	0.394975010548146
chr1:2518844	1	2518844	0.000576080426102	SNP	0.384231306385031
chr1:2559619	1	2559619	0.000764169657489	SNP	0.401812624521498
chr1:2992758	1	2992758	0.000772898772656	SNP	0.402784890055461
chr1:3156081	1	3156081	1.14602426023e-05	SNP	0.15549995147234
chr1:3169811	1	3169811	0.000255154793778	SNP	0.328335626568286
chr1:3361106	1	3361106	0.000921938378467	SNP	0.422193074400558
chr1:3448356	1	3448356	9.2949085699e-05	SNP	0.286660615033036
chr1:3474185	1	3474185	0.000622722777233	SNP	0.390636432784489
chr1:5679172	1	5679172	0.000365634902254	SNP	0.348494090262233
chr1:5679178	1	5679178	0.000383648390195	SNP	0.35239576786049
chr1:5679218	1	5679218	0.00031637843624	SNP	0.33724201901681
chr1:5679224	1	5679224	0.000275738677033	SNP	0.32991889071397
chr1:5679227	1	5679227	0.00030270917867	SNP	0.33437832459431
chr1:5760948	1	5760948	0.000273184505322	SNP	0.32991889071397
chr1:5761342	1	5761342	0.000274589096501	SNP	0.32991889071397
chr1:5829936	1	5829936	0.000806432459324	SNP	0.406924137198144
chr1:5830497	1	5830497	0.000680671185371	SNP	0.395045734156015
chr1:5831230	1	5831230	0.000320138385441	SNP	0.337741854473978
chr1:5833127	1	5833127	0.000682724615729	SNP	0.395074734450023
chr1:5833128	1	5833128	0.000736231368361	SNP	0.398413092543547
chr1:5834168	1	5834168	0.000402455908363	SNP	0.354691250775201
chr1:5834617	1	5834617	0.000541992670483	SNP	0.380367813838257
chr1:5834995	1	5834995	0.000490153888819	SNP	0.373641034252623
chr1:5839009	1	5839009	0.000774633477456	SNP	0.402816583055954
chr1:5839624	1	5839624	0.000414960830546	SNP	0.357600290882674
chr1:5841603	1	5841603	0.000388869917327	SNP	0.352572930960588
chr1:5841783	1	5841783	0.000449976192462	SNP	0.366849053813373
chr1:5844722	1	5844722	0.000778824578977	SNP	0.403247796887457
chr1:5844981	1	5844981	0.000659216270139	SNP	0.393256306984789
chr1:5845053	1	5845053	0.000582445649073	SNP	0.384900458118294
chr1:5850086	1	5850086	0.000299768994321	SNP	0.333600730619816
chr1:5850264	1	5850264	0.00028228377303	SNP	0.330693416866507
chr1:5850375	1	5850375	0.000287754083869	SNP	0.330979094939978
chr1:5850600	1	5850600	9.91808842498e-05	SNP	0.293882119978431
chr1:5850910	1	5850910	0.00010678611542	SNP	0.294750809662647
chr1:5851799	1	5851799	0.000190751076397	SNP	0.327333434504681
chr1:5853977	1	5853977	0.000344439326596	SNP	0.342623401908
chr1:5858727	1	5858727	0.000462216098803	SNP	0.368713289415526
chr1:5861195	1	5861195	0.000498534531366	SNP	0.375424136838614
chr1:5861256	1	5861256	0.000413434899559	SNP	0.357060723483222
chr1:5861722	1	5861722	0.00041165823796	SNP	0.356636146608163
chr1:5862410	1	5862410	0.000408119942587	SNP	0.356197474177844
chr1:5864179	1	5864179	0.000616357031728	SNP	0.389789962756224
chr1:5864181	1	5864181	0.000124575176655	SNP	0.306131945560988
chr1:5865352	1	5865352	0.000285952245249	SNP	0.330979094939978
chr1:5868571	1	5868571	0.000261701722912	SNP	0.328460707540929
chr1:5869026	1	5869026	0.000242430241858	SNP	0.328335626568286
chr1:5869548	1	5869548	0.000246971774983	SNP	0.328335626568286
chr1:5878509	1	5878509	0.000719046535207	SNP	0.397323438627453
chr1:5879382	1	5879382	0.000712977071768	SNP	0.396994232647675
chr1:5879494	1	5879494	0.000700251468396	SNP	0.396053088131034
chr1:5879521	1	5879521	0.000593432133161	SNP	0.386267950403168
chr1:5880202	1	5880202	0.000707344989392	SNP	0.396503059093684
chr1:5881010	1	5881010	0.000715538979317	SNP	0.397003876550418
chr1:5884362	1	5884362	0.000798342534001	SNP	0.405879116214737
chr1:5884879	1	5884879	0.000305061718846	SNP	0.334715904337616
chr1:5886830	1	5886830	0.000462607729725	SNP	0.368713289415526
chr1:5887610	1	5887610	0.000420499317211	SNP	0.359131191592297
chr1:5887742	1	5887742	0.000272870657724	SNP	0.32991889071397
chr1:5887762	1	5887762	0.000272887567746	SNP	0.32991889071397
chr1:5888309	1	5888309	0.000702040917395	SNP	0.39642009210129
chr1:5890122	1	5890122	0.000219771813717	SNP	0.327333434504681
chr1:5891408	1	5891408	0.00035063031697	SNP	0.344535915206629
chr1:5891626	1	5891626	0.000542880084733	SNP	0.380367813838257
chr1:5892146	1	5892146	0.000801579549964	SNP	0.406336210082437
chr1:6575158	1	6575158	0.000820250829732	SNP	0.409024507779256
chr1:6590674	1	6590674	0.000906260898959	SNP	0.420246155690014
chr1:6594984	1	6594984	0.0009851076955	SNP	0.429526070435828
chr1:6595062	1	6595062	0.000468218824058	SNP	0.369857115878051
chr1:6595386	1	6595386	0.000190372919636	SNP	0.327333434504681
chr1:6595484	1	6595484	0.000231992963335	SNP	0.327333434504681
chr1:6595510	1	6595510	0.000197860122331	SNP	0.327333434504681
chr1:6595536	1	6595536	0.00071181258689	SNP	0.396994232647675
chr1:6605611	1	6605611	0.000139211538305	SNP	0.312097954473046
chr1:6605714	1	6605714	0.000159478914574	SNP	0.319354119797141
chr1:6605803	1	6605803	0.00020743871656	SNP	0.327333434504681
chr1:6605837	1	6605837	0.000154128661749	SNP	0.317004258197264
chr1:6606071	1	6606071	0.000144299249215	SNP	0.313060322304345
chr1:6606521	1	6606521	0.000126265514683	SNP	0.30688867084045
chr1:6606633	1	6606633	0.000152747698064	SNP	0.316148786518267
chr1:6606740	1	6606740	0.00012878704962	SNP	0.307821989411694
chr1:6606999	1	6606999	0.000153791042681	SNP	0.316638095646637
chr1:6607860	1	6607860	0.00013778744808	SNP	0.311698014513528
chr1:6607893	1	6607893	0.000149812794507	SNP	0.315725631063855
chr1:6608154	1	6608154	0.000184864019784	SNP	0.327333434504681
chr1:6608266	1	6608266	0.000123444796497	SNP	0.304884931604529
chr1:6608286	1	6608286	0.000138823723194	SNP	0.311933447215208
chr1:6608318	1	6608318	0.000362347445671	SNP	0.347251307837452
chr1:6608415	1	6608415	0.000342063145035	SNP	0.342249270165354
chr1:6608482	1	6608482	0.000308113735229	SNP	0.335411725742877
chr1:6608493	1	6608493	0.00013261945174	SNP	0.309827746234471
chr1:6608496	1	6608496	0.000342731444955	SNP	0.342252682800226
chr1:6608560	1	6608560	0.000324652363743	SNP	0.338144299082712
chr1:6608658	1	6608658	0.000348195242664	SNP	0.344218669092948
chr1:6608666	1	6608666	0.000324874216727	SNP	0.338144299082712
chr1:6608730	1	6608730	0.000705389840128	SNP	0.396432705858791
chr1:6608861	1	6608861	0.000301039308774	SNP	0.333974369290599
chr1:6608960	1	6608960	0.000123985793785	SNP	0.305460608129738
chr1:6609213	1	6609213	0.00015411004597	SNP	0.317004258197264
chr1:6609818	1	6609818	0.000321384426587	SNP	0.338071228935422
chr1:6609885	1	6609885	0.000293083398396	SNP	0.331910876315028
chr1:6609967	1	6609967	0.000325791235089	SNP	0.338513890231661
chr1:6610135	1	6610135	0.000349534872661	SNP	0.344432524618327
chr1:6610664	1	6610664	0.00031037077089	SNP	0.336074292561394
chr1:6610806	1	6610806	0.000317580178748	SNP	0.337592257849708
chr1:6610917	1	6610917	0.00033670896	SNP	0.340831142661563
chr1:6613516	1	6613516	0.000798853567819	SNP	0.405879116214737
chr1:6613763	1	6613763	0.00063090634946	SNP	0.392161081060016
chr1:6633284	1	6633284	0.000732297265933	SNP	0.398260404227835
chr1:6669416	1	6669416	0.00044916241087	SNP	0.366630999405895
chr1:6669720	1	6669720	0.00020013016777	SNP	0.327333434504681
chr1:6670267	1	6670267	0.000706688369791	SNP	0.396449499912798
chr1:6670703	1	6670703	0.000228207532181	SNP	0.327333434504681
chr1:6670823	1	6670823	0.000321343122721	SNP	0.338071228935422
chr1:6670945	1	6670945	0.000284617999684	SNP	0.330693416866507
chr1:6671134	1	6671134	0.000250881189608	SNP	0.328335626568286
chr1:6671340	1	6671340	0.000239325881603	SNP	0.328335626568286
chr1:6671519	1	6671519	0.000186121251007	SNP	0.327333434504681
chr1:6671637	1	6671637	0.000280087246057	SNP	0.330538642023205
chr1:6671863	1	6671863	0.000184192975467	SNP	0.327333434504681
chr1:6672665	1	6672665	0.000265905515606	SNP	0.329125861341252
chr1:6673185	1	6673185	0.000295929774239	SNP	0.332524202315467
chr1:6673708	1	6673708	0.000292419738968	SNP	0.331910876315028
chr1:6673750	1	6673750	0.000199615123943	SNP	0.327333434504681
chr1:6675201	1	6675201	0.000284375766747	SNP	0.330693416866507
chr1:6675473	1	6675473	0.000250787169174	SNP	0.328335626568286
chr1:6676341	1	6676341	0.000214310403013	SNP	0.327333434504681
chr1:6676935	1	6676935	0.000288424666828	SNP	0.331231328112347
chr1:6677355	1	6677355	0.000476849001569	SNP	0.371119020731179
chr1:6677478	1	6677478	0.000297007205285	SNP	0.332554039985698
chr1:6677814	1	6677814	0.00029742240538	SNP	0.332643488525335
chr1:6677825	1	6677825	0.000270068533429	SNP	0.32991889071397
chr1:6677906	1	6677906	0.000318858364368	SNP	0.337734996510155
chr1:6678203	1	6678203	0.000272305658894	SNP	0.32991889071397
chr1:6678243	1	6678243	0.000327521577466	SNP	0.338982099059553
chr1:6678470	1	6678470	0.000326836844814	SNP	0.33871515758267
chr1:6679166	1	6679166	0.000226990181067	SNP	0.327333434504681
chr1:6679516	1	6679516	0.00030231937828	SNP	0.33437832459431
chr1:6679531	1	6679531	0.000155293075265	SNP	0.317028927807485
chr1:6679789	1	6679789	0.000322128351783	SNP	0.338138698482884
chr1:6679832	1	6679832	0.000447168795049	SNP	0.365963790339073
chr1:6679849	1	6679849	0.000588195575465	SNP	0.385836397125751
chr1:6765840	1	6765840	0.000897631991463	SNP	0.418691195985405
chr1:6771755	1	6771755	0.000982954985494	SNP	0.429235445194364
chr1:6779781	1	6779781	0.000983093871869	SNP	0.429235445194364
chr1:6779786	1	6779786	0.000919845934156	SNP	0.422034527545405
chr1:7437223	1	7437223	0.000475728517579	SNP	0.370899094942049
chr1:7437236	1	7437236	0.000433075651487	SNP	0.362607797391526
chr1:7754561	1	7754561	0.000758062591192	SNP	0.40091028128986
chr1:9210616	1	9210616	0.000136054334658	SNP	0.310536673521419
chr1:9211757	1	9211757	0.000693956705786	SNP	0.395755025180724
chr1:9211817	1	9211817	0.000674855148043	SNP	0.394432225237826
chr1:9212232	1	9212232	0.000685187487229	SNP	0.395410218695328
chr1:9212638	1	9212638	0.000769116243902	SNP	0.402447111558285
chr1:9213307	1	9213307	0.000921426175526	SNP	0.422192784011323
chr1:9213348	1	9213348	0.000820216754917	SNP	0.409024507779256
chr1:9213570	1	9213570	0.000840008112657	SNP	0.41165217919127
chr1:9253149	1	9253149	0.00054716810685	SNP	0.380734948243545
chr1:10014664	1	10014664	0.000762707006321	SNP	0.401568810768575
chr1:10014683	1	10014683	0.000937883338634	SNP	0.423674448870998
chr1:10316232	1	10316232	0.000329789325233	SNP	0.339634335831902
chr1:10343114	1	10343114	0.000944644260247	SNP	0.424230158267679
chr1:10466498	1	10466498	0.000158520701016	SNP	0.318695578743893
chr1:10466937	1	10466937	0.000118099468041	SNP	0.301893516528461
chr1:10467416	1	10467416	0.00072787044932	SNP	0.398016689331132
chr1:10470342	1	10470342	0.00087783917533	SNP	0.415820230565183
chr1:10470508	1	10470508	0.000311000150369	SNP	0.336327507636614
chr1:10476571	1	10476571	0.000135352862108	SNP	0.310536673521419
chr1:10476631	1	10476631	0.000152473999503	SNP	0.316148786518267
chr1:10476754	1	10476754	0.000146164748162	SNP	0.314033011766177
chr1:10477089	1	10477089	0.000161540640132	SNP	0.319539110364378
chr1:10477155	1	10477155	0.000188582593328	SNP	0.327333434504681
chr1:10477243	1	10477243	0.000172189600665	SNP	0.321591877029632
chr1:10477404	1	10477404	0.00016681199083	SNP	0.320432659643988
chr1:10477530	1	10477530	0.000148375208533	SNP	0.315489705952053
chr1:10477614	1	10477614	0.000182857175123	SNP	0.327333434504681
chr1:10477685	1	10477685	0.000167073434975	SNP	0.320586937903059
chr1:10477695	1	10477695	0.00016119604829	SNP	0.319539110364378
chr1:10477942	1	10477942	0.000174876370901	SNP	0.323179388934858
chr1:10478113	1	10478113	0.000165125469259	SNP	0.319821799653356
chr1:10478253	1	10478253	0.000138267537644	SNP	0.311698014513528
chr1:10478278	1	10478278	0.000698242814308	SNP	0.395755025180724
chr1:10478345	1	10478345	0.000169542142568	SNP	0.320901389170382
chr1:10478420	1	10478420	0.000156079333648	SNP	0.317105846616238
chr1:10478570	1	10478570	0.000150695699424	SNP	0.315725631063855
chr1:10478626	1	10478626	0.000142458268989	SNP	0.313060322304345
chr1:10478653	1	10478653	0.000277729079471	SNP	0.32991889071397
chr1:10478703	1	10478703	0.000167585216327	SNP	0.320835313025247
chr1:10478742	1	10478742	0.000181641609441	SNP	0.327333434504681
chr1:10478779	1	10478779	0.000154247629154	SNP	0.317028927807485
chr1:10478828	1	10478828	0.00016168666372	SNP	0.319539110364378
chr1:10478845	1	10478845	0.000150290311423	SNP	0.315725631063855
chr1:10478857	1	10478857	0.000176142598226	SNP	0.324223178678152
chr1:10478873	1	10478873	0.000136245838138	SNP	0.310536673521419
chr1:10478884	1	10478884	0.000174818232333	SNP	0.323179388934858
chr1:10478918	1	10478918	0.000146503260978	SNP	0.314070051925089
chr1:10478961	1	10478961	0.000160767646803	SNP	0.319539110364378
chr1:10478965	1	10478965	0.000143686372426	SNP	0.313060322304345
chr1:10478981	1	10478981	0.000839112725136	SNP	0.411592588745648
chr1:10478994	1	10478994	0.00016504829233	SNP	0.319821799653356
chr1:10479112	1	10479112	0.000560265796412	SNP	0.382172177517932
chr1:10479316	1	10479316	0.000174355976169	SNP	0.323157203009598
chr1:10479324	1	10479324	0.000175759444747	SNP	0.323688697438908
chr1:10479799	1	10479799	0.000277098073365	SNP	0.32991889071397
chr1:10480134	1	10480134	0.000185608930412	SNP	0.327333434504681
chr1:10480192	1	10480192	0.00018807288861	SNP	0.327333434504681
chr1:10480203	1	10480203	0.000142691214543	SNP	0.313060322304345
chr1:10480221	1	10480221	0.000185781698605	SNP	0.327333434504681
chr1:10480239	1	10480239	0.000174975026512	SNP	0.323244204494323
chr1:10480256	1	10480256	0.000203794202565	SNP	0.327333434504681
chr1:10480282	1	10480282	0.000173467100834	SNP	0.322776061912493
chr1:10480290	1	10480290	0.00020504671797	SNP	0.327333434504681
chr1:10480375	1	10480375	0.000242723368209	SNP	0.328335626568286
chr1:10480400	1	10480400	0.000136323927947	SNP	0.310536673521419
chr1:10480470	1	10480470	0.000295108362125	SNP	0.332505628126085
chr1:10480473	1	10480473	0.00010712023457	SNP	0.29491444202416
chr1:10480478	1	10480478	0.000156413136464	SNP	0.317425181775339
chr1:10480534	1	10480534	0.000119215719382	SNP	0.302086085946002
chr1:10480584	1	10480584	0.000133140703006	SNP	0.309827746234471
chr1:10480585	1	10480585	0.000162051208304	SNP	0.319539110364378
chr1:10480601	1	10480601	0.000184635283859	SNP	0.327333434504681
chr1:10480615	1	10480615	0.00016463386522	SNP	0.319821799653356
chr1:10480629	1	10480629	0.000218173038844	SNP	0.327333434504681
chr1:10480652	1	10480652	0.000218580494432	SNP	0.327333434504681
chr1:10480666	1	10480666	0.000141664080664	SNP	0.313060322304345
chr1:10480723	1	10480723	0.000206829377248	SNP	0.327333434504681
chr1:10480795	1	10480795	0.000201941285911	SNP	0.327333434504681
chr1:10480818	1	10480818	0.000188393865605	SNP	0.327333434504681
chr1:10480955	1	10480955	0.000189264006832	SNP	0.327333434504681
chr1:10480958	1	10480958	0.000196313431808	SNP	0.327333434504681
chr1:10480979	1	10480979	0.000195660866158	SNP	0.327333434504681
chr1:10480981	1	10480981	0.000213351406076	SNP	0.327333434504681
chr1:10481015	1	10481015	0.000211977015938	SNP	0.327333434504681
chr1:10481041	1	10481041	0.000208046271392	SNP	0.327333434504681
chr1:10481065	1	10481065	0.000220387460018	SNP	0.327333434504681
chr1:10481099	1	10481099	0.00021005284332	SNP	0.327333434504681
chr1:10481141	1	10481141	0.000222339981545	SNP	0.327333434504681
chr1:10481180	1	10481180	0.00021485549413	SNP	0.327333434504681
chr1:10481207	1	10481207	0.000210800757661	SNP	0.327333434504681
chr1:10481288	1	10481288	0.000152573630915	SNP	0.316148786518267
chr1:10481336	1	10481336	0.000139909736996	SNP	0.312369059717877
chr1:10481533	1	10481533	0.000282814414407	SNP	0.330693416866507
chr1:10481574	1	10481574	0.000226856931306	SNP	0.327333434504681
chr1:10481634	1	10481634	0.000242767570528	SNP	0.328335626568286
chr1:10481663	1	10481663	0.000182706039656	SNP	0.327333434504681
chr1:10481696	1	10481696	0.000206331943682	SNP	0.327333434504681
chr1:10481734	1	10481734	0.000233617189117	SNP	0.327333434504681
chr1:10481735	1	10481735	0.000204590892666	SNP	0.327333434504681
chr1:10481747	1	10481747	0.000225597675289	SNP	0.327333434504681
chr1:10481759	1	10481759	0.000205411793206	SNP	0.327333434504681
chr1:10481793	1	10481793	0.000229177332524	SNP	0.327333434504681
chr1:10481859	1	10481859	0.000216923969104	SNP	0.327333434504681
chr1:10481885	1	10481885	0.000196229576658	SNP	0.327333434504681
chr1:10482101	1	10482101	0.000222391331003	SNP	0.327333434504681
chr1:10482102	1	10482102	0.000208132298928	SNP	0.327333434504681
chr1:10482108	1	10482108	0.000197043089596	SNP	0.327333434504681
chr1:10482185	1	10482185	0.000225453156727	SNP	0.327333434504681
chr1:10482240	1	10482240	0.000215290216651	SNP	0.327333434504681
chr1:10482256	1	10482256	0.000201283229845	SNP	0.327333434504681
chr1:10482385	1	10482385	0.000279149667299	SNP	0.330344455102374
chr1:10482420	1	10482420	0.000235186044465	SNP	0.327440380705139
chr1:10482624	1	10482624	0.000527168641917	SNP	0.378298779557417
chr1:10483504	1	10483504	0.000754323520548	SNP	0.400617505459421
chr1:11580896	1	11580896	0.000429604181452	SNP	0.361628464046904
chr1:11581953	1	11581953	0.000132163359232	SNP	0.309827746234471
chr1:11583081	1	11583081	0.000928254654323	SNP	0.422835516865659
chr1:11586385	1	11586385	0.000440839364505	SNP	0.36471858950147
chr1:11588288	1	11588288	0.000816726891001	SNP	0.408345402730879
chr1:11590356	1	11590356	0.000960002056593	SNP	0.426253102726302
chr1:13135662	1	13135662	0.000560811179404	SNP	0.382172177517932
chr1:14701992	1	14701992	0.000248731044965	SNP	0.328335626568286
chr1:14702008	1	14702008	0.000986643836886	SNP	0.429550880469431
chr1:14702276	1	14702276	0.000990510749871	SNP	0.429640407906599
chr1:14702604	1	14702604	0.000638605838226	SNP	0.392183942684341
chr1:14702618	1	14702618	0.000587989909996	SNP	0.385836397125751
chr1:14702682	1	14702682	0.00066962926126	SNP	0.39383776517816
chr1:14702815	1	14702815	0.000387711443419	SNP	0.352572930960588
chr1:14704112	1	14704112	0.000948784002602	SNP	0.42532694579082
chr1:14704371	1	14704371	0.000636059144825	SNP	0.392183942684341
chr1:14704603	1	14704603	0.000607970744017	SNP	0.388397815362337
chr1:14704813	1	14704813	0.000830485610318	SNP	0.410330138433003
chr1:14705252	1	14705252	0.00041167537191	SNP	0.356636146608163
chr1:14705389	1	14705389	0.000528596313794	SNP	0.378527009923171
chr1:14705393	1	14705393	0.000571494572748	SNP	0.384231306385031
chr1:14705411	1	14705411	0.000512509427429	SNP	0.377549115855747
chr1:14705952	1	14705952	0.000402961232909	SNP	0.354691250775201
chr1:14705954	1	14705954	0.00083659096496	SNP	0.41117361043029
chr1:14706487	1	14706487	0.000427317117794	SNP	0.360882042670894
chr1:14706599	1	14706599	0.000375255160124	SNP	0.350759618873688
chr1:14707292	1	14707292	0.000352403885589	SNP	0.344721778939783
chr1:14707422	1	14707422	0.000290727356465	SNP	0.331633903458946
chr1:14707509	1	14707509	0.000357336758657	SNP	0.345845419968173
chr1:14707650	1	14707650	0.000300873575074	SNP	0.333971421649104
chr1:14707724	1	14707724	0.000329424859468	SNP	0.339607735755474
chr1:14707768	1	14707768	0.000335764135275	SNP	0.340831142661563
chr1:14707846	1	14707846	0.000357079840284	SNP	0.345766038277618
chr1:14707883	1	14707883	0.00022158454246	SNP	0.327333434504681
chr1:14707891	1	14707891	0.00036826314289	SNP	0.349128122521527
chr1:14708112	1	14708112	0.000316440538414	SNP	0.337247821136568
chr1:14708115	1	14708115	0.000327507672837	SNP	0.338982099059553
chr1:14708193	1	14708193	0.000372620152244	SNP	0.350043586372141
chr1:14708397	1	14708397	0.000373770006301	SNP	0.350191667085636
chr1:14708405	1	14708405	0.000347260480559	SNP	0.343839282144052
chr1:14708610	1	14708610	0.00034445174764	SNP	0.342623401908
chr1:14708723	1	14708723	0.000442588014879	SNP	0.3650760473835
chr1:14708750	1	14708750	0.000370166849117	SNP	0.349466305618092
chr1:14708904	1	14708904	0.000255592452968	SNP	0.328335626568286
chr1:14708957	1	14708957	0.000601292646687	SNP	0.387887324096487
chr1:14709043	1	14709043	0.000637644133776	SNP	0.392183942684341
chr1:14709076	1	14709076	0.000636015278324	SNP	0.392183942684341
chr1:14709090	1	14709090	0.000261026502745	SNP	0.32841925380931
chr1:14709092	1	14709092	0.00068270197856	SNP	0.395074734450023
chr1:15110063	1	15110063	0.000340027829422	SNP	0.341498200239804
chr1:15114813	1	15114813	0.000311766318514	SNP	0.336390199880585
chr1:15115254	1	15115254	0.000191773051672	SNP	0.327333434504681
chr1:16839624	1	16839624	0.000770692014057	SNP	0.402636020242152
chr1:16893691	1	16893691	0.000746124793642	SNP	0.400196614927895
chr1:16894446	1	16894446	0.000509765296056	SNP	0.377354390232707
chr1:16896975	1	16896975	0.000803496584473	SNP	0.406559088016474
chr1:16955065	1	16955065	0.000711652663074	SNP	0.396994232647675
chr1:16955153	1	16955153	0.000588584212071	SNP	0.38589135141851
chr1:16955185	1	16955185	0.000470524066952	SNP	0.369954188337293
chr1:16955189	1	16955189	0.000602539977193	SNP	0.38789113475651
chr1:16955336	1	16955336	0.000627381353096	SNP	0.391520497274908
chr1:16955583	1	16955583	0.000476657657085	SNP	0.371099303692245
chr1:16955954	1	16955954	0.000880706370061	SNP	0.41628838783681
chr1:16956139	1	16956139	0.000588144080432	SNP	0.385836397125751
chr1:16957141	1	16957141	0.000386667529203	SNP	0.352572930960588
chr1:16990902	1	16990902	0.00024108871017	SNP	0.328335626568286
chr1:16990958	1	16990958	0.000830433308585	SNP	0.410330138433003
chr1:16990961	1	16990961	0.00073566847968	SNP	0.398260404227835
chr1:16991085	1	16991085	0.000828682616975	SNP	0.410234435317996
chr1:16991096	1	16991096	0.00073339532518	SNP	0.398260404227835
chr1:17053177	1	17053177	0.000636429602633	SNP	0.392183942684341
chr1:17053183	1	17053183	0.000468256147346	SNP	0.369857115878051
chr1:17112849	1	17112849	0.00037634004435	SNP	0.351137900234352
chr1:17113005	1	17113005	0.000366998666356	SNP	0.349028982227813
chr1:17113095	1	17113095	0.000377390620717	SNP	0.351186811506195
chr1:17118605	1	17118605	0.000524574963376	SNP	0.378298779557417
chr1:17331141	1	17331141	0.000309650904366	SNP	0.336028362816913
chr1:17331362	1	17331362	0.000320357315583	SNP	0.337793209394829
chr1:17331604	1	17331604	0.0002767835335	SNP	0.32991889071397
chr1:17331895	1	17331895	0.00033219655792	SNP	0.34030468090702
chr1:17331912	1	17331912	0.000319090597578	SNP	0.337734996510155
chr1:17332857	1	17332857	0.000407221692349	SNP	0.355978133019907
chr1:17704066	1	17704066	0.000264378186565	SNP	0.328906678535929
chr1:17850894	1	17850894	4.6359049669e-05	SNP	0.235846197200564
chr1:17851017	1	17851017	4.25625773708e-05	SNP	0.231327788807953
chr1:17857280	1	17857280	0.000141196126155	SNP	0.313060322304345
chr1:18061650	1	18061650	0.000475409126465	SNP	0.370882326936999
chr1:18061658	1	18061658	0.000501961598809	SNP	0.375802454408811
chr1:18063236	1	18063236	0.000399287803876	SNP	0.354454866916736
chr1:18063404	1	18063404	0.000445825463685	SNP	0.365830469503372
chr1:18108221	1	18108221	0.000517176162851	SNP	0.377807699357635
chr1:18108520	1	18108520	0.000509088127942	SNP	0.377354390232707
chr1:18109098	1	18109098	0.000530580700646	SNP	0.37892167777764
chr1:18407131	1	18407131	0.000388780552332	SNP	0.352572930960588
chr1:18591541	1	18591541	0.000193760307609	SNP	0.327333434504681
chr1:18591708	1	18591708	0.000718329739	SNP	0.397323438627453
chr1:18591891	1	18591891	0.00068601713086	SNP	0.39548053742748
chr1:18592162	1	18592162	0.00046025404265	SNP	0.368713289415526
chr1:18592284	1	18592284	0.000354229129275	SNP	0.344855096385746
chr1:18592325	1	18592325	0.000416175477973	SNP	0.357818153760447
chr1:18592348	1	18592348	0.000408522385128	SNP	0.356197474177844
chr1:18592364	1	18592364	0.00041450655775	SNP	0.357415800345094
chr1:18593620	1	18593620	0.000408352106226	SNP	0.356197474177844
chr1:18593656	1	18593656	0.000478712769134	SNP	0.371360112826773
chr1:18593792	1	18593792	0.000732539971854	SNP	0.398260404227835
chr1:18593987	1	18593987	0.000398447796914	SNP	0.35424282589395
chr1:18594251	1	18594251	0.000517528434387	SNP	0.377807699357635
chr1:18594510	1	18594510	0.000447166780397	SNP	0.365963790339073
chr1:18596625	1	18596625	0.000465804623623	SNP	0.369239935828726
chr1:18596989	1	18596989	0.000750554026004	SNP	0.400616568507644
chr1:18597871	1	18597871	0.000869498974269	SNP	0.414404690844444
chr1:18598230	1	18598230	0.000562051358662	SNP	0.382695585242826
chr1:18598682	1	18598682	0.000544840999372	SNP	0.380457854948263
chr1:18938209	1	18938209	0.000950204929643	SNP	0.425327309740879
chr1:19618020	1	19618020	0.000705886906386	SNP	0.396432705858791
chr1:19619100	1	19619100	0.000481692231194	SNP	0.37203619972378
chr1:19619459	1	19619459	0.000470397694648	SNP	0.369954188337293
chr1:19620648	1	19620648	0.00047152316411	SNP	0.370022099376745
chr1:19622776	1	19622776	0.000745712851867	SNP	0.400097836426324
chr1:19622999	1	19622999	0.000751849956107	SNP	0.400616568507644
chr1:19623808	1	19623808	0.000763847256076	SNP	0.401733690955259
chr1:19624830	1	19624830	0.00076724625949	SNP	0.402430121985494
chr1:19626445	1	19626445	0.000828984505239	SNP	0.410234435317996
chr1:19626461	1	19626461	0.000886050480903	SNP	0.417130314443222
chr1:19628688	1	19628688	0.0007725075423	SNP	0.402781007012712
chr1:19629625	1	19629625	0.000432738816844	SNP	0.362607797391526
chr1:19636151	1	19636151	0.000682227136508	SNP	0.39505570622891
chr1:19892911	1	19892911	0.000332481398024	SNP	0.34030468090702
chr1:19966424	1	19966424	0.000771361635204	SNP	0.402674242888099
chr1:20949660	1	20949660	0.000367110436288	SNP	0.349028982227813
chr1:20949672	1	20949672	0.000455969526022	SNP	0.367954216379849
chr1:20949691	1	20949691	0.000496974226294	SNP	0.37498731187995
chr1:20957822	1	20957822	0.000320248467207	SNP	0.337793209394829
chr1:21565729	1	21565729	0.000886633782429	SNP	0.417223053618772
chr1:21565735	1	21565735	0.000604377179495	SNP	0.388068631040537
chr1:21565999	1	21565999	0.000933025153157	SNP	0.423571438754063
chr1:21567289	1	21567289	0.000941265820628	SNP	0.424131414053782
chr1:21614792	1	21614792	0.000764485103843	SNP	0.401888688866694
chr1:21624425	1	21624425	0.00085677499716	SNP	0.413044325610273
chr1:22142572	1	22142572	0.000558934557264	SNP	0.382100288518094
chr1:22455964	1	22455964	0.000590728332797	SNP	0.386267950403168
chr1:22464229	1	22464229	0.00042159489187	SNP	0.359259297859643
chr1:22469935	1	22469935	0.000387474997233	SNP	0.352572930960588
chr1:22670041	1	22670041	6.8827630205e-05	SNP	0.2602899420492
chr1:22670121	1	22670121	0.000217544463236	SNP	0.327333434504681
chr1:22670602	1	22670602	0.000458522929368	SNP	0.368566798856529
chr1:22670620	1	22670620	0.000285752075605	SNP	0.330971799424573
chr1:22976435	1	22976435	0.00076821755917	SNP	0.402447111558285
chr1:23070192	1	23070192	0.000240711030343	SNP	0.328335626568286
chr1:23077541	1	23077541	0.000993762766683	SNP	0.429715396746122
chr1:23077561	1	23077561	0.000994131535582	SNP	0.429786934119552
chr1:23077612	1	23077612	0.000478171965224	SNP	0.371360112826773
chr1:23087534	1	23087534	0.000750766304615	SNP	0.400616568507644
chr1:23094812	1	23094812	0.000615997294088	SNP	0.389789962756224
chr1:23095312	1	23095312	0.000264385041409	SNP	0.328906678535929
chr1:23095322	1	23095322	0.000249798150451	SNP	0.328335626568286
chr1:23096876	1	23096876	0.000318198874011	SNP	0.337592257849708
chr1:23097083	1	23097083	0.000385029897833	SNP	0.352526216862512
chr1:23097098	1	23097098	0.000422998006462	SNP	0.359568730722053
chr1:23097549	1	23097549	0.000319975038508	SNP	0.337734996510155
chr1:23098009	1	23098009	0.000386110683157	SNP	0.352572930960588
chr1:23098866	1	23098866	0.000307268427087	SNP	0.335187439993377
chr1:23098973	1	23098973	0.00043329976713	SNP	0.362607797391526
chr1:23099728	1	23099728	0.00038164913194	SNP	0.351699525302487
chr1:23100030	1	23100030	0.000380680351056	SNP	0.351652022859336
chr1:23100792	1	23100792	0.000456297437975	SNP	0.367969028948177
chr1:23102765	1	23102765	0.000780521864995	SNP	0.403601001140843
chr1:23141019	1	23141019	0.000987062882885	SNP	0.429550880469431
chr1:23157283	1	23157283	0.00014579914105	SNP	0.313956957370142
chr1:23157336	1	23157336	0.00034852441071	SNP	0.344372492169864
chr1:23157338	1	23157338	0.000158020945901	SNP	0.318434558725107
chr1:23157418	1	23157418	0.000149664167468	SNP	0.315725631063855
chr1:23157491	1	23157491	0.000191548540702	SNP	0.327333434504681
chr1:23157501	1	23157501	0.000198050504725	SNP	0.327333434504681
chr1:23157504	1	23157504	0.000169342082988	SNP	0.320901389170382
chr1:23868318	1	23868318	6.82297919661e-05	SNP	0.259693151257052
chr1:24479652	1	24479652	0.000645790752089	SNP	0.393025184163883
chr1:25118617	1	25118617	0.000466249628897	SNP	0.369419270741948
chr1:25866727	1	25866727	0.000511010471842	SNP	0.377470270276174
chr1:26062554	1	26062554	0.000279817824633	SNP	0.330366345527221
chr1:26062638	1	26062638	0.000319020345969	SNP	0.337734996510155
chr1:26062969	1	26062969	0.000649457083536	SNP	0.393025184163883
chr1:26062973	1	26062973	0.000624101111682	SNP	0.39069378281207
chr1:26556648	1	26556648	0.000329472327334	SNP	0.339607735755474
chr1:26556659	1	26556659	0.000339553563134	SNP	0.341408210226947
chr1:26556756	1	26556756	0.000384165267274	SNP	0.35242796663644
chr1:26556801	1	26556801	0.000365914443487	SNP	0.348648869754719
chr1:26556826	1	26556826	0.000330852070841	SNP	0.340104421527796
chr1:26560144	1	26560144	0.000209880528753	SNP	0.327333434504681
chr1:26561448	1	26561448	0.000599282742231	SNP	0.387531770958529
chr1:26567289	1	26567289	0.000266752789326	SNP	0.329345742061693
chr1:26567467	1	26567467	0.000402870603295	SNP	0.354691250775201
chr1:26567502	1	26567502	0.000651434181253	SNP	0.393025184163883
chr1:26568458	1	26568458	0.000255734616534	SNP	0.328335626568286
chr1:26569909	1	26569909	0.000941340033526	SNP	0.424131414053782
chr1:26569931	1	26569931	0.000784846178414	SNP	0.404367982463534
chr1:26569945	1	26569945	0.000601956376686	SNP	0.38789113475651
chr1:26605925	1	26605925	0.000795568251613	SNP	0.405403612988075
chr1:26608963	1	26608963	0.000202397403162	SNP	0.327333434504681
chr1:26609008	1	26609008	0.000152121159986	SNP	0.316148786518267
chr1:26609107	1	26609107	0.000380375698167	SNP	0.351652022859336
chr1:26611482	1	26611482	0.000822095959931	SNP	0.409329131500144
chr1:26704894	1	26704894	0.00075432093105	SNP	0.400617505459421
chr1:26722513	1	26722513	0.000918055567397	SNP	0.422014304276926
chr1:30102743	1	30102743	0.000703358992733	SNP	0.396420203643772
chr1:30102759	1	30102759	0.000678987235755	SNP	0.395024234892839
chr1:30103004	1	30103004	0.000696867859285	SNP	0.395755025180724
chr1:30103597	1	30103597	0.000954249813018	SNP	0.425466512958631
chr1:30103668	1	30103668	0.000936579162105	SNP	0.423674448870998
chr1:30105626	1	30105626	0.000801535122492	SNP	0.406336210082437
chr1:30105792	1	30105792	0.000597866526764	SNP	0.387314242671547
chr1:30107029	1	30107029	0.000749419755797	SNP	0.400616568507644
chr1:30107184	1	30107184	0.000938195780395	SNP	0.423674448870998
chr1:30109478	1	30109478	0.000622579639654	SNP	0.390636432784489
chr1:30109704	1	30109704	0.000383327798811	SNP	0.352325186413124
chr1:30109731	1	30109731	0.000325280676409	SNP	0.338191734062302
chr1:30110728	1	30110728	0.000722811122218	SNP	0.397474321190143
chr1:30111445	1	30111445	0.000725133040318	SNP	0.397724680040816
chr1:30112874	1	30112874	0.000663558684696	SNP	0.393502857189297
chr1:30113874	1	30113874	0.000565145716612	SNP	0.383391981400668
chr1:30114213	1	30114213	0.000754543149784	SNP	0.400617505459421
chr1:30114533	1	30114533	0.000526642255068	SNP	0.378298779557417
chr1:30114796	1	30114796	0.00072070000776	SNP	0.397348763624431
chr1:30114872	1	30114872	0.000596565537982	SNP	0.386977741931851
chr1:30115068	1	30115068	0.000823550123094	SNP	0.40950223584314
chr1:30115252	1	30115252	0.000648309977203	SNP	0.393025184163883
chr1:30115495	1	30115495	0.000803721818883	SNP	0.40659215122078
chr1:30115847	1	30115847	0.000557877988531	SNP	0.381944099933264
chr1:30116225	1	30116225	0.000589149546091	SNP	0.38589135141851
chr1:30116510	1	30116510	0.000733372223309	SNP	0.398260404227835
chr1:30120382	1	30120382	0.00066119159405	SNP	0.393256306984789
chr1:30123972	1	30123972	0.000644825653788	SNP	0.392919920155219
chr1:30125152	1	30125152	0.000767860534923	SNP	0.402447111558285
chr1:30339454	1	30339454	0.000696891875597	SNP	0.395755025180724
chr1:30696713	1	30696713	0.000545343423476	SNP	0.380467042419745
chr1:30696731	1	30696731	0.000916396345214	SNP	0.421903319359403
chr1:30696814	1	30696814	0.000671190107319	SNP	0.393996775993799
chr1:30696966	1	30696966	0.000713642225149	SNP	0.396994232647675
chr1:30866226	1	30866226	9.97010625692e-05	SNP	0.293882119978431
chr1:30866456	1	30866456	4.39249237962e-05	SNP	0.23406585196233
chr1:30868147	1	30868147	0.000210219578957	SNP	0.327333434504681
chr1:30868546	1	30868546	0.000118310045629	SNP	0.301893516528461
chr1:30871604	1	30871604	0.000120454316366	SNP	0.302572498792797
chr1:30871960	1	30871960	0.00029131673725	SNP	0.331741904246648
chr1:30873582	1	30873582	0.000411395383391	SNP	0.356636146608163
chr1:30879103	1	30879103	4.64019805964e-05	SNP	0.235863010913044
chr1:30880552	1	30880552	0.000962520235524	SNP	0.426803383941071
chr1:30887368	1	30887368	0.000129502699373	SNP	0.307821989411694
chr1:30887675	1	30887675	0.000101522169417	SNP	0.294139342934009
chr1:30888903	1	30888903	0.000711931603978	SNP	0.396994232647675
chr1:30889182	1	30889182	0.000195561324813	SNP	0.327333434504681
chr1:30889261	1	30889261	0.000755083441138	SNP	0.400644998790241
chr1:30893524	1	30893524	9.27425769025e-05	SNP	0.286660615033036
chr1:31032965	1	31032965	0.000244554734488	SNP	0.328335626568286
chr1:31033647	1	31033647	0.000375208408819	SNP	0.350759618873688
chr1:31033655	1	31033655	0.000441047273793	SNP	0.36471858950147
chr1:31033883	1	31033883	0.000216831247851	SNP	0.327333434504681
chr1:31034127	1	31034127	0.000284267081293	SNP	0.330693416866507
chr1:31034506	1	31034506	0.000289245575578	SNP	0.33153441498973
chr1:31034695	1	31034695	0.00025391890006	SNP	0.328335626568286
chr1:31035226	1	31035226	0.000275307502863	SNP	0.32991889071397
chr1:31035902	1	31035902	0.000288668828622	SNP	0.331256079134476
chr1:31036098	1	31036098	0.000281342009065	SNP	0.330693416866507
chr1:31036380	1	31036380	0.000241114279631	SNP	0.328335626568286
chr1:31036505	1	31036505	0.000260351872364	SNP	0.328335626568286
chr1:31037984	1	31037984	0.000247250096772	SNP	0.328335626568286
chr1:31038119	1	31038119	0.000241071269565	SNP	0.328335626568286
chr1:31038212	1	31038212	0.000281478482315	SNP	0.330693416866507
chr1:31038719	1	31038719	0.000282330835659	SNP	0.330693416866507
chr1:31040690	1	31040690	0.00030914976186	SNP	0.335974557437334
chr1:31040836	1	31040836	0.00028522114508	SNP	0.330765256117932
chr1:31041368	1	31041368	0.000231151872441	SNP	0.327333434504681
chr1:31041853	1	31041853	0.000312395280686	SNP	0.336397082126169
chr1:31041924	1	31041924	0.000268252397093	SNP	0.329828928592367
chr1:31042087	1	31042087	0.000304282831844	SNP	0.334715904337616
chr1:31042234	1	31042234	0.000228568924521	SNP	0.327333434504681
chr1:31042537	1	31042537	0.000296020077482	SNP	0.332524202315467
chr1:31042733	1	31042733	0.000294832891483	SNP	0.332433272495188
chr1:31042954	1	31042954	0.000267396226777	SNP	0.329559512682331
chr1:31043195	1	31043195	0.000228432988622	SNP	0.327333434504681
chr1:31045384	1	31045384	0.000304004591223	SNP	0.334715904337616
chr1:31045566	1	31045566	0.00027759710792	SNP	0.32991889071397
chr1:31045764	1	31045764	0.000226828023498	SNP	0.327333434504681
chr1:31045914	1	31045914	0.000309603445143	SNP	0.336028362816913
chr1:31048048	1	31048048	0.000295454022683	SNP	0.332505628126085
chr1:31048110	1	31048110	0.00013179798257	SNP	0.309495768886012
chr1:31048157	1	31048157	0.000631899725842	SNP	0.392161081060016
chr1:31048183	1	31048183	0.000129768268145	SNP	0.307979061833569
chr1:31048353	1	31048353	0.000254890596899	SNP	0.328335626568286
chr1:31048438	1	31048438	0.000214609922902	SNP	0.327333434504681
chr1:31048441	1	31048441	0.000236159467954	SNP	0.327816493250026
chr1:31067668	1	31067668	0.000268199963096	SNP	0.329828928592367
chr1:31068162	1	31068162	0.000871648871537	SNP	0.415010726429941
chr1:31068395	1	31068395	0.000288577622445	SNP	0.331231487084181
chr1:31068580	1	31068580	0.000315951767577	SNP	0.337236004813231
chr1:31086942	1	31086942	0.000728934771365	SNP	0.398151693846317
chr1:33474453	1	33474453	0.000660704029392	SNP	0.393256306984789
chr1:33640281	1	33640281	0.000262651254449	SNP	0.328489768994911
chr1:33640409	1	33640409	0.000304210269078	SNP	0.334715904337616
chr1:33640854	1	33640854	0.000233534871669	SNP	0.327333434504681
chr1:33640858	1	33640858	0.000155183517965	SNP	0.317028927807485
chr1:33643574	1	33643574	0.000233801499144	SNP	0.327333434504681
chr1:33696866	1	33696866	0.000598426677136	SNP	0.387455602982786
chr1:33753271	1	33753271	0.000905967288308	SNP	0.420175472514925
chr1:33753383	1	33753383	0.000770792536219	SNP	0.402636020242152
chr1:33793830	1	33793830	0.000916164901015	SNP	0.421903319359403
chr1:33793868	1	33793868	0.000356915690233	SNP	0.345766038277618
chr1:33794350	1	33794350	0.000965663152535	SNP	0.427191077373131
chr1:33794465	1	33794465	0.000944293278736	SNP	0.424227729518044
chr1:33794534	1	33794534	0.000384908332144	SNP	0.352526216862512
chr1:33794817	1	33794817	0.00022688076273	SNP	0.327333434504681
chr1:33794832	1	33794832	0.000762186546059	SNP	0.401545130867284
chr1:34099416	1	34099416	0.000980822528024	SNP	0.429235445194364
chr1:34113353	1	34113353	0.000765075500426	SNP	0.401991101713178
chr1:34113960	1	34113960	0.000973012224158	SNP	0.428286595891623
chr1:34114146	1	34114146	0.000914025149572	SNP	0.421524842627096
chr1:34115082	1	34115082	0.000442555043175	SNP	0.3650760473835
chr1:34116292	1	34116292	7.60706947536e-05	SNP	0.267710452362073
chr1:34116342	1	34116342	0.000119102382617	SNP	0.302083983715818
chr1:34116435	1	34116435	8.4566712352e-05	SNP	0.278207705333405
chr1:34116587	1	34116587	8.88286308498e-05	SNP	0.282139308006148
chr1:34118354	1	34118354	0.000502892671843	SNP	0.376071620322221
chr1:34119035	1	34119035	7.51381047624e-05	SNP	0.267386112758402
chr1:34119147	1	34119147	8.8469659367e-05	SNP	0.281600203134574
chr1:34119312	1	34119312	0.000422821346263	SNP	0.359568730722053
chr1:34119684	1	34119684	0.000220143528653	SNP	0.327333434504681
chr1:34119710	1	34119710	0.000128225711276	SNP	0.307821989411694
chr1:34119793	1	34119793	0.000600199607688	SNP	0.387720331866453
chr1:34119922	1	34119922	0.000832129668618	SNP	0.410529051168321
chr1:34120158	1	34120158	0.000728410036819	SNP	0.398142149131388
chr1:34120197	1	34120197	0.000773340816209	SNP	0.402784890055461
chr1:34120389	1	34120389	0.000853711853149	SNP	0.412961826871357
chr1:34120479	1	34120479	0.000812974136787	SNP	0.407924091327616
chr1:34120551	1	34120551	0.000919186192812	SNP	0.422034527545405
chr1:34120691	1	34120691	0.000855853758388	SNP	0.413044325610273
chr1:34120866	1	34120866	0.000775700265255	SNP	0.402892828949444
chr1:34120941	1	34120941	0.000852409597208	SNP	0.412801557534501
chr1:34121092	1	34121092	0.000726590347427	SNP	0.397869176614337
chr1:34121128	1	34121128	0.000904437148374	SNP	0.42001390421928
chr1:34121573	1	34121573	0.000833802503672	SNP	0.410678152807518
chr1:34121686	1	34121686	0.000812080277526	SNP	0.407803448482285
chr1:34121688	1	34121688	0.000865152949096	SNP	0.413965088753189
chr1:34121734	1	34121734	0.000847898677278	SNP	0.412356490052601
chr1:34121896	1	34121896	0.00078589184721	SNP	0.404577255990637
chr1:34121920	1	34121920	0.000843144323892	SNP	0.411879702136985
chr1:34121952	1	34121952	0.000761102145397	SNP	0.40147645787056
chr1:34121956	1	34121956	0.000795158976412	SNP	0.405377002600961
chr1:34122024	1	34122024	0.000952870658857	SNP	0.425428137093183
chr1:34122095	1	34122095	0.000542813577957	SNP	0.380367813838257
chr1:34122317	1	34122317	0.000874220196026	SNP	0.415195564633417
chr1:34122560	1	34122560	0.000878042244081	SNP	0.415820230565183
chr1:34123297	1	34123297	0.00033562456904	SNP	0.340831142661563
chr1:34123369	1	34123369	0.000846111973783	SNP	0.412301186778076
chr1:34123419	1	34123419	0.000685698546697	SNP	0.395410218695328
chr1:34123699	1	34123699	0.000756198430576	SNP	0.400792744322183
chr1:34123730	1	34123730	0.000796198146475	SNP	0.405419371055694
chr1:34123732	1	34123732	0.000793522595178	SNP	0.405282311970484
chr1:34124064	1	34124064	0.000823756422626	SNP	0.409520703642523
chr1:34124381	1	34124381	0.000882543357324	SNP	0.416519126406492
chr1:34124439	1	34124439	0.000798469602739	SNP	0.405879116214737
chr1:34124576	1	34124576	0.00081505966078	SNP	0.408097895914752
chr1:34124779	1	34124779	0.000813156322351	SNP	0.407924091327616
chr1:34124794	1	34124794	0.000835552709048	SNP	0.410991467667609
chr1:34124877	1	34124877	0.000972817282489	SNP	0.428286595891623
chr1:34124934	1	34124934	0.000860127161035	SNP	0.413213691921139
chr1:34124961	1	34124961	0.000790089163959	SNP	0.405129746494932
chr1:34125006	1	34125006	0.000938030273941	SNP	0.423674448870998
chr1:34125045	1	34125045	0.000831120420183	SNP	0.410381674055203
chr1:34125121	1	34125121	0.000819280878152	SNP	0.408942060153793
chr1:34125294	1	34125294	0.000763070471002	SNP	0.401624926262758
chr1:34125329	1	34125329	0.000798474623396	SNP	0.405879116214737
chr1:34125333	1	34125333	0.000891847828591	SNP	0.417826811783472
chr1:34125432	1	34125432	0.000815917674101	SNP	0.40814457772473
chr1:34125747	1	34125747	0.000760742083807	SNP	0.401357665191733
chr1:34126095	1	34126095	0.000771760946558	SNP	0.402674242888099
chr1:34126166	1	34126166	0.000853953750151	SNP	0.412978153066098
chr1:34126287	1	34126287	0.000773786288587	SNP	0.402784890055461
chr1:34126707	1	34126707	0.000778192070666	SNP	0.403247796887457
chr1:34126718	1	34126718	0.000847246908297	SNP	0.412304383288418
chr1:34126922	1	34126922	0.000737586520868	SNP	0.39879096922625
chr1:34127535	1	34127535	0.000775205298195	SNP	0.402848451945421
chr1:34127547	1	34127547	0.000844986293459	SNP	0.412090018879108
chr1:34127842	1	34127842	0.000795429520395	SNP	0.405403612988075
chr1:34127864	1	34127864	0.000801524380334	SNP	0.406336210082437
chr1:34128098	1	34128098	0.000784006808477	SNP	0.404244138398191
chr1:34128100	1	34128100	0.000846258134678	SNP	0.412304383288418
chr1:34128301	1	34128301	0.000742769557413	SNP	0.399560817180956
chr1:34128436	1	34128436	0.000710032644406	SNP	0.396994232647675
chr1:34128506	1	34128506	0.000852936449223	SNP	0.412888735500469
chr1:34128510	1	34128510	0.000833990428555	SNP	0.410698162198306
chr1:34128673	1	34128673	0.000834357388784	SNP	0.41076590181856
chr1:34128698	1	34128698	0.000798946550314	SNP	0.405879116214737
chr1:34129019	1	34129019	0.000750487720344	SNP	0.400616568507644
chr1:34129029	1	34129029	0.000695730153037	SNP	0.395755025180724
chr1:34129276	1	34129276	0.000799908138204	SNP	0.406041516017309
chr1:34129329	1	34129329	0.000801854012807	SNP	0.406336210082437
chr1:34129532	1	34129532	0.00083370772473	SNP	0.410678152807518
chr1:34129580	1	34129580	0.0008807467821	SNP	0.41628838783681
chr1:34129769	1	34129769	0.000774483362318	SNP	0.402816583055954
chr1:34130043	1	34130043	0.000682595772454	SNP	0.395074734450023
chr1:34130197	1	34130197	0.000779298338865	SNP	0.403299852827986
chr1:34130318	1	34130318	0.000792088952967	SNP	0.405282311970484
chr1:34130432	1	34130432	0.000853589551101	SNP	0.412955720921021
chr1:34130963	1	34130963	0.000831630818084	SNP	0.410381674055203
chr1:34134846	1	34134846	0.000979587193037	SNP	0.429155456080888
chr1:34134931	1	34134931	0.000829582237936	SNP	0.410239828818227
chr1:34135063	1	34135063	0.000810543388103	SNP	0.407361618148351
chr1:34135195	1	34135195	0.000841193840072	SNP	0.41179975294134
chr1:34135310	1	34135310	0.000813442562288	SNP	0.407924091327616
chr1:34135717	1	34135717	0.000939675989278	SNP	0.423905352639602
chr1:34136115	1	34136115	0.00093546645031	SNP	0.423674448870998
chr1:34136493	1	34136493	0.000915776199702	SNP	0.421832299921501
chr1:34138559	1	34138559	0.000916812914355	SNP	0.421907032492117
chr1:34170633	1	34170633	0.000699118270951	SNP	0.395901212037919
chr1:34183112	1	34183112	0.000684179772235	SNP	0.395274732195126
chr1:34183556	1	34183556	0.000650998360224	SNP	0.393025184163883
chr1:34184281	1	34184281	0.000649027687628	SNP	0.393025184163883
chr1:34184309	1	34184309	0.000691148172938	SNP	0.395755025180724
chr1:34184348	1	34184348	0.000448058294391	SNP	0.36638949828699
chr1:34184353	1	34184353	0.000352735151656	SNP	0.34475803463252
chr1:34184463	1	34184463	0.000525473299007	SNP	0.378298779557417
chr1:34184601	1	34184601	0.000616691473697	SNP	0.389877196741775
chr1:34184805	1	34184805	0.000698822128077	SNP	0.395846490974368
chr1:34185163	1	34185163	0.000579836113739	SNP	0.384362454234646
chr1:34185401	1	34185401	0.000567648767537	SNP	0.38365266119764
chr1:34185506	1	34185506	0.000551501085289	SNP	0.381173085139361
chr1:34185536	1	34185536	0.000621707001825	SNP	0.390580364335908
chr1:34185643	1	34185643	0.000611348839805	SNP	0.388928866965044
chr1:34185820	1	34185820	0.000624077233682	SNP	0.39069378281207
chr1:34370812	1	34370812	0.000976049889246	SNP	0.428663784004718
chr1:34391634	1	34391634	0.000423526383531	SNP	0.359586215123952
chr1:34770512	1	34770512	7.21460931888e-07	SNP	0.0588646384465112
chr1:34770584	1	34770584	0.000287510710601	SNP	0.330979094939978
chr1:35394051	1	35394051	0.000824100080059	SNP	0.409520703642523
chr1:35394052	1	35394052	0.00080162498698	SNP	0.406336210082437
chr1:35394221	1	35394221	0.000611711175697	SNP	0.388928866965044
chr1:35439817	1	35439817	0.00069576974577	SNP	0.395755025180724
chr1:35440327	1	35440327	0.000515827962369	SNP	0.377807699357635
chr1:35440350	1	35440350	0.000569980762052	SNP	0.383915421656004
chr1:35440393	1	35440393	0.000623196559108	SNP	0.390636432784489
chr1:35440565	1	35440565	0.000289655487116	SNP	0.331633903458946
chr1:35440574	1	35440574	0.000264364447697	SNP	0.328906678535929
chr1:35440951	1	35440951	0.000208019349775	SNP	0.327333434504681
chr1:35440972	1	35440972	0.000125681115705	SNP	0.306843434787097
chr1:35440990	1	35440990	0.000293331049682	SNP	0.331910876315028
chr1:35441076	1	35441076	0.000690629515414	SNP	0.395755025180724
chr1:35442806	1	35442806	0.000761928171175	SNP	0.401545130867284
chr1:35442812	1	35442812	0.000889812895625	SNP	0.417702447254696
chr1:35442841	1	35442841	0.000771564888122	SNP	0.402674242888099
chr1:35442844	1	35442844	0.000683755056002	SNP	0.395270517147489
chr1:35442934	1	35442934	0.000523452715055	SNP	0.378298779557417
chr1:35442962	1	35442962	0.00053224615793	SNP	0.379194739268425
chr1:35443825	1	35443825	0.000280850186223	SNP	0.330693416866507
chr1:35443851	1	35443851	0.000660610203516	SNP	0.393256306984789
chr1:35443991	1	35443991	0.00030720999466	SNP	0.335187439993377
chr1:35444016	1	35444016	0.000554185295536	SNP	0.381225650540691
chr1:35444019	1	35444019	0.000262815568666	SNP	0.328489768994911
chr1:35444358	1	35444358	0.000896554716298	SNP	0.418437408094876
chr1:35444545	1	35444545	0.000762763557353	SNP	0.401568810768575
chr1:35445173	1	35445173	0.00075311312621	SNP	0.400617505459421
chr1:35445189	1	35445189	0.000872030867162	SNP	0.415010726429941
chr1:35445257	1	35445257	0.000360818921896	SNP	0.346751427478985
chr1:35445389	1	35445389	0.000286950647418	SNP	0.330979094939978
chr1:35446305	1	35446305	0.000246620049023	SNP	0.328335626568286
chr1:35446808	1	35446808	0.000249688662087	SNP	0.328335626568286
chr1:35446840	1	35446840	0.000333043143492	SNP	0.340471753708944
chr1:35446862	1	35446862	0.000317978912881	SNP	0.337592257849708
chr1:35446925	1	35446925	0.000202930706573	SNP	0.327333434504681
chr1:35446952	1	35446952	0.000186408877517	SNP	0.327333434504681
chr1:35447066	1	35447066	0.000173483932485	SNP	0.322776061912493
chr1:35447078	1	35447078	0.000361819385512	SNP	0.347136481908735
chr1:35447296	1	35447296	0.000249766417559	SNP	0.328335626568286
chr1:35447561	1	35447561	0.00013546331635	SNP	0.310536673521419
chr1:35447660	1	35447660	0.000190932918524	SNP	0.327333434504681
chr1:35447733	1	35447733	0.000283867637807	SNP	0.330693416866507
chr1:35447753	1	35447753	0.000386759574821	SNP	0.352572930960588
chr1:35447804	1	35447804	0.000391372461264	SNP	0.352907384444273
chr1:35447817	1	35447817	0.000293795180795	SNP	0.331910876315028
chr1:35447898	1	35447898	3.87759252465e-05	SNP	0.227841556724039
chr1:35449820	1	35449820	0.00039483156707	SNP	0.353913274596271
chr1:35449900	1	35449900	0.000442324123115	SNP	0.364961402626808
chr1:35449932	1	35449932	0.000361328709606	SNP	0.346863475913338
chr1:35449945	1	35449945	0.000409124509883	SNP	0.35639555330308
chr1:35450042	1	35450042	0.00037921674551	SNP	0.351552630328883
chr1:35450167	1	35450167	0.000387627227498	SNP	0.352572930960588
chr1:35450264	1	35450264	0.000423028084123	SNP	0.359568730722053
chr1:35450729	1	35450729	0.000399697668875	SNP	0.354454866916736
chr1:35450930	1	35450930	0.000429480797316	SNP	0.361628464046904
chr1:35452674	1	35452674	0.000411529676835	SNP	0.356636146608163
chr1:35453247	1	35453247	0.000494633345236	SNP	0.374877621506513
chr1:35453623	1	35453623	0.000536403014728	SNP	0.379517855429025
chr1:35453856	1	35453856	0.000571564439255	SNP	0.384231306385031
chr1:35453907	1	35453907	0.000541334627652	SNP	0.380367813838257
chr1:35454034	1	35454034	0.000550316032546	SNP	0.381126772677585
chr1:35454100	1	35454100	5.27514486321e-05	SNP	0.242231896790827
chr1:35454257	1	35454257	0.000606410257922	SNP	0.388262293503728
chr1:35454271	1	35454271	0.000557532166283	SNP	0.381839096633279
chr1:35454486	1	35454486	0.000589407073776	SNP	0.38589135141851
chr1:35454528	1	35454528	0.000543176852967	SNP	0.380367813838257
chr1:35455024	1	35455024	0.000476708680783	SNP	0.371099303692245
chr1:35455189	1	35455189	0.00050748286189	SNP	0.376813812193767
chr1:35455837	1	35455837	0.000599493650541	SNP	0.38757398907474
chr1:35455945	1	35455945	0.000581293298426	SNP	0.384700409021935
chr1:35456315	1	35456315	0.000163113118254	SNP	0.319673571379015
chr1:35456483	1	35456483	0.00053958477601	SNP	0.380120751705128
chr1:35457051	1	35457051	0.000519366328577	SNP	0.377851345579308
chr1:35457216	1	35457216	0.000586596609839	SNP	0.385424665543466
chr1:35457249	1	35457249	4.08875511415e-05	SNP	0.229629157832018
chr1:35457350	1	35457350	4.67720996241e-05	SNP	0.236273783436182
chr1:35458416	1	35458416	0.000573623638897	SNP	0.384231306385031
chr1:35470108	1	35470108	0.000495802840821	SNP	0.374877621506513
chr1:35470478	1	35470478	0.000754428669999	SNP	0.400617505459421
chr1:35470864	1	35470864	0.00055195007756	SNP	0.381173085139361
chr1:35473573	1	35473573	0.000498287029067	SNP	0.375424136838614
chr1:35473740	1	35473740	0.000408282554897	SNP	0.356197474177844
chr1:35473889	1	35473889	0.000531042108789	SNP	0.37900341588632
chr1:35474181	1	35474181	0.000533705191365	SNP	0.379318740841984
chr1:35474275	1	35474275	0.000486135604925	SNP	0.372741766669067
chr1:35474282	1	35474282	0.000557718611694	SNP	0.381878909020322
chr1:35474289	1	35474289	0.000600658002856	SNP	0.387720331866453
chr1:35474594	1	35474594	0.000550322712923	SNP	0.381126772677585
chr1:35474941	1	35474941	0.000518977769499	SNP	0.377851345579308
chr1:35474997	1	35474997	0.000520578687252	SNP	0.377922147929857
chr1:35475599	1	35475599	0.000496453732834	SNP	0.374877621506513
chr1:35475644	1	35475644	0.00058301507464	SNP	0.385050683882569
chr1:35476063	1	35476063	0.000503124318751	SNP	0.376088249468526
chr1:35476191	1	35476191	0.000545528436906	SNP	0.380467042419745
chr1:35476233	1	35476233	0.000543161346792	SNP	0.380367813838257
chr1:35476285	1	35476285	0.000547549080538	SNP	0.380734948243545
chr1:35476314	1	35476314	0.000570963515311	SNP	0.38415731004049
chr1:35476400	1	35476400	0.000538249014668	SNP	0.379955609620542
chr1:35476644	1	35476644	0.000528005526304	SNP	0.378463524142033
chr1:35476713	1	35476713	0.000549874963789	SNP	0.381126772677585
chr1:35476749	1	35476749	0.000675769063674	SNP	0.394681096728544
chr1:35476866	1	35476866	0.00051593748154	SNP	0.377807699357635
chr1:35476942	1	35476942	0.000602128862684	SNP	0.38789113475651
chr1:35477602	1	35477602	0.000580488276518	SNP	0.384390252821942
chr1:35477603	1	35477603	0.000534363411634	SNP	0.379318740841984
chr1:35477958	1	35477958	0.000510096448473	SNP	0.377376234350328
chr1:35478537	1	35478537	0.000568553319375	SNP	0.383751504475097
chr1:35478717	1	35478717	0.000637877682019	SNP	0.392183942684341
chr1:35479333	1	35479333	0.000585791105004	SNP	0.385352736174893
chr1:35479365	1	35479365	0.000558756722746	SNP	0.382100288518094
chr1:35479751	1	35479751	0.000218490324154	SNP	0.327333434504681
chr1:35479752	1	35479752	0.000600922756811	SNP	0.387720331866453
chr1:35479764	1	35479764	0.00052015401888	SNP	0.377893323187628
chr1:35480137	1	35480137	0.000307819693224	SNP	0.335386375130248
chr1:35480290	1	35480290	0.000260989126074	SNP	0.32841925380931
chr1:35480478	1	35480478	0.000539396882493	SNP	0.380120751705128
chr1:35480490	1	35480490	0.000628241263397	SNP	0.391728566197189
chr1:35480509	1	35480509	0.000534269475626	SNP	0.379318740841984
chr1:35482063	1	35482063	0.000750923235396	SNP	0.400616568507644
chr1:35482358	1	35482358	0.000561879921565	SNP	0.382677126698306
chr1:35482782	1	35482782	0.000547734330078	SNP	0.380734948243545
chr1:35483620	1	35483620	0.000575225609812	SNP	0.384231306385031
chr1:35483621	1	35483621	0.000586878590444	SNP	0.3854822843245
chr1:35483731	1	35483731	0.000528772211183	SNP	0.378527009923171
chr1:35483857	1	35483857	0.000644892709562	SNP	0.392919920155219
chr1:35484643	1	35484643	0.000555569296057	SNP	0.381225650540691
chr1:35485436	1	35485436	0.000838577340429	SNP	0.411446281140037
chr1:35485487	1	35485487	0.000970956682109	SNP	0.428027137274229
chr1:35487262	1	35487262	0.00051817459818	SNP	0.377807699357635
chr1:35487856	1	35487856	0.000966961451313	SNP	0.42738138761474
chr1:35488053	1	35488053	0.000180062776786	SNP	0.327333434504681
chr1:35488278	1	35488278	0.000496606672875	SNP	0.374926511001201
chr1:35488465	1	35488465	0.00066579144624	SNP	0.393586480391451
chr1:35489051	1	35489051	0.000922549671962	SNP	0.422237928771885
chr1:35489156	1	35489156	0.000551161976969	SNP	0.381173085139361
chr1:35489326	1	35489326	0.000655582199907	SNP	0.393256306984789
chr1:35490446	1	35490446	0.000666011981362	SNP	0.393586480391451
chr1:35490893	1	35490893	0.000615420850039	SNP	0.389694761082297
chr1:35490931	1	35490931	0.000746521454417	SNP	0.400220566287176
chr1:35491226	1	35491226	0.000689883449727	SNP	0.395755025180724
chr1:35491541	1	35491541	0.000666586106696	SNP	0.393618897615266
chr1:35493641	1	35493641	0.000267999462432	SNP	0.329790431314422
chr1:35493775	1	35493775	0.000282988856117	SNP	0.330693416866507
chr1:35496217	1	35496217	0.000349842271509	SNP	0.344432524618327
chr1:35496703	1	35496703	0.000346544584712	SNP	0.343770814542816
chr1:35497365	1	35497365	0.000271417389834	SNP	0.32991889071397
chr1:35497487	1	35497487	0.000324003063	SNP	0.338144299082712
chr1:35497670	1	35497670	0.000245051975518	SNP	0.328335626568286
chr1:35498225	1	35498225	0.00033551775271	SNP	0.340831142661563
chr1:35499082	1	35499082	0.000321978050098	SNP	0.338136584254888
chr1:35500158	1	35500158	0.000324159368915	SNP	0.338144299082712
chr1:35500548	1	35500548	0.000300094731875	SNP	0.333600730619816
chr1:35500915	1	35500915	0.000313685868218	SNP	0.336781587712152
chr1:35500938	1	35500938	0.00032699331733	SNP	0.33871515758267
chr1:35516218	1	35516218	0.000700869149927	SNP	0.396197036506165
chr1:35516231	1	35516231	0.000700119707574	SNP	0.396053088131034
chr1:35545176	1	35545176	0.000975374085027	SNP	0.428525075120967
chr1:35545522	1	35545522	0.000340663651129	SNP	0.341768209810404
chr1:35556419	1	35556419	0.000814318852205	SNP	0.407961241376543
chr1:35556426	1	35556426	0.000843217592829	SNP	0.411879702136985
chr1:35560402	1	35560402	0.000954361715099	SNP	0.425466512958631
chr1:35560492	1	35560492	0.000976650052984	SNP	0.42886407830493
chr1:35561684	1	35561684	0.000900869787032	SNP	0.419137614144978
chr1:35561987	1	35561987	0.000966235379381	SNP	0.427321841243719
chr1:35562500	1	35562500	0.000363569714333	SNP	0.347660487049669
chr1:35575350	1	35575350	0.000152474246566	SNP	0.316148786518267
chr1:35575399	1	35575399	0.000133107252515	SNP	0.309827746234471
chr1:35575515	1	35575515	0.000140296293065	SNP	0.312624212253929
chr1:35576321	1	35576321	0.000401874746196	SNP	0.354691250775201
chr1:35652140	1	35652140	0.000220480681592	SNP	0.327333434504681
chr1:36084091	1	36084091	0.000205667031017	SNP	0.327333434504681
chr1:36084136	1	36084136	0.000129262367842	SNP	0.307821989411694
chr1:37168667	1	37168667	0.000796232575872	SNP	0.405419371055694
chr1:37169206	1	37169206	0.000980662383496	SNP	0.429235445194364
chr1:37169266	1	37169266	0.000800147700305	SNP	0.40611345276533
chr1:37174236	1	37174236	0.000371261271824	SNP	0.349768135298808
chr1:37350656	1	37350656	0.000982071081761	SNP	0.429235445194364
chr1:37605794	1	37605794	0.000411793521497	SNP	0.356636146608163
chr1:37605816	1	37605816	0.000395601000044	SNP	0.354038627228823
chr1:37606696	1	37606696	4.11998821982e-05	SNP	0.229629157832018
chr1:37606968	1	37606968	6.59805210473e-06	SNP	0.129614421999016
chr1:37607039	1	37607039	4.42642400699e-05	SNP	0.234071518485102
chr1:37607220	1	37607220	0.000518575723723	SNP	0.377807699357635
chr1:37608045	1	37608045	0.000920650929833	SNP	0.422085229040775
chr1:37608487	1	37608487	0.000542890494821	SNP	0.380367813838257
chr1:37608545	1	37608545	0.000592237736986	SNP	0.386267950403168
chr1:37629794	1	37629794	0.000998450751408	SNP	0.430310296517884
chr1:37684788	1	37684788	0.000688774610862	SNP	0.395755025180724
chr1:37691449	1	37691449	0.000858205527842	SNP	0.413044325610273
chr1:37692054	1	37692054	0.000910986189978	SNP	0.421046119627679
chr1:37693575	1	37693575	0.000754876662788	SNP	0.400644272075869
chr1:37694799	1	37694799	0.000735378180629	SNP	0.398260404227835
chr1:37811738	1	37811738	0.000631314382632	SNP	0.392161081060016
chr1:37816195	1	37816195	0.000882898139191	SNP	0.416519126406492
chr1:37817158	1	37817158	0.000882812109839	SNP	0.416519126406492
chr1:37819022	1	37819022	0.000385323293899	SNP	0.352526216862512
chr1:38207623	1	38207623	0.000457946371722	SNP	0.368503802063231
chr1:38207654	1	38207654	0.000441521246716	SNP	0.36471858950147
chr1:38207703	1	38207703	0.000439996383326	SNP	0.364605701336378
chr1:38207829	1	38207829	0.000395881511685	SNP	0.354129934094889
chr1:38207921	1	38207921	0.000489649872519	SNP	0.373641034252623
chr1:38212402	1	38212402	0.000873113347252	SNP	0.415172492648911
chr1:38212931	1	38212931	0.000762110418929	SNP	0.401545130867284
chr1:38215006	1	38215006	0.000735367718842	SNP	0.398260404227835
chr1:38237302	1	38237302	0.000550359838236	SNP	0.381126772677585
chr1:38239974	1	38239974	0.000664236463976	SNP	0.393519742970749
chr1:38342272	1	38342272	0.000659967743309	SNP	0.393256306984789
chr1:38468138	1	38468138	0.000719619696981	SNP	0.397323438627453
chr1:39104467	1	39104467	0.00082985344738	SNP	0.41024996671633
chr1:39114057	1	39114057	0.000730469915969	SNP	0.398260404227835
chr1:39114408	1	39114408	0.000863725035878	SNP	0.41377449292547
chr1:39114530	1	39114530	0.000789531807755	SNP	0.405129746494932
chr1:39114654	1	39114654	0.000663593210379	SNP	0.393502857189297
chr1:39114725	1	39114725	0.000991281883895	SNP	0.429640407906599
chr1:39114742	1	39114742	0.000848683272384	SNP	0.412406235216354
chr1:39114762	1	39114762	0.000757335078535	SNP	0.400857531212654
chr1:39114765	1	39114765	0.000769551736889	SNP	0.402447111558285
chr1:39114903	1	39114903	0.000771834433503	SNP	0.402674242888099
chr1:39114991	1	39114991	0.000814237992412	SNP	0.407961241376543
chr1:39115040	1	39115040	0.000731332103555	SNP	0.398260404227835
chr1:39115158	1	39115158	0.000777869885717	SNP	0.403247796887457
chr1:39130584	1	39130584	0.00065513020635	SNP	0.393256306984789
chr1:39165776	1	39165776	0.000477349347584	SNP	0.371360112826773
chr1:39219559	1	39219559	0.000905765585118	SNP	0.420175472514925
chr1:39243096	1	39243096	0.000742222703068	SNP	0.399519391882923
chr1:39254723	1	39254723	0.000972130355635	SNP	0.428286595891623
chr1:39255779	1	39255779	0.000988504350081	SNP	0.429550880469431
chr1:39389694	1	39389694	0.000278048225682	SNP	0.32991889071397
chr1:39389749	1	39389749	0.000887927513116	SNP	0.417434610768234
chr1:39389846	1	39389846	0.000226699012848	SNP	0.327333434504681
chr1:39389951	1	39389951	0.00020607657779	SNP	0.327333434504681
chr1:39392556	1	39392556	0.000129127920319	SNP	0.307821989411694
chr1:39392569	1	39392569	9.88156468042e-05	SNP	0.293882119978431
chr1:39392605	1	39392605	0.000103221275013	SNP	0.294266147957051
chr1:39392616	1	39392616	0.000103463353984	SNP	0.294266147957051
chr1:39392636	1	39392636	0.000126092621518	SNP	0.30688867084045
chr1:39395201	1	39395201	0.00021301615652	SNP	0.327333434504681
chr1:39396350	1	39396350	0.000392388616418	SNP	0.353382851316013
chr1:39396917	1	39396917	8.61975382393e-05	SNP	0.279507793502764
chr1:39397022	1	39397022	1.21384260211e-05	SNP	0.159588993150063
chr1:39397833	1	39397833	9.24268891392e-05	SNP	0.286660615033036
chr1:39397923	1	39397923	3.38860836538e-05	SNP	0.218287879771909
chr1:39398269	1	39398269	0.000915714413291	SNP	0.421832299921501
chr1:39399255	1	39399255	3.25256969626e-05	SNP	0.215329653134716
chr1:39399436	1	39399436	0.000548000495265	SNP	0.380734948243545
chr1:39399865	1	39399865	0.000787380496326	SNP	0.404791346963771
chr1:39400286	1	39400286	0.000366266399683	SNP	0.34876910777218
chr1:39401026	1	39401026	2.74457390188e-06	SNP	0.0936891789650408
chr1:39401451	1	39401451	4.29134346211e-05	SNP	0.231788505761155
chr1:39446848	1	39446848	0.000912904143489	SNP	0.421410801476344
chr1:39447198	1	39447198	5.01212894623e-05	SNP	0.238746083837928
chr1:39447722	1	39447722	0.000251557535123	SNP	0.328335626568286
chr1:39447729	1	39447729	0.000136829220136	SNP	0.31097363374366
chr1:39447736	1	39447736	0.000120192088847	SNP	0.302572498792797
chr1:39447739	1	39447739	0.00012676998732	SNP	0.30688867084045
chr1:39447751	1	39447751	0.000124056919329	SNP	0.305509385741038
chr1:39447779	1	39447779	0.000133275054804	SNP	0.309827746234471
chr1:39447797	1	39447797	0.000121450495628	SNP	0.302722836576767
chr1:39449001	1	39449001	9.5814947864e-05	SNP	0.290827780637008
chr1:39449104	1	39449104	0.000119675689149	SNP	0.302572498792797
chr1:39449179	1	39449179	0.000110630687424	SNP	0.298045412875367
chr1:39449246	1	39449246	5.95630332311e-05	SNP	0.25130806362903
chr1:39449247	1	39449247	0.000132546812296	SNP	0.309827746234471
chr1:39449436	1	39449436	0.000164887145451	SNP	0.319821799653356
chr1:39449439	1	39449439	5.63750618867e-05	SNP	0.248342446127236
chr1:39449440	1	39449440	0.000155193354778	SNP	0.317028927807485
chr1:39449449	1	39449449	0.00012271255319	SNP	0.303706527842822
chr1:39449476	1	39449476	0.000150491431398	SNP	0.315725631063855
chr1:39449618	1	39449618	0.000385457977371	SNP	0.352572930960588
chr1:39535168	1	39535168	0.000719570126933	SNP	0.397323438627453
chr1:39541387	1	39541387	8.38508554421e-05	SNP	0.277174889835929
chr1:39578667	1	39578667	0.000836476658311	SNP	0.41117361043029
chr1:39583748	1	39583748	0.000416002894181	SNP	0.357818153760447
chr1:39583759	1	39583759	0.00082879332885	SNP	0.410234435317996
chr1:39583767	1	39583767	0.000954973051909	SNP	0.425593436176675
chr1:39584055	1	39584055	0.000228725546866	SNP	0.327333434504681
chr1:39612078	1	39612078	0.000148692230129	SNP	0.315725631063855
chr1:39648797	1	39648797	0.000607688544829	SNP	0.388358125017331
chr1:39698728	1	39698728	0.000987592720707	SNP	0.429550880469431
chr1:39698730	1	39698730	0.000861550755729	SNP	0.413418473459515
chr1:39877527	1	39877527	0.000704671023347	SNP	0.396432705858791
chr1:39885880	1	39885880	0.000923330558454	SNP	0.422297074434221
chr1:39885881	1	39885881	0.000356462571037	SNP	0.345672951532034
chr1:39889869	1	39889869	0.000739003589093	SNP	0.39903305759831
chr1:39890163	1	39890163	0.000716808642005	SNP	0.39714274529724
chr1:39890234	1	39890234	0.000924988514142	SNP	0.422325138579234
chr1:39897009	1	39897009	0.000396676001239	SNP	0.35424282589395
chr1:40004050	1	40004050	0.000808540539042	SNP	0.407159468061399
chr1:40042294	1	40042294	0.000185217144018	SNP	0.327333434504681
chr1:40042343	1	40042343	0.000200355192825	SNP	0.327333434504681
chr1:40042364	1	40042364	0.000196376357133	SNP	0.327333434504681
chr1:40294149	1	40294149	0.000837762847043	SNP	0.411296850494448
chr1:40294342	1	40294342	0.000680171053885	SNP	0.395045734156015
chr1:40295109	1	40295109	0.000251558869079	SNP	0.328335626568286
chr1:40358465	1	40358465	0.000100485150643	SNP	0.293882119978431
chr1:40358552	1	40358552	0.000204581809344	SNP	0.327333434504681
chr1:40358613	1	40358613	0.000227711406016	SNP	0.327333434504681
chr1:40358643	1	40358643	0.000169372955284	SNP	0.320901389170382
chr1:40358704	1	40358704	0.000650001285146	SNP	0.393025184163883
chr1:40358776	1	40358776	0.000989594645726	SNP	0.429640407906599
chr1:40358780	1	40358780	0.000993599914423	SNP	0.429706122970933
chr1:40358784	1	40358784	0.000178012147344	SNP	0.32552088782501
chr1:40358894	1	40358894	0.000247637860102	SNP	0.328335626568286
chr1:40358898	1	40358898	0.000229513985095	SNP	0.327333434504681
chr1:40358917	1	40358917	0.00020733356712	SNP	0.327333434504681
chr1:40359091	1	40359091	0.000223152081407	SNP	0.327333434504681
chr1:40359150	1	40359150	0.000232067633213	SNP	0.327333434504681
chr1:40359202	1	40359202	0.00027559922404	SNP	0.32991889071397
chr1:40359231	1	40359231	0.00098872456712	SNP	0.429550880469431
chr1:40359386	1	40359386	0.000233760067912	SNP	0.327333434504681
chr1:40380582	1	40380582	0.000270580926253	SNP	0.32991889071397
chr1:40387904	1	40387904	0.000209210411935	SNP	0.327333434504681
chr1:40390911	1	40390911	0.000762100125086	SNP	0.401545130867284
chr1:40391162	1	40391162	0.000919273329044	SNP	0.422034527545405
chr1:40426318	1	40426318	0.000437658311375	SNP	0.363774005485754
chr1:40480536	1	40480536	0.000857602038868	SNP	0.413044325610273
chr1:40496282	1	40496282	0.000630381108793	SNP	0.392077090894328
chr1:40504128	1	40504128	0.000776331015845	SNP	0.402939152141629
chr1:41318616	1	41318616	0.000229529698684	SNP	0.327333434504681
chr1:41327937	1	41327937	0.000859311313941	SNP	0.413085494860139
chr1:41454045	1	41454045	0.000657865288637	SNP	0.393256306984789
chr1:41536782	1	41536782	0.00024501685808	SNP	0.328335626568286
chr1:42107622	1	42107622	0.000842026058588	SNP	0.411879702136985
chr1:42161415	1	42161415	0.00030714114527	SNP	0.335187439993377
chr1:42162034	1	42162034	0.000236724145907	SNP	0.328063883631964
chr1:42184862	1	42184862	0.00088148879471	SNP	0.416481204870477
chr1:42257162	1	42257162	0.000117425001711	SNP	0.301687244849597
chr1:42398536	1	42398536	0.000215421628139	SNP	0.327333434504681
chr1:42399351	1	42399351	0.000147212337889	SNP	0.31462934450248
chr1:42399396	1	42399396	0.000224924570873	SNP	0.327333434504681
chr1:42399482	1	42399482	0.000219646295397	SNP	0.327333434504681
chr1:42399487	1	42399487	0.000240898328317	SNP	0.328335626568286
chr1:42399502	1	42399502	9.76654221052e-05	SNP	0.293882119978431
chr1:42399549	1	42399549	0.000104645866727	SNP	0.294266147957051
chr1:42399572	1	42399572	0.000196897377344	SNP	0.327333434504681
chr1:42399585	1	42399585	9.36897893693e-05	SNP	0.287159542124693
chr1:42399595	1	42399595	0.000204102522712	SNP	0.327333434504681
chr1:42399598	1	42399598	0.000199405708432	SNP	0.327333434504681
chr1:42399636	1	42399636	0.000226095852565	SNP	0.327333434504681
chr1:42399637	1	42399637	0.000221988739704	SNP	0.327333434504681
chr1:42399639	1	42399639	0.000212084896915	SNP	0.327333434504681
chr1:42399650	1	42399650	0.000204679317935	SNP	0.327333434504681
chr1:42399655	1	42399655	0.000209072687467	SNP	0.327333434504681
chr1:42399656	1	42399656	0.000116796583233	SNP	0.30118704100247
chr1:42399659	1	42399659	0.000106885593045	SNP	0.294750809662647
chr1:42399692	1	42399692	0.0002272845515	SNP	0.327333434504681
chr1:42399714	1	42399714	9.67586755643e-05	SNP	0.292647646730093
chr1:42399740	1	42399740	0.000252635404545	SNP	0.328335626568286
chr1:42399754	1	42399754	9.17354392535e-05	SNP	0.286329877155708
chr1:42399757	1	42399757	0.000211226190702	SNP	0.327333434504681
chr1:42399810	1	42399810	0.000219515881095	SNP	0.327333434504681
chr1:42399812	1	42399812	0.000198302330533	SNP	0.327333434504681
chr1:42399818	1	42399818	0.00020734488286	SNP	0.327333434504681
chr1:42399929	1	42399929	0.000220606533224	SNP	0.327333434504681
chr1:42399967	1	42399967	0.000193965969931	SNP	0.327333434504681
chr1:43160754	1	43160754	0.000222892138429	SNP	0.327333434504681
chr1:43163913	1	43163913	1.30151283541e-05	SNP	0.165941550257364
chr1:43187996	1	43187996	0.000685828722514	SNP	0.395410218695328
chr1:43188010	1	43188010	0.000740463284823	SNP	0.399289876130484
chr1:43188059	1	43188059	0.000697612368616	SNP	0.395755025180724
chr1:43188060	1	43188060	0.000744686199246	SNP	0.400049526041644
chr1:43188065	1	43188065	0.000752999289448	SNP	0.400617505459421
chr1:43188094	1	43188094	0.000926449454805	SNP	0.422530589496602
chr1:43188102	1	43188102	0.000744772222592	SNP	0.400057682509545
chr1:43188105	1	43188105	0.000643024922369	SNP	0.392775247419585
chr1:43188233	1	43188233	0.000765677772821	SNP	0.402072833653529
chr1:43197444	1	43197444	0.000850197150635	SNP	0.412679651703053
chr1:43324491	1	43324491	0.000693059846003	SNP	0.395755025180724
chr1:43324493	1	43324493	0.000604128523066	SNP	0.387979974428221
chr1:43324508	1	43324508	0.000707063573185	SNP	0.396503059093684
chr1:43456057	1	43456057	0.000629962218133	SNP	0.391991222457479
chr1:43569937	1	43569937	0.000711775552527	SNP	0.396994232647675
chr1:43569999	1	43569999	0.000692917253848	SNP	0.395755025180724
chr1:43578425	1	43578425	0.000659112953444	SNP	0.393256306984789
chr1:43580792	1	43580792	0.000971004869162	SNP	0.428027137274229
chr1:43642095	1	43642095	0.000919314075092	SNP	0.422034527545405
chr1:43683876	1	43683876	0.000593569400739	SNP	0.386267950403168
chr1:44043365	1	44043365	0.000642568956274	SNP	0.392721132176612
chr1:44047489	1	44047489	0.000745267657305	SNP	0.400073027120684
chr1:44048143	1	44048143	0.000919836862011	SNP	0.422034527545405
chr1:44082434	1	44082434	0.000976886008894	SNP	0.428918074732047
chr1:44082435	1	44082435	0.000454785967181	SNP	0.367848058287204
chr1:44082548	1	44082548	0.000912149397411	SNP	0.421237442221853
chr1:44126116	1	44126116	0.000745614749215	SNP	0.400097836426324
chr1:44152051	1	44152051	0.000960033865444	SNP	0.426253102726302
chr1:44285141	1	44285141	0.000572568915851	SNP	0.384231306385031
chr1:44335838	1	44335838	0.000778798167576	SNP	0.403247796887457
chr1:44387548	1	44387548	0.000807187526959	SNP	0.407029097247023
chr1:44388457	1	44388457	0.000697981121036	SNP	0.395755025180724
chr1:44388482	1	44388482	0.000653599759715	SNP	0.393025184163883
chr1:44594710	1	44594710	0.000462826915074	SNP	0.368789222021328
chr1:44597929	1	44597929	0.000555730780309	SNP	0.381225650540691
chr1:44598398	1	44598398	0.000795235420056	SNP	0.405377002600961
chr1:44598549	1	44598549	0.000695945313398	SNP	0.395755025180724
chr1:44598555	1	44598555	0.000761770174193	SNP	0.401545130867284
chr1:44598619	1	44598619	0.00076917459232	SNP	0.402447111558285
chr1:44598726	1	44598726	0.000521171416255	SNP	0.378032633094737
chr1:44598872	1	44598872	0.000797643597998	SNP	0.405861150351925
chr1:44941133	1	44941133	0.000731268037487	SNP	0.398260404227835
chr1:45276754	1	45276754	0.000260710042952	SNP	0.32841925380931
chr1:45837723	1	45837723	0.000966461286206	SNP	0.427321841243719
chr1:45837724	1	45837724	0.000802346499579	SNP	0.406453650876632
chr1:45837732	1	45837732	0.000938034434298	SNP	0.423674448870998
chr1:45868180	1	45868180	0.000188905514532	SNP	0.327333434504681
chr1:45868198	1	45868198	0.000785744934583	SNP	0.404577255990637
chr1:45909266	1	45909266	0.0007044230401	SNP	0.396432705858791
chr1:46115442	1	46115442	0.00059042560798	SNP	0.386235097215744
chr1:46184427	1	46184427	0.000221653080865	SNP	0.327333434504681
chr1:46191426	1	46191426	0.000184730222602	SNP	0.327333434504681
chr1:46193380	1	46193380	0.000642297847538	SNP	0.392721132176612
chr1:46193409	1	46193409	0.000584721926304	SNP	0.385339938029837
chr1:46193416	1	46193416	0.000538936569308	SNP	0.380120751705128
chr1:46193417	1	46193417	0.000607388356198	SNP	0.388358125017331
chr1:46193510	1	46193510	0.000957034965177	SNP	0.425976894065141
chr1:46197561	1	46197561	0.000410887730079	SNP	0.356636146608163
chr1:46474963	1	46474963	0.000188108153453	SNP	0.327333434504681
chr1:46475115	1	46475115	0.000214506061389	SNP	0.327333434504681
chr1:46475135	1	46475135	0.000225306436605	SNP	0.327333434504681
chr1:46475413	1	46475413	0.000100869020024	SNP	0.293882119978431
chr1:46476160	1	46476160	0.000734820016204	SNP	0.398260404227835
chr1:46490684	1	46490684	0.000239047066324	SNP	0.328335626568286
chr1:46493727	1	46493727	0.000103716757878	SNP	0.294266147957051
chr1:46643783	1	46643783	0.000909138457827	SNP	0.420866439447658
chr1:46644111	1	46644111	0.00097073851678	SNP	0.428004867918744
chr1:46644114	1	46644114	0.000902687322981	SNP	0.419554000950242
chr1:46644247	1	46644247	0.000871333557642	SNP	0.414977103627648
chr1:46648767	1	46648767	0.000994439577389	SNP	0.42983902592355
chr1:46768794	1	46768794	0.000733714056546	SNP	0.398260404227835
chr1:46914310	1	46914310	0.00085279887631	SNP	0.41287951643865
chr1:46916130	1	46916130	0.000778670862737	SNP	0.403247796887457
chr1:46923619	1	46923619	0.000727829472397	SNP	0.398016689331132
chr1:47069815	1	47069815	0.000446094192714	SNP	0.365838848079003
chr1:47114523	1	47114523	0.00021846128718	SNP	0.327333434504681
chr1:47114709	1	47114709	0.000706056332249	SNP	0.396432705858791
chr1:47240801	1	47240801	0.000172611215449	SNP	0.321960361026498
chr1:47282276	1	47282276	0.000994646431901	SNP	0.42983902592355
chr1:49782866	1	49782866	0.000847999051566	SNP	0.412356490052601
chr1:50145495	1	50145495	0.000189246164676	SNP	0.327333434504681
chr1:50148417	1	50148417	0.000188097129759	SNP	0.327333434504681
chr1:50156965	1	50156965	0.000186170290639	SNP	0.327333434504681
chr1:50602488	1	50602488	0.000182496696986	SNP	0.327333434504681
chr1:50602920	1	50602920	0.00011426063601	SNP	0.300650587105997
chr1:50602932	1	50602932	0.000257977615393	SNP	0.328335626568286
chr10:500348	10	500348	0.000150784904414	SNP	0.315786215076709
chr10:508401	10	508401	0.000441604024378	SNP	0.364719274767814
chr10:1924144	10	1924144	0.000177702220728	SNP	0.32542413792128
chr10:1924695	10	1924695	1.56482575478e-05	SNP	0.177284914670076
chr10:1929897	10	1929897	0.000775340574549	SNP	0.402848451945421
chr10:2044068	10	2044068	0.000911456232697	SNP	0.421178752592166
chr10:2044602	10	2044602	0.000693029674252	SNP	0.395755025180724
chr10:2044932	10	2044932	0.000803261344095	SNP	0.406555197964057
chr10:2045219	10	2045219	0.000459294610344	SNP	0.368713289415526
chr10:2045422	10	2045422	0.000428535451215	SNP	0.361388895335157
chr10:2045704	10	2045704	0.000577553630894	SNP	0.384231306385031
chr10:2053770	10	2053770	0.000439021863925	SNP	0.364259249003639
chr10:2054523	10	2054523	0.000162058776192	SNP	0.319539110364378
chr10:2054525	10	2054525	0.00043530694003	SNP	0.36326941043219
chr10:2054666	10	2054666	0.000182898761709	SNP	0.327333434504681
chr10:2054723	10	2054723	0.000404283678925	SNP	0.354833602272002
chr10:2055052	10	2055052	0.000122384475426	SNP	0.303525584523428
chr10:2055088	10	2055088	9.91250283329e-05	SNP	0.293882119978431
chr10:2055120	10	2055120	0.00025837983652	SNP	0.328335626568286
chr10:2055155	10	2055155	0.000160164418705	SNP	0.319482767794703
chr10:2055285	10	2055285	0.0001023337977	SNP	0.294227206169151
chr10:2055342	10	2055342	0.000104970632721	SNP	0.294266147957051
chr10:2055846	10	2055846	8.00667682937e-05	SNP	0.273903257226353
chr10:2055934	10	2055934	3.98439890529e-05	SNP	0.229362539524436
chr10:2056319	10	2056319	3.3103574851e-05	SNP	0.215924968794571
chr10:2056408	10	2056408	0.000292429679999	SNP	0.331910876315028
chr10:2145435	10	2145435	0.000955436642767	SNP	0.425736288084558
chr10:2240751	10	2240751	0.000831646325868	SNP	0.410381674055203
chr10:2512113	10	2512113	0.000326113616393	SNP	0.33857772971326
chr10:2984459	10	2984459	0.000334184369974	SNP	0.340646880065304
chr10:2984461	10	2984461	7.68142623342e-05	SNP	0.268985905480501
chr10:3054849	10	3054849	0.000615108783816	SNP	0.389694761082297
chr10:3054878	10	3054878	0.000850597715722	SNP	0.412797325367792
chr10:3054970	10	3054970	0.000948355411915	SNP	0.42532694579082
chr10:3055071	10	3055071	0.000914968067397	SNP	0.421663494343877
chr10:3781916	10	3781916	0.000167999578982	SNP	0.320901389170382
chr10:3783316	10	3783316	0.000190499653657	SNP	0.327333434504681
chr10:3805411	10	3805411	4.54553565992e-05	SNP	0.235256979794989
chr10:3805469	10	3805469	0.000221123677679	SNP	0.327333434504681
chr10:3805481	10	3805481	0.00024721575009	SNP	0.328335626568286
chr10:3819773	10	3819773	0.000960530088376	SNP	0.426314423357311
chr10:4151615	10	4151615	0.000713989981914	SNP	0.396994232647675
chr10:4202459	10	4202459	0.000611804598303	SNP	0.388928866965044
chr10:4488110	10	4488110	0.000372857964101	SNP	0.350058652984086
chr10:4495946	10	4495946	0.000850673554047	SNP	0.412800473122457
chr10:4501571	10	4501571	0.00096109080334	SNP	0.426436096906453
chr10:4502613	10	4502613	0.000980877627589	SNP	0.429235445194364
chr10:4570762	10	4570762	0.000409541687595	SNP	0.356443822179789
chr10:5137180	10	5137180	0.000358207681264	SNP	0.345845419968173
chr10:5137329	10	5137329	0.000400700981723	SNP	0.354691250775201
chr10:5174292	10	5174292	0.000756652208687	SNP	0.400857531212654
chr10:5388577	10	5388577	0.000867570498457	SNP	0.414214966816092
chr10:5648209	10	5648209	0.000165808152511	SNP	0.319821799653356
chr10:6509951	10	6509951	0.000108201785781	SNP	0.295503018531399
chr10:6607414	10	6607414	0.000938862258023	SNP	0.42371175980851
chr10:7672465	10	7672465	0.00078147158249	SNP	0.403776394769577
chr10:8245829	10	8245829	0.000461083531991	SNP	0.368713289415526
chr10:9525098	10	9525098	0.000152493069696	SNP	0.316148786518267
chr10:9527698	10	9527698	0.000258112198552	SNP	0.328335626568286
chr10:9532556	10	9532556	0.000398952951446	SNP	0.354374349926292
chr10:9582115	10	9582115	0.000341622896058	SNP	0.342126709162126
chr10:9626073	10	9626073	0.000111123088348	SNP	0.298076141513851
chr10:9784570	10	9784570	0.000935638556484	SNP	0.423674448870998
chr10:10425544	10	10425544	0.000991851964175	SNP	0.429640407906599
chr10:10620959	10	10620959	0.00085325021305	SNP	0.412952884530196
chr10:10642046	10	10642046	0.000544087227867	SNP	0.380387620614354
chr10:10642099	10	10642099	0.000606110449787	SNP	0.388251772432785
chr10:10642218	10	10642218	0.00056503997016	SNP	0.383363936722358
chr10:10642233	10	10642233	5.28233338213e-05	SNP	0.242231896790827
chr10:10642241	10	10642241	0.000574792079613	SNP	0.384231306385031
chr10:10642277	10	10642277	0.000554548091107	SNP	0.381225650540691
chr10:10642284	10	10642284	0.000525174291154	SNP	0.378298779557417
chr10:10642372	10	10642372	0.000522974975839	SNP	0.378298779557417
chr10:10642405	10	10642405	0.00050356091523	SNP	0.376088249468526
chr10:10642418	10	10642418	0.000512299433612	SNP	0.377532207976277
chr10:10642423	10	10642423	0.000534207517449	SNP	0.379318740841984
chr10:10642493	10	10642493	0.000495051862998	SNP	0.374877621506513
chr10:10642496	10	10642496	0.000519180162513	SNP	0.377851345579308
chr10:10642566	10	10642566	0.000533242635489	SNP	0.379318740841984
chr10:10642706	10	10642706	0.000152691050724	SNP	0.316148786518267
chr10:10649521	10	10649521	0.000335043264808	SNP	0.340805679936985
chr10:11237788	10	11237788	0.000134894658366	SNP	0.310536673521419
chr10:11444658	10	11444658	0.000555115660546	SNP	0.381225650540691
chr10:11444757	10	11444757	0.000147673104157	SNP	0.314935619658957
chr10:11444929	10	11444929	0.000514955472133	SNP	0.377807699357635
chr10:11544358	10	11544358	0.000368670957881	SNP	0.349170382230385
chr10:11544408	10	11544408	0.000552655359517	SNP	0.381225650540691
chr10:11544506	10	11544506	0.000192789213748	SNP	0.327333434504681
chr10:11544508	10	11544508	0.000239666994287	SNP	0.328335626568286
chr10:11544514	10	11544514	0.000202975277768	SNP	0.327333434504681
chr10:11544722	10	11544722	0.000207329196597	SNP	0.327333434504681
chr10:11544761	10	11544761	0.000152687542602	SNP	0.316148786518267
chr10:11544779	10	11544779	0.000827943454068	SNP	0.410231887223121
chr10:11544780	10	11544780	0.000182023980217	SNP	0.327333434504681
chr10:11544817	10	11544817	0.000164516767816	SNP	0.319821799653356
chr10:11544827	10	11544827	0.000181552419135	SNP	0.327333434504681
chr10:11544830	10	11544830	0.000163025713723	SNP	0.319673571379015
chr10:11544836	10	11544836	0.000188086284174	SNP	0.327333434504681
chr10:11544842	10	11544842	0.000151784171569	SNP	0.316148786518267
chr10:11544940	10	11544940	0.000204604667896	SNP	0.327333434504681
chr10:11544967	10	11544967	0.000245770366648	SNP	0.328335626568286
chr10:11545235	10	11545235	0.000213135406346	SNP	0.327333434504681
chr10:11776991	10	11776991	0.000900497909506	SNP	0.419102594947201
chr10:11776996	10	11776996	0.000815469503041	SNP	0.408117564479029
chr10:11839322	10	11839322	0.000671710853286	SNP	0.393996775993799
chr10:12136781	10	12136781	0.000291059564945	SNP	0.331633903458946
chr10:12136790	10	12136790	0.000260982307477	SNP	0.32841925380931
chr10:12143780	10	12143780	0.000624119466221	SNP	0.39069378281207
chr10:12162131	10	12162131	0.000831198243575	SNP	0.410381674055203
chr10:12772856	10	12772856	0.000430580821251	SNP	0.361891993185624
chr10:12777878	10	12777878	0.000698593079777	SNP	0.395792078563926
chr10:12781579	10	12781579	0.000435847243436	SNP	0.363496490398569
chr10:12782439	10	12782439	0.000721648242817	SNP	0.397460661169315
chr10:12783846	10	12783846	0.000494887446142	SNP	0.374877621506513
chr10:12784059	10	12784059	0.000567757005818	SNP	0.383659054886204
chr10:12784380	10	12784380	0.000790468991073	SNP	0.405129746494932
chr10:12843799	10	12843799	0.000848937089891	SNP	0.412495898540534
chr10:13471347	10	13471347	0.00038519496825	SNP	0.352526216862512
chr10:13476809	10	13476809	0.000373275168729	SNP	0.350058652984086
chr10:13477698	10	13477698	0.000341286105732	SNP	0.342126709162126
chr10:13478648	10	13478648	0.000408542614002	SNP	0.356197474177844
chr10:13646789	10	13646789	0.000748351860114	SNP	0.400500596186781
chr10:13710385	10	13710385	0.000370140789482	SNP	0.349466305618092
chr10:13710678	10	13710678	0.000404975551719	SNP	0.35497357644705
chr10:13711325	10	13711325	0.00038025036149	SNP	0.351652022859336
chr10:13711361	10	13711361	0.000505780486627	SNP	0.376290408876795
chr10:13711608	10	13711608	0.000389726771203	SNP	0.352572930960588
chr10:13711611	10	13711611	0.000362769689892	SNP	0.347503432388837
chr10:13711761	10	13711761	0.000420071692333	SNP	0.359131191592297
chr10:13712002	10	13712002	0.000472338434503	SNP	0.370087002350105
chr10:13712746	10	13712746	0.000248822976438	SNP	0.328335626568286
chr10:13712855	10	13712855	0.000513603462131	SNP	0.377807699357635
chr10:13781428	10	13781428	0.000343573588204	SNP	0.342436608159848
chr10:13821645	10	13821645	0.000919441686452	SNP	0.422034527545405
chr10:13833970	10	13833970	0.000902784320044	SNP	0.419554000950242
chr10:14393416	10	14393416	0.000233407629899	SNP	0.327333434504681
chr10:14394041	10	14394041	0.000165737730199	SNP	0.319821799653356
chr10:14525771	10	14525771	0.000688735677451	SNP	0.395755025180724
chr10:14525952	10	14525952	0.000772857106496	SNP	0.402784890055461
chr10:14526637	10	14526637	0.000851007707335	SNP	0.412801411454103
chr10:14527257	10	14527257	0.000817995804253	SNP	0.408705186931878
chr10:14527989	10	14527989	0.000799648012535	SNP	0.406041516017309
chr10:14529824	10	14529824	0.000684962689967	SNP	0.395332130984302
chr10:14530043	10	14530043	0.000626177287617	SNP	0.391389920165045
chr10:14530289	10	14530289	0.000692606733457	SNP	0.395755025180724
chr10:14531953	10	14531953	0.00093588553305	SNP	0.423674448870998
chr10:15292032	10	15292032	0.000317229308967	SNP	0.337423879613619
chr11:459617	11	459617	0.000775917717666	SNP	0.402928354819975
chr11:1891187	11	1891187	0.000519048493182	SNP	0.377851345579308
chr11:2502840	11	2502840	0.000858582547539	SNP	0.413044325610273
chr11:2503226	11	2503226	0.000936271393459	SNP	0.423674448870998
chr11:2503538	11	2503538	0.000814340642853	SNP	0.407961241376543
chr11:2503671	11	2503671	0.000951447781394	SNP	0.425328027636596
chr11:2504171	11	2504171	0.000922727044073	SNP	0.422237928771885
chr11:3000355	11	3000355	0.000925764056597	SNP	0.422444577656145
chr11:3000362	11	3000362	0.000824775126796	SNP	0.409696777443077
chr11:3000374	11	3000374	0.000803033221675	SNP	0.406555197964057
chr11:3000421	11	3000421	0.000891319081785	SNP	0.417764288391689
chr11:3000427	11	3000427	0.000824092286918	SNP	0.409520703642523
chr11:3000435	11	3000435	0.00084298688329	SNP	0.411879702136985
chr11:3000596	11	3000596	0.000856250827656	SNP	0.413044325610273
chr11:3015776	11	3015776	0.000994843754685	SNP	0.42983902592355
chr11:3015780	11	3015780	0.000944334352193	SNP	0.424227729518044
chr11:3016525	11	3016525	0.000975912075702	SNP	0.428663784004718
chr11:3018720	11	3018720	0.000277200217557	SNP	0.32991889071397
chr11:3418751	11	3418751	0.000863393903947	SNP	0.41377449292547
chr11:4386877	11	4386877	0.000929077847833	SNP	0.423016258070217
chr11:4386960	11	4386960	0.000994609465128	SNP	0.42983902592355
chr11:4752092	11	4752092	0.000696599514601	SNP	0.395755025180724
chr11:4752552	11	4752552	0.000668869669705	SNP	0.393708999665461
chr11:5221775	11	5221775	0.000373368084691	SNP	0.350090631429884
chr11:5221838	11	5221838	0.000657184448696	SNP	0.393256306984789
chr11:5296459	11	5296459	0.000223832484158	SNP	0.327333434504681
chr11:5302264	11	5302264	0.000254218479762	SNP	0.328335626568286
chr11:5495177	11	5495177	0.000503604111596	SNP	0.376088249468526
chr11:5615972	11	5615972	0.000787128264351	SNP	0.404791346963771
chr11:5615989	11	5615989	0.000659043904501	SNP	0.393256306984789
chr11:5622051	11	5622051	0.000626489204724	SNP	0.391456248630985
chr11:5622194	11	5622194	0.000576375305481	SNP	0.384231306385031
chr11:6139828	11	6139828	0.000432577302039	SNP	0.362607797391526
chr11:6535116	11	6535116	0.000546763855762	SNP	0.380734948243545
chr11:6536139	11	6536139	0.000364907854754	SNP	0.348102523057535
chr11:6537909	11	6537909	0.000283955217759	SNP	0.330693416866507
chr11:6541036	11	6541036	0.00076523142407	SNP	0.401991101713178
chr11:6541153	11	6541153	0.000243035218606	SNP	0.328335626568286
chr11:6815404	11	6815404	0.000218633916895	SNP	0.327333434504681
chr11:6872891	11	6872891	0.000792386032488	SNP	0.405282311970484
chr11:7175090	11	7175090	0.000829342481616	SNP	0.410234435317996
chr11:7727327	11	7727327	0.000715330855808	SNP	0.396994232647675
chr11:7731856	11	7731856	0.000894008586117	SNP	0.418180823937391
chr11:7821800	11	7821800	0.000804064805246	SNP	0.406694789614466
chr11:7824895	11	7824895	4.36586357494e-06	SNP	0.110112943676738
chr11:9727536	11	9727536	0.000545557276542	SNP	0.380467042419745
chr11:9728355	11	9728355	0.000785903158483	SNP	0.404577255990637
chr11:9728704	11	9728704	0.000217180751916	SNP	0.327333434504681
chr11:9728987	11	9728987	0.000110041860851	SNP	0.297686079891217
chr11:9729097	11	9729097	0.000105458080028	SNP	0.294276708965387
chr11:9729967	11	9729967	0.000382654270929	SNP	0.351966207189499
chr11:9730128	11	9730128	0.000106881843821	SNP	0.294750809662647
chr11:9730375	11	9730375	9.76808045805e-05	SNP	0.293882119978431
chr11:9730413	11	9730413	0.000101689926897	SNP	0.294139342934009
chr11:9730510	11	9730510	0.000104142911083	SNP	0.294266147957051
chr11:9730655	11	9730655	9.36753489851e-05	SNP	0.287159542124693
chr11:9730733	11	9730733	9.2402134133e-05	SNP	0.286660615033036
chr11:9730789	11	9730789	0.000188275142851	SNP	0.327333434504681
chr11:9730925	11	9730925	0.000127450474842	SNP	0.307667776668927
chr11:9731332	11	9731332	0.000987774068332	SNP	0.429550880469431
chr11:9731973	11	9731973	0.00013810914358	SNP	0.311698014513528
chr11:9731991	11	9731991	0.000104765162859	SNP	0.294266147957051
chr11:9732054	11	9732054	0.000128637949197	SNP	0.307821989411694
chr11:9732197	11	9732197	0.000211051047966	SNP	0.327333434504681
chr11:9732400	11	9732400	9.49057491516e-05	SNP	0.289248085823283
chr11:9732553	11	9732553	0.000101191757595	SNP	0.293956722133719
chr11:9732601	11	9732601	9.91019137153e-05	SNP	0.293882119978431
chr11:9732929	11	9732929	0.000441460802137	SNP	0.36471858950147
chr11:9733131	11	9733131	0.000202864688996	SNP	0.327333434504681
chr11:9733180	11	9733180	0.00012383646182	SNP	0.305380788104753
chr11:9733260	11	9733260	0.000105724499087	SNP	0.294276708965387
chr11:9733502	11	9733502	0.00010801170778	SNP	0.295503018531399
chr11:9734225	11	9734225	0.000219894648108	SNP	0.327333434504681
chr11:9734505	11	9734505	0.000191959938169	SNP	0.327333434504681
chr11:9734788	11	9734788	0.00027875337339	SNP	0.330124580773333
chr11:9735023	11	9735023	0.000116090310855	SNP	0.300967573772023
chr11:9735207	11	9735207	0.000112600048703	SNP	0.299741581436404
chr11:9735423	11	9735423	0.000105269648832	SNP	0.294266147957051
chr11:9735639	11	9735639	0.000127945289954	SNP	0.307821989411694
chr11:9736181	11	9736181	0.00024781024143	SNP	0.328335626568286
chr11:9736255	11	9736255	0.000275248872603	SNP	0.32991889071397
chr11:9736322	11	9736322	0.000296818543487	SNP	0.332554039985698
chr11:9737109	11	9737109	0.000143697138696	SNP	0.313060322304345
chr11:9737116	11	9737116	0.000126688283572	SNP	0.30688867084045
chr11:9737220	11	9737220	0.000145084841434	SNP	0.313796606322361
chr11:9737362	11	9737362	0.000148795160348	SNP	0.315725631063855
chr11:9737424	11	9737424	0.00080450702011	SNP	0.406791886484581
chr11:9737519	11	9737519	0.000160763968668	SNP	0.319539110364378
chr11:9738211	11	9738211	0.000134799745691	SNP	0.310536673521419
chr11:9738282	11	9738282	0.000145027783354	SNP	0.31379125340155
chr11:9738449	11	9738449	0.000135631687964	SNP	0.310536673521419
chr11:9738673	11	9738673	0.000299371343834	SNP	0.333600730619816
chr11:9738828	11	9738828	9.82978297116e-05	SNP	0.293882119978431
chr11:9739462	11	9739462	0.00010871512343	SNP	0.296048486037184
chr11:9739528	11	9739528	8.9407507215e-05	SNP	0.282784921868437
chr11:9739560	11	9739560	0.000220587188111	SNP	0.327333434504681
chr11:9739572	11	9739572	0.000102767205614	SNP	0.294227206169151
chr11:9739648	11	9739648	9.48212976201e-05	SNP	0.289138747993018
chr11:9739694	11	9739694	8.48798851399e-05	SNP	0.278207705333405
chr11:9740498	11	9740498	9.49690952068e-05	SNP	0.289293020648126
chr11:9741364	11	9741364	9.96931924127e-05	SNP	0.293882119978431
chr11:9741493	11	9741493	9.34725400285e-05	SNP	0.287084990320753
chr11:9741649	11	9741649	0.000146194695474	SNP	0.314033011766177
chr11:9741770	11	9741770	0.00025204013012	SNP	0.328335626568286
chr11:9741782	11	9741782	0.000137499435364	SNP	0.311663833454954
chr11:9742145	11	9742145	0.000140539842346	SNP	0.31286110417228
chr11:9742478	11	9742478	0.000161544670321	SNP	0.319539110364378
chr11:9742834	11	9742834	0.000154714084928	SNP	0.317028927807485
chr11:9743248	11	9743248	0.000152951165668	SNP	0.316148786518267
chr11:9743250	11	9743250	0.000147105896458	SNP	0.314536755896919
chr11:9743282	11	9743282	0.000291025206291	SNP	0.331633903458946
chr11:9744184	11	9744184	0.000277728294324	SNP	0.32991889071397
chr11:9745095	11	9745095	0.000143437759127	SNP	0.313060322304345
chr11:9747150	11	9747150	0.000133297663446	SNP	0.309827746234471
chr11:9747938	11	9747938	0.00012684246573	SNP	0.30688867084045
chr11:9747979	11	9747979	0.000130783338681	SNP	0.308910090270071
chr11:9748078	11	9748078	0.000142831686374	SNP	0.313060322304345
chr11:9748142	11	9748142	0.000451106344654	SNP	0.36712204440587
chr11:9748323	11	9748323	0.000141117906748	SNP	0.313060322304345
chr11:9748567	11	9748567	0.00013626743115	SNP	0.310536673521419
chr11:9748711	11	9748711	0.000977021559153	SNP	0.428932281618836
chr11:9749262	11	9749262	0.00036708925181	SNP	0.349028982227813
chr11:9749737	11	9749737	0.000272705448935	SNP	0.32991889071397
chr11:9749769	11	9749769	0.000310689627874	SNP	0.336236054281428
chr11:9749940	11	9749940	0.000164732636115	SNP	0.319821799653356
chr11:9750151	11	9750151	0.000148878760536	SNP	0.315725631063855
chr11:9750268	11	9750268	0.000141556404885	SNP	0.313060322304345
chr11:9750397	11	9750397	0.000145847396859	SNP	0.313956957370142
chr11:9750986	11	9750986	0.000254221236774	SNP	0.328335626568286
chr11:9751917	11	9751917	0.000177443407959	SNP	0.325349633392869
chr11:9752032	11	9752032	0.000174710764925	SNP	0.323157203009598
chr11:9754076	11	9754076	0.000195664116436	SNP	0.327333434504681
chr11:9754178	11	9754178	0.000188170788476	SNP	0.327333434504681
chr11:9754223	11	9754223	0.000183911284543	SNP	0.327333434504681
chr11:9754270	11	9754270	0.000207261188691	SNP	0.327333434504681
chr11:9754412	11	9754412	0.000175442883384	SNP	0.32350607864465
chr11:9754810	11	9754810	0.000178635779525	SNP	0.326360496136448
chr11:9755923	11	9755923	0.000125188949131	SNP	0.306839303528049
chr11:10430747	11	10430747	6.45684563768e-05	SNP	0.256731299317886
chr11:10701418	11	10701418	0.000360458039318	SNP	0.346751427478985
chr11:10705383	11	10705383	0.000563172766127	SNP	0.382882670009535
chr11:10705467	11	10705467	0.000572912138899	SNP	0.384231306385031
chr11:10705940	11	10705940	0.000597809785099	SNP	0.387314242671547
chr11:10706257	11	10706257	0.000467964359617	SNP	0.369857115878051
chr11:10706710	11	10706710	0.000779320063971	SNP	0.403299852827986
chr11:10709170	11	10709170	0.000595349418168	SNP	0.386567124986151
chr11:10709556	11	10709556	0.000571472610754	SNP	0.384231306385031
chr11:10712507	11	10712507	0.000404909909837	SNP	0.35497357644705
chr11:10733909	11	10733909	0.000714436062445	SNP	0.396994232647675
chr11:10733978	11	10733978	0.000743700718861	SNP	0.399808791160679
chr11:10736721	11	10736721	0.000172438968013	SNP	0.321855630495075
chr11:10736739	11	10736739	0.00051599704389	SNP	0.377807699357635
chr11:10736790	11	10736790	0.000824694630882	SNP	0.409696777443077
chr11:10741928	11	10741928	0.000660822319886	SNP	0.393256306984789
chr11:11785170	11	11785170	0.000323710387339	SNP	0.338144299082712
chr11:11785191	11	11785191	0.00030811193935	SNP	0.335411725742877
chr11:11786282	11	11786282	0.00088053466417	SNP	0.416261695485287
chr11:11786293	11	11786293	0.000945831668868	SNP	0.424507182567325
chr11:11786686	11	11786686	0.000358704639647	SNP	0.346100669181154
chr11:11786778	11	11786778	0.000352847551852	SNP	0.34475803463252
chr11:11786883	11	11786883	0.000378530470306	SNP	0.35144606807246
chr11:11788018	11	11788018	0.000924234701786	SNP	0.422297074434221
chr11:12468055	11	12468055	0.000401357643976	SNP	0.354691250775201
chr11:12468725	11	12468725	0.000192845804875	SNP	0.327333434504681
chr11:13109721	11	13109721	0.000880491849656	SNP	0.416261695485287
chr11:13109755	11	13109755	0.000822875648481	SNP	0.409455365747148
chr11:13128576	11	13128576	0.000638373615177	SNP	0.392183942684341
chr11:13136219	11	13136219	0.000577183796683	SNP	0.384231306385031
chr11:13136279	11	13136279	0.000865344686108	SNP	0.413965088753189
chr11:13158633	11	13158633	0.000173946147747	SNP	0.323157203009598
chr11:13190346	11	13190346	0.000382424601844	SNP	0.351966207189499
chr11:13190857	11	13190857	0.000357536067511	SNP	0.345845419968173
chr11:13193777	11	13193777	0.000690193044126	SNP	0.395755025180724
chr11:13289835	11	13289835	0.000647384625596	SNP	0.393025184163883
chr11:13289980	11	13289980	0.000976045138058	SNP	0.428663784004718
chr11:13290030	11	13290030	0.000757114872854	SNP	0.400857531212654
chr11:13293224	11	13293224	0.00035083663465	SNP	0.344535915206629
chr11:13583637	11	13583637	0.000676314005211	SNP	0.394681096728544
chr11:13591651	11	13591651	0.000854427761176	SNP	0.412979239112177
chr11:13591702	11	13591702	0.000823502100526	SNP	0.40950223584314
chr11:13596771	11	13596771	0.000944867713695	SNP	0.424298496081538
chr11:13596783	11	13596783	0.000968676022297	SNP	0.42769744536229
chr11:13597307	11	13597307	0.000846706449498	SNP	0.412304383288418
chr11:13599460	11	13599460	0.000834236888225	SNP	0.410751565295534
chr11:13600390	11	13600390	0.000827399292817	SNP	0.410064669815086
chr11:13600392	11	13600392	0.000936351424064	SNP	0.423674448870998
chr11:13600678	11	13600678	0.000833631643768	SNP	0.410678152807518
chr11:13600790	11	13600790	0.000958101587447	SNP	0.426027267513465
chr11:13607855	11	13607855	0.000418764704683	SNP	0.358828775094818
chr11:13608078	11	13608078	0.000342362319641	SNP	0.342252682800226
chr11:13608183	11	13608183	0.000275906991973	SNP	0.32991889071397
chr11:13608226	11	13608226	0.000287739004723	SNP	0.330979094939978
chr11:13608819	11	13608819	0.00040033202326	SNP	0.354573805806054
chr11:13609204	11	13609204	0.000211700057363	SNP	0.327333434504681
chr11:13609443	11	13609443	0.000259712641801	SNP	0.328335626568286
chr11:13609844	11	13609844	0.000238220188779	SNP	0.328335626568286
chr11:13610503	11	13610503	0.000245635015994	SNP	0.328335626568286
chr11:13610504	11	13610504	0.000234048785223	SNP	0.327333434504681
chr11:13610618	11	13610618	0.000239404989037	SNP	0.328335626568286
chr11:13610725	11	13610725	0.000304509311124	SNP	0.334715904337616
chr11:13611932	11	13611932	0.000168852532457	SNP	0.320901389170382
chr11:13612173	11	13612173	0.000134664538575	SNP	0.310536673521419
chr11:13612344	11	13612344	0.00015146158788	SNP	0.316148786518267
chr11:13612851	11	13612851	0.000226257074347	SNP	0.327333434504681
chr11:13623150	11	13623150	0.000991523215491	SNP	0.429640407906599
chr11:13623293	11	13623293	0.000292863938817	SNP	0.331910876315028
chr11:13623511	11	13623511	0.000602184217934	SNP	0.38789113475651
chr11:13624809	11	13624809	0.000640593156437	SNP	0.392320432934571
chr11:13625039	11	13625039	0.000615417180202	SNP	0.389694761082297
chr11:13627231	11	13627231	0.00060261014657	SNP	0.38789113475651
chr11:13629423	11	13629423	0.000270601432675	SNP	0.32991889071397
chr11:13646370	11	13646370	0.00035428510565	SNP	0.344855096385746
chr11:13671536	11	13671536	2.91233340202e-05	SNP	0.207603576429213
chr11:13673034	11	13673034	2.22095092787e-05	SNP	0.193357390363186
chr11:13702421	11	13702421	0.000928481414708	SNP	0.422870350750369
chr11:13727506	11	13727506	0.00067590294876	SNP	0.394681096728544
chr11:13732400	11	13732400	0.000142200230511	SNP	0.313060322304345
chr11:13734975	11	13734975	0.000653748014475	SNP	0.393025184163883
chr11:13735490	11	13735490	0.000193645756134	SNP	0.327333434504681
chr11:13735703	11	13735703	0.000970301337995	SNP	0.428002336235612
chr11:13735851	11	13735851	0.000937604384198	SNP	0.423674448870998
chr11:13742856	11	13742856	0.000906846464209	SNP	0.420286205254846
chr11:13808756	11	13808756	0.000821199145807	SNP	0.409031083101798
chr11:14116610	11	14116610	0.000164844074095	SNP	0.319821799653356
chr11:14116696	11	14116696	0.000899100160774	SNP	0.418768170559677
chr11:14117141	11	14117141	0.00034150513894	SNP	0.342126709162126
chr11:14117242	11	14117242	0.000331103494969	SNP	0.340104421527796
chr11:14117275	11	14117275	0.000390388925838	SNP	0.352591612382946
chr11:14117282	11	14117282	0.000395165956677	SNP	0.353913274596271
chr11:14117388	11	14117388	0.000258239110415	SNP	0.328335626568286
chr11:14117422	11	14117422	0.000375758126999	SNP	0.350987861365878
chr11:14117448	11	14117448	0.000408325771474	SNP	0.356197474177844
chr11:14117489	11	14117489	0.0002295695921	SNP	0.327333434504681
chr11:14117595	11	14117595	0.000290968418275	SNP	0.331633903458946
chr11:14118043	11	14118043	0.000104501319913	SNP	0.294266147957051
chr11:14118565	11	14118565	0.000838166956615	SNP	0.411359529299241
chr11:14118754	11	14118754	5.66198212351e-05	SNP	0.248719258220626
chr11:14118845	11	14118845	0.000549801938608	SNP	0.381126772677585
chr11:14119393	11	14119393	3.41145694307e-05	SNP	0.21857696706618
chr11:14119562	11	14119562	0.000153551730484	SNP	0.316583405473118
chr11:14119643	11	14119643	7.10108593148e-05	SNP	0.262903927876536
chr11:14167682	11	14167682	0.000904631023948	SNP	0.42001390421928
chr11:14171558	11	14171558	0.000118587286137	SNP	0.301893516528461
chr11:14172207	11	14172207	0.000111035724925	SNP	0.298045412875367
chr11:14185304	11	14185304	0.000100714532005	SNP	0.293882119978431
chr11:14286964	11	14286964	0.00078061959162	SNP	0.403616471174901
chr11:14326774	11	14326774	0.000509930727652	SNP	0.377354390232707
chr11:14354756	11	14354756	5.52790348481e-06	SNP	0.119215187154765
chr11:14354791	11	14354791	7.42410320737e-06	SNP	0.136955710915471
chr11:14354868	11	14354868	0.00097479019225	SNP	0.428392278614195
chr11:14355234	11	14355234	0.000399619474461	SNP	0.354454866916736
chr11:14355269	11	14355269	0.000549902270267	SNP	0.381126772677585
chr11:14355290	11	14355290	0.000674675750514	SNP	0.394432225237826
chr11:14356111	11	14356111	0.000977891533471	SNP	0.428997801261264
chr11:14373800	11	14373800	0.000360578862663	SNP	0.346751427478985
chr11:14373850	11	14373850	0.00090172467539	SNP	0.419285913340313
chr11:14375588	11	14375588	0.000902853516393	SNP	0.419554000950242
chr11:14381876	11	14381876	0.000681655680511	SNP	0.395045734156015
chr11:14389594	11	14389594	0.000942076601397	SNP	0.424158561651858
chr11:14392353	11	14392353	0.000411017402255	SNP	0.356636146608163
chr11:14482999	11	14482999	9.08389455324e-05	SNP	0.284878966496565
chr11:14483010	11	14483010	0.000259144494287	SNP	0.328335626568286
chr11:14484113	11	14484113	0.00070883510732	SNP	0.396751563654745
chr11:14484231	11	14484231	0.000874596832361	SNP	0.415195564633417
chr11:14503199	11	14503199	0.000683979053964	SNP	0.395270517147489
chr11:14511849	11	14511849	0.000697296875013	SNP	0.395755025180724
chr11:14524009	11	14524009	0.000462291537909	SNP	0.368713289415526
chr11:14617252	11	14617252	0.00036230653445	SNP	0.347251307837452
chr11:14627455	11	14627455	0.000126008625459	SNP	0.30688867084045
chr11:14627548	11	14627548	0.000849496731355	SNP	0.412532093966737
chr11:14627854	11	14627854	0.000483082600867	SNP	0.37203619972378
chr11:14630152	11	14630152	0.000290196868406	SNP	0.331633903458946
chr11:14630180	11	14630180	0.000199712855456	SNP	0.327333434504681
chr11:14630183	11	14630183	0.000175149584342	SNP	0.323265685722503
chr11:14630184	11	14630184	0.00012071403359	SNP	0.302572498792797
chr11:14691523	11	14691523	0.000224914607737	SNP	0.327333434504681
chr11:14692608	11	14692608	0.000238918348497	SNP	0.328335626568286
chr11:14693046	11	14693046	0.000227715275668	SNP	0.327333434504681
chr11:14700162	11	14700162	0.00025114635292	SNP	0.328335626568286
chr11:14700586	11	14700586	0.000202940296647	SNP	0.327333434504681
chr11:14845899	11	14845899	0.000813523262441	SNP	0.407924091327616
chr11:14914763	11	14914763	0.000407456729338	SNP	0.355978133019907
chr11:14914766	11	14914766	0.000677915577593	SNP	0.394902542946313
chr11:14914821	11	14914821	0.000444880790204	SNP	0.36557268111165
chr11:14914865	11	14914865	0.000474565602646	SNP	0.370806455858283
chr11:14915031	11	14915031	0.000594209950039	SNP	0.386441190056407
chr11:14915032	11	14915032	0.000578894965039	SNP	0.384231306385031
chr11:14915650	11	14915650	0.000834896566045	SNP	0.410783621918461
chr11:14917873	11	14917873	0.000346523314543	SNP	0.343770814542816
chr11:14920533	11	14920533	0.000993830906137	SNP	0.429715396746122
chr11:14920558	11	14920558	0.000948832937126	SNP	0.42532694579082
chr11:14923151	11	14923151	0.000773762718096	SNP	0.402784890055461
chr11:14923386	11	14923386	0.000803294133353	SNP	0.406555197964057
chr11:14926801	11	14926801	0.000769065472058	SNP	0.402447111558285
chr11:14927380	11	14927380	0.000303998459122	SNP	0.334715904337616
chr11:14927432	11	14927432	0.000155378829078	SNP	0.317028927807485
chr11:14927965	11	14927965	0.000108137949011	SNP	0.295503018531399
chr11:14927990	11	14927990	0.000116938094326	SNP	0.30118704100247
chr11:14928031	11	14928031	0.000105071383618	SNP	0.294266147957051
chr11:14930273	11	14930273	0.000755411121153	SNP	0.400711289151208
chr11:14930552	11	14930552	0.000120913012039	SNP	0.302722836576767
chr11:14930737	11	14930737	0.000178399250925	SNP	0.326128569449653
chr11:14930754	11	14930754	0.000161114853832	SNP	0.319539110364378
chr11:14930761	11	14930761	0.00019676279719	SNP	0.327333434504681
chr11:14930826	11	14930826	0.000179283764546	SNP	0.326942235548404
chr11:14930895	11	14930895	0.000211803337683	SNP	0.327333434504681
chr11:14930901	11	14930901	0.000155301370262	SNP	0.317028927807485
chr11:14930907	11	14930907	0.000167957815985	SNP	0.320901389170382
chr11:14931007	11	14931007	0.000157165945028	SNP	0.317905285888548
chr11:14931142	11	14931142	0.000228448556518	SNP	0.327333434504681
chr11:14931183	11	14931183	0.000166484664981	SNP	0.320283187728673
chr11:14931231	11	14931231	0.000187911165653	SNP	0.327333434504681
chr11:14931286	11	14931286	0.000102468903115	SNP	0.294227206169151
chr11:14931347	11	14931347	0.000205493533781	SNP	0.327333434504681
chr11:14936594	11	14936594	0.000696656123571	SNP	0.395755025180724
chr11:14940274	11	14940274	0.000643288302673	SNP	0.392775247419585
chr11:14953683	11	14953683	0.000933638106751	SNP	0.42362372155136
chr11:14953721	11	14953721	0.000752615527359	SNP	0.400617505459421
chr11:14953741	11	14953741	0.000899609150581	SNP	0.418881502372058
chr11:14953751	11	14953751	0.000605284298939	SNP	0.388127405712208
chr11:14960626	11	14960626	0.000575251482355	SNP	0.384231306385031
chr11:14960813	11	14960813	0.000391273187603	SNP	0.352907384444273
chr11:14960852	11	14960852	0.000712268779775	SNP	0.396994232647675
chr11:14961469	11	14961469	0.000414772166603	SNP	0.357551233431996
chr11:14965744	11	14965744	0.00038762742793	SNP	0.352572930960588
chr11:14984719	11	14984719	0.000130408757143	SNP	0.308910090270071
chr11:15293712	11	15293712	0.000800617067641	SNP	0.406205886413634
chr11:15739156	11	15739156	0.000209142788645	SNP	0.327333434504681
chr11:15761480	11	15761480	0.000230237595566	SNP	0.327333434504681
chr11:15785850	11	15785850	0.00056667654642	SNP	0.383419578664959
chr11:15786464	11	15786464	0.000848324419168	SNP	0.412356490052601
chr11:15787398	11	15787398	0.000858696917078	SNP	0.413044325610273
chr11:15787663	11	15787663	0.000927149389687	SNP	0.422574740429219
chr11:15787692	11	15787692	0.000828862343425	SNP	0.410234435317996
chr11:15787734	11	15787734	0.000813666431659	SNP	0.407924091327616
chr11:15787814	11	15787814	0.0007126039109	SNP	0.396994232647675
chr11:15787908	11	15787908	0.000490843641114	SNP	0.373751782250668
chr11:15788135	11	15788135	0.000898106524794	SNP	0.418768170559677
chr11:15788142	11	15788142	0.000821015530958	SNP	0.409024507779256
chr11:15788155	11	15788155	0.000817256632065	SNP	0.408493469719777
chr11:15788238	11	15788238	0.000166833375284	SNP	0.320432659643988
chr11:15788279	11	15788279	0.000790894251839	SNP	0.405226805675983
chr11:15788343	11	15788343	0.000931438655729	SNP	0.423410999683856
chr11:15788351	11	15788351	0.000855019160317	SNP	0.413023590468088
chr11:15788436	11	15788436	0.000893189388932	SNP	0.417991800915183
chr11:15788615	11	15788615	0.000895551425423	SNP	0.418367834850342
chr11:15788638	11	15788638	0.000898582803223	SNP	0.418768170559677
chr11:15788882	11	15788882	0.000393345103033	SNP	0.353480827455809
chr11:15788974	11	15788974	0.000688029393702	SNP	0.395755025180724
chr11:15788975	11	15788975	0.000633320281371	SNP	0.392183942684341
chr11:15788985	11	15788985	0.000671845695801	SNP	0.393996775993799
chr11:15788987	11	15788987	0.000604173923682	SNP	0.387979974428221
chr11:15788988	11	15788988	0.00062234052127	SNP	0.390636432784489
chr11:15788991	11	15788991	0.000645960658424	SNP	0.393025184163883
chr11:15790605	11	15790605	0.000749809490332	SNP	0.400616568507644
chr11:15995801	11	15995801	9.33145258391e-05	SNP	0.287084990320753
chr11:15995881	11	15995881	0.000197513707808	SNP	0.327333434504681
chr11:16001372	11	16001372	0.000549081127667	SNP	0.380960601946759
chr11:16011445	11	16011445	0.000509152168876	SNP	0.377354390232707
chr11:16554452	11	16554452	0.000742996419379	SNP	0.39957451918099
chr11:17071021	11	17071021	0.000423813669106	SNP	0.359657741995793
chr11:17071360	11	17071360	0.000501145949566	SNP	0.375802454408811
chr11:17071522	11	17071522	0.000929165792746	SNP	0.42302394146528
chr11:17071785	11	17071785	0.000701953824854	SNP	0.39642009210129
chr11:17071850	11	17071850	0.000882848683838	SNP	0.416519126406492
chr11:17071879	11	17071879	0.000644340157937	SNP	0.392836764176837
chr11:17071882	11	17071882	0.000602229671743	SNP	0.38789113475651
chr11:17071931	11	17071931	0.000624886436709	SNP	0.390824016956758
chr11:17071985	11	17071985	0.000463763147628	SNP	0.368999223216807
chr11:17072139	11	17072139	0.000499955852323	SNP	0.375721876356039
chr11:17072159	11	17072159	0.000892393694276	SNP	0.417948057275964
chr11:17072161	11	17072161	0.000981874724053	SNP	0.429235445194364
chr11:17072202	11	17072202	0.000444345153459	SNP	0.36557268111165
chr11:17072212	11	17072212	0.000548254781615	SNP	0.380742316714003
chr11:17072220	11	17072220	0.000451273792983	SNP	0.36712204440587
chr11:17072659	11	17072659	0.000638570717531	SNP	0.392183942684341
chr11:17073604	11	17073604	0.000614378381426	SNP	0.389490439229306
chr11:17073692	11	17073692	0.000878657059782	SNP	0.415845972126085
chr11:17073782	11	17073782	0.000614996556023	SNP	0.389694573857497
chr11:17073792	11	17073792	0.000695916629195	SNP	0.395755025180724
chr11:17073950	11	17073950	0.000684199161728	SNP	0.395274732195126
chr11:17074141	11	17074141	0.000896865600637	SNP	0.418497696153871
chr11:17090915	11	17090915	0.000991237624167	SNP	0.429640407906599
chr11:17170588	11	17170588	0.000231908545149	SNP	0.327333434504681
chr11:17170649	11	17170649	0.000139795587678	SNP	0.312348524554706
chr11:17170679	11	17170679	0.000136967729017	SNP	0.31099700627629
chr11:17170958	11	17170958	4.83281216723e-05	SNP	0.237437379331694
chr11:17170977	11	17170977	0.000535075791864	SNP	0.37933515080243
chr11:17170981	11	17170981	0.000578611917815	SNP	0.384231306385031
chr11:17175368	11	17175368	0.000258650605478	SNP	0.328335626568286
chr11:17208340	11	17208340	0.000598674855667	SNP	0.387500503139493
chr11:17470041	11	17470041	0.000992077662183	SNP	0.429679208885917
chr11:17555635	11	17555635	0.000687356038819	SNP	0.395755025180724
chr11:17582679	11	17582679	0.000794774256326	SNP	0.40537144260078
chr11:17608034	11	17608034	0.000349542315858	SNP	0.344432524618327
chr11:17608055	11	17608055	0.000496478935623	SNP	0.374877621506513
chr11:17609367	11	17609367	0.000951811988273	SNP	0.425364821008642
chr11:17610018	11	17610018	0.000749086204673	SNP	0.400616568507644
chr11:17627758	11	17627758	0.000746484404279	SNP	0.400220566287176
chr11:17627796	11	17627796	0.00051311746381	SNP	0.377806095257323
chr11:17627797	11	17627797	0.000437577938177	SNP	0.363774005485754
chr11:17627815	11	17627815	0.000460576774477	SNP	0.368713289415526
chr11:17627916	11	17627916	0.000959003125921	SNP	0.426091272612772
chr11:17628049	11	17628049	0.000411260963727	SNP	0.356636146608163
chr11:17628084	11	17628084	0.000356536691937	SNP	0.345672951532034
chr11:17628131	11	17628131	0.000844330231565	SNP	0.411979426973158
chr11:17628134	11	17628134	0.000487770519385	SNP	0.372943053673461
chr11:17628274	11	17628274	0.000495583984041	SNP	0.374877621506513
chr11:17628551	11	17628551	0.000437700356091	SNP	0.363774005485754
chr11:17628568	11	17628568	0.00046939776832	SNP	0.36990136423463
chr11:17646816	11	17646816	0.000174259195076	SNP	0.323157203009598
chr11:17652091	11	17652091	0.000889157301338	SNP	0.417552267285538
chr11:17670863	11	17670863	0.000962911509489	SNP	0.426803383941071
chr11:17672284	11	17672284	0.000791970579261	SNP	0.405282311970484
chr12:204092	12	204092	0.000208540718325	SNP	0.327333434504681
chr12:205157	12	205157	0.000186299426848	SNP	0.327333434504681
chr12:207721	12	207721	0.000926442466134	SNP	0.422530589496602
chr12:973134	12	973134	9.86501320212e-05	SNP	0.293882119978431
chr12:973186	12	973186	0.000109563976184	SNP	0.297107404514589
chr12:973346	12	973346	5.99245392146e-05	SNP	0.251718461200489
chr12:973466	12	973466	0.000106591387435	SNP	0.294750809662647
chr12:2921081	12	2921081	0.000898969151427	SNP	0.418768170559677
chr12:3052862	12	3052862	0.000611989932714	SNP	0.388928866965044
chr12:3054828	12	3054828	0.000280102574942	SNP	0.330538642023205
chr12:3054831	12	3054831	0.000273586580679	SNP	0.32991889071397
chr12:3054850	12	3054850	0.00019004269379	SNP	0.327333434504681
chr12:3054855	12	3054855	0.000113611095165	SNP	0.300601605432101
chr12:3054868	12	3054868	7.08842137698e-05	SNP	0.262714595215762
chr12:3054973	12	3054973	0.000169349218993	SNP	0.320901389170382
chr12:3055163	12	3055163	0.000328002848701	SNP	0.339010529525488
chr12:3055291	12	3055291	0.000129650369677	SNP	0.307821989411694
chr12:3055347	12	3055347	0.000588994362915	SNP	0.38589135141851
chr12:3055392	12	3055392	0.000143614045424	SNP	0.313060322304345
chr12:3055394	12	3055394	0.000540141992045	SNP	0.380254660000468
chr12:3055527	12	3055527	0.000526619694074	SNP	0.378298779557417
chr12:3055570	12	3055570	0.000507016254847	SNP	0.376665445578983
chr12:3055754	12	3055754	0.000320060014723	SNP	0.337734996510155
chr12:3055856	12	3055856	0.000169081099013	SNP	0.320901389170382
chr12:3055922	12	3055922	0.000384109963498	SNP	0.35242796663644
chr12:3055954	12	3055954	0.000253532542203	SNP	0.328335626568286
chr12:3055958	12	3055958	0.000163189655949	SNP	0.319673571379015
chr12:3055972	12	3055972	0.00032122614563	SNP	0.338071228935422
chr12:3055975	12	3055975	0.000167646017922	SNP	0.320835313025247
chr12:3055978	12	3055978	0.000179842276279	SNP	0.327333434504681
chr12:3056043	12	3056043	0.00040960663087	SNP	0.356443822179789
chr12:3056116	12	3056116	0.000450340827365	SNP	0.366945288877832
chr12:3056387	12	3056387	0.000115525932203	SNP	0.300672377839173
chr12:3056388	12	3056388	0.000716439503565	SNP	0.397096351744224
chr12:3056504	12	3056504	0.000637628970811	SNP	0.392183942684341
chr12:3056628	12	3056628	0.000611833585747	SNP	0.388928866965044
chr12:3056694	12	3056694	0.000532693247889	SNP	0.379272303796062
chr12:3057632	12	3057632	0.000200762744197	SNP	0.327333434504681
chr12:3482450	12	3482450	0.000953799864791	SNP	0.425466512958631
chr12:3482464	12	3482464	0.000771190927354	SNP	0.402674242888099
chr12:3482731	12	3482731	0.000512915426216	SNP	0.377705576864239
chr12:3493612	12	3493612	0.000726126009096	SNP	0.397724680040816
chr12:3493743	12	3493743	0.000768961643351	SNP	0.402447111558285
chr12:5214567	12	5214567	0.000607715797634	SNP	0.388358125017331
chr12:5242422	12	5242422	0.000419840694491	SNP	0.35910815000147
chr12:5262477	12	5262477	0.000295550112558	SNP	0.332505628126085
chr12:5262499	12	5262499	0.000277035541481	SNP	0.32991889071397
chr12:5263207	12	5263207	5.69025709784e-05	SNP	0.249067584116163
chr12:5424303	12	5424303	0.000938031265314	SNP	0.423674448870998
chr12:5424342	12	5424342	0.000237801873857	SNP	0.3283324469434
chr12:5424465	12	5424465	0.000534697726406	SNP	0.379318740841984
chr12:5443604	12	5443604	0.000164323193434	SNP	0.319821799653356
chr12:5498905	12	5498905	0.000753719981489	SNP	0.400617505459421
chr12:5524910	12	5524910	0.000553763480299	SNP	0.381225650540691
chr12:6016497	12	6016497	0.000725441710418	SNP	0.397724680040816
chr12:6017582	12	6017582	0.000855779645525	SNP	0.413044325610273
chr12:6017732	12	6017732	0.000776899518608	SNP	0.403128764705843
chr12:6017861	12	6017861	0.000744161959609	SNP	0.39996249135986
chr12:6017916	12	6017916	0.000764990317313	SNP	0.401991101713178
chr12:6018021	12	6018021	0.000788199289194	SNP	0.40482135988299
chr12:6018063	12	6018063	0.000952131417906	SNP	0.425364821008642
chr12:6018470	12	6018470	0.000462552755237	SNP	0.368713289415526
chr12:7084378	12	7084378	0.000743373772634	SNP	0.399669124225606
chr12:7910015	12	7910015	0.000578924694637	SNP	0.384231306385031
chr12:8217770	12	8217770	0.000907671038611	SNP	0.420376061301651
chr12:8232107	12	8232107	0.000482698070707	SNP	0.37203619972378
chr12:8232109	12	8232109	0.000483152774976	SNP	0.37203619972378
chr12:8315173	12	8315173	0.000251177063985	SNP	0.328335626568286
chr12:8315289	12	8315289	0.000649710898674	SNP	0.393025184163883
chr12:8315293	12	8315293	0.000709553492956	SNP	0.396994232647675
chr12:8357000	12	8357000	0.000221516070336	SNP	0.327333434504681
chr12:8408743	12	8408743	0.000848442347587	SNP	0.412356490052601
chr12:8408782	12	8408782	0.000827159216006	SNP	0.41002764461731
chr12:8408987	12	8408987	0.0004569621745	SNP	0.368197971601388
chr12:8409074	12	8409074	0.000530406204163	SNP	0.378913038099924
chr12:8409348	12	8409348	0.000560608789409	SNP	0.382172177517932
chr12:8409750	12	8409750	0.000633440462814	SNP	0.392183942684341
chr12:8409830	12	8409830	0.000485095342933	SNP	0.372732780713573
chr12:8409996	12	8409996	0.000521556672027	SNP	0.378209100123434
chr12:8410009	12	8410009	0.000603089170926	SNP	0.38789113475651
chr12:8568090	12	8568090	0.000689271970363	SNP	0.395755025180724
chr12:8568738	12	8568738	0.000896395236149	SNP	0.418437408094876
chr12:8568878	12	8568878	0.00014214880798	SNP	0.313060322304345
chr12:8582356	12	8582356	9.42088896833e-05	SNP	0.288157060072897
chr12:8582904	12	8582904	0.000890653236522	SNP	0.417707662581394
chr12:8582945	12	8582945	0.000988215534518	SNP	0.429550880469431
chr12:8584497	12	8584497	0.000161734563399	SNP	0.319539110364378
chr12:8584519	12	8584519	0.000144320004008	SNP	0.313060322304345
chr12:8584523	12	8584523	0.00015123695617	SNP	0.316148786518267
chr12:8584526	12	8584526	0.000151796837699	SNP	0.316148786518267
chr12:8584531	12	8584531	0.000114034304283	SNP	0.300650587105997
chr12:8584828	12	8584828	0.000123634060698	SNP	0.305099183477148
chr12:8584833	12	8584833	0.000141139397988	SNP	0.313060322304345
chr12:8584838	12	8584838	0.000134879877178	SNP	0.310536673521419
chr12:8584853	12	8584853	0.000100002950353	SNP	0.293882119978431
chr12:8584902	12	8584902	0.000280754611103	SNP	0.330693416866507
chr12:8611976	12	8611976	0.000421583484224	SNP	0.359259297859643
chr12:8618838	12	8618838	0.000604098953525	SNP	0.387979974428221
chr12:8641512	12	8641512	0.000671859550676	SNP	0.393996775993799
chr12:8641521	12	8641521	0.000639035593717	SNP	0.392183942684341
chr12:8641529	12	8641529	0.000253108703964	SNP	0.328335626568286
chr12:8824694	12	8824694	0.000974826504786	SNP	0.428392278614195
chr12:8862131	12	8862131	7.34609641337e-05	SNP	0.265971453024503
chr12:8862155	12	8862155	0.000574005674638	SNP	0.384231306385031
chr12:8862224	12	8862224	0.000260944102887	SNP	0.32841925380931
chr12:8862395	12	8862395	7.45772709e-05	SNP	0.267386112758402
chr12:8862529	12	8862529	6.5636303552e-05	SNP	0.257363590096026
chr12:9164587	12	9164587	0.000402422006273	SNP	0.354691250775201
chr12:9170666	12	9170666	0.000918568356229	SNP	0.422027884794356
chr12:9245769	12	9245769	0.000258491338449	SNP	0.328335626568286
chr12:9247468	12	9247468	0.000734374572403	SNP	0.398260404227835
chr12:9249901	12	9249901	0.000496099060146	SNP	0.374877621506513
chr12:9249972	12	9249972	0.000299111569918	SNP	0.333600730619816
chr12:9251363	12	9251363	0.00020135305094	SNP	0.327333434504681
chr12:9251407	12	9251407	0.000431601922571	SNP	0.362434225438205
chr12:9265373	12	9265373	0.000362885375797	SNP	0.347543002506486
chr12:9345724	12	9345724	0.000458092340221	SNP	0.368503802063231
chr12:9412494	12	9412494	0.000983537028409	SNP	0.429235445194364
chr12:9446253	12	9446253	0.000774981356714	SNP	0.402835796501901
chr12:9563218	12	9563218	0.000283586863582	SNP	0.330693416866507
chr12:9570256	12	9570256	0.000986206152921	SNP	0.429550880469431
chr12:9818303	12	9818303	0.000826731406754	SNP	0.410025991931218
chr12:9818455	12	9818455	0.000878186078806	SNP	0.415820230565183
chr12:9818490	12	9818490	0.000768090865345	SNP	0.402447111558285
chr12:9818510	12	9818510	0.000714694380842	SNP	0.396994232647675
chr12:9818514	12	9818514	0.000791162393597	SNP	0.405230709248484
chr12:9818541	12	9818541	0.000890959773836	SNP	0.417764288391689
chr12:9818542	12	9818542	0.000961378654137	SNP	0.426532021181012
chr12:9818545	12	9818545	0.00091389232448	SNP	0.421524842627096
chr12:9818576	12	9818576	0.000853312692158	SNP	0.412952884530196
chr12:9818599	12	9818599	0.000500193826672	SNP	0.375721876356039
chr12:9818610	12	9818610	0.000916740679688	SNP	0.421907032492117
chr12:9818640	12	9818640	0.000949558683251	SNP	0.425327309740879
chr12:9818807	12	9818807	0.00090542828831	SNP	0.420098813310245
chr12:9818831	12	9818831	0.000790158023559	SNP	0.405129746494932
chr12:9818900	12	9818900	0.000839681524884	SNP	0.411592588745648
chr12:9818954	12	9818954	0.000900555906859	SNP	0.419102594947201
chr12:9819197	12	9819197	0.000925005646055	SNP	0.422325138579234
chr12:9820027	12	9820027	0.000875208186805	SNP	0.415360114192603
chr12:9820097	12	9820097	0.000972958846093	SNP	0.428286595891623
chr12:9820364	12	9820364	0.000931349984105	SNP	0.423410999683856
chr12:9820366	12	9820366	0.000851855043845	SNP	0.412801411454103
chr12:9820408	12	9820408	0.000970287360469	SNP	0.428002336235612
chr12:9820497	12	9820497	0.000877196144661	SNP	0.415750414508193
chr12:9820503	12	9820503	0.000905742561368	SNP	0.420175472514925
chr12:9820510	12	9820510	0.000879427850815	SNP	0.415979913518687
chr12:9820521	12	9820521	0.000880028474111	SNP	0.416194846468151
chr12:9820552	12	9820552	0.000763884555375	SNP	0.401733690955259
chr12:9820605	12	9820605	0.000853831195379	SNP	0.412978153066098
chr12:9820606	12	9820606	0.000882783283987	SNP	0.416519126406492
chr12:9864966	12	9864966	0.000188038093026	SNP	0.327333434504681
chr12:9865018	12	9865018	0.000189101823042	SNP	0.327333434504681
chr12:9865054	12	9865054	0.000205129694366	SNP	0.327333434504681
chr12:9865266	12	9865266	0.000672451392779	SNP	0.394027645453591
chr12:9865301	12	9865301	0.000698300344652	SNP	0.395755025180724
chr12:11211709	12	11211709	0.000766363886224	SNP	0.402255685982917
chr12:13228273	12	13228273	0.00068855478745	SNP	0.395755025180724
chr12:13238013	12	13238013	0.000983039199793	SNP	0.429235445194364
chr12:13443220	12	13443220	0.000597677892745	SNP	0.387308423348959
chr12:13443237	12	13443237	0.000646675167837	SNP	0.393025184163883
chr12:13443238	12	13443238	0.000656783311341	SNP	0.393256306984789
chr12:13477075	12	13477075	0.000687922789965	SNP	0.395755025180724
chr12:13728585	12	13728585	0.00022933061261	SNP	0.327333434504681
chr12:13728646	12	13728646	0.000306047284147	SNP	0.334908792367153
chr12:13728655	12	13728655	0.000255222433736	SNP	0.328335626568286
chr12:13728678	12	13728678	0.000252785542296	SNP	0.328335626568286
chr12:13728772	12	13728772	0.000200466555849	SNP	0.327333434504681
chr12:14207808	12	14207808	0.00050617731848	SNP	0.376314560889308
chr12:14432264	12	14432264	1.00610567108e-05	SNP	0.148624588860885
chr12:14432367	12	14432367	0.00053797716539	SNP	0.379830032504269
chr12:14432381	12	14432381	0.000580366672033	SNP	0.384390252821942
chr12:14432583	12	14432583	0.000950886843623	SNP	0.425327309740879
chr12:14456776	12	14456776	0.000300723070656	SNP	0.333950557446317
chr12:14456923	12	14456923	0.000261807446921	SNP	0.328460707540929
chr12:14457282	12	14457282	0.000299449477673	SNP	0.333600730619816
chr12:14458771	12	14458771	0.000483818440328	SNP	0.37221171278307
chr12:14459094	12	14459094	0.00053194490337	SNP	0.379194739268425
chr12:14459100	12	14459100	0.00085362985214	SNP	0.412955720921021
chr12:14475508	12	14475508	0.000558940649058	SNP	0.382100288518094
chr12:14495050	12	14495050	0.00076899775961	SNP	0.402447111558285
chr12:14495088	12	14495088	0.000664579006222	SNP	0.393586480391451
chr12:14495351	12	14495351	6.82365451117e-05	SNP	0.259693151257052
chr12:14495897	12	14495897	5.81681684681e-05	SNP	0.24998608272784
chr12:14496253	12	14496253	0.000663942463438	SNP	0.393502857189297
chr12:14505273	12	14505273	0.000468543766121	SNP	0.3698637450363
chr12:14507274	12	14507274	0.000295541407656	SNP	0.332505628126085
chr12:14507335	12	14507335	0.000363476229817	SNP	0.347660487049669
chr12:14573428	12	14573428	0.000214170103334	SNP	0.327333434504681
chr12:14573553	12	14573553	2.29743452325e-05	SNP	0.193357390363186
chr12:14616643	12	14616643	0.000973297257521	SNP	0.428286595891623
chr12:14801485	12	14801485	0.000705397556463	SNP	0.396432705858791
chr12:14803216	12	14803216	9.16048777859e-05	SNP	0.286329877155708
chr12:14803219	12	14803219	0.000100638224962	SNP	0.293882119978431
chr12:14835092	12	14835092	0.000687827162717	SNP	0.395755025180724
chr12:14835195	12	14835195	0.000750190946572	SNP	0.400616568507644
chr12:15076045	12	15076045	5.63622415996e-05	SNP	0.248342446127236
chr12:15266964	12	15266964	0.000486664533616	SNP	0.372794687187338
chr12:15283410	12	15283410	0.000635182742572	SNP	0.392183942684341
chr12:15290392	12	15290392	0.000854857964342	SNP	0.412979239112177
chr12:15290461	12	15290461	0.000752815737378	SNP	0.400617505459421
chr12:15290958	12	15290958	0.000796189690387	SNP	0.405419371055694
chr12:15293276	12	15293276	0.000777176071032	SNP	0.403183732760059
chr12:15299784	12	15299784	0.00093106384812	SNP	0.423361764470722
chr12:15338418	12	15338418	0.0004017936702	SNP	0.354691250775201
chr12:15338515	12	15338515	0.000226300799679	SNP	0.327333434504681
chr12:15338684	12	15338684	0.000393065306771	SNP	0.353480827455809
chr12:15394576	12	15394576	0.00055087879523	SNP	0.381173085139361
chr12:15733068	12	15733068	0.0008091278113	SNP	0.407246952090588
chr12:15794674	12	15794674	0.00084378962703	SNP	0.411879702136985
chr12:15861396	12	15861396	0.000712968476896	SNP	0.396994232647675
chr12:15862252	12	15862252	0.000563735668118	SNP	0.382959176214526
chr12:15976629	12	15976629	0.000163005643511	SNP	0.319673571379015
chr12:15976644	12	15976644	0.000193409758098	SNP	0.327333434504681
chr12:16011062	12	16011062	0.000340397186685	SNP	0.341673647433788
chr12:16544587	12	16544587	0.000794231070906	SNP	0.405282311970484
chr12:16550223	12	16550223	0.000151824876379	SNP	0.316148786518267
chr12:16550371	12	16550371	0.000762896388731	SNP	0.401568810768575
chr12:16617503	12	16617503	0.00063230480848	SNP	0.392183942684341
chr12:16731868	12	16731868	0.000524101950321	SNP	0.378298779557417
chr12:16731919	12	16731919	0.000196405096321	SNP	0.327333434504681
[truncated: 11,819 more rows]
