# Supplementary material for: Genomic insights into local adaptation and future climate-induced vulnerability of a keystone forest tree in East Asia
Source: Nat Commun. 2022 Nov 1;13:6541. doi: 10.1038/s41467-022-34206-8 (PMC9626627; doi:10.1038/s41467-022-34206-8)
Supplement: Supplementary file 8 — Source Data [file 41467_2022_34206_MOESM8_ESM.zip › Source data/supplementary_figures/manhatton/data3_filter1_bio8.txt]

ID	CHR	BP	P	TYPE	Q
chr1:441011	1	441011	0.000114789074725	SNP	0.270034543081486
chr1:1201420	1	1201420	0.000681473374681	SNP	0.38750588986714
chr1:1420796	1	1420796	0.000375452366868	SNP	0.344869821241922
chr1:1422932	1	1422932	0.000780042351017	SNP	0.395283240532128
chr1:1506283	1	1506283	1.27554615664e-05	SNP	0.146570521790741
chr1:1506284	1	1506284	1.26165462845e-05	SNP	0.14581878370255
chr1:1508503	1	1508503	3.12893068783e-05	SNP	0.186067237937718
chr1:1508548	1	1508548	3.46648722315e-05	SNP	0.192768607788614
chr1:1508549	1	1508549	3.18950613389e-07	SNP	0.0184317440989
chr1:1508570	1	1508570	0.000824996078439	SNP	0.400596293426635
chr1:1508577	1	1508577	0.000198319797822	SNP	0.297995984148317
chr1:1508795	1	1508795	4.12892385278e-06	SNP	0.097913678592429
chr1:1509207	1	1509207	0.000300792777824	SNP	0.329297388540885
chr1:1511344	1	1511344	0.000262608039556	SNP	0.319066195048517
chr1:1511492	1	1511492	0.000204737227682	SNP	0.300140690281102
chr1:1511732	1	1511732	0.000243703180173	SNP	0.313300018583887
chr1:1512068	1	1512068	0.000224903362322	SNP	0.307342297327129
chr1:1512321	1	1512321	0.000211298815479	SNP	0.301808934106363
chr1:1512389	1	1512389	0.000218731264314	SNP	0.305409540954684
chr1:1513275	1	1513275	0.000273320555595	SNP	0.322119702853728
chr1:1513327	1	1513327	0.000188687841257	SNP	0.294394429929238
chr1:1513470	1	1513470	0.000545530698623	SNP	0.372783271337616
chr1:1513553	1	1513553	7.45663492312e-05	SNP	0.243217223562495
chr1:1513558	1	1513558	9.02355099693e-05	SNP	0.260856309447856
chr1:1513602	1	1513602	0.000107179116622	SNP	0.268525900879089
chr1:1513628	1	1513628	8.09008544885e-05	SNP	0.251250845826678
chr1:1514006	1	1514006	0.000422454671725	SNP	0.351543985916037
chr1:1514011	1	1514011	0.000402442098827	SNP	0.348430104941773
chr1:1514097	1	1514097	0.000426984135498	SNP	0.352402312531916
chr1:1514758	1	1514758	0.000292772587638	SNP	0.32746760346593
chr1:1515748	1	1515748	5.15834886819e-05	SNP	0.21111333820904
chr1:1536251	1	1536251	2.27490938005e-05	SNP	0.171176757274186
chr1:1574246	1	1574246	0.000289824450902	SNP	0.326373514176555
chr1:1574391	1	1574391	0.000447785505419	SNP	0.357200209010071
chr1:1574465	1	1574465	0.00063038189229	SNP	0.383635526356252
chr1:1574480	1	1574480	0.000836707833122	SNP	0.401863865166384
chr1:1575523	1	1575523	0.000255727442618	SNP	0.317397450439945
chr1:1974810	1	1974810	0.000726475071443	SNP	0.390548392324844
chr1:1975650	1	1975650	0.000836478391196	SNP	0.401863865166384
chr1:1975706	1	1975706	0.000829086317419	SNP	0.400924490608612
chr1:1976274	1	1976274	0.000627447263038	SNP	0.383635526356252
chr1:1976395	1	1976395	0.000616068101304	SNP	0.382345671664116
chr1:1976908	1	1976908	0.000667970225326	SNP	0.387325857980907
chr1:1977633	1	1977633	0.00053512728324	SNP	0.37125461577788
chr1:1977721	1	1977721	0.000495309148314	SNP	0.365441968194304
chr1:1977751	1	1977751	0.000535291790155	SNP	0.37125461577788
chr1:1977757	1	1977757	0.000496373014796	SNP	0.365604025559154
chr1:2028487	1	2028487	0.0003851300957	SNP	0.345465385571449
chr1:2032074	1	2032074	0.000141434030344	SNP	0.276923969892329
chr1:2032114	1	2032114	0.00031769722782	SNP	0.333698602552497
chr1:2033507	1	2033507	5.48702600003e-05	SNP	0.215471206650944
chr1:2230529	1	2230529	0.00048358457439	SNP	0.363715274734528
chr1:2256073	1	2256073	0.000989490021793	SNP	0.41586274029748
chr1:2354169	1	2354169	0.000320036658677	SNP	0.334117102150914
chr1:2357367	1	2357367	0.000943571444837	SNP	0.412242969067388
chr1:2368108	1	2368108	1.15410341714e-05	SNP	0.140768382404245
chr1:2374084	1	2374084	0.000127618702656	SNP	0.270230083187848
chr1:2374327	1	2374327	0.00015423291462	SNP	0.283693096730224
chr1:2374442	1	2374442	0.000860913305595	SNP	0.404565860794234
chr1:2873920	1	2873920	0.000656677032007	SNP	0.38626306156747
chr1:2874067	1	2874067	0.000662196349874	SNP	0.386663984609235
chr1:2874364	1	2874364	0.000890204077885	SNP	0.407780948894719
chr1:2874618	1	2874618	0.000595357232063	SNP	0.379859293054237
chr1:2875410	1	2875410	0.000789072815225	SNP	0.396482623010803
chr1:2876215	1	2876215	0.000437749967315	SNP	0.354442904284944
chr1:2879283	1	2879283	0.000519107875229	SNP	0.368928088201374
chr1:2879441	1	2879441	0.000562473942495	SNP	0.374275606282062
chr1:2879636	1	2879636	0.000834132527442	SNP	0.401601583061735
chr1:2880208	1	2880208	0.000489131673487	SNP	0.364432538949055
chr1:2880209	1	2880209	0.000511164312764	SNP	0.36823138483065
chr1:2880491	1	2880491	1.5906602276e-05	SNP	0.155718765928614
chr1:2880513	1	2880513	0.000951770619661	SNP	0.412873953704463
chr1:2880689	1	2880689	4.36547706938e-05	SNP	0.204895055619619
chr1:2920156	1	2920156	0.000486749157723	SNP	0.364432538949055
chr1:3454243	1	3454243	0.000606218615045	SNP	0.381332862635791
chr1:3454382	1	3454382	0.00075183279434	SNP	0.392138711556602
chr1:3454384	1	3454384	0.000753578388729	SNP	0.392282442251311
chr1:3454400	1	3454400	0.000739852029661	SNP	0.391479171579054
chr1:3454499	1	3454499	0.000668162559681	SNP	0.387325857980907
chr1:3454514	1	3454514	0.000753742208149	SNP	0.392282442251311
chr1:3454710	1	3454710	0.000689866243955	SNP	0.387707334324729
chr1:3454865	1	3454865	0.000735503178234	SNP	0.391213938701193
chr1:3455127	1	3455127	0.000699904984445	SNP	0.389129102525004
chr1:3455208	1	3455208	0.000922283322868	SNP	0.409889413787639
chr1:3455245	1	3455245	0.000883642804419	SNP	0.406716006437251
chr1:3455421	1	3455421	0.000534189020047	SNP	0.370987522495433
chr1:3455443	1	3455443	0.000419556658112	SNP	0.350976609276335
chr1:3455445	1	3455445	0.000550562016976	SNP	0.373509977004365
chr1:3455521	1	3455521	0.000401296741949	SNP	0.348042155822277
chr1:3455764	1	3455764	0.000493043296832	SNP	0.364909372904953
chr1:3455838	1	3455838	0.000694723756684	SNP	0.388534390740439
chr1:3455945	1	3455945	0.000675305664794	SNP	0.38750588986714
chr1:3455965	1	3455965	0.000727927496211	SNP	0.390721001133524
chr1:3460000	1	3460000	0.000905639659288	SNP	0.408592750163321
chr1:3460044	1	3460044	0.000817902538035	SNP	0.399608797923974
chr1:3460142	1	3460142	0.000478995776965	SNP	0.363055595961677
chr1:3460628	1	3460628	0.000688458985737	SNP	0.387543549213765
chr1:3460730	1	3460730	0.000326556355828	SNP	0.335072794387873
chr1:3460764	1	3460764	0.000438277246871	SNP	0.354586892265502
chr1:3460778	1	3460778	0.000508090840646	SNP	0.367559200419813
chr1:3460814	1	3460814	0.00055301106886	SNP	0.373653141155092
chr1:3460817	1	3460817	0.00043177027917	SNP	0.353377745381585
chr1:3461161	1	3461161	0.000486157353477	SNP	0.364311190631736
chr1:3461231	1	3461231	0.000543208022873	SNP	0.372371633357309
chr1:3461244	1	3461244	0.000460753471565	SNP	0.359489815962131
chr1:3461250	1	3461250	0.000482558386287	SNP	0.36355130762144
chr1:3461296	1	3461296	0.000357869409528	SNP	0.341739090747749
chr1:3461540	1	3461540	0.000496420376838	SNP	0.365604025559154
chr1:3461791	1	3461791	0.000772383509905	SNP	0.393849884849345
chr1:3461992	1	3461992	0.000699943324736	SNP	0.389129102525004
chr1:3461996	1	3461996	0.000311702197048	SNP	0.331586751788051
chr1:3463053	1	3463053	0.000281544786192	SNP	0.324416187458379
chr1:3463115	1	3463115	0.000413325064045	SNP	0.350109052994464
chr1:3463118	1	3463118	0.000529593186909	SNP	0.369955280620686
chr1:3463327	1	3463327	0.00048774001655	SNP	0.364432538949055
chr1:3463444	1	3463444	0.000143781964253	SNP	0.278651576887726
chr1:3463446	1	3463446	3.53719307212e-06	SNP	0.0884630734454468
chr1:3463460	1	3463460	0.00050074906004	SNP	0.366494231371628
chr1:3463550	1	3463550	0.000102797392577	SNP	0.267207463676881
chr1:3463560	1	3463560	0.000513380812007	SNP	0.368341883355606
chr1:3463561	1	3463561	0.000594764083757	SNP	0.379735384318412
chr1:3463649	1	3463649	0.000767944109118	SNP	0.393421561960742
chr1:3463715	1	3463715	0.00060918069894	SNP	0.381567574499033
chr1:3463729	1	3463729	0.000982343942974	SNP	0.415545729805681
chr1:3463867	1	3463867	0.000499574146838	SNP	0.36624116713219
chr1:3463921	1	3463921	0.000500465273993	SNP	0.366473924209378
chr1:3463956	1	3463956	0.000503817199506	SNP	0.367110882211047
chr1:3464012	1	3464012	0.000462424495821	SNP	0.359657834678943
chr1:3464020	1	3464020	0.000456841835822	SNP	0.359162353129446
chr1:3464151	1	3464151	0.000340375167921	SNP	0.338211319395886
chr1:3464172	1	3464172	0.000518844898587	SNP	0.368928088201374
chr1:3464202	1	3464202	0.00046398883581	SNP	0.359886827742404
chr1:3464261	1	3464261	0.000399956056867	SNP	0.347781560591471
chr1:3464268	1	3464268	0.000469214780709	SNP	0.361168028935488
chr1:3464392	1	3464392	0.000499623633453	SNP	0.36624116713219
chr1:3464418	1	3464418	0.000487974858535	SNP	0.364432538949055
chr1:3464471	1	3464471	4.33812996944e-05	SNP	0.204895055619619
chr1:3464527	1	3464527	0.000470954036632	SNP	0.361741983664518
chr1:3464536	1	3464536	0.000527304863276	SNP	0.36962969172528
chr1:3464584	1	3464584	0.000488456671857	SNP	0.364432538949055
chr1:3464599	1	3464599	0.000470491107548	SNP	0.361587925066052
chr1:3464694	1	3464694	0.000869391392878	SNP	0.405372488837595
chr1:3464710	1	3464710	0.000834734620703	SNP	0.401601583061735
chr1:3464761	1	3464761	0.000553197924882	SNP	0.373668311031078
chr1:3464911	1	3464911	1.0878755545e-06	SNP	0.0387742103406612
chr1:3464912	1	3464912	0.000472875553136	SNP	0.362201436593947
chr1:3465065	1	3465065	0.000505440129575	SNP	0.367293608531551
chr1:3465076	1	3465076	0.000672363618647	SNP	0.38750588986714
chr1:3465160	1	3465160	0.000483964361469	SNP	0.363812904649805
chr1:3465206	1	3465206	0.000457036813766	SNP	0.359162353129446
chr1:3465229	1	3465229	0.000467511056571	SNP	0.360809849680875
chr1:3465285	1	3465285	0.000394577366255	SNP	0.346925363188105
chr1:3465316	1	3465316	0.000514782468734	SNP	0.368415462474365
chr1:3465324	1	3465324	0.000424170271849	SNP	0.351776245434038
chr1:3465342	1	3465342	0.000498859266261	SNP	0.366131761088974
chr1:3465420	1	3465420	0.000507187549723	SNP	0.367559200419813
chr1:3465693	1	3465693	0.00048124734406	SNP	0.363146329546864
chr1:3465787	1	3465787	0.00057034794382	SNP	0.375938805403247
chr1:3465833	1	3465833	0.000648120547921	SNP	0.385572337272669
chr1:3465859	1	3465859	0.000640451730992	SNP	0.384670262284083
chr1:3465907	1	3465907	0.000379539873736	SNP	0.344997568929985
chr1:3465952	1	3465952	0.00057255402201	SNP	0.376239482701119
chr1:3465965	1	3465965	0.000661741669927	SNP	0.386663984609235
chr1:3466022	1	3466022	0.000436742630651	SNP	0.354331069359379
chr1:3466031	1	3466031	0.000523691542259	SNP	0.369547857074225
chr1:3466128	1	3466128	0.000569404120702	SNP	0.375787590109204
chr1:3466188	1	3466188	0.000542135735453	SNP	0.372341770680974
chr1:3467662	1	3467662	5.50918428499e-06	SNP	0.109893143002801
chr1:3467817	1	3467817	0.000181910147773	SNP	0.293596253040688
chr1:3468078	1	3468078	0.000727359573763	SNP	0.390719927138201
chr1:3526570	1	3526570	0.000857910831685	SNP	0.404078298080386
chr1:3526718	1	3526718	0.000846963115008	SNP	0.403523721710552
chr1:3529781	1	3529781	0.00085042607421	SNP	0.403563633260156
chr1:3529864	1	3529864	0.000229741468305	SNP	0.309437606675213
chr1:3529929	1	3529929	0.000160087465865	SNP	0.28546391179086
chr1:3529962	1	3529962	0.00014262325509	SNP	0.277427260133051
chr1:3529976	1	3529976	0.000152673646646	SNP	0.282906691237956
chr1:3530006	1	3530006	7.17943329681e-05	SNP	0.239807455153224
chr1:3531138	1	3531138	0.000922586953218	SNP	0.409963187564696
chr1:3531626	1	3531626	0.000836614602307	SNP	0.401863865166384
chr1:3531792	1	3531792	0.000593405243221	SNP	0.379325388702471
chr1:3532064	1	3532064	0.000797579432817	SNP	0.397349360069391
chr1:3532077	1	3532077	0.000707849066538	SNP	0.389734617122803
chr1:3532122	1	3532122	0.000739054665535	SNP	0.391442296246668
chr1:3532125	1	3532125	0.000678342629377	SNP	0.38750588986714
chr1:3532126	1	3532126	0.000743065326212	SNP	0.39153613503515
chr1:3532127	1	3532127	0.000743415457475	SNP	0.39155694118703
chr1:3532141	1	3532141	0.000645533740204	SNP	0.385572337272669
chr1:3532359	1	3532359	0.00075064196229	SNP	0.391813471362603
chr1:3532371	1	3532371	0.000856952936097	SNP	0.40400460079291
chr1:3532378	1	3532378	0.000749967846379	SNP	0.391813471362603
chr1:3532381	1	3532381	0.000749597786795	SNP	0.391813471362603
chr1:3532386	1	3532386	0.000679370407729	SNP	0.38750588986714
chr1:3532520	1	3532520	0.00071632205258	SNP	0.389833080583013
chr1:3532578	1	3532578	0.000468175332681	SNP	0.360911640897095
chr1:3532579	1	3532579	0.000508918358345	SNP	0.367710934998831
chr1:3532619	1	3532619	0.000881194983775	SNP	0.406426279998339
chr1:3532620	1	3532620	0.000870615060789	SNP	0.405398383976302
chr1:3532626	1	3532626	0.000760504989147	SNP	0.392688374021616
chr1:3532781	1	3532781	0.000987066520747	SNP	0.415553642786919
chr1:3532899	1	3532899	0.000618302650098	SNP	0.382621182449597
chr1:3533354	1	3533354	0.000650649188399	SNP	0.385572337272669
chr1:3533406	1	3533406	0.000857479373136	SNP	0.404078298080386
chr1:3536207	1	3536207	0.00053676000051	SNP	0.371373094868725
chr1:3536211	1	3536211	0.000539235238715	SNP	0.371818894553215
chr1:3540907	1	3540907	0.000961087327931	SNP	0.413536528300696
chr1:3544685	1	3544685	0.000961710218209	SNP	0.413536528300696
chr1:3587714	1	3587714	0.000942539030038	SNP	0.41222347719134
chr1:3609788	1	3609788	0.000317830078019	SNP	0.333698602552497
chr1:3609982	1	3609982	0.000770977517314	SNP	0.393571261125603
chr1:3609994	1	3609994	0.000835254650101	SNP	0.401618356309332
chr1:3767655	1	3767655	0.000773570671929	SNP	0.393949005438968
chr1:3767735	1	3767735	0.000743176120681	SNP	0.39153613503515
chr1:3767743	1	3767743	0.000899492959218	SNP	0.408222451353356
chr1:3847584	1	3847584	0.00070942868848	SNP	0.389734617122803
chr1:3950580	1	3950580	0.000364990049047	SNP	0.342632384212316
chr1:4932539	1	4932539	0.000922183916244	SNP	0.409889413787639
chr1:5394842	1	5394842	0.000708832526864	SNP	0.389734617122803
chr1:5437748	1	5437748	0.000437883747684	SNP	0.354453974102305
chr1:5598839	1	5598839	0.000751205355182	SNP	0.391948835002844
chr1:5599815	1	5599815	0.000562631085166	SNP	0.374275606282062
chr1:5683328	1	5683328	0.000344184810891	SNP	0.338464230517204
chr1:5683345	1	5683345	0.000359675151339	SNP	0.342028488561156
chr1:5724536	1	5724536	0.000505581099122	SNP	0.367293608531551
chr1:5743159	1	5743159	0.000619313699145	SNP	0.382674339734012
chr1:5751086	1	5751086	0.000228723611989	SNP	0.309140069641529
chr1:5753868	1	5753868	0.000129822714723	SNP	0.270690203278394
chr1:5753980	1	5753980	0.000205731484018	SNP	0.300167049334021
chr1:5755270	1	5755270	0.000223801984562	SNP	0.306880654997747
chr1:5755283	1	5755283	0.000262030730881	SNP	0.318845433098957
chr1:5755354	1	5755354	0.000168280814734	SNP	0.288751540495927
chr1:5755449	1	5755449	0.000231455826813	SNP	0.31042810640422
chr1:5755700	1	5755700	0.000162835523793	SNP	0.287095861858731
chr1:5755711	1	5755711	0.000683867473973	SNP	0.38750588986714
chr1:5755749	1	5755749	0.000453092709288	SNP	0.358068759188097
chr1:5755755	1	5755755	0.000490666343954	SNP	0.364432538949055
chr1:5755759	1	5755759	0.000447564519512	SNP	0.357196455922151
chr1:5755854	1	5755854	0.000273174004383	SNP	0.322119702853728
chr1:5756438	1	5756438	0.000444588779052	SNP	0.35630279006756
chr1:5756458	1	5756458	0.000444107938313	SNP	0.356292702271686
chr1:5756459	1	5756459	0.000424749717384	SNP	0.352020465546169
chr1:5756533	1	5756533	0.000231201384706	SNP	0.310234404633444
chr1:5756550	1	5756550	0.000243622895108	SNP	0.313300018583887
chr1:5756657	1	5756657	0.000239237212515	SNP	0.312099543688047
chr1:5756665	1	5756665	0.000152712198615	SNP	0.282906691237956
chr1:5756679	1	5756679	0.000236831980237	SNP	0.311687696413553
chr1:5756699	1	5756699	0.000228991652139	SNP	0.309213381250655
chr1:5756724	1	5756724	0.000176737779189	SNP	0.290769045819412
chr1:5756818	1	5756818	0.000320252220082	SNP	0.334125751300255
chr1:5756820	1	5756820	0.000272501228582	SNP	0.322119702853728
chr1:5756825	1	5756825	0.0003012445028	SNP	0.329298206779811
chr1:5756830	1	5756830	0.00040458871882	SNP	0.34878501357238
chr1:5756843	1	5756843	0.000647137503312	SNP	0.385572337272669
chr1:5756848	1	5756848	0.000674076483643	SNP	0.38750588986714
chr1:5756862	1	5756862	0.000633610138591	SNP	0.383846762244113
chr1:5756895	1	5756895	0.000769200203329	SNP	0.393494895123982
chr1:5756903	1	5756903	0.000615211064155	SNP	0.382345671664116
chr1:5756913	1	5756913	0.000693008256493	SNP	0.388376742830536
chr1:5756929	1	5756929	0.000678814655392	SNP	0.38750588986714
chr1:5756938	1	5756938	4.76294783924e-06	SNP	0.104614683970511
chr1:5756973	1	5756973	0.000729240183784	SNP	0.3908199392574
chr1:5756994	1	5756994	0.00062971137729	SNP	0.383635526356252
chr1:5757065	1	5757065	0.000857140763972	SNP	0.404047277225185
chr1:5757068	1	5757068	0.000736609242625	SNP	0.391213938701193
chr1:5757103	1	5757103	0.000939063025211	SNP	0.411872793750855
chr1:5757114	1	5757114	0.000674217238526	SNP	0.38750588986714
chr1:5757115	1	5757115	0.000638541244455	SNP	0.384300827899393
chr1:5757129	1	5757129	0.000698493965938	SNP	0.388872012809508
chr1:5757372	1	5757372	0.000844460910952	SNP	0.403348618151822
chr1:5757397	1	5757397	0.000558426110319	SNP	0.373892807009974
chr1:5757591	1	5757591	0.000237710985588	SNP	0.311971845609876
chr1:5757899	1	5757899	0.000683200646633	SNP	0.38750588986714
chr1:5757999	1	5757999	0.000440303195779	SNP	0.355258490634306
chr1:5758219	1	5758219	0.00085488394902	SNP	0.403870768006095
chr1:5758233	1	5758233	0.000743998168337	SNP	0.391605596355988
chr1:5758258	1	5758258	0.000229327499781	SNP	0.309399764008654
chr1:5758315	1	5758315	0.000205769491003	SNP	0.300167049334021
chr1:5758333	1	5758333	0.000201866225112	SNP	0.298550126975419
chr1:5758345	1	5758345	0.000200956900132	SNP	0.297995984148317
chr1:5758366	1	5758366	0.000189524136972	SNP	0.294695031472781
chr1:5758370	1	5758370	0.000189205633746	SNP	0.294478585610418
chr1:5758409	1	5758409	0.000113288334185	SNP	0.270034543081486
chr1:5758478	1	5758478	0.000222405204978	SNP	0.306437150477462
chr1:5758483	1	5758483	0.000232897984853	SNP	0.31099633550369
chr1:5758554	1	5758554	0.000243891761004	SNP	0.313470358132662
chr1:5758558	1	5758558	0.000247235846883	SNP	0.314580238465867
chr1:5758622	1	5758622	0.000100346148059	SNP	0.265354182841334
chr1:5758639	1	5758639	0.000259139907641	SNP	0.318295944374194
chr1:5758686	1	5758686	0.000171692878659	SNP	0.289752397218772
chr1:5758693	1	5758693	0.000230738171208	SNP	0.309910448245076
chr1:5758741	1	5758741	0.000204103291018	SNP	0.299795236698184
chr1:5758750	1	5758750	0.000227505508368	SNP	0.308438977144953
chr1:5758964	1	5758964	0.000236451973925	SNP	0.311687696413553
chr1:5759003	1	5759003	0.000238500567338	SNP	0.312099543688047
chr1:5759474	1	5759474	0.000236300770659	SNP	0.311659248890985
chr1:5759506	1	5759506	0.000273873011165	SNP	0.322119702853728
chr1:5759574	1	5759574	0.000195439191127	SNP	0.297995984148317
chr1:5759740	1	5759740	0.000224715923803	SNP	0.30727370460588
chr1:5759766	1	5759766	0.000164253484423	SNP	0.287636265772729
chr1:5759820	1	5759820	0.000272779949078	SNP	0.322119702853728
chr1:5759822	1	5759822	0.000125718908335	SNP	0.270034543081486
chr1:5759833	1	5759833	0.000118876778431	SNP	0.270034543081486
chr1:5759859	1	5759859	0.000480095162244	SNP	0.363126091363599
chr1:5759880	1	5759880	0.000171514452609	SNP	0.289654684802583
chr1:5759885	1	5759885	0.000173100380201	SNP	0.289931910161848
chr1:5759904	1	5759904	0.000167036544771	SNP	0.288381790759809
chr1:5759907	1	5759907	0.00019205891019	SNP	0.29654478635865
chr1:5759910	1	5759910	0.000148373460951	SNP	0.281495246150654
chr1:5759948	1	5759948	0.000294560550313	SNP	0.328176847655723
chr1:5759983	1	5759983	0.000254267008057	SNP	0.317087260263183
chr1:5759995	1	5759995	0.00022603299719	SNP	0.307731465941266
chr1:5760037	1	5760037	0.000545796676995	SNP	0.372783271337616
chr1:5760061	1	5760061	0.000337081244994	SNP	0.337605158751363
chr1:5760082	1	5760082	0.000251366385638	SNP	0.31581010084242
chr1:5760103	1	5760103	0.000187068882981	SNP	0.294259024961277
chr1:5760247	1	5760247	0.00045115767473	SNP	0.357650252608261
chr1:5760702	1	5760702	0.000228220626248	SNP	0.308802740558426
chr1:5760716	1	5760716	0.000258203799969	SNP	0.317999216163062
chr1:5760719	1	5760719	0.000248491684405	SNP	0.314899169279916
chr1:5760769	1	5760769	0.000213530298835	SNP	0.302831295055217
chr1:5760794	1	5760794	0.000237317176711	SNP	0.31182518321297
chr1:5760798	1	5760798	0.000227662732124	SNP	0.308438977144953
chr1:5760819	1	5760819	0.000234222335864	SNP	0.311142533838252
chr1:5760936	1	5760936	0.00022887897508	SNP	0.309140069641529
chr1:5760948	1	5760948	2.11746217514e-06	SNP	0.0639778512942578
chr1:5760961	1	5760961	0.000243693438169	SNP	0.313300018583887
chr1:5760964	1	5760964	0.000219366342919	SNP	0.305601953508491
chr1:5760968	1	5760968	0.000223084468911	SNP	0.306734033258814
chr1:5760979	1	5760979	0.000259251600065	SNP	0.318367436809593
chr1:5761037	1	5761037	0.00028207957365	SNP	0.324416187458379
chr1:5761077	1	5761077	0.000218043902545	SNP	0.305089088940466
chr1:5761136	1	5761136	0.000230422049683	SNP	0.30973953246138
chr1:5761161	1	5761161	0.000221407365618	SNP	0.305958215735647
chr1:5761166	1	5761166	0.000209561161762	SNP	0.301193204817116
chr1:5761296	1	5761296	0.000118463325994	SNP	0.270034543081486
chr1:5761342	1	5761342	1.78738687886e-06	SNP	0.0554111995503386
chr1:5761343	1	5761343	0.000232219368794	SNP	0.310612296416246
chr1:5761519	1	5761519	0.000229539353328	SNP	0.309437606675213
chr1:5761564	1	5761564	0.000458674519107	SNP	0.359468969460332
chr1:5761579	1	5761579	0.000434433339227	SNP	0.353935148614906
chr1:5761581	1	5761581	0.000456590870723	SNP	0.359156478733931
chr1:5761593	1	5761593	0.00027090376693	SNP	0.322119702853728
chr1:5761597	1	5761597	0.0002971737425	SNP	0.328752483090804
chr1:5761640	1	5761640	0.000359752172758	SNP	0.342028488561156
chr1:5761818	1	5761818	0.000527632266147	SNP	0.369698916651445
chr1:5762873	1	5762873	0.000299882821148	SNP	0.329150068064448
chr1:5762889	1	5762889	0.000219907689755	SNP	0.305839508963143
chr1:5763009	1	5763009	0.000263520968924	SNP	0.319621997107876
chr1:5763106	1	5763106	0.000153249537431	SNP	0.283284958673815
chr1:5763141	1	5763141	0.000218930630805	SNP	0.305468120279152
chr1:5763159	1	5763159	0.000186645073769	SNP	0.294259024961277
chr1:5763167	1	5763167	0.000204882544532	SNP	0.300140690281102
chr1:5763311	1	5763311	0.000197121450266	SNP	0.297995984148317
chr1:5763330	1	5763330	0.000247960129262	SNP	0.314711198913187
chr1:5763365	1	5763365	0.000521352551411	SNP	0.369165515984684
chr1:5763896	1	5763896	0.0002272521899	SNP	0.308403760386185
chr1:5764300	1	5764300	0.000426428266608	SNP	0.352275756652114
chr1:5764440	1	5764440	0.000463727231409	SNP	0.35982458410901
chr1:5764934	1	5764934	0.000134641958623	SNP	0.272411053120257
chr1:5766145	1	5766145	0.000694180924524	SNP	0.388503290587316
chr1:5766323	1	5766323	0.000845819742023	SNP	0.403361594234
chr1:5766706	1	5766706	0.000502490672677	SNP	0.366903860280195
chr1:5766775	1	5766775	0.000760831178885	SNP	0.392688374021616
chr1:5766965	1	5766965	0.000640509940968	SNP	0.384670262284083
chr1:5766982	1	5766982	0.000676275049884	SNP	0.38750588986714
chr1:5766997	1	5766997	0.000791623750522	SNP	0.396838012980179
chr1:5767025	1	5767025	0.000772614242658	SNP	0.393865722469952
chr1:5767183	1	5767183	0.000722155199755	SNP	0.390335272754383
chr1:5767281	1	5767281	0.000726957917012	SNP	0.390686833562759
chr1:5767299	1	5767299	0.000795254175269	SNP	0.397042553803106
chr1:5770027	1	5770027	0.000743700808224	SNP	0.391605596355988
chr1:5770187	1	5770187	0.00059205404494	SNP	0.379152458452342
chr1:5770194	1	5770194	0.000690100937579	SNP	0.387707334324729
chr1:5770654	1	5770654	0.000284068637045	SNP	0.324827671282715
chr1:5770848	1	5770848	0.000753313485893	SNP	0.392282442251311
chr1:5771387	1	5771387	0.00082525473196	SNP	0.400596293426635
chr1:5773112	1	5773112	0.000127130738658	SNP	0.270034543081486
chr1:5779187	1	5779187	0.000933679174738	SNP	0.411391166712265
chr1:5788110	1	5788110	0.0008665221191	SNP	0.404973698070464
chr1:5814544	1	5814544	0.000456921010674	SNP	0.359162353129446
chr1:5821998	1	5821998	0.000990768573958	SNP	0.415941975352276
chr1:5822102	1	5822102	0.000955271137139	SNP	0.413324078301496
chr1:5822520	1	5822520	0.000912484527151	SNP	0.409200946616114
chr1:5825422	1	5825422	0.000575559240824	SNP	0.376924305085766
chr1:5827310	1	5827310	0.000920382827197	SNP	0.409824672647584
chr1:5827318	1	5827318	0.000861423156857	SNP	0.404587513214417
chr1:5827341	1	5827341	0.000534469249831	SNP	0.371082193421944
chr1:5827442	1	5827442	0.000322664302315	SNP	0.334448151494008
chr1:5829936	1	5829936	1.25885618085e-05	SNP	0.14577841123218
chr1:5830497	1	5830497	1.22179134342e-05	SNP	0.144537824343747
chr1:5831161	1	5831161	0.000396768148478	SNP	0.347098479393334
chr1:5831230	1	5831230	0.000280429847065	SNP	0.324416187458379
chr1:5831249	1	5831249	0.000414208633021	SNP	0.350109052994464
chr1:5831440	1	5831440	0.000711121577637	SNP	0.389734617122803
chr1:5831480	1	5831480	0.000494361022599	SNP	0.36524291009392
chr1:5833127	1	5833127	1.53853183605e-05	SNP	0.155608561488615
chr1:5833128	1	5833128	1.47827657062e-05	SNP	0.155367163138088
chr1:5834168	1	5834168	0.000165268376142	SNP	0.287636525647721
chr1:5834617	1	5834617	0.000134490397991	SNP	0.272411053120257
chr1:5834995	1	5834995	0.000261532962755	SNP	0.318845433098957
chr1:5836986	1	5836986	0.000460552187959	SNP	0.359489815962131
chr1:5836993	1	5836993	0.000409971278873	SNP	0.349749828611316
chr1:5839009	1	5839009	7.38181029783e-05	SNP	0.242587635245249
chr1:5839624	1	5839624	0.000249099674707	SNP	0.315132901270769
chr1:5841603	1	5841603	0.000145009697377	SNP	0.279511685908738
chr1:5841783	1	5841783	0.000161642906057	SNP	0.286862518252832
chr1:5842600	1	5842600	0.00015380573266	SNP	0.283636758786821
chr1:5844136	1	5844136	0.000698065204524	SNP	0.388872012809508
chr1:5844722	1	5844722	0.000115021019546	SNP	0.270034543081486
chr1:5844981	1	5844981	0.000112999309989	SNP	0.270034543081486
chr1:5845041	1	5845041	0.000763932620363	SNP	0.393187542603992
chr1:5845053	1	5845053	0.000114663541918	SNP	0.270034543081486
chr1:5845716	1	5845716	0.000927133385115	SNP	0.410603990983389
chr1:5846124	1	5846124	0.000913253471735	SNP	0.409229563636253
chr1:5846175	1	5846175	0.000897969723253	SNP	0.408009806894984
chr1:5846646	1	5846646	0.000865300195854	SNP	0.404784017751448
chr1:5847023	1	5847023	0.000936739779665	SNP	0.411600163612341
chr1:5850086	1	5850086	0.000302518591812	SNP	0.329298206779811
chr1:5850264	1	5850264	0.000157443980327	SNP	0.284586664175415
chr1:5850375	1	5850375	0.000134741681668	SNP	0.272411053120257
chr1:5850600	1	5850600	5.65699489974e-05	SNP	0.216545842885941
chr1:5850910	1	5850910	6.3187677231e-05	SNP	0.225890708923973
chr1:5851799	1	5851799	0.000129310632673	SNP	0.270344232454056
chr1:5853080	1	5853080	0.000847628898892	SNP	0.403523721710552
chr1:5853977	1	5853977	4.78680212999e-05	SNP	0.205719716605092
chr1:5855849	1	5855849	0.000763950415653	SNP	0.393187542603992
chr1:5858727	1	5858727	5.32360885772e-05	SNP	0.213968292437198
chr1:5859797	1	5859797	0.000342230695085	SNP	0.338211319395886
chr1:5861195	1	5861195	7.90155192672e-05	SNP	0.249015928021318
chr1:5861196	1	5861196	0.000444279509935	SNP	0.356292702271686
chr1:5861256	1	5861256	0.000157194874941	SNP	0.284395486575743
chr1:5861722	1	5861722	7.82818280304e-05	SNP	0.24858616250016
chr1:5861744	1	5861744	0.000399437644467	SNP	0.347673966696319
chr1:5862410	1	5862410	8.03305632484e-05	SNP	0.250747363246836
chr1:5862449	1	5862449	0.000497688079248	SNP	0.365978192328296
chr1:5862507	1	5862507	0.000425593491937	SNP	0.352229328374112
chr1:5863447	1	5863447	0.000336533088994	SNP	0.337412295894938
chr1:5863521	1	5863521	0.000137080824701	SNP	0.273509990950073
chr1:5864179	1	5864179	0.000170337870464	SNP	0.289058871288283
chr1:5864181	1	5864181	1.99731286394e-05	SNP	0.164250841557595
chr1:5865352	1	5865352	2.41938653855e-05	SNP	0.17372201150639
chr1:5867763	1	5867763	0.000210617077575	SNP	0.301742070898376
chr1:5868310	1	5868310	0.000264992537621	SNP	0.320414473935306
chr1:5868571	1	5868571	3.46853088917e-05	SNP	0.192768607788614
chr1:5868635	1	5868635	0.000268575361876	SNP	0.321884156613672
chr1:5869026	1	5869026	3.22526228767e-05	SNP	0.187134123299822
chr1:5869548	1	5869548	3.18592431772e-05	SNP	0.186831296582589
chr1:5870721	1	5870721	0.000501035958797	SNP	0.366494231371628
chr1:5874608	1	5874608	0.000586943871938	SNP	0.378877457051581
chr1:5874865	1	5874865	0.00045555234943	SNP	0.359003779917142
chr1:5878509	1	5878509	1.4231739059e-05	SNP	0.153045279794607
chr1:5879382	1	5879382	6.4404833848e-06	SNP	0.117385609829424
chr1:5879494	1	5879494	1.17776632519e-05	SNP	0.142127185043477
chr1:5879521	1	5879521	6.62040532744e-06	SNP	0.119052028836814
chr1:5880202	1	5880202	1.2876322697e-05	SNP	0.146825525634144
chr1:5881010	1	5881010	1.39211883602e-05	SNP	0.152106481477142
chr1:5882068	1	5882068	5.02749903528e-05	SNP	0.210222565000314
chr1:5882095	1	5882095	5.13511793181e-05	SNP	0.21111333820904
chr1:5884362	1	5884362	1.23692168597e-05	SNP	0.144966996768899
chr1:5884879	1	5884879	0.000125219166084	SNP	0.270034543081486
chr1:5886769	1	5886769	0.000257109065626	SNP	0.317863418682852
chr1:5886830	1	5886830	0.000168911564281	SNP	0.289058871288283
chr1:5887610	1	5887610	9.39783287552e-05	SNP	0.263114433497115
chr1:5887742	1	5887742	7.96910742632e-05	SNP	0.25031143050088
chr1:5887762	1	5887762	7.19386874931e-05	SNP	0.240020245194993
chr1:5888309	1	5888309	0.000101426954328	SNP	0.265486926274596
chr1:5888340	1	5888340	0.000638531249563	SNP	0.384300827899393
chr1:5890122	1	5890122	8.82732602052e-05	SNP	0.258732179693038
chr1:5890904	1	5890904	6.90522227003e-05	SNP	0.235912914596367
chr1:5891379	1	5891379	0.00011057511277	SNP	0.269189888551643
chr1:5891408	1	5891408	1.57758470231e-05	SNP	0.155710026524884
chr1:5891626	1	5891626	2.10385168142e-05	SNP	0.166847595793542
chr1:5892146	1	5892146	4.16697405726e-06	SNP	0.0980348504413561
chr1:5906046	1	5906046	0.000808674547589	SNP	0.398617615776795
chr1:6039087	1	6039087	0.000269889363094	SNP	0.321968277137057
chr1:6039090	1	6039090	0.000252104565408	SNP	0.3163791107085
chr1:6066100	1	6066100	0.00041034145211	SNP	0.349749828611316
chr1:6095960	1	6095960	0.000742125800566	SNP	0.391483864265898
chr1:6103504	1	6103504	0.000786353563014	SNP	0.396121904650052
chr1:6110005	1	6110005	0.000143287944545	SNP	0.278196703202098
chr1:6110031	1	6110031	0.00010335371441	SNP	0.267487514427504
chr1:6110044	1	6110044	0.00011265130448	SNP	0.270034543081486
chr1:6110127	1	6110127	0.000183718654598	SNP	0.293824054072592
chr1:6110143	1	6110143	0.00018192125494	SNP	0.293596253040688
chr1:6110186	1	6110186	0.000187408005269	SNP	0.294259024961277
chr1:6110373	1	6110373	0.000649545693067	SNP	0.385572337272669
chr1:6124386	1	6124386	0.00017217849391	SNP	0.289897319098873
chr1:6125069	1	6125069	0.000151318280683	SNP	0.282906691237956
chr1:6125074	1	6125074	0.000574228452281	SNP	0.376568866913486
chr1:6125099	1	6125099	0.000648156397228	SNP	0.385572337272669
chr1:6125319	1	6125319	0.000512305297427	SNP	0.368318885026219
chr1:6125340	1	6125340	5.97346671926e-06	SNP	0.113959902643103
chr1:6125400	1	6125400	2.99595442415e-06	SNP	0.0796099588113363
chr1:6125418	1	6125418	2.84961581639e-06	SNP	0.0768691033769606
chr1:6125462	1	6125462	4.67952870106e-06	SNP	0.104614683970511
chr1:6125497	1	6125497	4.40426353304e-06	SNP	0.101372094098241
chr1:6125512	1	6125512	4.93876944008e-06	SNP	0.104614683970511
chr1:6125518	1	6125518	4.05016350668e-06	SNP	0.097337697535811
chr1:6125525	1	6125525	5.08887725124e-06	SNP	0.105475462781672
chr1:6125532	1	6125532	4.15227419377e-06	SNP	0.0980348504413561
chr1:6125556	1	6125556	0.000171163602244	SNP	0.289236872351935
chr1:6125583	1	6125583	0.000170251814248	SNP	0.289058871288283
chr1:6125606	1	6125606	8.02839132867e-05	SNP	0.250747363246836
chr1:6125619	1	6125619	4.49330393773e-05	SNP	0.204895055619619
chr1:6125660	1	6125660	0.000152892966515	SNP	0.283065372420014
chr1:6126779	1	6126779	0.000633841326226	SNP	0.383846762244113
chr1:6126957	1	6126957	0.000226693590847	SNP	0.307915020260573
chr1:6126959	1	6126959	0.000221623138721	SNP	0.305958215735647
chr1:6127056	1	6127056	0.00022117753499	SNP	0.305958215735647
chr1:6127212	1	6127212	0.000237773912825	SNP	0.311971845609876
chr1:6127500	1	6127500	0.00047388336393	SNP	0.362389846853673
chr1:6128640	1	6128640	9.76459275214e-05	SNP	0.264528249764568
chr1:6128723	1	6128723	8.7710605124e-05	SNP	0.258123448773685
chr1:6128774	1	6128774	9.62814811029e-05	SNP	0.263411264508845
chr1:6128801	1	6128801	7.74670554548e-05	SNP	0.24723982507191
chr1:6128980	1	6128980	8.08264901037e-05	SNP	0.251250845826678
chr1:6129034	1	6129034	0.00059223611733	SNP	0.379152458452342
chr1:6132788	1	6132788	0.000872233401157	SNP	0.405436181317668
chr1:6132927	1	6132927	0.000926934901438	SNP	0.41054663419381
chr1:6132938	1	6132938	0.000811221473627	SNP	0.398760903188238
chr1:6132944	1	6132944	0.000898038246819	SNP	0.408009806894984
chr1:6132950	1	6132950	0.000943558286701	SNP	0.412242969067388
chr1:6132963	1	6132963	0.00060775321236	SNP	0.381435457516628
chr1:6132964	1	6132964	0.0006337214309	SNP	0.383846762244113
chr1:6132972	1	6132972	0.000612508148019	SNP	0.382130286730864
chr1:6133008	1	6133008	0.000603256292735	SNP	0.381161259678731
chr1:6139496	1	6139496	0.000662513639854	SNP	0.386663984609235
chr1:6153145	1	6153145	0.000147930907912	SNP	0.281306348381121
chr1:6168003	1	6168003	0.000316050244616	SNP	0.332843676327468
chr1:6168004	1	6168004	0.000299401576285	SNP	0.329072140841992
chr1:6168593	1	6168593	7.6552364433e-05	SNP	0.245599370586877
chr1:6168640	1	6168640	0.000156102423542	SNP	0.284395486575743
chr1:6168744	1	6168744	0.000827104604746	SNP	0.400689843056486
chr1:6168770	1	6168770	0.000300373327884	SNP	0.329164888783615
chr1:6168786	1	6168786	0.000289726023313	SNP	0.326373514176555
chr1:6168806	1	6168806	0.000290472099684	SNP	0.3268353079786
chr1:6476439	1	6476439	0.000319802849422	SNP	0.334013397619768
chr1:6485297	1	6485297	0.000709206688491	SNP	0.389734617122803
chr1:6535639	1	6535639	5.55605947897e-05	SNP	0.215868033974713
chr1:6550395	1	6550395	0.000933663471887	SNP	0.411391166712265
chr1:6550415	1	6550415	0.000882086846351	SNP	0.406551842105848
chr1:6550470	1	6550470	0.000944006187856	SNP	0.412278858286406
chr1:6550475	1	6550475	0.000907123281751	SNP	0.408592750163321
chr1:6550571	1	6550571	0.000724199191233	SNP	0.390335272754383
chr1:6550617	1	6550617	0.00091337336751	SNP	0.409229563636253
chr1:6550984	1	6550984	0.000854294571485	SNP	0.403846406117756
chr1:6551022	1	6551022	0.000320874639605	SNP	0.334138271536761
chr1:6551795	1	6551795	0.000999346038312	SNP	0.416847564559495
chr1:6551810	1	6551810	0.000722793824978	SNP	0.390335272754383
chr1:6551923	1	6551923	0.000911572073449	SNP	0.409070095616257
chr1:6551971	1	6551971	0.000940275108824	SNP	0.412038569746227
chr1:6552013	1	6552013	0.000905409305193	SNP	0.408592750163321
chr1:6552028	1	6552028	0.00086524792692	SNP	0.404784017751448
chr1:6552159	1	6552159	0.000894816549708	SNP	0.407986484763037
chr1:6552171	1	6552171	0.000841747485705	SNP	0.402917613917995
chr1:6552590	1	6552590	0.000834515661187	SNP	0.401601583061735
chr1:6552882	1	6552882	0.000737931862929	SNP	0.391300252828946
chr1:6552945	1	6552945	0.00096645397331	SNP	0.41377133503316
chr1:6553190	1	6553190	0.000851638644028	SNP	0.403563633260156
chr1:6553694	1	6553694	0.000457751499596	SNP	0.359394646444542
chr1:6553695	1	6553695	0.00038594315446	SNP	0.345465385571449
chr1:6553814	1	6553814	0.000654339205884	SNP	0.38590728706625
chr1:6555103	1	6555103	0.000111649694157	SNP	0.269929098537766
chr1:6555633	1	6555633	0.000818589677702	SNP	0.399737315149153
chr1:6560312	1	6560312	3.87655057391e-05	SNP	0.201853647549619
chr1:6561405	1	6561405	2.56682491445e-05	SNP	0.175461881929861
chr1:6561407	1	6561407	3.04776520689e-05	SNP	0.184547516091183
chr1:6561492	1	6561492	8.72721951717e-06	SNP	0.127632626332239
chr1:6562917	1	6562917	0.000304829169721	SNP	0.329408791448385
chr1:6562949	1	6562949	0.000762264388595	SNP	0.392773436622593
chr1:6563398	1	6563398	9.46691801313e-05	SNP	0.263411264508845
chr1:6563426	1	6563426	4.28170708442e-05	SNP	0.204895055619619
chr1:6563493	1	6563493	0.000135301081871	SNP	0.27283128298373
chr1:6563804	1	6563804	3.31300333283e-05	SNP	0.188937247141555
chr1:6565000	1	6565000	4.80609948798e-06	SNP	0.104614683970511
chr1:6566153	1	6566153	0.0001981418158	SNP	0.297995984148317
chr1:6566155	1	6566155	4.16591511417e-05	SNP	0.204895055619619
chr1:6566241	1	6566241	8.73758717856e-05	SNP	0.258105159776429
chr1:6566291	1	6566291	4.14000380198e-05	SNP	0.204895055619619
chr1:6566315	1	6566315	4.99966940216e-05	SNP	0.209437682038019
chr1:6566353	1	6566353	6.73233673021e-05	SNP	0.233140468745712
chr1:6566424	1	6566424	0.000145507884911	SNP	0.279636326435583
chr1:6566480	1	6566480	0.000223457605104	SNP	0.306745078572888
chr1:6567317	1	6567317	0.00090797887156	SNP	0.408592750163321
chr1:6567458	1	6567458	0.00077033649701	SNP	0.393494895123982
chr1:6567539	1	6567539	0.00057252314292	SNP	0.376239482701119
chr1:6567815	1	6567815	0.000721498155156	SNP	0.390335272754383
chr1:6567823	1	6567823	0.000963416592185	SNP	0.413541768454797
chr1:6568135	1	6568135	1.37644064641e-05	SNP	0.152001872798989
chr1:6568823	1	6568823	0.000918081297293	SNP	0.409655193519262
chr1:6568883	1	6568883	1.04809292475e-05	SNP	0.133609480740581
chr1:6569607	1	6569607	9.38188470007e-06	SNP	0.129018063917257
chr1:6572690	1	6572690	0.000681395943483	SNP	0.38750588986714
chr1:6572708	1	6572708	0.000617671534123	SNP	0.382533280538309
chr1:6572725	1	6572725	0.000185560537458	SNP	0.29407296137736
chr1:6573357	1	6573357	0.000396278729799	SNP	0.346957814579803
chr1:6573975	1	6573975	9.23335134562e-05	SNP	0.261650844738727
chr1:6574021	1	6574021	0.000122298151496	SNP	0.270034543081486
chr1:6574207	1	6574207	2.70460704292e-06	SNP	0.0749926898777569
chr1:6574212	1	6574212	3.13532382183e-06	SNP	0.0822122927721495
chr1:6574421	1	6574421	0.000126786277837	SNP	0.270034543081486
chr1:6574573	1	6574573	8.00133163102e-05	SNP	0.250694562450812
chr1:6574577	1	6574577	9.07258361914e-05	SNP	0.261630268272835
chr1:6574697	1	6574697	8.73052869008e-05	SNP	0.258105159776429
chr1:6574814	1	6574814	0.00016493845742	SNP	0.287636525647721
chr1:6574960	1	6574960	8.2754986817e-05	SNP	0.252404609934789
chr1:6574980	1	6574980	7.45569059835e-05	SNP	0.243217223562495
chr1:6575051	1	6575051	0.000476208899416	SNP	0.362700989230095
chr1:6575158	1	6575158	1.30194043503e-06	SNP	0.0441181719123721
chr1:6575261	1	6575261	0.000133658196744	SNP	0.27198812444886
chr1:6575362	1	6575362	0.000131791760687	SNP	0.27125027463911
chr1:6575423	1	6575423	9.13128686287e-05	SNP	0.261650844738727
chr1:6575479	1	6575479	8.06545121609e-05	SNP	0.251112005524968
chr1:6575509	1	6575509	8.06631447242e-05	SNP	0.251112005524968
chr1:6575855	1	6575855	8.89909769877e-05	SNP	0.259393407171915
chr1:6575942	1	6575942	0.000525566200314	SNP	0.369586837858165
chr1:6575992	1	6575992	9.18892175282e-05	SNP	0.261650844738727
chr1:6576103	1	6576103	0.000108796161449	SNP	0.268709002502529
chr1:6576134	1	6576134	9.85897673256e-05	SNP	0.264659336799695
chr1:6576345	1	6576345	9.93521780371e-05	SNP	0.265306285393905
chr1:6578069	1	6578069	6.9691849015e-05	SNP	0.23677077757163
chr1:6578210	1	6578210	0.000118879870029	SNP	0.270034543081486
chr1:6578567	1	6578567	0.000200840127805	SNP	0.297995984148317
chr1:6578576	1	6578576	7.50100523474e-05	SNP	0.243577528070994
chr1:6578579	1	6578579	7.46130656802e-05	SNP	0.243217223562495
chr1:6578587	1	6578587	8.28129102594e-05	SNP	0.252404609934789
chr1:6578718	1	6578718	0.000237532183748	SNP	0.311969958692772
chr1:6579291	1	6579291	0.000334869021697	SNP	0.337148136180427
chr1:6579357	1	6579357	7.62724954087e-05	SNP	0.245384967386416
chr1:6579964	1	6579964	2.49946388874e-05	SNP	0.175461881929861
chr1:6581319	1	6581319	0.00026007782257	SNP	0.318845433098957
chr1:6581333	1	6581333	0.000216792828566	SNP	0.304874192127976
chr1:6581579	1	6581579	0.000304497858343	SNP	0.329408791448385
chr1:6581698	1	6581698	0.000161773810021	SNP	0.286923735887356
chr1:6581915	1	6581915	1.55984083163e-05	SNP	0.155608561488615
chr1:6581944	1	6581944	0.000322117112786	SNP	0.334318639417263
chr1:6581967	1	6581967	1.35556576326e-05	SNP	0.150254165586767
chr1:6583183	1	6583183	8.75844975925e-06	SNP	0.127775413528551
chr1:6583398	1	6583398	2.33227476682e-05	SNP	0.172236379171618
chr1:6587308	1	6587308	5.08937712013e-05	SNP	0.210880801601358
chr1:6587337	1	6587337	2.57957991666e-06	SNP	0.0738715292229717
chr1:6587617	1	6587617	7.6903135571e-06	SNP	0.124280419686307
chr1:6587824	1	6587824	8.32171071509e-06	SNP	0.126256591456126
chr1:6587870	1	6587870	8.12256557065e-06	SNP	0.125695446547603
chr1:6587901	1	6587901	9.27438519999e-06	SNP	0.129003824008582
chr1:6587910	1	6587910	8.16580961501e-06	SNP	0.125695446547603
chr1:6587925	1	6587925	8.33869540035e-06	SNP	0.126256591456126
chr1:6587983	1	6587983	8.58469937098e-06	SNP	0.127213343848182
chr1:6587985	1	6587985	7.39289083011e-06	SNP	0.12355310409373
chr1:6590674	1	6590674	3.95220967102e-07	SNP	0.0204560770744375
chr1:6590703	1	6590703	8.3007419998e-07	SNP	0.0329542910485644
chr1:6592959	1	6592959	0.000423153081815	SNP	0.351638076381345
chr1:6612681	1	6612681	0.000484263207099	SNP	0.363899681736312
chr1:6613516	1	6613516	0.000489436677643	SNP	0.364432538949055
chr1:6613763	1	6613763	0.000580003793635	SNP	0.37750902576431
chr1:6615500	1	6615500	0.000742750857372	SNP	0.391531414432062
chr1:6620941	1	6620941	0.000342669749713	SNP	0.338211319395886
chr1:6633061	1	6633061	0.000748879890755	SNP	0.391781282944807
chr1:6633284	1	6633284	0.000858960351368	SNP	0.404200773574639
chr1:6633992	1	6633992	0.000811759663035	SNP	0.398760903188238
chr1:6671519	1	6671519	0.000794879050923	SNP	0.396995421025997
chr1:6671637	1	6671637	0.000922655946095	SNP	0.409963187564696
chr1:6779355	1	6779355	0.000127197363706	SNP	0.270034543081486
chr1:6971308	1	6971308	0.000845561770692	SNP	0.403348618151822
chr1:7323579	1	7323579	0.000961069866774	SNP	0.413536528300696
chr1:7323626	1	7323626	0.000755407904989	SNP	0.392282442251311
chr1:7437223	1	7437223	8.16924983506e-05	SNP	0.25168380502323
chr1:7437236	1	7437236	8.826297078e-05	SNP	0.258732179693038
chr1:7444789	1	7444789	0.000931560489007	SNP	0.411094011963337
chr1:7450104	1	7450104	0.000756039952735	SNP	0.392282442251311
chr1:7450133	1	7450133	0.000909933580015	SNP	0.408703616247189
chr1:7450311	1	7450311	0.000695202229872	SNP	0.388534390740439
chr1:7492720	1	7492720	0.000193919095408	SNP	0.297595816500264
chr1:7596352	1	7596352	0.000706875159879	SNP	0.389734617122803
chr1:7909385	1	7909385	0.000909676202955	SNP	0.408645480942055
chr1:8348379	1	8348379	0.000510758600838	SNP	0.36823138483065
chr1:9036249	1	9036249	0.000762407418231	SNP	0.392800973242364
chr1:9046118	1	9046118	0.000369483438365	SNP	0.343726796599607
chr1:9047438	1	9047438	0.000902170311155	SNP	0.40843327954637
chr1:9051779	1	9051779	0.000909476826808	SNP	0.408645480942055
chr1:9060173	1	9060173	0.000897852305724	SNP	0.408009806894984
chr1:9061903	1	9061903	0.000812755126094	SNP	0.398889197599
chr1:9063472	1	9063472	0.000908292425951	SNP	0.408592750163321
chr1:9063551	1	9063551	0.000949899490521	SNP	0.41270691080636
chr1:9071687	1	9071687	0.000583793254089	SNP	0.37811704646866
chr1:9085569	1	9085569	0.000785399763335	SNP	0.396121904650052
chr1:9261312	1	9261312	7.14792931307e-05	SNP	0.239379710102691
chr1:10316232	1	10316232	9.66885874978e-05	SNP	0.263996966964286
chr1:10361470	1	10361470	0.000242167043476	SNP	0.312951545078775
chr1:10361496	1	10361496	0.000285560658477	SNP	0.325119494478034
chr1:10362009	1	10362009	0.000465447839569	SNP	0.360308317188926
chr1:10362901	1	10362901	0.000982154906384	SNP	0.4154952930711
chr1:10372728	1	10372728	8.58681099943e-05	SNP	0.256190777870936
chr1:10378260	1	10378260	0.000473691284616	SNP	0.362389846853673
chr1:11586385	1	11586385	0.000989897969009	SNP	0.41586274029748
chr1:11776285	1	11776285	0.000951948023395	SNP	0.412873953704463
chr1:11776646	1	11776646	0.00050889793005	SNP	0.367710934998831
chr1:11994199	1	11994199	0.000468069463517	SNP	0.360911640897095
chr1:12160829	1	12160829	0.000882007318421	SNP	0.406551842105848
chr1:12796997	1	12796997	0.00045015178856	SNP	0.357586395025227
chr1:12830011	1	12830011	0.00061906659068	SNP	0.382674339734012
chr1:12838103	1	12838103	0.000475245637317	SNP	0.362477532871198
chr1:12838452	1	12838452	0.000517843873863	SNP	0.368928088201374
chr1:12841049	1	12841049	0.000825512749734	SNP	0.400609428437224
chr1:13036509	1	13036509	8.75302215406e-05	SNP	0.258123448773685
chr1:13036864	1	13036864	0.000109271473058	SNP	0.268709002502529
chr1:13037265	1	13037265	0.000196314790662	SNP	0.297995984148317
chr1:13037331	1	13037331	0.000170526709807	SNP	0.289091264640551
chr1:13037413	1	13037413	0.000184069102748	SNP	0.293824054072592
chr1:13037515	1	13037515	0.000178116063108	SNP	0.291661353817269
chr1:13037803	1	13037803	0.000606243497228	SNP	0.381332862635791
chr1:13040468	1	13040468	0.000765121537896	SNP	0.393324749544436
chr1:13041198	1	13041198	7.65195028033e-05	SNP	0.245599370586877
chr1:13042282	1	13042282	0.000495099837038	SNP	0.365441968194304
chr1:13925001	1	13925001	0.000769088143	SNP	0.393494895123982
chr1:13925572	1	13925572	0.000282238436326	SNP	0.324416187458379
chr1:13925586	1	13925586	0.000163518008789	SNP	0.287636265772729
chr1:13925607	1	13925607	0.000256021459241	SNP	0.317397450439945
chr1:13925644	1	13925644	0.000238606177075	SNP	0.312099543688047
chr1:13925680	1	13925680	0.000274457817065	SNP	0.32234372014079
chr1:13925756	1	13925756	0.00081147777918	SNP	0.398760903188238
chr1:13925765	1	13925765	0.000418118993409	SNP	0.350629735607891
chr1:13925983	1	13925983	0.000257019179214	SNP	0.317863418682852
chr1:13926189	1	13926189	0.000928569726272	SNP	0.41066467517152
chr1:13929552	1	13929552	0.000849159670747	SNP	0.403563633260156
chr1:13929553	1	13929553	0.000828878392871	SNP	0.400924490608612
chr1:13929554	1	13929554	0.000866078515093	SNP	0.404896265778025
chr1:13929567	1	13929567	0.000889888623963	SNP	0.407750937045655
chr1:13930872	1	13930872	0.000488685883245	SNP	0.364432538949055
chr1:13934503	1	13934503	0.000861735072486	SNP	0.404587513214417
chr1:14031252	1	14031252	0.000567654109065	SNP	0.375381823261719
chr1:14031253	1	14031253	0.000654501094141	SNP	0.385919929659178
chr1:14069073	1	14069073	0.000735098413781	SNP	0.391213938701193
chr1:14701992	1	14701992	0.000721012583956	SNP	0.390335272754383
chr1:14702735	1	14702735	0.000125022028366	SNP	0.270034543081486
chr1:14702763	1	14702763	0.000117318736564	SNP	0.270034543081486
chr1:14702778	1	14702778	9.87235893368e-05	SNP	0.264659336799695
chr1:14702815	1	14702815	1.5098784367e-06	SNP	0.0491101327673656
chr1:14702853	1	14702853	0.000125294694796	SNP	0.270034543081486
chr1:14702979	1	14702979	0.000382274147853	SNP	0.345419753355578
chr1:14703068	1	14703068	0.000204068317927	SNP	0.299795236698184
chr1:14703078	1	14703078	0.000322721487097	SNP	0.334448151494008
chr1:14703250	1	14703250	0.000393292514086	SNP	0.346714747299029
chr1:14703295	1	14703295	0.00058787878768	SNP	0.378950589828121
chr1:14703315	1	14703315	0.00049495737418	SNP	0.365441968194304
chr1:14703391	1	14703391	0.000325757407883	SNP	0.335072794387873
chr1:14703782	1	14703782	0.000511982818769	SNP	0.368318885026219
chr1:14704371	1	14704371	1.2512430301e-05	SNP	0.145179240930864
chr1:14704603	1	14704603	0.00077963780715	SNP	0.395246486867992
chr1:14705252	1	14705252	0.000398279667573	SNP	0.347501461987058
chr1:14705389	1	14705389	0.000597582332799	SNP	0.380193449401661
chr1:14705393	1	14705393	0.000612782581383	SNP	0.382130286730864
chr1:14705411	1	14705411	0.000635744985555	SNP	0.38387546454503
chr1:14705952	1	14705952	0.000383357014699	SNP	0.345465385571449
chr1:14705954	1	14705954	0.000884299079767	SNP	0.406889982887255
chr1:14791364	1	14791364	0.000829969086524	SNP	0.401085711266084
chr1:14791381	1	14791381	0.000754060291732	SNP	0.392282442251311
chr1:14878471	1	14878471	0.000230595410814	SNP	0.309832626699163
chr1:14897595	1	14897595	0.000686484863624	SNP	0.38750588986714
chr1:14897693	1	14897693	0.000613108164235	SNP	0.382252550556368
chr1:14897725	1	14897725	0.000736653051694	SNP	0.391213938701193
chr1:14897846	1	14897846	0.000628196403288	SNP	0.383635526356252
chr1:15138970	1	15138970	0.000891683718344	SNP	0.407904983993429
chr1:15138971	1	15138971	0.000819267531739	SNP	0.399846685054274
chr1:15138976	1	15138976	0.00076814445626	SNP	0.393421561960742
chr1:15139227	1	15139227	0.000157117793989	SNP	0.284395486575743
chr1:15200487	1	15200487	0.000297581582089	SNP	0.328988875079622
chr1:15516181	1	15516181	0.000549557645803	SNP	0.373327705202181
chr1:15533800	1	15533800	0.000339224746213	SNP	0.338158781732478
chr1:15533803	1	15533803	0.000321392115493	SNP	0.334138271536761
chr1:16170357	1	16170357	0.000504902133119	SNP	0.367204334284763
chr1:16668489	1	16668489	0.000404690373823	SNP	0.348800031365927
chr1:16668526	1	16668526	0.000945734740026	SNP	0.412382145285898
chr1:16668531	1	16668531	0.000407031968377	SNP	0.349521219432689
chr1:16783924	1	16783924	0.00032627691354	SNP	0.335072794387873
chr1:16844791	1	16844791	0.00049863563405	SNP	0.366034573597042
chr1:16848327	1	16848327	0.000786271652116	SNP	0.396121904650052
chr1:16848390	1	16848390	0.000914651617075	SNP	0.409370869784468
chr1:16848469	1	16848469	0.000931218727427	SNP	0.41103704593874
chr1:16848627	1	16848627	0.000907150795148	SNP	0.408592750163321
chr1:16865776	1	16865776	0.000514123083161	SNP	0.368414020779947
chr1:16867238	1	16867238	0.000335757630459	SNP	0.33730109553593
chr1:16867282	1	16867282	0.000362610411947	SNP	0.34242882710596
chr1:16867464	1	16867464	0.000436530699456	SNP	0.354331069359379
chr1:16868029	1	16868029	0.000456116117468	SNP	0.359129353615376
chr1:16870262	1	16870262	0.000818185233602	SNP	0.399608797923974
chr1:16870482	1	16870482	0.000653703958174	SNP	0.385820613474441
chr1:16871410	1	16871410	0.000803076092342	SNP	0.397896983268262
chr1:16871679	1	16871679	0.000677917811132	SNP	0.38750588986714
chr1:16874671	1	16874671	0.000670654070865	SNP	0.38750588986714
chr1:16874982	1	16874982	0.000767624785537	SNP	0.393421561960742
chr1:16875690	1	16875690	0.000720060339983	SNP	0.390335272754383
chr1:16878603	1	16878603	0.000667307461171	SNP	0.387282776984993
chr1:16879331	1	16879331	0.00066384050293	SNP	0.386892784063307
chr1:16879387	1	16879387	0.000518307600102	SNP	0.368928088201374
chr1:16879500	1	16879500	0.000826018518978	SNP	0.400632610883494
chr1:16879785	1	16879785	0.000713719737522	SNP	0.389783387793075
chr1:16880306	1	16880306	0.000770030702256	SNP	0.393494895123982
chr1:16882326	1	16882326	0.000708365161828	SNP	0.389734617122803
chr1:16883903	1	16883903	0.000871867967012	SNP	0.405434747840907
chr1:16884139	1	16884139	0.000673362688424	SNP	0.38750588986714
chr1:16885732	1	16885732	0.000174916304281	SNP	0.29026747516385
chr1:16885762	1	16885762	0.000955823825989	SNP	0.41337592364398
chr1:16892479	1	16892479	0.000654833938632	SNP	0.385963860188552
chr1:16944126	1	16944126	0.000742067139503	SNP	0.391483864265898
chr1:17022287	1	17022287	0.000717093413176	SNP	0.389833080583013
chr1:17145230	1	17145230	0.000373229610272	SNP	0.344426526473888
chr1:17154810	1	17154810	0.00058339238836	SNP	0.37811704646866
chr1:17154823	1	17154823	0.000515201017592	SNP	0.368415462474365
chr1:17322067	1	17322067	0.000229637280039	SNP	0.309437606675213
chr1:17325478	1	17325478	0.000236293892035	SNP	0.311659248890985
chr1:17328330	1	17328330	0.000302594694639	SNP	0.329298206779811
chr1:17329129	1	17329129	0.000575386542664	SNP	0.37689414202121
chr1:17331141	1	17331141	4.26698157875e-05	SNP	0.204895055619619
chr1:17331362	1	17331362	4.33650426108e-05	SNP	0.204895055619619
chr1:17331604	1	17331604	3.95568480664e-05	SNP	0.203321290603121
chr1:17331895	1	17331895	4.04842826605e-05	SNP	0.204522713804594
chr1:17331912	1	17331912	4.67994289213e-05	SNP	0.20529982835387
chr1:17342967	1	17342967	0.000676956201161	SNP	0.38750588986714
chr1:17629647	1	17629647	0.000630837306872	SNP	0.383635526356252
chr1:17630517	1	17630517	0.000588331618843	SNP	0.378950589828121
chr1:17634592	1	17634592	0.000861890156475	SNP	0.404587513214417
chr1:17679965	1	17679965	6.83185005332e-05	SNP	0.234649686473302
chr1:17700479	1	17700479	0.000431331474146	SNP	0.353377745381585
chr1:17700910	1	17700910	0.00038309006254	SNP	0.345447942284533
chr1:17701607	1	17701607	0.000445587094602	SNP	0.35645195885547
chr1:17701787	1	17701787	0.000465974158401	SNP	0.360440367339609
chr1:17704066	1	17704066	0.000616035688095	SNP	0.382345671664116
chr1:17704072	1	17704072	0.000146847724751	SNP	0.280607529404958
chr1:17746752	1	17746752	4.44141320123e-05	SNP	0.204895055619619
chr1:17746938	1	17746938	4.74778378307e-05	SNP	0.205380589124383
chr1:17747082	1	17747082	0.000374836757708	SNP	0.344869821241922
chr1:17752666	1	17752666	0.000515011894662	SNP	0.368415462474365
chr1:17852846	1	17852846	0.000964821938837	SNP	0.413617389308825
chr1:17852885	1	17852885	0.000805676796035	SNP	0.398204702765173
chr1:17856624	1	17856624	0.000637913795396	SNP	0.384196508728777
chr1:17856657	1	17856657	0.000588733941506	SNP	0.378950589828121
chr1:17856666	1	17856666	0.000668019822698	SNP	0.387325857980907
chr1:17856754	1	17856754	0.000584783646363	SNP	0.378303538406343
chr1:17856758	1	17856758	0.000634103374488	SNP	0.383846762244113
chr1:17856766	1	17856766	0.000580734361203	SNP	0.377695427439233
chr1:17857280	1	17857280	0.000360018114296	SNP	0.342045194027595
chr1:18245000	1	18245000	0.00075469012	SNP	0.392282442251311
chr1:18407131	1	18407131	0.000298713139219	SNP	0.329072140841992
chr1:18599583	1	18599583	0.000501575267303	SNP	0.366615543768888
chr1:18606031	1	18606031	0.000206970449087	SNP	0.300269985685954
chr1:18703492	1	18703492	0.000241750708998	SNP	0.312815878186155
chr1:18703517	1	18703517	0.000213098133637	SNP	0.302506700611757
chr1:18703716	1	18703716	0.000734658317647	SNP	0.391213938701193
chr1:18703965	1	18703965	2.50642070767e-06	SNP	0.072774683286632
chr1:18704236	1	18704236	0.00067206702507	SNP	0.38750588986714
chr1:18706886	1	18706886	0.000843661693067	SNP	0.403262261277155
chr1:18707319	1	18707319	0.000978078448467	SNP	0.414752200999784
chr1:18764654	1	18764654	0.000899822249358	SNP	0.408222451353356
chr1:18822537	1	18822537	0.000424276095903	SNP	0.351776245434038
chr1:18827775	1	18827775	0.000987071581054	SNP	0.415553642786919
chr1:18859104	1	18859104	0.000843955130235	SNP	0.403262261277155
chr1:18861166	1	18861166	0.000912844592892	SNP	0.409229563636253
chr1:18869833	1	18869833	0.000278232937098	SNP	0.323964863617642
chr1:18935986	1	18935986	0.000368400545397	SNP	0.343726796599607
chr1:18938209	1	18938209	0.000207030808758	SNP	0.300269985685954
chr1:18938412	1	18938412	0.000196701738012	SNP	0.297995984148317
chr1:18938425	1	18938425	0.00042000685349	SNP	0.351073507538259
chr1:18938426	1	18938426	0.000189064475183	SNP	0.294466392048203
chr1:18938483	1	18938483	0.0002114450979	SNP	0.301808934106363
chr1:18938618	1	18938618	0.000373888788996	SNP	0.344693175245169
chr1:18938640	1	18938640	0.000378220755453	SNP	0.344967755865047
chr1:18938815	1	18938815	0.000185335400754	SNP	0.29407296137736
chr1:18938843	1	18938843	0.000182829472534	SNP	0.293596253040688
chr1:18938851	1	18938851	0.000218169188733	SNP	0.305120939247309
chr1:18938857	1	18938857	0.000196909816185	SNP	0.297995984148317
chr1:18938860	1	18938860	0.000172930033003	SNP	0.289931910161848
chr1:18938869	1	18938869	0.000521868961462	SNP	0.369181678572201
chr1:18938878	1	18938878	0.000170888581724	SNP	0.289215052321614
chr1:18938936	1	18938936	0.000946570010511	SNP	0.412430205669714
chr1:18938940	1	18938940	0.000863938070076	SNP	0.404784017751448
chr1:18939072	1	18939072	7.5354315678e-05	SNP	0.244162627048596
chr1:18939371	1	18939371	0.000777339980814	SNP	0.394843665115963
chr1:18939378	1	18939378	0.000630521833401	SNP	0.383635526356252
chr1:18939422	1	18939422	0.000190958079019	SNP	0.295842723421607
chr1:18939431	1	18939431	0.000253109342169	SNP	0.316599957874831
chr1:18939459	1	18939459	9.10294687557e-05	SNP	0.261650844738727
chr1:18939508	1	18939508	0.000237866509345	SNP	0.311971845609876
chr1:18939550	1	18939550	0.000133449073746	SNP	0.271841380686745
chr1:18939576	1	18939576	0.000188272317816	SNP	0.29438333499775
chr1:18939633	1	18939633	0.00014779969643	SNP	0.281306348381121
chr1:18939639	1	18939639	0.000162563793117	SNP	0.287066322756265
chr1:18939665	1	18939665	0.000140831115688	SNP	0.276317610340918
chr1:18939795	1	18939795	0.000186934803576	SNP	0.294259024961277
chr1:18939828	1	18939828	0.000370773127542	SNP	0.34413371719339
chr1:18939850	1	18939850	0.000209787901159	SNP	0.301193204817116
chr1:18939879	1	18939879	0.000170978195063	SNP	0.289236872351935
chr1:18939914	1	18939914	0.000212422199406	SNP	0.301835109793691
chr1:18940039	1	18940039	0.000174209816285	SNP	0.29026747516385
chr1:18940228	1	18940228	0.000229675554446	SNP	0.309437606675213
chr1:18940336	1	18940336	0.000220127830704	SNP	0.305839508963143
chr1:18940497	1	18940497	0.000605415213348	SNP	0.381290322003265
chr1:18940768	1	18940768	0.000363672823999	SNP	0.342632384212316
chr1:18940773	1	18940773	0.000782415152817	SNP	0.395609957692661
chr1:18940908	1	18940908	0.000372220857905	SNP	0.344404571009799
chr1:18940994	1	18940994	0.000330752755129	SNP	0.336130918034962
chr1:18941052	1	18941052	0.000342476806369	SNP	0.338211319395886
chr1:18941362	1	18941362	0.000435353342142	SNP	0.354099841773365
chr1:18972412	1	18972412	0.00072305129848	SNP	0.390335272754383
chr1:18972431	1	18972431	0.000726330321997	SNP	0.390548392324844
chr1:18972464	1	18972464	0.00071436002921	SNP	0.389790316156458
chr1:19311435	1	19311435	5.26287464319e-05	SNP	0.212378828322422
chr1:19311487	1	19311487	0.000996149677157	SNP	0.416566800605216
chr1:19312176	1	19312176	0.000720442532696	SNP	0.390335272754383
chr1:21000052	1	21000052	0.000117428235369	SNP	0.270034543081486
chr1:21000156	1	21000156	0.000107964990506	SNP	0.268695245645695
chr1:21000194	1	21000194	0.000121552707536	SNP	0.270034543081486
chr1:21000259	1	21000259	0.000115532278125	SNP	0.270034543081486
chr1:21000650	1	21000650	0.000105854047586	SNP	0.268525900879089
chr1:21000822	1	21000822	0.000117395631416	SNP	0.270034543081486
chr1:21001003	1	21001003	0.000103389168739	SNP	0.267487514427504
chr1:21001315	1	21001315	0.000113099050514	SNP	0.270034543081486
chr1:21002128	1	21002128	0.000103695997598	SNP	0.267487514427504
chr1:21521398	1	21521398	0.000455933313934	SNP	0.359113820395735
chr1:21619114	1	21619114	0.000779065127752	SNP	0.39510142733722
chr1:21619196	1	21619196	0.000358352702783	SNP	0.341772186597497
chr1:21734300	1	21734300	0.00082959331366	SNP	0.40100178792591
chr1:21734381	1	21734381	0.000657274719884	SNP	0.38630594841417
chr1:21761872	1	21761872	0.000194352372661	SNP	0.297768695904914
chr1:21765811	1	21765811	0.000628084275595	SNP	0.383635526356252
chr1:21765997	1	21765997	0.00063474480183	SNP	0.383846762244113
chr1:21779338	1	21779338	0.000684322119207	SNP	0.38750588986714
chr1:21779788	1	21779788	0.000715241322434	SNP	0.389790316156458
chr1:21800432	1	21800432	5.84692488234e-05	SNP	0.218902444523653
chr1:21887471	1	21887471	0.00074924725671	SNP	0.391781282944807
chr1:21888836	1	21888836	0.00065396137659	SNP	0.385896033625761
chr1:21936048	1	21936048	0.000868111429976	SNP	0.405205348821303
chr1:21936073	1	21936073	0.000745304276697	SNP	0.391605596355988
chr1:22007212	1	22007212	0.000506659447326	SNP	0.367550969066608
chr1:22007228	1	22007228	0.000581411340717	SNP	0.378011807147497
chr1:22007241	1	22007241	0.000627458703162	SNP	0.383635526356252
chr1:22007319	1	22007319	0.000591459448211	SNP	0.379152458452342
chr1:22007376	1	22007376	0.000522599084096	SNP	0.369239335494891
chr1:22007560	1	22007560	0.000474807391636	SNP	0.362475834355545
chr1:22007733	1	22007733	0.000390629152946	SNP	0.34635735145395
chr1:22007751	1	22007751	0.000519082251176	SNP	0.368928088201374
chr1:22007849	1	22007849	0.000461139922672	SNP	0.359489815962131
chr1:22007901	1	22007901	0.000446263640945	SNP	0.356641642774912
chr1:22008207	1	22008207	0.000450163857393	SNP	0.357586395025227
chr1:22008216	1	22008216	0.000480159255358	SNP	0.363126091363599
chr1:22008221	1	22008221	0.000426131603871	SNP	0.352275756652114
chr1:22008262	1	22008262	0.000479939314148	SNP	0.363126091363599
chr1:22008319	1	22008319	0.000553483678677	SNP	0.373682682170718
chr1:22008354	1	22008354	0.000441352261317	SNP	0.355493208284874
chr1:22008387	1	22008387	0.000519955029272	SNP	0.36905532393416
chr1:22008389	1	22008389	0.000585587118081	SNP	0.378453128226395
chr1:22008516	1	22008516	0.000441488414689	SNP	0.355519707485032
chr1:22008525	1	22008525	0.000466629240557	SNP	0.360572088854294
chr1:22008546	1	22008546	0.000417975227248	SNP	0.350629735607891
chr1:22008587	1	22008587	0.000483877512294	SNP	0.363802589758518
chr1:22008638	1	22008638	0.000403706894165	SNP	0.348685135412278
chr1:22008704	1	22008704	0.000450159729149	SNP	0.357586395025227
chr1:22008736	1	22008736	0.000333487577527	SNP	0.337104934328422
chr1:22008739	1	22008739	0.000493466550228	SNP	0.365020120417741
chr1:22008771	1	22008771	0.000521342941745	SNP	0.369165515984684
chr1:22008786	1	22008786	0.000396579354371	SNP	0.34703532880376
chr1:22008810	1	22008810	0.000229238675435	SNP	0.309399764008654
chr1:22009109	1	22009109	0.000239073517929	SNP	0.312099543688047
chr1:22009113	1	22009113	0.000199861404843	SNP	0.297995984148317
chr1:22009173	1	22009173	0.000443852606796	SNP	0.356246693882325
chr1:22009185	1	22009185	0.000516089006657	SNP	0.368610140379018
chr1:22009264	1	22009264	0.000507126992206	SNP	0.367559200419813
chr1:22009366	1	22009366	0.000455824461005	SNP	0.35907559850437
chr1:22009392	1	22009392	0.000518532167328	SNP	0.368928088201374
chr1:22009396	1	22009396	0.000418375418898	SNP	0.350643431182086
chr1:22009545	1	22009545	0.000427314678992	SNP	0.352402312531916
chr1:22009546	1	22009546	0.000372483158119	SNP	0.344404571009799
chr1:22029028	1	22029028	0.000380340038093	SNP	0.344997568929985
chr1:22031818	1	22031818	0.000193378694115	SNP	0.297305297619609
chr1:22199916	1	22199916	0.000141668754395	SNP	0.27716731941823
chr1:22201923	1	22201923	0.000738096828717	SNP	0.391318006009797
chr1:22204066	1	22204066	0.000742091178192	SNP	0.391483864265898
chr1:22221965	1	22221965	0.00088669978502	SNP	0.407272726930171
chr1:22348547	1	22348547	0.000929652806526	SNP	0.4107618873224
chr1:22348695	1	22348695	0.000855779856071	SNP	0.403870768006095
chr1:22348922	1	22348922	0.000929781913038	SNP	0.410768374134607
chr1:22348937	1	22348937	0.000940048321911	SNP	0.412038569746227
chr1:22349361	1	22349361	0.000984154088667	SNP	0.415553642786919
chr1:22349813	1	22349813	0.000678374077249	SNP	0.38750588986714
chr1:22349820	1	22349820	0.000399444070711	SNP	0.347673966696319
chr1:22631568	1	22631568	9.4410666549e-06	SNP	0.129018063917257
chr1:22631741	1	22631741	0.000206259751432	SNP	0.300269985685954
chr1:22631967	1	22631967	0.00095334568216	SNP	0.412889507992112
chr1:22632010	1	22632010	0.000945414959476	SNP	0.412382145285898
chr1:22632119	1	22632119	0.000440653394069	SNP	0.355258490634306
chr1:22632123	1	22632123	6.82576779633e-06	SNP	0.120918415567631
chr1:22632131	1	22632131	0.000422101811561	SNP	0.351543985916037
chr1:22632159	1	22632159	0.000976508889804	SNP	0.414628480188965
chr1:22632171	1	22632171	0.000971903269458	SNP	0.41432736476614
chr1:22632176	1	22632176	0.000986284639181	SNP	0.415553642786919
chr1:22632246	1	22632246	0.000823403165209	SNP	0.400383202832622
chr1:22632435	1	22632435	4.60621223311e-05	SNP	0.20529982835387
chr1:22632457	1	22632457	0.00083906353212	SNP	0.402539292434541
chr1:22632478	1	22632478	0.000719640291418	SNP	0.390257796033983
chr1:22632484	1	22632484	2.15578824051e-05	SNP	0.167773554359385
chr1:22632505	1	22632505	0.000748252540014	SNP	0.391781282944807
chr1:22632544	1	22632544	0.000983408075266	SNP	0.415553642786919
chr1:22632591	1	22632591	0.000786221021222	SNP	0.396121904650052
chr1:22632593	1	22632593	0.000839987945067	SNP	0.402547878263534
chr1:22632656	1	22632656	0.000983394193344	SNP	0.415553642786919
chr1:22632709	1	22632709	0.000956179448949	SNP	0.413439393772617
chr1:22632761	1	22632761	0.000909735494061	SNP	0.408645480942055
chr1:22632810	1	22632810	0.000941860943668	SNP	0.412133781451941
chr1:22632904	1	22632904	0.000855040618707	SNP	0.403870768006095
chr1:22633214	1	22633214	0.000975466112687	SNP	0.414628480188965
chr1:22633438	1	22633438	0.000747496063065	SNP	0.391695899632875
chr1:22633451	1	22633451	0.00079148878929	SNP	0.396838012980179
chr1:22633473	1	22633473	0.000725919129093	SNP	0.390548392324844
chr1:22633485	1	22633485	0.000659406618642	SNP	0.386435242815398
chr1:22633493	1	22633493	1.191219176e-05	SNP	0.142436214020847
chr1:22633495	1	22633495	0.000759235785534	SNP	0.392560053368619
chr1:22633508	1	22633508	0.000851536183238	SNP	0.403563633260156
chr1:22633514	1	22633514	0.000776722541431	SNP	0.394722395851521
chr1:22633708	1	22633708	0.00034223532699	SNP	0.338211319395886
chr1:22633723	1	22633723	0.000509544836296	SNP	0.367870582712852
chr1:22669295	1	22669295	0.000444242934016	SNP	0.356292702271686
chr1:22670041	1	22670041	1.62560979945e-05	SNP	0.156609460683182
chr1:22670121	1	22670121	4.2651325965e-05	SNP	0.204895055619619
chr1:22670602	1	22670602	4.22974236094e-05	SNP	0.204895055619619
chr1:22670620	1	22670620	0.000326186687133	SNP	0.335072794387873
chr1:22892886	1	22892886	0.000336907877517	SNP	0.33754511599868
chr1:23000709	1	23000709	0.000169812013369	SNP	0.289058871288283
chr1:23000711	1	23000711	0.000210167553319	SNP	0.301437852304777
chr1:23000794	1	23000794	0.000167586172096	SNP	0.288381790759809
chr1:23000796	1	23000796	0.000183914604186	SNP	0.293824054072592
chr1:23000797	1	23000797	0.0001975947141	SNP	0.297995984148317
chr1:23000804	1	23000804	7.96170535764e-05	SNP	0.250210967332857
chr1:23000839	1	23000839	0.000208135592294	SNP	0.300667429232211
chr1:23000849	1	23000849	0.000197590119271	SNP	0.297995984148317
chr1:23000944	1	23000944	2.68364816113e-05	SNP	0.176997225215469
chr1:23001045	1	23001045	0.00094798581985	SNP	0.412671677543855
chr1:23001340	1	23001340	4.68867768706e-05	SNP	0.20529982835387
chr1:23001657	1	23001657	0.000840543159616	SNP	0.402547878263534
chr1:23002023	1	23002023	0.000264138752784	SNP	0.319864936965858
chr1:23002174	1	23002174	4.3270548846e-05	SNP	0.204895055619619
chr1:23002189	1	23002189	4.77190862603e-05	SNP	0.205719716605092
chr1:23002202	1	23002202	4.1568276582e-05	SNP	0.204895055619619
chr1:23002288	1	23002288	0.000130066138402	SNP	0.270690203278394
chr1:23002421	1	23002421	0.000267613126081	SNP	0.321872433062242
chr1:23002593	1	23002593	0.00017781573365	SNP	0.291384940969818
chr1:23017285	1	23017285	0.000616425484465	SNP	0.382345671664116
chr1:23017644	1	23017644	0.00016717967835	SNP	0.288381790759809
chr1:23020375	1	23020375	0.000153402016489	SNP	0.283478782496255
chr1:23020418	1	23020418	0.000133586266352	SNP	0.27198812444886
chr1:23026590	1	23026590	0.000719516155688	SNP	0.390255867973093
chr1:23037308	1	23037308	0.000768909735944	SNP	0.393494895123982
chr1:23070192	1	23070192	0.000680197179427	SNP	0.38750588986714
chr1:23103096	1	23103096	6.02713327594e-05	SNP	0.221723891773679
chr1:23103191	1	23103191	0.000265461925947	SNP	0.32044053898053
chr1:23108318	1	23108318	0.000851054365049	SNP	0.403563633260156
chr1:23157338	1	23157338	0.000921381896874	SNP	0.409824672647584
chr1:23157501	1	23157501	3.57247245335e-05	SNP	0.196939857430163
chr1:23169945	1	23169945	0.000431675190634	SNP	0.353377745381585
chr1:23170616	1	23170616	0.000430757238898	SNP	0.353377745381585
chr1:23265782	1	23265782	0.000441813603233	SNP	0.355519707485032
chr1:24002929	1	24002929	0.000919261587319	SNP	0.409728279369748
chr1:24005672	1	24005672	0.000679935446429	SNP	0.38750588986714
chr1:24007867	1	24007867	0.000670698948503	SNP	0.38750588986714
chr1:24008362	1	24008362	0.000631856056583	SNP	0.383635526356252
chr1:24008434	1	24008434	0.000720198515249	SNP	0.390335272754383
chr1:24008907	1	24008907	0.000577582847329	SNP	0.377291807563454
chr1:24009561	1	24009561	0.000640982226253	SNP	0.384798600448359
chr1:24009896	1	24009896	0.000742487462058	SNP	0.391483864265898
chr1:24010345	1	24010345	0.000658072177256	SNP	0.386393310204179
chr1:24184795	1	24184795	0.000603899176844	SNP	0.381161259678731
chr1:24184851	1	24184851	0.000687675146601	SNP	0.38750588986714
chr1:24462699	1	24462699	0.000764274417415	SNP	0.393237670710897
chr1:24559929	1	24559929	0.000205605874711	SNP	0.300167049334021
chr1:24650156	1	24650156	0.000299175739512	SNP	0.329072140841992
chr1:24665841	1	24665841	0.000113689923505	SNP	0.270034543081486
chr1:24665912	1	24665912	0.00013401705286	SNP	0.272252989987798
chr1:24666092	1	24666092	7.90523970235e-05	SNP	0.249015928021318
chr1:24900801	1	24900801	0.000994525397725	SNP	0.416308446569127
chr1:24902186	1	24902186	0.00068082724368	SNP	0.38750588986714
chr1:25174725	1	25174725	0.000870355049238	SNP	0.405398383976302
chr1:25520821	1	25520821	0.00079225051483	SNP	0.396838012980179
chr1:25729240	1	25729240	0.000562064468188	SNP	0.374162900793116
chr1:25729284	1	25729284	0.000795884634607	SNP	0.397228115569541
chr1:25729291	1	25729291	0.000715886755931	SNP	0.389833080583013
chr1:25729341	1	25729341	0.000750445028778	SNP	0.391813471362603
chr1:25729370	1	25729370	0.000923571594684	SNP	0.410155712752899
chr1:25729372	1	25729372	0.000963268372995	SNP	0.413541768454797
chr1:25729384	1	25729384	0.000770154088923	SNP	0.393494895123982
chr1:25729407	1	25729407	0.000946304981025	SNP	0.412382145285898
chr1:25729412	1	25729412	0.00079670056714	SNP	0.39730532873432
chr1:25729485	1	25729485	0.000537989002219	SNP	0.371704938433084
chr1:25729497	1	25729497	0.000535881287433	SNP	0.37125461577788
chr1:25729506	1	25729506	0.000468227123092	SNP	0.360911640897095
chr1:25729519	1	25729519	0.000523063854486	SNP	0.369367662597483
chr1:25861250	1	25861250	5.20515203605e-05	SNP	0.211371553050412
chr1:25861280	1	25861280	0.000123635834068	SNP	0.270034543081486
chr1:25866705	1	25866705	0.000598779325805	SNP	0.380249275353844
chr1:25866727	1	25866727	4.83830476121e-05	SNP	0.206463301779846
chr1:25866927	1	25866927	0.000388716199591	SNP	0.346004328653348
chr1:25866951	1	25866951	0.000377039453086	SNP	0.344869821241922
chr1:25867019	1	25867019	0.000157155792136	SNP	0.284395486575743
chr1:25879158	1	25879158	0.000425397005608	SNP	0.352164644849672
chr1:26567245	1	26567245	0.000505727811824	SNP	0.367293608531551
chr1:26567289	1	26567289	0.00075894763035	SNP	0.392547459717726
chr1:26568458	1	26568458	0.000177635977072	SNP	0.291375624993839
chr1:26569909	1	26569909	0.000907728967092	SNP	0.408592750163321
chr1:26569931	1	26569931	0.000943793027142	SNP	0.412269254414589
chr1:26569945	1	26569945	0.000196622850623	SNP	0.297995984148317
chr1:26570201	1	26570201	0.000590078955027	SNP	0.379102823785237
chr1:28076658	1	28076658	0.000521163144554	SNP	0.369165515984684
chr1:28080156	1	28080156	0.000470931000101	SNP	0.361741983664518
chr1:28113622	1	28113622	0.000745783164329	SNP	0.391605596355988
chr1:28151013	1	28151013	0.000209171349511	SNP	0.301193204817116
chr1:28432540	1	28432540	0.000221799985326	SNP	0.305958215735647
chr1:28445129	1	28445129	0.000344456188973	SNP	0.338464230517204
chr1:28746596	1	28746596	0.000973476609946	SNP	0.414504864178779
chr1:29043892	1	29043892	0.000935424204182	SNP	0.411533135755867
chr1:29729337	1	29729337	0.000849945079092	SNP	0.403563633260156
chr1:29733155	1	29733155	0.000494092817708	SNP	0.365221176163535
chr1:29835404	1	29835404	0.00075534535438	SNP	0.392282442251311
chr1:30232054	1	30232054	0.000692835414462	SNP	0.388376742830536
chr1:30237786	1	30237786	0.00080978542049	SNP	0.39867946583136
chr1:30237818	1	30237818	0.000617605892946	SNP	0.382532899845524
chr1:30238078	1	30238078	0.000679607713438	SNP	0.38750588986714
chr1:30341419	1	30341419	0.000848769143116	SNP	0.403563633260156
chr1:30601562	1	30601562	0.000893370372671	SNP	0.407967026322048
chr1:30601572	1	30601572	0.000934396013558	SNP	0.411416139773682
chr1:30696713	1	30696713	0.000318100398204	SNP	0.333698602552497
chr1:30696731	1	30696731	0.000615208140915	SNP	0.382345671664116
chr1:30696779	1	30696779	0.000563911646138	SNP	0.374619001675175
chr1:30696807	1	30696807	0.000616662012614	SNP	0.382345671664116
chr1:30696814	1	30696814	0.000418250962216	SNP	0.350629735607891
chr1:30696844	1	30696844	0.000528800183557	SNP	0.369799419643491
chr1:30696958	1	30696958	0.000533786850104	SNP	0.370874199571406
chr1:30864298	1	30864298	0.000892346321764	SNP	0.407967026322048
chr1:30864335	1	30864335	0.000958476755724	SNP	0.413525738572776
chr1:30864486	1	30864486	0.000928773735469	SNP	0.41066467517152
chr1:30866226	1	30866226	0.000714459062445	SNP	0.389790316156458
chr1:30866410	1	30866410	0.000831327369447	SNP	0.40133966517019
chr1:30867031	1	30867031	0.00073687009281	SNP	0.391221820877032
chr1:30867032	1	30867032	0.000792094719336	SNP	0.396838012980179
chr1:30867058	1	30867058	0.000703660189918	SNP	0.389686659644301
chr1:30867085	1	30867085	0.00080162155811	SNP	0.397586992598949
chr1:30867112	1	30867112	0.000723573977496	SNP	0.390335272754383
chr1:30867340	1	30867340	0.000736876698181	SNP	0.391221820877032
chr1:30867991	1	30867991	0.000771669119275	SNP	0.393728626406734
chr1:30868147	1	30868147	0.00022757302903	SNP	0.308438977144953
chr1:30868546	1	30868546	0.000698794508795	SNP	0.3889098205373
chr1:30868738	1	30868738	0.000875522685065	SNP	0.405809155496361
chr1:30868896	1	30868896	0.000651107398057	SNP	0.385572337272669
chr1:30869733	1	30869733	0.000966212940635	SNP	0.41377133503316
chr1:30871146	1	30871146	0.000299932317915	SNP	0.329150068064448
chr1:30871491	1	30871491	0.000941014121101	SNP	0.412133781451941
chr1:30871604	1	30871604	0.000949706628037	SNP	0.41270691080636
chr1:30874022	1	30874022	0.000957619307972	SNP	0.413505807268133
chr1:30874287	1	30874287	0.00095346959941	SNP	0.412897564785986
chr1:30874678	1	30874678	0.000492260600428	SNP	0.364797280815458
chr1:30874962	1	30874962	0.000981713361748	SNP	0.415367543018967
chr1:30875057	1	30875057	0.000916497090139	SNP	0.409550141915743
chr1:30876076	1	30876076	0.000962681393301	SNP	0.413541768454797
chr1:30876574	1	30876574	0.000932482079578	SNP	0.411259212796467
chr1:30876654	1	30876654	0.000934427643523	SNP	0.411416139773682
chr1:30878634	1	30878634	0.000689984925615	SNP	0.387707334324729
chr1:30878752	1	30878752	0.00056149397547	SNP	0.374162900793116
chr1:30879103	1	30879103	0.00089441486918	SNP	0.407986484763037
chr1:30879167	1	30879167	0.000505695354804	SNP	0.367293608531551
chr1:30879438	1	30879438	0.000549365367704	SNP	0.373239683616751
chr1:30879835	1	30879835	0.000567262152391	SNP	0.375331121849861
chr1:30880552	1	30880552	0.000210241162121	SNP	0.301470080595561
chr1:30880988	1	30880988	0.000418290923826	SNP	0.350629735607891
chr1:30881079	1	30881079	0.000261850101673	SNP	0.318845433098957
chr1:30881228	1	30881228	0.00088016214267	SNP	0.406307869675791
chr1:30881390	1	30881390	0.000885185202139	SNP	0.406985332305286
chr1:30881464	1	30881464	0.000599705263466	SNP	0.380567001004692
chr1:30881502	1	30881502	0.00060449832189	SNP	0.381161259678731
chr1:30882190	1	30882190	0.000539959394852	SNP	0.371986838950889
chr1:30882664	1	30882664	0.000604480388124	SNP	0.381161259678731
chr1:30883215	1	30883215	0.000604472157702	SNP	0.381161259678731
chr1:30883682	1	30883682	0.000514933074564	SNP	0.368415462474365
chr1:30884071	1	30884071	0.000547724047572	SNP	0.373039803680684
chr1:30884205	1	30884205	0.000613950865388	SNP	0.382345671664116
chr1:30885153	1	30885153	0.000589958479131	SNP	0.379102823785237
chr1:30885210	1	30885210	0.000585039397405	SNP	0.378317879646122
chr1:30885403	1	30885403	0.000529251348968	SNP	0.369929701652751
chr1:30885943	1	30885943	0.000542686482112	SNP	0.372371633357309
chr1:30886006	1	30886006	0.000434779440481	SNP	0.353980853531496
chr1:30886918	1	30886918	0.000566803916044	SNP	0.375153034673856
chr1:30886941	1	30886941	0.000552338923862	SNP	0.373605469549112
chr1:30887368	1	30887368	0.000497243050529	SNP	0.365978192328296
chr1:30887520	1	30887520	0.000570978229365	SNP	0.376033370902409
chr1:30887532	1	30887532	0.000548068412462	SNP	0.373039803680684
chr1:30887675	1	30887675	0.000509937513096	SNP	0.367935695930962
chr1:30888700	1	30888700	0.000877003871538	SNP	0.405949602432499
chr1:30888870	1	30888870	0.000957426083088	SNP	0.413505807268133
chr1:30888927	1	30888927	0.000954886959171	SNP	0.413210722587795
chr1:30889261	1	30889261	0.000393329698178	SNP	0.346714747299029
chr1:30890217	1	30890217	0.000966087040135	SNP	0.41377133503316
chr1:30890335	1	30890335	0.000825502447222	SNP	0.400609428437224
chr1:30890501	1	30890501	0.000970872528219	SNP	0.414285137626258
chr1:30891031	1	30891031	0.000887481678748	SNP	0.40738109490116
chr1:30892113	1	30892113	0.000742349666442	SNP	0.391483864265898
chr1:30892424	1	30892424	0.000858093083533	SNP	0.404078298080386
chr1:30892676	1	30892676	0.000920138743641	SNP	0.409824672647584
chr1:30892886	1	30892886	0.00090531677567	SNP	0.408592750163321
chr1:30893094	1	30893094	0.000896899355704	SNP	0.407986484763037
chr1:30893109	1	30893109	0.000820753636017	SNP	0.400203690857817
chr1:30893524	1	30893524	0.000711219150924	SNP	0.389734617122803
chr1:30893930	1	30893930	0.000850953629805	SNP	0.403563633260156
chr1:30894112	1	30894112	0.000810746601597	SNP	0.398760903188238
chr1:30895003	1	30895003	0.00095701904045	SNP	0.41348640553815
chr1:30895376	1	30895376	0.000843124314328	SNP	0.403219969415294
chr1:30895567	1	30895567	0.000858071839863	SNP	0.404078298080386
chr1:30896326	1	30896326	0.000839686454631	SNP	0.402547878263534
chr1:30896400	1	30896400	0.000798068014919	SNP	0.397349360069391
chr1:30896484	1	30896484	0.000670271905207	SNP	0.38750588986714
chr1:30897226	1	30897226	0.000827220842677	SNP	0.400691810839325
chr1:30897369	1	30897369	0.000834814942218	SNP	0.401601583061735
chr1:30897400	1	30897400	0.000764136233655	SNP	0.393215177920112
chr1:30897670	1	30897670	0.000784011260874	SNP	0.395965561257974
chr1:30897751	1	30897751	0.000749227468542	SNP	0.391781282944807
chr1:30897762	1	30897762	0.000768324900042	SNP	0.393421561960742
chr1:30897812	1	30897812	0.000843838161948	SNP	0.403262261277155
chr1:30898358	1	30898358	0.000790575291397	SNP	0.396803398325239
chr1:30898400	1	30898400	0.000765686677804	SNP	0.393421561960742
chr1:30898597	1	30898597	0.000785826588921	SNP	0.396121904650052
chr1:31043195	1	31043195	0.000939038289311	SNP	0.411872793750855
chr1:31230258	1	31230258	0.00010768578694	SNP	0.268525900879089
chr1:33290584	1	33290584	0.000275721637511	SNP	0.322962391416988
chr1:33290885	1	33290885	0.000414704789314	SNP	0.350373001793911
chr1:33290917	1	33290917	0.000906963789714	SNP	0.408592750163321
chr1:33292534	1	33292534	0.000990438104837	SNP	0.415876397101031
chr1:33787628	1	33787628	0.000505186097557	SNP	0.367243207347873
chr1:33793480	1	33793480	0.000799930955904	SNP	0.397410786510071
chr1:33793628	1	33793628	0.000723085030926	SNP	0.390335272754383
chr1:33793671	1	33793671	0.000701174934804	SNP	0.38927584668242
chr1:33793770	1	33793770	0.00074909501149	SNP	0.391781282944807
chr1:33793830	1	33793830	0.000860959628906	SNP	0.404565860794234
chr1:33793868	1	33793868	0.000395167977635	SNP	0.346957814579803
chr1:33794083	1	33794083	0.000796180249974	SNP	0.397271652490946
chr1:33794212	1	33794212	0.000857737141877	SNP	0.404078298080386
chr1:33794350	1	33794350	0.000964367243706	SNP	0.413555579443933
chr1:33794465	1	33794465	0.000738609577223	SNP	0.391357114860152
chr1:33794534	1	33794534	0.000359145046969	SNP	0.341815867754336
chr1:33794817	1	33794817	0.000342123726045	SNP	0.338211319395886
chr1:33794832	1	33794832	0.000579514267177	SNP	0.37750902576431
chr1:33794919	1	33794919	0.000571950873789	SNP	0.376175376038588
chr1:33794966	1	33794966	0.000574764912775	SNP	0.376694228156918
chr1:34122095	1	34122095	0.000826046919482	SNP	0.400632610883494
chr1:34392455	1	34392455	0.000708851851853	SNP	0.389734617122803
chr1:34726226	1	34726226	0.000441362601863	SNP	0.355493208284874
chr1:34770512	1	34770512	2.48715005748e-05	SNP	0.175404106595789
chr1:34953477	1	34953477	0.000755066601443	SNP	0.392282442251311
chr1:34963970	1	34963970	0.000728388947741	SNP	0.390730321299121
chr1:34966276	1	34966276	0.000268008504709	SNP	0.321884156613672
chr1:35298361	1	35298361	0.000848367409786	SNP	0.403563633260156
chr1:35440565	1	35440565	0.000430058918076	SNP	0.353125154845097
chr1:35440574	1	35440574	0.000393414111545	SNP	0.346714747299029
chr1:35440951	1	35440951	0.000596381960012	SNP	0.380193449401661
chr1:35442806	1	35442806	0.000633354078065	SNP	0.383846762244113
chr1:35442812	1	35442812	0.000756194476529	SNP	0.392282442251311
chr1:35442841	1	35442841	0.000665714848977	SNP	0.386978226971514
chr1:35442844	1	35442844	0.000799876664932	SNP	0.397410786510071
chr1:35443825	1	35443825	0.000301831365097	SNP	0.329298206779811
chr1:35443851	1	35443851	0.000626170908158	SNP	0.383635526356252
chr1:35443991	1	35443991	0.00054700987569	SNP	0.373039803680684
chr1:35444019	1	35444019	0.000526739822823	SNP	0.369586837858165
chr1:35445257	1	35445257	0.000603832596446	SNP	0.381161259678731
chr1:35445389	1	35445389	0.000525924939634	SNP	0.369586837858165
chr1:35446305	1	35446305	0.000406666283448	SNP	0.349521219432689
chr1:35446808	1	35446808	0.000734590112245	SNP	0.391213938701193
chr1:35447733	1	35447733	0.000802130808616	SNP	0.397773279837047
chr1:35447753	1	35447753	0.000926315508726	SNP	0.41054663419381
chr1:35447898	1	35447898	0.000621868871563	SNP	0.383301296563056
chr1:35456315	1	35456315	8.01443738337e-05	SNP	0.250747363246836
chr1:35479751	1	35479751	9.18689752594e-05	SNP	0.261650844738727
chr1:35488053	1	35488053	8.73615756696e-05	SNP	0.258105159776429
chr1:36084042	1	36084042	0.000979737161349	SNP	0.414965058078682
chr1:36084089	1	36084089	0.000778764812047	SNP	0.395005771500997
chr1:36084091	1	36084091	0.000122863444718	SNP	0.270034543081486
chr1:36084136	1	36084136	0.00017916108128	SNP	0.292327117288625
chr1:36084401	1	36084401	0.000748936520606	SNP	0.391781282944807
chr1:36084788	1	36084788	0.000957406321338	SNP	0.413505807268133
chr1:37444880	1	37444880	0.000171906598008	SNP	0.289790415893967
chr1:37445279	1	37445279	0.000834354196438	SNP	0.401601583061735
chr1:37445552	1	37445552	0.00091589561146	SNP	0.409496563259208
chr1:37445646	1	37445646	0.000850724076638	SNP	0.403563633260156
chr1:37446099	1	37446099	0.000752205855005	SNP	0.392202124446223
chr1:37446415	1	37446415	0.000971179363614	SNP	0.414316751474155
chr1:37446701	1	37446701	0.000440351945508	SNP	0.355258490634306
chr1:37447359	1	37447359	0.000655847329536	SNP	0.386207394293516
chr1:37450294	1	37450294	0.000457414493023	SNP	0.359329479966707
chr1:37450545	1	37450545	0.000447004543355	SNP	0.356994093938781
chr1:37583825	1	37583825	0.000950298775724	SNP	0.412732241647541
chr1:37596143	1	37596143	0.000556438904	SNP	0.373767172173809
chr1:37597906	1	37597906	0.000513356870918	SNP	0.368341883355606
chr1:37606696	1	37606696	0.000211208588718	SNP	0.301808934106363
chr1:37606968	1	37606968	2.68054866656e-05	SNP	0.176997225215469
chr1:37607039	1	37607039	0.000116672955881	SNP	0.270034543081486
chr1:37886142	1	37886142	0.000788328537544	SNP	0.396310666328149
chr1:38202422	1	38202422	0.000201884478235	SNP	0.298550126975419
chr1:38476403	1	38476403	0.000145262876347	SNP	0.279636326435583
chr1:38476702	1	38476702	0.000188621456226	SNP	0.294394429929238
chr1:38477397	1	38477397	0.000163800211024	SNP	0.287636265772729
chr1:38586897	1	38586897	0.000433597063106	SNP	0.353745180506218
chr1:38803554	1	38803554	0.000785631582604	SNP	0.396121904650052
chr1:38804035	1	38804035	0.000601607879743	SNP	0.381069775598365
chr1:38917214	1	38917214	7.36872784838e-05	SNP	0.242587635245249
chr1:38979398	1	38979398	0.000781409586334	SNP	0.395590254276058
chr1:39001419	1	39001419	0.000236495147802	SNP	0.311687696413553
chr1:39044536	1	39044536	0.000904725128013	SNP	0.408592750163321
chr1:39045224	1	39045224	0.00095017238939	SNP	0.412732241647541
chr1:39045580	1	39045580	0.000786867363373	SNP	0.396239031721809
chr1:39053221	1	39053221	0.000539161409932	SNP	0.371818894553215
chr1:39053231	1	39053231	0.000429632416369	SNP	0.353018161487064
chr1:39053344	1	39053344	0.000910941551397	SNP	0.408940342941596
chr1:39053355	1	39053355	0.000887483253369	SNP	0.40738109490116
chr1:39078694	1	39078694	0.000682524634357	SNP	0.38750588986714
chr1:39102557	1	39102557	0.000724828093753	SNP	0.390335272754383
chr1:39102571	1	39102571	0.000805119667598	SNP	0.398103084207613
chr1:39103590	1	39103590	0.000416005202655	SNP	0.350494810470514
chr1:39103591	1	39103591	0.000462311753548	SNP	0.359657834678943
chr1:39103691	1	39103691	0.000453401238171	SNP	0.358209666271202
chr1:39104467	1	39104467	7.80601125159e-05	SNP	0.248418953892409
chr1:39114057	1	39114057	6.39058903695e-05	SNP	0.2273178678634
chr1:39114408	1	39114408	6.68532157602e-05	SNP	0.232977859728832
chr1:39114530	1	39114530	6.72508568555e-05	SNP	0.233140468745712
chr1:39114589	1	39114589	0.000539194943243	SNP	0.371818894553215
chr1:39114654	1	39114654	4.50940432649e-05	SNP	0.204895055619619
chr1:39114725	1	39114725	0.00013453802018	SNP	0.272411053120257
chr1:39114742	1	39114742	6.53499668732e-05	SNP	0.229892725042219
chr1:39114762	1	39114762	7.33940328093e-05	SNP	0.242161129527012
chr1:39114765	1	39114765	7.37304715215e-05	SNP	0.242587635245249
chr1:39114903	1	39114903	6.52414636693e-05	SNP	0.229892725042219
chr1:39114991	1	39114991	6.29712611911e-05	SNP	0.225472039013434
chr1:39115040	1	39115040	7.11451400756e-05	SNP	0.239015238394429
chr1:39115158	1	39115158	8.20660647069e-05	SNP	0.251781231862066
chr1:39115277	1	39115277	9.89115337291e-05	SNP	0.264711154378537
chr1:39115327	1	39115327	9.99206891456e-05	SNP	0.265354182841334
chr1:39115385	1	39115385	9.78267369777e-05	SNP	0.264528249764568
chr1:39115613	1	39115613	9.7972965726e-05	SNP	0.264528249764568
chr1:39115617	1	39115617	9.94590614672e-05	SNP	0.265353610780073
chr1:39115619	1	39115619	0.00012026776973	SNP	0.270034543081486
chr1:39115737	1	39115737	6.62659599563e-05	SNP	0.232154619595296
chr1:39116569	1	39116569	0.000390294928385	SNP	0.346270370196087
chr1:39117083	1	39117083	0.000244723291356	SNP	0.313581535460751
chr1:39125980	1	39125980	0.000302300862329	SNP	0.329298206779811
chr1:39130584	1	39130584	0.000571826299277	SNP	0.376135004545213
chr1:39130600	1	39130600	0.000491569145867	SNP	0.364527953506096
chr1:39397022	1	39397022	0.000228885423566	SNP	0.309140069641529
chr1:39399255	1	39399255	0.000717398883474	SNP	0.389833080583013
chr1:39401135	1	39401135	0.000913296084602	SNP	0.409229563636253
chr1:39401451	1	39401451	0.000109973836283	SNP	0.268709002502529
chr1:39446848	1	39446848	1.05082025707e-05	SNP	0.133609480740581
chr1:39447198	1	39447198	0.000183046026252	SNP	0.293596253040688
chr1:39447729	1	39447729	0.000638150601149	SNP	0.384261367701702
chr1:39447736	1	39447736	0.000543082047685	SNP	0.372371633357309
chr1:39447739	1	39447739	0.000496949245356	SNP	0.365948247597434
chr1:39447751	1	39447751	0.000578356864665	SNP	0.377291807563454
chr1:39447779	1	39447779	0.000563530471769	SNP	0.374485533626314
chr1:39447797	1	39447797	0.000534255423888	SNP	0.370987522495433
chr1:39449001	1	39449001	0.000517519230064	SNP	0.368856853896553
chr1:39449104	1	39449104	0.00078624620263	SNP	0.396121904650052
chr1:39449179	1	39449179	0.000512146568107	SNP	0.368318885026219
chr1:39449246	1	39449246	0.000247592538825	SNP	0.314711198913187
chr1:39449247	1	39449247	0.000487975716269	SNP	0.364432538949055
chr1:39449436	1	39449436	0.000843876349845	SNP	0.403262261277155
chr1:39449439	1	39449439	0.000246879041196	SNP	0.314565859412823
chr1:39449440	1	39449440	0.000579702154403	SNP	0.37750902576431
chr1:39449449	1	39449449	0.000575862132221	SNP	0.376997020814662
chr1:39449476	1	39449476	0.000557188450459	SNP	0.373767172173809
chr1:39505234	1	39505234	0.000409671733881	SNP	0.349749828611316
chr1:39505735	1	39505735	0.000119874531526	SNP	0.270034543081486
chr1:39505778	1	39505778	7.56419233645e-05	SNP	0.244694921196381
chr1:39557682	1	39557682	0.000437751797443	SNP	0.354442904284944
chr1:39557689	1	39557689	0.000421414432943	SNP	0.351359935578841
chr1:39557709	1	39557709	0.000413025042386	SNP	0.350109052994464
chr1:39557825	1	39557825	0.000459813900547	SNP	0.359489815962131
chr1:39557895	1	39557895	0.000505741946048	SNP	0.367293608531551
chr1:39584055	1	39584055	4.90905484348e-05	SNP	0.207843463994454
chr1:39611656	1	39611656	0.000620056523722	SNP	0.38275030075189
chr1:39612078	1	39612078	0.000152683302904	SNP	0.282906691237956
chr1:40034582	1	40034582	0.000797712794352	SNP	0.397349360069391
chr1:40034863	1	40034863	0.000662410913193	SNP	0.386663984609235
chr1:40034989	1	40034989	0.000703802504974	SNP	0.389692959144086
chr1:40035159	1	40035159	0.000612847861591	SNP	0.382130286730864
chr1:40036777	1	40036777	0.000685042099628	SNP	0.38750588986714
chr1:40036867	1	40036867	0.000742380164144	SNP	0.391483864265898
chr1:40039379	1	40039379	4.45661138075e-05	SNP	0.204895055619619
chr1:40039539	1	40039539	0.000238329983993	SNP	0.312099543688047
chr1:40039668	1	40039668	0.000266536420599	SNP	0.321141608445161
chr1:40301215	1	40301215	0.000647736913879	SNP	0.385572337272669
chr1:40301291	1	40301291	0.000669728527738	SNP	0.38750588986714
chr1:40301298	1	40301298	0.000695591903639	SNP	0.388553063912857
chr1:40301380	1	40301380	0.000424515057832	SNP	0.351923988061946
chr1:40350980	1	40350980	0.000926225334821	SNP	0.41054663419381
chr1:40351013	1	40351013	0.00085264595959	SNP	0.403646927965189
chr1:40351032	1	40351032	0.000863988561421	SNP	0.404784017751448
chr1:40357056	1	40357056	0.000978333869222	SNP	0.414752200999784
chr1:40358643	1	40358643	0.000490874350588	SNP	0.364432608596596
chr1:40358704	1	40358704	0.000798123073568	SNP	0.397349360069391
chr1:40358917	1	40358917	0.000547886144792	SNP	0.373039803680684
chr1:40391162	1	40391162	0.000597449162782	SNP	0.380193449401661
chr1:40393901	1	40393901	0.000875555844582	SNP	0.405809155496361
chr1:40394077	1	40394077	0.000701178411439	SNP	0.38927584668242
chr1:40394482	1	40394482	0.000782342089873	SNP	0.395606620847795
chr1:40394543	1	40394543	0.000846319260472	SNP	0.403451290725138
chr1:40394550	1	40394550	0.000914200474833	SNP	0.409322844269486
chr1:40394642	1	40394642	0.000810487047791	SNP	0.398760903188238
chr1:40395200	1	40395200	0.000756027770962	SNP	0.392282442251311
chr1:40395363	1	40395363	0.000603902297654	SNP	0.381161259678731
chr1:40395397	1	40395397	0.000459946987521	SNP	0.359489815962131
chr1:40395453	1	40395453	0.000652224139997	SNP	0.385763282688419
chr1:40395550	1	40395550	0.000524774192034	SNP	0.369586837858165
chr1:41343781	1	41343781	0.000963666237243	SNP	0.413541768454797
chr1:41343810	1	41343810	0.000900709787433	SNP	0.408272025278586
chr1:41343854	1	41343854	0.000897287714389	SNP	0.407986484763037
chr1:41343892	1	41343892	0.000894976655029	SNP	0.407986484763037
chr1:41343905	1	41343905	0.000817380007171	SNP	0.399608797923974
chr1:41343952	1	41343952	0.000866220388808	SNP	0.404896265778025
chr1:41343957	1	41343957	0.000948104369812	SNP	0.412671677543855
chr1:41343965	1	41343965	0.000803994340898	SNP	0.398056009960167
chr1:41344127	1	41344127	0.000710654192187	SNP	0.389734617122803
chr1:41344133	1	41344133	0.000680935022404	SNP	0.38750588986714
chr1:41344207	1	41344207	0.000779544523695	SNP	0.395232858354749
chr1:41454045	1	41454045	0.000852413494531	SNP	0.403630156972653
chr1:41455974	1	41455974	0.000566686990062	SNP	0.375131722875335
chr1:41455978	1	41455978	0.000647164860652	SNP	0.385572337272669
chr1:41455990	1	41455990	0.000562439531658	SNP	0.374275606282062
chr1:41455998	1	41455998	0.000548861208508	SNP	0.373136164214242
chr1:41456013	1	41456013	0.000620062638829	SNP	0.38275030075189
chr1:41489919	1	41489919	0.00088835433121	SNP	0.407536027674237
chr1:41507849	1	41507849	8.75178499656e-05	SNP	0.258123448773685
chr1:41508169	1	41508169	0.000332686277258	SNP	0.336779832980775
chr1:41508304	1	41508304	0.000661908735902	SNP	0.386663984609235
chr1:41530594	1	41530594	0.000647444611732	SNP	0.385572337272669
chr1:41536782	1	41536782	0.000315048594727	SNP	0.332444414998276
chr1:41540467	1	41540467	0.000274364472044	SNP	0.322297683439069
chr1:41544538	1	41544538	0.000398569282102	SNP	0.347566424980085
chr1:41547012	1	41547012	0.000465223952066	SNP	0.360308317188926
chr1:41778105	1	41778105	0.000124507934845	SNP	0.270034543081486
chr1:41886553	1	41886553	9.95917384898e-06	SNP	0.13121049195635
chr1:41914325	1	41914325	0.000487202893363	SNP	0.364432538949055
chr1:41914329	1	41914329	0.000510483481815	SNP	0.368216028641308
chr1:41950822	1	41950822	0.000820966228796	SNP	0.400203690857817
chr1:41983945	1	41983945	0.000638779935877	SNP	0.384300827899393
chr1:41983986	1	41983986	0.000155885798919	SNP	0.284395486575743
chr1:41983998	1	41983998	0.000161769559813	SNP	0.286923735887356
chr1:41985452	1	41985452	0.000386072435326	SNP	0.345465385571449
chr1:41985978	1	41985978	0.000589999524229	SNP	0.379102823785237
chr1:41992573	1	41992573	0.000287996923984	SNP	0.326032755113732
chr1:42073416	1	42073416	0.000204926612516	SNP	0.300140690281102
chr1:42171045	1	42171045	0.000972993041628	SNP	0.414450289555274
chr1:42171074	1	42171074	0.000976055390949	SNP	0.414628480188965
chr1:42224666	1	42224666	0.000267293904481	SNP	0.321608382479538
chr1:42224725	1	42224725	4.34231052202e-05	SNP	0.204895055619619
chr1:42409015	1	42409015	0.000615825982425	SNP	0.382345671664116
chr1:42409030	1	42409030	0.000518797597997	SNP	0.368928088201374
chr1:42414728	1	42414728	0.000442725047555	SNP	0.35584576416086
chr1:42475138	1	42475138	0.000874379259692	SNP	0.4056275106458
chr1:42610027	1	42610027	0.000102754590586	SNP	0.267207463676881
chr1:42611033	1	42611033	0.000111955033616	SNP	0.270034543081486
chr1:42932019	1	42932019	0.00095676761231	SNP	0.41348640553815
chr1:42935764	1	42935764	0.000951782286027	SNP	0.412873953704463
chr1:42936102	1	42936102	0.0009985945578	SNP	0.41682102527853
chr1:42936201	1	42936201	0.000934705489852	SNP	0.411428644545824
chr1:42937535	1	42937535	0.000175359016119	SNP	0.290341703484592
chr1:43163913	1	43163913	0.000100540484959	SNP	0.265354182841334
chr1:43581792	1	43581792	0.000176452845681	SNP	0.2906168115157
chr1:43583031	1	43583031	0.000167074599351	SNP	0.288381790759809
chr1:43583891	1	43583891	0.000150872257499	SNP	0.282906691237956
chr1:43640479	1	43640479	0.000983348764909	SNP	0.415553642786919
chr1:43641111	1	43641111	0.000719419077531	SNP	0.390244495742813
chr1:43641240	1	43641240	0.000887923550513	SNP	0.407488929108315
chr1:43641296	1	43641296	0.000881190012614	SNP	0.406426279998339
chr1:43641430	1	43641430	0.000815700861524	SNP	0.399444249189225
chr1:43641437	1	43641437	0.000879031706615	SNP	0.406059415582902
chr1:43641796	1	43641796	0.00074593908672	SNP	0.391605596355988
chr1:43641797	1	43641797	0.00079231615038	SNP	0.396838012980179
chr1:43641978	1	43641978	0.000878465082545	SNP	0.406059415582902
chr1:43645230	1	43645230	0.000706864303258	SNP	0.389734617122803
chr1:43646962	1	43646962	0.000986410162596	SNP	0.415553642786919
chr1:43652838	1	43652838	0.000746357519845	SNP	0.391605596355988
chr1:43693656	1	43693656	0.000149060425621	SNP	0.281843386473019
chr1:43925453	1	43925453	0.000828573374631	SNP	0.400873602452729
chr1:43926199	1	43926199	4.42675135456e-05	SNP	0.204895055619619
chr1:43926251	1	43926251	1.59408162984e-05	SNP	0.155718765928614
chr1:43926348	1	43926348	2.93106690041e-05	SNP	0.182850730933262
chr1:43926997	1	43926997	1.63873794372e-05	SNP	0.156609460683182
chr1:43927929	1	43927929	1.93182813386e-05	SNP	0.161272074277734
chr1:43927933	1	43927933	1.74255102677e-05	SNP	0.158211708591098
chr1:43928038	1	43928038	2.16086279561e-05	SNP	0.167773554359385
chr1:43928118	1	43928118	2.21910204369e-05	SNP	0.169558681530516
chr1:43928185	1	43928185	0.000623498421275	SNP	0.383424022690043
chr1:43928806	1	43928806	1.66784172319e-05	SNP	0.156609460683182
chr1:43928960	1	43928960	1.86680277149e-05	SNP	0.160419642077657
chr1:43928989	1	43928989	1.5671112049e-05	SNP	0.155608561488615
chr1:43929019	1	43929019	1.59116407629e-05	SNP	0.155718765928614
chr1:43929033	1	43929033	1.79686216338e-05	SNP	0.158920497069398
chr1:43929237	1	43929237	1.89197084623e-05	SNP	0.160419642077657
chr1:43929285	1	43929285	6.79544974778e-06	SNP	0.120740678866796
chr1:43929314	1	43929314	1.91228891385e-05	SNP	0.161000821477162
chr1:43929323	1	43929323	2.07432415326e-05	SNP	0.166175894684089
chr1:43929408	1	43929408	1.7442732114e-05	SNP	0.158211708591098
chr1:43929431	1	43929431	1.77582097172e-05	SNP	0.158920497069398
chr1:43929485	1	43929485	1.54871415096e-05	SNP	0.155608561488615
chr1:43929486	1	43929486	1.6627573258e-05	SNP	0.156609460683182
chr1:43929702	1	43929702	1.92894461504e-05	SNP	0.161257521188088
chr1:43929705	1	43929705	2.04972005887e-05	SNP	0.165780475731409
chr1:43929713	1	43929713	1.80648296673e-05	SNP	0.159534343537687
chr1:43929888	1	43929888	1.67401445664e-05	SNP	0.156609460683182
chr1:43929904	1	43929904	1.40725367708e-05	SNP	0.152464893086201
chr1:43930081	1	43930081	1.85946409374e-05	SNP	0.160419642077657
chr1:43930195	1	43930195	1.53794741589e-05	SNP	0.155608561488615
chr1:43930226	1	43930226	1.6055826657e-05	SNP	0.156157002440166
chr1:43930238	1	43930238	1.78337838883e-05	SNP	0.158920497069398
chr1:43930281	1	43930281	1.97997376483e-05	SNP	0.163684348639589
chr1:43930307	1	43930307	1.9872981372e-05	SNP	0.164061990322787
chr1:43930382	1	43930382	0.000130406735887	SNP	0.270834542357233
chr1:43930449	1	43930449	1.79531474322e-05	SNP	0.158920497069398
chr1:43930486	1	43930486	1.51131606447e-05	SNP	0.155367163138088
chr1:43930707	1	43930707	1.68284487138e-05	SNP	0.156609460683182
chr1:43930723	1	43930723	1.63215057667e-05	SNP	0.156609460683182
chr1:43930980	1	43930980	1.73973400528e-05	SNP	0.158211708591098
chr1:43931000	1	43931000	1.76116019117e-05	SNP	0.158351100495606
chr1:43931037	1	43931037	1.49123551506e-05	SNP	0.155367163138088
chr1:43931577	1	43931577	1.85383390612e-05	SNP	0.160419642077657
chr1:43931692	1	43931692	1.91803568029e-05	SNP	0.161024018949821
chr1:43931802	1	43931802	1.90168336868e-05	SNP	0.160557022827542
chr1:43931819	1	43931819	1.70901827218e-05	SNP	0.157116406899513
chr1:43931883	1	43931883	1.49250179131e-05	SNP	0.155367163138088
chr1:43932673	1	43932673	4.36300324514e-05	SNP	0.204895055619619
chr1:43933110	1	43933110	0.000562025667172	SNP	0.374162900793116
chr1:43933127	1	43933127	0.000576210686917	SNP	0.377019079967328
chr1:43933169	1	43933169	0.000533477726166	SNP	0.370874199571406
chr1:43933172	1	43933172	0.000668765318521	SNP	0.387398935969979
chr1:43933173	1	43933173	0.000855406658694	SNP	0.403870768006095
chr1:43933174	1	43933174	0.000556894569398	SNP	0.373767172173809
chr1:43933181	1	43933181	0.000707338194197	SNP	0.389734617122803
chr1:43933212	1	43933212	0.000665060861815	SNP	0.386978226971514
chr1:43935156	1	43935156	0.000550834742606	SNP	0.373509977004365
chr1:43964630	1	43964630	0.000132465646233	SNP	0.271744936697334
chr1:43964640	1	43964640	0.000149912193832	SNP	0.28205289863116
chr1:43980000	1	43980000	0.000260550201037	SNP	0.318845433098957
chr1:43980026	1	43980026	0.00036856865028	SNP	0.343726796599607
chr1:43980054	1	43980054	0.000222965677012	SNP	0.30671239945479
chr1:43980059	1	43980059	0.000393386906438	SNP	0.346714747299029
chr1:43980140	1	43980140	0.000272662049859	SNP	0.322119702853728
chr1:43980378	1	43980378	0.000138749247378	SNP	0.275003269591572
chr1:43980589	1	43980589	0.000206726654456	SNP	0.300269985685954
chr1:43981089	1	43981089	0.000225901303352	SNP	0.307692462083698
chr1:43981143	1	43981143	0.000347928058378	SNP	0.339878607575492
chr1:43981162	1	43981162	0.00030061644646	SNP	0.329164888783615
chr1:43981178	1	43981178	0.00037595200067	SNP	0.344869821241922
chr1:43981192	1	43981192	0.000341050289158	SNP	0.338211319395886
chr1:43981376	1	43981376	0.000465319344246	SNP	0.360308317188926
chr1:43983635	1	43983635	0.000246089817931	SNP	0.314331527813769
chr1:43990933	1	43990933	0.000652265564924	SNP	0.385763282688419
chr1:44039366	1	44039366	0.000633416481443	SNP	0.383846762244113
chr1:44040997	1	44040997	0.000815011691767	SNP	0.399336742440577
chr1:44041389	1	44041389	0.00073387973463	SNP	0.391213938701193
chr1:44041402	1	44041402	0.00065986564414	SNP	0.386438682867378
chr1:44041419	1	44041419	0.000348827081627	SNP	0.339915372349028
chr1:44041433	1	44041433	0.000721731351154	SNP	0.390335272754383
chr1:44041479	1	44041479	0.000696316160125	SNP	0.388584175135379
chr1:44041484	1	44041484	0.000666014861606	SNP	0.386978226971514
chr1:44041498	1	44041498	0.00082420708697	SNP	0.400545061946853
chr1:44041568	1	44041568	0.000774079268231	SNP	0.394024274454855
chr1:44041671	1	44041671	0.000633100942651	SNP	0.383744078979853
chr1:44041677	1	44041677	0.000676269572236	SNP	0.38750588986714
chr1:44041683	1	44041683	0.000555392798129	SNP	0.373767172173809
chr1:44041686	1	44041686	0.000631657228481	SNP	0.383635526356252
chr1:44041711	1	44041711	0.000584611388254	SNP	0.378303538406343
chr1:44041765	1	44041765	0.00082848108787	SNP	0.400873602452729
chr1:44041769	1	44041769	0.000797812579183	SNP	0.397349360069391
chr1:44041775	1	44041775	0.000750789076888	SNP	0.391813471362603
chr1:44041876	1	44041876	0.000757104101255	SNP	0.39241231664418
chr1:44041906	1	44041906	0.000961866679491	SNP	0.413536528300696
chr1:44041907	1	44041907	0.000730322727868	SNP	0.391062789020946
chr1:44041914	1	44041914	0.000734811795408	SNP	0.391213938701193
chr1:44042550	1	44042550	0.000925102229599	SNP	0.410376190177498
chr1:44042669	1	44042669	0.000673121727516	SNP	0.38750588986714
chr1:44042854	1	44042854	0.000754526965184	SNP	0.392282442251311
chr1:44042970	1	44042970	0.000745242478274	SNP	0.391605596355988
chr1:44043036	1	44043036	0.000736301196297	SNP	0.391213938701193
chr1:44043053	1	44043053	0.000683880874972	SNP	0.38750588986714
chr1:44043076	1	44043076	0.000715438448437	SNP	0.389790316156458
chr1:44043163	1	44043163	0.000674100336707	SNP	0.38750588986714
chr1:44043365	1	44043365	0.000129398530042	SNP	0.270344232454056
chr1:44043376	1	44043376	0.000659880104348	SNP	0.386438682867378
chr1:44043379	1	44043379	0.000938221493398	SNP	0.411860477248932
chr1:44043384	1	44043384	0.000916016094952	SNP	0.409519670494878
chr1:44043504	1	44043504	0.000615906492561	SNP	0.382345671664116
chr1:44043524	1	44043524	0.00076987752476	SNP	0.393494895123982
chr1:44043578	1	44043578	0.000678789597804	SNP	0.38750588986714
chr1:44043629	1	44043629	0.000721641538786	SNP	0.390335272754383
chr1:44043636	1	44043636	0.0007192505878	SNP	0.390224223951774
chr1:44043723	1	44043723	0.000783118319319	SNP	0.395834558550897
chr1:44043897	1	44043897	0.000826182680322	SNP	0.400654645475948
chr1:44043910	1	44043910	0.000859848956595	SNP	0.404344539227061
chr1:44043924	1	44043924	0.000927325423715	SNP	0.410658485088691
chr1:44043940	1	44043940	0.000931693113259	SNP	0.411094011963337
chr1:44043954	1	44043954	0.000740968616468	SNP	0.391483864265898
chr1:44044224	1	44044224	0.000916274706597	SNP	0.409543005990149
chr1:44044333	1	44044333	0.00090197915863	SNP	0.40843327954637
chr1:44044340	1	44044340	0.000693297522143	SNP	0.388409649238826
chr1:44044346	1	44044346	0.000607503594193	SNP	0.381435165716093
chr1:44044387	1	44044387	0.000566625462522	SNP	0.375131722875335
chr1:44047489	1	44047489	6.43937853857e-05	SNP	0.228282949340573
chr1:44047635	1	44047635	0.000754973927648	SNP	0.392282442251311
chr1:44047656	1	44047656	0.000766244864405	SNP	0.393421561960742
chr1:44048050	1	44048050	0.000733839355076	SNP	0.391213938701193
chr1:44048070	1	44048070	0.000740748703693	SNP	0.391483864265898
chr1:44048087	1	44048087	0.000769444835686	SNP	0.393494895123982
chr1:44048143	1	44048143	4.95740936294e-05	SNP	0.208829974764599
chr1:44048145	1	44048145	5.92863258653e-05	SNP	0.220008512729937
chr1:44048152	1	44048152	0.00084220760563	SNP	0.402982696055836
chr1:44048265	1	44048265	5.77020177411e-05	SNP	0.217928987927178
chr1:44048300	1	44048300	0.000690511055117	SNP	0.387707334324729
chr1:44048313	1	44048313	0.000716863141712	SNP	0.389833080583013
chr1:44048346	1	44048346	0.00072018402574	SNP	0.390335272754383
chr1:44048356	1	44048356	0.000695187688615	SNP	0.388534390740439
chr1:44048364	1	44048364	0.000741658179159	SNP	0.391483864265898
chr1:44048365	1	44048365	0.000761807889073	SNP	0.392773436622593
chr1:44048422	1	44048422	0.00075806056516	SNP	0.392503736798631
chr1:44048428	1	44048428	0.000799000307885	SNP	0.397410786510071
chr1:44048626	1	44048626	0.000882277890221	SNP	0.406551842105848
chr1:44048633	1	44048633	0.000770353007097	SNP	0.393494895123982
chr1:44048658	1	44048658	0.000651137493162	SNP	0.385572337272669
chr1:44048669	1	44048669	0.000800822382766	SNP	0.397465020973533
chr1:44048756	1	44048756	0.000794914185238	SNP	0.396995421025997
chr1:44048853	1	44048853	0.000709593989172	SNP	0.389734617122803
chr1:44048920	1	44048920	0.000819419230444	SNP	0.399883369841789
chr1:44048970	1	44048970	0.000636211101333	SNP	0.383986945565304
chr1:44048993	1	44048993	0.000582970572141	SNP	0.37811704646866
chr1:44049073	1	44049073	0.000705957947599	SNP	0.389734617122803
chr1:44049213	1	44049213	0.000785157076256	SNP	0.396121904650052
chr1:44049230	1	44049230	0.000762210701673	SNP	0.392773436622593
chr1:44049278	1	44049278	0.000734237757045	SNP	0.391213938701193
chr1:44049291	1	44049291	0.000835523409627	SNP	0.401682687436232
chr1:44049300	1	44049300	0.000646878467178	SNP	0.385572337272669
chr1:44050099	1	44050099	0.000836698374853	SNP	0.401863865166384
chr1:44050197	1	44050197	0.00067693256695	SNP	0.38750588986714
chr1:44050199	1	44050199	0.000664704119216	SNP	0.386978226971514
chr1:44050345	1	44050345	0.000722693730255	SNP	0.390335272754383
chr1:44050347	1	44050347	0.000822264616786	SNP	0.400312114033423
chr1:44050420	1	44050420	0.000726013628417	SNP	0.390548392324844
chr1:44050427	1	44050427	0.00079393532485	SNP	0.396937019985145
chr1:44051004	1	44051004	0.000779279354684	SNP	0.395165735924879
chr1:44051434	1	44051434	0.000744942112504	SNP	0.391605596355988
chr1:44051790	1	44051790	0.000732518662368	SNP	0.391213938701193
chr1:44052927	1	44052927	0.000757084971315	SNP	0.39241231664418
chr1:44052960	1	44052960	0.000739458226337	SNP	0.391479171579054
chr1:44053213	1	44053213	0.000741563246253	SNP	0.391483864265898
chr1:44055219	1	44055219	0.000748608217587	SNP	0.391781282944807
chr1:44065028	1	44065028	0.000820315813492	SNP	0.400184648108241
chr1:44078480	1	44078480	0.000694039031606	SNP	0.388503290587316
chr1:44078482	1	44078482	0.00096270213155	SNP	0.413541768454797
chr1:44081327	1	44081327	0.000446727425821	SNP	0.356820653903182
chr1:44095076	1	44095076	0.000723362476283	SNP	0.390335272754383
chr1:44147414	1	44147414	0.00099887368655	SNP	0.416847564559495
chr1:44152051	1	44152051	0.000175938692497	SNP	0.290493424469422
chr1:44245063	1	44245063	0.000522267472735	SNP	0.369181678572201
chr1:44285141	1	44285141	0.000746485479122	SNP	0.391605596355988
chr1:44597929	1	44597929	0.000878365254067	SNP	0.406059415582902
chr1:44598398	1	44598398	0.00085012889846	SNP	0.403563633260156
chr1:44598549	1	44598549	0.00082580648457	SNP	0.400632610883494
chr1:44598555	1	44598555	0.000924327407803	SNP	0.410255116451183
chr1:44598619	1	44598619	0.000787397662029	SNP	0.39624638431867
chr1:44598726	1	44598726	0.000707006969731	SNP	0.389734617122803
chr1:44598872	1	44598872	0.00094986241804	SNP	0.41270691080636
chr1:44602282	1	44602282	0.00066556170155	SNP	0.386978226971514
chr1:45145315	1	45145315	0.000668158045911	SNP	0.387325857980907
chr1:45147872	1	45147872	0.000866089381627	SNP	0.404896265778025
chr1:45147894	1	45147894	0.000988392574405	SNP	0.415773423604091
chr1:45148014	1	45148014	0.000878877796177	SNP	0.406059415582902
chr1:45150547	1	45150547	0.000839287371326	SNP	0.402547878263534
chr1:45405380	1	45405380	0.000811645578524	SNP	0.398760903188238
chr1:45446516	1	45446516	0.000998360686144	SNP	0.416813056228183
chr1:45560710	1	45560710	0.000251499430017	SNP	0.31581010084242
chr1:45564787	1	45564787	0.000126643756787	SNP	0.270034543081486
chr1:45564846	1	45564846	0.000233024094261	SNP	0.31099633550369
chr1:45565095	1	45565095	0.000315738453907	SNP	0.332746123878902
chr1:45565443	1	45565443	0.000242948253294	SNP	0.313190097319112
chr1:45565462	1	45565462	0.000355031904939	SNP	0.341513882117818
chr1:45565482	1	45565482	0.000262404195354	SNP	0.318962323715274
chr1:45565596	1	45565596	0.000255764866048	SNP	0.317397450439945
chr1:45565715	1	45565715	0.000262021678634	SNP	0.318845433098957
chr1:45565727	1	45565727	0.000339382824324	SNP	0.338170539652196
chr1:45565752	1	45565752	0.000348763625111	SNP	0.339915372349028
chr1:45565763	1	45565763	0.000260940096002	SNP	0.318845433098957
chr1:45565941	1	45565941	0.00027167134043	SNP	0.322119702853728
chr1:45565944	1	45565944	0.000268388863764	SNP	0.321884156613672
chr1:45565972	1	45565972	0.000267091825475	SNP	0.321430215525645
chr1:45566313	1	45566313	0.000304374986103	SNP	0.329408791448385
chr1:45566414	1	45566414	0.000279645780007	SNP	0.324296182663906
chr1:45566416	1	45566416	0.000273764814466	SNP	0.322119702853728
chr1:45566470	1	45566470	0.000302700950577	SNP	0.329298206779811
chr1:45566482	1	45566482	0.000313799757878	SNP	0.332232395843556
chr1:45566486	1	45566486	0.000284997074202	SNP	0.324939032628965
chr1:45566568	1	45566568	0.000884934416214	SNP	0.406931841922336
chr1:45566584	1	45566584	0.000409229256613	SNP	0.349657560219132
chr1:45566586	1	45566586	0.00093668670877	SNP	0.411600163612341
chr1:45566594	1	45566594	0.00042066189728	SNP	0.351175218720928
chr1:45566613	1	45566613	0.000862500714583	SNP	0.404619220197618
chr1:45566646	1	45566646	0.000828243904321	SNP	0.400873602452729
chr1:45566662	1	45566662	0.000902866748978	SNP	0.408489422975747
chr1:45566687	1	45566687	0.000315323693627	SNP	0.33248562554177
chr1:45566792	1	45566792	0.000862628017611	SNP	0.404647048913299
chr1:45566899	1	45566899	0.000915014677185	SNP	0.409410224542104
chr1:45566975	1	45566975	0.0008621205783	SNP	0.404600331516097
chr1:45566977	1	45566977	0.000349134973468	SNP	0.339915372349028
chr1:45567000	1	45567000	0.00084730298498	SNP	0.403523721710552
chr1:45567016	1	45567016	0.000815655856056	SNP	0.399444249189225
chr1:45567028	1	45567028	0.000845540359143	SNP	0.403348618151822
chr1:45567090	1	45567090	0.000940348096857	SNP	0.412038569746227
chr1:45567118	1	45567118	0.000974625124271	SNP	0.414578698335985
chr1:45567133	1	45567133	0.000395737409745	SNP	0.346957814579803
chr1:45795135	1	45795135	0.000243651526682	SNP	0.313300018583887
chr1:46164901	1	46164901	0.000585143187494	SNP	0.378317879646122
chr1:46176245	1	46176245	0.000489301250993	SNP	0.364432538949055
chr1:46176676	1	46176676	0.000653360875019	SNP	0.385763282688419
chr1:46176743	1	46176743	0.000746126712498	SNP	0.391605596355988
chr1:46176926	1	46176926	0.000743255447776	SNP	0.39153613503515
chr1:46177096	1	46177096	0.000687047914681	SNP	0.38750588986714
chr1:46182824	1	46182824	0.000834992710082	SNP	0.4016048970871
chr1:46182990	1	46182990	9.16589489481e-05	SNP	0.261650844738727
chr1:46183396	1	46183396	0.000403854101161	SNP	0.348685135412278
chr1:46183411	1	46183411	0.000339651324519	SNP	0.338211319395886
chr1:46183423	1	46183423	0.000385977749843	SNP	0.345465385571449
chr1:46184427	1	46184427	5.46270925226e-05	SNP	0.215471206650944
chr1:46184736	1	46184736	1.24697827633e-05	SNP	0.144966996768899
chr1:46184802	1	46184802	0.000442302130659	SNP	0.355744620321332
chr1:46185241	1	46185241	0.000516403799869	SNP	0.368622214113112
chr1:46185887	1	46185887	0.000554430963969	SNP	0.373701949555714
chr1:46191426	1	46191426	0.000944723418975	SNP	0.412376184331957
chr1:46192106	1	46192106	0.000776807345195	SNP	0.394722395851521
chr1:46197199	1	46197199	0.000281514275665	SNP	0.324416187458379
chr1:46197247	1	46197247	0.000140611917511	SNP	0.276314116226452
chr1:46197249	1	46197249	0.000388423774763	SNP	0.345965384611414
chr1:46197266	1	46197266	0.000131852345818	SNP	0.271281165335187
chr1:46197279	1	46197279	0.000126764417337	SNP	0.270034543081486
chr1:46197322	1	46197322	0.000277662156042	SNP	0.323680172090279
chr1:46197435	1	46197435	0.000155082637319	SNP	0.284114685105489
chr1:46197512	1	46197512	9.30301317278e-05	SNP	0.261814369827463
chr1:46197545	1	46197545	0.000106493619333	SNP	0.268525900879089
chr1:46197561	1	46197561	6.26844822528e-05	SNP	0.224902287276046
chr1:46197719	1	46197719	0.000281040304624	SNP	0.324416187458379
chr1:46197816	1	46197816	0.000134899181121	SNP	0.272556652117487
chr1:46198495	1	46198495	0.000939571378193	SNP	0.412004679639117
chr1:46287967	1	46287967	0.000950751928175	SNP	0.412811800384424
chr1:46474963	1	46474963	0.000708573126184	SNP	0.389734617122803
chr1:46475115	1	46475115	0.000958532836493	SNP	0.413525738572776
chr1:46482294	1	46482294	0.000169419783761	SNP	0.289058871288283
chr1:46482378	1	46482378	1.15927517357e-05	SNP	0.141110032337521
chr1:46487837	1	46487837	0.00074537024454	SNP	0.391605596355988
chr1:46487990	1	46487990	0.000600669995087	SNP	0.380799890248872
chr1:46488113	1	46488113	0.000569156391129	SNP	0.375787590109204
chr1:46488119	1	46488119	0.000926549298019	SNP	0.41054663419381
chr1:46488152	1	46488152	0.000873044976424	SNP	0.40550687564066
chr1:46488267	1	46488267	0.00066319619693	SNP	0.38674542853934
chr1:46489027	1	46489027	0.000847369943927	SNP	0.403523721710552
chr1:46489099	1	46489099	0.000883214873469	SNP	0.406716006437251
chr1:46489252	1	46489252	0.0004938184367	SNP	0.365133462137627
chr1:46489262	1	46489262	0.000902778223111	SNP	0.408489422975747
chr1:46489377	1	46489377	0.000550639943639	SNP	0.373509977004365
chr1:46489542	1	46489542	0.000536468246304	SNP	0.3712975642204
chr1:46489552	1	46489552	0.000642922589978	SNP	0.385031454693921
chr1:46489635	1	46489635	0.000513031933676	SNP	0.368341883355606
chr1:46489640	1	46489640	0.000474800557058	SNP	0.362475834355545
chr1:46489641	1	46489641	0.000566236581882	SNP	0.375131722875335
chr1:46490173	1	46490173	0.000541724626706	SNP	0.372255064291231
chr1:46490177	1	46490177	0.000554632905917	SNP	0.37374691543266
chr1:46490184	1	46490184	0.000518888835713	SNP	0.368928088201374
chr1:46490200	1	46490200	0.000492706929103	SNP	0.364900885101811
chr1:46490229	1	46490229	0.000508515563108	SNP	0.367710934998831
chr1:46490230	1	46490230	0.000424110135541	SNP	0.351776245434038
chr1:46490254	1	46490254	0.000541311530507	SNP	0.37222471382728
chr1:46490267	1	46490267	0.000533832177037	SNP	0.370874199571406
chr1:46490298	1	46490298	0.000451168229666	SNP	0.357650252608261
chr1:46490347	1	46490347	0.000540969264733	SNP	0.37222471382728
chr1:46490366	1	46490366	0.000536319289363	SNP	0.3712975642204
chr1:46490438	1	46490438	0.000485870577467	SNP	0.364311190631736
chr1:46490740	1	46490740	0.000602832109509	SNP	0.381161259678731
chr1:46491072	1	46491072	0.000550660485067	SNP	0.373509977004365
chr1:46491104	1	46491104	0.000579842873781	SNP	0.37750902576431
chr1:46491116	1	46491116	0.000543790526128	SNP	0.372418104305343
chr1:46491117	1	46491117	0.000387167951251	SNP	0.345567317974522
chr1:46491262	1	46491262	0.000427633388481	SNP	0.352496230072287
chr1:46491292	1	46491292	0.000244748409116	SNP	0.313581535460751
chr1:46491329	1	46491329	0.000602985110693	SNP	0.381161259678731
chr1:46491372	1	46491372	0.0005490698949	SNP	0.373158497557711
chr1:46491375	1	46491375	0.000550170768702	SNP	0.373360712095142
chr1:46491429	1	46491429	0.00046163353392	SNP	0.359559303983169
chr1:46491487	1	46491487	0.000511605402845	SNP	0.36823138483065
chr1:46491650	1	46491650	0.000509221425081	SNP	0.367823447730424
chr1:46491682	1	46491682	0.000511618329806	SNP	0.36823138483065
chr1:46491880	1	46491880	0.00059015908896	SNP	0.379102823785237
chr1:46491887	1	46491887	0.000287955309622	SNP	0.326032755113732
chr1:46492373	1	46492373	0.000232326461686	SNP	0.310685724854301
chr1:46492450	1	46492450	0.000547583150811	SNP	0.373039803680684
chr1:46492510	1	46492510	0.000596979173426	SNP	0.380193449401661
chr1:46492543	1	46492543	0.000537414473702	SNP	0.371591420275653
chr1:46492580	1	46492580	0.000455621332306	SNP	0.359010610556138
chr1:46492618	1	46492618	0.000527781933998	SNP	0.369708916394049
chr1:46492838	1	46492838	0.000553738201642	SNP	0.373688186416934
chr1:46492930	1	46492930	0.000606928219061	SNP	0.381332862635791
chr1:46493088	1	46493088	0.000252307119269	SNP	0.316499846296387
chr1:46493141	1	46493141	0.000479819675593	SNP	0.363126091363599
chr1:46493253	1	46493253	0.000308028253867	SNP	0.330628890718641
chr1:46493618	1	46493618	0.000533858134669	SNP	0.370874199571406
chr1:46493670	1	46493670	0.000282367287531	SNP	0.324416187458379
chr1:46493727	1	46493727	0.000824808876276	SNP	0.400596293426635
chr1:46493945	1	46493945	0.000525288006377	SNP	0.369586837858165
chr1:46493957	1	46493957	0.000529251522872	SNP	0.369929701652751
chr1:46494202	1	46494202	0.000535386697627	SNP	0.37125461577788
chr1:46494260	1	46494260	0.000558377087527	SNP	0.373892807009974
chr1:46494294	1	46494294	0.000595455540129	SNP	0.379881296657108
chr1:46494335	1	46494335	0.000509557479328	SNP	0.367870582712852
chr1:46494336	1	46494336	0.000555562619956	SNP	0.373767172173809
chr1:46494387	1	46494387	0.000504842080006	SNP	0.367204334284763
chr1:46494548	1	46494548	0.000574320574574	SNP	0.376568866913486
chr1:46494718	1	46494718	0.000541349355722	SNP	0.37222471382728
chr1:46494751	1	46494751	0.000525582717209	SNP	0.369586837858165
chr1:46494802	1	46494802	0.000547943736999	SNP	0.373039803680684
chr1:46494822	1	46494822	0.000612804693772	SNP	0.382130286730864
chr1:46494843	1	46494843	0.000601023325045	SNP	0.380942740197623
chr1:46494891	1	46494891	0.000517730766487	SNP	0.368928076657761
chr1:46495077	1	46495077	0.000554409395526	SNP	0.373701949555714
chr1:46495174	1	46495174	0.000548549033262	SNP	0.37308080095602
chr1:46495212	1	46495212	0.000584241728094	SNP	0.378158463560792
chr1:46495258	1	46495258	0.000650849612999	SNP	0.385572337272669
chr1:46495334	1	46495334	0.00053888274443	SNP	0.371818894553215
chr1:46495651	1	46495651	0.000542314752818	SNP	0.372354186584217
chr1:46495657	1	46495657	0.000511428880835	SNP	0.36823138483065
chr1:46495673	1	46495673	0.000541693072594	SNP	0.372255064291231
chr1:46495685	1	46495685	0.000463484908861	SNP	0.359797718510895
chr1:46495821	1	46495821	0.000569028198773	SNP	0.375787590109204
chr1:46495822	1	46495822	0.000461195165626	SNP	0.359489815962131
chr1:46496131	1	46496131	0.000567554993042	SNP	0.375369500031761
chr1:46496276	1	46496276	0.000552458814844	SNP	0.373605469549112
chr1:46496316	1	46496316	0.000562101628889	SNP	0.374162900793116
chr1:46507790	1	46507790	0.000168879577339	SNP	0.289058871288283
chr1:46508134	1	46508134	0.000995265171203	SNP	0.416372555400057
chr1:46522796	1	46522796	0.000339079152436	SNP	0.338126901835852
chr1:46522797	1	46522797	0.00012560853291	SNP	0.270034543081486
chr1:46522987	1	46522987	0.000250225907319	SNP	0.31581010084242
chr1:46523400	1	46523400	0.000958262808191	SNP	0.413505807268133
chr1:46523585	1	46523585	0.000860113490111	SNP	0.404359793068307
chr1:46524111	1	46524111	4.09853379945e-05	SNP	0.204659769520444
chr1:46656365	1	46656365	8.9287620756e-05	SNP	0.259629252518726
chr1:46656958	1	46656958	0.000411320000814	SNP	0.349970436064202
chr1:46656969	1	46656969	0.000206118334139	SNP	0.300269985685954
chr1:46768318	1	46768318	0.00058975915098	SNP	0.379086199674782
chr1:46768794	1	46768794	0.000433185676518	SNP	0.353693252625579
chr1:47069815	1	47069815	0.000852033018787	SNP	0.403563633260156
chr1:47156194	1	47156194	0.000822062602871	SNP	0.40026331765416
chr1:47193609	1	47193609	0.000989911578203	SNP	0.41586274029748
chr1:47193989	1	47193989	4.85960296597e-05	SNP	0.206463301779846
chr1:47194267	1	47194267	1.87940348828e-05	SNP	0.160419642077657
chr1:47206134	1	47206134	0.000909014293569	SNP	0.408599041814701
chr1:47218649	1	47218649	0.000669450027035	SNP	0.387503846155881
chr1:47240801	1	47240801	0.00018549035509	SNP	0.29407296137736
chr1:47246469	1	47246469	0.000400509530685	SNP	0.347866284458762
chr1:47280237	1	47280237	0.000876880313724	SNP	0.405949602432499
chr1:47280513	1	47280513	0.000834712582952	SNP	0.401601583061735
chr1:47280519	1	47280519	0.000961362502439	SNP	0.413536528300696
chr1:47281184	1	47281184	0.000897422743304	SNP	0.407986484763037
chr1:47282363	1	47282363	0.000770757196346	SNP	0.393557582634284
chr1:47282394	1	47282394	0.000814915403581	SNP	0.399322434927534
chr1:47282397	1	47282397	0.000913886996617	SNP	0.409244056205431
chr1:47282446	1	47282446	0.000892869301915	SNP	0.407967026322048
chr1:47282510	1	47282510	0.000906872556707	SNP	0.408592750163321
chr1:47282829	1	47282829	0.000896246119077	SNP	0.407986484763037
chr1:47282915	1	47282915	0.000924507268296	SNP	0.410255116451183
chr1:47283242	1	47283242	0.00090211533754	SNP	0.40843327954637
chr1:47283519	1	47283519	0.000955496113046	SNP	0.413324078301496
chr1:47283568	1	47283568	0.000897441510106	SNP	0.407986484763037
chr1:47283749	1	47283749	0.000864121180201	SNP	0.404784017751448
chr1:47283961	1	47283961	0.000900172732878	SNP	0.408262835037149
chr1:47284065	1	47284065	0.000958347695373	SNP	0.413505807268133
chr1:47284289	1	47284289	0.000875588188674	SNP	0.405809155496361
chr1:47284304	1	47284304	0.000984853424509	SNP	0.415553642786919
chr1:47284306	1	47284306	0.000894224584972	SNP	0.407986484763037
chr1:47284307	1	47284307	0.000956971396462	SNP	0.41348640553815
chr1:47284337	1	47284337	0.000882246950178	SNP	0.406551842105848
chr1:47284471	1	47284471	0.000951656653153	SNP	0.412873953704463
chr1:47284985	1	47284985	0.00047380247375	SNP	0.362389846853673
chr1:47287852	1	47287852	0.000944670177368	SNP	0.412376184331957
chr1:47289690	1	47289690	0.000930435601223	SNP	0.410920278345039
chr1:47303244	1	47303244	0.000385392240316	SNP	0.345465385571449
chr1:47303760	1	47303760	0.000848879492755	SNP	0.403563633260156
chr1:47760442	1	47760442	0.000735639435235	SNP	0.391213938701193
chr1:48253465	1	48253465	0.00070026806266	SNP	0.38914621851947
chr1:48253622	1	48253622	0.000702299106871	SNP	0.389403887189988
chr1:48253652	1	48253652	0.000428966713077	SNP	0.352911063074679
chr1:48400702	1	48400702	0.000401707384597	SNP	0.348128502176943
chr1:48870542	1	48870542	0.000581931297569	SNP	0.37811704646866
chr1:49420610	1	49420610	0.000358819980491	SNP	0.341779735032455
chr1:49593963	1	49593963	0.000478388941268	SNP	0.362923942227093
chr1:49594242	1	49594242	0.000182860182995	SNP	0.293596253040688
chr1:49813507	1	49813507	0.000945993068113	SNP	0.412382145285898
chr1:50145495	1	50145495	0.000932151585929	SNP	0.411204858769382
chr1:50148417	1	50148417	0.000927932964177	SNP	0.41066467517152
chr1:50156965	1	50156965	0.000871706190639	SNP	0.405431669497269
chr1:50419201	1	50419201	0.000814752283772	SNP	0.399321708329505
chr1:50445801	1	50445801	1.09873839361e-05	SNP	0.137973656535148
chr10:239610	10	239610	0.000977694670035	SNP	0.414752200999784
chr10:278435	10	278435	0.000887371718241	SNP	0.40738109490116
chr10:403427	10	403427	0.00029949263326	SNP	0.329072140841992
chr10:416195	10	416195	0.000830441868811	SNP	0.4012484549573
chr10:618862	10	618862	9.9753252158e-08	SNP	0.0184317440989
chr10:618992	10	618992	5.23183611631e-06	SNP	0.107754769928847
chr10:619587	10	619587	0.000385747990027	SNP	0.345465385571449
chr10:619749	10	619749	0.000224632585799	SNP	0.30727370460588
chr10:619877	10	619877	7.06161242078e-05	SNP	0.238278859017156
chr10:621737	10	621737	2.68026658087e-05	SNP	0.176997225215469
chr10:623553	10	623553	7.48069301944e-05	SNP	0.243426062149623
chr10:728279	10	728279	0.000179786560986	SNP	0.292545713614988
chr10:728382	10	728382	0.000848779199011	SNP	0.403563633260156
chr10:728752	10	728752	0.000238476911905	SNP	0.312099543688047
chr10:921207	10	921207	0.000574838550517	SNP	0.376701011715695
chr10:1149117	10	1149117	0.000686923416317	SNP	0.38750588986714
chr10:1318347	10	1318347	0.000620079669232	SNP	0.38275030075189
chr10:1356150	10	1356150	0.000185298947189	SNP	0.29407296137736
chr10:1429727	10	1429727	0.000441024674871	SNP	0.355461528460411
chr10:1429922	10	1429922	0.000557558900409	SNP	0.373772127119469
chr10:1430045	10	1430045	0.000976411556936	SNP	0.414628480188965
chr10:1430115	10	1430115	0.000562343173711	SNP	0.374275606282062
chr10:1430124	10	1430124	0.000676199308107	SNP	0.38750588986714
chr10:1430125	10	1430125	0.000489984723309	SNP	0.364432538949055
chr10:1430135	10	1430135	0.000501126571657	SNP	0.366494231371628
chr10:1430340	10	1430340	0.000708730935041	SNP	0.389734617122803
chr10:1430966	10	1430966	0.00063740007069	SNP	0.384081421802352
chr10:1430993	10	1430993	0.000527621431937	SNP	0.369698916651445
chr10:1431148	10	1431148	0.000642228475241	SNP	0.384875342179372
chr10:1431168	10	1431168	0.000687678382878	SNP	0.38750588986714
chr10:1432261	10	1432261	0.000612206145022	SNP	0.3821089161354
chr10:1455434	10	1455434	0.000721172553685	SNP	0.390335272754383
chr10:1455455	10	1455455	0.000678218693222	SNP	0.38750588986714
chr10:1455766	10	1455766	0.000755556926062	SNP	0.392282442251311
chr10:1455802	10	1455802	0.000650762663302	SNP	0.385572337272669
chr10:1461383	10	1461383	0.000610677882982	SNP	0.381817173336883
chr10:1663997	10	1663997	0.000867974399084	SNP	0.405205348821303
chr10:1713983	10	1713983	0.000219437288753	SNP	0.305601953508491
chr10:1714027	10	1714027	5.67857277448e-05	SNP	0.216946155169785
chr10:1714122	10	1714122	0.00051399406292	SNP	0.368414020779947
chr10:1714325	10	1714325	0.00027305704012	SNP	0.322119702853728
chr10:1882818	10	1882818	0.000593110481999	SNP	0.379325388702471
chr10:1908746	10	1908746	0.000685780020551	SNP	0.38750588986714
chr10:1924144	10	1924144	0.000390683915587	SNP	0.34635735145395
chr10:1924695	10	1924695	5.75327412946e-05	SNP	0.217565763306954
chr10:1934209	10	1934209	0.0005498907575	SNP	0.373360712095142
chr10:1935185	10	1935185	0.000547270027761	SNP	0.373039803680684
chr10:1935716	10	1935716	0.000796714983589	SNP	0.39730532873432
chr10:1938611	10	1938611	0.000801530212825	SNP	0.397576596608386
chr10:1939291	10	1939291	0.000381390104852	SNP	0.345378334331934
chr10:1941443	10	1941443	0.000372530130151	SNP	0.344404571009799
chr10:1941682	10	1941682	0.000547758581906	SNP	0.373039803680684
chr10:1941953	10	1941953	0.000650524631816	SNP	0.385572337272669
chr10:1942122	10	1942122	6.99292632187e-05	SNP	0.236901279404146
chr10:1942407	10	1942407	0.000461803916167	SNP	0.359644950484642
chr10:2043055	10	2043055	1.91234960544e-05	SNP	0.161000821477162
chr10:2044066	10	2044066	1.81489570928e-05	SNP	0.159567051579286
chr10:2044068	10	2044068	1.56557427197e-05	SNP	0.155608561488615
chr10:2044602	10	2044602	2.80998726933e-05	SNP	0.180035876178449
chr10:2044932	10	2044932	2.04499761294e-05	SNP	0.165780475731409
chr10:2045219	10	2045219	8.6666058365e-06	SNP	0.127213343848182
chr10:2045422	10	2045422	1.00969209764e-05	SNP	0.131508242060841
chr10:2045704	10	2045704	7.977539995e-06	SNP	0.125695446547603
chr10:2053394	10	2053394	0.000740860394254	SNP	0.391483864265898
chr10:2053733	10	2053733	7.29217488039e-05	SNP	0.241809209657537
chr10:2053770	10	2053770	4.40851952677e-06	SNP	0.101372094098241
chr10:2054523	10	2054523	7.87086624814e-05	SNP	0.249015928021318
chr10:2054525	10	2054525	0.000320858259697	SNP	0.334138271536761
chr10:2054666	10	2054666	7.19301456223e-05	SNP	0.240020245194993
chr10:2054723	10	2054723	1.39630058612e-05	SNP	0.152106481477142
chr10:2055052	10	2055052	3.75753329941e-05	SNP	0.199694006548931
chr10:2055088	10	2055088	4.07910211697e-05	SNP	0.204522713804594
chr10:2055120	10	2055120	2.79520942705e-05	SNP	0.179696124959718
chr10:2055155	10	2055155	3.75217978136e-05	SNP	0.199587697276702
chr10:2055285	10	2055285	2.34139224691e-05	SNP	0.172695434492823
chr10:2055321	10	2055321	0.00064762092312	SNP	0.385572337272669
chr10:2055342	10	2055342	3.74731286774e-05	SNP	0.199507104668499
chr10:2055846	10	2055846	0.000353852332449	SNP	0.341332199538818
chr10:2055934	10	2055934	0.000935337099846	SNP	0.411533135755867
chr10:2056319	10	2056319	0.000219402502266	SNP	0.305601953508491
chr10:2141372	10	2141372	0.0002000846751	SNP	0.297995984148317
chr10:2161024	10	2161024	0.000705805504226	SNP	0.389734617122803
chr10:2161026	10	2161026	0.000700968450984	SNP	0.38927584668242
chr10:2202380	10	2202380	0.000280480388004	SNP	0.324416187458379
chr10:2202383	10	2202383	0.000534896910796	SNP	0.371205920907736
chr10:2204039	10	2204039	0.000893578100139	SNP	0.407986484763037
chr10:2240751	10	2240751	1.32417686524e-05	SNP	0.148713481732557
chr10:2245723	10	2245723	0.000325586008362	SNP	0.335072794387873
chr10:2245779	10	2245779	9.25469335039e-05	SNP	0.261650844738727
chr10:2245790	10	2245790	3.4485428451e-05	SNP	0.192113279968789
chr10:2245791	10	2245791	6.89003275016e-05	SNP	0.235696022222495
chr10:2245915	10	2245915	4.21410666899e-05	SNP	0.204895055619619
chr10:2245964	10	2245964	0.000362002078162	SNP	0.34242882710596
[truncated: 12,276 more rows]
