# Supplementary material for: Genomic insights into local adaptation and future climate-induced vulnerability of a keystone forest tree in East Asia
Source: Nat Commun. 2022 Nov 1;13:6541. doi: 10.1038/s41467-022-34206-8 (PMC9626627; doi:10.1038/s41467-022-34206-8)
Supplement: Supplementary file 8 — Source Data [file 41467_2022_34206_MOESM8_ESM.zip › Source data/supplementary_figures/manhatton/data3_filter1_bio14.txt]

ID	CHR	BP	P	TYPE	Q
chr1:47134	1	47134	0.000829512788185	SNP	0.327884037748253
chr1:51812	1	51812	0.000743177850085	SNP	0.320221646987727
chr1:54678	1	54678	0.000413696467686	SNP	0.278208046743861
chr1:440140	1	440140	0.000322219017007	SNP	0.253490887606687
chr1:677623	1	677623	0.000739531274567	SNP	0.32020017401584
chr1:677658	1	677658	0.000371306017599	SNP	0.267775534644576
chr1:677676	1	677676	0.000280501756295	SNP	0.240207302786704
chr1:678305	1	678305	0.000514862765369	SNP	0.295296373322691
chr1:678428	1	678428	0.000611024878672	SNP	0.302824166005133
chr1:678559	1	678559	0.000562811751994	SNP	0.298879259979469
chr1:679061	1	679061	0.000424927990472	SNP	0.280461772530877
chr1:679560	1	679560	0.000540463191951	SNP	0.297784412502901
chr1:1083620	1	1083620	0.000762367087064	SNP	0.321666495539059
chr1:1113338	1	1113338	0.000117342989191	SNP	0.181087187439272
chr1:1113486	1	1113486	0.000107225871804	SNP	0.174902464524864
chr1:1113487	1	1113487	0.000112169300812	SNP	0.178518252020673
chr1:1113607	1	1113607	0.000630345017032	SNP	0.305198595582989
chr1:1113648	1	1113648	0.000562895203874	SNP	0.298880899104347
chr1:1146854	1	1146854	0.000419806644547	SNP	0.279116154008953
chr1:1162265	1	1162265	0.000880543854322	SNP	0.333163113101198
chr1:1162329	1	1162329	0.000887744787277	SNP	0.3335302890952
chr1:1162469	1	1162469	0.000808883437372	SNP	0.32600493793419
chr1:1184306	1	1184306	0.000948043834034	SNP	0.338934368339049
chr1:1382618	1	1382618	0.000285614725143	SNP	0.242260701262619
chr1:1382630	1	1382630	0.000182577831343	SNP	0.21401939285372
chr1:1383405	1	1383405	0.000483067177152	SNP	0.291182567322331
chr1:1383423	1	1383423	0.000108573475172	SNP	0.175995385658322
chr1:1383467	1	1383467	0.000519927812707	SNP	0.295355369738851
chr1:1383584	1	1383584	0.000456894306378	SNP	0.287023028550129
chr1:1383606	1	1383606	0.000413899941201	SNP	0.278234109615558
chr1:1383747	1	1383747	0.000174531070544	SNP	0.212791949148219
chr1:1383897	1	1383897	8.15425554458e-05	SNP	0.155814001797445
chr1:1482867	1	1482867	0.000939923452167	SNP	0.338033856365993
chr1:1482871	1	1482871	0.000969203011458	SNP	0.340873205056268
chr1:1483110	1	1483110	0.000471831804965	SNP	0.289800302062683
chr1:1544831	1	1544831	0.000991495706717	SNP	0.342769005830458
chr1:1850221	1	1850221	0.000899011931324	SNP	0.334370031782977
chr1:1850278	1	1850278	0.00084698588237	SNP	0.329101117025048
chr1:1850283	1	1850283	0.000746390605212	SNP	0.320581190130535
chr1:1850652	1	1850652	0.000597848427749	SNP	0.301500243321783
chr1:1896394	1	1896394	0.000822234365862	SNP	0.327680306581812
chr1:2187758	1	2187758	0.000784771238238	SNP	0.323957583797492
chr1:2190166	1	2190166	0.000577844207953	SNP	0.299628248582109
chr1:2190387	1	2190387	0.000982574744787	SNP	0.342058610830783
chr1:2190914	1	2190914	8.94229754566e-05	SNP	0.161905747336865
chr1:2190982	1	2190982	0.00032680053407	SNP	0.254675396814979
chr1:2191065	1	2191065	3.63504930344e-05	SNP	0.117058393469595
chr1:2191117	1	2191117	0.000362528188104	SNP	0.264877861685595
chr1:2191140	1	2191140	0.000392427947588	SNP	0.27292984330827
chr1:2191151	1	2191151	0.000339796399514	SNP	0.258938420635094
chr1:2191179	1	2191179	0.000467233015907	SNP	0.289175762729515
chr1:2191309	1	2191309	0.000531007387236	SNP	0.2965464721109
chr1:2193349	1	2193349	2.16384457732e-05	SNP	0.0969703136203658
chr1:2193397	1	2193397	0.000537974902187	SNP	0.297376780335754
chr1:2194778	1	2194778	0.000315545511513	SNP	0.251731178534873
chr1:2195951	1	2195951	8.27666179889e-05	SNP	0.156860755010238
chr1:2196078	1	2196078	0.000128110195195	SNP	0.188142670593857
chr1:2196158	1	2196158	0.000222137924242	SNP	0.220344175658966
chr1:2197685	1	2197685	0.000878670387449	SNP	0.332933629828651
chr1:2197915	1	2197915	0.000241906609624	SNP	0.226825058656038
chr1:2197964	1	2197964	0.00024156086233	SNP	0.22671515334477
chr1:2198240	1	2198240	0.000354552036991	SNP	0.262811675342864
chr1:2198489	1	2198489	8.82021340327e-07	SNP	0.0230263160380876
chr1:2200536	1	2200536	0.000738968147391	SNP	0.32020017401584
chr1:2200669	1	2200669	0.000964910882237	SNP	0.340562139342037
chr1:2200750	1	2200750	0.000959342998339	SNP	0.339921262211456
chr1:2200770	1	2200770	0.000999343959071	SNP	0.343377711072499
chr1:2200865	1	2200865	0.000911993962751	SNP	0.335452892319082
chr1:2201083	1	2201083	0.000829856350485	SNP	0.327884037748253
chr1:2201102	1	2201102	0.000892846353894	SNP	0.333674192492165
chr1:2201106	1	2201106	0.000961882653678	SNP	0.340307117450364
chr1:2201121	1	2201121	0.000962171161198	SNP	0.340307117450364
chr1:2201147	1	2201147	0.000973944674888	SNP	0.341249677997488
chr1:2201156	1	2201156	0.000979222751136	SNP	0.341650990067614
chr1:2201189	1	2201189	0.000996035139878	SNP	0.343046248478865
chr1:2201204	1	2201204	0.000946555677046	SNP	0.338850287672345
chr1:2201259	1	2201259	0.000977866872436	SNP	0.341565144316072
chr1:2201325	1	2201325	0.000884763501437	SNP	0.33338649203289
chr1:2201451	1	2201451	0.000928990488771	SNP	0.337107331580249
chr1:2201713	1	2201713	0.000865668249657	SNP	0.331318324674231
chr1:2201866	1	2201866	0.000956150680185	SNP	0.339438799077948
chr1:2201874	1	2201874	0.0009978994254	SNP	0.343252350833315
chr1:2201896	1	2201896	0.000948055167556	SNP	0.338934368339049
chr1:2201944	1	2201944	0.000848743049841	SNP	0.329315477220645
chr1:2201961	1	2201961	0.000937149148331	SNP	0.337660443706101
chr1:2201964	1	2201964	0.000929753952126	SNP	0.337165982157081
chr1:2201973	1	2201973	0.000932914732995	SNP	0.33736027997982
chr1:2202151	1	2202151	0.000988819588557	SNP	0.342450022769172
chr1:2202200	1	2202200	0.000976176674434	SNP	0.341402143735999
chr1:2202324	1	2202324	0.000972857883663	SNP	0.341077339964907
chr1:2202357	1	2202357	0.000920261524661	SNP	0.336389820301677
chr1:2202464	1	2202464	0.000877388008051	SNP	0.332701444055996
chr1:2202485	1	2202485	5.69118132142e-05	SNP	0.136081497205522
chr1:2202509	1	2202509	0.000982270821391	SNP	0.342058610830783
chr1:2202549	1	2202549	0.000641448299418	SNP	0.306326404154597
chr1:2202572	1	2202572	0.000916580666679	SNP	0.335794347771601
chr1:2202611	1	2202611	0.000688184735939	SNP	0.312955134476193
chr1:2202836	1	2202836	0.000957027019028	SNP	0.339559587068322
chr1:2202874	1	2202874	0.000883294638013	SNP	0.33338649203289
chr1:2202897	1	2202897	0.000985604858409	SNP	0.342330773812827
chr1:2203034	1	2203034	0.000934114132839	SNP	0.337388262347999
chr1:2203041	1	2203041	0.000939747865457	SNP	0.338033856365993
chr1:2203076	1	2203076	0.000987066884312	SNP	0.342330773812827
chr1:2203137	1	2203137	0.000916627910245	SNP	0.335794347771601
chr1:2203288	1	2203288	0.000744272226652	SNP	0.320286131669745
chr1:2203298	1	2203298	0.000618089975877	SNP	0.303226385772272
chr1:2203572	1	2203572	0.000844513006531	SNP	0.328953704892027
chr1:2205767	1	2205767	0.0009038510299	SNP	0.334949347038126
chr1:2893752	1	2893752	0.00089016855376	SNP	0.333573928755574
chr1:2895717	1	2895717	0.000904630363501	SNP	0.33495556944501
chr1:2895761	1	2895761	0.000253610478143	SNP	0.231277718950583
chr1:2896015	1	2896015	0.000224806160993	SNP	0.221128405618442
chr1:2896044	1	2896044	0.000255092238387	SNP	0.231741370534176
chr1:2935531	1	2935531	0.000555976134729	SNP	0.298792501492256
chr1:2935609	1	2935609	0.000503409994268	SNP	0.294234226253676
chr1:2935711	1	2935711	0.00048146787233	SNP	0.290811390402296
chr1:2939625	1	2939625	0.00036003573146	SNP	0.264193747216783
chr1:2957186	1	2957186	0.000107613743108	SNP	0.175162428067468
chr1:2958861	1	2958861	0.000227574697618	SNP	0.222008258524508
chr1:2959038	1	2959038	0.000544145206795	SNP	0.298239079423646
chr1:2961921	1	2961921	7.09699587456e-05	SNP	0.147281464884045
chr1:2965284	1	2965284	0.000764616548054	SNP	0.322047757439803
chr1:2965773	1	2965773	0.000638492270199	SNP	0.305935972297058
chr1:2965785	1	2965785	0.000100188695307	SNP	0.170074003310224
chr1:3460072	1	3460072	0.000320746484603	SNP	0.252924048098735
chr1:3460102	1	3460102	0.000257527086327	SNP	0.232856045344341
chr1:3460125	1	3460125	0.000322498137791	SNP	0.253490887606687
chr1:3460222	1	3460222	0.000228773834756	SNP	0.222538990662943
chr1:3460308	1	3460308	0.000462095726758	SNP	0.2882941706509
chr1:3460624	1	3460624	7.73054812944e-05	SNP	0.152418956414737
chr1:3460796	1	3460796	8.66598041387e-06	SNP	0.0604712418062278
chr1:3460828	1	3460828	7.25157147891e-06	SNP	0.0559832322502112
chr1:3461999	1	3461999	0.000768877441563	SNP	0.322427839660182
chr1:3465092	1	3465092	3.01856242157e-05	SNP	0.111389949984368
chr1:3465950	1	3465950	9.05462878374e-06	SNP	0.0616623090895907
chr1:3520901	1	3520901	0.000913247972352	SNP	0.335464599556193
chr1:3679544	1	3679544	0.000981922787839	SNP	0.342058610830783
chr1:3693509	1	3693509	0.000329074862142	SNP	0.255242581471398
chr1:3694065	1	3694065	0.000316470734847	SNP	0.251847454662912
chr1:3696875	1	3696875	0.000633757045549	SNP	0.305535384157674
chr1:3708344	1	3708344	0.000472181328817	SNP	0.289811190263118
chr1:3708730	1	3708730	0.000449386733882	SNP	0.285552903918422
chr1:3710886	1	3710886	0.000314789624162	SNP	0.251605001766235
chr1:3711166	1	3711166	0.000450644202043	SNP	0.285683613311576
chr1:3712368	1	3712368	0.000868926442252	SNP	0.331733443643815
chr1:3752694	1	3752694	0.000897443146505	SNP	0.33413362744877
chr1:4001830	1	4001830	0.000487826150477	SNP	0.291769628930054
chr1:4029239	1	4029239	0.000615597461271	SNP	0.303040078640229
chr1:4029286	1	4029286	1.7729643611e-05	SNP	0.088401010413456
chr1:4784091	1	4784091	0.000413823068102	SNP	0.278230314854879
chr1:4823450	1	4823450	0.000881988610082	SNP	0.333163113101198
chr1:4824990	1	4824990	0.000730796358521	SNP	0.319344164149199
chr1:4825041	1	4825041	0.000752174094034	SNP	0.320940392326212
chr1:4906602	1	4906602	0.000776025450496	SNP	0.322990518102508
chr1:4907694	1	4907694	0.000117225314882	SNP	0.181046408037699
chr1:4907738	1	4907738	0.000915673086429	SNP	0.335671812831612
chr1:4907798	1	4907798	0.00097435283305	SNP	0.341312322500885
chr1:4907806	1	4907806	0.000873595735352	SNP	0.332289878990212
chr1:4911271	1	4911271	0.00031261459429	SNP	0.25091240350725
chr1:4911322	1	4911322	0.000309067708506	SNP	0.249951664412314
chr1:4913311	1	4913311	0.000682448063431	SNP	0.312021635818082
chr1:4919193	1	4919193	0.000293158576275	SNP	0.244625009769203
chr1:4920549	1	4920549	0.000694774623202	SNP	0.314316578162499
chr1:4920590	1	4920590	0.000368949064247	SNP	0.26698827749856
chr1:4971128	1	4971128	0.000771850218868	SNP	0.322772964071216
chr1:5335178	1	5335178	0.00045369317226	SNP	0.286178597467203
chr1:5553798	1	5553798	0.00075317363735	SNP	0.320987541554399
chr1:5554142	1	5554142	0.000293948908866	SNP	0.244809510488573
chr1:5564812	1	5564812	0.000764081584107	SNP	0.321959130393622
chr1:5566993	1	5566993	0.000831664568846	SNP	0.327920335960913
chr1:5587728	1	5587728	0.000562605321972	SNP	0.298879259979469
chr1:5615884	1	5615884	0.000714586539219	SNP	0.317062127353059
chr1:5728862	1	5728862	0.000955777592582	SNP	0.339399519767182
chr1:6065208	1	6065208	0.000106174690065	SNP	0.174477758974583
chr1:6117256	1	6117256	0.000929561823493	SNP	0.337165982157081
chr1:6195736	1	6195736	0.000228709049213	SNP	0.222528427995766
chr1:6218203	1	6218203	0.000389519308242	SNP	0.272151106530622
chr1:6219122	1	6219122	0.000263639716255	SNP	0.234917076910556
chr1:6219134	1	6219134	0.000555940795641	SNP	0.298792501492256
chr1:6227546	1	6227546	2.83553839058e-05	SNP	0.108765581266642
chr1:6504977	1	6504977	0.000165174465459	SNP	0.208503360232853
chr1:6505323	1	6505323	0.00015075004678	SNP	0.200753459566095
chr1:6507442	1	6507442	0.000156549184198	SNP	0.203848423740461
chr1:6508272	1	6508272	0.000738403354806	SNP	0.320110560090784
chr1:6598094	1	6598094	0.000214336327738	SNP	0.21820462222195
chr1:6598183	1	6598183	0.000182281234855	SNP	0.21401939285372
chr1:6598243	1	6598243	0.000124572155732	SNP	0.185526192787302
chr1:6598252	1	6598252	0.000628962516336	SNP	0.304889157207284
chr1:6598372	1	6598372	0.000169902865613	SNP	0.211161097266024
chr1:6598497	1	6598497	0.000162910097599	SNP	0.207152194209237
chr1:6626192	1	6626192	0.000599335812026	SNP	0.301776563784748
chr1:6763193	1	6763193	0.000541673987779	SNP	0.29789500936772
chr1:6780577	1	6780577	0.000884679567956	SNP	0.33338649203289
chr1:6780628	1	6780628	0.000300455614741	SNP	0.246901679649141
chr1:7079724	1	7079724	0.000268853215572	SNP	0.235802952392374
chr1:7384207	1	7384207	0.000174007273622	SNP	0.21259851268016
chr1:7389130	1	7389130	0.000287322823698	SNP	0.242807269591697
chr1:7413155	1	7413155	2.48464318461e-05	SNP	0.103106746552976
chr1:7422917	1	7422917	3.58569547544e-05	SNP	0.116852228398436
chr1:7435195	1	7435195	0.000744664999342	SNP	0.320366211948778
chr1:7435655	1	7435655	0.00094367330723	SNP	0.338657131026575
chr1:7437219	1	7437219	0.000628650888776	SNP	0.304889157207284
chr1:7484978	1	7484978	0.000613209619434	SNP	0.303040078640229
chr1:7515591	1	7515591	0.000391134859048	SNP	0.27274074336445
chr1:7517956	1	7517956	0.000251590992886	SNP	0.230495492800183
chr1:7519068	1	7519068	0.000235648532601	SNP	0.22479582049947
chr1:7522468	1	7522468	0.000165166906493	SNP	0.208503360232853
chr1:7523356	1	7523356	0.000152616020909	SNP	0.201901410723856
chr1:7523435	1	7523435	0.00013447023509	SNP	0.191468066388169
chr1:7539453	1	7539453	0.000276173871381	SNP	0.238736830204536
chr1:7678587	1	7678587	0.000765802348671	SNP	0.322215906140916
chr1:7712859	1	7712859	0.00055660097099	SNP	0.298874234890627
chr1:7719207	1	7719207	0.000592342519776	SNP	0.301167084896552
chr1:7719209	1	7719209	0.000616175448132	SNP	0.303040078640229
chr1:7719262	1	7719262	0.000629912097187	SNP	0.305162847883136
chr1:7870286	1	7870286	0.000230902656886	SNP	0.223362462243172
chr1:8596160	1	8596160	0.000806263215273	SNP	0.325831158846049
chr1:8673515	1	8673515	0.000835651026642	SNP	0.328143090108622
chr1:8694257	1	8694257	0.000921688907741	SNP	0.336431486871365
chr1:8694322	1	8694322	0.000762642868903	SNP	0.321694500890836
chr1:8769299	1	8769299	0.00031763101922	SNP	0.252014810043854
chr1:8803989	1	8803989	0.00065906177484	SNP	0.308738574981433
chr1:8805674	1	8805674	0.000935337704483	SNP	0.337446424761057
chr1:8922060	1	8922060	0.00088201869923	SNP	0.333163113101198
chr1:9413989	1	9413989	0.000626818874154	SNP	0.304633307996332
chr1:9456909	1	9456909	0.00018473462441	SNP	0.214190630759857
chr1:9550933	1	9550933	0.000496378591153	SNP	0.293036711181454
chr1:10324026	1	10324026	0.000283573864487	SNP	0.241406901467908
chr1:10519071	1	10519071	0.000204250066346	SNP	0.215326637423088
chr1:11246579	1	11246579	0.000767372916613	SNP	0.322305741875987
chr1:11247918	1	11247918	0.000940966619821	SNP	0.338227056694089
chr1:11247929	1	11247929	0.000811512039062	SNP	0.326153485836824
chr1:11285451	1	11285451	0.000924749155108	SNP	0.336800228645449
chr1:11408724	1	11408724	0.000958042248147	SNP	0.339736302377104
chr1:11411272	1	11411272	0.000701584565471	SNP	0.315270564347846
chr1:11411299	1	11411299	0.000693781032998	SNP	0.314010275607096
chr1:11412818	1	11412818	0.000830520568233	SNP	0.327884037748253
chr1:11412948	1	11412948	0.000835455747685	SNP	0.328131410830948
chr1:11412985	1	11412985	0.000874319007468	SNP	0.332373649372205
chr1:11420822	1	11420822	0.000959508883223	SNP	0.339921262211456
chr1:11420862	1	11420862	0.000918226288951	SNP	0.336094930499943
chr1:11421707	1	11421707	0.000829999804521	SNP	0.327884037748253
chr1:11439331	1	11439331	0.000615310491664	SNP	0.303040078640229
chr1:11439526	1	11439526	0.000952996368571	SNP	0.339313894098286
chr1:11439825	1	11439825	0.000624730015447	SNP	0.304379197536211
chr1:11440350	1	11440350	0.000609572724592	SNP	0.302763795519636
chr1:11440369	1	11440369	0.00088019110342	SNP	0.333163113101198
chr1:11440431	1	11440431	0.000928300274596	SNP	0.337091135372978
chr1:11440674	1	11440674	0.000677673100648	SNP	0.311340419353854
chr1:11440751	1	11440751	0.00062473910507	SNP	0.304379197536211
chr1:11441180	1	11441180	0.000597925160416	SNP	0.301507307951461
chr1:11441608	1	11441608	0.000672247866665	SNP	0.310641924162292
chr1:11442393	1	11442393	7.48838387338e-06	SNP	0.0568392839587163
chr1:11442499	1	11442499	0.000150019563339	SNP	0.200521968278644
chr1:11442790	1	11442790	0.000933911991379	SNP	0.337388262347999
chr1:11443245	1	11443245	0.000944918804001	SNP	0.338743552061247
chr1:11443573	1	11443573	0.000428155336174	SNP	0.281121184968507
chr1:11443757	1	11443757	0.000603584373511	SNP	0.302164200035102
chr1:11443992	1	11443992	0.000209266117051	SNP	0.216941214424494
chr1:11444126	1	11444126	0.000515955329878	SNP	0.295340124920123
chr1:11464539	1	11464539	0.000739993842436	SNP	0.32020017401584
chr1:11616182	1	11616182	0.000798132963803	SNP	0.325048003008925
chr1:11616326	1	11616326	0.000734556487631	SNP	0.319704420868792
chr1:11616609	1	11616609	0.000857554650479	SNP	0.330445427861415
chr1:11617059	1	11617059	0.000697833722748	SNP	0.314910667504806
chr1:11653311	1	11653311	9.41617776725e-05	SNP	0.165673430992618
chr1:11666685	1	11666685	0.000427966494728	SNP	0.281113555186533
chr1:11666785	1	11666785	0.000373615685084	SNP	0.268390480577288
chr1:11666797	1	11666797	0.000240250730919	SNP	0.226360319191276
chr1:11666851	1	11666851	0.000248352469236	SNP	0.22879627866087
chr1:11667024	1	11667024	0.000430525295215	SNP	0.281572199935682
chr1:11727984	1	11727984	0.000366903189267	SNP	0.266361109717409
chr1:11795841	1	11795841	0.000513142614326	SNP	0.295192506307398
chr1:11812390	1	11812390	0.000740543778897	SNP	0.320221646987727
chr1:11963068	1	11963068	0.000167731450286	SNP	0.210020409720905
chr1:11968486	1	11968486	0.000134075245207	SNP	0.191240746538504
chr1:11980457	1	11980457	6.61484619674e-05	SNP	0.143795547543881
chr1:12783016	1	12783016	0.000850072670246	SNP	0.329424618000117
chr1:13118200	1	13118200	0.000954619033594	SNP	0.339363993190979
chr1:13119127	1	13119127	0.000702756617788	SNP	0.315343581849174
chr1:13119155	1	13119155	0.000982622872301	SNP	0.342058610830783
chr1:13122896	1	13122896	0.000909874306017	SNP	0.335306211515346
chr1:13126271	1	13126271	0.000639407102555	SNP	0.306162224590996
chr1:13211029	1	13211029	1.05873231407e-05	SNP	0.0667111853081527
chr1:13211083	1	13211083	7.05585495366e-05	SNP	0.146949338424802
chr1:13214287	1	13214287	0.000844198432602	SNP	0.328945970330877
chr1:14289372	1	14289372	0.000574407298399	SNP	0.299440700014021
chr1:14289376	1	14289376	0.000607977544451	SNP	0.30257989588209
chr1:14289393	1	14289393	0.000600733390823	SNP	0.301976819186903
chr1:14772590	1	14772590	0.000230868531631	SNP	0.223362462243172
chr1:14783901	1	14783901	2.32546539657e-05	SNP	0.100302327360026
chr1:14784534	1	14784534	0.000342077444675	SNP	0.259776221365143
chr1:14784787	1	14784787	0.000457491234545	SNP	0.28712529032417
chr1:14785976	1	14785976	0.000660302324376	SNP	0.308747334423452
chr1:14787365	1	14787365	0.00057104747464	SNP	0.299200894369812
chr1:14787420	1	14787420	0.000521565084406	SNP	0.295554078186546
chr1:14788434	1	14788434	0.000505506322756	SNP	0.294309435912392
chr1:14856884	1	14856884	0.000501760266227	SNP	0.29407532078967
chr1:14877424	1	14877424	0.00069235397535	SNP	0.313731433003456
chr1:15045056	1	15045056	0.000131775790749	SNP	0.189928816583045
chr1:15048689	1	15048689	0.000696035440645	SNP	0.314592242660456
chr1:15048698	1	15048698	0.000517919015647	SNP	0.295355369738851
chr1:15051263	1	15051263	0.000268118840147	SNP	0.235766199776933
chr1:15051290	1	15051290	0.000338427869991	SNP	0.258545965721908
chr1:15051642	1	15051642	0.00075262598938	SNP	0.320987541554399
chr1:15051683	1	15051683	0.000168266268184	SNP	0.210323542069871
chr1:15052776	1	15052776	0.00013437084037	SNP	0.191468066388169
chr1:15053361	1	15053361	0.000438138031175	SNP	0.28308142358595
chr1:15053364	1	15053364	0.000302796592022	SNP	0.247973905839138
chr1:15053367	1	15053367	0.000319862291821	SNP	0.25253961643212
chr1:15053507	1	15053507	0.000290974358452	SNP	0.243894002667004
chr1:15053555	1	15053555	0.00070398937369	SNP	0.315495403011539
chr1:15053682	1	15053682	0.000195632228095	SNP	0.214539923717287
chr1:15054293	1	15054293	5.29642563883e-05	SNP	0.132024155899355
chr1:15054306	1	15054306	0.000555828664712	SNP	0.298792501492256
chr1:15054411	1	15054411	0.000548370919091	SNP	0.298282346596063
chr1:15054430	1	15054430	0.000344286170954	SNP	0.260456645315293
chr1:15054588	1	15054588	0.000359771658822	SNP	0.264180382333048
chr1:15055607	1	15055607	4.53269231173e-05	SNP	0.122896806543702
chr1:15055749	1	15055749	7.79874979467e-06	SNP	0.0574282429960838
chr1:15055948	1	15055948	0.000923753732708	SNP	0.336684902744025
chr1:15056091	1	15056091	8.6932395823e-05	SNP	0.160248443145341
chr1:15056312	1	15056312	3.94000912974e-05	SNP	0.118255201278566
chr1:15056667	1	15056667	0.000159686396923	SNP	0.205511628143085
chr1:15057114	1	15057114	0.000267341642167	SNP	0.235651305924533
chr1:15057408	1	15057408	0.000143458865127	SNP	0.196535903674781
chr1:15057810	1	15057810	3.35143432079e-05	SNP	0.115309429868648
chr1:15059614	1	15059614	4.91973328599e-05	SNP	0.127596594749461
chr1:15059621	1	15059621	5.32054142997e-05	SNP	0.132064735444122
chr1:15059995	1	15059995	0.000767882348358	SNP	0.322305741875987
chr1:15060143	1	15060143	0.000260347909395	SNP	0.233732873866025
chr1:15060145	1	15060145	4.44111519687e-05	SNP	0.122382269426259
chr1:15060194	1	15060194	0.000218728215981	SNP	0.219467885924074
chr1:15146031	1	15146031	0.000176548440958	SNP	0.213181290126656
chr1:15262001	1	15262001	0.000525995645435	SNP	0.296182672527377
chr1:15420902	1	15420902	0.000358081120123	SNP	0.263850419930374
chr1:15526769	1	15526769	0.000920716241453	SNP	0.336431486871365
chr1:15534349	1	15534349	0.000547299867894	SNP	0.298282346596063
chr1:15915291	1	15915291	0.000463012047515	SNP	0.288491305418669
chr1:16112662	1	16112662	0.000493006755696	SNP	0.292785362635404
chr1:16170671	1	16170671	0.000968703106895	SNP	0.340873205056268
chr1:16214113	1	16214113	1.59104459006e-05	SNP	0.0845560221214729
chr1:16214116	1	16214116	0.000999733660661	SNP	0.343432312871925
chr1:16291476	1	16291476	4.57095985631e-06	SNP	0.0422922479284865
chr1:16298942	1	16298942	0.000255172915809	SNP	0.231743922928931
chr1:16300206	1	16300206	0.000438507736948	SNP	0.28308142358595
chr1:16510576	1	16510576	0.000321849958871	SNP	0.253413768398903
chr1:16518351	1	16518351	0.000753201222398	SNP	0.320987541554399
chr1:16518481	1	16518481	0.000723044481695	SNP	0.318244873132806
chr1:16518501	1	16518501	0.000721364619717	SNP	0.31796009922767
chr1:16518506	1	16518506	0.000661700399248	SNP	0.308857897980243
chr1:16518532	1	16518532	0.000697397464184	SNP	0.314833142967173
chr1:16521803	1	16521803	0.000922051544333	SNP	0.336458492050178
chr1:16580857	1	16580857	0.000606084039638	SNP	0.302391002176557
chr1:16580895	1	16580895	0.000637470258643	SNP	0.305825264761379
chr1:16580896	1	16580896	0.000573475638989	SNP	0.299400308480745
chr1:16580952	1	16580952	0.000345260449102	SNP	0.260928392557331
chr1:16581031	1	16581031	0.000317766968837	SNP	0.252055478316823
chr1:16581174	1	16581174	0.000333688899327	SNP	0.256713895962704
chr1:16581205	1	16581205	0.000311960969159	SNP	0.2508599869203
chr1:16581262	1	16581262	0.000359473285456	SNP	0.264158496052775
chr1:16581292	1	16581292	0.000442042079945	SNP	0.283972054132123
chr1:16585427	1	16585427	0.000274316779854	SNP	0.238086685151332
chr1:16587022	1	16587022	7.54673490304e-05	SNP	0.151296580394295
chr1:16587412	1	16587412	6.44062752252e-05	SNP	0.142591466134436
chr1:16587442	1	16587442	2.97189128018e-05	SNP	0.110495795055457
chr1:16588724	1	16588724	0.000153662332029	SNP	0.202308033224795
chr1:16795049	1	16795049	0.000572989981786	SNP	0.299304271190518
chr1:16795514	1	16795514	9.08453622944e-05	SNP	0.162920496151592
chr1:16795691	1	16795691	0.000381201386918	SNP	0.270244883877919
chr1:16853527	1	16853527	0.000824398072494	SNP	0.327680306581812
chr1:16853693	1	16853693	0.000671022806152	SNP	0.31043733674971
chr1:16854294	1	16854294	6.48363954233e-05	SNP	0.142775648468958
chr1:16855081	1	16855081	5.15526498614e-05	SNP	0.130363105767798
chr1:16855891	1	16855891	4.86061692729e-05	SNP	0.127059920586042
chr1:16856450	1	16856450	5.301801426e-05	SNP	0.132024155899355
chr1:16857347	1	16857347	5.3166885272e-05	SNP	0.132024155899355
chr1:16857844	1	16857844	7.01409127444e-05	SNP	0.146655553571607
chr1:16857861	1	16857861	5.4906990763e-05	SNP	0.13470228874886
chr1:16858896	1	16858896	0.000933294537825	SNP	0.337374472633118
chr1:16892479	1	16892479	0.000145050129704	SNP	0.197522934998615
chr1:16892486	1	16892486	0.000271168306145	SNP	0.236526674247303
chr1:16892489	1	16892489	0.000728849987277	SNP	0.319210303161619
chr1:16892511	1	16892511	0.000418524835499	SNP	0.278996417434882
chr1:16892786	1	16892786	3.99911855907e-05	SNP	0.118693397541542
chr1:16892818	1	16892818	0.000832436870271	SNP	0.328031551393848
chr1:16892819	1	16892819	0.000783479491407	SNP	0.323877227789016
chr1:16892830	1	16892830	0.000761780603703	SNP	0.321666495539059
chr1:16892917	1	16892917	0.000519854974723	SNP	0.295355369738851
chr1:16893189	1	16893189	0.000241183450344	SNP	0.226646835637073
chr1:16893291	1	16893291	0.000318707856143	SNP	0.252332551234799
chr1:16893319	1	16893319	0.000246407266419	SNP	0.228056211452703
chr1:16991554	1	16991554	0.000700453226967	SNP	0.315256785825533
chr1:17027908	1	17027908	0.000914758389643	SNP	0.335556474970217
chr1:17145316	1	17145316	0.00063468369259	SNP	0.305535384157674
chr1:17145319	1	17145319	0.000650067283625	SNP	0.307264397719105
chr1:17145419	1	17145419	0.0008251682662	SNP	0.327680306581812
chr1:17155115	1	17155115	0.00090489271155	SNP	0.33495556944501
chr1:17264693	1	17264693	0.000289858927523	SNP	0.243377656685686
chr1:17264699	1	17264699	0.000356507054777	SNP	0.263568477373075
chr1:17264741	1	17264741	3.88722226333e-05	SNP	0.118182474323253
chr1:17264869	1	17264869	3.17123514273e-05	SNP	0.113714268671228
chr1:17292068	1	17292068	0.000651129475905	SNP	0.307448753696616
chr1:17292285	1	17292285	0.000154196241177	SNP	0.20259310704341
chr1:17429554	1	17429554	0.000844406767089	SNP	0.328945970330877
chr1:17429669	1	17429669	0.00084389447765	SNP	0.328945970330877
chr1:17430413	1	17430413	0.000550824254089	SNP	0.298282346596063
chr1:17431025	1	17431025	0.000572876868346	SNP	0.299271449202492
chr1:17431447	1	17431447	0.000934729800455	SNP	0.337391610560969
chr1:17432336	1	17432336	0.000953842573338	SNP	0.339354531497689
chr1:17434068	1	17434068	0.0008890991803	SNP	0.333530537445726
chr1:17434594	1	17434594	0.000285589292801	SNP	0.242260701262619
chr1:17434859	1	17434859	0.000945147427628	SNP	0.338743552061247
chr1:17437062	1	17437062	0.000907753384302	SNP	0.335231174307046
chr1:17787086	1	17787086	0.000719389257974	SNP	0.317701095022658
chr1:17795148	1	17795148	0.000623748402851	SNP	0.30416994282653
chr1:17797210	1	17797210	0.00059329152149	SNP	0.301233454722284
chr1:17799775	1	17799775	3.79162258446e-05	SNP	0.117749863153633
chr1:17813197	1	17813197	1.48421960068e-05	SNP	0.0808273268370789
chr1:17847530	1	17847530	0.000369056701125	SNP	0.26698827749856
chr1:18193985	1	18193985	9.52918987363e-05	SNP	0.166774467938388
chr1:18193995	1	18193995	1.90232750381e-05	SNP	0.0911564944612358
chr1:18194004	1	18194004	5.06124230585e-05	SNP	0.129271594172719
chr1:18194030	1	18194030	0.000121555241709	SNP	0.183403195752662
chr1:18194048	1	18194048	0.000228127601359	SNP	0.222359367109643
chr1:18194062	1	18194062	0.000580069047533	SNP	0.299883364977717
chr1:18194087	1	18194087	7.01768358901e-05	SNP	0.146667541828645
chr1:18194103	1	18194103	0.000579181787858	SNP	0.299775852270949
chr1:18232221	1	18232221	0.000289254769718	SNP	0.243248508440514
chr1:18259616	1	18259616	0.000930261697964	SNP	0.337195069917113
chr1:18385168	1	18385168	0.000224475773066	SNP	0.220987931742435
chr1:18604619	1	18604619	0.000152983535487	SNP	0.201936265878548
chr1:18651746	1	18651746	0.000360721210199	SNP	0.2642516200452
chr1:19333679	1	19333679	0.000905310343936	SNP	0.335036313582468
chr1:19783952	1	19783952	0.000738989268987	SNP	0.32020017401584
chr1:19789264	1	19789264	0.000930839965312	SNP	0.337216116369105
chr1:20289899	1	20289899	0.000525500425049	SNP	0.29611881790139
chr1:20304968	1	20304968	0.000531369137024	SNP	0.2965464721109
chr1:20311336	1	20311336	0.000160827655834	SNP	0.206295332432175
chr1:20329792	1	20329792	7.59630472173e-05	SNP	0.151578303916997
chr1:20442493	1	20442493	0.000967470365529	SNP	0.340826461958717
chr1:20442659	1	20442659	0.000186400403419	SNP	0.214190630759857
chr1:20442778	1	20442778	0.000858049128713	SNP	0.330527554474714
chr1:20442793	1	20442793	0.000501195759681	SNP	0.294030745615647
chr1:20442911	1	20442911	0.000742450173237	SNP	0.320221646987727
chr1:20443576	1	20443576	0.000707475309061	SNP	0.315908530471067
chr1:20443590	1	20443590	9.54795398352e-05	SNP	0.166810291241081
chr1:20443591	1	20443591	9.65034414529e-05	SNP	0.167787270608096
chr1:20443631	1	20443631	0.000223574071716	SNP	0.22061768267716
chr1:20443636	1	20443636	0.00023108794605	SNP	0.223380290412142
chr1:20443638	1	20443638	0.000758578813997	SNP	0.321346586299129
chr1:20443900	1	20443900	0.00059552069751	SNP	0.301315073104248
chr1:20443953	1	20443953	0.000245320867899	SNP	0.227659486557615
chr1:20443971	1	20443971	0.000215900355217	SNP	0.218603562783698
chr1:20444027	1	20444027	0.000604899300652	SNP	0.30223319051582
chr1:20444040	1	20444040	0.000206581109773	SNP	0.216014423558073
chr1:20444045	1	20444045	0.00023827712881	SNP	0.225712378844467
chr1:20444114	1	20444114	0.000551791475334	SNP	0.298282346596063
chr1:20444137	1	20444137	0.000784295236946	SNP	0.323895866805922
chr1:20444182	1	20444182	0.000760701397822	SNP	0.321666495539059
chr1:20444289	1	20444289	0.000265898833186	SNP	0.235379665845707
chr1:20444341	1	20444341	0.000225367045228	SNP	0.221359416697488
chr1:20444431	1	20444431	0.00021575308936	SNP	0.218603562783698
chr1:20444432	1	20444432	0.000723828552605	SNP	0.318244873132806
chr1:20444455	1	20444455	0.000211705748117	SNP	0.217966321211886
chr1:20444507	1	20444507	0.000183040718516	SNP	0.214082729271598
chr1:20444608	1	20444608	0.000821052844356	SNP	0.327641190267006
chr1:20444627	1	20444627	0.000270775120358	SNP	0.236401535366298
chr1:20444643	1	20444643	0.000467271595259	SNP	0.289175762729515
chr1:20444661	1	20444661	0.000864573654786	SNP	0.331115228350726
chr1:20444951	1	20444951	0.000967917160081	SNP	0.340826461958717
chr1:20445143	1	20445143	0.000975638034387	SNP	0.341370639015824
chr1:20445237	1	20445237	0.00090766182877	SNP	0.335231174307046
chr1:20446040	1	20446040	0.000925273751714	SNP	0.33687585876378
chr1:20496637	1	20496637	0.000134246897054	SNP	0.191393855755691
chr1:20498076	1	20498076	0.000411731020702	SNP	0.277846998221543
chr1:20498086	1	20498086	0.0003863804507	SNP	0.27155848394283
chr1:20498142	1	20498142	0.000391504432618	SNP	0.272776210873565
chr1:20498145	1	20498145	0.000386813231076	SNP	0.271586592837371
chr1:20498156	1	20498156	0.000380906402197	SNP	0.270170526358609
chr1:20498403	1	20498403	6.64477241624e-05	SNP	0.144056037458653
chr1:20500372	1	20500372	0.000205687244568	SNP	0.215986270134366
chr1:21208969	1	21208969	0.000156212363129	SNP	0.203727652864564
chr1:21248436	1	21248436	0.000662520452467	SNP	0.308938909884111
chr1:21301217	1	21301217	0.000431992894911	SNP	0.28191251977046
chr1:21335211	1	21335211	0.000496633730306	SNP	0.293036711181454
chr1:21570820	1	21570820	0.000231862371756	SNP	0.223617488914745
chr1:21670033	1	21670033	0.000200677550619	SNP	0.214962862816817
chr1:21671882	1	21671882	0.00057234318394	SNP	0.299200894369812
chr1:21671968	1	21671968	0.00056060671277	SNP	0.298879259979469
chr1:21672557	1	21672557	3.61215805799e-05	SNP	0.117009640527365
chr1:21672731	1	21672731	0.000164233680602	SNP	0.208123864237898
chr1:21673730	1	21673730	0.000517500213052	SNP	0.295355369738851
chr1:21674823	1	21674823	0.000460676801862	SNP	0.287817419172408
chr1:21676326	1	21676326	0.000288275816116	SNP	0.242974508480721
chr1:21676605	1	21676605	0.00052746982033	SNP	0.296274925068565
chr1:21676606	1	21676606	0.000546451914113	SNP	0.298282346596063
chr1:21676657	1	21676657	7.6697505607e-05	SNP	0.151766323983511
chr1:21871624	1	21871624	0.000266736912219	SNP	0.235601037356315
chr1:21872844	1	21872844	0.000893061697615	SNP	0.333674192492165
chr1:22007610	1	22007610	0.000849227544313	SNP	0.329367538325339
chr1:22133398	1	22133398	0.000724804484605	SNP	0.318438741587822
chr1:22133531	1	22133531	0.000722305706776	SNP	0.318186408613326
chr1:22134284	1	22134284	0.000635459510929	SNP	0.305542300380339
chr1:22134360	1	22134360	0.000645879145307	SNP	0.306941009399292
chr1:22135528	1	22135528	0.000785873387605	SNP	0.324098873831802
chr1:22135772	1	22135772	0.000824875229296	SNP	0.327680306581812
chr1:22136047	1	22136047	0.000860172161699	SNP	0.33067547688093
chr1:22136137	1	22136137	0.00080004061456	SNP	0.325144457767782
chr1:22222558	1	22222558	0.000248706857501	SNP	0.228980221548399
chr1:22224115	1	22224115	0.000555115903466	SNP	0.298792501492256
chr1:22243395	1	22243395	0.000453822870257	SNP	0.286178597467203
chr1:22321788	1	22321788	0.000569744641836	SNP	0.299200894369812
chr1:22345379	1	22345379	0.000863825193235	SNP	0.33105117164149
chr1:22374415	1	22374415	0.000359892532552	SNP	0.264193747216783
chr1:22374489	1	22374489	0.000388551968738	SNP	0.271945986899903
chr1:22383730	1	22383730	0.000409876087679	SNP	0.277401878595095
chr1:22415474	1	22415474	9.8605238263e-05	SNP	0.169336915055639
chr1:22415627	1	22415627	0.000358442744069	SNP	0.263910836640713
chr1:22416447	1	22416447	0.000761603330751	SNP	0.321666495539059
chr1:22532630	1	22532630	0.000723378428719	SNP	0.318244873132806
chr1:22631741	1	22631741	0.000650809137189	SNP	0.307448753696616
chr1:22632119	1	22632119	0.000654912872357	SNP	0.308034278544066
chr1:22632120	1	22632120	0.000589232353159	SNP	0.301026841509124
chr1:22632123	1	22632123	0.00018141715147	SNP	0.21401939285372
chr1:22632131	1	22632131	0.000655151695769	SNP	0.308034278544066
chr1:22632484	1	22632484	0.000405343807257	SNP	0.276140855104654
chr1:22633493	1	22633493	0.000528108948632	SNP	0.296336209313636
chr1:22633603	1	22633603	0.00051951654286	SNP	0.295355369738851
chr1:22633781	1	22633781	0.000108414902679	SNP	0.175834113100093
chr1:22920303	1	22920303	0.00018406734097	SNP	0.214082729271598
chr1:22920412	1	22920412	0.000195444562796	SNP	0.214539923717287
chr1:23000489	1	23000489	0.000356820355178	SNP	0.263639438982576
chr1:23137681	1	23137681	0.00041019555124	SNP	0.27748970017243
chr1:23138128	1	23138128	0.000336973211339	SNP	0.258073136456616
chr1:23138168	1	23138168	0.00045929874218	SNP	0.287493773444409
chr1:23138188	1	23138188	0.000322967719268	SNP	0.253511856578215
chr1:23138222	1	23138222	0.000311665173603	SNP	0.2508599869203
chr1:23138228	1	23138228	0.000316226690636	SNP	0.251847454662912
chr1:23139513	1	23139513	0.000580206330961	SNP	0.299883364977717
chr1:23140264	1	23140264	0.000150739263207	SNP	0.200753459566095
chr1:23140986	1	23140986	1.43700263209e-05	SNP	0.0792713645581417
chr1:23141345	1	23141345	0.000320334355576	SNP	0.252711199951044
chr1:23141684	1	23141684	3.83262162821e-05	SNP	0.118016928414029
chr1:23698911	1	23698911	0.000760895315946	SNP	0.321666495539059
chr1:24184159	1	24184159	0.000453445614356	SNP	0.286163531164854
chr1:24184774	1	24184774	0.000674823408933	SNP	0.310979210284441
chr1:24745637	1	24745637	0.000283022651557	SNP	0.241245581904007
chr1:24746773	1	24746773	0.000303172837362	SNP	0.248014923026536
chr1:24746774	1	24746774	0.000299607108394	SNP	0.246862197680756
chr1:24746847	1	24746847	0.000302081970913	SNP	0.247633037364176
chr1:24747109	1	24747109	0.000434965840711	SNP	0.28261322681106
chr1:24747110	1	24747110	0.000476432862299	SNP	0.290171013096492
chr1:24747112	1	24747112	0.00046791107148	SNP	0.289272703819371
chr1:24747526	1	24747526	0.000469023854594	SNP	0.28952961239852
chr1:24757725	1	24757725	0.000322090758264	SNP	0.253490887606687
chr1:25048309	1	25048309	0.000678969575217	SNP	0.311511991575234
chr1:25054119	1	25054119	0.000133346947565	SNP	0.190683021779068
chr1:25054141	1	25054141	0.000137722289374	SNP	0.193795675304168
chr1:25054815	1	25054815	0.000118575773417	SNP	0.181892779330807
chr1:25054891	1	25054891	0.000122779969797	SNP	0.184363138013266
chr1:25054893	1	25054893	0.00018388329793	SNP	0.214082729271598
chr1:25055208	1	25055208	0.000106444719928	SNP	0.174477758974583
chr1:25055426	1	25055426	0.000307196094453	SNP	0.249216856635553
chr1:25055457	1	25055457	0.000761765480948	SNP	0.321666495539059
chr1:25055461	1	25055461	0.000500425429656	SNP	0.293904723193312
chr1:25055737	1	25055737	0.000671630651499	SNP	0.310553009959575
chr1:25055866	1	25055866	7.89496063325e-05	SNP	0.153771848150439
chr1:25055951	1	25055951	0.000977091901626	SNP	0.341447928683065
chr1:25056226	1	25056226	0.000109932485442	SNP	0.177177471644072
chr1:25056238	1	25056238	0.000116808712108	SNP	0.180850633135868
chr1:25056364	1	25056364	0.000107895936611	SNP	0.175470542635423
chr1:25056562	1	25056562	0.000106384320546	SNP	0.174477758974583
chr1:25056638	1	25056638	9.00752153224e-05	SNP	0.162223609508307
chr1:25056771	1	25056771	8.69868353398e-05	SNP	0.160249538787516
chr1:25056773	1	25056773	9.5814188776e-05	SNP	0.167196939184254
chr1:25056846	1	25056846	8.87295821279e-05	SNP	0.161448306920791
chr1:25057357	1	25057357	4.7366510009e-05	SNP	0.125487552965364
chr1:25057443	1	25057443	0.00026579184723	SNP	0.235363464477415
chr1:25057542	1	25057542	0.000100867090348	SNP	0.170467015119736
chr1:25057698	1	25057698	8.50727515374e-05	SNP	0.158887048135049
chr1:25057723	1	25057723	0.00010118760509	SNP	0.170766262250662
chr1:25058176	1	25058176	4.75674664898e-05	SNP	0.125725059519026
chr1:25211701	1	25211701	0.000606178274596	SNP	0.302391002176557
chr1:25323519	1	25323519	0.000113574067353	SNP	0.179601425594851
chr1:25323926	1	25323926	0.000613327963884	SNP	0.303040078640229
chr1:25323980	1	25323980	0.000173086998193	SNP	0.212250157354087
chr1:25324180	1	25324180	0.000645688236915	SNP	0.306941009399292
chr1:25325280	1	25325280	0.000343173424418	SNP	0.259979381396775
chr1:25333660	1	25333660	0.000493283031718	SNP	0.292785362635404
chr1:25333824	1	25333824	0.000656876050751	SNP	0.308326862150687
chr1:25349558	1	25349558	0.000366277796625	SNP	0.266174254048189
chr1:25461223	1	25461223	0.00023772785046	SNP	0.225605095193264
chr1:25462469	1	25462469	0.000274908589987	SNP	0.23828761918428
chr1:25462809	1	25462809	0.000285516247327	SNP	0.242260701262619
chr1:25463273	1	25463273	0.000176676987861	SNP	0.213181290126656
chr1:25464494	1	25464494	0.000892764698944	SNP	0.333674192492165
chr1:25469816	1	25469816	0.00080361251533	SNP	0.325491799244172
chr1:25530398	1	25530398	0.000976531357935	SNP	0.341402143735999
chr1:25719810	1	25719810	0.00045391541679	SNP	0.286178597467203
chr1:26691378	1	26691378	0.000496893457621	SNP	0.293036711181454
chr1:26691383	1	26691383	0.000454104520071	SNP	0.286237183758747
chr1:26691395	1	26691395	0.000582720449802	SNP	0.300035097292281
chr1:26691454	1	26691454	0.000527323330071	SNP	0.296274925068565
chr1:26691478	1	26691478	0.000180970529537	SNP	0.213867520566605
chr1:26691665	1	26691665	0.000952965281881	SNP	0.339313894098286
chr1:26691972	1	26691972	0.000242254241176	SNP	0.226879735919145
chr1:27619233	1	27619233	0.000367310116256	SNP	0.266515588762853
chr1:27621669	1	27621669	8.6799495758e-05	SNP	0.160053026713789
chr1:28040589	1	28040589	0.000690832710863	SNP	0.313507360658197
chr1:28075504	1	28075504	0.000797290494758	SNP	0.324991856548578
chr1:28079770	1	28079770	0.000154352460291	SNP	0.202595385007843
chr1:28079926	1	28079926	0.000517986910935	SNP	0.295355369738851
chr1:28160703	1	28160703	0.000184945549476	SNP	0.214190630759857
chr1:28253096	1	28253096	9.49982452437e-05	SNP	0.166456305644576
chr1:28255608	1	28255608	0.000821728493165	SNP	0.327680306581812
chr1:28283890	1	28283890	5.75729255428e-05	SNP	0.136529363942401
chr1:28284032	1	28284032	0.000115743066176	SNP	0.180738448002136
chr1:28284140	1	28284140	3.62756063983e-05	SNP	0.117058393469595
chr1:28284552	1	28284552	0.000154191115268	SNP	0.20259310704341
chr1:28411722	1	28411722	0.000124070692846	SNP	0.185266311276398
chr1:28438028	1	28438028	0.000670224424317	SNP	0.310304981308703
chr1:28816621	1	28816621	0.000189132691095	SNP	0.214382263896358
chr1:28822098	1	28822098	0.000286049907487	SNP	0.242382091304449
chr1:28822112	1	28822112	5.8197957778e-05	SNP	0.137063142291162
chr1:28822121	1	28822121	0.000220215282011	SNP	0.219817801366981
chr1:28822155	1	28822155	6.04925785605e-05	SNP	0.138914415252012
chr1:28822278	1	28822278	6.5750473912e-05	SNP	0.143204095818025
chr1:28822379	1	28822379	5.2520464504e-05	SNP	0.131571654914939
chr1:28822598	1	28822598	0.000189667726975	SNP	0.214382263896358
chr1:28822870	1	28822870	6.52527831995e-05	SNP	0.142775648468958
chr1:28823154	1	28823154	4.7239374727e-05	SNP	0.125348523868391
chr1:28823273	1	28823273	0.000435970174061	SNP	0.282956318067948
chr1:28823285	1	28823285	6.38404235694e-05	SNP	0.142249259025636
chr1:28823410	1	28823410	0.000221202132675	SNP	0.220174333226031
chr1:28932903	1	28932903	5.86611886401e-05	SNP	0.137540406658265
chr1:28943622	1	28943622	6.67192542089e-05	SNP	0.144289709056107
chr1:28989071	1	28989071	0.000904699246088	SNP	0.33495556944501
chr1:28989378	1	28989378	0.000676420086882	SNP	0.311165649893367
chr1:28989380	1	28989380	0.000664270622954	SNP	0.309308939995294
chr1:28989489	1	28989489	0.000538929535128	SNP	0.297628161011475
chr1:28989594	1	28989594	0.000658586552451	SNP	0.308715496558309
chr1:29227100	1	29227100	0.000777547704066	SNP	0.323194707640132
chr1:29227123	1	29227123	0.000409003892455	SNP	0.277087195744898
chr1:29227825	1	29227825	0.000230245832779	SNP	0.223166295158941
chr1:29227840	1	29227840	0.000350916445688	SNP	0.262371291537822
chr1:29227842	1	29227842	0.000223253754673	SNP	0.220594166492954
chr1:29227893	1	29227893	0.000411341894222	SNP	0.27781736553254
chr1:29228288	1	29228288	8.77509617906e-05	SNP	0.160591355761301
chr1:29228290	1	29228290	0.000124652208419	SNP	0.18553625583478
chr1:29736977	1	29736977	0.00026236384031	SNP	0.234419010711172
chr1:29811896	1	29811896	0.000953679532018	SNP	0.339342814240807
chr1:29812726	1	29812726	0.000985900882838	SNP	0.342330773812827
chr1:29816823	1	29816823	4.86482018726e-05	SNP	0.127111314698112
chr1:29818630	1	29818630	4.98027852119e-05	SNP	0.128328130234339
chr1:29838375	1	29838375	0.000143264052784	SNP	0.196480522176944
chr1:29838376	1	29838376	0.000170478274882	SNP	0.211235688365993
chr1:29848640	1	29848640	0.000222701609192	SNP	0.220344175658966
chr1:29848675	1	29848675	0.000672044580107	SNP	0.310612330700763
chr1:29848725	1	29848725	0.000551939362279	SNP	0.298282346596063
chr1:29848729	1	29848729	0.000585926609495	SNP	0.300599231131022
chr1:29848730	1	29848730	0.00057540955439	SNP	0.29951682951792
chr1:29848797	1	29848797	0.000247083350828	SNP	0.228347705070216
chr1:29848851	1	29848851	0.000262371852693	SNP	0.234419010711172
chr1:29848884	1	29848884	0.000259788735448	SNP	0.23354842521021
chr1:29850714	1	29850714	0.000317123910338	SNP	0.251847454662912
chr1:30013751	1	30013751	0.000282302069678	SNP	0.241076680211026
chr1:30260898	1	30260898	0.000909438455226	SNP	0.335306211515346
chr1:30328930	1	30328930	4.39864364734e-05	SNP	0.12171905842637
chr1:30920126	1	30920126	0.000939334305419	SNP	0.338026791652999
chr1:30920257	1	30920257	0.000304852020745	SNP	0.248627585857731
chr1:31524790	1	31524790	0.000170376121296	SNP	0.211235688365993
chr1:31992899	1	31992899	0.000496413321435	SNP	0.293036711181454
chr1:32051197	1	32051197	0.000862806385588	SNP	0.33105117164149
chr1:32071192	1	32071192	0.000547859997798	SNP	0.298282346596063
chr1:32084079	1	32084079	0.000591760856911	SNP	0.301167084896552
chr1:32119006	1	32119006	0.000996303277317	SNP	0.343046248478865
chr1:32165759	1	32165759	0.000325152494664	SNP	0.254341326325031
chr1:32581547	1	32581547	0.000958568524416	SNP	0.339789960435395
chr1:33570399	1	33570399	0.000803089648051	SNP	0.325491799244172
chr1:33571224	1	33571224	0.000913815087089	SNP	0.335485672064674
chr1:33708458	1	33708458	0.0007710718597	SNP	0.322649745755185
chr1:33752207	1	33752207	0.000447298368848	SNP	0.284867805166441
chr1:34050453	1	34050453	0.000166422258232	SNP	0.209344637555789
chr1:34096509	1	34096509	0.000668701244233	SNP	0.310037489230634
chr1:34098591	1	34098591	0.000749491777413	SNP	0.320758839827935
chr1:34102715	1	34102715	0.000667058108443	SNP	0.309734609113381
chr1:34102716	1	34102716	0.00063826340864	SNP	0.305929487226179
chr1:34104256	1	34104256	0.000406763508667	SNP	0.276389496164058
chr1:34726226	1	34726226	0.000334888097473	SNP	0.257071617828011
chr1:34745695	1	34745695	0.000972879987684	SNP	0.341077339964907
chr1:34874070	1	34874070	0.000867073738224	SNP	0.331472600281645
chr1:35304534	1	35304534	0.000405710510033	SNP	0.276255443017888
chr1:35304694	1	35304694	0.000740264409598	SNP	0.320221646987727
chr1:35304911	1	35304911	0.000439275440461	SNP	0.283232825700835
chr1:35305645	1	35305645	0.000378745292949	SNP	0.269630635841033
chr1:35306283	1	35306283	0.000461847666632	SNP	0.288218365452994
chr1:35306446	1	35306446	0.000307316672503	SNP	0.2492325187349
chr1:35306502	1	35306502	0.000426115503261	SNP	0.280826745188019
chr1:35306597	1	35306597	5.83348992867e-05	SNP	0.137242350168209
chr1:35307430	1	35307430	0.000392279296683	SNP	0.27292984330827
chr1:35307529	1	35307529	0.000456597622904	SNP	0.286957793808599
chr1:35307687	1	35307687	0.000417435805352	SNP	0.278769981570848
chr1:35308440	1	35308440	0.000440944441696	SNP	0.2836185239688
chr1:35308499	1	35308499	0.000442773867826	SNP	0.284007431650746
chr1:35308732	1	35308732	0.000742647866429	SNP	0.320221646987727
chr1:35308738	1	35308738	0.000407801854765	SNP	0.276757901625322
chr1:35309299	1	35309299	0.00039267409572	SNP	0.27292984330827
chr1:35309594	1	35309594	0.000400727765112	SNP	0.274887285532177
chr1:35316922	1	35316922	0.000452140076045	SNP	0.285998394242068
chr1:35338868	1	35338868	0.000507938908405	SNP	0.294735781557894
chr1:35339015	1	35339015	0.000474200212016	SNP	0.289819862560086
chr1:35365504	1	35365504	0.000419076609468	SNP	0.279114165906902
chr1:35365513	1	35365513	0.000453291574541	SNP	0.286148995839559
chr1:35366056	1	35366056	0.000495256618239	SNP	0.292796323084748
chr1:35366644	1	35366644	0.000464824585313	SNP	0.288774250622033
chr1:35367625	1	35367625	0.00045881262632	SNP	0.287430133172043
chr1:35377196	1	35377196	0.000312250188008	SNP	0.250889190377723
chr1:35377211	1	35377211	0.000110029193117	SNP	0.177177471644072
chr1:35750709	1	35750709	0.000789598020793	SNP	0.324469584229596
chr1:35785225	1	35785225	0.000948891611875	SNP	0.339098688832374
chr1:36242231	1	36242231	6.13538370576e-05	SNP	0.139974158308248
chr1:36565681	1	36565681	0.000672876569123	SNP	0.31072615955251
chr1:36721110	1	36721110	0.000985157405734	SNP	0.342330773812827
chr1:36723593	1	36723593	0.000904418135386	SNP	0.33495556944501
chr1:36725018	1	36725018	0.000723702083106	SNP	0.318244873132806
chr1:36743964	1	36743964	0.000379722429854	SNP	0.26990660338033
chr1:36743974	1	36743974	6.89030922465e-05	SNP	0.145486887223849
chr1:36821227	1	36821227	0.000940867100737	SNP	0.338227056694089
chr1:37167278	1	37167278	0.000520460803024	SNP	0.29548894017638
chr1:37271776	1	37271776	0.000951522586893	SNP	0.339244561128495
chr1:37353987	1	37353987	0.000172684353927	SNP	0.212092636766199
chr1:37381090	1	37381090	0.000918884572736	SNP	0.336205551961161
chr1:37392215	1	37392215	0.000904787647428	SNP	0.33495556944501
chr1:37609903	1	37609903	0.000206497416727	SNP	0.216014423558073
chr1:37609983	1	37609983	0.000261179606259	SNP	0.233888653427628
chr1:37610075	1	37610075	9.87726345848e-05	SNP	0.169526565790982
chr1:37610101	1	37610101	0.00011590575009	SNP	0.180738448002136
chr1:37610432	1	37610432	0.000112129591399	SNP	0.178502782219847
chr1:37610801	1	37610801	0.0001619755318	SNP	0.206934307545866
chr1:37610819	1	37610819	0.000154576235168	SNP	0.202774146181381
chr1:37611669	1	37611669	0.000194437212776	SNP	0.214539923717287
chr1:37611834	1	37611834	8.14656012251e-05	SNP	0.155772912838868
chr1:37612258	1	37612258	9.10563209818e-05	SNP	0.162949040031652
chr1:37612765	1	37612765	7.92408127976e-05	SNP	0.153936063264996
chr1:37612930	1	37612930	8.2339659133e-05	SNP	0.156333386175066
chr1:37613263	1	37613263	0.000121746876619	SNP	0.183552751683396
chr1:37614268	1	37614268	7.54422646881e-05	SNP	0.151296580394295
chr1:37614856	1	37614856	8.48622269818e-05	SNP	0.158547941860821
chr1:37615056	1	37615056	3.72986630312e-06	SNP	0.0378805716633162
chr1:37625052	1	37625052	0.000952754404734	SNP	0.339313894098286
chr1:37625143	1	37625143	0.000429161461958	SNP	0.281381684855133
chr1:37793061	1	37793061	0.000334012421454	SNP	0.256730513098927
chr1:37793145	1	37793145	0.000328360293061	SNP	0.255102945247074
chr1:38202771	1	38202771	0.000244683709825	SNP	0.227488230079608
chr1:38203587	1	38203587	0.000520521596825	SNP	0.295495270187968
chr1:38208467	1	38208467	5.49811759961e-05	SNP	0.13470228874886
chr1:38208516	1	38208516	6.04805709275e-05	SNP	0.138914415252012
chr1:38452741	1	38452741	0.000360162739595	SNP	0.264193747216783
chr1:38454366	1	38454366	0.000316653334029	SNP	0.251847454662912
chr1:38454368	1	38454368	0.000278812824541	SNP	0.239682266075599
chr1:38454372	1	38454372	0.000546726822951	SNP	0.298282346596063
chr1:38454601	1	38454601	0.00082475235169	SNP	0.327680306581812
chr1:38467402	1	38467402	0.00095798177485	SNP	0.339736302377104
chr1:38740910	1	38740910	0.00011273098423	SNP	0.178981471160369
chr1:38740917	1	38740917	8.43920044431e-05	SNP	0.158261251213102
chr1:38740919	1	38740919	0.000122521249322	SNP	0.184160483207231
chr1:39004702	1	39004702	0.00072741875671	SNP	0.318857709565009
chr1:39010886	1	39010886	0.000773262368676	SNP	0.322772964071216
chr1:39010947	1	39010947	0.000709540313085	SNP	0.316263561670077
chr1:39011026	1	39011026	0.000724289287351	SNP	0.318358540599476
chr1:39011656	1	39011656	0.000444864132465	SNP	0.284418555234272
chr1:39012020	1	39012020	6.57494973398e-05	SNP	0.143204095818025
chr1:39012063	1	39012063	0.00018289164308	SNP	0.21401939285372
chr1:39012590	1	39012590	0.000309287722091	SNP	0.250046246077855
chr1:39013096	1	39013096	4.70469933687e-05	SNP	0.125015560119612
chr1:39013101	1	39013101	4.64128010797e-05	SNP	0.124329429280032
chr1:39014079	1	39014079	0.000469482083612	SNP	0.289628497867404
chr1:39014084	1	39014084	0.000533633859124	SNP	0.296851713140594
chr1:39015138	1	39015138	0.000202140107658	SNP	0.215156419957388
chr1:39016556	1	39016556	0.000860399617968	SNP	0.33067547688093
chr1:39016795	1	39016795	0.000486075734772	SNP	0.291451392496433
chr1:39016845	1	39016845	0.000850934546045	SNP	0.329535724759093
chr1:39630358	1	39630358	0.000271344035729	SNP	0.236541301873971
chr1:39630412	1	39630412	0.000151161286484	SNP	0.201105901291387
chr1:39630429	1	39630429	0.000125601419918	SNP	0.186343324747871
chr1:39630443	1	39630443	0.00035017190514	SNP	0.262304361648504
chr1:39630447	1	39630447	0.000131942941212	SNP	0.189928816583045
chr1:39630907	1	39630907	0.000649715692936	SNP	0.307217891708402
chr1:39630979	1	39630979	0.000608084105949	SNP	0.30257989588209
chr1:39631013	1	39631013	0.000983711792762	SNP	0.342165069871658
chr1:39631217	1	39631217	0.000933566969162	SNP	0.337388262347999
chr1:39631339	1	39631339	0.000285217821666	SNP	0.242214876755567
chr1:39631343	1	39631343	0.000176564717743	SNP	0.213181290126656
chr1:39631353	1	39631353	0.000529443967547	SNP	0.296535968467016
chr1:39631372	1	39631372	0.000174998748869	SNP	0.212964894273732
chr1:39631654	1	39631654	0.000176279629574	SNP	0.213090603878281
chr1:39631663	1	39631663	0.000194973606989	SNP	0.214539923717287
chr1:39631676	1	39631676	0.00018132137291	SNP	0.214013044760202
chr1:39631694	1	39631694	0.000158592860829	SNP	0.204812821471518
chr1:39632895	1	39632895	0.000115254974239	SNP	0.180313962035381
chr1:39632932	1	39632932	0.000643505804068	SNP	0.306664904236617
chr1:39632938	1	39632938	0.000107300386388	SNP	0.174920906272535
chr1:39633072	1	39633072	5.80529934097e-05	SNP	0.137063142291162
chr1:39633121	1	39633121	6.57326140173e-07	SNP	0.0199164123211155
chr1:39633125	1	39633125	0.000168805416134	SNP	0.210465152754329
chr1:39633212	1	39633212	0.000182303738413	SNP	0.21401939285372
chr1:39633256	1	39633256	0.00019305217407	SNP	0.214539923717287
chr1:39633287	1	39633287	0.000196812454602	SNP	0.214539923717287
chr1:39633293	1	39633293	0.00020339064408	SNP	0.215299540662779
chr1:39633400	1	39633400	0.000207835181055	SNP	0.216498319709079
chr1:39633480	1	39633480	0.000261754367859	SNP	0.234049542323399
chr1:40039379	1	40039379	0.000252195900049	SNP	0.230694600817575
chr1:40266378	1	40266378	0.000806110832202	SNP	0.325831158846049
chr1:40293376	1	40293376	0.000637319330193	SNP	0.305782725608026
chr1:40352070	1	40352070	0.000183209756708	SNP	0.214082729271598
chr1:40352074	1	40352074	4.68793817476e-07	SNP	0.0160366201479994
chr1:40372753	1	40372753	0.000952471227467	SNP	0.339313894098286
chr1:40496307	1	40496307	0.000723065672429	SNP	0.318244873132806
chr1:40672293	1	40672293	0.000912887185921	SNP	0.335458493151201
chr1:40719752	1	40719752	0.000347250718753	SNP	0.261608222178969
chr1:41116599	1	41116599	0.000611669419997	SNP	0.302831485861632
chr1:41295956	1	41295956	0.00087846598514	SNP	0.332880466427782
chr1:41311951	1	41311951	0.000978919320062	SNP	0.341565144316072
chr1:41312897	1	41312897	0.000714720395213	SNP	0.317097881711497
chr1:41592429	1	41592429	3.74091663842e-06	SNP	0.0378805716633162
chr1:41592456	1	41592456	6.43932174938e-06	SNP	0.0522101834898273
chr1:41592568	1	41592568	0.00088563007627	SNP	0.333426951820817
chr1:41592581	1	41592581	5.71512048826e-06	SNP	0.0483894048786334
chr1:41593002	1	41593002	2.42288698474e-06	SNP	0.0308153793961279
chr1:41593012	1	41593012	2.05724419286e-06	SNP	0.0299524654153101
chr1:41593088	1	41593088	6.08702938943e-06	SNP	0.0504616177602405
chr1:41593439	1	41593439	7.97586205277e-05	SNP	0.154437934994774
chr1:41593811	1	41593811	0.00048504872062	SNP	0.291324995230842
chr1:41801412	1	41801412	0.000931050534369	SNP	0.337216116369105
chr1:41802943	1	41802943	0.000506752829632	SNP	0.294475538649838
chr1:41803424	1	41803424	0.000488735441406	SNP	0.291899375631961
chr1:41804190	1	41804190	0.00040223191672	SNP	0.275287995548086
chr1:41807555	1	41807555	0.000162088754313	SNP	0.206934307545866
chr1:41808575	1	41808575	0.000426607503728	SNP	0.280906373044208
chr1:41808598	1	41808598	0.000387721923625	SNP	0.271731164430931
chr1:41808867	1	41808867	0.000276825571051	SNP	0.239030709426287
chr1:41808997	1	41808997	0.000921031828477	SNP	0.336431486871365
chr1:41810286	1	41810286	0.000376194707573	SNP	0.269074399690342
chr1:41810305	1	41810305	0.000793785557568	SNP	0.324661565713041
chr1:41810426	1	41810426	0.000518780064588	SNP	0.295355369738851
chr1:41882628	1	41882628	0.000966126959337	SNP	0.340730392527889
chr1:42011238	1	42011238	0.000658084493648	SNP	0.308683617546199
chr1:42011299	1	42011299	0.000951148436826	SNP	0.339244561128495
chr1:42011313	1	42011313	0.000510746942372	SNP	0.29501085376259
chr1:42011450	1	42011450	0.000737670635997	SNP	0.320098451074934
chr1:42011765	1	42011765	0.000830016967674	SNP	0.327884037748253
chr1:42012002	1	42012002	0.000960960441735	SNP	0.340164394697081
chr1:42012136	1	42012136	0.000919884741272	SNP	0.336343217822196
chr1:42012200	1	42012200	0.000607705612463	SNP	0.30257989588209
chr1:42014566	1	42014566	0.000823876056744	SNP	0.327680306581812
chr1:42015967	1	42015967	0.000928264330451	SNP	0.337091135372978
chr1:42016183	1	42016183	0.000300294739081	SNP	0.246901679649141
chr1:42016215	1	42016215	0.00015327783659	SNP	0.202069991191794
chr1:42016450	1	42016450	0.000338880089448	SNP	0.258701373217352
chr1:42016567	1	42016567	0.000346999919842	SNP	0.261479397630154
chr1:42329139	1	42329139	0.000368148775813	SNP	0.266681302319883
chr1:42435594	1	42435594	0.000351900123937	SNP	0.262407654137226
chr1:42440426	1	42440426	0.000512811959038	SNP	0.295192506307398
chr1:42441875	1	42441875	0.000592036586538	SNP	0.301167084896552
chr1:42442509	1	42442509	0.0001766652896	SNP	0.213181290126656
chr1:42442582	1	42442582	0.000548990912735	SNP	0.298282346596063
chr1:42442584	1	42442584	0.000417897774958	SNP	0.278826107044935
chr1:42442601	1	42442601	0.000556097368356	SNP	0.298792501492256
chr1:42442853	1	42442853	5.57889193909e-05	SNP	0.135006448089239
chr1:42443052	1	42443052	0.000266120751952	SNP	0.23542035287622
chr1:42443085	1	42443085	0.000350110087912	SNP	0.262304361648504
chr1:42443955	1	42443955	0.000978514220392	SNP	0.341565144316072
chr1:42444199	1	42444199	0.00043837929516	SNP	0.28308142358595
chr1:42444209	1	42444209	0.000668401925722	SNP	0.310037489230634
chr1:42444223	1	42444223	0.000446834896307	SNP	0.284852436830855
chr1:42445288	1	42445288	0.000609625406301	SNP	0.302764697498944
chr1:42445400	1	42445400	0.000588974510837	SNP	0.301018964965102
chr1:42445928	1	42445928	0.000772420091789	SNP	0.322772964071216
chr1:42446273	1	42446273	0.000811354117493	SNP	0.326153485836824
chr1:42446658	1	42446658	8.35256753033e-05	SNP	0.157585851363488
chr1:42447640	1	42447640	1.73125051836e-05	SNP	0.0875411926528586
chr1:42447678	1	42447678	0.000376104303646	SNP	0.269069946156365
chr1:42447813	1	42447813	6.84987880963e-05	SNP	0.145088954261904
chr1:42448479	1	42448479	0.000388306404601	SNP	0.27191667632977
chr1:42448828	1	42448828	0.000546680223049	SNP	0.298282346596063
chr1:42448865	1	42448865	0.000471784102724	SNP	0.289800302062683
chr1:42449097	1	42449097	0.000493559045232	SNP	0.292785362635404
chr1:42450394	1	42450394	1.3947146745e-05	SNP	0.0780232358082881
chr1:42450584	1	42450584	0.000382905128136	SNP	0.270711998087268
chr1:42450879	1	42450879	0.000572016431774	SNP	0.299200894369812
chr1:42451116	1	42451116	0.000367429408706	SNP	0.266515588762853
chr1:42451716	1	42451716	0.000447813898659	SNP	0.285018654481646
chr1:42452916	1	42452916	1.63298284243e-05	SNP	0.0853371456986569
chr1:42453867	1	42453867	2.05836645704e-06	SNP	0.0299524654153101
chr1:42454460	1	42454460	8.93870042143e-06	SNP	0.0612963863828931
chr1:42455252	1	42455252	0.000120778749199	SNP	0.182889921622211
chr1:42455410	1	42455410	0.000267947670514	SNP	0.235651305924533
chr1:42456813	1	42456813	0.000188266920552	SNP	0.214224685602308
chr1:42457091	1	42457091	0.000399485975869	SNP	0.274475069492157
chr1:42457207	1	42457207	0.000751630394871	SNP	0.320940392326212
chr1:42501893	1	42501893	0.000118776064186	SNP	0.181993476926038
chr1:42501894	1	42501894	0.000107040287008	SNP	0.17476661987621
chr1:42501941	1	42501941	0.00017495530041	SNP	0.212964894273732
chr1:42642447	1	42642447	0.000908695631167	SNP	0.335306211515346
chr1:43153962	1	43153962	0.000574455351727	SNP	0.299440700014021
chr1:43196623	1	43196623	6.16137163762e-05	SNP	0.140192498808774
chr1:43214339	1	43214339	0.000148804314386	SNP	0.200252223224416
chr1:43242586	1	43242586	0.000448138335794	SNP	0.285042272219649
chr1:43324599	1	43324599	0.00022031959733	SNP	0.219885053496433
chr1:43324670	1	43324670	0.000209186075806	SNP	0.21692074918071
chr1:43324802	1	43324802	0.000734191031036	SNP	0.319704420868792
chr1:43324831	1	43324831	0.000124969243806	SNP	0.185775863347676
chr1:43325137	1	43325137	0.000128893348268	SNP	0.188502151502377
chr1:43325138	1	43325138	0.000134066070005	SNP	0.191240746538504
chr1:43325212	1	43325212	0.000135097492053	SNP	0.191962829029619
chr1:43683531	1	43683531	0.000613814260539	SNP	0.303040078640229
chr1:43778928	1	43778928	0.000587456715876	SNP	0.300735840150026
chr1:43887001	1	43887001	0.000822783672716	SNP	0.327680306581812
chr1:43979135	1	43979135	0.000410346912977	SNP	0.27748970017243
chr1:43998049	1	43998049	0.000258318774783	SNP	0.23303682160469
chr1:43998958	1	43998958	0.000140412113045	SNP	0.194990439399873
chr1:43999183	1	43999183	0.000494177637875	SNP	0.292785362635404
chr1:43999307	1	43999307	0.000151816381896	SNP	0.201302536317109
chr1:43999342	1	43999342	6.97519911458e-05	SNP	0.146398328098624
chr1:43999508	1	43999508	9.92501471127e-05	SNP	0.169628320940383
chr1:43999524	1	43999524	0.000104560406735	SNP	0.173313372793962
chr1:43999534	1	43999534	5.57127013634e-05	SNP	0.135006448089239
chr1:43999581	1	43999581	0.000147849624153	SNP	0.199667107928993
chr1:43999585	1	43999585	0.00025386585151	SNP	0.23134581031539
chr1:43999641	1	43999641	0.000114173571223	SNP	0.179912734718908
chr1:43999656	1	43999656	0.000190276430057	SNP	0.214382263896358
chr1:43999672	1	43999672	9.37389716199e-05	SNP	0.165124763308055
chr1:43999741	1	43999741	0.000356466482897	SNP	0.263568477373075
chr1:44000189	1	44000189	8.83084748089e-05	SNP	0.161019909814795
chr1:44000347	1	44000347	0.000848579139609	SNP	0.32928770794764
chr1:44005431	1	44005431	0.000764365214692	SNP	0.322002711385973
chr1:44008282	1	44008282	0.000548017564173	SNP	0.298282346596063
chr1:44008500	1	44008500	0.000573557818045	SNP	0.299402380407092
chr1:44008506	1	44008506	0.000873537316327	SNP	0.332289878990212
chr1:44027772	1	44027772	0.000115682539471	SNP	0.180738448002136
chr1:44029829	1	44029829	0.000427912714625	SNP	0.281113555186533
chr1:44041503	1	44041503	0.000560254026378	SNP	0.298879259979469
chr1:44041891	1	44041891	0.000232028287301	SNP	0.223657871533545
chr1:44041908	1	44041908	0.000215099254267	SNP	0.218491769185766
chr1:44041943	1	44041943	0.000302005780042	SNP	0.247604680190063
chr1:44041962	1	44041962	0.000288763825451	SNP	0.243144819084875
chr1:44042056	1	44042056	0.000126253757729	SNP	0.186917486712609
chr1:44042897	1	44042897	0.000623011336279	SNP	0.304054233629857
chr1:44042909	1	44042909	0.000608040458477	SNP	0.30257989588209
chr1:44209285	1	44209285	0.00038799340141	SNP	0.271811204592205
chr1:44534682	1	44534682	0.000914094420223	SNP	0.335485672064674
chr1:44576057	1	44576057	0.000409934437107	SNP	0.277401878595095
chr1:44588852	1	44588852	0.000983161288745	SNP	0.342108979790771
chr1:44592520	1	44592520	6.67636076879e-05	SNP	0.144296592568411
chr1:44609706	1	44609706	0.000931937979888	SNP	0.337278234909092
chr1:45205596	1	45205596	7.31195273946e-06	SNP	0.0562991128280905
chr1:45205735	1	45205735	1.22895956747e-05	SNP	0.07278665282586
chr1:45205930	1	45205930	6.53835154717e-05	SNP	0.142775648468958
chr1:45205940	1	45205940	3.24869632468e-05	SNP	0.114150002748077
chr1:45614667	1	45614667	3.47843338975e-05	SNP	0.116215927551745
chr1:45614813	1	45614813	0.000855764813139	SNP	0.33015882529923
chr1:45614890	1	45614890	0.000292697807699	SNP	0.244417328956913
chr1:45614895	1	45614895	5.74407963565e-06	SNP	0.0484966288485992
chr1:45615086	1	45615086	0.000352122517255	SNP	0.262407654137226
chr1:45621194	1	45621194	0.00013304012172	SNP	0.190632242413647
chr1:45621367	1	45621367	0.000890328562547	SNP	0.333592258098267
chr1:45621418	1	45621418	0.000746756070732	SNP	0.320628227236935
chr1:45636964	1	45636964	0.000855096757839	SNP	0.33004386233726
chr1:45663905	1	45663905	0.000275515924625	SNP	0.238574075965725
chr1:45860271	1	45860271	0.000618903476759	SNP	0.303354792068377
chr1:45888424	1	45888424	0.000829537577945	SNP	0.327884037748253
chr1:45901085	1	45901085	0.000493655946329	SNP	0.292785362635404
chr1:45925258	1	45925258	0.000442037611452	SNP	0.283972054132123
chr1:45925266	1	45925266	0.000647364815153	SNP	0.307155743742674
chr1:45925331	1	45925331	0.00046034864748	SNP	0.287817419172408
chr1:45925347	1	45925347	0.000377099431168	SNP	0.269332291095248
chr1:45967509	1	45967509	0.000174122392861	SNP	0.21259851268016
chr1:45967732	1	45967732	0.000229398129535	SNP	0.222831954604084
chr1:46185382	1	46185382	0.00099497910958	SNP	0.342963544972599
chr1:46229679	1	46229679	0.000514450136032	SNP	0.295192506307398
chr1:46280539	1	46280539	8.58195879787e-05	SNP	0.159359982538194
chr1:46622162	1	46622162	0.000649748274972	SNP	0.307217891708402
chr1:46708936	1	46708936	0.000687791679484	SNP	0.312955134476193
chr1:47033442	1	47033442	0.000801299946058	SNP	0.325257434554752
chr1:47166076	1	47166076	0.000162433854391	SNP	0.207060381127757
chr1:47197974	1	47197974	0.000409425245059	SNP	0.277277971597935
chr1:47202598	1	47202598	0.000138922820924	SNP	0.194550746874057
chr1:47246989	1	47246989	0.000498593904938	SNP	0.293284918656769
chr1:47249322	1	47249322	0.000150493519803	SNP	0.200666016315334
chr1:47249323	1	47249323	0.00014728997232	SNP	0.199296390764283
chr1:47266737	1	47266737	4.13295746461e-06	SNP	0.0403400925617617
chr1:47270357	1	47270357	0.000904239020267	SNP	0.33495556944501
chr1:47271648	1	47271648	0.000644166811495	SNP	0.30678776840715
chr1:47272064	1	47272064	0.00066877503562	SNP	0.310037489230634
chr1:47272348	1	47272348	0.000656427671876	SNP	0.308274884373096
chr1:47272675	1	47272675	0.000563590133654	SNP	0.299051498349743
chr1:47272825	1	47272825	0.000786373114948	SNP	0.32411555201946
chr1:47273422	1	47273422	0.000579814703793	SNP	0.299883364977717
chr1:47275229	1	47275229	0.000625565523774	SNP	0.304533218694816
chr1:47355914	1	47355914	0.000192013337008	SNP	0.214537828766842
chr1:47484052	1	47484052	0.000882890933958	SNP	0.333323359385346
chr1:47620658	1	47620658	0.000367020883381	SNP	0.266414058760131
chr1:47831942	1	47831942	0.000755280467018	SNP	0.321069014509486
chr1:47856656	1	47856656	0.000789932616671	SNP	0.324469584229596
chr1:47882710	1	47882710	6.30803663795e-05	SNP	0.141515987212933
chr1:48050192	1	48050192	0.000527799970413	SNP	0.296298764019287
chr1:48442504	1	48442504	3.05718237596e-05	SNP	0.112167096576621
chr1:48442513	1	48442513	3.37354465841e-05	SNP	0.115735661884383
chr1:48442514	1	48442514	2.42792742841e-05	SNP	0.102105524351363
chr1:48442804	1	48442804	9.87629727895e-05	SNP	0.169526565790982
chr1:48443589	1	48443589	2.14353932783e-06	SNP	0.0299524654153101
chr1:48443853	1	48443853	1.6293109604e-05	SNP	0.0853371456986569
chr1:48444102	1	48444102	1.47675177455e-05	SNP	0.0808273268370789
chr1:48445553	1	48445553	1.73099939927e-05	SNP	0.0875411926528586
chr1:48447213	1	48447213	1.69765210107e-05	SNP	0.0869769608080989
chr1:48448183	1	48448183	2.3020782377e-06	SNP	0.0303530330343281
chr1:48449438	1	48449438	1.67664672162e-06	SNP	0.0293499767003076
chr1:48449851	1	48449851	1.52696884953e-05	SNP	0.0820846781912619
chr1:48450100	1	48450100	7.52901453172e-06	SNP	0.0568392839587163
chr1:48450914	1	48450914	7.60046222797e-06	SNP	0.0569770182499061
chr1:48451224	1	48451224	2.29796550928e-06	SNP	0.0303530330343281
chr1:48451592	1	48451592	2.69744277239e-06	SNP	0.0319681763208345
chr1:48451894	1	48451894	1.7050474443e-05	SNP	0.0871175807633846
chr1:48452736	1	48452736	1.63234297237e-05	SNP	0.0853371456986569
chr1:48453157	1	48453157	2.48575756146e-05	SNP	0.103106746552976
chr1:48453782	1	48453782	3.90720311519e-05	SNP	0.118182474323253
chr1:48454026	1	48454026	0.000179801523478	SNP	0.213788054230248
chr1:48509061	1	48509061	0.000255805946448	SNP	0.231929568814593
chr1:48509062	1	48509062	0.000264279575521	SNP	0.235044530368242
chr1:48509067	1	48509067	0.000666246582629	SNP	0.309665610655397
chr1:48509093	1	48509093	0.000611224417377	SNP	0.302824166005133
chr1:48509094	1	48509094	0.000686313801336	SNP	0.312655822054932
chr1:48694882	1	48694882	0.000860839879552	SNP	0.330703690599262
chr1:48694883	1	48694883	0.000865975770771	SNP	0.331329499510617
chr1:48778493	1	48778493	0.000999714698163	SNP	0.343432312871925
chr1:48967734	1	48967734	0.000751731385796	SNP	0.320940392326212
chr1:48967792	1	48967792	0.000675203502542	SNP	0.310979210284441
chr1:48967800	1	48967800	0.000415043653436	SNP	0.278290671481576
chr1:48967812	1	48967812	0.000116277493387	SNP	0.180738448002136
chr1:48967817	1	48967817	2.15071632914e-06	SNP	0.0299524654153101
chr1:48967820	1	48967820	0.000791678410723	SNP	0.324469584229596
chr1:48967861	1	48967861	0.000710547642034	SNP	0.316354848169461
chr1:49013434	1	49013434	0.00041238689841	SNP	0.277846998221543
chr1:49013547	1	49013547	0.000391302850798	SNP	0.27274074336445
chr1:49013609	1	49013609	0.000590722337022	SNP	0.301117364407921
chr1:49015884	1	49015884	0.000368150707232	SNP	0.266681302319883
chr1:49435133	1	49435133	0.000188078183262	SNP	0.214190630759857
chr1:49435975	1	49435975	1.0543138253e-05	SNP	0.0665485234418048
chr1:49654305	1	49654305	0.00016369301035	SNP	0.207769865523864
chr1:49721332	1	49721332	0.000312463610166	SNP	0.25091240350725
chr1:49721557	1	49721557	0.000203088001332	SNP	0.215183066721251
chr1:49728563	1	49728563	0.00061003057974	SNP	0.302824166005133
chr1:49779143	1	49779143	6.73183457904e-05	SNP	0.144724320550634
chr1:49788274	1	49788274	0.00073424551932	SNP	0.319704420868792
chr1:49801076	1	49801076	8.08656113604e-05	SNP	0.155168047700514
chr1:49801098	1	49801098	0.000174326870313	SNP	0.212748059734612
chr1:49801389	1	49801389	0.000214217564197	SNP	0.21820462222195
chr1:50108795	1	50108795	0.000985785018543	SNP	0.342330773812827
chr1:50135325	1	50135325	0.000749187648911	SNP	0.320758839827935
chr1:50136382	1	50136382	0.000800311182726	SNP	0.325144457767782
chr1:50138619	1	50138619	0.000493158151039	SNP	0.292785362635404
chr1:50139170	1	50139170	0.000326367482837	SNP	0.254508292617432
chr1:50139605	1	50139605	2.4604303784e-05	SNP	0.102660362482809
chr1:50139610	1	50139610	0.000350506608468	SNP	0.262304361648504
chr1:50140821	1	50140821	0.000410624410643	SNP	0.277510084480458
chr1:50140832	1	50140832	0.000340566558643	SNP	0.259157871556831
chr1:50140876	1	50140876	0.000755506948787	SNP	0.321120683413524
chr1:50141634	1	50141634	0.000279090161339	SNP	0.239790087575372
chr1:50141635	1	50141635	1.92357506935e-05	SNP	0.0916217047975797
chr1:50370397	1	50370397	0.000791157024301	SNP	0.324469584229596
chr1:50373490	1	50373490	0.000666940267249	SNP	0.309726778677105
chr1:50522466	1	50522466	8.14929990707e-05	SNP	0.155772912838868
chr1:50522474	1	50522474	7.29077872055e-05	SNP	0.149436786705476
chr1:50522499	1	50522499	4.63243985952e-05	SNP	0.124204414108602
chr1:50522535	1	50522535	0.000122418899989	SNP	0.184082952255369
chr1:50522591	1	50522591	4.55478482148e-05	SNP	0.123232539733871
chr1:50522635	1	50522635	7.81090704863e-05	SNP	0.153151171282286
chr1:50522728	1	50522728	2.69353605733e-05	SNP	0.106755413565216
chr1:50522778	1	50522778	2.34759952136e-05	SNP	0.101037373334933
chr1:50522930	1	50522930	2.74402952034e-05	SNP	0.107667198682004
chr1:50522950	1	50522950	2.66040718148e-05	SNP	0.106451258129486
chr10:350042	10	350042	0.000283576923275	SNP	0.241406901467908
chr10:437777	10	437777	3.09995091675e-05	SNP	0.112816017918863
chr10:456476	10	456476	0.000149683663867	SNP	0.200252223224416
chr10:456757	10	456757	3.78989016911e-06	SNP	0.0382344482890047
chr10:499083	10	499083	0.000617119929922	SNP	0.303040078640229
chr10:618862	10	618862	0.000384326370784	SNP	0.270991646498139
chr10:620668	10	620668	0.000100676920677	SNP	0.170290676982013
chr10:621737	10	621737	0.000535580270489	SNP	0.296906574303649
chr10:623553	10	623553	0.000635245477529	SNP	0.305535384157674
chr10:645775	10	645775	0.000510394399571	SNP	0.29501085376259
chr10:782030	10	782030	0.000640169252949	SNP	0.306225042888478
chr10:782036	10	782036	4.10872698944e-05	SNP	0.118803767359062
chr10:790093	10	790093	0.000755225379457	SNP	0.321069014509486
chr10:791094	10	791094	0.000106625358433	SNP	0.174508535728954
chr10:791098	10	791098	0.000115921332312	SNP	0.180738448002136
chr10:794923	10	794923	0.000178463636455	SNP	0.213690304778996
chr10:797807	10	797807	0.000873315297731	SNP	0.332289878990212
chr10:800320	10	800320	8.56052240454e-05	SNP	0.1592142621835
chr10:801258	10	801258	0.000512264154893	SNP	0.295192506307398
chr10:801610	10	801610	0.000469794584933	SNP	0.289628497867404
chr10:802429	10	802429	0.000141815463045	SNP	0.195654965704914
chr10:1284566	10	1284566	0.000134381337972	SNP	0.191468066388169
chr10:1284818	10	1284818	3.02965163936e-05	SNP	0.111660709504082
chr10:1284831	10	1284831	3.19235512547e-05	SNP	0.113714268671228
chr10:1284978	10	1284978	3.58320633419e-05	SNP	0.116852228398436
chr10:1285095	10	1285095	2.89671252175e-05	SNP	0.109472504446499
chr10:1285121	10	1285121	3.2077181657e-05	SNP	0.11378787332253
chr10:1285133	10	1285133	3.00389820782e-05	SNP	0.111128987482889
chr10:1285210	10	1285210	3.23278031473e-05	SNP	0.113818870204584
chr10:1475283	10	1475283	0.000232251472868	SNP	0.223681276094546
chr10:1475290	10	1475290	0.000268457234106	SNP	0.235802952392374
chr10:1858947	10	1858947	0.000611079803489	SNP	0.302824166005133
chr10:1858979	10	1858979	0.000606147076216	SNP	0.302391002176557
chr10:1859430	10	1859430	0.000815188857142	SNP	0.326709217603009
chr10:1951836	10	1951836	0.000877498656427	SNP	0.332701444055996
chr10:2052293	10	2052293	2.72786812748e-05	SNP	0.10749482464687
chr10:2052298	10	2052298	2.68648785498e-05	SNP	0.106746411284797
chr10:2099422	10	2099422	0.0004164665877	SNP	0.278603586882609
chr10:2106419	10	2106419	0.000569854926716	SNP	0.299200894369812
chr10:2106909	10	2106909	0.000443534557058	SNP	0.284102184558
chr10:2130696	10	2130696	2.53756211897e-05	SNP	0.104586028831531
chr10:2141372	10	2141372	0.000504713000783	SNP	0.294309435912392
chr10:2142590	10	2142590	0.000327058602516	SNP	0.254707616781896
chr10:2143527	10	2143527	0.000377854153529	SNP	0.269515138470471
chr10:2161590	10	2161590	0.000753650698701	SNP	0.321007256087132
chr10:2162761	10	2162761	0.000165829575938	SNP	0.208879415405991
chr10:2163222	10	2163222	0.000793146351153	SNP	0.324556239361191
chr10:2163683	10	2163683	0.000794562701379	SNP	0.324752968689134
chr10:2164053	10	2164053	0.000663297387517	SNP	0.309097569246225
chr10:2164547	10	2164547	0.000710102032911	SNP	0.316328283299683
chr10:2215054	10	2215054	0.000986586853328	SNP	0.342330773812827
chr10:2217660	10	2217660	0.000650011273385	SNP	0.307264397719105
chr10:2294759	10	2294759	0.000637330216168	SNP	0.305782725608026
chr10:2361600	10	2361600	0.00094995333391	SNP	0.339149211810067
chr10:2361628	10	2361628	0.00039598469349	SNP	0.273520088413202
chr10:2387508	10	2387508	0.000541214100937	SNP	0.297894821205747
chr10:2417117	10	2417117	0.000880267114208	SNP	0.333163113101198
chr10:2431136	10	2431136	0.00079939649265	SNP	0.325102308091115
chr10:2432572	10	2432572	0.000744203882609	SNP	0.320286131669745
chr10:2435212	10	2435212	0.000143890365912	SNP	0.196826029901016
chr10:2444077	10	2444077	0.000887554357574	SNP	0.3335302890952
chr10:2446672	10	2446672	0.000377104492645	SNP	0.269332291095248
chr10:2460638	10	2460638	0.000146750494848	SNP	0.198882906466889
chr10:2460798	10	2460798	0.000170912393974	SNP	0.211235688365993
chr10:2460967	10	2460967	0.000104918093123	SNP	0.173657414554451
chr10:2479653	10	2479653	0.000191908292185	SNP	0.214537828766842
chr10:2479660	10	2479660	0.000213896760199	SNP	0.21820462222195
chr10:2479676	10	2479676	2.93099700135e-05	SNP	0.110100966162145
chr10:2479830	10	2479830	0.000255606203335	SNP	0.231887217809656
chr10:2479950	10	2479950	1.84403276561e-05	SNP	0.0898115031080197
chr10:2480079	10	2480079	0.000285816883589	SNP	0.242377807340524
chr10:2480105	10	2480105	1.70808889558e-05	SNP	0.0871203935180841
chr10:2480203	10	2480203	0.000295094397305	SNP	0.24521511885494
chr10:2480209	10	2480209	0.000285383139429	SNP	0.242260701262619
chr10:2480212	10	2480212	0.000298911313721	SNP	0.246568418110176
chr10:2480249	10	2480249	0.000289734095066	SNP	0.243376517190709
chr10:2480302	10	2480302	1.43109991798e-05	SNP	0.0792058782085936
chr10:2480313	10	2480313	0.000523908622607	SNP	0.295866061489604
chr10:2480400	10	2480400	9.88573583195e-05	SNP	0.169550539880069
chr10:2480415	10	2480415	0.000113513032006	SNP	0.179552609377703
chr10:2497791	10	2497791	0.000484070516907	SNP	0.291269978767656
chr10:2506043	10	2506043	0.000896837274648	SNP	0.33403528601661
chr10:2519696	10	2519696	0.000270853236576	SNP	0.236401535366298
chr10:2520752	10	2520752	0.000681244136763	SNP	0.311821482380328
chr10:2525413	10	2525413	0.000131488825237	SNP	0.189837565284111
chr10:2525447	10	2525447	0.000105474675039	SNP	0.173901631542488
chr10:2527612	10	2527612	0.000649079075418	SNP	0.307217891708402
chr10:2527752	10	2527752	0.000710169109485	SNP	0.316328283299683
chr10:2527950	10	2527950	0.000796983138566	SNP	0.324991856548578
chr10:2527993	10	2527993	0.000727094797241	SNP	0.318856594315581
chr10:2528017	10	2528017	0.000692092289514	SNP	0.313722539555546
chr10:2528018	10	2528018	0.000683054299787	SNP	0.312048013947074
chr10:2528030	10	2528030	0.000748596882998	SNP	0.320754501996314
chr10:2528105	10	2528105	0.000750037113905	SNP	0.320805587658167
chr10:2528161	10	2528161	0.000728920310225	SNP	0.319210303161619
chr10:2528302	10	2528302	0.00074795115787	SNP	0.320724915788967
chr10:2528416	10	2528416	0.000791386493405	SNP	0.324469584229596
chr10:2649609	10	2649609	7.07934309318e-05	SNP	0.147078282355743
chr10:2670438	10	2670438	0.000276068616271	SNP	0.238736830204536
chr10:2733218	10	2733218	5.07405647756e-05	SNP	0.129354604399079
chr10:2733328	10	2733328	0.000942820817019	SNP	0.338517548785849
chr10:2745229	10	2745229	0.000246159961383	SNP	0.227976105502173
chr10:2754575	10	2754575	0.000123065931192	SNP	0.184543581015686
chr10:2784944	10	2784944	0.000131171610748	SNP	0.189766352633868
chr10:2938671	10	2938671	0.000788033702628	SNP	0.324314690038677
chr10:3111334	10	3111334	0.000449930841778	SNP	0.285552903918422
chr10:3121005	10	3121005	0.000381360351628	SNP	0.270244883877919
chr10:3222159	10	3222159	0.00014324761174	SNP	0.196480522176944
chr10:3234626	10	3234626	0.000741103345909	SNP	0.320221646987727
chr10:3306498	10	3306498	0.00030444881037	SNP	0.248482422502083
chr10:3424857	10	3424857	0.000552518993072	SNP	0.29839595054617
chr10:3553805	10	3553805	0.000773679750783	SNP	0.322781610623211
chr10:3556778	10	3556778	0.000865813694192	SNP	0.331326670918522
chr10:3557448	10	3557448	0.000364787219234	SNP	0.265786123626964
chr10:3557540	10	3557540	0.000664458142275	SNP	0.309348379521712
chr10:3583845	10	3583845	0.000593612405027	SNP	0.301233454722284
chr10:3593543	10	3593543	0.000756047046681	SNP	0.321120683413524
chr10:3600692	10	3600692	0.000130369668764	SNP	0.188943551520532
chr10:3600699	10	3600699	0.000169705670206	SNP	0.211146193915103
chr10:3600703	10	3600703	0.000161579080028	SNP	0.206837759365958
chr10:3600704	10	3600704	0.000193413386859	SNP	0.214539923717287
chr10:3612193	10	3612193	0.000204655974457	SNP	0.215374975854669
chr10:3701202	10	3701202	8.93444119166e-05	SNP	0.161905747336865
chr10:3701246	10	3701246	0.000537537090171	SNP	0.297376780335754
chr10:3701322	10	3701322	0.00096372987116	SNP	0.340430348969899
chr10:3701371	10	3701371	0.000300299564781	SNP	0.246901679649141
chr10:3701448	10	3701448	0.000240606462867	SNP	0.226360319191276
chr10:3701574	10	3701574	0.000670414443143	SNP	0.31034886092784
chr10:3701588	10	3701588	0.000261766105022	SNP	0.234049542323399
chr10:3701799	10	3701799	0.000526260621788	SNP	0.296182672527377
chr10:3701817	10	3701817	0.000584306671141	SNP	0.3003395325831
chr10:3702012	10	3702012	0.000328792945296	SNP	0.255194154512704
chr10:3702024	10	3702024	0.00028597579816	SNP	0.242382091304449
chr10:3702032	10	3702032	0.000291283276855	SNP	0.24398816024446
chr10:3702212	10	3702212	0.000382858354994	SNP	0.270711998087268
chr10:3702238	10	3702238	0.000416873729378	SNP	0.278603586882609
chr10:3702850	10	3702850	0.00034762851003	SNP	0.261608222178969
chr10:3703788	10	3703788	0.000413304437934	SNP	0.278096675636858
chr10:3703796	10	3703796	0.000463982726601	SNP	0.288627541543275
chr10:3703816	10	3703816	0.000647612688105	SNP	0.307175276444862
chr10:3703872	10	3703872	0.000715894388311	SNP	0.317264021010878
chr10:3703897	10	3703897	0.00058194026103	SNP	0.299988624324843
chr10:3703904	10	3703904	0.000604355102362	SNP	0.302164200035102
chr10:3703984	10	3703984	0.000969212281841	SNP	0.340873205056268
chr10:3704088	10	3704088	0.000637099052531	SNP	0.305782725608026
chr10:3704110	10	3704110	0.000619545395551	SNP	0.303537824230661
chr10:3704147	10	3704147	0.000226881669159	SNP	0.221866709943735
chr10:3704171	10	3704171	0.000727270334649	SNP	0.318857709565009
chr10:3704192	10	3704192	0.00030856693577	SNP	0.24968237249413
chr10:3704245	10	3704245	0.000680016959272	SNP	0.311619224390353
chr10:3704322	10	3704322	0.000615147077289	SNP	0.303040078640229
chr10:3704325	10	3704325	0.000605170100606	SNP	0.302288339171145
chr10:3704383	10	3704383	0.000621256947096	SNP	0.303709697169639
chr10:3704615	10	3704615	0.000388455698708	SNP	0.271945986899903
chr10:3704620	10	3704620	0.000337848305816	SNP	0.258446677817632
chr10:3704621	10	3704621	0.000364644065952	SNP	0.265786123626964
chr10:3704659	10	3704659	0.000352188991983	SNP	0.262407654137226
chr10:3704688	10	3704688	0.000616981398957	SNP	0.303040078640229
chr10:3704714	10	3704714	0.000616624191187	SNP	0.303040078640229
chr10:3704723	10	3704723	0.000631699458335	SNP	0.305360393294051
chr10:3704767	10	3704767	0.000621100604627	SNP	0.303709697169639
chr10:3704873	10	3704873	0.000640990430847	SNP	0.306326404154597
chr10:3704883	10	3704883	0.000630369982596	SNP	0.305198595582989
chr10:3704891	10	3704891	0.000662765745419	SNP	0.308970770067008
chr10:3704893	10	3704893	0.000743818583039	SNP	0.320221646987727
chr10:3704901	10	3704901	0.000598074358555	SNP	0.301519025653525
chr10:3704909	10	3704909	0.000460504404086	SNP	0.287817419172408
chr10:3705977	10	3705977	0.000382367396226	SNP	0.270553084042261
chr10:3706051	10	3706051	2.4530205874e-06	SNP	0.0308195953316076
chr10:3706142	10	3706142	0.000928549426976	SNP	0.337091135372978
chr10:3706174	10	3706174	5.0293479842e-05	SNP	0.129033927402718
chr10:3706476	10	3706476	0.000436800127548	SNP	0.282982210716169
chr10:3706480	10	3706480	0.000478537043909	SNP	0.290525249318837
chr10:3706492	10	3706492	3.97824772403e-05	SNP	0.118693397541542
chr10:3706625	10	3706625	0.000368036707936	SNP	0.266681302319883
chr10:3706695	10	3706695	0.000579267587705	SNP	0.299775852270949
chr10:3707105	10	3707105	0.000411981768384	SNP	0.277846998221543
chr10:3707212	10	3707212	4.11530697942e-05	SNP	0.118803767359062
chr10:3708804	10	3708804	0.000111812787133	SNP	0.178380114887742
chr10:3710091	10	3710091	0.000798653546931	SNP	0.325101488531139
chr10:3710095	10	3710095	0.000823228088214	SNP	0.327680306581812
chr10:3710111	10	3710111	0.000774918950151	SNP	0.322891231857889
chr10:3735462	10	3735462	0.000811698380916	SNP	0.326153485836824
chr10:3743135	10	3743135	0.000871114175837	SNP	0.331988666837891
chr10:3743165	10	3743165	0.000954087664561	SNP	0.339354531497689
chr10:3756689	10	3756689	0.000843697372087	SNP	0.328945970330877
chr10:3760295	10	3760295	0.000463879325381	SNP	0.288627541543275
chr10:3793510	10	3793510	1.42475477271e-05	SNP	0.0791828018118679
chr10:3794616	10	3794616	0.000759625937233	SNP	0.321544120945265
chr10:3844883	10	3844883	0.000985761275157	SNP	0.342330773812827
chr10:3866256	10	3866256	0.000687339539377	SNP	0.312842379905653
chr10:3872550	10	3872550	0.000136432303093	SNP	0.19303004574884
chr10:3873612	10	3873612	5.68191096928e-05	SNP	0.136081497205522
chr10:3874816	10	3874816	0.000978796825324	SNP	0.341565144316072
chr10:3876210	10	3876210	0.000241877722969	SNP	0.226825058656038
chr10:4064145	10	4064145	0.00024435269298	SNP	0.227363629858558
chr10:4129204	10	4129204	0.000793650041404	SNP	0.32463595567988
chr10:4181060	10	4181060	0.000553950819772	SNP	0.298620327231372
chr10:4181286	10	4181286	0.000216419291043	SNP	0.218835764433255
chr10:4383498	10	4383498	0.000343040520027	SNP	0.259979381396775
chr10:4388123	10	4388123	0.000415049014618	SNP	0.278290671481576
chr10:4406439	10	4406439	0.00053972591191	SNP	0.297734148786406
chr10:4414025	10	4414025	0.000318995881536	SNP	0.252403311119426
chr10:4435685	10	4435685	0.000312841009887	SNP	0.250938265967393
chr10:4441213	10	4441213	0.000520394782467	SNP	0.29548894017638
chr10:4442168	10	4442168	0.000666129600725	SNP	0.309665610655397
chr10:4484146	10	4484146	0.000163014489792	SNP	0.207152194209237
chr10:4508190	10	4508190	0.000982944024846	SNP	0.342087107151803
chr10:4533226	10	4533226	0.00032459163918	SNP	0.254250080881412
chr10:4593813	10	4593813	0.000378594729148	SNP	0.269591680192791
chr10:4593897	10	4593897	0.000308177173151	SNP	0.249570554093169
chr10:4595019	10	4595019	0.000331267898582	SNP	0.255876595231252
chr10:4595771	10	4595771	0.000213776459845	SNP	0.21820462222195
chr10:4595951	10	4595951	0.000330776222771	SNP	0.255629508166423
chr10:4596509	10	4596509	0.000111191378321	SNP	0.177769926436544
chr10:4596776	10	4596776	3.1687250005e-05	SNP	0.113714268671228
chr10:4600501	10	4600501	0.000464947793861	SNP	0.288776634076101
chr10:4605954	10	4605954	3.50060867077e-05	SNP	0.116423179623713
chr10:4605976	10	4605976	5.9795694867e-05	SNP	0.138456604835827
chr10:4605987	10	4605987	0.000662180249413	SNP	0.308915571849305
chr10:4606657	10	4606657	0.000276621409318	SNP	0.238974854646397
chr10:4606667	10	4606667	0.000332704043346	SNP	0.256384848671542
chr10:4606677	10	4606677	0.000395420246117	SNP	0.273360629440966
chr10:4606687	10	4606687	0.000913436587735	SNP	0.335485672064674
chr10:4606713	10	4606713	0.000809578653887	SNP	0.32600493793419
chr10:4606865	10	4606865	0.000737338660393	SNP	0.320059885476741
chr10:4607075	10	4607075	0.000508000720135	SNP	0.294735781557894
chr10:4607076	10	4607076	0.00056925110319	SNP	0.299200894369812
chr10:4621898	10	4621898	0.000683431822321	SNP	0.312144647671395
chr10:4749308	10	4749308	0.000969638962955	SNP	0.340873205056268
chr10:4749327	10	4749327	0.000861070303417	SNP	0.330770862833165
chr10:4766696	10	4766696	0.000749283738832	SNP	0.320758839827935
chr10:4838631	10	4838631	0.000135603787591	SNP	0.19231495874179
chr10:4856628	10	4856628	0.000241006816402	SNP	0.226623963639841
chr10:4888335	10	4888335	0.000410538909237	SNP	0.277510084480458
chr10:4888633	10	4888633	0.00017773817108	SNP	0.213645236156011
chr10:4888838	10	4888838	0.000234710943081	SNP	0.22453474119441
chr10:4888916	10	4888916	0.00021853467909	SNP	0.219467885924074
chr10:4889126	10	4889126	0.000222861818643	SNP	0.220353216414311
chr10:4889882	10	4889882	0.000220362875666	SNP	0.219891376691629
chr10:4890099	10	4890099	0.000653309225525	SNP	0.307800896384786
chr10:4890430	10	4890430	0.000106551301827	SNP	0.174477758974583
chr10:4890456	10	4890456	0.000105458892981	SNP	0.173901631542488
chr10:4890497	10	4890497	9.6912925809e-05	SNP	0.167932664564362
chr10:4890618	10	4890618	7.10680727582e-05	SNP	0.147391641878066
chr10:4890774	10	4890774	0.00011076361473	SNP	0.177657652098548
chr10:4890991	10	4890991	1.3838812932e-05	SNP	0.0775629890488973
chr10:4894933	10	4894933	8.79051502503e-05	SNP	0.160591355761301
chr10:4895017	10	4895017	2.74677012501e-05	SNP	0.107703733653354
chr10:4895239	10	4895239	7.48593208406e-05	SNP	0.151095428722377
chr10:4895274	10	4895274	6.69917989462e-05	SNP	0.144598970564914
chr10:4896411	10	4896411	7.76845344023e-05	SNP	0.152625795855083
chr10:4896481	10	4896481	7.98662261922e-05	SNP	0.154457049423098
chr10:4896744	10	4896744	8.17284249477e-05	SNP	0.155880335376055
chr10:4896762	10	4896762	2.35190115662e-05	SNP	0.101050273274154
chr10:4897358	10	4897358	2.55966584611e-05	SNP	0.104641056022337
chr10:4897713	10	4897713	7.65451322666e-05	SNP	0.151719869612771
chr10:4899449	10	4899449	0.000879513992066	SNP	0.333146922932152
chr10:4972215	10	4972215	0.000593848430825	SNP	0.301233454722284
chr10:5123908	10	5123908	0.000339496665726	SNP	0.258884454887492
chr10:5124014	10	5124014	0.000260306894148	SNP	0.233732873866025
chr10:5134935	10	5134935	4.48818991668e-05	SNP	0.122832797432178
chr10:5137220	10	5137220	0.000809724308134	SNP	0.32600493793419
chr10:5147728	10	5147728	0.000536126671515	SNP	0.297017219925394
chr10:5153599	10	5153599	0.000816067848467	SNP	0.326900642919882
chr10:5155774	10	5155774	0.000218508554966	SNP	0.219467885924074
chr10:5155816	10	5155816	0.000211755220539	SNP	0.217966321211886
chr10:5158856	10	5158856	0.00076658564618	SNP	0.322215906140916
chr10:5159095	10	5159095	0.000729918916732	SNP	0.319314789370676
chr10:5159175	10	5159175	0.00069047379142	SNP	0.313505786394682
chr10:5159417	10	5159417	0.00067134662789	SNP	0.310490616810574
chr10:5159510	10	5159510	0.000720575514415	SNP	0.31789477010043
chr10:5159679	10	5159679	0.000739679178658	SNP	0.32020017401584
chr10:5222660	10	5222660	0.000914813315638	SNP	0.335556474970217
chr10:5403846	10	5403846	0.000322557717835	SNP	0.253490887606687
chr10:5439290	10	5439290	0.000752133553683	SNP	0.320940392326212
chr10:5651614	10	5651614	0.000135866092564	SNP	0.192503495168975
chr10:5651904	10	5651904	0.000754712537165	SNP	0.321033937545729
chr10:5652143	10	5652143	0.000690898242225	SNP	0.313507360658197
chr10:5652774	10	5652774	0.000683523411072	SNP	0.312144647671395
chr10:5661435	10	5661435	0.000810882772262	SNP	0.326075289806813
chr10:5661482	10	5661482	0.000673002108846	SNP	0.31072615955251
chr10:5661484	10	5661484	0.000753206541127	SNP	0.320987541554399
chr10:5661496	10	5661496	0.000754279761566	SNP	0.321007256087132
chr10:5661528	10	5661528	0.000746666522456	SNP	0.320618148242955
chr10:5776044	10	5776044	0.000484294332433	SNP	0.291301513483663
chr10:5776724	10	5776724	0.000295704248398	SNP	0.245412962684295
chr10:5832281	10	5832281	0.000964491559519	SNP	0.340562139342037
chr10:6041776	10	6041776	5.76648444864e-05	SNP	0.136529363942401
chr10:6043192	10	6043192	0.000879032120737	SNP	0.333007097329381
chr10:6043234	10	6043234	0.000929743523547	SNP	0.337165982157081
chr10:6080627	10	6080627	0.000185997140393	SNP	0.214190630759857
chr10:6103994	10	6103994	0.000333921419863	SNP	0.256723534560588
chr10:6115501	10	6115501	0.000139286803447	SNP	0.19456391399388
chr10:6115506	10	6115506	0.00012645163746	SNP	0.186917486712609
chr10:6115522	10	6115522	0.000104419722292	SNP	0.173277314883084
chr10:6115975	10	6115975	5.44605989336e-05	SNP	0.134117663224963
chr10:6116006	10	6116006	6.15274281134e-05	SNP	0.140192498808774
chr10:6116030	10	6116030	5.07053761804e-05	SNP	0.129354604399079
chr10:6190004	10	6190004	0.000363736644996	SNP	0.265291841269582
chr10:6190058	10	6190058	0.000665482085227	SNP	0.309571130051435
chr10:6190157	10	6190157	0.000546401511882	SNP	0.298282346596063
chr10:6392176	10	6392176	0.000407962902793	SNP	0.276757901625322
chr10:6504687	10	6504687	0.000465570307512	SNP	0.28884561293249
chr10:6504941	10	6504941	5.69309123219e-05	SNP	0.136081497205522
chr10:6504944	10	6504944	6.4821658319e-05	SNP	0.142775648468958
chr10:6504963	10	6504963	7.62668279006e-05	SNP	0.151623573500943
chr10:6505815	10	6505815	0.000376200939953	SNP	0.269074399690342
chr10:6530552	10	6530552	9.33210379958e-05	SNP	0.164729814720346
chr10:6530620	10	6530620	0.000120056842037	SNP	0.18253046673711
chr10:6580805	10	6580805	0.00043335463307	SNP	0.282213291146682
chr10:6585914	10	6585914	0.000806296108798	SNP	0.325831158846049
chr10:6611237	10	6611237	0.000217968857916	SNP	0.219378136783118
chr10:6613604	10	6613604	0.000131681661274	SNP	0.189927757412181
chr10:6637254	10	6637254	0.000987223074622	SNP	0.342330773812827
chr10:6637460	10	6637460	0.000575160056936	SNP	0.29951682951792
chr10:6738559	10	6738559	0.000279120704244	SNP	0.239790087575372
chr10:6772227	10	6772227	8.1612134532e-05	SNP	0.155837018373723
chr10:6775942	10	6775942	0.000179511871841	SNP	0.213788054230248
chr10:6794147	10	6794147	0.00055347779216	SNP	0.298545993565957
chr10:6808267	10	6808267	0.000700997738777	SNP	0.315256785825533
chr10:6909080	10	6909080	0.000165992137151	SNP	0.208973041552296
chr10:7343978	10	7343978	0.000951688097797	SNP	0.339271600045193
chr10:7349483	10	7349483	6.50280006685e-05	SNP	0.142775648468958
chr10:7354540	10	7354540	0.000686782630257	SNP	0.312697575154358
chr10:7376829	10	7376829	0.00016760695769	SNP	0.210020409720905
chr10:7376958	10	7376958	0.000173310871167	SNP	0.212391883850618
chr10:7422395	10	7422395	0.000826602369568	SNP	0.327712193467035
chr10:7425449	10	7425449	9.67865943123e-05	SNP	0.167860357741743
chr10:7472603	10	7472603	0.000997668160819	SNP	0.343237809406901
chr10:7472663	10	7472663	0.000982573913064	SNP	0.342058610830783
chr10:7631846	10	7631846	0.00029953378639	SNP	0.246862197680756
chr10:7633384	10	7633384	0.000630678145213	SNP	0.305223659730725
chr10:7633661	10	7633661	0.000605365176642	SNP	0.302288339171145
chr10:7633795	10	7633795	0.000418787255417	SNP	0.279028261328214
chr10:7633966	10	7633966	0.000568984473767	SNP	0.299200894369812
chr10:7634165	10	7634165	0.000413922201123	SNP	0.278234109615558
chr10:7634201	10	7634201	0.000587553399689	SNP	0.300735840150026
chr10:7634423	10	7634423	0.000406541262965	SNP	0.276389496164058
chr10:7635292	10	7635292	0.000450847187775	SNP	0.285712262156057
chr10:7635778	10	7635778	0.000559742463291	SNP	0.298879259979469
chr10:7636319	10	7636319	0.00050310930097	SNP	0.294234226253676
chr10:7637183	10	7637183	0.000309967955683	SNP	0.250091449535958
chr10:7637481	10	7637481	0.000326032770513	SNP	0.254341326325031
chr10:7637523	10	7637523	0.000300874787063	SNP	0.247017078954671
chr10:7637799	10	7637799	0.000169678034071	SNP	0.211146193915103
chr10:7638004	10	7638004	0.000525253669547	SNP	0.296067537377755
chr10:7638793	10	7638793	0.000172781627425	SNP	0.212092636766199
chr10:7674018	10	7674018	0.000460167882263	SNP	0.287785451274756
chr10:7674048	10	7674048	0.000290845802823	SNP	0.243894002667004
chr10:7674237	10	7674237	0.000427873771717	SNP	0.281113555186533
chr10:7674308	10	7674308	0.000417592018658	SNP	0.278810564667981
chr10:7674312	10	7674312	0.000527250464905	SNP	0.296274925068565
chr10:7674315	10	7674315	0.000825004806436	SNP	0.327680306581812
chr10:7674337	10	7674337	0.000529564619093	SNP	0.296535968467016
chr10:7674345	10	7674345	0.000422863679214	SNP	0.279944926857269
chr10:7674368	10	7674368	0.00039883651572	SNP	0.274405161866051
chr10:7674371	10	7674371	0.000501564760816	SNP	0.294036936315354
chr10:7674434	10	7674434	0.000530763735636	SNP	0.2965464721109
chr10:7681056	10	7681056	0.000368735821068	SNP	0.266975185182621
chr10:7681063	10	7681063	0.000394988754931	SNP	0.273256410516381
chr10:7681096	10	7681096	0.000299952613266	SNP	0.246901679649141
chr10:7681123	10	7681123	0.000265581366002	SNP	0.235363464477415
chr10:7681159	10	7681159	0.000260210793704	SNP	0.233732873866025
chr10:7681170	10	7681170	0.000324361268653	SNP	0.254232858088132
chr10:7687479	10	7687479	0.000342521231855	SNP	0.259895834884765
chr10:7729075	10	7729075	0.000995781557322	SNP	0.343035434001102
chr10:7729197	10	7729197	0.000681529728459	SNP	0.311856347970388
chr10:7729338	10	7729338	0.000343712975292	SNP	0.260177548190344
chr10:7729350	10	7729350	0.000988958375289	SNP	0.342454340902568
chr10:7729353	10	7729353	8.5534720356e-05	SNP	0.159200415036784
chr10:7729358	10	7729358	0.000264233729442	SNP	0.235044530368242
chr10:7730728	10	7730728	1.02462592035e-05	SNP	0.0657200033864906
chr10:7730857	10	7730857	0.000213260049977	SNP	0.21820462222195
chr10:7731235	10	7731235	8.83532139536e-05	SNP	0.161022433914126
chr10:7734025	10	7734025	0.000890404150973	SNP	0.333599580309377
chr10:7750644	10	7750644	0.000797365861037	SNP	0.324991856548578
chr10:7750743	10	7750743	0.000886633465016	SNP	0.333504903075536
chr10:7750777	10	7750777	0.000858232475615	SNP	0.330539861963338
chr10:7751395	10	7751395	0.000273350478256	SNP	0.237559765023078
chr10:7751486	10	7751486	0.000253519109922	SNP	0.231265260733302
chr10:7751513	10	7751513	0.00059834941245	SNP	0.301619030463512
chr10:7751556	10	7751556	0.000652039160929	SNP	0.307608117550174
chr10:7751757	10	7751757	0.000750857861069	SNP	0.320851331882471
chr10:7754551	10	7754551	0.000948857340077	SNP	0.339098688832374
chr10:7769183	10	7769183	0.000833851876014	SNP	0.328121088895469
chr10:7769239	10	7769239	0.000966987630089	SNP	0.340756138760684
chr10:7769290	10	7769290	0.000938311706153	SNP	0.337935115562232
chr10:7807186	10	7807186	0.000688074393779	SNP	0.312955134476193
chr10:7835765	10	7835765	0.000183388092552	SNP	0.214082729271598
chr10:7844841	10	7844841	0.000912021368408	SNP	0.335452892319082
chr10:7844844	10	7844844	0.000891712033161	SNP	0.333674192492165
chr10:7845873	10	7845873	0.000297790322937	SNP	0.246213501172874
chr10:7845969	10	7845969	0.000377401599969	SNP	0.269350571606077
chr10:7847946	10	7847946	0.000199596457348	SNP	0.214937901213532
chr10:7850024	10	7850024	0.000815833120895	SNP	0.326851456418974
chr10:7904579	10	7904579	3.53469452599e-05	SNP	0.116677028891513
chr10:7904618	10	7904618	3.41481764415e-05	SNP	0.116142492265173
chr10:7904935	10	7904935	3.78633624013e-05	SNP	0.117749863153633
chr10:7905341	10	7905341	7.91077187621e-05	SNP	0.153896624543999
chr10:7905539	10	7905539	5.50637875702e-05	SNP	0.13470228874886
chr10:7905614	10	7905614	4.99183028139e-05	SNP	0.128458957624773
chr10:7905630	10	7905630	1.55365383115e-05	SNP	0.0832377661472798
chr10:7905757	10	7905757	4.09441636658e-05	SNP	0.118803767359062
chr10:7905758	10	7905758	2.68376426707e-05	SNP	0.106709425315511
chr10:7905914	10	7905914	0.000948611194959	SNP	0.33904510132515
chr10:7918043	10	7918043	0.000259240024043	SNP	0.233301793618028
chr10:7925465	10	7925465	0.000610787288338	SNP	0.302824166005133
chr10:7959997	10	7959997	0.000147475807254	SNP	0.199457158950722
chr10:7960196	10	7960196	0.000690828866616	SNP	0.313507360658197
chr10:7971704	10	7971704	0.000531334952786	SNP	0.2965464721109
chr10:7971738	10	7971738	0.000514406159222	SNP	0.295192506307398
chr10:7989476	10	7989476	0.000428229888042	SNP	0.281121184968507
chr10:8025838	10	8025838	0.000797573777244	SNP	0.325005007677243
chr10:8026176	10	8026176	0.000809891795725	SNP	0.32600493793419
chr10:8047442	10	8047442	0.000946729094261	SNP	0.338850287672345
chr10:8056867	10	8056867	0.000479260563521	SNP	0.290525249318837
chr10:8057345	10	8057345	0.00085621867127	SNP	0.330194781594026
chr10:8057493	10	8057493	0.000865660426306	SNP	0.331318324674231
chr10:8485398	10	8485398	0.000292614088571	SNP	0.244417328956913
chr10:8485455	10	8485455	0.000627085529169	SNP	0.304633307996332
chr10:8618345	10	8618345	0.000629840392616	SNP	0.305162847883136
chr10:8792861	10	8792861	0.000464006548299	SNP	0.288627541543275
chr10:8792944	10	8792944	0.000280573976548	SNP	0.240207302786704
chr10:8793287	10	8793287	0.000112830836042	SNP	0.17904935564113
chr10:8793616	10	8793616	1.27680509209e-05	SNP	0.0745543236993987
chr10:8793699	10	8793699	0.000915444554258	SNP	0.335646842114661
chr10:8793706	10	8793706	0.000637189186109	SNP	0.305782725608026
chr10:8793707	10	8793707	0.000608640325863	SNP	0.302620491089018
chr10:8793914	10	8793914	3.82088275057e-05	SNP	0.117899428100594
chr10:8793931	10	8793931	0.000956585791137	SNP	0.339504223938938
chr10:8794588	10	8794588	0.000116248310671	SNP	0.180738448002136
chr10:8795499	10	8795499	0.000108983989168	SNP	0.176420596337604
chr10:8795767	10	8795767	0.000379455364696	SNP	0.269814762063146
chr10:8797667	10	8797667	0.000204038398569	SNP	0.215326637423088
chr10:8798179	10	8798179	0.000328546090152	SNP	0.255164952245312
chr10:8931396	10	8931396	5.55285854911e-05	SNP	0.135006448089239
chr10:9102566	10	9102566	0.000143910076519	SNP	0.196826029901016
chr10:9264502	10	9264502	0.00089712289384	SNP	0.33403528601661
chr10:9265236	10	9265236	0.000341871197335	SNP	0.259685858858051
chr10:9329120	10	9329120	0.000680448634358	SNP	0.311710975865697
chr10:9330032	10	9330032	0.000207355216693	SNP	0.216371851839851
chr10:9351697	10	9351697	0.000989669498699	SNP	0.342576804512523
chr10:9354866	10	9354866	0.000898913827337	SNP	0.334370031782977
chr10:9391575	10	9391575	0.000394155277819	SNP	0.273163976236644
chr10:9391616	10	9391616	4.93250550875e-05	SNP	0.127729700631108
chr10:9394073	10	9394073	0.000280293241518	SNP	0.240199605494823
chr10:9398771	10	9398771	0.000735539654665	SNP	0.319779256828604
chr10:9401199	10	9401199	0.000449623303009	SNP	0.285552903918422
chr10:9401606	10	9401606	0.000774778849904	SNP	0.322891231857889
chr10:9401679	10	9401679	0.000686888105286	SNP	0.312697575154358
chr10:9401712	10	9401712	0.000700673550955	SNP	0.315256785825533
chr10:9401722	10	9401722	0.00080268148131	SNP	0.325450254946177
chr10:9404217	10	9404217	0.000109579871147	SNP	0.176841587805468
chr10:9404422	10	9404422	0.000980040517731	SNP	0.341684407549368
chr10:9404475	10	9404475	0.000761871362505	SNP	0.321666495539059
chr10:9407326	10	9407326	0.000243974513875	SNP	0.227225958454469
chr10:9408698	10	9408698	0.000447389593611	SNP	0.284870442073851
chr10:9409105	10	9409105	2.71599962455e-06	SNP	0.0320124226875893
chr10:9409189	10	9409189	3.02077151702e-06	SNP	0.0331740737862594
chr10:9409790	10	9409790	6.66131798733e-05	SNP	0.144233333550204
chr10:9410786	10	9410786	0.000153071681619	SNP	0.201936265878548
chr10:9412146	10	9412146	0.000726956312041	SNP	0.31881935292617
chr10:9412235	10	9412235	0.000861195229278	SNP	0.330797503093185
chr10:9418629	10	9418629	0.000448120178628	SNP	0.285042272219649
chr10:9574463	10	9574463	0.000161238682074	SNP	0.206571426877335
chr10:9574491	10	9574491	0.00068320730764	SNP	0.312072121495295
chr10:9574689	10	9574689	0.000801356322152	SNP	0.325257434554752
chr10:9575837	10	9575837	0.00017902161951	SNP	0.213714221309134
chr10:9575855	10	9575855	0.00018722921477	SNP	0.214190630759857
chr10:9575867	10	9575867	0.000201448102415	SNP	0.214974213208037
chr10:9575894	10	9575894	0.00020033629418	SNP	0.214959241319288
chr10:9575921	10	9575921	0.000217387485906	SNP	0.219137158763394
chr10:9575952	10	9575952	0.000179547367008	SNP	0.213788054230248
chr10:9575974	10	9575974	0.000197106656387	SNP	0.214539923717287
chr10:9575990	10	9575990	0.000192607138489	SNP	0.214539923717287
chr10:9576036	10	9576036	0.000170868751358	SNP	0.211235688365993
chr10:9576051	10	9576051	0.000385443265661	SNP	0.271191799568752
chr10:9576693	10	9576693	0.000186190867141	SNP	0.214190630759857
chr10:9576888	10	9576888	0.000392914106302	SNP	0.27292984330827
chr10:9576929	10	9576929	0.000345632535201	SNP	0.261077000561827
chr10:9576967	10	9576967	0.000339935503481	SNP	0.258938420635094
chr10:9576976	10	9576976	0.00031200561985	SNP	0.250862001172377
chr10:9577065	10	9577065	0.000325312126923	SNP	0.254341326325031
chr10:9577066	10	9577066	0.000348866218441	SNP	0.261993149903024
chr10:9577165	10	9577165	0.000282693729185	SNP	0.241209260182977
chr10:9577187	10	9577187	0.000290521033659	SNP	0.24365929911559
chr10:9581627	10	9581627	0.000465439930237	SNP	0.288824934740835
chr10:9581764	10	9581764	0.000245209573182	SNP	0.227627182509062
chr10:9581979	10	9581979	0.000258141096804	SNP	0.233015704407921
chr10:9582162	10	9582162	0.000390407028469	SNP	0.272490051584573
chr10:9582342	10	9582342	0.00018147589346	SNP	0.21401939285372
chr10:9582359	10	9582359	0.000226730039681	SNP	0.221866200085476
chr10:9582623	10	9582623	0.000225251350165	SNP	0.221355360863805
chr10:9582655	10	9582655	0.000201458067156	SNP	0.214974213208037
chr10:9582813	10	9582813	0.000180386875148	SNP	0.213867520566605
chr10:9582969	10	9582969	0.000210564739932	SNP	0.217554458586813
chr10:9583909	10	9583909	0.000116279069379	SNP	0.180738448002136
chr10:9583923	10	9583923	0.000144669807576	SNP	0.197366257491806
chr10:9584903	10	9584903	0.000136515671344	SNP	0.193102098396767
chr10:9585128	10	9585128	0.000730055676343	SNP	0.319314789370676
chr10:9592292	10	9592292	0.000103186659099	SNP	0.172155253353459
chr10:9592946	10	9592946	0.00033967135331	SNP	0.258938420635094
chr10:9592986	10	9592986	0.000480880429692	SNP	0.290649297947667
chr10:9593023	10	9593023	0.000311383924729	SNP	0.250802559942783
chr10:9593066	10	9593066	0.000163961986051	SNP	0.207880991854151
chr10:9593147	10	9593147	0.000318709775868	SNP	0.252332551234799
chr10:9593150	10	9593150	0.000246860627056	SNP	0.228234383070196
chr10:9593612	10	9593612	0.000265714124663	SNP	0.235363464477415
chr10:9594464	10	9594464	0.000343174843279	SNP	0.259979381396775
chr10:9595587	10	9595587	0.000437839467386	SNP	0.28308142358595
chr10:9595758	10	9595758	0.000224739774273	SNP	0.221128405618442
chr10:9831818	10	9831818	0.000322377175163	SNP	0.253490887606687
chr10:9833206	10	9833206	5.82126725989e-05	SNP	0.137063142291162
chr10:9833315	10	9833315	0.000110967424123	SNP	0.177657652098548
chr10:9834001	10	9834001	0.000372708825635	SNP	0.268284389952717
chr10:9834439	10	9834439	8.7457668443e-05	SNP	0.160591355761301
chr10:9835262	10	9835262	0.000119918135408	SNP	0.18253046673711
chr10:9835809	10	9835809	7.23429943792e-05	SNP	0.148924687933686
chr10:9836429	10	9836429	0.000341290982201	SNP	0.259523508912142
chr10:9836727	10	9836727	0.000341945022202	SNP	0.259708793303122
chr10:9895915	10	9895915	0.000515396283416	SNP	0.295340124920123
chr10:9904910	10	9904910	0.000393155991133	SNP	0.27292984330827
chr10:9932656	10	9932656	0.000760193821593	SNP	0.321583280826785
chr10:9932840	10	9932840	0.000366854625027	SNP	0.266361109717409
chr10:9932939	10	9932939	0.000272194873982	SNP	0.236936004698157
chr10:9933001	10	9933001	0.000809562301699	SNP	0.32600493793419
chr10:9933199	10	9933199	0.00078363862885	SNP	0.323877227789016
chr10:9940201	10	9940201	0.000321319460261	SNP	0.253253387206774
chr10:9940304	10	9940304	0.000486942731421	SNP	0.29160588863444
chr10:9941060	10	9941060	0.000297912640775	SNP	0.246213501172874
chr10:9941062	10	9941062	0.000262796285634	SNP	0.234548829273209
chr10:9941112	10	9941112	0.000301667814593	SNP	0.247532165388695
chr10:9941524	10	9941524	6.10356975701e-05	SNP	0.139616409816871
chr10:9942297	10	9942297	6.87452085092e-05	SNP	0.14530815826036
chr10:9942318	10	9942318	0.00026596697696	SNP	0.235404978593228
chr10:9942364	10	9942364	0.000247920660067	SNP	0.228541023259097
chr10:9942709	10	9942709	0.000213620423184	SNP	0.21820462222195
chr10:9943559	10	9943559	0.000304046726105	SNP	0.248354353348572
chr10:9944028	10	9944028	0.000286903219861	SNP	0.242694581335083
chr10:9944320	10	9944320	0.000312415217458	SNP	0.25091240350725
chr10:9944574	10	9944574	0.000270046911103	SNP	0.236151843395056
chr10:9944788	10	9944788	0.00022214851997	SNP	0.220344175658966
chr10:9944815	10	9944815	0.000237216738027	SNP	0.225410320099556
chr10:9944868	10	9944868	0.000268254612285	SNP	0.235800744148677
chr10:9945992	10	9945992	0.000497671913584	SNP	0.293148063126718
chr10:9948001	10	9948001	0.000273090849549	SNP	0.237403455388782
chr10:9948022	10	9948022	0.000264997226686	SNP	0.235176129055881
chr10:10025293	10	10025293	0.000833101737675	SNP	0.328054788140843
chr10:10025302	10	10025302	0.000884439849353	SNP	0.33338649203289
chr10:10180106	10	10180106	0.00087563909986	SNP	0.332428688993085
chr10:10207657	10	10207657	2.9574320935e-05	SNP	0.11029659606465
chr10:10207719	10	10207719	3.78281866836e-05	SNP	0.117749863153633
chr10:10370167	10	10370167	2.8301312417e-05	SNP	0.108681367043243
chr10:10370168	10	10370168	2.36748222869e-05	SNP	0.101379966319792
chr10:10465859	10	10465859	0.000458716829004	SNP	0.287428068988511
chr10:10546872	10	10546872	0.000862716273576	SNP	0.33105117164149
chr10:10631111	10	10631111	0.000544695848549	SNP	0.298282346596063
chr10:10641057	10	10641057	3.77172441486e-05	SNP	0.11771915099861
chr10:10641076	10	10641076	4.50298985583e-05	SNP	0.12286194505453
chr10:10702436	10	10702436	0.000893825271592	SNP	0.333705065113526
chr10:10702738	10	10702738	0.000555588030609	SNP	0.298792501492256
chr10:10739223	10	10739223	9.98393702565e-05	SNP	0.16978031522479
chr10:10739376	10	10739376	0.000831177538392	SNP	0.327900695757276
chr10:10744562	10	10744562	0.000203635784969	SNP	0.215326637423088
chr10:10811440	10	10811440	0.000418737681519	SNP	0.279028261328214
chr10:10813276	10	10813276	0.000390404565532	SNP	0.272490051584573
chr10:10813334	10	10813334	0.000702854411548	SNP	0.315343581849174
chr10:10947065	10	10947065	0.000785940321957	SNP	0.324098873831802
chr10:10968460	10	10968460	0.000886806907196	SNP	0.333504903075536
chr10:10968492	10	10968492	0.00077588019436	SNP	0.322990518102508
chr10:10970399	10	10970399	0.000591177152448	SNP	0.301140480988928
chr10:10970425	10	10970425	0.000746327491298	SNP	0.320581190130535
chr10:10973018	10	10973018	0.000765389351634	SNP	0.322145298981891
chr10:10973025	10	10973025	0.000739831604879	SNP	0.32020017401584
chr10:10973058	10	10973058	0.000761652903943	SNP	0.321666495539059
chr10:10973086	10	10973086	0.000700874356706	SNP	0.315256785825533
chr10:10973099	10	10973099	0.000752719643086	SNP	0.320987541554399
chr10:10973100	10	10973100	0.000749445067702	SNP	0.320758839827935
chr10:10973111	10	10973111	0.000835566156718	SNP	0.328131410830948
chr10:11032830	10	11032830	2.10678269e-05	SNP	0.0955798009022678
chr10:11061904	10	11061904	0.000999875694256	SNP	0.343461282476411
chr10:11061962	10	11061962	0.000769637936205	SNP	0.322542237589456
chr10:11185040	10	11185040	0.000389446189157	SNP	0.272151106530622
chr10:11193063	10	11193063	0.000680546460489	SNP	0.311710975865697
chr10:11354270	10	11354270	0.000297603692166	SNP	0.246175463897038
chr10:11356162	10	11356162	0.000288017356576	SNP	0.242914732224394
chr10:11356592	10	11356592	0.000640143206761	SNP	0.306225042888478
chr10:11357900	10	11357900	0.000212915480913	SNP	0.21820462222195
chr10:11362154	10	11362154	2.25339146896e-05	SNP	0.0990352743341269
chr10:11362376	10	11362376	0.000752971202387	SNP	0.320987541554399
chr10:11362399	10	11362399	0.000851145260043	SNP	0.329546205598799
chr10:11362745	10	11362745	0.000718784734809	SNP	0.317575496850157
chr10:11606994	10	11606994	0.000926475343052	SNP	0.337021667955539
chr10:11912315	10	11912315	0.000227357091411	SNP	0.222008258524508
chr10:11912470	10	11912470	0.000980969392624	SNP	0.34193256870487
chr10:11928053	10	11928053	9.7695423187e-05	SNP	0.168552554383861
chr10:11928237	10	11928237	0.000810372158389	SNP	0.32600493793419
chr10:11928304	10	11928304	0.000116232993079	SNP	0.180738448002136
chr10:11930499	10	11930499	0.000774237244424	SNP	0.322833174993946
chr10:11930740	10	11930740	0.000602660363441	SNP	0.302060292766446
chr10:11930853	10	11930853	0.000596228153279	SNP	0.301402317973711
chr10:11931439	10	11931439	0.000188572256462	SNP	0.214362478667933
chr10:11931781	10	11931781	0.000183669947967	SNP	0.214082729271598
chr10:11932580	10	11932580	0.000192074565277	SNP	0.214537828766842
chr10:11932757	10	11932757	0.000221356825059	SNP	0.220174333226031
chr10:11934021	10	11934021	0.000200111377539	SNP	0.214959241319288
chr10:11934442	10	11934442	0.000182867611809	SNP	0.21401939285372
chr10:11934534	10	11934534	0.000209316722958	SNP	0.216941214424494
chr10:11934594	10	11934594	0.000207774663392	SNP	0.216498319709079
chr10:11936608	10	11936608	0.000208406618411	SNP	0.216527419296707
chr10:11936954	10	11936954	0.000189138472645	SNP	0.214382263896358
chr10:11937224	10	11937224	0.000211033895813	SNP	0.217736828377931
chr10:11937523	10	11937523	0.000226417781558	SNP	0.221847541112138
chr10:11938302	10	11938302	0.000194405928116	SNP	0.214539923717287
chr10:11938961	10	11938961	0.000215652917717	SNP	0.218603562783698
chr10:11940471	10	11940471	0.000234257740553	SNP	0.2244338595191
chr10:11940505	10	11940505	0.000234970662498	SNP	0.224710969028777
chr10:11940583	10	11940583	0.0001980036691	SNP	0.21475305491122
chr10:11940689	10	11940689	0.000255660589309	SNP	0.231887217809656
chr10:11941144	10	11941144	0.000330028581951	SNP	0.255482941415824
chr10:11941156	10	11941156	0.000244874695764	SNP	0.227488230079608
chr10:11941175	10	11941175	0.000243608024328	SNP	0.227208650060352
chr10:11941177	10	11941177	0.000259722533889	SNP	0.233544957137833
chr10:11941228	10	11941228	0.00048334384315	SNP	0.291185294011417
chr10:11941265	10	11941265	0.000297213296722	SNP	0.246116302398535
chr10:11941285	10	11941285	0.000353853617814	SNP	0.26261334995273
chr10:11941351	10	11941351	0.000674405858371	SNP	0.310963165482425
chr10:11941957	10	11941957	0.000944767338196	SNP	0.338743552061247
chr10:11942029	10	11942029	0.000887286379112	SNP	0.333504903075536
chr10:11942166	10	11942166	0.000981568198743	SNP	0.342028249068109
chr10:11947053	10	11947053	0.000311531922465	SNP	0.250854618550477
chr10:11970756	10	11970756	0.00011818344898	SNP	0.18167765955743
chr10:11976018	10	11976018	0.00034283318787	SNP	0.259979381396775
chr10:12177324	10	12177324	0.000803335485771	SNP	0.325491799244172
chr10:12178789	10	12178789	0.000900179456671	SNP	0.334589172851465
chr10:12178834	10	12178834	8.77955533622e-05	SNP	0.160591355761301
chr10:12178994	10	12178994	0.00015805600545	SNP	0.204587418659751
chr10:12179037	10	12179037	0.000835434198346	SNP	0.328131410830948
chr10:12179501	10	12179501	0.000201238810467	SNP	0.214962862816817
chr10:12179562	10	12179562	0.00015767635937	SNP	0.204294092352506
chr10:12180174	10	12180174	6.42858046583e-05	SNP	0.14253538186415
chr10:12180249	10	12180249	7.64231676864e-05	SNP	0.151680162174123
chr10:12180304	10	12180304	6.50566148097e-05	SNP	0.142775648468958
chr10:12180335	10	12180335	6.84388728615e-05	SNP	0.145088954261904
chr10:12180354	10	12180354	8.27755399335e-05	SNP	0.156860755010238
chr10:12180681	10	12180681	1.89962479945e-06	SNP	0.0295257333601276
chr10:12180697	10	12180697	0.000565410862209	SNP	0.299088818788445
chr10:12341303	10	12341303	0.000534849586538	SNP	0.296851713140594
chr10:12348780	10	12348780	0.000330239960593	SNP	0.255513650373092
chr10:12352198	10	12352198	0.000207769536333	SNP	0.216498319709079
chr10:12352205	10	12352205	4.88969175791e-05	SNP	0.127312379006014
chr10:12355315	10	12355315	0.000191178141759	SNP	0.214537828766842
chr10:12355982	10	12355982	0.000305420596882	SNP	0.248759684910116
chr10:12356136	10	12356136	0.000761687385933	SNP	0.321666495539059
chr10:12451142	10	12451142	0.00071337721154	SNP	0.316948898392023
chr10:12481692	10	12481692	0.000515883922249	SNP	0.295340124920123
chr10:12626755	10	12626755	0.000308053217827	SNP	0.249562031926692
chr10:12910623	10	12910623	0.000568249091103	SNP	0.299200894369812
chr10:12957448	10	12957448	5.7098098874e-06	SNP	0.0483894048786334
chr10:12957464	10	12957464	5.80930195149e-06	SNP	0.0487886199557359
chr10:12957477	10	12957477	5.67370401643e-06	SNP	0.0481757931150403
chr10:12957482	10	12957482	5.01250793931e-05	SNP	0.12882398626578
chr10:12957554	10	12957554	5.27843818689e-06	SNP	0.0460007541408779
chr10:12957588	10	12957588	5.91837535648e-06	SNP	0.049407535451232
chr10:12957615	10	12957615	5.95513357793e-06	SNP	0.0496447708998562
chr10:12957621	10	12957621	6.65001385576e-06	SNP	0.053345631432301
chr10:12957681	10	12957681	8.56456074562e-05	SNP	0.1592142621835
chr10:13040896	10	13040896	0.000597477535514	SNP	0.301500243321783
chr10:13041025	10	13041025	0.000600634278467	SNP	0.301970572096774
chr10:13041186	10	13041186	0.000570853445524	SNP	0.299200894369812
chr10:13041238	10	13041238	0.000590016050581	SNP	0.301081716774938
chr10:13041707	10	13041707	0.000581071047584	SNP	0.299919891224611
chr10:13041742	10	13041742	0.000614104692739	SNP	0.303040078640229
chr10:13041781	10	13041781	0.00057407653021	SNP	0.299402380407092
chr10:13042082	10	13042082	0.000663419530654	SNP	0.309099758394993
chr10:13042156	10	13042156	0.000633260012432	SNP	0.305529194830041
chr10:13042162	10	13042162	0.000557972979493	SNP	0.298879259979469
chr10:13042880	10	13042880	0.000558976926748	SNP	0.298879259979469
chr10:13042938	10	13042938	0.000662237005406	SNP	0.308917837487993
chr10:13043105	10	13043105	0.000659319267003	SNP	0.308747334423452
chr10:13043241	10	13043241	0.000539197257861	SNP	0.297720767025861
chr10:13043438	10	13043438	0.000576193786442	SNP	0.29951682951792
chr10:13043504	10	13043504	0.000658434981196	SNP	0.308715496558309
chr10:13043567	10	13043567	0.000551875991824	SNP	0.298282346596063
chr10:13043680	10	13043680	0.000572734435213	SNP	0.299271449202492
chr10:13043823	10	13043823	0.000554941565716	SNP	0.298792501492256
chr10:13043919	10	13043919	0.000565144512915	SNP	0.299088818788445
chr10:13043933	10	13043933	0.000564881432265	SNP	0.299088818788445
chr10:13135090	10	13135090	0.000777189664897	SNP	0.323096193336643
chr10:13135126	10	13135126	0.000894007351231	SNP	0.333707320072228
chr10:13135206	10	13135206	0.000883690064765	SNP	0.33338649203289
chr10:13135290	10	13135290	0.000698680039221	SNP	0.315143019516925
chr10:13135371	10	13135371	0.000773435991064	SNP	0.322781610623211
chr10:13155112	10	13155112	0.000985137169438	SNP	0.342330773812827
chr10:13155957	10	13155957	0.000494330895968	SNP	0.292785362635404
chr10:13169702	10	13169702	0.000394574274549	SNP	0.273256410516381
chr10:13169996	10	13169996	0.000845219247032	SNP	0.329009315868663
chr10:13245186	10	13245186	0.00091186306838	SNP	0.335452892319082
chr10:13245272	10	13245272	0.000204322266401	SNP	0.215326637423088
chr10:13279846	10	13279846	0.000451125294852	SNP	0.285739974665399
chr10:13292046	10	13292046	0.000694059302609	SNP	0.314099587011642
chr10:13350026	10	13350026	0.000402768438931	SNP	0.275465150481137
chr10:13350039	10	13350039	0.00036639161956	SNP	0.266217011039423
chr10:13502196	10	13502196	0.000140776496175	SNP	0.195027087330927
chr10:13504354	10	13504354	1.96245398459e-05	SNP	0.0927443616804398
chr10:13504375	10	13504375	0.000582356336882	SNP	0.300016869335039
chr10:13504456	10	13504456	5.24464011614e-05	SNP	0.131571654914939
chr10:13504465	10	13504465	2.38056050629e-05	SNP	0.101429353470605
chr10:13504647	10	13504647	0.000222694269062	SNP	0.220344175658966
chr10:13504955	10	13504955	0.000536070127028	SNP	0.297017219925394
chr10:13506555	10	13506555	0.000549646432051	SNP	0.298282346596063
chr10:13506558	10	13506558	0.000502727217453	SNP	0.294234226253676
chr10:13524216	10	13524216	0.000128272497658	SNP	0.188238901259293
chr10:13535667	10	13535667	0.000976559384186	SNP	0.341402143735999
chr10:13614726	10	13614726	0.000986843967625	SNP	0.342330773812827
chr10:13656952	10	13656952	0.000472575346622	SNP	0.289811190263118
chr10:13657482	10	13657482	3.8759891098e-05	SNP	0.118182474323253
chr10:13660280	10	13660280	0.000649606156814	SNP	0.307217891708402
chr10:13720390	10	13720390	0.000702285949415	SNP	0.315270564347846
chr10:13887195	10	13887195	6.50881165296e-05	SNP	0.142775648468958
chr10:14087641	10	14087641	0.00095528332306	SNP	0.339363993190979
chr10:14323663	10	14323663	0.000835475549738	SNP	0.328131410830948
chr10:14324308	10	14324308	0.000222368735937	SNP	0.220344175658966
chr10:14324373	10	14324373	0.000868543776562	SNP	0.331693725328633
chr10:14324503	10	14324503	0.000875846438508	SNP	0.332428688993085
chr10:14325186	10	14325186	0.000809962605836	SNP	0.32600493793419
chr10:14325596	10	14325596	0.000810115454396	SNP	0.32600493793419
chr10:14325624	10	14325624	0.000756793283016	SNP	0.321120683413524
chr10:14325996	10	14325996	0.00079484500101	SNP	0.324760147190881
chr10:14326063	10	14326063	0.000833323646504	SNP	0.328073234543626
chr10:14326175	10	14326175	0.000710750074188	SNP	0.316373982151852
chr10:14326227	10	14326227	0.000834615207736	SNP	0.328131410830948
chr10:14326318	10	14326318	0.000791475457761	SNP	0.324469584229596
chr10:14326405	10	14326405	0.000805793230621	SNP	0.325831158846049
chr10:14326756	10	14326756	0.000267479055353	SNP	0.235651305924533
chr10:14326912	10	14326912	0.000874314756717	SNP	0.332373649372205
chr10:14327264	10	14327264	0.000569593621782	SNP	0.299200894369812
chr10:14327374	10	14327374	0.000790008016732	SNP	0.324469584229596
chr10:14327634	10	14327634	0.000885022574083	SNP	0.33338649203289
chr10:14327880	10	14327880	0.000635323405204	SNP	0.305535384157674
chr10:14327939	10	14327939	0.000598017507501	SNP	0.301519025653525
chr10:14328041	10	14328041	0.00059157979036	SNP	0.301167084896552
chr10:14328853	10	14328853	0.000392781012743	SNP	0.27292984330827
chr10:14329156	10	14329156	0.000268592021551	SNP	0.235802952392374
chr10:14330188	10	14330188	0.00026493109773	SNP	0.235176129055881
chr10:14330642	10	14330642	0.000235432625897	SNP	0.22479582049947
chr10:14332280	10	14332280	5.88574230088e-05	SNP	0.137605341827432
chr10:14332456	10	14332456	5.33359514302e-05	SNP	0.1322784264721
chr10:14332805	10	14332805	4.02571608721e-05	SNP	0.118693397541542
chr10:14332954	10	14332954	4.06749930495e-05	SNP	0.118693397541542
chr10:14333089	10	14333089	4.31099783337e-05	SNP	0.120608773754391
chr10:14333121	10	14333121	3.61315786467e-05	SNP	0.117009640527365
chr10:14334684	10	14334684	3.63744956632e-05	SNP	0.117058393469595
chr10:14335225	10	14335225	3.16322581393e-05	SNP	0.113714268671228
chr10:14336426	10	14336426	3.88412918494e-05	SNP	0.118182474323253
chr10:14377345	10	14377345	0.000372950563707	SNP	0.268297092635686
chr10:14386704	10	14386704	0.000178303941361	SNP	0.213690304778996
chr10:14601296	10	14601296	0.000900575700211	SNP	0.334589172851465
chr10:14610681	10	14610681	0.000836202013156	SNP	0.328186243055626
chr10:14611171	10	14611171	0.000962206437432	SNP	0.340307117450364
chr10:14617369	10	14617369	0.000175875519583	SNP	0.213010177814061
chr10:14617375	10	14617375	0.000337813922181	SNP	0.258446677817632
chr10:14620139	10	14620139	4.52051291364e-05	SNP	0.12286194505453
chr10:14620209	10	14620209	0.000342563974849	SNP	0.259895834884765
chr10:14627967	10	14627967	5.87544166882e-05	SNP	0.137605341827432
chr10:14632759	10	14632759	0.00011665795071	SNP	0.180850633135868
chr10:14642765	10	14642765	0.000838862497998	SNP	0.328385785408817
chr10:14725590	10	14725590	0.000806728031615	SNP	0.325831158846049
chr10:14725769	10	14725769	0.000794829468288	SNP	0.324760147190881
chr10:14725866	10	14725866	0.000794113419463	SNP	0.324684290667541
chr10:14725913	10	14725913	0.000662536945444	SNP	0.308938909884111
chr10:14725920	10	14725920	0.000650071655493	SNP	0.307264397719105
chr10:14725946	10	14725946	0.00064568030275	SNP	0.306941009399292
chr10:14725996	10	14725996	0.000784007646695	SNP	0.323877227789016
chr10:14726924	10	14726924	0.000705226553918	SNP	0.31561470583558
chr10:14727252	10	14727252	0.000573200160494	SNP	0.299357196141912
chr10:14728947	10	14728947	0.000828605650029	SNP	0.327884037748253
chr10:15647712	10	15647712	0.000974672605181	SNP	0.341364068458061
chr10:15648854	10	15648854	0.000814479218198	SNP	0.32666082732223
chr10:15845306	10	15845306	0.000956857064517	SNP	0.339537486303501
chr10:15878083	10	15878083	0.000666404802679	SNP	0.309697011514963
chr10:15910406	10	15910406	0.000353887400648	SNP	0.26261334995273
chr10:15910665	10	15910665	0.000488601339418	SNP	0.291877857359833
chr10:15910723	10	15910723	0.000823814986431	SNP	0.327680306581812
chr10:15910852	10	15910852	0.000734486221169	SNP	0.319704420868792
chr10:15911085	10	15911085	0.000886777809136	SNP	0.333504903075536
chr10:15911304	10	15911304	0.000909556305435	SNP	0.335306211515346
chr10:15911736	10	15911736	0.00068611013948	SNP	0.312655822054932
chr10:15912382	10	15912382	0.000618535789916	SNP	0.303293542923733
chr10:15912392	10	15912392	0.000426521222444	SNP	0.280906373044208
chr10:15912456	10	15912456	0.000884666155729	SNP	0.33338649203289
chr10:15912712	10	15912712	0.00083866338974	SNP	0.328385785408817
chr10:15912775	10	15912775	0.000704861505422	SNP	0.315576309538508
chr10:15913044	10	15913044	0.000782660479132	SNP	0.323856918435311
chr10:15913186	10	15913186	0.000830672602728	SNP	0.327884037748253
chr10:15913249	10	15913249	0.000822282918909	SNP	0.327680306581812
chr10:15913584	10	15913584	0.000908097606026	SNP	0.335231174307046
chr10:15913749	10	15913749	0.000776743401985	SNP	0.323096193336643
chr10:15913984	10	15913984	0.000816329212211	SNP	0.326962178931644
chr10:15914045	10	15914045	0.000779926013323	SNP	0.323408739034566
chr10:15914378	10	15914378	0.000730645451959	SNP	0.319314789370676
chr10:15914959	10	15914959	0.00084318897919	SNP	0.328909300440376
chr10:15915462	10	15915462	0.000892399222352	SNP	0.333674192492165
chr10:15915797	10	15915797	0.000856574904973	SNP	0.330232760793074
chr10:15915872	10	15915872	0.000772809689186	SNP	0.322772964071216
chr10:15915934	10	15915934	0.000806870052823	SNP	0.325831158846049
chr10:15916226	10	15916226	0.000836486249297	SNP	0.328211232897616
chr10:15916403	10	15916403	0.000730643086318	SNP	0.319314789370676
chr10:15917170	10	15917170	0.000796178011592	SNP	0.324923746315976
chr10:15917471	10	15917471	0.000799386683072	SNP	0.325102308091115
chr10:15917874	10	15917874	0.000779026659178	SNP	0.323408739034566
chr10:15918897	10	15918897	0.000812769955035	SNP	0.326283091579393
chr10:15919165	10	15919165	0.000840678377818	SNP	0.328451756820902
chr10:15919203	10	15919203	0.000860173322805	SNP	0.33067547688093
chr10:15919322	10	15919322	0.000812313027173	SNP	0.326189580662974
chr10:15920868	10	15920868	0.000820231165686	SNP	0.327514249468603
chr10:15920946	10	15920946	0.000891817782413	SNP	0.333674192492165
chr10:15921699	10	15921699	0.000835338150096	SNP	0.328131410830948
chr10:15922236	10	15922236	0.00078096609359	SNP	0.323511737941048
chr10:15922329	10	15922329	0.000866198878691	SNP	0.331372261398746
chr10:15922341	10	15922341	0.000772063925129	SNP	0.322772964071216
chr10:15922991	10	15922991	0.000987255086663	SNP	0.342330773812827
chr10:15923872	10	15923872	0.000728202473144	SNP	0.31910724465429
chr10:15924162	10	15924162	0.000834537027448	SNP	0.328131410830948
chr10:15924534	10	15924534	0.00087037719361	SNP	0.331873283077845
chr10:15924654	10	15924654	0.00078496008388	SNP	0.323974586538791
chr10:15924730	10	15924730	0.000977675641993	SNP	0.341565144316072
chr10:15924835	10	15924835	0.000949234418744	SNP	0.339115364772528
chr10:15924955	10	15924955	0.00095897625014	SNP	0.339866264852906
chr10:15927055	10	15927055	0.000414383764391	SNP	0.278245259495777
chr10:15927260	10	15927260	0.000846817224356	SNP	0.329101117025048
chr10:15927495	10	15927495	0.000576714939951	SNP	0.29951682951792
chr10:15927997	10	15927997	0.000678516911889	SNP	0.31141952466684
chr10:15928354	10	15928354	0.000785030142726	SNP	0.323974586538791
chr10:15928730	10	15928730	0.000571876033605	SNP	0.299200894369812
chr10:15928818	10	15928818	7.36688129662e-05	SNP	0.149560230960595
chr10:15928829	10	15928829	0.000809999699177	SNP	0.32600493793419
chr10:15928952	10	15928952	0.000666136519093	SNP	0.309665610655397
chr10:15929102	10	15929102	0.00068348671679	SNP	0.312144647671395
chr10:15930499	10	15930499	0.000798095794522	SNP	0.325048003008925
chr10:15930510	10	15930510	0.000782972918329	SNP	0.323856918435311
chr10:15930625	10	15930625	0.000846927616161	SNP	0.329101117025048
chr10:15930654	10	15930654	0.000785375295008	SNP	0.324047456069218
chr10:15930660	10	15930660	0.000719872390767	SNP	0.317749431190345
chr10:15930663	10	15930663	0.000787806019704	SNP	0.324314690038677
chr10:15931285	10	15931285	0.000668588319014	SNP	0.310037489230634
chr10:15931297	10	15931297	0.000339264867619	SNP	0.258862312247393
chr10:15931487	10	15931487	0.000742637764232	SNP	0.320221646987727
chr10:15931667	10	15931667	0.00070733767223	SNP	0.315894467597635
chr10:15931692	10	15931692	0.000836350690856	SNP	0.328211232897616
chr10:15932386	10	15932386	0.000766858335613	SNP	0.322262253529661
chr10:15932647	10	15932647	0.000698741229718	SNP	0.315143019516925
chr10:15932737	10	15932737	0.000879625095708	SNP	0.333146922932152
chr10:15932992	10	15932992	0.000811474663405	SNP	0.326153485836824
chr10:15933937	10	15933937	0.000931565213418	SNP	0.337219298863925
chr10:15934554	10	15934554	0.000731701163074	SNP	0.319487876745312
chr10:15934709	10	15934709	0.000742537933717	SNP	0.320221646987727
chr10:15934744	10	15934744	0.000881587964635	SNP	0.333163113101198
chr10:15936967	10	15936967	0.000651206389347	SNP	0.307448753696616
chr10:15937678	10	15937678	0.000910940524589	SNP	0.33544505662324
chr10:15937717	10	15937717	0.000617384836122	SNP	0.303066545123747
chr10:15938050	10	15938050	0.000485867381592	SNP	0.291440234141019
chr10:15938113	10	15938113	0.000529861240282	SNP	0.2965464721109
chr10:15956465	10	15956465	0.000666218794268	SNP	0.309665610655397
chr10:16020025	10	16020025	0.000283927149972	SNP	0.241589286492002
chr10:16210736	10	16210736	0.000601049061914	SNP	0.302033471096649
chr10:16215570	10	16215570	0.000234390235941	SNP	0.224497708255956
chr10:16228981	10	16228981	0.000434010439594	SNP	0.282472174221393
chr10:17754636	10	17754636	0.000968700702017	SNP	0.340873205056268
chr10:17786071	10	17786071	0.000269281001714	SNP	0.23584819626238
chr10:17865627	10	17865627	0.000747712714748	SNP	0.320668872836191
chr10:17873605	10	17873605	0.000545681942653	SNP	0.298282346596063
chr10:17873640	10	17873640	0.000792738092182	SNP	0.324500722343382
chr10:17892732	10	17892732	0.000735923589413	SNP	0.319779256828604
chr10:17893687	10	17893687	0.000792191447358	SNP	0.324469584229596
chr10:17905034	10	17905034	0.000839238738507	SNP	0.328385785408817
chr10:17912330	10	17912330	0.000660379465514	SNP	0.308747334423452
chr10:17973611	10	17973611	0.000906422378804	SNP	0.335157520472979
chr11:886709	11	886709	0.00015018365633	SNP	0.20052236787858
chr11:919510	11	919510	3.28168165188e-05	SNP	0.114384471942274
chr11:1673342	11	1673342	0.000575147439022	SNP	0.29951682951792
chr11:1673356	11	1673356	0.000604343210021	SNP	0.302164200035102
chr11:1673488	11	1673488	0.000924335415016	SNP	0.33673195774947
chr11:1673495	11	1673495	0.000662060205506	SNP	0.308892718171985
chr11:1673507	11	1673507	0.000328380534324	SNP	0.255102945247074
chr11:1673513	11	1673513	0.000372591975684	SNP	0.268284389952717
chr11:1902993	11	1902993	0.000990588042475	SNP	0.342723482805003
chr11:1903101	11	1903101	0.000760629888772	SNP	0.321666495539059
chr11:2182114	11	2182114	0.000467227628591	SNP	0.289175762729515
chr11:2213750	11	2213750	0.000644887416043	SNP	0.306937554075705
chr11:2214734	11	2214734	0.000512742048596	SNP	0.295192506307398
chr11:2251940	11	2251940	0.000326549158584	SNP	0.254550160747813
chr11:4491969	11	4491969	0.000278132088241	SNP	0.239485434890425
chr11:4493004	11	4493004	0.000206330086402	SNP	0.216003177386298
chr11:4494221	11	4494221	0.00042785445012	SNP	0.281113555186533
chr11:4496624	11	4496624	0.000609119873104	SNP	0.302665151191663
chr11:4606903	11	4606903	0.000741247990883	SNP	0.320221646987727
chr11:4695323	11	4695323	0.000854619862806	SNP	0.329977255846104
chr11:4827879	11	4827879	0.000458568562554	SNP	0.287428068988511
chr11:4827937	11	4827937	0.000456870411505	SNP	0.287023028550129
chr11:4827945	11	4827945	0.000133783758474	SNP	0.190916479786144
chr11:4827967	11	4827967	0.000330768991115	SNP	0.255629508166423
chr11:4827984	11	4827984	0.000419643466419	SNP	0.279116154008953
chr11:4827988	11	4827988	0.000413530318575	SNP	0.27815916632884
chr11:4828190	11	4828190	0.000298710543613	SNP	0.246526261318723
chr11:4986593	11	4986593	0.000829376662306	SNP	0.327884037748253
chr11:5002037	11	5002037	0.000296630409263	SNP	0.245907311607294
chr11:5002183	11	5002183	0.000240323799435	SNP	0.226360319191276
chr11:5002193	11	5002193	0.000586811593847	SNP	0.300633035020322
chr11:5048901	11	5048901	0.000462437392936	SNP	0.288344538070102
chr11:5063255	11	5063255	0.000449288257796	SNP	0.285552903918422
chr11:5063291	11	5063291	0.000484924194707	SNP	0.291324995230842
chr11:5063294	11	5063294	0.000493332265638	SNP	0.292785362635404
chr11:5063322	11	5063322	0.000799263093737	SNP	0.325102308091115
chr11:5063723	11	5063723	0.000330558122702	SNP	0.255564530428566
chr11:5068623	11	5068623	0.000807413579776	SNP	0.325957473131115
[truncated: 15,329 more rows]
