# Supplementary material for: Genomic insights into local adaptation and future climate-induced vulnerability of a keystone forest tree in East Asia
Source: Nat Commun. 2022 Nov 1;13:6541. doi: 10.1038/s41467-022-34206-8 (PMC9626627; doi:10.1038/s41467-022-34206-8)
Supplement: Supplementary file 8 — Source Data [file 41467_2022_34206_MOESM8_ESM.zip › Source data/supplementary_figures/manhatton/data3_filter1_bio16.txt]

ID	CHR	BP	P	TYPE	Q
chr1:47134	1	47134	0.000268255438151	SNP	0.163676655425919
chr1:51812	1	51812	0.000320331111546	SNP	0.174812210225295
chr1:54678	1	54678	0.000284983571898	SNP	0.166990525796755
chr1:55055	1	55055	0.000953585816922	SNP	0.241284168600508
chr1:65518	1	65518	0.000200900742668	SNP	0.148696714228894
chr1:82170	1	82170	0.00072615067659	SNP	0.220844347789794
chr1:82191	1	82191	0.000705646057254	SNP	0.219803147797395
chr1:82200	1	82200	0.000634365860278	SNP	0.215868437144651
chr1:82268	1	82268	0.00065633232479	SNP	0.217304181025782
chr1:82307	1	82307	0.000671085232888	SNP	0.217883724494559
chr1:82308	1	82308	0.000682824414932	SNP	0.218541473342302
chr1:85435	1	85435	0.000915304550405	SNP	0.238174044698289
chr1:85846	1	85846	0.000740919217803	SNP	0.222051953406956
chr1:85977	1	85977	0.000769181886997	SNP	0.224372897983239
chr1:86341	1	86341	0.000540849712447	SNP	0.20664135502063
chr1:86557	1	86557	0.00053450686247	SNP	0.205684890898473
chr1:86564	1	86564	0.000499282588247	SNP	0.200983921916906
chr1:86638	1	86638	0.000594789368028	SNP	0.212760053099933
chr1:86649	1	86649	0.000607440583863	SNP	0.213685874264627
chr1:86685	1	86685	0.000538821730198	SNP	0.206317254448875
chr1:86708	1	86708	0.000513629707045	SNP	0.202836074562771
chr1:86712	1	86712	0.000519608220713	SNP	0.203503210809298
chr1:88196	1	88196	0.000727367354318	SNP	0.220958603601292
chr1:94935	1	94935	0.000270473868005	SNP	0.164024581927819
chr1:439035	1	439035	0.000845162063631	SNP	0.231205702521057
chr1:777212	1	777212	0.000761737020882	SNP	0.223756321221054
chr1:779112	1	779112	0.000237610463513	SNP	0.157223895368733
chr1:848630	1	848630	0.000672593190189	SNP	0.218016341152916
chr1:1111351	1	1111351	0.000156894105822	SNP	0.139196735989808
chr1:1112611	1	1112611	6.58845849854e-05	SNP	0.106943186386622
chr1:1112774	1	1112774	0.000385281940606	SNP	0.186225399276379
chr1:1113338	1	1113338	1.66252853018e-05	SNP	0.0661039668062326
chr1:1113486	1	1113486	1.80643013029e-05	SNP	0.0682992992021163
chr1:1113487	1	1113487	1.80953807521e-05	SNP	0.0682992992021163
chr1:1113607	1	1113607	1.01496919985e-05	SNP	0.0537386531593305
chr1:1113648	1	1113648	7.98545404355e-06	SNP	0.0507271238205101
chr1:1516220	1	1516220	0.000453344394337	SNP	0.19515536831672
chr1:1745070	1	1745070	0.000667052086731	SNP	0.21773422369057
chr1:1991920	1	1991920	0.000887270696117	SNP	0.235538554386021
chr1:2033507	1	2033507	3.13100008658e-05	SNP	0.0814833967721643
chr1:2060473	1	2060473	0.000993348806293	SNP	0.244759180308939
chr1:2190914	1	2190914	0.000901722248946	SNP	0.236892109895379
chr1:2190982	1	2190982	0.000598225890381	SNP	0.212957455339967
chr1:2191065	1	2191065	0.000156949593736	SNP	0.139224032180174
chr1:2191117	1	2191117	0.00060845719553	SNP	0.213756798214596
chr1:2191140	1	2191140	0.000567741290793	SNP	0.210084557876438
chr1:2191151	1	2191151	0.00058923635532	SNP	0.212402022918698
chr1:2191179	1	2191179	0.000648265605218	SNP	0.216587711182985
chr1:2191309	1	2191309	0.000688518236602	SNP	0.218726388883628
chr1:2193349	1	2193349	0.000454433247457	SNP	0.195341546150337
chr1:2196078	1	2196078	0.000116559137682	SNP	0.127910695427525
chr1:2196158	1	2196158	0.000236274573	SNP	0.156925045254385
chr1:2197915	1	2197915	0.000204487841638	SNP	0.149242795037279
chr1:2197964	1	2197964	0.000198115998964	SNP	0.147625610831933
chr1:2198240	1	2198240	0.000527068895065	SNP	0.204687086758988
chr1:2199572	1	2199572	0.000543837751635	SNP	0.207059510067594
chr1:2199656	1	2199656	0.000561541067509	SNP	0.209582738841646
chr1:2200314	1	2200314	0.000802689759321	SNP	0.227604823496518
chr1:2200536	1	2200536	0.000454830730658	SNP	0.195385414532302
chr1:2200660	1	2200660	0.000403447359581	SNP	0.1888385645093
chr1:2200669	1	2200669	0.000421415069724	SNP	0.191381201692624
chr1:2200750	1	2200750	0.000415559321924	SNP	0.190392009064459
chr1:2200770	1	2200770	0.000424023660368	SNP	0.191736065475432
chr1:2200865	1	2200865	0.000376884897495	SNP	0.184573657364731
chr1:2201083	1	2201083	0.000457519669897	SNP	0.195762931837029
chr1:2201086	1	2201086	0.000438233541689	SNP	0.193214243784126
chr1:2201102	1	2201102	0.000435124239078	SNP	0.192778894341164
chr1:2201106	1	2201106	0.000470883727353	SNP	0.19763161364042
chr1:2201121	1	2201121	0.000380573976209	SNP	0.185073614116422
chr1:2201147	1	2201147	0.000393025772828	SNP	0.187282528740528
chr1:2201156	1	2201156	0.000408568270252	SNP	0.189503247504087
chr1:2201189	1	2201189	0.000391209421289	SNP	0.187076477445353
chr1:2201204	1	2201204	0.000409728832064	SNP	0.189672041855508
chr1:2201259	1	2201259	0.000416302543409	SNP	0.190475413722815
chr1:2201325	1	2201325	0.000465529346999	SNP	0.196762034831997
chr1:2201396	1	2201396	0.000654349238199	SNP	0.217287152837605
chr1:2201451	1	2201451	0.000427109645607	SNP	0.192013431694779
chr1:2201533	1	2201533	0.00041604299999	SNP	0.190475413722815
chr1:2201548	1	2201548	0.000411209312306	SNP	0.189861968260362
chr1:2201684	1	2201684	0.000416243324296	SNP	0.190475413722815
chr1:2201713	1	2201713	0.000363620695192	SNP	0.182275865671134
chr1:2201718	1	2201718	0.000404891598644	SNP	0.188946354718774
chr1:2201866	1	2201866	0.000374980975382	SNP	0.184357159058547
chr1:2201874	1	2201874	0.000379274694073	SNP	0.184865221341781
chr1:2201896	1	2201896	0.00040247233949	SNP	0.188664837125112
chr1:2201944	1	2201944	0.000405378636522	SNP	0.189069873007036
chr1:2201961	1	2201961	0.00043042153886	SNP	0.192379845679828
chr1:2201964	1	2201964	0.000412628901528	SNP	0.189990304202142
chr1:2201973	1	2201973	0.000427237207286	SNP	0.192020640407164
chr1:2202032	1	2202032	0.00039802546657	SNP	0.188116715027808
chr1:2202104	1	2202104	0.000431576708491	SNP	0.192535931643626
chr1:2202151	1	2202151	0.000406512905119	SNP	0.189243292007613
chr1:2202183	1	2202183	0.000404288273594	SNP	0.188939529597555
chr1:2202200	1	2202200	0.000435689049745	SNP	0.192813595942334
chr1:2202324	1	2202324	0.000448766840589	SNP	0.194548989811984
chr1:2202357	1	2202357	0.000385576308035	SNP	0.186225399276379
chr1:2202464	1	2202464	0.000387057727423	SNP	0.186420091283428
chr1:2202485	1	2202485	2.18977348768e-05	SNP	0.0733073721877837
chr1:2202509	1	2202509	0.000455197490561	SNP	0.195426145100476
chr1:2202549	1	2202549	0.00036389389356	SNP	0.182280772755588
chr1:2202572	1	2202572	0.000415417196405	SNP	0.190383344475986
chr1:2202611	1	2202611	0.000429230314099	SNP	0.192188028133506
chr1:2202687	1	2202687	0.00043600773758	SNP	0.192813595942334
chr1:2202836	1	2202836	0.000452587506546	SNP	0.195041131060009
chr1:2202874	1	2202874	0.000461765934123	SNP	0.196196035325309
chr1:2202897	1	2202897	0.000418719084047	SNP	0.190835775242777
chr1:2202953	1	2202953	0.000461566719653	SNP	0.196158558662721
chr1:2203034	1	2203034	0.000431797067408	SNP	0.192535931643626
chr1:2203041	1	2203041	0.000362866690673	SNP	0.182151838405579
chr1:2203076	1	2203076	0.000445041234026	SNP	0.193894810400762
chr1:2203137	1	2203137	0.000374464736646	SNP	0.184275046545944
chr1:2203245	1	2203245	0.00043577407911	SNP	0.192813595942334
chr1:2203288	1	2203288	0.000469255314815	SNP	0.197406063264114
chr1:2203298	1	2203298	0.000382111872021	SNP	0.185387260799055
chr1:2203447	1	2203447	0.00043285532758	SNP	0.192694045416778
chr1:2203477	1	2203477	0.000495512942363	SNP	0.200544244232378
chr1:2203530	1	2203530	0.000275597857904	SNP	0.165115312065255
chr1:2203616	1	2203616	0.000660994556466	SNP	0.217575001146792
chr1:2348295	1	2348295	0.000667077151535	SNP	0.21773422369057
chr1:2350388	1	2350388	0.000730802548019	SNP	0.221268119742254
chr1:2874067	1	2874067	0.000948560493438	SNP	0.241000531622504
chr1:2879283	1	2879283	0.000978172668872	SNP	0.24358095435923
chr1:2879441	1	2879441	0.000931592968998	SNP	0.239531465514549
chr1:2880513	1	2880513	0.000396591576659	SNP	0.187931458998331
chr1:2880689	1	2880689	0.000329881994392	SNP	0.177091586798632
chr1:2939625	1	2939625	8.18144904471e-06	SNP	0.0512150040807769
chr1:3007962	1	3007962	0.000399926402089	SNP	0.188351370824931
chr1:3008110	1	3008110	0.000337816458354	SNP	0.17818482114391
chr1:3097143	1	3097143	0.000357762647269	SNP	0.181390363261204
chr1:3458332	1	3458332	0.000267342776261	SNP	0.163519528514197
chr1:3459039	1	3459039	0.000343046142719	SNP	0.178999472691091
chr1:3460796	1	3460796	0.000362531958856	SNP	0.182133572253712
chr1:3460828	1	3460828	0.000361551843311	SNP	0.182083248378366
chr1:3461540	1	3461540	0.000971792022135	SNP	0.242819199158178
chr1:3464694	1	3464694	0.0007407113424	SNP	0.222051953406956
chr1:3464710	1	3464710	0.000456310210046	SNP	0.195625649359952
chr1:3464770	1	3464770	0.000681327329586	SNP	0.218541473342302
chr1:3465950	1	3465950	0.000421320975395	SNP	0.191381201692624
chr1:3565176	1	3565176	0.00084442286102	SNP	0.231132392026538
chr1:3587821	1	3587821	0.000230109527489	SNP	0.155396692032283
chr1:3679544	1	3679544	0.000831239615034	SNP	0.229753201414959
chr1:3685010	1	3685010	0.000955957784831	SNP	0.241439268855445
chr1:3685235	1	3685235	0.00085018591955	SNP	0.231583637193749
chr1:3696875	1	3696875	0.000907512090336	SNP	0.237405062203798
chr1:3944466	1	3944466	0.000117438328116	SNP	0.128226847412804
chr1:3944605	1	3944605	2.74771321309e-05	SNP	0.0772421367870878
chr1:3944671	1	3944671	0.00019620789975	SNP	0.147119150117648
chr1:3951719	1	3951719	0.00085977272337	SNP	0.232624835873037
chr1:3951725	1	3951725	0.00088357052471	SNP	0.234933492776212
chr1:3951734	1	3951734	0.00094786387099	SNP	0.240963116249676
chr1:3951761	1	3951761	0.000935063612454	SNP	0.239686954653273
chr1:3990491	1	3990491	0.000340349461372	SNP	0.178686573590238
chr1:4823450	1	4823450	0.000934035243921	SNP	0.239627565112306
chr1:4907694	1	4907694	0.000931849759251	SNP	0.239531465514549
chr1:4911298	1	4911298	0.000882626185521	SNP	0.234906005356603
chr1:4912905	1	4912905	0.000424054091352	SNP	0.191736065475432
chr1:4913486	1	4913486	0.000432993752422	SNP	0.192711842875899
chr1:4913596	1	4913596	0.000510987157139	SNP	0.202585043395751
chr1:4918688	1	4918688	0.00032109276229	SNP	0.175004140658799
chr1:4919193	1	4919193	0.000359174029057	SNP	0.181674312211391
chr1:4920590	1	4920590	0.00051154524971	SNP	0.202685944870663
chr1:5394842	1	5394842	0.000623839353414	SNP	0.215105635900927
chr1:5394843	1	5394843	0.000252587174355	SNP	0.160591617701483
chr1:5394845	1	5394845	0.000268741307424	SNP	0.163676655425919
chr1:5394925	1	5394925	0.000297017939669	SNP	0.169568498960444
chr1:5394947	1	5394947	0.000280833918469	SNP	0.166377031986281
chr1:5540553	1	5540553	0.000541466458393	SNP	0.206744286862902
chr1:5554142	1	5554142	8.57988633843e-05	SNP	0.116252030319594
chr1:5563761	1	5563761	0.000683022868291	SNP	0.218541473342302
chr1:5566993	1	5566993	0.000444974972058	SNP	0.193894325970541
chr1:5568177	1	5568177	0.000515247443964	SNP	0.20298331458852
chr1:5728862	1	5728862	0.000826268934864	SNP	0.229411077656942
chr1:5839200	1	5839200	0.000855593990268	SNP	0.232215013511624
chr1:5878637	1	5878637	0.00096543527173	SNP	0.242216110123603
chr1:6066100	1	6066100	4.02508431136e-05	SNP	0.089196782450471
chr1:6168640	1	6168640	6.98043393871e-05	SNP	0.108945111947454
chr1:6168744	1	6168744	0.000849488112711	SNP	0.231505450128731
chr1:6168770	1	6168770	0.000371392748953	SNP	0.1837413652409
chr1:6168786	1	6168786	0.00033944903155	SNP	0.178561620061815
chr1:6168806	1	6168806	0.000398265948999	SNP	0.188199688695377
chr1:6220049	1	6220049	0.000341470807374	SNP	0.178714074920548
chr1:6220585	1	6220585	0.000332794814097	SNP	0.177577194610156
chr1:6220707	1	6220707	0.000354217891085	SNP	0.180592668695899
chr1:6504977	1	6504977	0.000234845703854	SNP	0.156657770679236
chr1:6505323	1	6505323	0.000216334880572	SNP	0.152200932906902
chr1:6507442	1	6507442	0.000229026171809	SNP	0.15517564642116
chr1:6566153	1	6566153	0.000529611078561	SNP	0.205058912211064
chr1:6566241	1	6566241	0.000241237925269	SNP	0.158069716489363
chr1:6566291	1	6566291	0.000525220124773	SNP	0.204374901576214
chr1:6566315	1	6566315	0.000197996893725	SNP	0.147573808754697
chr1:6566353	1	6566353	0.000326804048202	SNP	0.176359376732814
chr1:6566424	1	6566424	0.000687491818947	SNP	0.218715949457352
chr1:6590674	1	6590674	4.73909419723e-05	SNP	0.0955317350176689
chr1:6590703	1	6590703	0.00020385668721	SNP	0.149111435427555
chr1:6626192	1	6626192	0.000950525953389	SNP	0.241117691482211
chr1:7340871	1	7340871	0.000582328772319	SNP	0.21162418524047
chr1:7340972	1	7340972	0.000656186336163	SNP	0.217304181025782
chr1:7384207	1	7384207	0.000205504173115	SNP	0.149484738919579
chr1:7384928	1	7384928	0.000683684144965	SNP	0.218541473342302
chr1:7388428	1	7388428	0.000509505506378	SNP	0.202366704461756
chr1:7404189	1	7404189	0.000890831547139	SNP	0.235831724588507
chr1:7409190	1	7409190	0.000313741048137	SNP	0.17328011627923
chr1:7409229	1	7409229	0.000331388428246	SNP	0.177341103660854
chr1:7409477	1	7409477	0.000345597395235	SNP	0.179324266209686
chr1:7413155	1	7413155	3.59256590404e-05	SNP	0.0860493707963845
chr1:7420365	1	7420365	0.000462585325846	SNP	0.196341690497005
chr1:7422917	1	7422917	2.64805933486e-06	SNP	0.0318318447982244
chr1:7435195	1	7435195	0.000774926830508	SNP	0.224958454586542
chr1:7437219	1	7437219	7.09401366997e-05	SNP	0.109540345189452
chr1:7437223	1	7437223	0.000192817495814	SNP	0.146793136031944
chr1:7437236	1	7437236	0.000205827502467	SNP	0.149568088019181
chr1:7442431	1	7442431	0.000297301422623	SNP	0.169648981678579
chr1:7444719	1	7444719	0.000245600059909	SNP	0.159054804934272
chr1:7445737	1	7445737	0.000151027490098	SNP	0.137463870541238
chr1:7446099	1	7446099	0.000336292202657	SNP	0.177923489553101
chr1:7448698	1	7448698	0.000247219688636	SNP	0.159496008869248
chr1:7449023	1	7449023	0.000632661313403	SNP	0.215793234781181
chr1:7449831	1	7449831	0.000637820104734	SNP	0.216008231133361
chr1:7449962	1	7449962	0.000665794549645	SNP	0.217707099794823
chr1:7458258	1	7458258	0.000765365425966	SNP	0.22407340548697
chr1:7458286	1	7458286	0.000707125798482	SNP	0.219803147797395
chr1:7586616	1	7586616	0.000514753081329	SNP	0.202956789273231
chr1:9550933	1	9550933	0.000163502240528	SNP	0.140661838153246
chr1:9558143	1	9558143	0.000975688869434	SNP	0.243237200080969
chr1:9559995	1	9559995	0.000982152731565	SNP	0.244000984632187
chr1:9561896	1	9561896	0.000988046524923	SNP	0.24438169976844
chr1:9564198	1	9564198	0.000991005779357	SNP	0.244510828771677
chr1:9565594	1	9565594	0.00063306127232	SNP	0.215793234781181
chr1:9566992	1	9566992	0.000482490180832	SNP	0.199162040131668
chr1:10169802	1	10169802	0.000800033520648	SNP	0.227406663541691
chr1:10519071	1	10519071	0.000683090308745	SNP	0.218541473342302
chr1:11286659	1	11286659	0.000606555668195	SNP	0.213669001712076
chr1:11408724	1	11408724	0.000997530304846	SNP	0.245141736348302
chr1:11412973	1	11412973	0.000817620887887	SNP	0.228715604510446
chr1:11420862	1	11420862	0.000941972881519	SNP	0.240446287720709
chr1:11439526	1	11439526	0.000664758936815	SNP	0.217707099794823
chr1:11439570	1	11439570	0.000684281660631	SNP	0.218541473342302
chr1:11440069	1	11440069	0.000629161494284	SNP	0.215580701533853
chr1:11440141	1	11440141	0.000655319716358	SNP	0.217291277030563
chr1:11440369	1	11440369	0.000679599866669	SNP	0.218541473342302
chr1:11440431	1	11440431	0.000645298856193	SNP	0.2164471066397
chr1:11440566	1	11440566	0.000664099196494	SNP	0.217707099794823
chr1:11440637	1	11440637	0.000656608142397	SNP	0.217321361254451
chr1:11440643	1	11440643	0.000715669922909	SNP	0.219955779624519
chr1:11440690	1	11440690	0.000699234109322	SNP	0.219265358729621
chr1:11441403	1	11441403	0.00068040664319	SNP	0.218541473342302
chr1:11441558	1	11441558	0.00063937572626	SNP	0.216049320365161
chr1:11441670	1	11441670	0.000696271812063	SNP	0.218989376066764
chr1:11441821	1	11441821	0.000735401807403	SNP	0.221634726475494
chr1:11442052	1	11442052	0.000634806705248	SNP	0.215868437144651
chr1:11442393	1	11442393	3.29937079168e-05	SNP	0.0834266648383899
chr1:11442499	1	11442499	0.000251179848209	SNP	0.160251404422193
chr1:11442790	1	11442790	0.000666399335334	SNP	0.21773422369057
chr1:11442821	1	11442821	0.000941087357843	SNP	0.240412352189109
chr1:11442953	1	11442953	0.000731398854659	SNP	0.221313574523864
chr1:11443071	1	11443071	0.00070240474647	SNP	0.219584008451384
chr1:11443245	1	11443245	0.000665390437517	SNP	0.217707099794823
chr1:11443407	1	11443407	0.000693269791573	SNP	0.218895889613948
chr1:11443573	1	11443573	0.000152131067241	SNP	0.137805534512459
chr1:11443763	1	11443763	0.000644597304394	SNP	0.216412864368399
chr1:11443962	1	11443962	0.000718482124851	SNP	0.220192353381564
chr1:11444126	1	11444126	0.00080704842957	SNP	0.227863731458202
chr1:11444327	1	11444327	0.00070873834678	SNP	0.219803147797395
chr1:11444425	1	11444425	0.000595696211397	SNP	0.212859787042632
chr1:11444580	1	11444580	0.000687337443878	SNP	0.218715949457352
chr1:11444688	1	11444688	0.000762599563436	SNP	0.223795360500344
chr1:11444698	1	11444698	0.000676136753007	SNP	0.218285306628417
chr1:11907649	1	11907649	0.000888765304815	SNP	0.235670673392856
chr1:11968486	1	11968486	0.000226548719664	SNP	0.15440619518586
chr1:12012117	1	12012117	0.00068470022591	SNP	0.218541473342302
chr1:12022354	1	12022354	0.000389454007036	SNP	0.186807806909292
chr1:12022356	1	12022356	0.000438312456168	SNP	0.193214243784126
chr1:12022366	1	12022366	0.000376526616929	SNP	0.184489270725191
chr1:12022417	1	12022417	0.000595575004569	SNP	0.212859787042632
chr1:12022461	1	12022461	0.000657075285993	SNP	0.217341918814844
chr1:12022966	1	12022966	0.000932999454648	SNP	0.239582450279395
chr1:12023158	1	12023158	0.000963295956227	SNP	0.242145740899671
chr1:12523883	1	12523883	0.000647013373798	SNP	0.216492918901283
chr1:12555443	1	12555443	0.000266127201774	SNP	0.163433669951075
chr1:12732766	1	12732766	0.000829895200919	SNP	0.229684449816336
chr1:12904570	1	12904570	0.000679226903523	SNP	0.218541473342302
chr1:13413586	1	13413586	0.000586396554321	SNP	0.212209012041121
chr1:13888038	1	13888038	0.000774074371596	SNP	0.224870154318938
chr1:13892522	1	13892522	0.000688614556513	SNP	0.218726388883628
chr1:13897353	1	13897353	0.00092813865816	SNP	0.239352769040783
chr1:13897559	1	13897559	0.000976281253145	SNP	0.243313545089647
chr1:13897898	1	13897898	0.000365055109806	SNP	0.182519490266807
chr1:13916702	1	13916702	0.000921398333695	SNP	0.238598687110008
chr1:13916840	1	13916840	0.000933422902937	SNP	0.23960111143931
chr1:13919254	1	13919254	0.00098485518481	SNP	0.244147864588999
chr1:13919585	1	13919585	0.000937642134301	SNP	0.239953059226337
chr1:13920136	1	13920136	0.000983782522272	SNP	0.244147864588999
chr1:13920357	1	13920357	0.000962266972248	SNP	0.241996259039958
chr1:13920468	1	13920468	0.000930744933513	SNP	0.239497159847858
chr1:13920799	1	13920799	0.000988302570831	SNP	0.24438169976844
chr1:13921337	1	13921337	0.000952485074744	SNP	0.241240682553618
chr1:13924807	1	13924807	0.000970850977364	SNP	0.242722408810155
chr1:13925572	1	13925572	0.000225037130465	SNP	0.153980266045247
chr1:13925586	1	13925586	0.000195773055728	SNP	0.147119150117648
chr1:13925607	1	13925607	9.60537887355e-05	SNP	0.119206366631506
chr1:13925644	1	13925644	8.69076822871e-05	SNP	0.116964569652308
chr1:13925680	1	13925680	9.92717897568e-05	SNP	0.120476398539698
chr1:13925756	1	13925756	8.85503955759e-05	SNP	0.117178350983112
chr1:13925765	1	13925765	8.77468857026e-05	SNP	0.116964569652308
chr1:13925983	1	13925983	8.75882931199e-05	SNP	0.116964569652308
chr1:13926109	1	13926109	0.000463523584889	SNP	0.196482141600124
chr1:13926189	1	13926189	0.000516485677595	SNP	0.203100098004303
chr1:13926562	1	13926562	0.000961976622819	SNP	0.241987695354505
chr1:13926603	1	13926603	0.000953354637323	SNP	0.241256440899432
chr1:13926692	1	13926692	0.000918792577754	SNP	0.238357356024788
chr1:13926964	1	13926964	0.000902060478166	SNP	0.236901637126005
chr1:13929552	1	13929552	0.000774399227955	SNP	0.224906176742143
chr1:13929553	1	13929553	0.000734300774067	SNP	0.221536097559548
chr1:13929554	1	13929554	0.000815837800735	SNP	0.228563491647063
chr1:13929567	1	13929567	0.000836993190835	SNP	0.230295467075124
chr1:13930331	1	13930331	0.0008985193101	SNP	0.236666302737387
chr1:13930872	1	13930872	0.000479313135284	SNP	0.198745062934408
chr1:13931051	1	13931051	0.000658278095464	SNP	0.217433873953678
chr1:13931923	1	13931923	9.99462814093e-05	SNP	0.12072914097512
chr1:13932669	1	13932669	0.000832693686872	SNP	0.229890908246393
chr1:13934391	1	13934391	0.000522522245553	SNP	0.203959357551554
chr1:13934503	1	13934503	0.000392612867495	SNP	0.187282528740528
chr1:14057397	1	14057397	0.000815269325779	SNP	0.228508022774848
chr1:14772590	1	14772590	0.000268372030296	SNP	0.163676655425919
chr1:14783901	1	14783901	6.07057362965e-05	SNP	0.10404115453391
chr1:14783973	1	14783973	0.000699806674384	SNP	0.219269430162035
chr1:14784081	1	14784081	0.000915057308782	SNP	0.238174044698289
chr1:14784534	1	14784534	0.000144330963281	SNP	0.135910334818133
chr1:14784787	1	14784787	0.000449852211132	SNP	0.194694765981128
chr1:14785976	1	14785976	0.000399324776128	SNP	0.188288603391789
chr1:14785990	1	14785990	0.000572871991876	SNP	0.210706520686161
chr1:14787365	1	14787365	0.000406398072803	SNP	0.189240531502618
chr1:14787420	1	14787420	0.000336634729814	SNP	0.177923489553101
chr1:14787603	1	14787603	0.000810878886443	SNP	0.228097509943517
chr1:14788429	1	14788429	0.000621502470581	SNP	0.214955805003391
chr1:14788434	1	14788434	0.000332603712061	SNP	0.17753897360047
chr1:14788895	1	14788895	0.00023990269165	SNP	0.157680838961873
chr1:14788935	1	14788935	0.000786149392211	SNP	0.225848134555038
chr1:14790829	1	14790829	0.000788737526722	SNP	0.226080915988526
chr1:14790974	1	14790974	0.000847192316779	SNP	0.231316030002187
chr1:14791119	1	14791119	0.000775272211679	SNP	0.224974230494553
chr1:14791364	1	14791364	0.000883161270525	SNP	0.234919121928137
chr1:14791381	1	14791381	0.000849803578346	SNP	0.231522086883655
chr1:14833890	1	14833890	0.000921796573279	SNP	0.238603698713765
chr1:14875918	1	14875918	0.000251068341032	SNP	0.160251404422193
chr1:14878613	1	14878613	0.00091658005768	SNP	0.238247673758316
chr1:14887037	1	14887037	0.000153352905526	SNP	0.138022909749406
chr1:14887057	1	14887057	0.000143372273326	SNP	0.135634363193881
chr1:14887070	1	14887070	0.000159211996404	SNP	0.140001113287008
chr1:14887115	1	14887115	0.000160272287915	SNP	0.140097942028428
chr1:14979244	1	14979244	0.000953340032192	SNP	0.241256440899432
chr1:15048373	1	15048373	0.000352940403946	SNP	0.180371334348959
chr1:15055749	1	15055749	0.000226979902829	SNP	0.154510312885999
chr1:15056312	1	15056312	0.000211499033146	SNP	0.150959256989152
chr1:15057810	1	15057810	0.000873097310471	SNP	0.233999796142826
chr1:15060145	1	15060145	0.000741392680407	SNP	0.222055675523697
chr1:15146031	1	15146031	0.000127268110047	SNP	0.131219461898809
chr1:15436216	1	15436216	0.000489837322146	SNP	0.199837411436487
chr1:15506318	1	15506318	0.000482092564518	SNP	0.199109270451071
chr1:15534284	1	15534284	0.000279237556615	SNP	0.165972879060945
chr1:15534349	1	15534349	0.000678438960411	SNP	0.218518911385275
chr1:15534594	1	15534594	0.000275625070151	SNP	0.165115312065255
chr1:15534780	1	15534780	0.000256301558617	SNP	0.1613085824876
chr1:15535072	1	15535072	0.000289036319322	SNP	0.167986832190707
chr1:15535397	1	15535397	0.000696451258806	SNP	0.218989376066764
chr1:15535677	1	15535677	0.000217534829797	SNP	0.152475136917853
chr1:15535810	1	15535810	0.000292731321656	SNP	0.168692275602929
chr1:15536212	1	15536212	0.000305596572723	SNP	0.171704377019549
chr1:15536678	1	15536678	0.000885761245528	SNP	0.235282883690102
chr1:15536737	1	15536737	0.00089495008301	SNP	0.236165279124037
chr1:15540381	1	15540381	0.000301087625572	SNP	0.170511150312754
chr1:15915291	1	15915291	0.000842125426676	SNP	0.23084907136943
chr1:15978819	1	15978819	0.000622015520438	SNP	0.214967415393678
chr1:16134818	1	16134818	0.000696916568731	SNP	0.219036648315456
chr1:16170302	1	16170302	0.000817910612397	SNP	0.228735097246856
chr1:16170396	1	16170396	9.78564654276e-05	SNP	0.120012407771793
chr1:16170419	1	16170419	0.00010428895061	SNP	0.121883477422347
chr1:16170525	1	16170525	9.32820342856e-05	SNP	0.118316021803033
chr1:16170549	1	16170549	0.00067076598388	SNP	0.217883724494559
chr1:16170565	1	16170565	8.53857267004e-05	SNP	0.116205628008255
chr1:16170671	1	16170671	0.000108408925476	SNP	0.123900848185194
chr1:16214113	1	16214113	0.000242398983283	SNP	0.158342427245331
chr1:16288684	1	16288684	0.000165045014945	SNP	0.141107015889282
chr1:16288928	1	16288928	0.000141801565774	SNP	0.13521033116187
chr1:16291476	1	16291476	3.06350847067e-06	SNP	0.0340836046148325
chr1:16510576	1	16510576	0.000992771610008	SNP	0.244640560665237
chr1:16518351	1	16518351	0.000743322315793	SNP	0.222125666724381
chr1:16518481	1	16518481	0.000777131476736	SNP	0.225071561390262
chr1:16518501	1	16518501	0.000725470456325	SNP	0.220776731558083
chr1:16518506	1	16518506	0.000765558595757	SNP	0.224107913211669
chr1:16518532	1	16518532	0.000772068082755	SNP	0.22469534779545
chr1:16560651	1	16560651	0.000829472419236	SNP	0.229659336880455
chr1:16585427	1	16585427	0.00062085403592	SNP	0.214910301288772
chr1:16587022	1	16587022	0.000628864955853	SNP	0.215580701533853
chr1:16587412	1	16587412	0.00083046001465	SNP	0.229731513252392
chr1:16587442	1	16587442	0.000387927172923	SNP	0.18648315877707
chr1:16588724	1	16588724	0.000333649274758	SNP	0.177650913161976
chr1:16618674	1	16618674	0.00056453286354	SNP	0.209830985267812
chr1:16619184	1	16619184	0.000364098763111	SNP	0.182322481942333
chr1:16619552	1	16619552	7.79588217321e-05	SNP	0.113265060833712
chr1:16637381	1	16637381	0.000868224739525	SNP	0.23343750946139
chr1:16637385	1	16637385	0.000826417417035	SNP	0.229411077656942
chr1:16648963	1	16648963	0.000880266262314	SNP	0.234712491825272
chr1:16668489	1	16668489	0.000816169593979	SNP	0.228574827456941
chr1:16668526	1	16668526	0.000576477701316	SNP	0.211016044735751
chr1:16668530	1	16668530	0.000510099098123	SNP	0.202496380253058
chr1:16668531	1	16668531	0.000661431455116	SNP	0.217584556246068
chr1:16735033	1	16735033	0.000923339598508	SNP	0.238766883387108
chr1:16795514	1	16795514	0.000106915106862	SNP	0.123196132960073
chr1:16795691	1	16795691	0.000329524071861	SNP	0.177056349790124
chr1:16796101	1	16796101	2.75720086668e-05	SNP	0.0773398351323505
chr1:16796475	1	16796475	0.000916624309733	SNP	0.238247673758316
chr1:16796610	1	16796610	0.000977017361423	SNP	0.243401385792652
chr1:16798313	1	16798313	0.000268819158306	SNP	0.163681952410644
chr1:16847100	1	16847100	0.000209516856809	SNP	0.150374916962247
chr1:16847373	1	16847373	0.000800109304659	SNP	0.22741095440911
chr1:16847512	1	16847512	0.000156346058648	SNP	0.13889683508788
chr1:16848327	1	16848327	0.000495005496288	SNP	0.200544244232378
chr1:16848390	1	16848390	0.000714946810078	SNP	0.219955779624519
chr1:16848469	1	16848469	0.000793075870305	SNP	0.226695417714168
chr1:16848627	1	16848627	0.000797342511418	SNP	0.227336843602321
chr1:16849019	1	16849019	0.000905680848585	SNP	0.237260170393963
chr1:16853527	1	16853527	5.6916909358e-05	SNP	0.101706074393976
chr1:16853693	1	16853693	3.83285250917e-05	SNP	0.0880238835973919
chr1:16854294	1	16854294	6.92774815129e-06	SNP	0.0491920797675173
chr1:16855081	1	16855081	7.02865551719e-06	SNP	0.0492870838895587
chr1:16855891	1	16855891	6.25985401146e-06	SNP	0.0480558492029456
chr1:16856325	1	16856325	1.05811763815e-05	SNP	0.0543413887502074
chr1:16856450	1	16856450	5.04576797538e-06	SNP	0.0433219714337656
chr1:16857347	1	16857347	5.92325797128e-06	SNP	0.0469462520069211
chr1:16857844	1	16857844	6.50003894892e-06	SNP	0.0486052416246266
chr1:16857861	1	16857861	5.5834480274e-06	SNP	0.0459428000384506
chr1:16858441	1	16858441	4.41997641277e-05	SNP	0.092279014883258
chr1:16858492	1	16858492	0.000112078066392	SNP	0.125532867163179
chr1:16858896	1	16858896	8.85945512267e-06	SNP	0.0522785189446529
chr1:16859554	1	16859554	0.00022134145442	SNP	0.153160045094976
chr1:16867238	1	16867238	0.000193094417847	SNP	0.146793136031944
chr1:16867282	1	16867282	0.000174565836998	SNP	0.143225631645626
chr1:16868029	1	16868029	0.000163546601698	SNP	0.140661838153246
chr1:16868646	1	16868646	0.000688269195165	SNP	0.218726388883628
chr1:16870262	1	16870262	0.000117070992561	SNP	0.128104777166043
chr1:16870375	1	16870375	0.0007904445584	SNP	0.226243662369891
chr1:16870482	1	16870482	0.000108880649351	SNP	0.124058763536984
chr1:16871410	1	16871410	0.000103113812664	SNP	0.121726606242133
chr1:16871679	1	16871679	0.000124294384214	SNP	0.130237290457439
chr1:16872719	1	16872719	0.000672544828759	SNP	0.21801253751759
chr1:16873066	1	16873066	0.000824534246397	SNP	0.229219492762763
chr1:16874671	1	16874671	8.88439628943e-05	SNP	0.117275831957136
chr1:16874982	1	16874982	6.79615884219e-05	SNP	0.108201673224626
chr1:16875428	1	16875428	8.24232853856e-05	SNP	0.11472260651067
chr1:16875690	1	16875690	6.38746474059e-05	SNP	0.105661433366595
chr1:16878603	1	16878603	0.00012508458535	SNP	0.130414907756955
chr1:16878862	1	16878862	0.000727847426451	SNP	0.221002927208918
chr1:16878939	1	16878939	0.00011902970817	SNP	0.128780420273146
chr1:16879284	1	16879284	0.000355310409098	SNP	0.180867624828399
chr1:16879331	1	16879331	4.35873535909e-05	SNP	0.091761619465823
chr1:16879387	1	16879387	3.78672191062e-05	SNP	0.0873392915045638
chr1:16879500	1	16879500	0.000174420678878	SNP	0.143225631645626
chr1:16879785	1	16879785	7.85857569281e-05	SNP	0.113297810827505
chr1:16880306	1	16880306	0.000124927751419	SNP	0.130414907756955
chr1:16881176	1	16881176	0.000718472927593	SNP	0.220192353381564
chr1:16881750	1	16881750	0.00076372683476	SNP	0.223795360500344
chr1:16882326	1	16882326	0.000121159990409	SNP	0.129288809220526
chr1:16883903	1	16883903	0.000190892099898	SNP	0.146403172274265
chr1:16884139	1	16884139	0.000166520245543	SNP	0.141584562755846
chr1:16884714	1	16884714	0.000976554227165	SNP	0.243361197548165
chr1:16885732	1	16885732	0.000138775971761	SNP	0.134590557413981
chr1:16889989	1	16889989	6.8923490596e-05	SNP	0.108682767954039
chr1:16892479	1	16892479	1.53738363619e-07	SNP	0.00575526525944947
chr1:16892486	1	16892486	3.61990237631e-06	SNP	0.0375260552963436
chr1:16892489	1	16892489	2.79955972893e-05	SNP	0.0779454042235039
chr1:16892511	1	16892511	0.000492051013007	SNP	0.20027637226303
chr1:16892604	1	16892604	0.000425941457002	SNP	0.191900547612734
chr1:16892786	1	16892786	9.905046293e-06	SNP	0.0533453811473318
chr1:16892802	1	16892802	2.92830988429e-05	SNP	0.0794708264012671
chr1:16892818	1	16892818	1.81679907946e-05	SNP	0.0683566289654093
chr1:16892819	1	16892819	1.72607177248e-05	SNP	0.0668452049145663
chr1:16892830	1	16892830	1.86686051651e-05	SNP	0.0690615055326907
chr1:16892917	1	16892917	0.00061372683556	SNP	0.214204736631473
chr1:16893189	1	16893189	0.000100521832245	SNP	0.120808973691912
chr1:16893291	1	16893291	0.000197615552633	SNP	0.147437278034293
chr1:16893319	1	16893319	0.000311542593966	SNP	0.172886011083386
chr1:16894036	1	16894036	9.2543311062e-05	SNP	0.118256702491573
chr1:16895102	1	16895102	0.000201043916787	SNP	0.148726361030839
chr1:16895325	1	16895325	0.000193141857207	SNP	0.146793136031944
chr1:16991554	1	16991554	0.000732446764773	SNP	0.221484288448087
chr1:16993010	1	16993010	0.000829259073538	SNP	0.229626021258652
chr1:16993030	1	16993030	0.000781725966294	SNP	0.225456481315026
chr1:16993054	1	16993054	0.000648325034099	SNP	0.216587711182985
chr1:16994005	1	16994005	0.000799865361629	SNP	0.227406663541691
chr1:17036106	1	17036106	0.00054198375483	SNP	0.206822397672654
chr1:17145230	1	17145230	0.000205360945056	SNP	0.149475050845582
chr1:17145627	1	17145627	0.000465439770711	SNP	0.196762034831997
chr1:17154807	1	17154807	4.77531971659e-05	SNP	0.0958611623938225
chr1:17155115	1	17155115	1.51001009362e-05	SNP	0.0631175417810283
chr1:17170201	1	17170201	0.000346664792851	SNP	0.179553690097899
chr1:17257491	1	17257491	0.000673983557908	SNP	0.218098829551573
chr1:17275144	1	17275144	0.000438991401939	SNP	0.193373633867861
chr1:17275157	1	17275157	0.000455951297786	SNP	0.195578630313978
chr1:17275179	1	17275179	0.000412817246779	SNP	0.189995518703631
chr1:17275190	1	17275190	0.000471679713512	SNP	0.197775444645981
chr1:17275193	1	17275193	0.000417661557058	SNP	0.190713118261991
chr1:17275241	1	17275241	0.000413127543526	SNP	0.189995518703631
chr1:17275286	1	17275286	0.000286578355083	SNP	0.167496296987841
chr1:17281929	1	17281929	0.000634330795656	SNP	0.215868437144651
chr1:17292068	1	17292068	0.000203688845108	SNP	0.149111435427555
chr1:17292285	1	17292285	3.86157687627e-05	SNP	0.0882529425721456
chr1:17294554	1	17294554	0.000205998960353	SNP	0.149568088019181
chr1:17382666	1	17382666	0.000454156153027	SNP	0.195321174698336
chr1:17414612	1	17414612	0.000963457526344	SNP	0.242145740899671
chr1:17416246	1	17416246	0.000769325584475	SNP	0.224372897983239
chr1:17416448	1	17416448	0.000399259732222	SNP	0.188288603391789
chr1:17780554	1	17780554	0.000162854235477	SNP	0.140444364823662
chr1:17780571	1	17780571	0.000342617843927	SNP	0.178970819883375
chr1:17780816	1	17780816	0.000428981401799	SNP	0.192187187422842
chr1:17781027	1	17781027	0.000335227760183	SNP	0.17778451489352
chr1:17781316	1	17781316	0.000530930400383	SNP	0.205289305806451
chr1:17781320	1	17781320	0.00048251611501	SNP	0.199162040131668
chr1:17787086	1	17787086	0.000390676619103	SNP	0.187010892658821
chr1:17788164	1	17788164	0.000248267310494	SNP	0.159769249328063
chr1:17797210	1	17797210	0.000502861781926	SNP	0.20153649763003
chr1:17799509	1	17799509	0.000142753878725	SNP	0.135500761448292
chr1:17799775	1	17799775	4.02142529733e-05	SNP	0.089190207261345
chr1:17805686	1	17805686	0.000164528932213	SNP	0.140928939111917
chr1:17808280	1	17808280	0.000150304588297	SNP	0.137304106194028
chr1:17808424	1	17808424	0.000148743982959	SNP	0.13691366409321
chr1:17811236	1	17811236	0.000149583088904	SNP	0.137053486515166
chr1:17811238	1	17811238	0.000143131598891	SNP	0.135553412695015
chr1:17811516	1	17811516	0.000130216294525	SNP	0.131928212131847
chr1:17811657	1	17811657	0.000180097364261	SNP	0.144149215770318
chr1:17812055	1	17812055	0.000118306824645	SNP	0.128489629379073
chr1:17812150	1	17812150	0.000101724190792	SNP	0.121364299905232
chr1:17812204	1	17812204	0.000122007197325	SNP	0.129681384675744
chr1:17812457	1	17812457	0.000284409792047	SNP	0.166931147411449
chr1:17813137	1	17813137	0.000983815885644	SNP	0.244147864588999
chr1:17813197	1	17813197	9.6626431505e-08	SNP	0.00380889682637104
chr1:17813301	1	17813301	0.000220738267162	SNP	0.153044435773738
chr1:17813687	1	17813687	0.000224795011749	SNP	0.153928485852406
chr1:17813728	1	17813728	0.000258840120298	SNP	0.161674441615924
chr1:17813751	1	17813751	0.000260840222283	SNP	0.162302197591584
chr1:17813970	1	17813970	0.000223170898293	SNP	0.153614724057537
chr1:17814102	1	17814102	0.00019610320548	SNP	0.147119150117648
chr1:17814272	1	17814272	0.000228480740649	SNP	0.154947193605831
chr1:17814294	1	17814294	0.000236520814663	SNP	0.157002991028093
chr1:17814314	1	17814314	0.000224943842678	SNP	0.153958170949777
chr1:17814332	1	17814332	0.000255022654579	SNP	0.16106829669604
chr1:17814401	1	17814401	0.000220170380148	SNP	0.153006938178594
chr1:17814405	1	17814405	0.00023482862377	SNP	0.156657770679236
chr1:17814428	1	17814428	0.000243176493588	SNP	0.158658787971584
chr1:17814480	1	17814480	0.000249510571089	SNP	0.160031930803732
chr1:17814547	1	17814547	0.000196123102278	SNP	0.147119150117648
chr1:17814560	1	17814560	0.000201796363737	SNP	0.148962949619434
chr1:17814572	1	17814572	0.000204215378034	SNP	0.149184849117781
chr1:17814728	1	17814728	0.000238661063642	SNP	0.15735842790722
chr1:17814805	1	17814805	0.000212215732749	SNP	0.151062827279362
chr1:17814826	1	17814826	0.000219501776095	SNP	0.152833340601069
chr1:17814828	1	17814828	0.000183129300193	SNP	0.144585355669569
chr1:17814843	1	17814843	0.000221985024344	SNP	0.153408507528882
chr1:17814926	1	17814926	0.000225548699006	SNP	0.154082326583883
chr1:17814940	1	17814940	0.000213976687331	SNP	0.151575900525287
chr1:17815074	1	17815074	0.000217487909134	SNP	0.152467889210581
chr1:17815106	1	17815106	0.000604082974673	SNP	0.213416727974756
chr1:17815233	1	17815233	0.000238724802793	SNP	0.15735842790722
chr1:17815298	1	17815298	0.000244239473559	SNP	0.158798623897931
chr1:17815305	1	17815305	0.000236088315455	SNP	0.156874926491742
chr1:17815451	1	17815451	0.0002143200083	SNP	0.151692085380783
chr1:17815756	1	17815756	0.000469763008953	SNP	0.197444666174717
chr1:17815937	1	17815937	0.00019478542675	SNP	0.146946644380499
chr1:17815970	1	17815970	0.00022035848926	SNP	0.153016609711124
chr1:17815977	1	17815977	0.000214414483329	SNP	0.151699253655861
chr1:17816222	1	17816222	0.00077888367277	SNP	0.225206690768541
chr1:17816269	1	17816269	0.000247385816354	SNP	0.159527164378567
chr1:17816277	1	17816277	0.000216734669564	SNP	0.152308868873862
chr1:17816458	1	17816458	0.000252024589964	SNP	0.160351578257925
chr1:17816573	1	17816573	0.000230266709825	SNP	0.155467562396623
chr1:17816703	1	17816703	0.000244758297198	SNP	0.158906099746441
chr1:17816910	1	17816910	0.00022062658756	SNP	0.153020477471262
chr1:17817030	1	17817030	0.000218973816206	SNP	0.152766698476817
chr1:17817080	1	17817080	0.000223871491386	SNP	0.153766002108577
chr1:17817118	1	17817118	0.000250051169713	SNP	0.160107984537328
chr1:17817202	1	17817202	0.000229769493868	SNP	0.155290392059996
chr1:17817317	1	17817317	0.000222382303355	SNP	0.153522636763495
chr1:17817325	1	17817325	0.000656787867894	SNP	0.217321361254451
chr1:17817326	1	17817326	0.000208945503212	SNP	0.150285872909443
chr1:17817432	1	17817432	0.000197282264767	SNP	0.147323290460663
chr1:17817503	1	17817503	0.000804046946009	SNP	0.227622845383674
chr1:17817714	1	17817714	0.000235840327883	SNP	0.156862993490806
chr1:17817809	1	17817809	0.000310110888369	SNP	0.172703359267668
chr1:17817822	1	17817822	0.000186067730039	SNP	0.145436241070269
chr1:17817902	1	17817902	0.000229393382151	SNP	0.155243210799256
chr1:17817994	1	17817994	0.00021205087225	SNP	0.151014243561704
chr1:17818152	1	17818152	0.000241314414914	SNP	0.158085030715877
chr1:17818216	1	17818216	0.000233485766915	SNP	0.156391672065269
chr1:17818468	1	17818468	0.000244186178041	SNP	0.158795368056837
chr1:17818610	1	17818610	0.000740751855613	SNP	0.222051953406956
chr1:17818642	1	17818642	0.000389306411673	SNP	0.186807806909292
chr1:17818756	1	17818756	0.000248310923061	SNP	0.159769249328063
chr1:17825699	1	17825699	0.000230062819326	SNP	0.155382778340694
chr1:17825861	1	17825861	0.000238825189807	SNP	0.157375032942635
chr1:17825921	1	17825921	0.000259301876785	SNP	0.161818643863401
chr1:17847530	1	17847530	4.75319739498e-05	SNP	0.0956462386839201
chr1:17856624	1	17856624	0.000293611591687	SNP	0.168823418213059
chr1:17856657	1	17856657	0.000330006806406	SNP	0.177091586798632
chr1:17856666	1	17856666	0.000294977697867	SNP	0.169035724075103
chr1:17856754	1	17856754	0.000336730056615	SNP	0.177954106543185
chr1:17856758	1	17856758	0.000335030347607	SNP	0.17778451489352
chr1:17856766	1	17856766	0.000296150478067	SNP	0.169323588998302
chr1:17884260	1	17884260	0.000488089949203	SNP	0.199637391866044
chr1:17884535	1	17884535	0.000733214235821	SNP	0.221536097559548
chr1:17969955	1	17969955	0.000629830905612	SNP	0.215640081686929
chr1:18102224	1	18102224	0.000565557612538	SNP	0.209936583120271
chr1:18105680	1	18105680	0.000674561540143	SNP	0.218163032713246
chr1:18188199	1	18188199	0.000732749267194	SNP	0.22150548782324
chr1:18232221	1	18232221	0.000434931578858	SNP	0.192778894341164
chr1:18385168	1	18385168	0.000343000321408	SNP	0.178999472691091
chr1:18477166	1	18477166	0.000371265097777	SNP	0.1837413652409
chr1:18651746	1	18651746	0.000612405482377	SNP	0.214141341014434
chr1:18677263	1	18677263	0.000162474071785	SNP	0.140420562137445
chr1:18677271	1	18677271	0.000137707607355	SNP	0.134305802995232
chr1:18678165	1	18678165	0.000673017479287	SNP	0.218034865917278
chr1:18678625	1	18678625	0.000979717362589	SNP	0.243667695103579
chr1:18679122	1	18679122	0.000663479908894	SNP	0.217707099794823
chr1:18680683	1	18680683	0.000781909689325	SNP	0.225489911989282
chr1:18681775	1	18681775	0.000775927481502	SNP	0.225020960657187
chr1:18681807	1	18681807	0.000789957394796	SNP	0.226177961120225
chr1:18681860	1	18681860	0.000695371735986	SNP	0.218936098212734
chr1:18699622	1	18699622	2.41661108359e-05	SNP	0.0749569666824101
chr1:18701686	1	18701686	0.000160974940865	SNP	0.140097942028428
chr1:18705214	1	18705214	0.000775459738699	SNP	0.224974230494553
chr1:18707319	1	18707319	6.87558060595e-05	SNP	0.108648308687382
chr1:18707603	1	18707603	0.000816878230718	SNP	0.228628994657179
chr1:18707641	1	18707641	0.000841826521927	SNP	0.230832588616286
chr1:18707648	1	18707648	0.000876854442286	SNP	0.234350418498024
chr1:18707988	1	18707988	0.000955811660571	SNP	0.24143097458745
chr1:18709621	1	18709621	0.000136582744357	SNP	0.133977070620184
chr1:18935475	1	18935475	0.000536166021021	SNP	0.205882501850686
chr1:18935986	1	18935986	0.000884879118501	SNP	0.235155381269267
chr1:18936783	1	18936783	0.000779531944643	SNP	0.225281313920982
chr1:18936852	1	18936852	0.000776716306287	SNP	0.225053196731192
chr1:18937000	1	18937000	0.000578701933421	SNP	0.211207650506469
chr1:18938869	1	18938869	0.000565557639982	SNP	0.209936583120271
chr1:18939072	1	18939072	0.000627396847054	SNP	0.215484503910618
chr1:18939431	1	18939431	0.000797371863231	SNP	0.227336843602321
chr1:18939749	1	18939749	0.000663749675197	SNP	0.217707099794823
chr1:18940228	1	18940228	0.000525859649207	SNP	0.204484754391511
chr1:19223641	1	19223641	0.000729838579314	SNP	0.221176920785822
chr1:19239698	1	19239698	0.000681585900949	SNP	0.218541473342302
chr1:19289855	1	19289855	0.000822513891211	SNP	0.229088751367295
chr1:19333576	1	19333576	0.000979790054497	SNP	0.243667695103579
chr1:19333679	1	19333679	0.00068521072982	SNP	0.218541473342302
chr1:19335873	1	19335873	0.000893783736594	SNP	0.236087836968956
chr1:19711584	1	19711584	0.000183238635931	SNP	0.144602780582804
chr1:19711585	1	19711585	0.000217104499959	SNP	0.152379396261995
chr1:19711680	1	19711680	0.000224393030043	SNP	0.153840186128088
chr1:19712343	1	19712343	0.000972121871862	SNP	0.242830290804956
chr1:19712508	1	19712508	0.0009739274628	SNP	0.243013660970363
chr1:19713647	1	19713647	0.000941727443094	SNP	0.240446287720709
chr1:19783952	1	19783952	5.29791526647e-05	SNP	0.099133754391536
chr1:19784512	1	19784512	0.000218374958828	SNP	0.152646679755191
chr1:19789649	1	19789649	0.000573628656087	SNP	0.210763809322304
chr1:19790485	1	19790485	0.000956355941959	SNP	0.241487475562981
chr1:19795946	1	19795946	0.000981983927587	SNP	0.243989024344159
chr1:19822797	1	19822797	0.000772328302264	SNP	0.224713912995231
chr1:19869578	1	19869578	0.000697220774358	SNP	0.219041133284163
chr1:19945256	1	19945256	0.000719011700962	SNP	0.220235469489016
chr1:20056031	1	20056031	0.00058541655955	SNP	0.21203225667313
chr1:20056358	1	20056358	0.000360503752387	SNP	0.181878604305538
chr1:20056499	1	20056499	0.000218027462608	SNP	0.15260478950511
chr1:20277190	1	20277190	0.000120486894344	SNP	0.129198867228137
chr1:20289899	1	20289899	0.000424368558656	SNP	0.191736065475432
chr1:20304968	1	20304968	0.000812900818189	SNP	0.228360560753678
chr1:20306390	1	20306390	0.000427611887687	SNP	0.192108634578489
chr1:20311130	1	20311130	0.000250095351461	SNP	0.160119049639041
chr1:20311336	1	20311336	0.000160163733521	SNP	0.140097942028428
chr1:20311366	1	20311366	0.000480481755657	SNP	0.198910603581877
chr1:20329792	1	20329792	0.000255160423358	SNP	0.161074908563703
chr1:20496637	1	20496637	9.60458986504e-05	SNP	0.119206366631506
chr1:20498076	1	20498076	0.00019332846152	SNP	0.146793136031944
chr1:20498086	1	20498086	0.000225998558085	SNP	0.15415671293669
chr1:20498142	1	20498142	0.000259985625021	SNP	0.16203291854373
chr1:20498145	1	20498145	0.000263528647107	SNP	0.162859458305506
chr1:20498156	1	20498156	0.000294887074196	SNP	0.169035724075103
chr1:20498403	1	20498403	0.000212271367448	SNP	0.151062827279362
chr1:20509341	1	20509341	7.78325358677e-05	SNP	0.113265060833712
chr1:20509454	1	20509454	8.7845944311e-05	SNP	0.116973273782543
chr1:20513329	1	20513329	0.000870993901311	SNP	0.233776558860524
chr1:20518423	1	20518423	0.00069982406174	SNP	0.219269430162035
chr1:20524141	1	20524141	0.000275122919798	SNP	0.164987023964055
chr1:20525856	1	20525856	0.000342359223187	SNP	0.178911609793233
chr1:20526404	1	20526404	0.000713911597317	SNP	0.219955779624519
chr1:20679368	1	20679368	0.000404862460392	SNP	0.188946354718774
chr1:20679444	1	20679444	0.000353836956695	SNP	0.180519535922463
chr1:20684893	1	20684893	6.05456581617e-05	SNP	0.104006379999833
chr1:20897768	1	20897768	0.00068852924399	SNP	0.218726388883628
chr1:20943671	1	20943671	0.000924972274751	SNP	0.238973039260671
chr1:20943702	1	20943702	0.000924921926504	SNP	0.238973039260671
chr1:20956455	1	20956455	0.000661400576728	SNP	0.217584556246068
chr1:21081851	1	21081851	0.000965847518268	SNP	0.242224375772856
chr1:21248436	1	21248436	0.000314562913505	SNP	0.173510611861019
chr1:21497294	1	21497294	0.000898556588987	SNP	0.236666302737387
chr1:21588033	1	21588033	0.000250494978932	SNP	0.160202587505455
chr1:21601501	1	21601501	0.000998405954162	SNP	0.245269253736487
chr1:21605427	1	21605427	0.000784082379094	SNP	0.225632550678305
chr1:21737250	1	21737250	0.000599938208479	SNP	0.213134487132297
chr1:21765997	1	21765997	0.00043578252651	SNP	0.192813595942334
chr1:21870360	1	21870360	0.000602646661504	SNP	0.213276934052987
chr1:21871624	1	21871624	3.6360594165e-05	SNP	0.0864153185389529
chr1:21872621	1	21872621	0.000396041706157	SNP	0.187921147663159
chr1:21872844	1	21872844	0.00085608185572	SNP	0.232252436838519
chr1:22007376	1	22007376	0.00098395685593	SNP	0.244147864588999
chr1:22007610	1	22007610	7.66993529562e-05	SNP	0.113003150134147
chr1:22007818	1	22007818	0.000254231975295	SNP	0.160972516740268
chr1:22008810	1	22008810	0.00077624488163	SNP	0.225022974866991
chr1:22009545	1	22009545	0.000994124492452	SNP	0.244826771123905
chr1:22170488	1	22170488	0.000465911564096	SNP	0.196781446559362
chr1:22345379	1	22345379	0.000510508230253	SNP	0.202544173301598
chr1:22360384	1	22360384	0.000793432418432	SNP	0.226747541674209
chr1:22360402	1	22360402	0.000806524928455	SNP	0.227861767734527
chr1:22415474	1	22415474	0.000373656977945	SNP	0.184275046545944
chr1:22416447	1	22416447	0.000435088452174	SNP	0.192778894341164
chr1:22631568	1	22631568	0.000224482213555	SNP	0.153875794780265
chr1:22631741	1	22631741	7.00671285257e-05	SNP	0.10909133007963
chr1:22631967	1	22631967	0.000299517321671	SNP	0.170063588864667
chr1:22632010	1	22632010	0.000299230847233	SNP	0.170002805981249
chr1:22632119	1	22632119	7.99878648705e-05	SNP	0.114282183371148
chr1:22632123	1	22632123	2.81059358501e-05	SNP	0.0780017655273505
chr1:22632131	1	22632131	7.80974066011e-05	SNP	0.113265060833712
chr1:22632159	1	22632159	0.00028473806762	SNP	0.166931147411449
chr1:22632171	1	22632171	0.000289217760889	SNP	0.167986832190707
chr1:22632176	1	22632176	0.00026630941544	SNP	0.163433669951075
chr1:22632181	1	22632181	0.00030299867557	SNP	0.170998381310207
chr1:22632218	1	22632218	0.000232084359154	SNP	0.155987026838045
chr1:22632246	1	22632246	0.000217454523211	SNP	0.152467889210581
chr1:22632329	1	22632329	0.000190214321921	SNP	0.146360857191137
chr1:22632435	1	22632435	9.07509502513e-05	SNP	0.117783422688273
chr1:22632457	1	22632457	0.000227063949995	SNP	0.154523926814957
chr1:22632478	1	22632478	0.000307851242011	SNP	0.172283147160006
chr1:22632484	1	22632484	7.77250019808e-05	SNP	0.113265060833712
chr1:22632505	1	22632505	0.00023676065664	SNP	0.157002991028093
chr1:22632521	1	22632521	0.000285585278105	SNP	0.167145649851708
chr1:22632544	1	22632544	0.000311114227301	SNP	0.172830081041261
chr1:22632555	1	22632555	0.000242075613365	SNP	0.158218010614785
chr1:22632591	1	22632591	0.000248060826217	SNP	0.159709770476949
chr1:22632593	1	22632593	0.000257553986794	SNP	0.161491974798646
chr1:22632656	1	22632656	0.000291424323892	SNP	0.168452986311774
chr1:22632709	1	22632709	0.000298956825625	SNP	0.169993980562437
chr1:22632737	1	22632737	0.000292263024267	SNP	0.168649421887924
chr1:22632761	1	22632761	0.000261690028101	SNP	0.162489111082499
chr1:22632810	1	22632810	0.000282331258495	SNP	0.166614290435519
chr1:22632851	1	22632851	0.000359470949082	SNP	0.181703934550532
chr1:22632904	1	22632904	0.000285927111928	SNP	0.167263482547517
chr1:22633106	1	22633106	0.000298072001826	SNP	0.16978900677815
chr1:22633214	1	22633214	0.00031483547277	SNP	0.173609042744815
chr1:22633295	1	22633295	0.000268078960697	SNP	0.163623405772428
chr1:22633438	1	22633438	0.000301400420406	SNP	0.170571518024769
chr1:22633451	1	22633451	0.000301332941479	SNP	0.170559631379815
chr1:22633473	1	22633473	0.000291051989725	SNP	0.168451610966479
chr1:22633485	1	22633485	0.000274654455138	SNP	0.16494888609497
chr1:22633493	1	22633493	7.83229417109e-05	SNP	0.113265060833712
chr1:22633495	1	22633495	0.000266781620489	SNP	0.163502722637619
chr1:22633508	1	22633508	0.000333417760705	SNP	0.177642384744516
chr1:22633514	1	22633514	0.000312710680208	SNP	0.172989701124984
chr1:22633708	1	22633708	0.000637992606229	SNP	0.216008231133361
chr1:22633762	1	22633762	0.000419740161107	SNP	0.19109629167256
chr1:23000489	1	23000489	4.47058990452e-05	SNP	0.0926209907466426
chr1:23017285	1	23017285	0.000734435047121	SNP	0.221536097559548
chr1:23094632	1	23094632	0.000669739253672	SNP	0.217797570510047
chr1:23137681	1	23137681	0.000921773123135	SNP	0.238603698713765
chr1:23138128	1	23138128	0.000324218395644	SNP	0.175867967733505
chr1:23138168	1	23138168	0.000296173436657	SNP	0.169323588998302
chr1:23138188	1	23138188	0.000261814872079	SNP	0.162517902673782
chr1:23138222	1	23138222	0.00023216962579	SNP	0.15599464074164
chr1:23138228	1	23138228	0.000239897245819	SNP	0.157680838961873
chr1:23139513	1	23139513	9.48881167601e-05	SNP	0.119000511134157
chr1:23140264	1	23140264	0.000562811569258	SNP	0.209740833760397
chr1:23140986	1	23140986	0.000205189077234	SNP	0.149475050845582
chr1:23141020	1	23141020	0.000714137915912	SNP	0.219955779624519
chr1:23141345	1	23141345	0.000534858639144	SNP	0.205743767945381
chr1:23141684	1	23141684	0.000128635759095	SNP	0.131530100499051
chr1:23141956	1	23141956	0.00055713944445	SNP	0.209078936743812
chr1:23168881	1	23168881	0.000912983196586	SNP	0.237960179232322
chr1:24184159	1	24184159	0.000740326936516	SNP	0.222051953406956
chr1:24184774	1	24184774	0.000998260472163	SNP	0.245249962483136
chr1:24224280	1	24224280	0.000668732897073	SNP	0.217797570510047
chr1:24224300	1	24224300	0.000783010896647	SNP	0.225558272036282
chr1:24224307	1	24224307	0.000758692612343	SNP	0.223393421089916
chr1:24336091	1	24336091	0.000822719398278	SNP	0.229103979655068
chr1:24336221	1	24336221	0.000866235753617	SNP	0.233287161350379
chr1:24506318	1	24506318	0.000339318640282	SNP	0.178561132125914
chr1:24650156	1	24650156	0.00074750923556	SNP	0.222524113415101
chr1:24651072	1	24651072	8.96125165854e-05	SNP	0.117385455344858
chr1:24920527	1	24920527	0.000916912658568	SNP	0.238261358225749
chr1:25054108	1	25054108	0.000473960963156	SNP	0.198002390958558
chr1:25055457	1	25055457	0.000283246456255	SNP	0.166793632473278
chr1:25322120	1	25322120	0.000711700847216	SNP	0.219900686832014
chr1:25323264	1	25323264	0.000177466662968	SNP	0.143681163473617
chr1:25333660	1	25333660	0.000615906522084	SNP	0.214444132514445
chr1:25333824	1	25333824	0.000358645591055	SNP	0.181572132088495
chr1:25461223	1	25461223	0.000648897152132	SNP	0.216610938147873
chr1:26691395	1	26691395	0.000311051507502	SNP	0.172830081041261
chr1:26691454	1	26691454	0.000293334135541	SNP	0.168810361340538
chr1:26691478	1	26691478	7.71166057179e-05	SNP	0.113244537562899
chr1:26691630	1	26691630	0.000565739947549	SNP	0.209953861053893
chr1:26867662	1	26867662	0.000367454981678	SNP	0.18295099437709
chr1:27578019	1	27578019	0.000901145348914	SNP	0.236866005218981
chr1:27582628	1	27582628	0.000807177531311	SNP	0.227874785023619
chr1:27584034	1	27584034	0.000789013860814	SNP	0.226080915988526
chr1:27584310	1	27584310	0.000899755071541	SNP	0.236739294803627
chr1:27584325	1	27584325	0.000789295898656	SNP	0.226080915988526
chr1:27584373	1	27584373	0.000904746276068	SNP	0.237152732958612
chr1:27720662	1	27720662	0.000933277365686	SNP	0.239588030160387
chr1:27721362	1	27721362	0.000852050957911	SNP	0.231770827052523
chr1:27721420	1	27721420	0.0009616859296	SNP	0.241945245891395
chr1:28241753	1	28241753	0.000707990674463	SNP	0.219803147797395
chr1:28253096	1	28253096	6.31238958414e-06	SNP	0.0482455070280102
chr1:28255608	1	28255608	0.0005393223275	SNP	0.206375719233148
chr1:28411722	1	28411722	0.000466722013104	SNP	0.196954274024255
chr1:28717543	1	28717543	2.39256837676e-05	SNP	0.0747824441347522
chr1:28822098	1	28822098	0.000612148864288	SNP	0.214141341014434
chr1:28822112	1	28822112	0.000132152893011	SNP	0.132440178014745
chr1:28822121	1	28822121	0.000312257438494	SNP	0.17292801255389
chr1:28822155	1	28822155	0.000125173244978	SNP	0.13044599547577
chr1:28822278	1	28822278	0.000156995043039	SNP	0.139224032180174
chr1:28822379	1	28822379	0.000164122900088	SNP	0.140840630744718
chr1:28822598	1	28822598	0.000301132702224	SNP	0.170511150312754
chr1:28822870	1	28822870	0.000127687345595	SNP	0.131306728526824
chr1:28823154	1	28823154	0.000148932206477	SNP	0.136943615464551
chr1:28823273	1	28823273	0.000780608190568	SNP	0.225302593718351
chr1:28823285	1	28823285	0.000161575087482	SNP	0.140204849834677
chr1:28823410	1	28823410	0.000252047989047	SNP	0.160351578257925
chr1:29111705	1	29111705	0.000715324322954	SNP	0.219955779624519
chr1:29231328	1	29231328	0.000441852922327	SNP	0.193709206076717
chr1:29816823	1	29816823	0.000155500042178	SNP	0.138558847987044
chr1:29838375	1	29838375	0.000549298228499	SNP	0.207685707461108
chr1:29838376	1	29838376	0.000609724540777	SNP	0.21389121509629
chr1:29848851	1	29848851	0.000773859550913	SNP	0.224870154318938
chr1:30291688	1	30291688	0.00033328839903	SNP	0.177637478370027
chr1:30291924	1	30291924	0.000264665176952	SNP	0.163047895923649
chr1:30292641	1	30292641	0.000541765625853	SNP	0.206792189529972
chr1:30292778	1	30292778	0.000546228856289	SNP	0.207512867146414
chr1:30292813	1	30292813	0.000535811622835	SNP	0.20583470774318
chr1:30293428	1	30293428	0.000591612194569	SNP	0.212511558895936
chr1:30304169	1	30304169	0.000582179012859	SNP	0.211618163544117
chr1:30324821	1	30324821	0.00057252634231	SNP	0.210683924461963
chr1:30324874	1	30324874	0.000547079153991	SNP	0.207608349542433
chr1:30326743	1	30326743	0.000369402126671	SNP	0.183349399541936
chr1:30328930	1	30328930	9.81790592103e-06	SNP	0.0533017105817854
chr1:30863257	1	30863257	0.000208580846307	SNP	0.150269018503975
chr1:30863278	1	30863278	0.000229734502613	SNP	0.155284375043118
chr1:30863306	1	30863306	0.000370605869833	SNP	0.183665424499575
chr1:30898737	1	30898737	0.000870541450969	SNP	0.233705487410476
chr1:30898819	1	30898819	0.000879735085686	SNP	0.234636901340609
chr1:30899115	1	30899115	0.000808997108999	SNP	0.228009968515407
chr1:30899280	1	30899280	0.000843272494622	SNP	0.230987470942079
chr1:30899932	1	30899932	0.000867083470593	SNP	0.233334784939676
chr1:30900148	1	30900148	0.000889770170941	SNP	0.235757818376105
chr1:30901176	1	30901176	0.000925767572188	SNP	0.239093504429105
chr1:30901854	1	30901854	0.000922813388466	SNP	0.238693029502985
chr1:30903462	1	30903462	0.000950585050562	SNP	0.241117691482211
chr1:30904037	1	30904037	0.000689807425291	SNP	0.218726388883628
chr1:30904109	1	30904109	0.00074340939625	SNP	0.222125666724381
chr1:30905937	1	30905937	0.000784455858639	SNP	0.225666695969111
chr1:30905969	1	30905969	0.000900027307391	SNP	0.236739294803627
chr1:30907158	1	30907158	0.000913011145535	SNP	0.237960179232322
chr1:30907720	1	30907720	0.000860273210702	SNP	0.232652402462283
chr1:30911397	1	30911397	0.000918333996187	SNP	0.238322204220172
chr1:30911604	1	30911604	0.000895661692833	SNP	0.236217407397901
chr1:30911899	1	30911899	0.000881907796836	SNP	0.234875218838427
chr1:30912014	1	30912014	0.000881693275006	SNP	0.234853993293739
chr1:31214852	1	31214852	0.000600839533787	SNP	0.213167758571746
chr1:31215102	1	31215102	0.000415492492926	SNP	0.190392009064459
chr1:31230258	1	31230258	0.000293159014487	SNP	0.168790088306545
chr1:31230704	1	31230704	0.000719214818887	SNP	0.220235469489016
chr1:31387430	1	31387430	0.000602013003788	SNP	0.213267710726585
chr1:33161445	1	33161445	0.000215897368179	SNP	0.152094467507264
chr1:33161455	1	33161455	0.000713896092176	SNP	0.219955779624519
chr1:33177151	1	33177151	0.000274881943664	SNP	0.164957584900566
chr1:33292523	1	33292523	0.000909240898835	SNP	0.237597774131349
chr1:33611355	1	33611355	0.000633781863945	SNP	0.215855833220401
chr1:33748039	1	33748039	0.000644244909847	SNP	0.216371140815728
chr1:33751876	1	33751876	0.000367736382953	SNP	0.18297594071678
chr1:33752207	1	33752207	0.000332633702857	SNP	0.17753897360047
chr1:34050453	1	34050453	0.000366105991102	SNP	0.182695036173556
chr1:34122826	1	34122826	0.000696462831328	SNP	0.218989376066764
chr1:34123708	1	34123708	0.000370727186569	SNP	0.183665424499575
chr1:34125514	1	34125514	0.00044032102572	SNP	0.193490954099725
chr1:34128106	1	34128106	0.000680486071938	SNP	0.218541473342302
chr1:34371647	1	34371647	0.000325962972742	SNP	0.176257216925526
chr1:34380433	1	34380433	0.000822112556298	SNP	0.22904239097959
chr1:34380728	1	34380728	0.000774053823807	SNP	0.224870154318938
chr1:34380810	1	34380810	0.000804186755325	SNP	0.227635065624663
chr1:34380836	1	34380836	0.000662359235978	SNP	0.217684671659564
chr1:34382218	1	34382218	0.000790452934358	SNP	0.226243662369891
chr1:34382229	1	34382229	0.000893085419225	SNP	0.236082596750379
chr1:34382267	1	34382267	0.000669439436609	SNP	0.217797570510047
chr1:34382273	1	34382273	0.000642301582405	SNP	0.216248598535319
chr1:34382276	1	34382276	0.000617093320552	SNP	0.214575848151713
chr1:34382279	1	34382279	0.000660656685343	SNP	0.217575001146792
chr1:34382294	1	34382294	0.000713531003833	SNP	0.219955779624519
chr1:34382305	1	34382305	0.000718340453938	SNP	0.220183322529529
chr1:34384746	1	34384746	0.000931265861432	SNP	0.239531465514549
chr1:34386164	1	34386164	0.000593230978719	SNP	0.212601447362547
chr1:34708488	1	34708488	0.000979774737091	SNP	0.243667695103579
chr1:34726226	1	34726226	5.05049178514e-06	SNP	0.0433219714337656
chr1:34738798	1	34738798	0.000778247196134	SNP	0.225161279416846
chr1:34739531	1	34739531	0.000601869074771	SNP	0.213242105714745
chr1:34744545	1	34744545	0.000319395392054	SNP	0.174678490452942
chr1:35037891	1	35037891	0.000983808630609	SNP	0.244147864588999
chr1:35306597	1	35306597	0.000684627384731	SNP	0.218541473342302
chr1:35316922	1	35316922	0.000432840590733	SNP	0.192694045416778
chr1:35443991	1	35443991	0.000992138381112	SNP	0.24461282334417
chr1:35444019	1	35444019	0.000984066984256	SNP	0.244147864588999
chr1:35486143	1	35486143	0.000806006015268	SNP	0.227792546711968
chr1:35505920	1	35505920	0.000724235988592	SNP	0.220612842451954
chr1:35546425	1	35546425	0.00062268692	SNP	0.215062093805271
chr1:35568340	1	35568340	0.00089547801386	SNP	0.236200872004803
chr1:35597692	1	35597692	0.000586228874984	SNP	0.212171543241405
chr1:35785225	1	35785225	0.000899965555134	SNP	0.236739294803627
chr1:36242231	1	36242231	1.77739957476e-05	SNP	0.0679711304819914
chr1:36512657	1	36512657	0.000210542409995	SNP	0.150733500462041
chr1:36564163	1	36564163	0.000782598464577	SNP	0.225536344583242
chr1:36721110	1	36721110	0.000887858021208	SNP	0.235612917999989
chr1:36724933	1	36724933	0.000838964199621	SNP	0.23050157096895
chr1:36725018	1	36725018	0.000890236015259	SNP	0.235789425032581
chr1:36743964	1	36743964	0.000105481242709	SNP	0.122292433903095
chr1:36743974	1	36743974	2.91186277668e-05	SNP	0.0793957735147844
chr1:36821227	1	36821227	0.000523969279204	SNP	0.204202797783106
chr1:37391801	1	37391801	0.000543335922748	SNP	0.206996172626328
chr1:37391973	1	37391973	0.000164204161567	SNP	0.140873751229904
chr1:37392215	1	37392215	4.16679660069e-05	SNP	0.0902210290945844
chr1:37393036	1	37393036	0.000401190129513	SNP	0.188586302879132
chr1:37414506	1	37414506	0.000328948923987	SNP	0.176847103588291
chr1:37414566	1	37414566	0.000628038804022	SNP	0.215524488189441
chr1:37432738	1	37432738	0.000448413056154	SNP	0.194433952826891
chr1:37446701	1	37446701	0.000185059064056	SNP	0.145132644272813
chr1:37449567	1	37449567	0.000940888355454	SNP	0.240410922332634
chr1:37450294	1	37450294	0.000174726945541	SNP	0.143250136890422
chr1:37573595	1	37573595	0.000474473384028	SNP	0.1980457169271
chr1:37573681	1	37573681	0.000139828087362	SNP	0.134802035059225
chr1:37573791	1	37573791	0.000205272954661	SNP	0.149475050845582
chr1:37573864	1	37573864	0.000247428787117	SNP	0.159527164378567
chr1:37573868	1	37573868	0.000260380947127	SNP	0.162124415750515
chr1:37574059	1	37574059	0.000175428669431	SNP	0.143330656440992
chr1:37574236	1	37574236	0.00019754041777	SNP	0.147407421446917
chr1:37574351	1	37574351	0.000178973427636	SNP	0.144075230997001
chr1:37574616	1	37574616	0.000179719313455	SNP	0.144149215770318
chr1:37574800	1	37574800	0.000168781011925	SNP	0.142217523227269
chr1:37575046	1	37575046	6.28890526789e-05	SNP	0.105465900760991
chr1:37575592	1	37575592	0.000174626459476	SNP	0.143225631645626
chr1:37575848	1	37575848	0.000166198596265	SNP	0.141524096428697
chr1:37576325	1	37576325	0.000205999725075	SNP	0.149568088019181
chr1:37576421	1	37576421	0.000224224596282	SNP	0.153790283366788
chr1:37576475	1	37576475	0.000184478056741	SNP	0.14497717388723
chr1:37576501	1	37576501	0.0001737523667	SNP	0.143084569162882
chr1:37576518	1	37576518	0.000177774515718	SNP	0.143696358541062
chr1:37576522	1	37576522	0.000227200548012	SNP	0.154549337466233
chr1:37576549	1	37576549	0.000168571534418	SNP	0.142160351193937
chr1:37576617	1	37576617	0.000218056079808	SNP	0.152606874345459
chr1:37599412	1	37599412	0.000877854058241	SNP	0.234425212400435
chr1:37611834	1	37611834	0.000847592412415	SNP	0.231358462878788
chr1:37612765	1	37612765	0.00078920813553	SNP	0.226080915988526
chr1:37612930	1	37612930	0.00070844964562	SNP	0.219803147797395
chr1:37614268	1	37614268	0.000830660637655	SNP	0.229731513252392
chr1:37614856	1	37614856	0.000744369101557	SNP	0.222210808362723
chr1:37783190	1	37783190	0.000203942853051	SNP	0.149111435427555
chr1:37793030	1	37793030	0.000776180022321	SNP	0.225022974866991
chr1:37793061	1	37793061	0.000319976497567	SNP	0.174811927301396
chr1:37793145	1	37793145	0.00030545341064	SNP	0.171667556660146
chr1:37793775	1	37793775	0.000424810931292	SNP	0.191736065475432
chr1:37794094	1	37794094	0.000280136702603	SNP	0.166212125826512
chr1:37876815	1	37876815	0.000944107383512	SNP	0.240618288488547
chr1:38354053	1	38354053	0.000656789479778	SNP	0.217321361254451
chr1:38354208	1	38354208	0.000369326810284	SNP	0.183337715425906
chr1:38354220	1	38354220	0.000392705498537	SNP	0.187282528740528
chr1:38354243	1	38354243	0.000151833410132	SNP	0.137699205551565
chr1:38354255	1	38354255	0.000488688834457	SNP	0.199637391866044
chr1:38355477	1	38355477	0.000523927593151	SNP	0.204199921770189
chr1:38356036	1	38356036	0.000916648644323	SNP	0.238247673758316
chr1:38356131	1	38356131	0.000943965472875	SNP	0.240618288488547
chr1:38356142	1	38356142	0.000995708951854	SNP	0.244961031708666
chr1:38356217	1	38356217	0.000973492702495	SNP	0.242989025290356
chr1:38356472	1	38356472	0.00085801618936	SNP	0.232395145108646
chr1:38356566	1	38356566	0.000348208790454	SNP	0.179845098005026
chr1:38356613	1	38356613	0.000319206541025	SNP	0.174678490452942
chr1:38356670	1	38356670	0.000527820203296	SNP	0.204750438072144
chr1:38356712	1	38356712	0.000305869968494	SNP	0.17178710049623
chr1:38356735	1	38356735	0.000290082938071	SNP	0.168272331844354
chr1:38356739	1	38356739	0.000256370704045	SNP	0.1613085824876
chr1:38356773	1	38356773	0.000290631034691	SNP	0.168381025843506
chr1:38356866	1	38356866	0.000410330852069	SNP	0.189758771117956
chr1:38356904	1	38356904	0.000899649858271	SNP	0.236739294803627
chr1:38356909	1	38356909	0.000873550840142	SNP	0.233999796142826
chr1:38356912	1	38356912	0.000901987308249	SNP	0.236901637126005
chr1:38356983	1	38356983	0.000845701203368	SNP	0.231209160403951
chr1:38356998	1	38356998	0.000821542838289	SNP	0.228997737152234
chr1:38357024	1	38357024	0.000837835195795	SNP	0.230403569881285
chr1:38466654	1	38466654	0.000200558532909	SNP	0.148534517885612
chr1:38467290	1	38467290	0.000664755079787	SNP	0.217707099794823
chr1:38467402	1	38467402	0.000711595210255	SNP	0.219900686832014
chr1:38740910	1	38740910	0.000632636432224	SNP	0.215793234781181
chr1:38740917	1	38740917	0.000538249590344	SNP	0.206258745030667
chr1:38740919	1	38740919	0.000637636688147	SNP	0.216008231133361
chr1:38990954	1	38990954	0.000644056355111	SNP	0.216366185064727
chr1:39001419	1	39001419	0.000978618832267	SNP	0.243596121285829
chr1:39004675	1	39004675	0.000424616892918	SNP	0.191736065475432
chr1:39004702	1	39004702	0.000188931344667	SNP	0.146206926418959
chr1:39012020	1	39012020	1.42695676445e-05	SNP	0.0613255223881558
chr1:39012063	1	39012063	5.97350736808e-05	SNP	0.10348001040762
chr1:39012580	1	39012580	0.000489656613575	SNP	0.199790067583723
chr1:39012590	1	39012590	0.000203134022012	SNP	0.149111435427555
chr1:39013096	1	39013096	6.64648730908e-06	SNP	0.0487810945513396
chr1:39013101	1	39013101	6.3800359386e-06	SNP	0.0484021205069834
chr1:39014985	1	39014985	0.000636816362104	SNP	0.215977491659277
chr1:39089302	1	39089302	0.000789457287655	SNP	0.226089149225353
chr1:39097774	1	39097774	0.000666705080472	SNP	0.21773422369057
chr1:39117087	1	39117087	0.000499461655352	SNP	0.200996474917142
chr1:39125625	1	39125625	0.000231364546716	SNP	0.155696621305959
chr1:39126973	1	39126973	0.000845912593913	SNP	0.231209160403951
chr1:39127303	1	39127303	0.00036344975717	SNP	0.182239523265939
chr1:39127330	1	39127330	0.00036965538008	SNP	0.183396458256924
chr1:39127331	1	39127331	0.000364656479824	SNP	0.182422216109862
chr1:39167275	1	39167275	0.00016546673464	SNP	0.141224149726612
chr1:39479373	1	39479373	0.000114642614458	SNP	0.127077611285435
chr1:39485746	1	39485746	0.00071815874446	SNP	0.220183322529529
chr1:39622459	1	39622459	9.3046358642e-05	SNP	0.118268443780524
chr1:39622625	1	39622625	0.000626643798673	SNP	0.215425053251715
chr1:39630311	1	39630311	0.000690250404892	SNP	0.218726388883628
chr1:39630358	1	39630358	4.17389424903e-05	SNP	0.0902433991397152
chr1:39630412	1	39630412	1.73323922561e-05	SNP	0.0669477654025126
chr1:39630429	1	39630429	2.21430813236e-05	SNP	0.073588328182407
chr1:39630443	1	39630443	4.14520647351e-05	SNP	0.0901158099748337
chr1:39630447	1	39630447	2.08868995269e-05	SNP	0.0724075574719259
chr1:39630785	1	39630785	0.000280199954396	SNP	0.166220354644131
chr1:39630907	1	39630907	0.000153984131848	SNP	0.138293532010539
chr1:39630979	1	39630979	0.000163434207667	SNP	0.140661825993129
chr1:39631013	1	39631013	0.000190235634282	SNP	0.146360857191137
chr1:39631217	1	39631217	0.000189475210815	SNP	0.146242238857223
chr1:39631339	1	39631339	3.47203177601e-05	SNP	0.0846894434873886
chr1:39631343	1	39631343	0.000319409440533	SNP	0.174678490452942
chr1:39631353	1	39631353	0.000576299088546	SNP	0.211012650554726
chr1:39631372	1	39631372	3.40764831312e-05	SNP	0.0841973033305955
chr1:39631654	1	39631654	5.56174795785e-05	SNP	0.100929396278626
chr1:39631663	1	39631663	6.32562616362e-05	SNP	0.105585042342308
chr1:39631676	1	39631676	4.86673652812e-05	SNP	0.0966223040937726
chr1:39631694	1	39631694	3.75180891961e-05	SNP	0.0870851658796967
chr1:39632886	1	39632886	0.000403455041334	SNP	0.1888385645093
chr1:39632895	1	39632895	1.55771077464e-05	SNP	0.0643348700831019
chr1:39632932	1	39632932	1.64891106122e-05	SNP	0.0659576407768715
chr1:39632938	1	39632938	4.68327621503e-06	SNP	0.0419791375632984
chr1:39632948	1	39632948	6.98263287777e-05	SNP	0.108945111947454
chr1:39633072	1	39633072	6.16022939433e-06	SNP	0.0479585624502854
chr1:39633086	1	39633086	0.000704182414237	SNP	0.219781900307839
chr1:39633092	1	39633092	0.000681276272378	SNP	0.218541473342302
chr1:39633121	1	39633121	5.57562796866e-07	SNP	0.0152937599508262
chr1:39633125	1	39633125	8.74076286726e-05	SNP	0.116964569652308
chr1:39633175	1	39633175	0.000300789047546	SNP	0.170446277417942
chr1:39633176	1	39633176	0.000284099382578	SNP	0.166931147411449
chr1:39633185	1	39633185	0.000487769493632	SNP	0.199627103001055
chr1:39633212	1	39633212	1.58708817439e-05	SNP	0.0649734166325357
chr1:39633241	1	39633241	0.000761427447097	SNP	0.223730018675836
chr1:39633256	1	39633256	3.36503546252e-05	SNP	0.0838977203488768
chr1:39633287	1	39633287	3.30963617001e-05	SNP	0.0835877796181687
chr1:39633293	1	39633293	2.60662737711e-05	SNP	0.0761761227260822
chr1:39633329	1	39633329	0.000761158362774	SNP	0.223677855826355
chr1:39633338	1	39633338	0.000752954918905	SNP	0.222884728846148
chr1:39633388	1	39633388	0.000783712076759	SNP	0.225616174338932
chr1:39633400	1	39633400	3.96745668164e-05	SNP	0.0887715968295641
chr1:39633462	1	39633462	0.000779184929523	SNP	0.225244337028733
chr1:39633480	1	39633480	3.76955281648e-05	SNP	0.0871399500502937
chr1:39633499	1	39633499	0.000706198488941	SNP	0.219803147797395
chr1:39633500	1	39633500	0.000760129992016	SNP	0.223568783604433
chr1:39633543	1	39633543	0.000763867987059	SNP	0.223811139339803
chr1:39634176	1	39634176	0.000257587137815	SNP	0.161493542492789
chr1:39634208	1	39634208	0.000315927834423	SNP	0.173844628398119
chr1:39805923	1	39805923	0.00023595492495	SNP	0.156862993490806
chr1:39827346	1	39827346	3.59756593478e-05	SNP	0.0860673837095543
chr1:39827374	1	39827374	4.86959883465e-05	SNP	0.0966223040937726
chr1:39968604	1	39968604	0.000111915037097	SNP	0.125532867163179
chr1:39994315	1	39994315	0.000615628614306	SNP	0.21441392219669
chr1:39994549	1	39994549	0.000849256227736	SNP	0.23148508879016
chr1:39994595	1	39994595	0.000820218373334	SNP	0.228890736089686
chr1:39994659	1	39994659	0.000875471051831	SNP	0.23417443774815
chr1:40034582	1	40034582	0.000136859451278	SNP	0.134043546085216
chr1:40034863	1	40034863	0.000222828743036	SNP	0.153586750136513
chr1:40034989	1	40034989	0.000186724289188	SNP	0.145600325489933
chr1:40035159	1	40035159	0.00020263142788	SNP	0.149111435427555
chr1:40036777	1	40036777	0.00020230377189	SNP	0.149111435427555
chr1:40036867	1	40036867	0.000188874060101	SNP	0.146192869814486
chr1:40039379	1	40039379	9.69268317248e-06	SNP	0.0529874496636451
chr1:40090953	1	40090953	0.000501088053947	SNP	0.201309047986051
chr1:40294434	1	40294434	0.000738586950149	SNP	0.221920473114287
chr1:40334950	1	40334950	0.000502618038856	SNP	0.20153649763003
chr1:40340613	1	40340613	0.000589404431923	SNP	0.212402022918698
chr1:40341491	1	40341491	0.000470277430555	SNP	0.197561899510807
chr1:40350960	1	40350960	9.37741558469e-06	SNP	0.0528055649293715
chr1:40350980	1	40350980	8.7236410259e-06	SNP	0.052136842884027
chr1:40351013	1	40351013	1.02764054815e-05	SNP	0.0538447191320309
chr1:40351032	1	40351032	8.27548420593e-06	SNP	0.0512901654183649
chr1:40351155	1	40351155	1.76492428534e-05	SNP	0.0676485130765363
chr1:40351683	1	40351683	6.97005136914e-05	SNP	0.108945111947454
chr1:40351832	1	40351832	0.000822071900018	SNP	0.22904239097959
chr1:40351980	1	40351980	7.6535456693e-05	SNP	0.112912178668085
chr1:40352070	1	40352070	5.83153024732e-05	SNP	0.10240581155609
chr1:40352074	1	40352074	2.56551827282e-07	SNP	0.00882692068650595
chr1:40352086	1	40352086	7.76525439456e-05	SNP	0.113265060833712
chr1:40352157	1	40352157	0.000985973842026	SNP	0.244193853196402
chr1:40352180	1	40352180	0.000262975428485	SNP	0.162702994741081
chr1:40352693	1	40352693	8.23779558959e-05	SNP	0.11472260651067
chr1:40352769	1	40352769	7.22729762636e-05	SNP	0.110444220239232
chr1:40352913	1	40352913	8.24923476988e-05	SNP	0.11472260651067
chr1:40352975	1	40352975	9.41776437039e-05	SNP	0.118663485580887
chr1:40353382	1	40353382	8.04288077291e-05	SNP	0.114330057652188
chr1:40353614	1	40353614	6.77789900645e-05	SNP	0.108201673224626
chr1:40353794	1	40353794	7.54341185479e-05	SNP	0.112197600865291
chr1:40355158	1	40355158	2.3764009509e-05	SNP	0.0747327949871107
chr1:40356666	1	40356666	4.51349364858e-05	SNP	0.0929919830195323
chr1:40356934	1	40356934	8.25765268061e-05	SNP	0.11472260651067
chr1:40356944	1	40356944	0.000102113503236	SNP	0.121609398191464
chr1:40356945	1	40356945	9.49268251274e-05	SNP	0.119000511134157
chr1:40357012	1	40357012	8.91905872429e-05	SNP	0.117385455344858
chr1:40357056	1	40357056	1.55507680228e-05	SNP	0.0642832991078311
chr1:40357181	1	40357181	4.24257660789e-05	SNP	0.0909028850281402
chr1:40357230	1	40357230	4.17838983024e-05	SNP	0.0902776609781752
chr1:40357231	1	40357231	4.30287521354e-05	SNP	0.0914051857687926
chr1:40357315	1	40357315	3.99216698912e-05	SNP	0.0888975834748173
chr1:40357341	1	40357341	4.47016089426e-05	SNP	0.0926209907466426
chr1:40357348	1	40357348	4.2189012163e-05	SNP	0.0906239621761309
chr1:40357369	1	40357369	5.15088337986e-05	SNP	0.0982640593045171
chr1:40357414	1	40357414	3.76036447312e-05	SNP	0.0871131128071757
chr1:40357485	1	40357485	1.41718529969e-05	SNP	0.0610819896934896
chr1:40357808	1	40357808	0.000148996787097	SNP	0.136946292316227
chr1:40358643	1	40358643	0.000938190650331	SNP	0.240010480059417
chr1:40358704	1	40358704	0.000224387775256	SNP	0.153840186128088
chr1:40359209	1	40359209	0.000197714566384	SNP	0.1474926629239
chr1:40360418	1	40360418	2.67022462215e-05	SNP	0.0767446151341007
chr1:40362619	1	40362619	3.19483524882e-05	SNP	0.0820734422828252
chr1:40373208	1	40373208	0.00066754773094	SNP	0.217768404218301
chr1:40379730	1	40379730	6.02825274329e-05	SNP	0.103879665183589
chr1:40437187	1	40437187	0.000637648189915	SNP	0.216008231133361
chr1:40460503	1	40460503	0.000723553743184	SNP	0.220588166444801
chr1:40496273	1	40496273	0.000913332325471	SNP	0.237960179232322
chr1:40496281	1	40496281	0.000734940909166	SNP	0.221540690385471
chr1:40496307	1	40496307	0.000335218937809	SNP	0.17778451489352
chr1:40585623	1	40585623	0.000587709240056	SNP	0.212274836495389
chr1:40585637	1	40585637	0.000921782650143	SNP	0.238603698713765
chr1:40585960	1	40585960	0.00033240575244	SNP	0.177512813447533
chr1:40585972	1	40585972	0.000333845654795	SNP	0.177677825946621
chr1:40585977	1	40585977	0.000335830123386	SNP	0.177810041463504
chr1:40586072	1	40586072	0.000640109407767	SNP	0.216076838936019
chr1:40631954	1	40631954	0.000129064261598	SNP	0.131638128845702
chr1:40672293	1	40672293	0.000866433709517	SNP	0.233287161350379
chr1:41339083	1	41339083	0.000880477124005	SNP	0.234726639847326
chr1:41339450	1	41339450	0.000630086352786	SNP	0.215640714250683
chr1:41339876	1	41339876	0.000619443091788	SNP	0.21472419926735
chr1:41340191	1	41340191	0.000480214856815	SNP	0.19889726801781
chr1:41340344	1	41340344	0.000691719310529	SNP	0.218756033238557
chr1:41340388	1	41340388	0.000712398918584	SNP	0.219955062711936
chr1:41340695	1	41340695	0.000683554087267	SNP	0.218541473342302
chr1:41341055	1	41341055	0.000624693644411	SNP	0.215230645052558
chr1:41341498	1	41341498	0.000615889091913	SNP	0.214444132514445
chr1:41341659	1	41341659	0.000567378303047	SNP	0.210039001072879
chr1:41342551	1	41342551	0.000630686516248	SNP	0.215667444403833
chr1:41342698	1	41342698	0.000596491774617	SNP	0.212872197138961
chr1:41342740	1	41342740	0.000644499601051	SNP	0.216410796811182
chr1:41342884	1	41342884	0.000673726743252	SNP	0.218073185663806
chr1:41342893	1	41342893	0.000919840982682	SNP	0.238461728102257
chr1:41343211	1	41343211	0.000636829805095	SNP	0.215977491659277
chr1:41343442	1	41343442	0.000634637023818	SNP	0.215868437144651
chr1:41343612	1	41343612	0.000582566423173	SNP	0.211645953944951
chr1:41592429	1	41592429	0.000828031741622	SNP	0.229524671738975
chr1:41592581	1	41592581	0.00033088145544	SNP	0.177321646663811
chr1:41593002	1	41593002	0.000834297047046	SNP	0.230000173795468
chr1:41593012	1	41593012	0.000735579239935	SNP	0.221654531887459
chr1:41808867	1	41808867	0.000377734650676	SNP	0.184668403597422
chr1:41810123	1	41810123	0.000955370674172	SNP	0.24137665756278
chr1:41810286	1	41810286	0.000828113995239	SNP	0.229528789880298
chr1:41950822	1	41950822	0.000134410569416	SNP	0.133251221634448
chr1:41951028	1	41951028	0.000143778751738	SNP	0.135795038260636
chr1:42258631	1	42258631	0.000658376121493	SNP	0.217433873953678
chr1:42258691	1	42258691	0.000533114391812	SNP	0.205578480942365
chr1:42258989	1	42258989	0.000613599371605	SNP	0.214199963632537
chr1:42435594	1	42435594	0.000913343715101	SNP	0.237960179232322
chr1:42447640	1	42447640	0.000133596780152	SNP	0.132928786614093
chr1:42447813	1	42447813	0.000295041751056	SNP	0.169035724075103
chr1:42450394	1	42450394	0.000126983597908	SNP	0.131079670049653
chr1:42452916	1	42452916	6.36908462944e-05	SNP	0.105654556293811
chr1:42453867	1	42453867	0.000445677310483	SNP	0.193976756690657
chr1:42457207	1	42457207	0.000185577771024	SNP	0.145306223762455
chr1:42501893	1	42501893	0.000988409235367	SNP	0.24438169976844
chr1:42501894	1	42501894	0.000959625569201	SNP	0.241818167473929
chr1:42501941	1	42501941	0.000740498724613	SNP	0.222051953406956
chr1:42924678	1	42924678	0.000986140248103	SNP	0.244193853196402
chr1:42926753	1	42926753	0.000408700871549	SNP	0.189520107539205
chr1:42929076	1	42929076	0.000481182985871	SNP	0.198979911506433
chr1:42929310	1	42929310	0.000110110335544	SNP	0.124648690244848
chr1:42931653	1	42931653	0.00010385504337	SNP	0.121767957093434
chr1:43190642	1	43190642	0.000559168402782	SNP	0.209327223664775
chr1:43196623	1	43196623	0.000101372693205	SNP	0.121196079171272
chr1:43197444	1	43197444	0.000539474823611	SNP	0.206407533950368
chr1:43198053	1	43198053	0.000549294924664	SNP	0.207685707461108
chr1:43214339	1	43214339	0.000577625869321	SNP	0.211111620173541
chr1:43246149	1	43246149	0.00095292525479	SNP	0.241251048741889
chr1:43324599	1	43324599	0.000571428393871	SNP	0.210419615034941
chr1:43324670	1	43324670	0.000656076206339	SNP	0.217304181025782
chr1:43324831	1	43324831	0.000493303592082	SNP	0.200396995819656
chr1:43325212	1	43325212	0.000476478773878	SNP	0.198218799803695
chr1:43361987	1	43361987	0.000917577168319	SNP	0.238280911462134
chr1:43473342	1	43473342	0.000727065271111	SNP	0.220932399825721
chr1:43537381	1	43537381	0.000820122811806	SNP	0.228890736089686
chr1:43635309	1	43635309	0.000656626209087	SNP	0.217321361254451
chr1:43636365	1	43636365	1.80893229057e-05	SNP	0.0682992992021163
chr1:43636433	1	43636433	2.37347951349e-05	SNP	0.0747327949871107
chr1:43638767	1	43638767	5.16755420248e-06	SNP	0.0438397542322734
chr1:43639204	1	43639204	0.000530545386895	SNP	0.205250875601716
chr1:43639717	1	43639717	0.000392215403974	SNP	0.187282528740528
chr1:43640269	1	43640269	0.000189838037372	SNP	0.146360857191137
chr1:43640479	1	43640479	0.00014468849612	SNP	0.13595006633765
chr1:43640788	1	43640788	0.000268691461023	SNP	0.163676655425919
chr1:43641111	1	43641111	0.000131226291579	SNP	0.132297071388919
chr1:43641139	1	43641139	0.000722194350788	SNP	0.220457973532849
chr1:43641240	1	43641240	0.000152048760925	SNP	0.137765503761465
chr1:43641296	1	43641296	0.000131198594528	SNP	0.132297071388919
chr1:43641421	1	43641421	0.000232956334948	SNP	0.156242139866942
chr1:43641430	1	43641430	0.00012016055789	SNP	0.129164977974882
chr1:43641437	1	43641437	0.00014700207917	SNP	0.136575647026136
chr1:43641796	1	43641796	0.000144951925485	SNP	0.136050219095738
chr1:43641797	1	43641797	0.000139959044539	SNP	0.134802035059225
chr1:43641903	1	43641903	0.000366553348897	SNP	0.182792594317915
chr1:43641926	1	43641926	0.000147037057414	SNP	0.136575647026136
chr1:43641933	1	43641933	0.000147399598426	SNP	0.136575647026136
chr1:43641978	1	43641978	0.000263188408758	SNP	0.162776369968879
chr1:43642095	1	43642095	0.000251299239459	SNP	0.160251404422193
chr1:43644183	1	43644183	5.5757811428e-05	SNP	0.10108850263384
chr1:43644336	1	43644336	0.000499757803711	SNP	0.201046018537939
chr1:43644344	1	43644344	0.000351138397689	SNP	0.180323261558712
chr1:43645230	1	43645230	0.000315392483821	SNP	0.173758868171164
chr1:43646865	1	43646865	0.00026887350025	SNP	0.163690170451832
chr1:43646912	1	43646912	0.000127870000131	SNP	0.131326556508031
chr1:43646962	1	43646962	0.000161159613033	SNP	0.140097942028428
chr1:43649613	1	43649613	0.000406121545571	SNP	0.18918237353462
chr1:43652838	1	43652838	4.41591395739e-05	SNP	0.0922265489333094
chr1:43674204	1	43674204	0.000509085167297	SNP	0.202361461263343
chr1:43674622	1	43674622	0.000343425315093	SNP	0.179028627363217
chr1:43677385	1	43677385	0.000987160590869	SNP	0.244314119877513
chr1:43678535	1	43678535	0.000971042917802	SNP	0.242739235000707
chr1:43679678	1	43679678	0.000382197709508	SNP	0.185395294838057
chr1:43679698	1	43679698	0.000325988378444	SNP	0.176257216925526
chr1:43680226	1	43680226	0.000339175275345	SNP	0.178548830228504
chr1:43681525	1	43681525	0.000377145409324	SNP	0.184668403597422
chr1:43682528	1	43682528	0.000139862362795	SNP	0.134802035059225
chr1:43682607	1	43682607	0.000669260365224	SNP	0.217797570510047
chr1:43683531	1	43683531	2.29698760945e-06	SNP	0.0299173186816408
chr1:43693149	1	43693149	0.000475307591752	SNP	0.198113970683716
chr1:43849867	1	43849867	0.000851795224745	SNP	0.231766638394004
chr1:43855392	1	43855392	0.00081481660416	SNP	0.228430607693507
chr1:43871184	1	43871184	0.000701283697326	SNP	0.219475617578244
chr1:43872725	1	43872725	0.00060173293249	SNP	0.213242105714745
chr1:43872821	1	43872821	0.000705814115847	SNP	0.219803147797395
chr1:43873150	1	43873150	0.000604383533921	SNP	0.213446898824928
chr1:43873476	1	43873476	0.000693363369567	SNP	0.218895889613948
chr1:43873584	1	43873584	0.000639986712344	SNP	0.216072183137964
chr1:43873934	1	43873934	0.000625196396327	SNP	0.215287734121365
chr1:43873961	1	43873961	0.000610165883716	SNP	0.213940383434971
chr1:43875879	1	43875879	0.000667281459114	SNP	0.21775412171474
chr1:43878619	1	43878619	0.000495799783143	SNP	0.200544244232378
chr1:43878906	1	43878906	0.000648854244137	SNP	0.216608762734677
chr1:43879454	1	43879454	0.000389363864186	SNP	0.186807806909292
chr1:43879790	1	43879790	0.000640255082979	SNP	0.216101502372876
chr1:43879990	1	43879990	0.000564316853014	SNP	0.209830985267812
chr1:43938114	1	43938114	0.000903744216536	SNP	0.237067411580274
chr1:43979135	1	43979135	0.000191041344399	SNP	0.146442856345252
chr1:43979632	1	43979632	0.000535235452403	SNP	0.205771695378263
chr1:43979972	1	43979972	0.000599362039574	SNP	0.213097965576754
chr1:43979987	1	43979987	0.000600104865957	SNP	0.213134487132297
chr1:43981143	1	43981143	0.000350517056028	SNP	0.18029616531092
chr1:43981162	1	43981162	0.000330889272227	SNP	0.177321646663811
chr1:43981178	1	43981178	0.000749119742671	SNP	0.222657990368417
chr1:43981192	1	43981192	0.000315820744505	SNP	0.17383581557222
chr1:43981376	1	43981376	0.000418704885689	SNP	0.190835775242777
chr1:43984683	1	43984683	0.000588910739441	SNP	0.212402022918698
chr1:43986157	1	43986157	5.71457919008e-05	SNP	0.101839909265342
chr1:43996942	1	43996942	0.000257557505987	SNP	0.161491974798646
chr1:43997174	1	43997174	0.000239253042244	SNP	0.15749001604704
chr1:43997207	1	43997207	0.000133459397355	SNP	0.132927388798422
chr1:43998049	1	43998049	1.56215268779e-06	SNP	0.0244692184945081
chr1:43998176	1	43998176	8.36295677033e-05	SNP	0.115524935638625
chr1:43998958	1	43998958	6.67741324201e-06	SNP	0.0488568202960076
chr1:43999158	1	43999158	0.00063947616792	SNP	0.216049320365161
chr1:43999183	1	43999183	2.11138257703e-05	SNP	0.0727596052934737
chr1:43999307	1	43999307	1.09633604886e-05	SNP	0.0550266296362741
chr1:43999342	1	43999342	3.83747022246e-06	SNP	0.0382170637018185
chr1:43999508	1	43999508	1.1355943582e-05	SNP	0.056047485537888
chr1:43999524	1	43999524	1.29223696125e-05	SNP	0.0583127007932338
chr1:43999534	1	43999534	5.11965845921e-06	SNP	0.0435334578689611
chr1:43999581	1	43999581	9.85361301096e-06	SNP	0.0533017105817854
chr1:43999585	1	43999585	9.97057903147e-06	SNP	0.0535142014630657
chr1:43999641	1	43999641	8.59634612164e-06	SNP	0.0517365919616098
chr1:43999656	1	43999656	1.08465812465e-05	SNP	0.0548059611366073
chr1:43999672	1	43999672	7.83186912728e-06	SNP	0.0504413355914718
chr1:43999741	1	43999741	1.98674157533e-05	SNP	0.0709391524542142
chr1:44000189	1	44000189	8.19132099157e-06	SNP	0.0512150040807769
chr1:44000347	1	44000347	3.33904965098e-05	SNP	0.0836834310627379
chr1:44000552	1	44000552	0.000557549853527	SNP	0.209088840679458
chr1:44000613	1	44000613	0.000566153560981	SNP	0.209973931614694
chr1:44006683	1	44006683	0.000635295151532	SNP	0.215868437144651
chr1:44027772	1	44027772	0.000546061644174	SNP	0.207500531328736
chr1:44029829	1	44029829	0.000834714723946	SNP	0.230019883336131
chr1:44040715	1	44040715	0.000574390945987	SNP	0.210888468776177
chr1:44040754	1	44040754	0.000543445673018	SNP	0.206996172626328
chr1:44040997	1	44040997	0.000485687330807	SNP	0.199345044860341
chr1:44041389	1	44041389	0.000333339775534	SNP	0.177642384744516
chr1:44041402	1	44041402	0.000384386882749	SNP	0.186034404332545
chr1:44041419	1	44041419	0.00034773467405	SNP	0.179845098005026
chr1:44041433	1	44041433	0.000339283812582	SNP	0.178561132125914
chr1:44041479	1	44041479	0.000404277357551	SNP	0.188939529597555
chr1:44041484	1	44041484	0.000357803324525	SNP	0.181390363261204
chr1:44041498	1	44041498	0.000355610700453	SNP	0.180867624828399
chr1:44041503	1	44041503	1.51108858241e-06	SNP	0.0241135586340438
chr1:44041568	1	44041568	0.000476804661565	SNP	0.198243528104196
chr1:44041671	1	44041671	0.000567756323883	SNP	0.210084557876438
chr1:44041677	1	44041677	0.000483877223552	SNP	0.199169030980882
chr1:44041683	1	44041683	0.000517806454333	SNP	0.203224761724891
chr1:44041686	1	44041686	0.000466818982772	SNP	0.196970677300612
chr1:44041711	1	44041711	0.000583682789939	SNP	0.211799681213666
chr1:44041765	1	44041765	0.00045963605779	SNP	0.19579982806618
chr1:44041769	1	44041769	0.000443126569564	SNP	0.193727032551276
chr1:44041775	1	44041775	0.00042752296013	SNP	0.192083180980926
chr1:44041876	1	44041876	0.000416090283881	SNP	0.190475413722815
chr1:44041891	1	44041891	9.96438211748e-07	SNP	0.0202138778227861
chr1:44041906	1	44041906	0.000472089010469	SNP	0.197789501583679
chr1:44041907	1	44041907	0.000465726674766	SNP	0.196762034831997
chr1:44041908	1	44041908	1.01346040029e-06	SNP	0.0202138778227861
chr1:44041914	1	44041914	0.000463725428867	SNP	0.196539707743024
chr1:44041943	1	44041943	1.3548921365e-06	SNP	0.0225135824742535
chr1:44041955	1	44041955	0.000432844991944	SNP	0.192694045416778
chr1:44041962	1	44041962	1.12329420252e-06	SNP	0.0203844918113568
chr1:44041968	1	44041968	0.00041012747207	SNP	0.189723782853153
chr1:44041996	1	44041996	0.00042804415469	SNP	0.192131458683394
chr1:44042023	1	44042023	0.000432273501655	SNP	0.192665996163529
chr1:44042032	1	44042032	0.000484039278817	SNP	0.199169030980882
chr1:44042043	1	44042043	0.00046517438098	SNP	0.196733562734209
chr1:44042056	1	44042056	1.02829797152e-06	SNP	0.0202138778227861
chr1:44042057	1	44042057	0.000408376666575	SNP	0.189480822923804
chr1:44042077	1	44042077	0.000477293172642	SNP	0.198377353679708
chr1:44042084	1	44042084	0.000421222815456	SNP	0.191381201692624
chr1:44042135	1	44042135	0.000456852284924	SNP	0.19570299200138
chr1:44042147	1	44042147	0.000432090606006	SNP	0.192623254375475
chr1:44042322	1	44042322	0.000446002775225	SNP	0.194043872582189
chr1:44042352	1	44042352	0.00042003466176	SNP	0.191186499580206
chr1:44042550	1	44042550	0.000378617591461	SNP	0.184778222941779
chr1:44042669	1	44042669	0.000439394962674	SNP	0.193373633867861
chr1:44042854	1	44042854	0.000397595663289	SNP	0.187988213366298
chr1:44042897	1	44042897	0.000119701144028	SNP	0.129027449914124
chr1:44042909	1	44042909	0.000122221928914	SNP	0.129770582856454
chr1:44042926	1	44042926	0.000441501834162	SNP	0.193699679580373
chr1:44042970	1	44042970	0.000427292748818	SNP	0.192023232113719
chr1:44043036	1	44043036	0.000458508464832	SNP	0.195762931837029
chr1:44043046	1	44043046	6.30447280969e-05	SNP	0.10548766122162
chr1:44043053	1	44043053	0.0004871741224	SNP	0.199571742075713
chr1:44043076	1	44043076	0.000470466886712	SNP	0.197561899510807
chr1:44043163	1	44043163	0.000400368752179	SNP	0.18843122482515
chr1:44043376	1	44043376	0.000457649462145	SNP	0.195762931837029
chr1:44043379	1	44043379	0.000319335947807	SNP	0.174678490452942
chr1:44043384	1	44043384	0.000306985767678	SNP	0.172106248925911
chr1:44043410	1	44043410	0.000570623655943	SNP	0.210338073595419
chr1:44043417	1	44043417	0.000272749685348	SNP	0.164618816555133
chr1:44043447	1	44043447	0.000245123600238	SNP	0.158958436202122
chr1:44043458	1	44043458	0.000211458273821	SNP	0.150953437442251
chr1:44043504	1	44043504	0.000426914885445	SNP	0.192013431694779
chr1:44043524	1	44043524	0.000453178650987	SNP	0.195132755416745
chr1:44043629	1	44043629	0.000450758853983	SNP	0.194799406609261
chr1:44043636	1	44043636	0.000429525565675	SNP	0.19221396620229
chr1:44043723	1	44043723	0.000480713692856	SNP	0.198922532194153
chr1:44043819	1	44043819	0.00084384025987	SNP	0.231032733018223
chr1:44043897	1	44043897	0.000689423164483	SNP	0.218726388883628
chr1:44043910	1	44043910	0.000684168335718	SNP	0.218541473342302
chr1:44043924	1	44043924	0.000659692818377	SNP	0.217575001146792
chr1:44043940	1	44043940	0.000707546532968	SNP	0.219803147797395
chr1:44044340	1	44044340	0.000543224375351	SNP	0.206996172626328
chr1:44044346	1	44044346	0.000553169132298	SNP	0.208392011172282
chr1:44044376	1	44044376	5.77209003801e-05	SNP	0.102158596043183
chr1:44044387	1	44044387	0.000852389127967	SNP	0.231804510786879
chr1:44047404	1	44047404	0.000689551495954	SNP	0.218726388883628
chr1:44047444	1	44047444	0.000171317480985	SNP	0.142618496372827
chr1:44047489	1	44047489	8.17042252915e-05	SNP	0.114563701492674
chr1:44047635	1	44047635	0.000446690722156	SNP	0.194143380564942
chr1:44047656	1	44047656	0.000451500192745	SNP	0.19485470945214
chr1:44047833	1	44047833	0.000584484390893	SNP	0.211910766787794
chr1:44047862	1	44047862	0.000707872303525	SNP	0.219803147797395
chr1:44048050	1	44048050	0.000475520858647	SNP	0.198113970683716
chr1:44048070	1	44048070	0.000441736118348	SNP	0.193709206076717
chr1:44048087	1	44048087	0.000461287931434	SNP	0.196121705850322
chr1:44048152	1	44048152	0.000317357562781	SNP	0.174228687273095
chr1:44048300	1	44048300	0.000419631546278	SNP	0.191065419216079
chr1:44048313	1	44048313	0.000386579859324	SNP	0.186377364500495
chr1:44048346	1	44048346	0.000416233656318	SNP	0.190475413722815
chr1:44048356	1	44048356	0.000873472530717	SNP	0.233999796142826
chr1:44048364	1	44048364	0.000447625637512	SNP	0.194379231615685
chr1:44048365	1	44048365	0.000755525940604	SNP	0.223018527579695
chr1:44048422	1	44048422	0.000467293131024	SNP	0.197055576643776
chr1:44048428	1	44048428	0.000442659639229	SNP	0.193714685336016
chr1:44048626	1	44048626	0.000344360785949	SNP	0.179181192055648
chr1:44048633	1	44048633	0.000467421558593	SNP	0.197060299624451
chr1:44048649	1	44048649	0.000641958237876	SNP	0.216213152317207
chr1:44048658	1	44048658	0.000860162234584	SNP	0.232652402462283
chr1:44048669	1	44048669	0.000455681317665	SNP	0.195510934852906
chr1:44048756	1	44048756	0.000485852143869	SNP	0.199345044860341
chr1:44048853	1	44048853	0.000421294737683	SNP	0.191381201692624
chr1:44048909	1	44048909	0.000685025465192	SNP	0.218541473342302
chr1:44048920	1	44048920	0.000417947040336	SNP	0.190734002973412
chr1:44048970	1	44048970	0.000658928066065	SNP	0.217523469880437
chr1:44048993	1	44048993	0.000331668914467	SNP	0.177358007765728
chr1:44049035	1	44049035	0.000357939509601	SNP	0.181399812073983
chr1:44049073	1	44049073	0.000333468544951	SNP	0.177642384744516
chr1:44049213	1	44049213	0.000430445693739	SNP	0.192379845679828
chr1:44049230	1	44049230	0.000419507547825	SNP	0.191052547504914
chr1:44049278	1	44049278	0.000383114780091	SNP	0.185705706892701
chr1:44049291	1	44049291	0.0004229189373	SNP	0.191576388629965
chr1:44049300	1	44049300	0.000333869480892	SNP	0.177677825946621
chr1:44050043	1	44050043	0.000138364593434	SNP	0.134552502808804
chr1:44050099	1	44050099	0.000403125485274	SNP	0.188766143933982
chr1:44050151	1	44050151	0.000801358996502	SNP	0.227532418242285
chr1:44050197	1	44050197	0.000411522006971	SNP	0.189861968260362
chr1:44050199	1	44050199	0.000483655797372	SNP	0.199169030980882
chr1:44050345	1	44050345	0.000424623205028	SNP	0.191736065475432
chr1:44050347	1	44050347	0.000476780876642	SNP	0.198243528104196
chr1:44050420	1	44050420	0.000409609511973	SNP	0.189672041855508
chr1:44050427	1	44050427	0.000473960671489	SNP	0.198002390958558
chr1:44050570	1	44050570	0.000960554116656	SNP	0.241885423431999
chr1:44050607	1	44050607	0.000911559239824	SNP	0.237880513611832
chr1:44050625	1	44050625	0.000911373100713	SNP	0.237863224189628
chr1:44051004	1	44051004	0.000458367274174	SNP	0.195762931837029
chr1:44051434	1	44051434	0.000435299641218	SNP	0.192778894341164
chr1:44051790	1	44051790	0.000429369331328	SNP	0.192188028133506
chr1:44052927	1	44052927	0.000391914628161	SNP	0.18723478269606
chr1:44052960	1	44052960	0.000503144003638	SNP	0.20153649763003
chr1:44053213	1	44053213	0.000420896871768	SNP	0.191338003680842
chr1:44055219	1	44055219	0.00043736179626	SNP	0.193032589705723
chr1:44095076	1	44095076	2.90710735655e-05	SNP	0.0793751925258216
chr1:44101689	1	44101689	0.000138161248934	SNP	0.134518047900653
chr1:44101794	1	44101794	0.000154535662689	SNP	0.138362347965852
chr1:44102226	1	44102226	0.000137806872258	SNP	0.134358585406772
chr1:44102682	1	44102682	0.000187130793019	SNP	0.145767060860882
chr1:44102741	1	44102741	0.000283023106222	SNP	0.166735437826653
chr1:44104498	1	44104498	0.000355781893553	SNP	0.180867624828399
chr1:44104507	1	44104507	0.000934709964077	SNP	0.239666375137753
chr1:44104529	1	44104529	0.000900506661358	SNP	0.236779728894048
chr1:44161995	1	44161995	0.000283382088348	SNP	0.166839589615788
chr1:44162072	1	44162072	0.000693734558039	SNP	0.218921097042135
chr1:44162133	1	44162133	0.000995705307082	SNP	0.244961031708666
chr1:44332832	1	44332832	0.000417438395713	SNP	0.190713118261991
chr1:44333101	1	44333101	0.000506900064305	SNP	0.202102573384594
chr1:44576057	1	44576057	0.000418539645554	SNP	0.190800521951365
chr1:44592520	1	44592520	0.000967358497682	SNP	0.242419461189256
chr1:44609706	1	44609706	0.000109248938613	SNP	0.124145775987596
chr1:44609916	1	44609916	0.000904360370787	SNP	0.237137329345717
chr1:44669697	1	44669697	0.000413328682303	SNP	0.190008516833886
chr1:44669734	1	44669734	0.000420504238771	SNP	0.191268599164724
chr1:44754486	1	44754486	0.000970655532685	SNP	0.242709138808146
chr1:45203067	1	45203067	0.000565041470238	SNP	0.209875865565368
chr1:45204138	1	45204138	0.000127601717878	SNP	0.131306728526824
chr1:45204147	1	45204147	0.000128724689266	SNP	0.131530100499051
chr1:45204171	1	45204171	0.000128270037188	SNP	0.131455520203476
chr1:45204193	1	45204193	0.000145903130635	SNP	0.136303695923312
chr1:45204207	1	45204207	0.000138329706164	SNP	0.134552502808804
chr1:45204296	1	45204296	8.84403097948e-05	SNP	0.117178350983112
chr1:45204304	1	45204304	0.000166048360238	SNP	0.141456876141112
chr1:45204318	1	45204318	0.000170566578775	SNP	0.142573883253731
chr1:45204361	1	45204361	0.000187252683398	SNP	0.145810092944906
chr1:45204381	1	45204381	0.000385612798191	SNP	0.186225399276379
chr1:45204793	1	45204793	0.000393500981865	SNP	0.187391879653827
chr1:45205242	1	45205242	0.00019703077102	SNP	0.147304428199128
chr1:45205263	1	45205263	5.96946207517e-05	SNP	0.103440037944465
chr1:45205596	1	45205596	2.57607978891e-05	SNP	0.0759762938914245
chr1:45205619	1	45205619	0.00037218492011	SNP	0.183875568751725
chr1:45205735	1	45205735	4.84319328787e-05	SNP	0.0965171579371579
chr1:45205940	1	45205940	0.000645427296808	SNP	0.2164471066397
chr1:45276754	1	45276754	0.000807129403775	SNP	0.227872005925983
chr1:45445608	1	45445608	0.000733903019913	SNP	0.221536097559548
chr1:45460878	1	45460878	0.000154955324674	SNP	0.138451825278359
chr1:45463213	1	45463213	0.000157732945392	SNP	0.139518793154894
chr1:45463300	1	45463300	8.76645505359e-05	SNP	0.116964569652308
chr1:45463393	1	45463393	0.000116312058687	SNP	0.12771018986588
chr1:45463800	1	45463800	0.00011867426139	SNP	0.128602469125487
chr1:45465048	1	45465048	0.000350966933129	SNP	0.180323261558712
chr1:45465746	1	45465746	0.000296812241975	SNP	0.169548638074525
chr1:45466053	1	45466053	0.000355856252761	SNP	0.180867624828399
chr1:45560710	1	45560710	0.000633143532934	SNP	0.2157936534036
chr1:45564646	1	45564646	0.000679168164827	SNP	0.218541473342302
chr1:45565443	1	45565443	0.000959237871805	SNP	0.241779002852381
chr1:45565482	1	45565482	0.000880011403411	SNP	0.234700082256693
chr1:45565596	1	45565596	0.000914940216566	SNP	0.238174044698289
chr1:45565715	1	45565715	0.000953899138711	SNP	0.241301901729866
chr1:45565763	1	45565763	0.00093870579968	SNP	0.240080754220336
chr1:45565941	1	45565941	0.000831829716188	SNP	0.229809589899917
chr1:45565944	1	45565944	0.00084386469298	SNP	0.231032733018223
chr1:45565972	1	45565972	0.000829074481515	SNP	0.229626021258652
chr1:45566313	1	45566313	0.000829833711128	SNP	0.229684449816336
chr1:45566414	1	45566414	0.000916388876137	SNP	0.238239240529307
chr1:45566416	1	45566416	0.000930969994929	SNP	0.239516964804935
chr1:45566470	1	45566470	0.000943532842756	SNP	0.240618288488547
chr1:45566486	1	45566486	0.00092008625475	SNP	0.238461728102257
chr1:45568268	1	45568268	0.000788877392448	SNP	0.226080915988526
chr1:45568337	1	45568337	0.00073281118885	SNP	0.22150548782324
chr1:45570259	1	45570259	0.000561273901946	SNP	0.209544195962469
chr1:45570312	1	45570312	0.000595682410266	SNP	0.212859787042632
chr1:45570450	1	45570450	0.000257043568135	SNP	0.16144183147253
chr1:45586249	1	45586249	0.000571148775743	SNP	0.21040866410712
chr1:45782515	1	45782515	0.000992875422286	SNP	0.244652667035989
chr1:45950970	1	45950970	0.000917083856128	SNP	0.238261358225749
chr1:46054442	1	46054442	0.000308231144713	SNP	0.172430904521905
chr1:46059809	1	46059809	0.000657361312953	SNP	0.217388206529664
chr1:46060129	1	46060129	0.00044925511228	SNP	0.194617216092112
chr1:46184802	1	46184802	0.000365270440714	SNP	0.182534214699229
chr1:46185382	1	46185382	7.66074412561e-05	SNP	0.112923637028203
chr1:46229679	1	46229679	0.000214597083697	SNP	0.151774322917464
chr1:46241851	1	46241851	0.000546381502656	SNP	0.207529334198497
chr1:46242110	1	46242110	0.000829084905187	SNP	0.229626021258652
chr1:46242406	1	46242406	0.000628450564836	SNP	0.215566818867643
chr1:46242576	1	46242576	0.000736130522218	SNP	0.221708411231863
chr1:46245952	1	46245952	0.000875571767193	SNP	0.234177068921211
chr1:46352807	1	46352807	0.000167565972418	SNP	0.141688316089339
chr1:46507428	1	46507428	0.000837598091953	SNP	0.230380858116236
chr1:46622162	1	46622162	0.000584690125777	SNP	0.211910766787794
chr1:46656365	1	46656365	0.000291677699322	SNP	0.168474992137728
chr1:46768033	1	46768033	0.000946554674055	SNP	0.240763973908513
chr1:46983332	1	46983332	0.000215000721669	SNP	0.151865118322166
chr1:46984219	1	46984219	0.000935286564875	SNP	0.239686954653273
chr1:47153104	1	47153104	0.000143119014745	SNP	0.135553412695015
chr1:47153935	1	47153935	0.000889578401166	SNP	0.235750392333611
chr1:47155287	1	47155287	0.000848808246054	SNP	0.231449349400693
chr1:47156065	1	47156065	0.000823687151022	SNP	0.229197449017034
chr1:47156099	1	47156099	0.000581806760917	SNP	0.211552169639532
chr1:47156194	1	47156194	0.000385759116183	SNP	0.186237830355262
chr1:47156648	1	47156648	0.000773280189906	SNP	0.224841364706991
chr1:47193609	1	47193609	0.000234695911307	SNP	0.156645625367823
chr1:47193989	1	47193989	1.84274226799e-05	SNP	0.0687087028409839
chr1:47194249	1	47194249	4.90369837661e-05	SNP	0.0967450278889558
chr1:47194267	1	47194267	3.26285819039e-05	SNP	0.0831035740119487
chr1:47197585	1	47197585	6.36753886913e-05	SNP	0.105654556293811
chr1:47197974	1	47197974	3.76275025721e-05	SNP	0.0871131128071757
chr1:47199277	1	47199277	0.000819934358817	SNP	0.228890736089686
chr1:47202580	1	47202580	3.10172243964e-05	SNP	0.0809830265212807
chr1:47202598	1	47202598	1.82722120435e-06	SNP	0.0268009587019413
chr1:47240801	1	47240801	2.5610665376e-05	SNP	0.0759528713934618
chr1:47246469	1	47246469	5.51928170808e-05	SNP	0.100742326882113
chr1:47248060	1	47248060	4.84442200044e-05	SNP	0.0965171579371579
chr1:47248722	1	47248722	7.22905828602e-05	SNP	0.110444220239232
chr1:47248738	1	47248738	0.000147386253412	SNP	0.136575647026136
chr1:47249128	1	47249128	0.000116736483747	SNP	0.127946572211393
chr1:47249150	1	47249150	0.000109120236915	SNP	0.124061582094899
chr1:47249227	1	47249227	0.000133452364549	SNP	0.132927388798422
chr1:47249453	1	47249453	0.000135689739573	SNP	0.133548363316264
chr1:47251356	1	47251356	0.000138903659331	SNP	0.134590557413981
chr1:47266583	1	47266583	0.000483388724544	SNP	0.199169030980882
chr1:47266737	1	47266737	9.09499584382e-05	SNP	0.117861855605081
chr1:47266908	1	47266908	0.000295588182126	SNP	0.169174126385877
chr1:47266977	1	47266977	0.000556433727238	SNP	0.20899647890257
chr1:47267734	1	47267734	0.000426822428854	SNP	0.192013431694779
chr1:47267904	1	47267904	0.000467973291204	SNP	0.197188725677207
chr1:47268041	1	47268041	0.000725664236287	SNP	0.220785017321495
chr1:47268049	1	47268049	8.99931933062e-05	SNP	0.117485234791765
chr1:47270357	1	47270357	0.000621566346694	SNP	0.214955805003391
chr1:47271648	1	47271648	0.000429323218082	SNP	0.192188028133506
chr1:47272064	1	47272064	0.000463127963767	SNP	0.19648184559597
chr1:47272348	1	47272348	0.000470514420423	SNP	0.197561899510807
chr1:47272675	1	47272675	0.000254454571437	SNP	0.161000192148534
chr1:47272825	1	47272825	0.000347761582354	SNP	0.179845098005026
chr1:47273422	1	47273422	0.000297657805677	SNP	0.169673415465375
chr1:47275229	1	47275229	0.000281086064253	SNP	0.166410470641644
chr1:47276202	1	47276202	0.000934664163966	SNP	0.239664981977564
chr1:47276229	1	47276229	0.000959764103055	SNP	0.241819480421427
chr1:47276681	1	47276681	0.000926970795118	SNP	0.239196682040178
chr1:47279195	1	47279195	0.000312093030499	SNP	0.17292801255389
chr1:47279733	1	47279733	0.000337885080223	SNP	0.17818482114391
chr1:47279979	1	47279979	0.000275001399338	SNP	0.164957584900566
chr1:47280237	1	47280237	0.000278450150931	SNP	0.16577328375946
chr1:47280415	1	47280415	0.000170763506741	SNP	0.142594035446846
chr1:47280513	1	47280513	2.44178702558e-05	SNP	0.0750340479079877
chr1:47280519	1	47280519	3.98368111658e-05	SNP	0.0888514393769767
chr1:47280692	1	47280692	6.77818467576e-06	SNP	0.0490597592945183
chr1:47280725	1	47280725	7.50689756651e-06	SNP	0.0496760835080497
chr1:47280764	1	47280764	6.08012416803e-06	SNP	0.0477147369005398
chr1:47281184	1	47281184	4.4774434818e-05	SNP	0.092693268425469
chr1:47281236	1	47281236	8.77071021941e-05	SNP	0.116964569652308
chr1:47281666	1	47281666	8.2223185673e-05	SNP	0.11472260651067
chr1:47281705	1	47281705	9.32181083395e-05	SNP	0.118310482804538
chr1:47281738	1	47281738	9.44995110815e-05	SNP	0.118817804465825
chr1:47281896	1	47281896	9.4212907866e-05	SNP	0.118663485580887
chr1:47282056	1	47282056	8.23190482935e-05	SNP	0.11472260651067
chr1:47282363	1	47282363	4.05225942114e-05	SNP	0.0893995865830545
chr1:47282394	1	47282394	4.60515284761e-05	SNP	0.0941957428529196
chr1:47282397	1	47282397	4.44592589619e-05	SNP	0.0924640273185195
chr1:47282446	1	47282446	5.0806156927e-05	SNP	0.0979793240164334
chr1:47282510	1	47282510	4.10968942336e-05	SNP	0.0898767700402147
chr1:47282744	1	47282744	5.06492744256e-05	SNP	0.0979455767573782
chr1:47282829	1	47282829	3.7347437918e-05	SNP	0.0869041445780776
chr1:47282915	1	47282915	5.15010049636e-05	SNP	0.0982640593045171
chr1:47283242	1	47283242	4.31861850287e-05	SNP	0.0915594587780379
chr1:47283519	1	47283519	3.89152656081e-05	SNP	0.088423619569446
chr1:47283568	1	47283568	4.1711938868e-05	SNP	0.090238159525239
chr1:47283749	1	47283749	3.84536342408e-05	SNP	0.0881683915687815
chr1:47283961	1	47283961	3.88939963618e-05	SNP	0.088423619569446
chr1:47284065	1	47284065	3.85818105632e-05	SNP	0.0882529425721456
chr1:47284289	1	47284289	3.96626262283e-05	SNP	0.0887715968295641
chr1:47284304	1	47284304	4.15457294593e-05	SNP	0.0901393054792024
chr1:47284306	1	47284306	4.84836713041e-05	SNP	0.0965171579371579
chr1:47284307	1	47284307	4.49361898244e-05	SNP	0.0928038309760051
chr1:47284337	1	47284337	4.2955186892e-05	SNP	0.0914051857687926
chr1:47284471	1	47284471	4.12825489791e-05	SNP	0.0899756556161521
chr1:47284856	1	47284856	0.000100075202163	SNP	0.12072914097512
chr1:47284866	1	47284866	8.7857237007e-05	SNP	0.116973273782543
chr1:47284985	1	47284985	4.5802938979e-05	SNP	0.0938485191392585
chr1:47285028	1	47285028	9.59158756326e-05	SNP	0.11918873148805
chr1:47285030	1	47285030	8.68288832654e-05	SNP	0.116964569652308
chr1:47285166	1	47285166	0.000108130231161	SNP	0.123772454372126
chr1:47285190	1	47285190	9.03706937807e-05	SNP	0.117531251619735
chr1:47285247	1	47285247	0.000100196084218	SNP	0.12072914097512
chr1:47285319	1	47285319	0.000102298875116	SNP	0.121672960461712
chr1:47285369	1	47285369	9.58131463959e-05	SNP	0.119160584008377
chr1:47285378	1	47285378	8.74345059309e-05	SNP	0.116964569652308
chr1:47285480	1	47285480	9.57967072518e-05	SNP	0.119160584008377
chr1:47285592	1	47285592	8.66318966757e-05	SNP	0.116928249608453
chr1:47285617	1	47285617	7.53333560867e-05	SNP	0.112186640302685
chr1:47285632	1	47285632	8.24201274215e-05	SNP	0.11472260651067
chr1:47285723	1	47285723	8.95288663622e-05	SNP	0.117385455344858
chr1:47285724	1	47285724	9.09054790316e-05	SNP	0.117861855605081
chr1:47285888	1	47285888	8.5229277572e-05	SNP	0.116205628008255
chr1:47285903	1	47285903	9.19458187156e-05	SNP	0.118116635110883
chr1:47285906	1	47285906	8.31119777602e-05	SNP	0.115013037526492
chr1:47285909	1	47285909	7.52282352191e-05	SNP	0.112143333999246
chr1:47285915	1	47285915	8.03970192931e-05	SNP	0.114330057652188
chr1:47285945	1	47285945	7.56157650283e-05	SNP	0.112352210280767
chr1:47285999	1	47285999	8.12900427163e-05	SNP	0.114468322684538
chr1:47286036	1	47286036	0.000100596975814	SNP	0.120842995263006
chr1:47286095	1	47286095	9.69761354346e-05	SNP	0.11963211221779
chr1:47286112	1	47286112	8.56477993767e-05	SNP	0.116244542746963
chr1:47286113	1	47286113	0.000102797700244	SNP	0.121726606242133
chr1:47286195	1	47286195	9.09434041812e-05	SNP	0.117861855605081
chr1:47286271	1	47286271	9.50703575163e-05	SNP	0.119064371411496
chr1:47286468	1	47286468	9.38719710052e-05	SNP	0.118504394290579
chr1:47286517	1	47286517	9.09154504942e-05	SNP	0.117861855605081
chr1:47286698	1	47286698	0.000108342489912	SNP	0.12387881014182
chr1:47286705	1	47286705	9.28870108267e-05	SNP	0.118268443780524
chr1:47286731	1	47286731	0.000105880027858	SNP	0.122492326409605
chr1:47287078	1	47287078	9.02506837426e-05	SNP	0.117495645451877
chr1:47287207	1	47287207	0.000102020036101	SNP	0.121609398191464
chr1:47287231	1	47287231	9.60078748842e-05	SNP	0.119206366631506
chr1:47287247	1	47287247	9.20438182181e-05	SNP	0.118116635110883
chr1:47287248	1	47287248	9.35612800737e-05	SNP	0.11838837436693
chr1:47287335	1	47287335	9.11894043547e-05	SNP	0.117885959676091
chr1:47287377	1	47287377	8.0349606644e-05	SNP	0.114330057652188
chr1:47287584	1	47287584	8.69175663275e-05	SNP	0.116964569652308
chr1:47287699	1	47287699	9.45409918852e-05	SNP	0.118819761384246
chr1:47287813	1	47287813	9.44954311473e-05	SNP	0.118817804465825
chr1:47287852	1	47287852	0.00010342343624	SNP	0.121726606242133
chr1:47288046	1	47288046	8.98138962022e-05	SNP	0.117485234791765
chr1:47288081	1	47288081	8.41980103557e-05	SNP	0.115751225029899
chr1:47288224	1	47288224	9.31047827663e-05	SNP	0.118268443780524
chr1:47288319	1	47288319	9.83838711873e-05	SNP	0.120167240171603
chr1:47288351	1	47288351	9.21125188197e-05	SNP	0.118116635110883
chr1:47288374	1	47288374	8.12090574933e-05	SNP	0.114433428793929
chr1:47288436	1	47288436	8.96791395319e-05	SNP	0.117420037934434
chr1:47288498	1	47288498	0.000103160282348	SNP	0.121726606242133
chr1:47288679	1	47288679	9.72633108298e-05	SNP	0.119778105890063
chr1:47289166	1	47289166	0.000100147518832	SNP	0.12072914097512
chr1:47289171	1	47289171	8.71282735156e-05	SNP	0.116964569652308
chr1:47289205	1	47289205	9.62545338486e-05	SNP	0.119306185308383
chr1:47289267	1	47289267	9.51364050884e-05	SNP	0.119064371411496
chr1:47289353	1	47289353	9.72857525352e-05	SNP	0.119778105890063
chr1:47290643	1	47290643	0.0007999968783	SNP	0.227406663541691
chr1:47291530	1	47291530	0.000331484739064	SNP	0.177341103660854
chr1:47292974	1	47292974	0.000891919316135	SNP	0.235972760001487
chr1:47293040	1	47293040	0.000395152673817	SNP	0.18778470515706
chr1:47293712	1	47293712	0.000717385328877	SNP	0.220123690021682
chr1:47293855	1	47293855	0.000746876012608	SNP	0.222477048272317
chr1:47297639	1	47297639	6.65719876847e-05	SNP	0.10744366818341
chr1:47297663	1	47297663	6.0581356072e-05	SNP	0.104007669201596
chr1:47297757	1	47297757	4.42468196217e-05	SNP	0.0923124980317591
chr1:47300291	1	47300291	0.000773520322137	SNP	0.224859485084297
chr1:47301081	1	47301081	0.00061150104791	SNP	0.214119222839012
chr1:47303207	1	47303207	0.000996186758935	SNP	0.244997934526682
chr1:47303244	1	47303244	6.93388971658e-06	SNP	0.0491920797675173
chr1:47303760	1	47303760	4.44517431085e-05	SNP	0.0924640273185195
chr1:47303919	1	47303919	9.66647331183e-06	SNP	0.0529874496636451
chr1:47310471	1	47310471	0.000328349507906	SNP	0.176680933562774
chr1:47314548	1	47314548	0.00045871192413	SNP	0.195762931837029
chr1:47314606	1	47314606	9.1981886425e-05	SNP	0.118116635110883
chr1:47355624	1	47355624	0.000279879036817	SNP	0.166171459365864
chr1:47355632	1	47355632	0.000340650620055	SNP	0.178693960968154
chr1:47355674	1	47355674	0.000302288337171	SNP	0.170791820140266
chr1:47355696	1	47355696	0.000317156314948	SNP	0.174150327732208
chr1:47355727	1	47355727	0.000118256594428	SNP	0.128470756862262
chr1:47355914	1	47355914	1.9012967997e-05	SNP	0.0697716964189638
chr1:47356068	1	47356068	0.000297338271257	SNP	0.169653744218937
chr1:47356191	1	47356191	0.000210868391229	SNP	0.150839879870656
chr1:47356600	1	47356600	0.000303798336436	SNP	0.171210899866086
chr1:47356698	1	47356698	0.000245131281886	SNP	0.158958436202122
chr1:47358423	1	47358423	0.000118865990114	SNP	0.128709940767361
chr1:47358534	1	47358534	0.000109022522661	SNP	0.124061582094899
chr1:47358817	1	47358817	0.000146705532857	SNP	0.136575647026136
chr1:47358918	1	47358918	0.000307888494488	SNP	0.172287796255125
chr1:47358953	1	47358953	0.000272352857404	SNP	0.164450214042417
chr1:47359317	1	47359317	0.000211786829831	SNP	0.150988789631427
chr1:47359428	1	47359428	0.000309926093412	SNP	0.172690064924969
chr1:47359441	1	47359441	0.000228071182773	SNP	0.154826823084031
chr1:47359509	1	47359509	0.000243670645131	SNP	0.158728426600654
chr1:47359617	1	47359617	0.000218319130052	SNP	0.152646679755191
chr1:47360364	1	47360364	0.000509762892811	SNP	0.202414298798371
chr1:47360390	1	47360390	0.000425455381067	SNP	0.191878410443711
chr1:47360427	1	47360427	0.000966597624115	SNP	0.242350781617097
chr1:47360502	1	47360502	0.000880113002962	SNP	0.234706146075785
chr1:47361296	1	47361296	0.000482783093271	SNP	0.199169030980882
chr1:47362033	1	47362033	0.000752954526706	SNP	0.222884728846148
chr1:47362075	1	47362075	0.000388465536378	SNP	0.186591263626047
chr1:47362169	1	47362169	0.000503804043095	SNP	0.201624491767609
chr1:47362197	1	47362197	0.000653519733547	SNP	0.217173112516889
chr1:47362227	1	47362227	0.000236840343629	SNP	0.157002991028093
chr1:47362733	1	47362733	0.000201812734562	SNP	0.148962949619434
chr1:47362786	1	47362786	0.000310463116815	SNP	0.172784351624427
chr1:47362790	1	47362790	0.000265849992106	SNP	0.163377110983896
chr1:47362829	1	47362829	0.000277285691811	SNP	0.165394343558275
chr1:47363476	1	47363476	0.000566167796789	SNP	0.209973931614694
chr1:47443173	1	47443173	9.93096042874e-05	SNP	0.120476398539698
chr1:47444039	1	47444039	0.000534888036621	SNP	0.205743767945381
chr1:47447338	1	47447338	0.000998027718437	SNP	0.245231898642103
chr1:47485678	1	47485678	0.000310823232139	SNP	0.172784351624427
chr1:47537853	1	47537853	9.99600246988e-05	SNP	0.12072914097512
chr1:47540781	1	47540781	9.00661948059e-05	SNP	0.117485234791765
chr1:47564875	1	47564875	0.000323196119188	SNP	0.175523713402119
chr1:47615971	1	47615971	0.000857554681793	SNP	0.232368663161697
chr1:47699035	1	47699035	0.000638908396952	SNP	0.216033841685474
chr1:47700431	1	47700431	0.000399331647335	SNP	0.188288603391789
chr1:47761118	1	47761118	0.000354166683414	SNP	0.180592668695899
chr1:47761146	1	47761146	0.000135119885125	SNP	0.133379804092816
chr1:47761986	1	47761986	0.000171935193659	SNP	0.142744367645693
chr1:47763298	1	47763298	0.000724993187181	SNP	0.220680670546083
chr1:47763335	1	47763335	0.000709070136968	SNP	0.219803147797395
chr1:47763359	1	47763359	0.000258361227754	SNP	0.16162136197612
chr1:47763475	1	47763475	0.000960282852585	SNP	0.241864689218692
chr1:47764573	1	47764573	0.000965680257976	SNP	0.242216110123603
chr1:47778838	1	47778838	0.000456450486105	SNP	0.195657602769852
chr1:47780808	1	47780808	0.000494747340086	SNP	0.20053479219009
chr1:47781608	1	47781608	0.000607574016017	SNP	0.213686158022629
chr1:47781938	1	47781938	0.000969921921983	SNP	0.242643969057672
chr1:47804964	1	47804964	0.000367972034945	SNP	0.183024714745962
chr1:47805215	1	47805215	0.000432855779662	SNP	0.192694045416778
chr1:47856614	1	47856614	0.000565780551296	SNP	0.209953861053893
chr1:47915914	1	47915914	7.8017766485e-05	SNP	0.113265060833712
chr1:48392603	1	48392603	0.000400796528854	SNP	0.188498414073668
chr1:48396554	1	48396554	0.000905941673524	SNP	0.237260170393963
chr1:48397315	1	48397315	0.000874256511561	SNP	0.234076493510236
chr1:48397511	1	48397511	0.000862094108852	SNP	0.23286199900749
chr1:48398048	1	48398048	0.000960360173865	SNP	0.241867282736976
chr1:48442504	1	48442504	0.000895366068069	SNP	0.236200872004803
chr1:48442513	1	48442513	0.000911655725383	SNP	0.237884940154725
chr1:48442514	1	48442514	0.000930332718777	SNP	0.239443524110239
chr1:48449438	1	48449438	0.000739183129025	SNP	0.221921933814331
chr1:48568790	1	48568790	0.000229363988964	SNP	0.155243210799256
chr1:48568803	1	48568803	0.000578850953692	SNP	0.211220122293236
chr1:48568898	1	48568898	0.00059604854347	SNP	0.212872197138961
chr1:48920025	1	48920025	0.000552144942894	SNP	0.20824341391817
chr1:48967812	1	48967812	0.000818756420083	SNP	0.228821122058671
chr1:48967817	1	48967817	2.48729546984e-05	SNP	0.0752439436608084
chr1:49012259	1	49012259	0.000220553263133	SNP	0.153020477471262
chr1:49013029	1	49013029	0.000279386410673	SNP	0.165998615582454
chr1:49013053	1	49013053	0.0002883867693	SNP	0.167903223077677
chr1:49013158	1	49013158	0.000267648705694	SNP	0.163545609877781
chr1:49013547	1	49013547	0.000911519785411	SNP	0.237880513611832
chr1:49013609	1	49013609	0.000784870988003	SNP	0.225720545732136
chr1:49015884	1	49015884	0.000802308767147	SNP	0.227604823496518
chr1:49051397	1	49051397	0.000745720919216	SNP	0.222407444142291
chr1:49141552	1	49141552	0.000788687654124	SNP	0.226080915988526
chr1:49141566	1	49141566	0.000848411657678	SNP	0.231407473335988
chr1:49141647	1	49141647	0.000788928292967	SNP	0.226080915988526
chr1:49435133	1	49435133	5.45714626434e-05	SNP	0.100323687707687
chr1:49435975	1	49435975	4.69002267208e-06	SNP	0.0419791375632984
chr1:49654305	1	49654305	0.000592169553856	SNP	0.212551017833635
chr1:49779143	1	49779143	7.20018797298e-06	SNP	0.0494698086716042
chr1:49780674	1	49780674	0.000734454645542	SNP	0.221536097559548
chr1:49788959	1	49788959	0.000248161225588	SNP	0.159739853888855
chr1:49895626	1	49895626	0.000150223269354	SNP	0.137304106194028
chr1:49896325	1	49896325	0.000127067229195	SNP	0.131125912465666
chr1:50098331	1	50098331	9.50848670138e-05	SNP	0.119064371411496
chr1:50139170	1	50139170	0.000156797586481	SNP	0.139143959269418
chr1:50139605	1	50139605	0.00010101743035	SNP	0.121054899652545
chr1:50139610	1	50139610	0.000421847167586	SNP	0.191461027902166
chr1:50141635	1	50141635	3.80247344925e-06	SNP	0.0382170637018185
chr1:50145495	1	50145495	0.000166370148117	SNP	0.141568535218075
chr1:50148417	1	50148417	0.000167442849517	SNP	0.141688316089339
chr1:50156965	1	50156965	0.000173101668876	SNP	0.142975233469047
chr1:50295828	1	50295828	0.000559585089706	SNP	0.209373068824851
chr1:50295829	1	50295829	0.000464933237062	SNP	0.196701458253622
chr10:268887	10	268887	7.11436546769e-05	SNP	0.109653738532634
chr10:437777	10	437777	1.176353368e-05	SNP	0.056416354933166
chr10:447214	10	447214	0.000725548035112	SNP	0.220785017321495
chr10:456757	10	456757	7.48558567929e-05	SNP	0.111977833744509
chr10:458286	10	458286	0.000929613842169	SNP	0.239427219466629
chr10:458995	10	458995	0.000810286623027	SNP	0.228062788285827
chr10:458996	10	458996	0.000846575386468	SNP	0.231232440281944
chr10:459057	10	459057	0.000161391213571	SNP	0.140136944258528
chr10:459061	10	459061	0.000810755245867	SNP	0.228084288325629
chr10:459079	10	459079	0.00031117981352	SNP	0.172830081041261
chr10:459202	10	459202	0.000634922339978	SNP	0.215868437144651
chr10:459565	10	459565	0.000328058768881	SNP	0.176680933562774
chr10:464230	10	464230	0.000317785425416	SNP	0.174353658944011
chr10:464347	10	464347	0.000749971637556	SNP	0.222669761459895
chr10:464452	10	464452	5.82792707322e-05	SNP	0.102394635871203
chr10:467296	10	467296	0.00079982074951	SNP	0.227406663541691
chr10:467455	10	467455	0.000838957098405	SNP	0.23050157096895
chr10:467481	10	467481	0.000974381049204	SNP	0.243073400428642
chr10:467535	10	467535	0.000798988274198	SNP	0.227384816907364
chr10:467536	10	467536	0.000878379953164	SNP	0.234449567562452
chr10:467839	10	467839	0.000437660169942	SNP	0.1930707765322
chr10:618862	10	618862	9.02261992897e-07	SNP	0.0198172591063294
chr10:618992	10	618992	0.000492248393129	SNP	0.200278718352069
chr10:620668	10	620668	6.35204496134e-05	SNP	0.105654556293811
chr10:620931	10	620931	0.000483761517528	SNP	0.199169030980882
chr10:621366	10	621366	8.79676985408e-05	SNP	0.116980471416308
chr10:621377	10	621377	8.74997839223e-05	SNP	0.116964569652308
chr10:621396	10	621396	0.000177173446267	SNP	0.143681163473617
chr10:621478	10	621478	9.20082125848e-05	SNP	0.118116635110883
chr10:621482	10	621482	9.30218679892e-05	SNP	0.118268443780524
chr10:621719	10	621719	9.60314285307e-05	SNP	0.119206366631506
chr10:621737	10	621737	2.63148380255e-07	SNP	0.00900184784737862
chr10:621820	10	621820	5.79838630882e-05	SNP	0.102261835637487
chr10:621822	10	621822	5.1554297393e-05	SNP	0.0982640593045171
chr10:621923	10	621923	4.64566256689e-05	SNP	0.0945192028022187
chr10:621967	10	621967	0.000115923523982	SNP	0.127589550409772
chr10:622079	10	622079	0.000124506541181	SNP	0.130336342096302
chr10:622167	10	622167	0.000117976941605	SNP	0.128354362450762
chr10:622409	10	622409	0.000557196425511	SNP	0.209078936743812
chr10:622635	10	622635	0.000125001632243	SNP	0.130414907756955
chr10:622713	10	622713	0.000107065721656	SNP	0.123196132960073
chr10:622731	10	622731	5.10690782822e-05	SNP	0.0980010295881625
chr10:623195	10	623195	5.26155834712e-05	SNP	0.098701677502006
chr10:623499	10	623499	0.000547903030514	SNP	0.207685707461108
chr10:623500	10	623500	0.00043245904742	SNP	0.192672168626863
chr10:623541	10	623541	0.000517391956475	SNP	0.203224761724891
chr10:623553	10	623553	3.74459445006e-06	SNP	0.0379059755708194
chr10:748254	10	748254	0.000689982295925	SNP	0.218726388883628
chr10:781497	10	781497	0.000214348020813	SNP	0.151692085380783
chr10:782036	10	782036	0.00026051434222	SNP	0.162150277819988
chr10:789590	10	789590	0.000635245027083	SNP	0.215868437144651
chr10:789711	10	789711	0.000701760496636	SNP	0.219543316967987
chr10:789892	10	789892	0.000951329490913	SNP	0.241205426606045
chr10:789949	10	789949	0.000665666985023	SNP	0.217707099794823
chr10:791094	10	791094	0.000292909468277	SNP	0.168728014587118
chr10:791098	10	791098	0.000320848930729	SNP	0.174903276572542
chr10:791939	10	791939	0.000414812982226	SNP	0.190295100928506
chr10:792622	10	792622	0.000513332365162	SNP	0.202836074562771
chr10:794043	10	794043	0.000656867092209	SNP	0.217321361254451
chr10:794923	10	794923	3.10959418169e-05	SNP	0.0810733313326323
chr10:795553	10	795553	0.000147517844988	SNP	0.136620690072793
chr10:795600	10	795600	0.000171314069566	SNP	0.142618496372827
chr10:795730	10	795730	0.00047520284487	SNP	0.198113970683716
chr10:796042	10	796042	0.000830377737569	SNP	0.229731513252392
chr10:796050	10	796050	0.000879355415533	SNP	0.234614278273329
chr10:799220	10	799220	0.000802967251117	SNP	0.227604823496518
chr10:800320	10	800320	0.000483881896353	SNP	0.199169030980882
chr10:801242	10	801242	0.000409977168381	SNP	0.18971322947933
chr10:801474	10	801474	0.000376698833923	SNP	0.184521637668918
chr10:801802	10	801802	0.000378386444953	SNP	0.184778222941779
chr10:801866	10	801866	0.000384938120052	SNP	0.186158833350988
chr10:802429	10	802429	0.000130696542018	SNP	0.132055831865795
chr10:804915	10	804915	0.00055084128774	SNP	0.207988955469023
chr10:805417	10	805417	0.000629995710246	SNP	0.215640714250683
chr10:805476	10	805476	0.000646951344009	SNP	0.216492918901283
chr10:807151	10	807151	0.000579809048655	SNP	0.211293902254315
chr10:807172	10	807172	0.000636195684166	SNP	0.215901068435816
chr10:807289	10	807289	0.000607383351672	SNP	0.213685874264627
chr10:822759	10	822759	0.000656795182879	SNP	0.217321361254451
chr10:822773	10	822773	7.83236636195e-05	SNP	0.113265060833712
chr10:822779	10	822779	0.000662463564949	SNP	0.217684671659564
chr10:822783	10	822783	0.000989998366588	SNP	0.244429438673663
chr10:822784	10	822784	0.00070660274474	SNP	0.219803147797395
chr10:822817	10	822817	0.000714740032031	SNP	0.219955779624519
chr10:823615	10	823615	0.000758800386223	SNP	0.223393421089916
chr10:828863	10	828863	0.000771200540851	SNP	0.224640223632778
chr10:833892	10	833892	0.000301769565074	SNP	0.170676813859958
chr10:1082484	10	1082484	0.000557898873672	SNP	0.20915452025753
chr10:1082587	10	1082587	0.000124396204926	SNP	0.130283923832227
chr10:1082757	10	1082757	0.000673576183415	SNP	0.218073185663806
chr10:1213571	10	1213571	0.00047517673236	SNP	0.198113970683716
chr10:1213822	10	1213822	0.000696490812728	SNP	0.218989376066764
chr10:1213838	10	1213838	0.000579166796531	SNP	0.211233206593505
chr10:1213858	10	1213858	0.000694629553962	SNP	0.218936098212734
chr10:1214335	10	1214335	0.000813916097437	SNP	0.228430607693507
chr10:1214402	10	1214402	0.000846469118068	SNP	0.231232440281944
chr10:1214405	10	1214405	0.000771370153953	SNP	0.224640223632778
chr10:1214420	10	1214420	0.000151590264166	SNP	0.137545911464732
chr10:1214445	10	1214445	0.000149720371278	SNP	0.137127026666917
chr10:1214510	10	1214510	0.000142098003886	SNP	0.135213440384646
chr10:1284566	10	1284566	0.000748203391581	SNP	0.22258818461396
chr10:1298140	10	1298140	0.000447995792098	SNP	0.194384661158952
chr10:1405465	10	1405465	0.000614527590692	SNP	0.214302259114837
chr10:1437320	10	1437320	0.000799603603546	SNP	0.227406663541691
chr10:1439413	10	1439413	0.000771553768058	SNP	0.224640223632778
chr10:1439850	10	1439850	0.000243562213632	SNP	0.1587190737664
chr10:1441679	10	1441679	0.000825623489836	SNP	0.229351131015586
chr10:1446381	10	1446381	0.000714724162296	SNP	0.219955779624519
chr10:1446733	10	1446733	0.000648849866675	SNP	0.216608762734677
chr10:1447280	10	1447280	4.33085894165e-05	SNP	0.0916563998642646
chr10:1455434	10	1455434	0.000570648944176	SNP	0.210338073595419
chr10:1455455	10	1455455	0.000519394409238	SNP	0.203485725022021
chr10:1455766	10	1455766	0.000584497806446	SNP	0.211910766787794
chr10:1455802	10	1455802	0.000604984193637	SNP	0.213544998030085
chr10:1457000	10	1457000	0.000702689434568	SNP	0.219649934457763
chr10:1461383	10	1461383	0.000595183793536	SNP	0.212837188205788
chr10:1465424	10	1465424	0.000373970747719	SNP	0.184275046545944
chr10:1475283	10	1475283	5.37664190919e-05	SNP	0.099743821426559
chr10:1475290	10	1475290	5.08204801545e-05	SNP	0.0979793240164334
chr10:1513678	10	1513678	0.00037447827264	SNP	0.184275046545944
chr10:1515238	10	1515238	0.000363437502812	SNP	0.182239523265939
chr10:1518262	10	1518262	0.000632747320313	SNP	0.215793234781181
chr10:1772097	10	1772097	0.00093633659898	SNP	0.239791470045908
chr10:1773138	10	1773138	0.000182204906512	SNP	0.144407950966805
chr10:1885697	10	1885697	0.000578499136936	SNP	0.211207650506469
chr10:1897367	10	1897367	0.000531094668496	SNP	0.205308082993399
chr10:1960057	10	1960057	0.000712564408464	SNP	0.219955062711936
chr10:1960144	10	1960144	0.000241823689139	SNP	0.158178419138221
chr10:2052293	10	2052293	0.000635131270446	SNP	0.215868437144651
chr10:2052298	10	2052298	0.000595638057173	SNP	0.212859787042632
chr10:2099189	10	2099189	0.000797208574897	SNP	0.227336843602321
chr10:2099191	10	2099191	0.000510287341707	SNP	0.202503579968001
chr10:2099422	10	2099422	0.000399746271177	SNP	0.188316940713239
chr10:2106724	10	2106724	0.000813428318585	SNP	0.228360560753678
chr10:2106909	10	2106909	0.000261601451063	SNP	0.162488453916854
chr10:2130696	10	2130696	2.00603364033e-07	SNP	0.00719300461278128
chr10:2130822	10	2130822	0.000873284437416	SNP	0.233999796142826
chr10:2131941	10	2131941	4.71763719975e-06	SNP	0.0420996921932959
chr10:2131956	10	2131956	1.62407032645e-05	SNP	0.0655729025087815
chr10:2133662	10	2133662	0.000544840611087	SNP	0.207226111097323
chr10:2141372	10	2141372	3.62963843749e-05	SNP	0.0863487937819751
chr10:2142590	10	2142590	3.28906419516e-05	SNP	0.083311949037326
chr10:2142652	10	2142652	0.00057293721116	SNP	0.210706520686161
chr10:2142704	10	2142704	0.000266990220558	SNP	0.163519528514197
chr10:2143349	10	2143349	0.000193780801446	SNP	0.146793136031944
chr10:2143350	10	2143350	0.000209835270456	SNP	0.150486478264932
chr10:2143527	10	2143527	1.25171974577e-05	SNP	0.0578008734243816
chr10:2144001	10	2144001	0.000936125133935	SNP	0.239781271568961
chr10:2144505	10	2144505	0.000574821648407	SNP	0.21091819054515
chr10:2144666	10	2144666	0.000169714936027	SNP	0.142259215787473
chr10:2144698	10	2144698	0.000112510407601	SNP	0.125692306870825
chr10:2145417	10	2145417	0.000513560641269	SNP	0.202836074562771
chr10:2145435	10	2145435	0.000604032534889	SNP	0.213411574961126
chr10:2145507	10	2145507	0.000618825111193	SNP	0.21465857876696
chr10:2145539	10	2145539	0.000499819807595	SNP	0.201057373258082
chr10:2145782	10	2145782	0.000221347912808	SNP	0.153160045094976
chr10:2145830	10	2145830	0.000199468186538	SNP	0.148058600852274
chr10:2145850	10	2145850	0.000210379815529	SNP	0.150653335183456
chr10:2146075	10	2146075	0.000399615350615	SNP	0.188288603391789
chr10:2146354	10	2146354	0.00085148854743	SNP	0.231765185904572
chr10:2146355	10	2146355	0.000762437240981	SNP	0.223795360500344
chr10:2146522	10	2146522	0.000606192638584	SNP	0.213661984315162
chr10:2147185	10	2147185	5.66946844807e-05	SNP	0.101675263232705
chr10:2149676	10	2149676	0.000776283230308	SNP	0.225022974866991
chr10:2158308	10	2158308	0.000715581248497	SNP	0.219955779624519
chr10:2161590	10	2161590	0.000117167695376	SNP	0.12812649062159
chr10:2161761	10	2161761	0.000120944393242	SNP	0.129251142406547
chr10:2162473	10	2162473	0.000584617752704	SNP	0.211910766787794
chr10:2162476	10	2162476	0.000589860703281	SNP	0.212412318320898
chr10:2162543	10	2162543	0.00055234218189	SNP	0.20828494872645
chr10:2162610	10	2162610	0.000432864498048	SNP	0.192694045416778
chr10:2162656	10	2162656	0.000562808433687	SNP	0.209740833760397
chr10:2162761	10	2162761	0.00012723517238	SNP	0.131218051425092
chr10:2162815	10	2162815	0.000618017426555	SNP	0.21464778589113
chr10:2162830	10	2162830	0.000517801231951	SNP	0.203224761724891
chr10:2162964	10	2162964	0.000575899444842	SNP	0.211012650554726
chr10:2163125	10	2163125	0.00053419337477	SNP	0.20566918308285
chr10:2163141	10	2163141	0.000364691777315	SNP	0.182422216109862
chr10:2163149	10	2163149	0.00049223723319	SNP	0.200278718352069
chr10:2163154	10	2163154	0.000480391275092	SNP	0.198905659122795
chr10:2163222	10	2163222	0.000682652925323	SNP	0.218541473342302
chr10:2163261	10	2163261	0.000552035814126	SNP	0.208228643736749
chr10:2163312	10	2163312	0.000619544687518	SNP	0.21472419926735
chr10:2163315	10	2163315	0.000628494224042	SNP	0.215566818867643
chr10:2163331	10	2163331	0.000589412724607	SNP	0.212402022918698
chr10:2163359	10	2163359	0.000551150347417	SNP	0.208066055080759
chr10:2163456	10	2163456	0.000453067093934	SNP	0.195132755416745
chr10:2163597	10	2163597	0.000581343874191	SNP	0.211503011181201
chr10:2163683	10	2163683	0.00071275697587	SNP	0.219955062711936
chr10:2163687	10	2163687	0.000589775570816	SNP	0.212412318320898
chr10:2163783	10	2163783	0.000624937168665	SNP	0.215264707060362
chr10:2164009	10	2164009	0.000568354628035	SNP	0.210110020875173
chr10:2164053	10	2164053	0.000609207607374	SNP	0.213868950828251
chr10:2164109	10	2164109	0.000611649821364	SNP	0.214141341014434
chr10:2164324	10	2164324	0.000444403530828	SNP	0.193858200009165
chr10:2164398	10	2164398	0.000499347902344	SNP	0.200983921916906
chr10:2164547	10	2164547	0.0006432238141	SNP	0.216318469154593
chr10:2164571	10	2164571	0.0006125131842	SNP	0.214141341014434
chr10:2164687	10	2164687	0.000584880694247	SNP	0.211939205289159
chr10:2164802	10	2164802	0.000626687471233	SNP	0.215425053251715
chr10:2164827	10	2164827	0.000560563360531	SNP	0.209480535873742
chr10:2164865	10	2164865	0.000595687706392	SNP	0.212859787042632
chr10:2165192	10	2165192	0.000597583652895	SNP	0.212908435541843
chr10:2165232	10	2165232	0.000535480326489	SNP	0.205797388995431
chr10:2165262	10	2165262	0.000630666547721	SNP	0.215667444403833
chr10:2165378	10	2165378	0.000568737607834	SNP	0.210121099412887
[truncated: 22,249 more rows]
