# Supplementary material for: Genomic insights into local adaptation and future climate-induced vulnerability of a keystone forest tree in East Asia
Source: Nat Commun. 2022 Nov 1;13:6541. doi: 10.1038/s41467-022-34206-8 (PMC9626627; doi:10.1038/s41467-022-34206-8)
Supplement: Supplementary file 8 — Source Data [file 41467_2022_34206_MOESM8_ESM.zip › Source data/supplementary_figures/manhatton/data3_filter1_bio17.txt]

ID	CHR	BP	P	TYPE	Q
chr1:47134	1	47134	0.000464988389154	SNP	0.271945448062416
chr1:51812	1	51812	0.000481535806439	SNP	0.27510964606833
chr1:54678	1	54678	0.000318361323521	SNP	0.239465088215234
chr1:65518	1	65518	0.00070658255306	SNP	0.306876819837884
chr1:440140	1	440140	0.000114712038391	SNP	0.171988221475146
chr1:677623	1	677623	0.000909329805596	SNP	0.327615729738676
chr1:677658	1	677658	0.000419422271974	SNP	0.262265024253357
chr1:677676	1	677676	0.00035249540905	SNP	0.248065289202831
chr1:678305	1	678305	0.000573024080103	SNP	0.289146127489965
chr1:678428	1	678428	0.000774328379832	SNP	0.314602111154131
chr1:678559	1	678559	0.000561010166302	SNP	0.287718892748485
chr1:679061	1	679061	0.000523458229928	SNP	0.282079854289376
chr1:679560	1	679560	0.000713514901528	SNP	0.30782146788369
chr1:777212	1	777212	0.000640585459433	SNP	0.299061818288802
chr1:791398	1	791398	0.000586024655256	SNP	0.290704028329611
chr1:983416	1	983416	0.000972725407122	SNP	0.330389028088199
chr1:1040066	1	1040066	0.000726262705385	SNP	0.309485090686762
chr1:1074250	1	1074250	0.00077399918866	SNP	0.314601653148869
chr1:1083620	1	1083620	0.000432883899681	SNP	0.265277487313026
chr1:1111351	1	1111351	0.000424251015004	SNP	0.263477784845145
chr1:1112611	1	1112611	0.00095074692207	SNP	0.330090469387609
chr1:1112774	1	1112774	0.000388590800731	SNP	0.255000844053441
chr1:1113338	1	1113338	2.51006680667e-05	SNP	0.0911006860922745
chr1:1113486	1	1113486	2.90317336692e-05	SNP	0.0969718065768564
chr1:1113487	1	1113487	2.75270213172e-05	SNP	0.0945455018949951
chr1:1113607	1	1113607	0.000155404125327	SNP	0.195921154188282
chr1:1113648	1	1113648	0.000145544764224	SNP	0.191182419442337
chr1:1114172	1	1114172	0.000756021624205	SNP	0.312436289966889
chr1:1146854	1	1146854	0.00039413300383	SNP	0.25604783132171
chr1:1382618	1	1382618	0.000319829816103	SNP	0.239657065809446
chr1:1382630	1	1382630	0.000188988777058	SNP	0.20811227542606
chr1:1383405	1	1383405	0.000460580473027	SNP	0.270988661412038
chr1:1383423	1	1383423	4.59925897544e-05	SNP	0.118297134859809
chr1:1383467	1	1383467	0.000446275313035	SNP	0.268479526019154
chr1:1383584	1	1383584	0.000433869332423	SNP	0.26547009597178
chr1:1383606	1	1383606	0.000547287028248	SNP	0.285903291131981
chr1:1383747	1	1383747	0.000202565960181	SNP	0.212922259375339
chr1:1383897	1	1383897	4.44870253865e-05	SNP	0.117204695618622
chr1:1544831	1	1544831	0.000901113783475	SNP	0.326972118909447
chr1:1772100	1	1772100	0.000821126206257	SNP	0.318738606140117
chr1:1850221	1	1850221	0.000957555694166	SNP	0.330373516963172
chr1:1850283	1	1850283	0.000987877718779	SNP	0.330904465358452
chr1:1850652	1	1850652	0.000868613862122	SNP	0.323919248271061
chr1:1896394	1	1896394	0.000704740516287	SNP	0.306756182343545
chr1:2190166	1	2190166	0.000917870444175	SNP	0.328018502625436
chr1:2190914	1	2190914	0.000229488142284	SNP	0.218894356650863
chr1:2190982	1	2190982	0.000361413273033	SNP	0.250095498728972
chr1:2191065	1	2191065	6.39724941329e-05	SNP	0.134910890370411
chr1:2191117	1	2191117	0.000364601890957	SNP	0.250831815259388
chr1:2191140	1	2191140	0.000416035395677	SNP	0.261405013242388
chr1:2191151	1	2191151	0.000371281431757	SNP	0.252015580520187
chr1:2191179	1	2191179	0.00054541481548	SNP	0.285495433341884
chr1:2191309	1	2191309	0.000517407875748	SNP	0.280886818022173
chr1:2193349	1	2193349	4.97722780383e-05	SNP	0.121280537183217
chr1:2193397	1	2193397	0.000906326369626	SNP	0.327541435253181
chr1:2194778	1	2194778	0.000531329909897	SNP	0.283054620917055
chr1:2195951	1	2195951	0.000291662184094	SNP	0.232850386961364
chr1:2196078	1	2196078	0.000141210387837	SNP	0.188792645037609
chr1:2196158	1	2196158	0.000243614424683	SNP	0.222513057228188
chr1:2197915	1	2197915	0.000251209210842	SNP	0.223904931848849
chr1:2197964	1	2197964	0.00025379836354	SNP	0.224441158049235
chr1:2198240	1	2198240	0.000397244371773	SNP	0.25687046688854
chr1:2198489	1	2198489	6.93108699384e-06	SNP	0.0476841087525607
chr1:2200536	1	2200536	0.000658822077592	SNP	0.301744009438287
chr1:2200660	1	2200660	0.000749119075032	SNP	0.311573913479928
chr1:2200669	1	2200669	0.000780185065735	SNP	0.315007896833218
chr1:2200750	1	2200750	0.000803322732906	SNP	0.317432088303274
chr1:2200770	1	2200770	0.000805100450974	SNP	0.31760633832233
chr1:2200865	1	2200865	0.000780043308152	SNP	0.315007896833218
chr1:2201083	1	2201083	0.000705206400311	SNP	0.306756182343545
chr1:2201086	1	2201086	0.000758037109376	SNP	0.312491497567537
chr1:2201102	1	2201102	0.000811852995693	SNP	0.318219298184292
chr1:2201106	1	2201106	0.000727134737474	SNP	0.309637148218713
chr1:2201121	1	2201121	0.000708354519193	SNP	0.307083750404588
chr1:2201147	1	2201147	0.000800321140045	SNP	0.317003241227498
chr1:2201156	1	2201156	0.00075753308659	SNP	0.312491497567537
chr1:2201189	1	2201189	0.00078201049364	SNP	0.315228672332227
chr1:2201204	1	2201204	0.000745234378402	SNP	0.311054803889998
chr1:2201259	1	2201259	0.000798043954843	SNP	0.316592025835966
chr1:2201325	1	2201325	0.00064102229051	SNP	0.299091996190199
chr1:2201451	1	2201451	0.000810436839248	SNP	0.318116073643827
chr1:2201533	1	2201533	0.00074312416698	SNP	0.310903092959213
chr1:2201548	1	2201548	0.000817499335287	SNP	0.318431371701504
chr1:2201684	1	2201684	0.000735377900689	SNP	0.310269464952051
chr1:2201713	1	2201713	0.00073939104437	SNP	0.310581991984759
chr1:2201718	1	2201718	0.000717716841751	SNP	0.308403089419677
chr1:2201866	1	2201866	0.000719746124895	SNP	0.30864851350121
chr1:2201874	1	2201874	0.000772259435131	SNP	0.314329654956604
chr1:2201896	1	2201896	0.000705069942447	SNP	0.306756182343545
chr1:2201944	1	2201944	0.000693450825141	SNP	0.305378522534101
chr1:2201961	1	2201961	0.000636351765606	SNP	0.298502914575654
chr1:2201964	1	2201964	0.000776136527795	SNP	0.314772125245187
chr1:2201973	1	2201973	0.000844995223994	SNP	0.321586434595932
chr1:2202032	1	2202032	0.000822225688162	SNP	0.31891942324833
chr1:2202104	1	2202104	0.00076985482658	SNP	0.314031006350041
chr1:2202151	1	2202151	0.000665787175291	SNP	0.302490119753651
chr1:2202183	1	2202183	0.000834857868878	SNP	0.320336135475076
chr1:2202200	1	2202200	0.000677032800192	SNP	0.303762494370981
chr1:2202324	1	2202324	0.000737592335528	SNP	0.310489702294638
chr1:2202357	1	2202357	0.000779756748946	SNP	0.315007896833218
chr1:2202464	1	2202464	0.000732754241811	SNP	0.309914307815298
chr1:2202485	1	2202485	3.38877487562e-05	SNP	0.103992160809832
chr1:2202509	1	2202509	0.000718137677742	SNP	0.308518632735475
chr1:2202549	1	2202549	0.000664565048691	SNP	0.302315633809874
chr1:2202572	1	2202572	0.000697179835902	SNP	0.305760360662379
chr1:2202611	1	2202611	0.00056996194871	SNP	0.288930930417314
chr1:2202687	1	2202687	0.000725367263949	SNP	0.309302805864747
chr1:2202836	1	2202836	0.000856349895646	SNP	0.322852643388033
chr1:2202874	1	2202874	0.00078259326316	SNP	0.315274489132432
chr1:2202897	1	2202897	0.000790882248195	SNP	0.316212282200313
chr1:2202953	1	2202953	0.000803467980589	SNP	0.317432088303274
chr1:2203034	1	2203034	0.000722085663726	SNP	0.30885344088728
chr1:2203041	1	2203041	0.000718283441508	SNP	0.308536716246753
chr1:2203076	1	2203076	0.000712292363859	SNP	0.307682495151524
chr1:2203137	1	2203137	0.00076658722889	SNP	0.313661522121745
chr1:2203245	1	2203245	0.000746090652215	SNP	0.31129317155953
chr1:2203288	1	2203288	0.000786275425968	SNP	0.315730405980333
chr1:2203298	1	2203298	0.000577648626054	SNP	0.289584504846861
chr1:2203447	1	2203447	0.000991523319324	SNP	0.330905188269619
chr1:2203477	1	2203477	0.000927980445801	SNP	0.328726136536417
chr1:2203530	1	2203530	0.000994141539486	SNP	0.33115261372016
chr1:2895761	1	2895761	0.000561460674594	SNP	0.287818070946185
chr1:2896015	1	2896015	0.000469716391802	SNP	0.272893663358689
chr1:2896044	1	2896044	0.000656549191688	SNP	0.301494795016485
chr1:2935531	1	2935531	0.000471884224625	SNP	0.273147047935816
chr1:2935609	1	2935609	0.000444851117582	SNP	0.268205497289496
chr1:2935711	1	2935711	0.000417787793671	SNP	0.261930899898556
chr1:2939625	1	2939625	0.000159260575155	SNP	0.198027300622284
chr1:2957186	1	2957186	0.000224307019098	SNP	0.218210003514593
chr1:2958861	1	2958861	0.000547741664337	SNP	0.285914952285212
chr1:2961921	1	2961921	0.000177870156487	SNP	0.20535178464709
chr1:2965785	1	2965785	0.000246970325673	SNP	0.223340308473546
chr1:3460010	1	3460010	0.000944015936364	SNP	0.329771530150576
chr1:3460072	1	3460072	0.000179394425722	SNP	0.205891991403044
chr1:3460102	1	3460102	0.00017133258655	SNP	0.202683600324689
chr1:3460125	1	3460125	0.000181648031422	SNP	0.206220128477435
chr1:3460222	1	3460222	0.000117215398199	SNP	0.173719389075845
chr1:3460308	1	3460308	0.000202953481646	SNP	0.213010317361716
chr1:3460624	1	3460624	3.7521775285e-05	SNP	0.108907927097277
chr1:3460796	1	3460796	3.98774931024e-06	SNP	0.0336204376644972
chr1:3460828	1	3460828	4.21701008325e-06	SNP	0.0349104915812152
chr1:3461999	1	3461999	0.000936083890591	SNP	0.329291774674694
chr1:3465092	1	3465092	1.50225997355e-05	SNP	0.0709350568202766
chr1:3465950	1	3465950	4.32378174872e-06	SNP	0.0356134991205364
chr1:3520901	1	3520901	0.000785525276841	SNP	0.31560208450608
chr1:3679544	1	3679544	0.00062010246894	SNP	0.296009378778004
chr1:3685010	1	3685010	0.000642596311558	SNP	0.299380521424472
chr1:3685235	1	3685235	0.000664404488134	SNP	0.302315633809874
chr1:3693509	1	3693509	0.000160455964604	SNP	0.198553418454409
chr1:3694065	1	3694065	0.000183416374517	SNP	0.206886058519224
chr1:3696875	1	3696875	0.000298346606629	SNP	0.234623420485463
chr1:3708344	1	3708344	0.000285668195433	SNP	0.232199752435423
chr1:3708730	1	3708730	0.000247330933676	SNP	0.223462710180758
chr1:3710886	1	3710886	0.000168249753976	SNP	0.202070704369823
chr1:3711166	1	3711166	0.000229866283672	SNP	0.219055171105503
chr1:3711971	1	3711971	0.000635633564013	SNP	0.298378676511045
chr1:3712368	1	3712368	0.000429793059566	SNP	0.264473956237328
chr1:3752694	1	3752694	0.000541948133709	SNP	0.285242172919238
chr1:3761244	1	3761244	0.000660431638938	SNP	0.301993211742906
chr1:3944605	1	3944605	0.000418998588486	SNP	0.262205679620393
chr1:4001830	1	4001830	0.000539261301979	SNP	0.284759676570935
chr1:4029286	1	4029286	5.16118737157e-05	SNP	0.123326416848622
chr1:4784091	1	4784091	0.000448681944273	SNP	0.269183698898961
chr1:4823450	1	4823450	0.000362354301113	SNP	0.25032714463718
chr1:4824990	1	4824990	0.000860485739176	SNP	0.323318775432198
chr1:4825041	1	4825041	0.000856939075146	SNP	0.322933170736665
chr1:4906602	1	4906602	0.000398417166414	SNP	0.257186568099799
chr1:4907694	1	4907694	6.87360506672e-05	SNP	0.139160974154824
chr1:4907738	1	4907738	0.000449845719283	SNP	0.269348393676061
chr1:4907755	1	4907755	0.000481678584173	SNP	0.275123797219283
chr1:4907778	1	4907778	0.000508417207466	SNP	0.279765157965776
chr1:4907798	1	4907798	0.000454703499504	SNP	0.269896331559432
chr1:4907806	1	4907806	0.000441860576267	SNP	0.267255245493117
chr1:4907818	1	4907818	0.000379718038833	SNP	0.253609937198072
chr1:4911271	1	4911271	0.000211215867437	SNP	0.215362905671007
chr1:4911322	1	4911322	9.95164477821e-05	SNP	0.162142353273269
chr1:4913311	1	4913311	0.000456803447758	SNP	0.270224844312536
chr1:4919193	1	4919193	8.78511851178e-05	SNP	0.153661790935063
chr1:4920036	1	4920036	0.00063329949743	SNP	0.298153025443665
chr1:4920549	1	4920549	0.000408961778336	SNP	0.259714587129482
chr1:4920590	1	4920590	0.000375903958541	SNP	0.252865838669795
chr1:5332883	1	5332883	0.000336783307717	SNP	0.244572647838354
chr1:5333344	1	5333344	0.000912227876613	SNP	0.327668608992054
chr1:5335178	1	5335178	0.000251101610836	SNP	0.223904931848849
chr1:5335197	1	5335197	0.00049680639889	SNP	0.277716724426711
chr1:5335213	1	5335213	0.000587012098824	SNP	0.290749430895334
chr1:5335353	1	5335353	0.000406934848385	SNP	0.25938880500606
chr1:5335387	1	5335387	0.000510400426627	SNP	0.28006333370147
chr1:5335447	1	5335447	0.000413934664276	SNP	0.261070708394043
chr1:5335513	1	5335513	0.000589979734141	SNP	0.291103322608029
chr1:5553798	1	5553798	0.000609860212326	SNP	0.294191791930843
chr1:5554139	1	5554139	0.000738091603221	SNP	0.310509141879571
chr1:5554142	1	5554142	9.20252851783e-05	SNP	0.155955268445326
chr1:5564812	1	5564812	0.000193235469145	SNP	0.209856383226269
chr1:5564922	1	5564922	0.000249556389618	SNP	0.223865342442091
chr1:5564932	1	5564932	0.000293799034935	SNP	0.23336964548573
chr1:5566201	1	5566201	0.000527480983625	SNP	0.282651406871545
chr1:5566389	1	5566389	0.000424657524099	SNP	0.263572703573562
chr1:5566993	1	5566993	0.000322576511618	SNP	0.240399309292982
chr1:5568177	1	5568177	0.000371205669114	SNP	0.252015580520187
chr1:5568926	1	5568926	0.000793625834725	SNP	0.316387259873274
chr1:5568951	1	5568951	0.000248648468638	SNP	0.223717939430852
chr1:5587728	1	5587728	0.000222159475823	SNP	0.217908734621534
chr1:5728862	1	5728862	0.000830664836376	SNP	0.319764781364839
chr1:5846553	1	5846553	0.000882250348436	SNP	0.325179287021787
chr1:5849061	1	5849061	0.000877990322424	SNP	0.32483054239822
chr1:5859066	1	5859066	0.000940529345322	SNP	0.329580452655798
chr1:6065208	1	6065208	8.18699445529e-05	SNP	0.149987477117796
chr1:6117256	1	6117256	0.000629917632078	SNP	0.297478501793642
chr1:6195736	1	6195736	0.000520124187555	SNP	0.281511447759198
chr1:6218203	1	6218203	0.000468458670382	SNP	0.272664355572139
chr1:6219122	1	6219122	0.00061708730149	SNP	0.295617695626474
chr1:6219134	1	6219134	0.000758878993664	SNP	0.312618701959279
chr1:6227546	1	6227546	7.6879031464e-05	SNP	0.145944234444542
chr1:6267967	1	6267967	0.0008743038127	SNP	0.324496418076199
chr1:6504977	1	6504977	0.000105916694716	SNP	0.166424168012052
chr1:6505323	1	6505323	0.000124197856971	SNP	0.178506222844711
chr1:6507442	1	6507442	0.000127222032918	SNP	0.180513871644753
chr1:6508272	1	6508272	0.000706134773548	SNP	0.306756182343545
chr1:6598094	1	6598094	0.000386651787373	SNP	0.254809906434644
chr1:6598183	1	6598183	0.000269245526652	SNP	0.228813989980371
chr1:6598243	1	6598243	0.000236423281146	SNP	0.220649950600969
chr1:6598252	1	6598252	0.00056577798817	SNP	0.288384860238006
chr1:6598372	1	6598372	0.000253072456281	SNP	0.224325724193098
chr1:6598497	1	6598497	0.000274397853845	SNP	0.229740982276328
chr1:6617392	1	6617392	0.000755179503276	SNP	0.312306089819773
chr1:6618390	1	6618390	0.000569606014528	SNP	0.288916062641338
chr1:6620941	1	6620941	0.00093705577085	SNP	0.329390908014399
chr1:6626192	1	6626192	0.000181590512887	SNP	0.206194156744559
chr1:7076860	1	7076860	0.000799568472387	SNP	0.316816767384542
chr1:7079724	1	7079724	0.000167260673166	SNP	0.201468805070893
chr1:7384207	1	7384207	0.000191213777418	SNP	0.208960531894153
chr1:7384928	1	7384928	0.000651391558614	SNP	0.300859245926352
chr1:7389130	1	7389130	0.000309968935971	SNP	0.237297268703896
chr1:7413155	1	7413155	1.25022013842e-05	SNP	0.0646354344069765
chr1:7420365	1	7420365	0.000938639616737	SNP	0.329413793753962
chr1:7422917	1	7422917	3.45795609814e-06	SNP	0.0303853732429552
chr1:7435195	1	7435195	0.00093208302563	SNP	0.32916732055185
chr1:7437219	1	7437219	0.00060827420324	SNP	0.293831538603364
chr1:7515591	1	7515591	0.000352442592913	SNP	0.248057448493875
chr1:7517956	1	7517956	0.000601813686777	SNP	0.292970847444454
chr1:7519068	1	7519068	0.000511829853591	SNP	0.280382715847328
chr1:7522468	1	7522468	0.00028035849499	SNP	0.231226300006068
chr1:7523356	1	7523356	0.000299941338896	SNP	0.234879875701396
chr1:7523435	1	7523435	0.000302924227644	SNP	0.2353653399525
chr1:7539453	1	7539453	0.000504311387101	SNP	0.279147213091744
chr1:7586616	1	7586616	0.000862495773976	SNP	0.323396608771034
chr1:7678587	1	7678587	0.000873042159733	SNP	0.324496418076199
chr1:7712859	1	7712859	0.000640591286369	SNP	0.299061818288802
chr1:7719207	1	7719207	0.00037619272681	SNP	0.252865838669795
chr1:7719209	1	7719209	0.000350017239491	SNP	0.247416824342034
chr1:7719262	1	7719262	0.000391274353278	SNP	0.255396170932381
chr1:7870286	1	7870286	0.000479529713234	SNP	0.274743034648257
chr1:8673515	1	8673515	0.000372066330968	SNP	0.252134939808001
chr1:8769299	1	8769299	0.000219222542125	SNP	0.216803620258124
chr1:9456909	1	9456909	0.000254595421507	SNP	0.224441158049235
chr1:9550933	1	9550933	0.000646049693976	SNP	0.299950913629077
chr1:10172496	1	10172496	0.000604724682411	SNP	0.293293918512791
chr1:10324026	1	10324026	0.000531676228448	SNP	0.283054620917055
chr1:10519071	1	10519071	0.000355400057703	SNP	0.248966893705896
chr1:11408724	1	11408724	0.000878530607555	SNP	0.32483054239822
chr1:11409773	1	11409773	0.000940909964261	SNP	0.32962797431106
chr1:11409878	1	11409878	0.000964904375396	SNP	0.330373516963172
chr1:11410850	1	11410850	0.000995408228168	SNP	0.331212554155084
chr1:11410851	1	11410851	0.00096566194906	SNP	0.330373516963172
chr1:11411147	1	11411147	0.000871498920225	SNP	0.324332131950937
chr1:11411258	1	11411258	0.00094757880607	SNP	0.329972736895899
chr1:11411272	1	11411272	0.00049243377885	SNP	0.276683782612498
chr1:11411299	1	11411299	0.000452134769016	SNP	0.269728920322816
chr1:11411375	1	11411375	0.000900795614866	SNP	0.326967355081644
chr1:11411502	1	11411502	0.000999270987242	SNP	0.33140131907752
chr1:11412818	1	11412818	0.000640641145536	SNP	0.299061818288802
chr1:11412948	1	11412948	0.000620324064286	SNP	0.296009378778004
chr1:11412985	1	11412985	0.000580018100463	SNP	0.289989194222139
chr1:11413167	1	11413167	0.000909428479923	SNP	0.327615729738676
chr1:11420822	1	11420822	0.000527164896028	SNP	0.282558343020172
chr1:11420862	1	11420862	0.000525160840221	SNP	0.282189097050133
chr1:11421707	1	11421707	0.000548457594319	SNP	0.286062879936605
chr1:11439331	1	11439331	0.000564064937205	SNP	0.288204718510148
chr1:11439825	1	11439825	0.000505051935455	SNP	0.279164607054708
chr1:11440350	1	11440350	0.000571937437214	SNP	0.28913769113898
chr1:11440674	1	11440674	0.000459368864131	SNP	0.270720034626585
chr1:11440751	1	11440751	0.000466869729859	SNP	0.272288497073016
chr1:11441180	1	11441180	0.000488740252532	SNP	0.275800742724892
chr1:11441608	1	11441608	0.000517488306993	SNP	0.280886818022173
chr1:11442393	1	11442393	1.04291594155e-05	SNP	0.0586162282314864
chr1:11442499	1	11442499	7.89303056825e-05	SNP	0.147774627439683
chr1:11443573	1	11443573	0.000630088369116	SNP	0.297505601273163
chr1:11443757	1	11443757	0.000491699233946	SNP	0.276451323075674
chr1:11443992	1	11443992	0.000306374203764	SNP	0.236366131540627
chr1:11444126	1	11444126	0.00046461550039	SNP	0.271885729003185
chr1:11444580	1	11444580	0.000987152187256	SNP	0.330824756677996
chr1:11464539	1	11464539	0.000312558700064	SNP	0.238040957803331
chr1:11480253	1	11480253	0.000366167244571	SNP	0.251262290263511
chr1:11574535	1	11574535	0.000895475632	SNP	0.326222074923477
chr1:11653311	1	11653311	6.42516006877e-05	SNP	0.134910890370411
chr1:11666685	1	11666685	0.000657836484586	SNP	0.301594289725234
chr1:11666785	1	11666785	0.000668009312591	SNP	0.30287551392053
chr1:11666797	1	11666797	0.000401894526031	SNP	0.258027339870476
chr1:11666851	1	11666851	0.000567822496329	SNP	0.28860368212185
chr1:11667024	1	11667024	0.000709705648106	SNP	0.307243103469226
chr1:11727984	1	11727984	0.00054073659697	SNP	0.285058221569296
chr1:11795841	1	11795841	0.000939041151929	SNP	0.329427446751601
chr1:11812390	1	11812390	0.000830576459662	SNP	0.319764781364839
chr1:11963068	1	11963068	0.000168747402697	SNP	0.202161144425015
chr1:11968486	1	11968486	6.21474197332e-05	SNP	0.133152527917089
chr1:11980457	1	11980457	2.88203638934e-05	SNP	0.096591011441306
chr1:11983564	1	11983564	0.000775624303776	SNP	0.314639302643025
chr1:12007363	1	12007363	0.000911699727222	SNP	0.327668608992054
chr1:12023158	1	12023158	0.000469438695965	SNP	0.272818822042045
chr1:12783016	1	12783016	0.000902125407212	SNP	0.327059582619523
chr1:13118200	1	13118200	0.000879107827626	SNP	0.324888745721166
chr1:13118992	1	13118992	0.000998783268908	SNP	0.331370791410456
chr1:13119127	1	13119127	0.000244058165725	SNP	0.222513057228188
chr1:13119161	1	13119161	0.000987029831802	SNP	0.330824756677996
chr1:13119419	1	13119419	0.000995817476238	SNP	0.331212554155084
chr1:13122896	1	13122896	0.000894736208716	SNP	0.326222074923477
chr1:13124919	1	13124919	0.000703343117885	SNP	0.306571648585107
chr1:13126271	1	13126271	0.0007282855432	SNP	0.309688816195176
chr1:13127559	1	13127559	0.000943605559099	SNP	0.329771530150576
chr1:13211029	1	13211029	4.69164359622e-05	SNP	0.119391939308396
chr1:13211083	1	13211083	0.000264064257463	SNP	0.227184100708593
chr1:14180145	1	14180145	0.000827208998376	SNP	0.319294292517067
chr1:14289372	1	14289372	0.000774392581736	SNP	0.314602111154131
chr1:14289376	1	14289376	0.000736871040638	SNP	0.310405596059024
chr1:14289393	1	14289393	0.000815927993074	SNP	0.318277527341949
chr1:14772590	1	14772590	0.000186351037162	SNP	0.207568626352805
chr1:14783901	1	14783901	1.83408488224e-05	SNP	0.0778666754437202
chr1:14784534	1	14784534	0.000200267266844	SNP	0.212068712968819
chr1:14784787	1	14784787	0.000352631570397	SNP	0.248131774522417
chr1:14785976	1	14785976	0.000416547583452	SNP	0.261566614461819
chr1:14787365	1	14787365	0.000342056364892	SNP	0.24547872572892
chr1:14787420	1	14787420	0.000354381960684	SNP	0.248775258699829
chr1:14788434	1	14788434	0.000333843863617	SNP	0.243936549802299
chr1:14788935	1	14788935	0.000805459339725	SNP	0.3176251161034
chr1:14856884	1	14856884	0.000828988420498	SNP	0.319651530821519
chr1:14877424	1	14877424	0.000732242745871	SNP	0.309848038547669
chr1:14878471	1	14878471	0.000879215235795	SNP	0.324901326433063
chr1:14887037	1	14887037	0.000476971170461	SNP	0.274226201806228
chr1:14887057	1	14887057	0.000479972513848	SNP	0.274829492636269
chr1:14887070	1	14887070	0.000489619997071	SNP	0.276044307522519
chr1:14887115	1	14887115	0.000489160566975	SNP	0.275954850316517
chr1:15045056	1	15045056	0.00018931268347	SNP	0.208156608073937
chr1:15048689	1	15048689	0.000931111802596	SNP	0.329148243410655
chr1:15048698	1	15048698	0.000776809305761	SNP	0.314808917925119
chr1:15051263	1	15051263	0.000341799745574	SNP	0.245383318320607
chr1:15051290	1	15051290	0.000354934390168	SNP	0.24889887013789
chr1:15051642	1	15051642	0.000620332860819	SNP	0.296009378778004
chr1:15051683	1	15051683	0.000231407607453	SNP	0.219496830566374
chr1:15052776	1	15052776	0.00014911919585	SNP	0.193180719406899
chr1:15053361	1	15053361	0.000644820577636	SNP	0.299685427831057
chr1:15053364	1	15053364	0.000320803565172	SNP	0.239835107544448
chr1:15053367	1	15053367	0.000327340723875	SNP	0.2413787869494
chr1:15053507	1	15053507	0.000361511535724	SNP	0.250095498728972
chr1:15053555	1	15053555	0.000955125481345	SNP	0.330359486427448
chr1:15053682	1	15053682	0.000174059814674	SNP	0.203345489522223
chr1:15054293	1	15054293	7.90662847434e-05	SNP	0.147839988081896
chr1:15054306	1	15054306	0.000507819215691	SNP	0.279713869179907
chr1:15054411	1	15054411	0.000518304910209	SNP	0.281100106043525
chr1:15054430	1	15054430	0.000304736156403	SNP	0.235842130461543
chr1:15054588	1	15054588	0.00044831959268	SNP	0.269183698898961
chr1:15054909	1	15054909	0.000845727501084	SNP	0.321690197150353
chr1:15055512	1	15055512	0.000952032392107	SNP	0.330297909580176
chr1:15055607	1	15055607	4.76769047184e-05	SNP	0.120000807677442
chr1:15055749	1	15055749	1.14773813713e-05	SNP	0.0618805199831183
chr1:15055948	1	15055948	0.000801430683419	SNP	0.317180959410051
chr1:15056091	1	15056091	0.000113062485799	SNP	0.17144142048894
chr1:15056312	1	15056312	4.28157720028e-05	SNP	0.115400974298583
chr1:15056667	1	15056667	0.000226380633555	SNP	0.218524090258221
chr1:15057114	1	15057114	0.000212179099547	SNP	0.215362905671007
chr1:15057408	1	15057408	0.000141617997225	SNP	0.189000870616265
chr1:15057810	1	15057810	6.52869659732e-05	SNP	0.135917441070487
chr1:15059614	1	15059614	7.56905089922e-05	SNP	0.14536061089108
chr1:15059621	1	15059621	7.79967544593e-05	SNP	0.146826880721879
chr1:15059995	1	15059995	0.00079080740109	SNP	0.316212282200313
chr1:15060067	1	15060067	0.000905678947406	SNP	0.327529967851695
chr1:15060143	1	15060143	0.000177305321602	SNP	0.205203829581241
chr1:15060145	1	15060145	4.35764526642e-05	SNP	0.116208064798234
chr1:15060194	1	15060194	0.000183062208827	SNP	0.206841554851076
chr1:15146031	1	15146031	0.000116153018306	SNP	0.172972302532562
chr1:15261841	1	15261841	0.000911089927092	SNP	0.327615729738676
chr1:15262001	1	15262001	0.000225970727606	SNP	0.218502301512091
chr1:15420902	1	15420902	0.000278192796908	SNP	0.230586608261168
chr1:15436216	1	15436216	0.000704671180033	SNP	0.306756182343545
chr1:15526769	1	15526769	0.00042537281795	SNP	0.263741648520443
chr1:15534284	1	15534284	0.000809728752702	SNP	0.317996524249073
chr1:15534349	1	15534349	0.0003359879998	SNP	0.244572647838354
chr1:15534594	1	15534594	0.000815599849034	SNP	0.318277527341949
chr1:15534780	1	15534780	0.00078341712102	SNP	0.315381244874698
chr1:15535072	1	15535072	0.00082372442399	SNP	0.318928380273055
chr1:15535677	1	15535677	0.000737755756431	SNP	0.310500342614737
chr1:15535810	1	15535810	0.00067524399666	SNP	0.303656663613714
chr1:15536212	1	15536212	0.00076508203752	SNP	0.31337634327249
chr1:15540381	1	15540381	0.000573697946821	SNP	0.289146127489965
chr1:15847566	1	15847566	0.000883252929731	SNP	0.325226219694007
chr1:15915291	1	15915291	0.00037493562903	SNP	0.252706858064209
chr1:16112662	1	16112662	0.000747450998585	SNP	0.311445956560349
chr1:16170396	1	16170396	0.000785355525294	SNP	0.315598453457468
chr1:16170419	1	16170419	0.000722339444514	SNP	0.30885344088728
chr1:16170525	1	16170525	0.000590628358048	SNP	0.291191913030941
chr1:16170565	1	16170565	0.000530056667619	SNP	0.28300700168364
chr1:16170671	1	16170671	0.000458130801414	SNP	0.270523888261102
chr1:16214113	1	16214113	3.01192538609e-05	SNP	0.0988503221371916
chr1:16214116	1	16214116	0.000693893025344	SNP	0.305378522534101
chr1:16214239	1	16214239	0.000876860057443	SNP	0.324700564517796
chr1:16288684	1	16288684	0.000387260648638	SNP	0.254868182029614
chr1:16288928	1	16288928	0.000455443050836	SNP	0.270037352184373
chr1:16291476	1	16291476	9.51471766568e-07	SNP	0.0134719003045821
chr1:16298942	1	16298942	0.000381334470015	SNP	0.253861732783221
chr1:16300206	1	16300206	0.000603590630293	SNP	0.293211008119099
chr1:16300694	1	16300694	0.00099325420289	SNP	0.331116461318811
chr1:16510576	1	16510576	0.000452121353311	SNP	0.269728920322816
chr1:16518351	1	16518351	0.000859489394165	SNP	0.323318775432198
chr1:16518481	1	16518481	0.000745232962724	SNP	0.311054803889998
chr1:16518501	1	16518501	0.000698665470168	SNP	0.305848529981346
chr1:16518506	1	16518506	0.00079801077728	SNP	0.316592025835966
chr1:16518532	1	16518532	0.000692243791126	SNP	0.305158894483733
chr1:16580857	1	16580857	0.000421471763533	SNP	0.262749450875486
chr1:16580895	1	16580895	0.000398872217581	SNP	0.25730811442047
chr1:16580896	1	16580896	0.000464102775829	SNP	0.271734183955546
chr1:16580952	1	16580952	0.000341603833278	SNP	0.245349201970706
chr1:16581031	1	16581031	0.000271560115864	SNP	0.229145189873829
chr1:16581174	1	16581174	0.000324499775899	SNP	0.240839197245273
chr1:16581205	1	16581205	0.000282122714153	SNP	0.231750104571061
chr1:16581262	1	16581262	0.000303480376414	SNP	0.235480307026563
chr1:16581292	1	16581292	0.000326132311595	SNP	0.241095850144457
chr1:16585427	1	16585427	0.000208238327232	SNP	0.214629242626566
chr1:16587022	1	16587022	6.35084602501e-05	SNP	0.134525767584938
chr1:16587412	1	16587412	5.73903628061e-05	SNP	0.12838743367557
chr1:16587442	1	16587442	3.57625551011e-05	SNP	0.106968444063973
chr1:16587466	1	16587466	0.000981743618426	SNP	0.330701085457475
chr1:16588724	1	16588724	0.00021007397316	SNP	0.215362905671007
chr1:16618674	1	16618674	0.000889052810344	SNP	0.325836142239809
chr1:16619184	1	16619184	0.000923323012545	SNP	0.328421088336901
chr1:16619552	1	16619552	0.000451524875335	SNP	0.269650721955477
chr1:16795049	1	16795049	0.000284003409005	SNP	0.231995726016817
chr1:16795514	1	16795514	6.14363288256e-05	SNP	0.132242272022681
chr1:16795691	1	16795691	0.000180846965643	SNP	0.206044872623005
chr1:16853527	1	16853527	0.000419795315338	SNP	0.262426077063077
chr1:16853693	1	16853693	0.00048578486033	SNP	0.275558852498589
chr1:16854294	1	16854294	3.81892168885e-05	SNP	0.109600419365841
chr1:16855081	1	16855081	4.03827944668e-05	SNP	0.112668715499503
chr1:16855891	1	16855891	3.9627589153e-05	SNP	0.111817036880531
chr1:16856325	1	16856325	0.00084600178626	SNP	0.32175944979506
chr1:16856450	1	16856450	3.67606156267e-05	SNP	0.108517645133903
chr1:16857347	1	16857347	3.2557871885e-05	SNP	0.101888627589462
chr1:16857844	1	16857844	4.6529075513e-05	SNP	0.118847176087984
chr1:16857861	1	16857861	3.62770267032e-05	SNP	0.107949277805781
chr1:16858896	1	16858896	0.000632063385397	SNP	0.297853777919823
chr1:16892479	1	16892479	6.47879843741e-05	SNP	0.135452559798714
chr1:16892486	1	16892486	0.000133324982056	SNP	0.184083018143832
chr1:16892489	1	16892489	0.000680642131663	SNP	0.303885478415634
chr1:16892511	1	16892511	0.000270187212725	SNP	0.228927875374892
chr1:16892786	1	16892786	1.17628862961e-05	SNP	0.0626651336748692
chr1:16892802	1	16892802	0.000991088887434	SNP	0.330904465358452
chr1:16892818	1	16892818	0.000463761130134	SNP	0.271678703239314
chr1:16892819	1	16892819	0.00045385381611	SNP	0.269896331559432
chr1:16892830	1	16892830	0.000494348848201	SNP	0.277083672322311
chr1:16892917	1	16892917	0.000238368519763	SNP	0.22103535176329
chr1:16893189	1	16893189	0.000102404090024	SNP	0.164163145283943
chr1:16893291	1	16893291	0.000128875874661	SNP	0.181047852151184
chr1:16893319	1	16893319	0.000579325957142	SNP	0.28986931717897
chr1:16991554	1	16991554	0.000462649266513	SNP	0.271437705043696
chr1:16992941	1	16992941	0.000791159686627	SNP	0.316221458477682
chr1:16992995	1	16992995	0.000829769944613	SNP	0.319675557657828
chr1:16993040	1	16993040	0.000760938086872	SNP	0.312955139837285
chr1:16993054	1	16993054	0.000676674360985	SNP	0.303762494370981
chr1:17145316	1	17145316	0.000899411129988	SNP	0.326752209846581
chr1:17145319	1	17145319	0.000849298563959	SNP	0.322256815903573
chr1:17145419	1	17145419	0.00096355800239	SNP	0.330373516963172
chr1:17145627	1	17145627	0.000929617856794	SNP	0.328949653235932
chr1:17155115	1	17155115	0.000551928206464	SNP	0.286372385610365
chr1:17264693	1	17264693	0.000360362811404	SNP	0.250074048247546
chr1:17264699	1	17264699	0.000601106018321	SNP	0.292856851825457
chr1:17264741	1	17264741	7.92528791083e-05	SNP	0.148020992648226
chr1:17264869	1	17264869	3.77500033079e-05	SNP	0.109051964366503
chr1:17292068	1	17292068	0.000174517914305	SNP	0.20360414295522
chr1:17292285	1	17292285	4.75796407269e-05	SNP	0.119951418035308
chr1:17294554	1	17294554	0.000710955761933	SNP	0.307424583295454
chr1:17434594	1	17434594	0.000872097045313	SNP	0.324381284373883
chr1:17787086	1	17787086	0.000463871982784	SNP	0.271679226526645
chr1:17795148	1	17795148	0.000492398764935	SNP	0.276683782612498
chr1:17797210	1	17797210	0.000605647923528	SNP	0.293444035766913
chr1:17799775	1	17799775	3.22978661881e-05	SNP	0.101501876528964
chr1:17813197	1	17813197	1.32004702083e-05	SNP	0.0660443998154356
chr1:17847530	1	17847530	0.000299759612196	SNP	0.234825744896208
chr1:18188199	1	18188199	0.000895052628267	SNP	0.326222074923477
chr1:18193985	1	18193985	0.000262003494697	SNP	0.226409247280021
chr1:18193995	1	18193995	6.03610360513e-05	SNP	0.130905449194883
chr1:18194004	1	18194004	6.19895966726e-05	SNP	0.133108503221402
chr1:18194030	1	18194030	0.000185704388339	SNP	0.207247558818383
chr1:18194048	1	18194048	0.000507009946719	SNP	0.279533472047875
chr1:18194062	1	18194062	0.000993720391351	SNP	0.33115261372016
chr1:18194087	1	18194087	0.000131332368301	SNP	0.182858802783354
chr1:18194103	1	18194103	0.000764775013485	SNP	0.313312831711812
chr1:18232221	1	18232221	5.96826315231e-05	SNP	0.130532559424553
chr1:18261817	1	18261817	0.000984425900315	SNP	0.330701085457475
chr1:18385168	1	18385168	0.000232349966011	SNP	0.219671891654251
chr1:18604619	1	18604619	0.000595182557765	SNP	0.292004378433739
chr1:18651746	1	18651746	0.000485851033185	SNP	0.275558852498589
chr1:19333576	1	19333576	0.000751063678467	SNP	0.311839057757431
chr1:19333679	1	19333679	0.000504782110149	SNP	0.279164607054708
chr1:19335873	1	19335873	0.000889127190283	SNP	0.325836142239809
chr1:19783952	1	19783952	0.000251994135034	SNP	0.22407889335168
chr1:19914666	1	19914666	0.00085310931755	SNP	0.322537928427902
chr1:20289899	1	20289899	0.000708837963766	SNP	0.307126020004066
chr1:20304968	1	20304968	0.000775157144347	SNP	0.314625084922727
chr1:20311130	1	20311130	0.000971336529469	SNP	0.330389028088199
chr1:20311336	1	20311336	0.000120865702299	SNP	0.176025024974693
chr1:20329792	1	20329792	6.86285558409e-05	SNP	0.139160974154824
chr1:20442389	1	20442389	0.000555186406072	SNP	0.28670840431362
chr1:20442493	1	20442493	0.000990100794058	SNP	0.330904465358452
chr1:20442659	1	20442659	0.000174465232365	SNP	0.20360414295522
chr1:20442793	1	20442793	0.000656765056533	SNP	0.301494795016485
chr1:20442911	1	20442911	0.000499224235883	SNP	0.278313406169554
chr1:20443576	1	20443576	0.000665226930767	SNP	0.302366777154336
chr1:20443590	1	20443590	4.61049807982e-05	SNP	0.118389893266323
chr1:20443591	1	20443591	5.98250409233e-05	SNP	0.130532559424553
chr1:20443631	1	20443631	0.000178195558281	SNP	0.205456188515562
chr1:20443636	1	20443636	0.00018080345224	SNP	0.206044872623005
chr1:20443638	1	20443638	0.000675424777606	SNP	0.303656663613714
chr1:20443900	1	20443900	0.000449306091014	SNP	0.269243244421076
chr1:20443953	1	20443953	0.000163023289915	SNP	0.19966639701093
chr1:20443971	1	20443971	0.00017303209615	SNP	0.202939146369821
chr1:20444027	1	20444027	0.000434153669108	SNP	0.265531200929805
chr1:20444040	1	20444040	0.000172550893317	SNP	0.202896841482517
chr1:20444045	1	20444045	0.000181983356582	SNP	0.206403976454187
chr1:20444114	1	20444114	0.00039255296788	SNP	0.255670018587936
chr1:20444137	1	20444137	0.00055288732634	SNP	0.286422461309653
chr1:20444182	1	20444182	0.000635061827803	SNP	0.29830968928118
chr1:20444289	1	20444289	0.000172207404675	SNP	0.202896841482517
chr1:20444341	1	20444341	0.000179023749025	SNP	0.205712699387127
chr1:20444431	1	20444431	0.000162394613722	SNP	0.199503569440974
chr1:20444432	1	20444432	0.000512507137807	SNP	0.280382715847328
chr1:20444455	1	20444455	0.000183082379576	SNP	0.206841554851076
chr1:20444507	1	20444507	0.000159542085691	SNP	0.19808767323887
chr1:20444608	1	20444608	0.0005868359523	SNP	0.290749430895334
chr1:20444627	1	20444627	0.000230939399476	SNP	0.219401722866156
chr1:20444643	1	20444643	0.000388071004829	SNP	0.255000844053441
chr1:20444661	1	20444661	0.000642125345306	SNP	0.299325295341706
chr1:20444951	1	20444951	0.000942520755792	SNP	0.329771530150576
chr1:20445143	1	20445143	0.000904510497704	SNP	0.32745433331013
chr1:20445237	1	20445237	0.000909606022254	SNP	0.327615729738676
chr1:20446040	1	20446040	0.000927679879206	SNP	0.328726136536417
chr1:20496637	1	20496637	7.19808225699e-05	SNP	0.141588537802708
chr1:20498076	1	20498076	0.000239113296652	SNP	0.221243434093582
chr1:20498086	1	20498086	0.000229200875509	SNP	0.218847763216564
chr1:20498142	1	20498142	0.000239919615569	SNP	0.221473078910604
chr1:20498145	1	20498145	0.000267355481467	SNP	0.228318567067241
chr1:20498156	1	20498156	0.000286632094542	SNP	0.232280756776091
chr1:20498403	1	20498403	6.10932487204e-05	SNP	0.131806684686688
chr1:20500372	1	20500372	0.000156335799699	SNP	0.196318086791767
chr1:20509341	1	20509341	0.000679635449921	SNP	0.303885478415634
chr1:20509454	1	20509454	0.000675156577616	SNP	0.303656663613714
chr1:20870476	1	20870476	0.000995236047911	SNP	0.331212554155084
chr1:21082009	1	21082009	0.000471114457212	SNP	0.27313108317423
chr1:21208969	1	21208969	0.000154774685803	SNP	0.195624657094972
chr1:21248436	1	21248436	0.000417086897097	SNP	0.261751104820716
chr1:21335211	1	21335211	0.000674954030491	SNP	0.303656663613714
chr1:21497294	1	21497294	0.00068129423659	SNP	0.303933444760758
chr1:21570820	1	21570820	9.41224587689e-05	SNP	0.157459016755262
chr1:21670033	1	21670033	0.000213243072281	SNP	0.215500044757897
chr1:21671882	1	21671882	0.000751373024688	SNP	0.311839057757431
chr1:21671968	1	21671968	0.000729215275738	SNP	0.309772368152353
chr1:21672557	1	21672557	9.21446964246e-05	SNP	0.155991772301556
chr1:21672731	1	21672731	0.000331808688054	SNP	0.24313725839671
chr1:21673730	1	21673730	0.000568795374354	SNP	0.288765969358383
chr1:21674823	1	21674823	0.000650318835041	SNP	0.300613575667135
chr1:21676326	1	21676326	0.00028749425269	SNP	0.232590281958752
chr1:21676605	1	21676605	0.000896162124079	SNP	0.326317125999439
chr1:21676606	1	21676606	0.000889756200049	SNP	0.325870032913553
chr1:21676657	1	21676657	0.000109405987276	SNP	0.16895185663305
chr1:21871624	1	21871624	0.000138111371365	SNP	0.187131679198643
chr1:21872621	1	21872621	0.000336572372338	SNP	0.244572647838354
chr1:21872838	1	21872838	0.000857495266997	SNP	0.323038927566103
chr1:21872844	1	21872844	0.000228130352824	SNP	0.21862597438449
chr1:22007610	1	22007610	0.000421085278606	SNP	0.26271375797071
chr1:22222558	1	22222558	0.000487216873522	SNP	0.275619853351727
chr1:22243321	1	22243321	0.00091308220041	SNP	0.327716088929265
chr1:22243395	1	22243395	0.000435156357812	SNP	0.265631306523912
chr1:22374415	1	22374415	0.000569212050086	SNP	0.28879006353288
chr1:22374489	1	22374489	0.000554696250094	SNP	0.286679130291809
chr1:22383730	1	22383730	0.000610196906264	SNP	0.294229569623451
chr1:22415474	1	22415474	1.13631443178e-05	SNP	0.0613757967738194
chr1:22415627	1	22415627	0.000168578587497	SNP	0.202161144425015
chr1:22416447	1	22416447	0.00013357635859	SNP	0.184216437424621
chr1:22532630	1	22532630	0.000553907392388	SNP	0.286470421022276
chr1:22630945	1	22630945	0.000991384754007	SNP	0.330905188269619
chr1:22631741	1	22631741	0.00039827786688	SNP	0.257175553864636
chr1:22631967	1	22631967	0.000876839696456	SNP	0.324700564517796
chr1:22632010	1	22632010	0.000791368836365	SNP	0.316259405021337
chr1:22632119	1	22632119	0.000272204473528	SNP	0.229282415371
chr1:22632120	1	22632120	0.00039110854032	SNP	0.255343942602687
chr1:22632123	1	22632123	0.000225855581272	SNP	0.218473191478859
chr1:22632131	1	22632131	0.000240807414738	SNP	0.22178284200648
chr1:22632159	1	22632159	0.000932581105033	SNP	0.32916732055185
chr1:22632171	1	22632171	0.000843367244686	SNP	0.321277232510684
chr1:22632176	1	22632176	0.000894500264658	SNP	0.326222074923477
chr1:22632181	1	22632181	0.000969111825768	SNP	0.330373516963172
chr1:22632218	1	22632218	0.000549631139578	SNP	0.286171556241988
chr1:22632246	1	22632246	0.000639046914999	SNP	0.298826199402381
chr1:22632329	1	22632329	0.000567594111856	SNP	0.28860368212185
chr1:22632416	1	22632416	0.000854101034864	SNP	0.32255976733975
chr1:22632457	1	22632457	0.000619876503121	SNP	0.29597720658651
chr1:22632478	1	22632478	0.000990727395566	SNP	0.330904465358452
chr1:22632484	1	22632484	0.00046409250091	SNP	0.271734183955546
chr1:22632505	1	22632505	0.00080005980771	SNP	0.316927032454702
chr1:22632521	1	22632521	0.000941704013828	SNP	0.329667078569256
chr1:22632544	1	22632544	0.000874002015602	SNP	0.324496418076199
chr1:22632555	1	22632555	0.000784873061802	SNP	0.315590841835036
chr1:22632591	1	22632591	0.000746762513245	SNP	0.311386725495164
chr1:22632593	1	22632593	0.000683130790296	SNP	0.304175275920622
chr1:22632656	1	22632656	0.000957574825227	SNP	0.330373516963172
chr1:22632709	1	22632709	0.000910501973517	SNP	0.327615729738676
chr1:22632737	1	22632737	0.000924418377358	SNP	0.328438560462611
chr1:22632761	1	22632761	0.000952121283574	SNP	0.330297909580176
chr1:22632810	1	22632810	0.000984163565631	SNP	0.330701085457475
chr1:22632851	1	22632851	0.000576500858035	SNP	0.28954932756035
chr1:22632904	1	22632904	0.00090946734035	SNP	0.327615729738676
chr1:22633106	1	22633106	0.000924379965816	SNP	0.328438560462611
chr1:22633295	1	22633295	0.000832885083071	SNP	0.31997397818589
chr1:22633493	1	22633493	0.000536588309193	SNP	0.284117904113657
chr1:22633603	1	22633603	0.000373555554166	SNP	0.252496422607259
chr1:22633762	1	22633762	0.000816796414977	SNP	0.31837289122881
chr1:22633781	1	22633781	8.6207506145e-05	SNP	0.152543258525053
chr1:22920303	1	22920303	0.000383755967431	SNP	0.254479330248841
chr1:22920412	1	22920412	0.000330765866464	SNP	0.242671863515849
chr1:23000489	1	23000489	0.000127401180348	SNP	0.180595860802819
chr1:23017285	1	23017285	0.000616560016814	SNP	0.295531594846265
chr1:23137013	1	23137013	0.000957762330907	SNP	0.330373516963172
chr1:23137681	1	23137681	0.000290037062827	SNP	0.232724952716654
chr1:23138128	1	23138128	0.000155117195266	SNP	0.195820638175718
chr1:23138168	1	23138168	0.000183325111438	SNP	0.206841554851076
chr1:23138188	1	23138188	0.000128847157469	SNP	0.181047852151184
chr1:23138222	1	23138222	0.000134374144522	SNP	0.184760165134487
chr1:23138228	1	23138228	0.000132141086041	SNP	0.183454555068204
chr1:23139513	1	23139513	0.000721622076544	SNP	0.308819391127427
chr1:23140264	1	23140264	0.000199206434602	SNP	0.211850187864779
chr1:23140986	1	23140986	1.17776798631e-05	SNP	0.0626651336748692
chr1:23141345	1	23141345	0.000288669145344	SNP	0.232632394989289
chr1:23141684	1	23141684	5.50528848458e-05	SNP	0.126520393102668
chr1:23168881	1	23168881	0.000506895417656	SNP	0.279496216776517
chr1:23698911	1	23698911	0.000507199137596	SNP	0.279542884810638
chr1:23867623	1	23867623	0.000802023837942	SNP	0.317261644386281
chr1:24184159	1	24184159	0.000472712373582	SNP	0.273413281546264
chr1:24184774	1	24184774	0.00086098908079	SNP	0.323331928282286
chr1:24313591	1	24313591	0.000689940868563	SNP	0.304943284247656
chr1:24745637	1	24745637	0.000448720762577	SNP	0.269183698898961
chr1:24746773	1	24746773	0.000864349896461	SNP	0.323403405346467
chr1:24746774	1	24746774	0.000938634218621	SNP	0.329413793753962
chr1:24746847	1	24746847	0.000802615590351	SNP	0.317349447842047
chr1:24757725	1	24757725	0.00079294678421	SNP	0.316348309013044
chr1:24858883	1	24858883	0.000992735722305	SNP	0.331095046113481
chr1:24858926	1	24858926	0.000405553016341	SNP	0.258952959751468
chr1:24858963	1	24858963	0.000718636954107	SNP	0.308599485448596
chr1:25054119	1	25054119	0.000364369759396	SNP	0.250831815259388
chr1:25054141	1	25054141	0.000350412531035	SNP	0.247477270110367
chr1:25054815	1	25054815	0.000282794620623	SNP	0.231979020922239
chr1:25054891	1	25054891	0.000221829224361	SNP	0.217776697496758
chr1:25054893	1	25054893	0.000410388599141	SNP	0.2601693688556
chr1:25055208	1	25055208	0.000261898744544	SNP	0.226384460866736
chr1:25055426	1	25055426	0.000780859116605	SNP	0.315137267288939
chr1:25055457	1	25055457	0.000952108747618	SNP	0.330297909580176
chr1:25055866	1	25055866	0.000148052499607	SNP	0.192663656778153
chr1:25056226	1	25056226	0.000285906522347	SNP	0.232199752435423
chr1:25056238	1	25056238	0.00025538696395	SNP	0.224637762101501
chr1:25056364	1	25056364	0.00025130002613	SNP	0.223904931848849
chr1:25056562	1	25056562	0.000254184015721	SNP	0.224441158049235
chr1:25056638	1	25056638	0.000187444376048	SNP	0.207845259045235
chr1:25056771	1	25056771	0.000177714603063	SNP	0.20535178464709
chr1:25056773	1	25056773	0.000197482403635	SNP	0.211094915686537
chr1:25056846	1	25056846	0.000194321997336	SNP	0.210042508781228
chr1:25057357	1	25057357	0.000138046280132	SNP	0.187127252373954
chr1:25057443	1	25057443	0.000507597715193	SNP	0.279713869179907
chr1:25057542	1	25057542	0.000176663932793	SNP	0.204780057903799
chr1:25057698	1	25057698	0.000257685536805	SNP	0.225370169672842
chr1:25057723	1	25057723	0.000223200205407	SNP	0.218141360902891
chr1:25058176	1	25058176	0.000114756811077	SNP	0.172007947338426
chr1:25323519	1	25323519	0.00025706447505	SNP	0.225370169672842
chr1:25323980	1	25323980	0.000358798669278	SNP	0.249667373723086
chr1:25325280	1	25325280	0.000969418124125	SNP	0.330373516963172
chr1:25333660	1	25333660	0.000603670466922	SNP	0.293225860047365
chr1:25333824	1	25333824	0.000727984572699	SNP	0.309642468847233
chr1:25349558	1	25349558	0.000793605043327	SNP	0.316387259873274
chr1:25461223	1	25461223	0.000201766796503	SNP	0.212672886756973
chr1:25462469	1	25462469	0.000545340866551	SNP	0.285495433341884
chr1:25462809	1	25462809	0.000566553512813	SNP	0.288521969736728
chr1:25463273	1	25463273	0.000217050423182	SNP	0.21636837376144
chr1:25469816	1	25469816	0.000433577447149	SNP	0.26545522765746
chr1:25530398	1	25530398	0.000713756136777	SNP	0.30782146788369
chr1:25719810	1	25719810	0.000427399698572	SNP	0.264254643591623
chr1:26691378	1	26691378	0.000368161017079	SNP	0.251731375204393
chr1:26691383	1	26691383	0.000295661430292	SNP	0.233846917459508
chr1:26691395	1	26691395	0.000278146037212	SNP	0.230586608261168
chr1:26691454	1	26691454	0.000287969519061	SNP	0.232590281958752
chr1:26691478	1	26691478	7.4814968025e-05	SNP	0.144395726599294
chr1:26691665	1	26691665	0.0008520025705	SNP	0.322536255827157
chr1:26691965	1	26691965	0.000750242354347	SNP	0.311750496510306
chr1:26691972	1	26691972	9.01248381202e-05	SNP	0.155046911352627
chr1:26692017	1	26692017	0.000762122773308	SNP	0.312980964568365
chr1:26692183	1	26692183	0.000870697161234	SNP	0.324236477658407
chr1:27582628	1	27582628	0.000644420313009	SNP	0.299651961341563
chr1:27584034	1	27584034	0.000779396808409	SNP	0.315007896833218
chr1:27584310	1	27584310	0.000658956761999	SNP	0.301759256821868
chr1:27584325	1	27584325	0.000738990945673	SNP	0.310581991984759
chr1:27584373	1	27584373	0.000731936215369	SNP	0.309848038547669
chr1:27584381	1	27584381	0.000742141400612	SNP	0.310888374486809
chr1:27619233	1	27619233	0.000199772973283	SNP	0.212018488670483
chr1:27621669	1	27621669	0.000126128076615	SNP	0.179963227074579
chr1:28040589	1	28040589	0.000647915717896	SNP	0.300162957555831
chr1:28075504	1	28075504	0.000822912366428	SNP	0.318928380273055
chr1:28079770	1	28079770	0.000114936376872	SNP	0.172064525921394
chr1:28079926	1	28079926	0.000820736264866	SNP	0.318691158130159
chr1:28082147	1	28082147	0.00088343614946	SNP	0.325226219694007
chr1:28160703	1	28160703	0.00022094759639	SNP	0.217385843730309
chr1:28253096	1	28253096	6.79418139679e-05	SNP	0.138685109378207
chr1:28255608	1	28255608	0.000759026985266	SNP	0.312658028076037
chr1:28283890	1	28283890	8.90616605586e-05	SNP	0.154443748162085
chr1:28284032	1	28284032	0.000163898227388	SNP	0.199958360568648
chr1:28284140	1	28284140	7.45452757236e-05	SNP	0.144062061148446
chr1:28284552	1	28284552	0.000196113700626	SNP	0.210605525792727
chr1:28411722	1	28411722	7.18161634801e-05	SNP	0.141311347260926
chr1:28437978	1	28437978	0.000413616219682	SNP	0.260976642194446
chr1:28438028	1	28438028	0.000350096528741	SNP	0.247416824342034
chr1:28717543	1	28717543	0.000644279322554	SNP	0.299651961341563
chr1:28740191	1	28740191	0.000843674793455	SNP	0.321348480395246
chr1:28816621	1	28816621	0.000132791024156	SNP	0.183838205901132
chr1:28822098	1	28822098	0.000146188822348	SNP	0.191663109552025
chr1:28822112	1	28822112	3.69932745875e-05	SNP	0.108522788443015
chr1:28822121	1	28822121	0.000108172956378	SNP	0.167762134797425
chr1:28822155	1	28822155	2.41341882607e-05	SNP	0.0895588580612869
chr1:28822278	1	28822278	2.82853146478e-05	SNP	0.095932134702722
chr1:28822379	1	28822379	2.99730871644e-05	SNP	0.0984585642517476
chr1:28822598	1	28822598	0.000105289198137	SNP	0.166058892647425
chr1:28822870	1	28822870	3.48882259494e-05	SNP	0.105359203125509
chr1:28823154	1	28823154	2.94760371958e-05	SNP	0.0976883959967801
chr1:28823273	1	28823273	0.000239458169157	SNP	0.221356076162223
chr1:28823285	1	28823285	2.90731209845e-05	SNP	0.0970011807339783
chr1:28823410	1	28823410	0.000127145100755	SNP	0.180508492034433
chr1:28932903	1	28932903	3.51824830559e-05	SNP	0.105773408399116
chr1:28943622	1	28943622	3.51504763712e-05	SNP	0.105773408399116
chr1:28989378	1	28989378	0.000778826957626	SNP	0.315007896833218
chr1:28989380	1	28989380	0.000847617671019	SNP	0.322043533393392
chr1:28989489	1	28989489	0.000463184106706	SNP	0.271490184782004
chr1:28989594	1	28989594	0.000683147029363	SNP	0.304175275920622
chr1:29227100	1	29227100	0.000973741472668	SNP	0.330428096172553
chr1:29227123	1	29227123	0.000411405469602	SNP	0.260481103942921
chr1:29227825	1	29227825	0.000428152330241	SNP	0.264254643591623
chr1:29227840	1	29227840	0.000626885430632	SNP	0.296777532486406
chr1:29227842	1	29227842	0.000445936407673	SNP	0.268439712067516
chr1:29227893	1	29227893	0.000650957212415	SNP	0.300769976187795
chr1:29228288	1	29228288	0.000211175116961	SNP	0.215362905671007
chr1:29228290	1	29228290	0.00037055684231	SNP	0.252015580520187
chr1:29730923	1	29730923	0.000849991204193	SNP	0.322292591111742
chr1:29736977	1	29736977	0.000340345499399	SNP	0.245123546439492
chr1:29811896	1	29811896	0.000789570457699	SNP	0.316086203189584
chr1:29811904	1	29811904	0.00093261372768	SNP	0.32916732055185
chr1:29812726	1	29812726	0.000781070069381	SNP	0.315137267288939
chr1:29816823	1	29816823	1.13357086204e-05	SNP	0.0612832191385684
chr1:29818630	1	29818630	3.61072186597e-05	SNP	0.107620792625617
chr1:29838375	1	29838375	2.44184584595e-05	SNP	0.0900841802038225
chr1:29838376	1	29838376	2.21088623461e-05	SNP	0.086184046253952
chr1:29848640	1	29848640	7.03039158829e-05	SNP	0.140395236152505
chr1:29848675	1	29848675	0.000202303355028	SNP	0.212861501683189
chr1:29848725	1	29848725	0.000198725036417	SNP	0.211640457074184
chr1:29848729	1	29848729	0.000198433014538	SNP	0.211505464197846
chr1:29848730	1	29848730	0.000169478094603	SNP	0.20227531467791
chr1:29848733	1	29848733	0.000892726345528	SNP	0.326109580989495
chr1:29848797	1	29848797	7.08621855734e-05	SNP	0.140878985987693
chr1:29848851	1	29848851	7.5984197216e-05	SNP	0.145451453475808
chr1:29848875	1	29848875	0.000447555794827	SNP	0.268923698923246
chr1:29848884	1	29848884	7.2267805909e-05	SNP	0.141824961503583
chr1:29849133	1	29849133	0.000520266350311	SNP	0.281511447759198
chr1:29850714	1	29850714	0.000109540397036	SNP	0.169045995393407
chr1:29853926	1	29853926	0.000925701002871	SNP	0.328649089612194
chr1:30013751	1	30013751	0.000396414535981	SNP	0.256572409638694
chr1:30260898	1	30260898	0.00066225969269	SNP	0.302213783085899
chr1:30328930	1	30328930	2.863849782e-05	SNP	0.0964920215820256
chr1:30472207	1	30472207	0.000269085731475	SNP	0.228797123379464
chr1:30863257	1	30863257	0.000881100579285	SNP	0.325093634306262
chr1:30863278	1	30863278	0.000866243372188	SNP	0.323712069998881
chr1:30920126	1	30920126	0.00080110019936	SNP	0.317128109027532
chr1:30920257	1	30920257	0.00025806013836	SNP	0.225370169672842
chr1:30920315	1	30920315	0.000918023480218	SNP	0.328018502625436
chr1:31524790	1	31524790	0.00014014433741	SNP	0.188046057365258
chr1:32071192	1	32071192	0.000947408553002	SNP	0.329972736895899
chr1:32165759	1	32165759	0.000932585652152	SNP	0.32916732055185
chr1:33321082	1	33321082	0.000937121910977	SNP	0.329390908014399
chr1:33752207	1	33752207	0.00042857600775	SNP	0.264325613035074
chr1:34050453	1	34050453	8.48773625098e-05	SNP	0.1519210513641
chr1:34098591	1	34098591	0.000956784679209	SNP	0.330373516963172
chr1:34104256	1	34104256	0.000717528816991	SNP	0.308387464500242
chr1:34726226	1	34726226	0.00023020184457	SNP	0.219199477958375
chr1:34874070	1	34874070	0.000731533621366	SNP	0.309848038547669
chr1:35304534	1	35304534	0.000638076155349	SNP	0.298714873257371
chr1:35304694	1	35304694	0.000820691825924	SNP	0.318691158130159
chr1:35304911	1	35304911	0.000576548786732	SNP	0.28954932756035
chr1:35305645	1	35305645	0.000626437577784	SNP	0.296777532486406
chr1:35306283	1	35306283	0.000599021684369	SNP	0.292398155619157
chr1:35306446	1	35306446	0.000423475298492	SNP	0.263278184695021
chr1:35306502	1	35306502	0.000584579973492	SNP	0.290617100783271
chr1:35306597	1	35306597	7.24814997493e-05	SNP	0.141963496091897
chr1:35307430	1	35307430	0.000585398177953	SNP	0.290675360070144
chr1:35307529	1	35307529	0.000589139434321	SNP	0.291022671504124
chr1:35307687	1	35307687	0.00051679810359	SNP	0.280886818022173
chr1:35308440	1	35308440	0.000553197244648	SNP	0.286422461309653
chr1:35308499	1	35308499	0.000598533118344	SNP	0.292398155619157
chr1:35308738	1	35308738	0.000627611907803	SNP	0.297030136810477
chr1:35309299	1	35309299	0.000500044884756	SNP	0.278491514588368
chr1:35309594	1	35309594	0.000581515932869	SNP	0.290255276146341
chr1:35316922	1	35316922	0.000385329789094	SNP	0.254735711526757
chr1:35338868	1	35338868	0.000479544352542	SNP	0.274743034648257
chr1:35339015	1	35339015	0.000483834694	SNP	0.27535156832237
chr1:35365504	1	35365504	0.000444138452373	SNP	0.267952293668894
chr1:35365513	1	35365513	0.000454994467177	SNP	0.26996455940016
chr1:35366056	1	35366056	0.000430567296064	SNP	0.264641850988153
chr1:35366644	1	35366644	0.000445004095951	SNP	0.268205497289496
chr1:35367625	1	35367625	0.000401543015343	SNP	0.257961215975936
chr1:35377196	1	35377196	0.000417181266103	SNP	0.261751104820716
chr1:35377211	1	35377211	0.000180837175619	SNP	0.206044872623005
chr1:35568340	1	35568340	0.000625179558683	SNP	0.296623694987937
chr1:35785225	1	35785225	0.000629638824461	SNP	0.297376368778635
chr1:36242231	1	36242231	2.38392418806e-05	SNP	0.0890286469777144
chr1:36564160	1	36564160	0.000978924288904	SNP	0.330590756964617
chr1:36564163	1	36564163	0.000309852458384	SNP	0.237297268703896
chr1:36565681	1	36565681	0.000367631211155	SNP	0.251628865509726
chr1:36743964	1	36743964	0.000112350951053	SNP	0.170945676851446
chr1:36743974	1	36743974	2.51323888301e-05	SNP	0.0911193765765946
chr1:36821227	1	36821227	0.00044905594267	SNP	0.269200060129948
chr1:37167278	1	37167278	0.000980111751471	SNP	0.330605090742406
chr1:37171663	1	37171663	0.000456194012499	SNP	0.270136886848358
chr1:37353987	1	37353987	0.000116078364235	SNP	0.172947668210023
chr1:37381090	1	37381090	0.000539860756885	SNP	0.284899297098936
chr1:37392215	1	37392215	0.000438205104387	SNP	0.266273831492428
chr1:37609903	1	37609903	0.0001673738574	SNP	0.201547413888125
chr1:37609983	1	37609983	0.000235148979378	SNP	0.220170697945934
chr1:37610075	1	37610075	9.24453553309e-05	SNP	0.156012663589093
chr1:37610101	1	37610101	9.60749832889e-05	SNP	0.159354693806767
chr1:37610432	1	37610432	8.56974714106e-05	SNP	0.152519127702717
chr1:37610801	1	37610801	8.14530443874e-05	SNP	0.149640021691695
chr1:37610819	1	37610819	9.6373034238e-05	SNP	0.159520339319714
chr1:37611669	1	37611669	0.000212857296811	SNP	0.215500044757897
chr1:37611834	1	37611834	3.76622769394e-05	SNP	0.108953481289483
chr1:37612258	1	37612258	6.54869488037e-05	SNP	0.136097984060493
chr1:37612765	1	37612765	3.21382844033e-05	SNP	0.101321337681062
chr1:37612930	1	37612930	3.75270941793e-05	SNP	0.108907927097277
chr1:37613263	1	37613263	0.000118235806788	SNP	0.17441574817556
chr1:37614268	1	37614268	3.68161343617e-05	SNP	0.108517645133903
chr1:37614856	1	37614856	3.08695230355e-05	SNP	0.0998205690237553
chr1:37615056	1	37615056	2.76375364142e-06	SNP	0.0262380145461468
chr1:37615722	1	37615722	0.000458869718171	SNP	0.27062044960243
chr1:37625143	1	37625143	0.000995481095034	SNP	0.331212554155084
chr1:37703701	1	37703701	0.000859980402628	SNP	0.323318775432198
chr1:37793030	1	37793030	0.000814177978956	SNP	0.318277527341949
chr1:37793061	1	37793061	0.000148199725385	SNP	0.192669565291717
chr1:37793145	1	37793145	0.000149728651977	SNP	0.19332977270308
chr1:37794094	1	37794094	0.000502494950054	SNP	0.278969360262087
chr1:38202771	1	38202771	0.000227109527219	SNP	0.21862597438449
chr1:38203587	1	38203587	0.000502885025263	SNP	0.278969360262087
chr1:38208467	1	38208467	0.000158288003334	SNP	0.197623778700029
chr1:38208516	1	38208516	0.000147395604307	SNP	0.192411998132041
chr1:38248861	1	38248861	0.000676496576415	SNP	0.303761915548483
chr1:38354053	1	38354053	0.000597023036935	SNP	0.292166620923857
chr1:38354243	1	38354243	0.000679292831633	SNP	0.303885478415634
chr1:38355477	1	38355477	0.000535355329453	SNP	0.283876603372372
chr1:38356712	1	38356712	0.000944163160004	SNP	0.329771530150576
chr1:38452741	1	38452741	0.000733216859632	SNP	0.309930926157903
chr1:38454366	1	38454366	0.000677692280328	SNP	0.303771749799134
chr1:38454368	1	38454368	0.000720876111965	SNP	0.308765166356196
chr1:38467402	1	38467402	0.000579555035081	SNP	0.289955245683868
chr1:38740910	1	38740910	6.40991594397e-05	SNP	0.134910890370411
chr1:38740917	1	38740917	7.65277410756e-05	SNP	0.145856949073521
chr1:38740919	1	38740919	6.49371460051e-05	SNP	0.135573933050143
chr1:39004675	1	39004675	0.000651773670515	SNP	0.300947277733705
chr1:39004702	1	39004702	0.000397653560677	SNP	0.257036580524935
chr1:39010886	1	39010886	0.000574684870852	SNP	0.289347420269192
chr1:39010947	1	39010947	0.000507723037352	SNP	0.279713869179907
chr1:39011026	1	39011026	0.000502333815601	SNP	0.278969360262087
chr1:39011184	1	39011184	0.000712660438096	SNP	0.307697941975281
chr1:39011269	1	39011269	0.000785128544556	SNP	0.315598453457468
chr1:39011656	1	39011656	0.000302808427692	SNP	0.235360084515559
chr1:39012020	1	39012020	4.83195069843e-05	SNP	0.120727554989953
chr1:39012063	1	39012063	0.000147762134381	SNP	0.192411998132041
chr1:39012590	1	39012590	0.000179429380629	SNP	0.205891991403044
chr1:39013096	1	39013096	3.38009266242e-05	SNP	0.103974742163746
chr1:39013101	1	39013101	2.9120259248e-05	SNP	0.0971040249554834
chr1:39014079	1	39014079	0.000465148919091	SNP	0.271945448062416
chr1:39014084	1	39014084	0.000470676792027	SNP	0.27313108317423
chr1:39014104	1	39014104	0.000814625399698	SNP	0.318277527341949
chr1:39014109	1	39014109	0.000859843390533	SNP	0.323318775432198
chr1:39014178	1	39014178	0.00091767904229	SNP	0.328018502625436
chr1:39014335	1	39014335	0.00096962134442	SNP	0.330373516963172
chr1:39014513	1	39014513	0.000819025225183	SNP	0.31857894972623
chr1:39014853	1	39014853	0.000698267307095	SNP	0.305828178246268
chr1:39014873	1	39014873	0.000702694546425	SNP	0.306485485066671
chr1:39014875	1	39014875	0.000623661348354	SNP	0.296500012231835
chr1:39014985	1	39014985	0.000531465068283	SNP	0.283054620917055
chr1:39015097	1	39015097	0.000878512742368	SNP	0.32483054239822
chr1:39015138	1	39015138	0.000154559701895	SNP	0.195554449874173
chr1:39016556	1	39016556	0.000699944367694	SNP	0.306144016108332
chr1:39016734	1	39016734	0.000929162325431	SNP	0.328949653235932
chr1:39016776	1	39016776	0.000967466455361	SNP	0.330373516963172
chr1:39016795	1	39016795	0.000439904126595	SNP	0.266566977324691
chr1:39016845	1	39016845	0.000797722404672	SNP	0.316592025835966
chr1:39016920	1	39016920	0.000956499629189	SNP	0.330373516963172
chr1:39016951	1	39016951	0.000938928211441	SNP	0.329413793753962
chr1:39016991	1	39016991	0.00093341484306	SNP	0.32918037476069
chr1:39016996	1	39016996	0.000990101684893	SNP	0.330904465358452
chr1:39382695	1	39382695	0.000997600935491	SNP	0.331335443349085
chr1:39400286	1	39400286	0.000736726364268	SNP	0.310405596059024
chr1:39479373	1	39479373	0.000524779257632	SNP	0.282189097050133
chr1:39630358	1	39630358	7.78949609563e-05	SNP	0.146826880721879
chr1:39630412	1	39630412	3.59114812821e-05	SNP	0.107144685519861
chr1:39630429	1	39630429	3.89446014609e-05	SNP	0.110629482651867
chr1:39630443	1	39630443	8.52732162497e-05	SNP	0.152148199301698
chr1:39630447	1	39630447	3.59031835877e-05	SNP	0.107144685519861
chr1:39630785	1	39630785	0.00057096498632	SNP	0.28913769113898
chr1:39630814	1	39630814	0.000579685615675	SNP	0.289960083826103
chr1:39630907	1	39630907	0.000252014945377	SNP	0.22407889335168
chr1:39630979	1	39630979	0.000239387945333	SNP	0.221356076162223
chr1:39631013	1	39631013	0.000286515090267	SNP	0.232273748484593
chr1:39631217	1	39631217	0.000285328357275	SNP	0.232199752435423
chr1:39631339	1	39631339	7.83754195899e-05	SNP	0.147256651633058
chr1:39631343	1	39631343	8.31874539139e-05	SNP	0.150680762740896
chr1:39631353	1	39631353	0.00025611312331	SNP	0.224947146136968
chr1:39631372	1	39631372	4.98234813169e-05	SNP	0.12132694570219
chr1:39631654	1	39631654	5.51944563813e-05	SNP	0.126630534731593
chr1:39631663	1	39631663	6.42239983015e-05	SNP	0.134910890370411
chr1:39631676	1	39631676	5.81281674342e-05	SNP	0.128861314318078
chr1:39631694	1	39631694	5.14499145678e-05	SNP	0.123147085363998
chr1:39632895	1	39632895	3.95767882232e-05	SNP	0.111817036880531
chr1:39632932	1	39632932	0.000139364615503	SNP	0.187601854515673
chr1:39632938	1	39632938	2.47130624976e-05	SNP	0.0904661777254164
chr1:39632948	1	39632948	0.000427212990913	SNP	0.264222046071594
chr1:39633072	1	39633072	1.65230791074e-05	SNP	0.0742258738241458
chr1:39633121	1	39633121	9.40813097965e-08	SNP	0.00661466335320763
chr1:39633125	1	39633125	4.55282454876e-05	SNP	0.118072495262651
chr1:39633175	1	39633175	0.000812562130772	SNP	0.318265048327102
chr1:39633176	1	39633176	0.000896977295043	SNP	0.326392085747653
chr1:39633212	1	39633212	4.77752781188e-05	SNP	0.120000807677442
chr1:39633256	1	39633256	6.38809548513e-05	SNP	0.134882789308704
chr1:39633287	1	39633287	6.72770613023e-05	SNP	0.138251979642625
chr1:39633293	1	39633293	6.63921666115e-05	SNP	0.137120718464655
chr1:39633400	1	39633400	5.37215512391e-05	SNP	0.125495841829971
chr1:39633480	1	39633480	7.25191246595e-05	SNP	0.141990466120358
chr1:39634176	1	39634176	0.000553229012398	SNP	0.286422461309653
chr1:39634208	1	39634208	0.000509644877407	SNP	0.279869521806863
chr1:39968604	1	39968604	0.000581440905665	SNP	0.290255276146341
chr1:40034582	1	40034582	0.000919305309668	SNP	0.328018502625436
chr1:40039379	1	40039379	0.00015371829277	SNP	0.195491763231952
chr1:40266378	1	40266378	0.000910471748012	SNP	0.327615729738676
chr1:40293376	1	40293376	0.000636664579664	SNP	0.298538664435179
chr1:40294434	1	40294434	0.000625185261831	SNP	0.296623694987937
chr1:40350960	1	40350960	0.000459795341362	SNP	0.270810493101378
chr1:40350980	1	40350980	0.00052669452037	SNP	0.282459227498524
chr1:40351013	1	40351013	0.000525298599565	SNP	0.282189097050133
chr1:40351032	1	40351032	0.000454387220809	SNP	0.269896331559432
chr1:40351155	1	40351155	0.000708420339941	SNP	0.307083750404588
chr1:40351872	1	40351872	0.000592844448443	SNP	0.291656389889001
chr1:40352070	1	40352070	0.0001239148797	SNP	0.178286374619504
chr1:40352074	1	40352074	3.98766807719e-07	SNP	0.00896657963488833
chr1:40496307	1	40496307	0.00025850947922	SNP	0.225370169672842
chr1:40672293	1	40672293	0.00065826943168	SNP	0.301676598954009
chr1:40719752	1	40719752	0.000787765491718	SNP	0.315895195371317
chr1:41312897	1	41312897	0.000911737435929	SNP	0.327668608992054
chr1:41592429	1	41592429	1.29471843796e-05	SNP	0.0655869871575125
chr1:41592456	1	41592456	2.75684862711e-05	SNP	0.094578768885783
chr1:41592581	1	41592581	1.86872623462e-05	SNP	0.0784293931435209
chr1:41593002	1	41593002	1.18881910118e-05	SNP	0.0628311626014899
chr1:41593012	1	41593012	1.23894427171e-05	SNP	0.0643269227170975
chr1:41593088	1	41593088	3.09075913326e-05	SNP	0.0998205690237553
chr1:41593439	1	41593439	0.000159159353407	SNP	0.197942789854831
chr1:41593811	1	41593811	0.000825408979017	SNP	0.31904863075766
chr1:41800890	1	41800890	0.000957973216311	SNP	0.330373516963172
chr1:41801128	1	41801128	0.000957410027399	SNP	0.330373516963172
chr1:41802943	1	41802943	0.000716190688721	SNP	0.308316700034754
chr1:41803424	1	41803424	0.000711856634694	SNP	0.307663331376787
chr1:41804190	1	41804190	0.000611542297425	SNP	0.29431974785297
chr1:41807555	1	41807555	0.000338897136909	SNP	0.24478047353232
chr1:41808575	1	41808575	0.000435729962076	SNP	0.265731472888022
chr1:41808598	1	41808598	0.000421471356917	SNP	0.262749450875486
chr1:41808867	1	41808867	0.000260276283199	SNP	0.225825919647535
chr1:41810286	1	41810286	0.000571268646812	SNP	0.28913769113898
chr1:41810426	1	41810426	0.000612951242997	SNP	0.294703640368557
chr1:42011238	1	42011238	0.000283613977798	SNP	0.231995276143824
chr1:42011299	1	42011299	0.000645595002112	SNP	0.299885257047144
chr1:42011313	1	42011313	0.000385421304076	SNP	0.254735711526757
chr1:42011450	1	42011450	0.000576695184933	SNP	0.28954932756035
chr1:42011765	1	42011765	0.000577732652975	SNP	0.289584504846861
chr1:42012002	1	42012002	0.000649786687558	SNP	0.30061280613945
chr1:42012136	1	42012136	0.000656735656409	SNP	0.301494795016485
chr1:42012200	1	42012200	0.000412943388815	SNP	0.260791798581258
chr1:42014566	1	42014566	0.000657063039149	SNP	0.301564880326558
chr1:42015967	1	42015967	0.000591652920519	SNP	0.291455632266097
chr1:42016183	1	42016183	0.000215180143335	SNP	0.215950634096087
chr1:42016215	1	42016215	0.000141968524565	SNP	0.18903935276091
chr1:42016450	1	42016450	0.000231549994649	SNP	0.219496830566374
chr1:42016566	1	42016566	0.000965856474221	SNP	0.330373516963172
chr1:42016567	1	42016567	0.000281729504268	SNP	0.23156450163311
chr1:42258691	1	42258691	0.000667316847791	SNP	0.302721497695653
chr1:42329139	1	42329139	0.000143732749718	SNP	0.190033627495162
chr1:42400506	1	42400506	0.000933344548847	SNP	0.329175087835244
chr1:42435594	1	42435594	0.000248557831804	SNP	0.223717939430852
chr1:42440426	1	42440426	0.000953685181742	SNP	0.330331611963256
chr1:42442509	1	42442509	0.000339973602385	SNP	0.245087150385314
chr1:42442853	1	42442853	0.000128587793438	SNP	0.180964125337302
chr1:42443052	1	42443052	0.000519151506953	SNP	0.281277335544457
chr1:42443085	1	42443085	0.000686496905088	SNP	0.304633806319273
chr1:42444199	1	42444199	0.000690781347143	SNP	0.304954593080653
chr1:42444223	1	42444223	0.000729708406983	SNP	0.309808705276206
chr1:42445400	1	42445400	0.000988038602835	SNP	0.330904465358452
chr1:42445928	1	42445928	0.000901572839402	SNP	0.326972118909447
chr1:42446273	1	42446273	0.000878966530692	SNP	0.324870522159924
chr1:42446658	1	42446658	0.000184721516882	SNP	0.207184183266852
chr1:42447640	1	42447640	2.13558429968e-05	SNP	0.0845860949396549
chr1:42447678	1	42447678	0.000546168974481	SNP	0.285677152469683
chr1:42447813	1	42447813	7.58788444326e-05	SNP	0.145451453475808
chr1:42448479	1	42448479	0.000587437721128	SNP	0.290749430895334
chr1:42448828	1	42448828	0.000760129315346	SNP	0.312830660000493
chr1:42448865	1	42448865	0.000704223629861	SNP	0.306719413582349
chr1:42449097	1	42449097	0.000758001916781	SNP	0.312491497567537
chr1:42450394	1	42450394	2.61139951129e-05	SNP	0.0926076792031702
chr1:42450584	1	42450584	0.000555496758095	SNP	0.286769154979454
chr1:42450879	1	42450879	0.000783958355319	SNP	0.3154646218382
chr1:42451116	1	42451116	0.000566795624382	SNP	0.288521969736728
chr1:42451716	1	42451716	0.000723676453949	SNP	0.308960223866919
chr1:42452916	1	42452916	1.29186183722e-05	SNP	0.0655089614578472
chr1:42453867	1	42453867	3.15686747727e-06	SNP	0.0285568744715853
chr1:42454460	1	42454460	2.29299219493e-05	SNP	0.087393848342921
chr1:42455252	1	42455252	0.000198371700561	SNP	0.211491201116265
chr1:42455410	1	42455410	0.000487707254992	SNP	0.275631330073283
chr1:42456813	1	42456813	0.000251880048717	SNP	0.224069607761938
chr1:42457091	1	42457091	0.000786623580552	SNP	0.315746623019547
chr1:42457207	1	42457207	0.000476271493835	SNP	0.274110823486464
chr1:42501893	1	42501893	0.000172748351341	SNP	0.202916690612161
chr1:42501894	1	42501894	0.000167739993397	SNP	0.201681489723642
chr1:42501941	1	42501941	0.000182418238325	SNP	0.206641776179557
chr1:43153962	1	43153962	0.000641452629706	SNP	0.299226937400354
chr1:43196623	1	43196623	0.000146184705137	SNP	0.191663109552025
chr1:43213395	1	43213395	0.000647740977848	SNP	0.300162957555831
chr1:43214339	1	43214339	0.000164244627711	SNP	0.200168499204062
chr1:43242586	1	43242586	0.000353782810366	SNP	0.248501195872609
chr1:43324599	1	43324599	0.000149131394747	SNP	0.193180719406899
chr1:43324670	1	43324670	0.000154528336301	SNP	0.195554449874173
chr1:43324802	1	43324802	0.000686387259741	SNP	0.304633806319273
chr1:43324831	1	43324831	9.51772775817e-05	SNP	0.15855519540472
chr1:43325137	1	43325137	0.000116996573387	SNP	0.17365804451006
chr1:43325138	1	43325138	0.000118645714848	SNP	0.174890394702753
chr1:43325212	1	43325212	0.0001056338676	SNP	0.166247857240862
chr1:43636365	1	43636365	0.000893466410825	SNP	0.326164618346934
chr1:43636433	1	43636433	0.000748560275169	SNP	0.311515637739712
chr1:43638767	1	43638767	0.000895320392058	SNP	0.326222074923477
chr1:43683531	1	43683531	0.000305686850271	SNP	0.236209344488706
chr1:43979135	1	43979135	0.000192974516085	SNP	0.209833769583163
chr1:43986157	1	43986157	0.000385694026182	SNP	0.254735711526757
chr1:43996942	1	43996942	0.000975708939149	SNP	0.330512641233886
chr1:43997207	1	43997207	0.000753747201493	SNP	0.312211689726729
chr1:43998049	1	43998049	6.76615215213e-05	SNP	0.138452009048564
chr1:43998958	1	43998958	2.98384346704e-05	SNP	0.0982330945062155
chr1:43999183	1	43999183	0.000163881072061	SNP	0.199958360568648
chr1:43999307	1	43999307	5.78697409108e-05	SNP	0.128823249692962
chr1:43999342	1	43999342	1.68940947783e-05	SNP	0.074833846322634
chr1:43999508	1	43999508	2.44313940285e-05	SNP	0.0900841802038225
chr1:43999524	1	43999524	2.57263072137e-05	SNP	0.0923020359679036
chr1:43999534	1	43999534	1.69303367962e-05	SNP	0.074833846322634
chr1:43999581	1	43999581	3.21149954347e-05	SNP	0.101301570790277
chr1:43999585	1	43999585	7.40872896844e-05	SNP	0.143549839482163
chr1:43999641	1	43999641	3.49178887172e-05	SNP	0.105376681579984
chr1:43999656	1	43999656	4.23461453649e-05	SNP	0.115169360018487
chr1:43999672	1	43999672	3.48608231892e-05	SNP	0.105352478380907
chr1:43999741	1	43999741	0.000148952399343	SNP	0.193072219996905
chr1:44000189	1	44000189	2.35224887757e-05	SNP	0.0884951413316182
chr1:44000347	1	44000347	0.000342676988015	SNP	0.24552796475818
chr1:44000552	1	44000552	0.000762124576097	SNP	0.312980964568365
chr1:44000613	1	44000613	0.000728538458218	SNP	0.309708290035433
chr1:44005431	1	44005431	0.000560660693373	SNP	0.287663591374918
chr1:44006683	1	44006683	0.000560184658237	SNP	0.287582883996447
chr1:44008282	1	44008282	0.00071329032478	SNP	0.307820167658093
chr1:44008500	1	44008500	0.000720942106643	SNP	0.308765166356196
chr1:44008506	1	44008506	0.00091743459145	SNP	0.328018502625436
chr1:44027772	1	44027772	0.00011066342415	SNP	0.169627437357316
chr1:44029829	1	44029829	0.000312064596208	SNP	0.237894779193048
chr1:44034388	1	44034388	0.000973061325658	SNP	0.330398837755311
chr1:44035342	1	44035342	0.000903545808182	SNP	0.327335288536567
chr1:44035645	1	44035645	0.000972839203648	SNP	0.330389028088199
chr1:44035708	1	44035708	0.000956978084443	SNP	0.330373516963172
chr1:44036360	1	44036360	0.000966673110515	SNP	0.330373516963172
chr1:44036440	1	44036440	0.000980393761403	SNP	0.330630054294552
chr1:44041503	1	44041503	0.000154199065959	SNP	0.195508319721815
chr1:44041891	1	44041891	5.91832305272e-05	SNP	0.130089437148371
chr1:44041908	1	44041908	5.91998717883e-05	SNP	0.130089437148371
chr1:44041943	1	44041943	8.64366301048e-05	SNP	0.152800210655119
chr1:44041962	1	44041962	7.81231186545e-05	SNP	0.147014643506388
chr1:44042056	1	44042056	3.97110169152e-05	SNP	0.111817036880531
chr1:44042897	1	44042897	0.000453021962053	SNP	0.269813041902562
chr1:44042909	1	44042909	0.00046241561269	SNP	0.271360279920249
chr1:44209285	1	44209285	0.000567410309446	SNP	0.288589305141069
chr1:44576057	1	44576057	0.000133076648113	SNP	0.183996225025361
chr1:44576312	1	44576312	0.000873670188845	SNP	0.324496418076199
chr1:44592520	1	44592520	2.9055576769e-05	SNP	0.0969970157603939
chr1:44592732	1	44592732	0.000558558488633	SNP	0.287352852437807
chr1:44609706	1	44609706	0.000395596558913	SNP	0.256450232249154
chr1:44875832	1	44875832	0.000453136258039	SNP	0.269813041902562
chr1:45205596	1	45205596	6.94265532227e-06	SNP	0.0476841087525607
chr1:45205735	1	45205735	9.80860601687e-06	SNP	0.0569125547782543
chr1:45205930	1	45205930	0.00010686444552	SNP	0.166889864374436
chr1:45205940	1	45205940	4.07274712035e-05	SNP	0.11306882509977
chr1:45446068	1	45446068	0.000632856243177	SNP	0.298056893648347
chr1:45570259	1	45570259	0.000907350561239	SNP	0.327615729738676
chr1:45570450	1	45570450	0.000919766843185	SNP	0.328018502625436
chr1:45614667	1	45614667	1.49570287327e-05	SNP	0.0708256005034527
chr1:45614813	1	45614813	0.000849350923663	SNP	0.322256815903573
chr1:45614890	1	45614890	0.000385180251862	SNP	0.254735711526757
chr1:45614895	1	45614895	2.25349058385e-06	SNP	0.0229679966307253
chr1:45615086	1	45615086	0.000596571764074	SNP	0.292166620923857
chr1:45621194	1	45621194	0.000326172080049	SNP	0.241095850144457
chr1:45621965	1	45621965	0.000831503655607	SNP	0.319843745200338
chr1:45636964	1	45636964	0.000881964340144	SNP	0.325157062749192
chr1:45663905	1	45663905	0.000183761013324	SNP	0.207039391002197
chr1:45669200	1	45669200	0.000419283314597	SNP	0.262205679620393
chr1:45670257	1	45670257	0.000863347091524	SNP	0.323396608771034
chr1:45860271	1	45860271	0.000853721650314	SNP	0.322556404386191
chr1:45901085	1	45901085	0.000263973699709	SNP	0.227155417440335
chr1:45925258	1	45925258	0.00062818127384	SNP	0.297082776168567
chr1:45925331	1	45925331	0.000787516811751	SNP	0.315890175079847
chr1:45925347	1	45925347	0.000634828380162	SNP	0.29830968928118
chr1:45967509	1	45967509	0.000337824357602	SNP	0.244633300128649
chr1:45967732	1	45967732	0.000551304035692	SNP	0.28629470669775
chr1:46185382	1	46185382	0.000651539964982	SNP	0.300862706481347
chr1:46229679	1	46229679	0.000293852956892	SNP	0.23336964548573
chr1:46280539	1	46280539	0.00017168297231	SNP	0.20284695995558
chr1:46359494	1	46359494	0.00089975814364	SNP	0.326818436176562
chr1:46387985	1	46387985	0.000955094127339	SNP	0.330359486427448
chr1:46622162	1	46622162	0.000660577995154	SNP	0.302013732555608
chr1:47033442	1	47033442	0.000759566955304	SNP	0.312738731258313
chr1:47166076	1	47166076	0.000158126087532	SNP	0.197524438378428
chr1:47193989	1	47193989	0.000567461453906	SNP	0.288590658066737
chr1:47197974	1	47197974	0.000220423255151	SNP	0.217138300742011
chr1:47202580	1	47202580	0.000714121403662	SNP	0.30785976978119
chr1:47202598	1	47202598	6.84868803292e-05	SNP	0.139015044901187
chr1:47249322	1	47249322	0.000426128735663	SNP	0.263900401936722
chr1:47249323	1	47249323	0.000471872699637	SNP	0.273147047935816
chr1:47266737	1	47266737	2.40695796745e-06	SNP	0.0241598385688039
chr1:47270357	1	47270357	0.000595755842542	SNP	0.29207478535085
chr1:47271648	1	47271648	0.000407535573815	SNP	0.259519846045496
chr1:47272064	1	47272064	0.000353849129732	SNP	0.248518452201606
chr1:47272348	1	47272348	0.000413292780702	SNP	0.260843662509525
chr1:47272675	1	47272675	0.000300688655671	SNP	0.23514972164532
chr1:47272825	1	47272825	0.000432444280474	SNP	0.265227675037383
chr1:47273422	1	47273422	0.00032077420069	SNP	0.239835107544448
chr1:47275229	1	47275229	0.000299250839607	SNP	0.234742014873953
chr1:47355914	1	47355914	0.000270923148884	SNP	0.229145189873829
chr1:47484052	1	47484052	0.000905547304474	SNP	0.327529967851695
chr1:47540781	1	47540781	0.000787758124304	SNP	0.315895195371317
chr1:47620658	1	47620658	0.000262691325101	SNP	0.226707412620734
chr1:47725523	1	47725523	0.000591016935769	SNP	0.291286981262803
chr1:47831942	1	47831942	0.000890688675754	SNP	0.32596074244219
chr1:47856656	1	47856656	0.00097817868185	SNP	0.330590756964617
chr1:47870097	1	47870097	0.00085859803351	SNP	0.323249973982542
chr1:47882710	1	47882710	9.59851106973e-05	SNP	0.159354693806767
chr1:47908060	1	47908060	0.000851307515294	SNP	0.322473827687882
chr1:48049572	1	48049572	0.000867972739556	SNP	0.323850025410681
chr1:48442504	1	48442504	1.45397538769e-05	SNP	0.0695691808657376
chr1:48442513	1	48442513	1.42887657367e-05	SNP	0.0690291669570862
chr1:48442514	1	48442514	1.437114287e-05	SNP	0.0691817106073735
chr1:48442804	1	48442804	0.000124854373595	SNP	0.179051781915238
chr1:48443589	1	48443589	1.51105800917e-06	SNP	0.0173313064198327
chr1:48443853	1	48443853	2.50612500788e-05	SNP	0.0910131177457512
chr1:48444102	1	48444102	3.09623253554e-05	SNP	0.0998459740631173
chr1:48445553	1	48445553	3.1352467983e-05	SNP	0.100116587966592
chr1:48447213	1	48447213	3.11364886373e-05	SNP	0.0998459740631173
chr1:48448183	1	48448183	1.61431304258e-06	SNP	0.0181297619275986
chr1:48449438	1	48449438	9.68640095224e-07	SNP	0.0135342145879714
chr1:48449851	1	48449851	3.17306792988e-05	SNP	0.100815272710512
chr1:48450100	1	48450100	4.94740031777e-06	SNP	0.0392861290187773
chr1:48450914	1	48450914	9.38288607127e-06	SNP	0.0555160652487057
chr1:48451224	1	48451224	1.55355523382e-06	SNP	0.0176471926417692
chr1:48451592	1	48451592	1.75297528656e-06	SNP	0.0192752044290285
chr1:48451894	1	48451894	2.69166512602e-05	SNP	0.0938022760814163
chr1:48452736	1	48452736	2.2791835208e-05	SNP	0.0873301178421205
chr1:48453157	1	48453157	3.76806018892e-05	SNP	0.108953481289483
chr1:48453782	1	48453782	5.15770968143e-05	SNP	0.123326416848622
chr1:48454026	1	48454026	0.000238798254568	SNP	0.221192624708227
chr1:48509061	1	48509061	0.000755000239321	SNP	0.312306089819773
chr1:48509062	1	48509062	0.000797664084769	SNP	0.316592025835966
chr1:48941431	1	48941431	0.000814415893084	SNP	0.318277527341949
chr1:48966327	1	48966327	0.000740555437326	SNP	0.310748077166232
chr1:48967734	1	48967734	0.00094991244298	SNP	0.330077689504798
chr1:48967792	1	48967792	0.00094424784799	SNP	0.329776857242061
chr1:48967800	1	48967800	0.000548604849283	SNP	0.286114613360352
chr1:48967812	1	48967812	8.15450171239e-05	SNP	0.14976095899121
chr1:48967817	1	48967817	1.47546234348e-06	SNP	0.0171194962046167
chr1:48967820	1	48967820	0.000959283726551	SNP	0.330373516963172
chr1:49013434	1	49013434	0.000504670157706	SNP	0.279164607054708
chr1:49013547	1	49013547	0.000558242230312	SNP	0.287337559810064
chr1:49013609	1	49013609	0.000680305641718	SNP	0.303885478415634
chr1:49015884	1	49015884	0.000315674847097	SNP	0.238918918121635
chr1:49015990	1	49015990	0.000964684122246	SNP	0.330373516963172
chr1:49435133	1	49435133	7.96236553345e-05	SNP	0.148291260124299
chr1:49435975	1	49435975	8.10054034351e-06	SNP	0.0519013304118761
chr1:49437704	1	49437704	0.000966445964629	SNP	0.330373516963172
chr1:49447736	1	49447736	0.000591375007592	SNP	0.29136835970539
chr1:49654305	1	49654305	0.000160626336562	SNP	0.198553418454409
chr1:49721332	1	49721332	0.00046967231226	SNP	0.272893663358689
chr1:49721557	1	49721557	0.000394566694286	SNP	0.256068537189711
chr1:49779143	1	49779143	2.09102823615e-05	SNP	0.0834761612022587
chr1:49780270	1	49780270	0.00097019940792	SNP	0.330373516963172
chr1:49780289	1	49780289	0.000968894778307	SNP	0.330373516963172
chr1:49788274	1	49788274	0.000667353856895	SNP	0.302721497695653
chr1:49801076	1	49801076	3.9899351055e-05	SNP	0.112182211095273
chr1:49801098	1	49801098	0.000189416217751	SNP	0.208156608073937
chr1:49801389	1	49801389	0.000244838389653	SNP	0.222731809705517
chr1:50108795	1	50108795	0.00086488100037	SNP	0.323410051415714
chr1:50138619	1	50138619	0.000431838518319	SNP	0.265072208596837
chr1:50139170	1	50139170	0.000224016275793	SNP	0.218141360902891
chr1:50139605	1	50139605	1.42732282676e-05	SNP	0.0690151400518722
chr1:50139610	1	50139610	0.000220876819534	SNP	0.217379493662797
chr1:50140821	1	50140821	0.000654115684942	SNP	0.301233906038722
chr1:50140832	1	50140832	0.00058891514413	SNP	0.291022671504124
chr1:50141634	1	50141634	0.00048382307243	SNP	0.27535156832237
chr1:50141635	1	50141635	8.09753400312e-06	SNP	0.0519013304118761
chr1:50522466	1	50522466	0.00013584384549	SNP	0.185711742220036
chr1:50522474	1	50522474	0.000126172462631	SNP	0.179963227074579
chr1:50522499	1	50522499	7.93863001261e-05	SNP	0.148163015163617
chr1:50522535	1	50522535	0.000223262179173	SNP	0.218141360902891
chr1:50522591	1	50522591	8.51985310968e-05	SNP	0.152148199301698
chr1:50522635	1	50522635	0.000143218317089	SNP	0.189604494438842
chr1:50522728	1	50522728	4.52699748092e-05	SNP	0.117981459755837
chr1:50522778	1	50522778	4.25592470206e-05	SNP	0.115343147535618
chr1:50522930	1	50522930	5.45189283446e-05	SNP	0.125876486614848
chr1:50522950	1	50522950	6.31350203305e-05	SNP	0.134068713523708
chr10:350042	10	350042	0.000416368511787	SNP	0.261509344886939
chr10:437777	10	437777	2.20163765168e-05	SNP	0.0861016366026466
chr10:455816	10	455816	0.000743763710528	SNP	0.310903092959213
chr10:456476	10	456476	8.79562296462e-05	SNP	0.153664902988145
chr10:456757	10	456757	1.95292513906e-06	SNP	0.0209824427273341
chr10:458286	10	458286	0.000516797485182	SNP	0.280886818022173
chr10:467839	10	467839	0.000361663847829	SNP	0.250095498728972
chr10:618862	10	618862	0.000146836887856	SNP	0.192033767218222
chr10:620668	10	620668	8.6648687135e-05	SNP	0.153011139296986
chr10:620931	10	620931	0.000735012925954	SNP	0.310237635324185
chr10:621366	10	621366	0.000700383286589	SNP	0.306240161067851
chr10:621377	10	621377	0.000695816710183	SNP	0.305647840752576
chr10:621478	10	621478	0.000688232491139	SNP	0.304765570411979
chr10:621482	10	621482	0.000601834716004	SNP	0.292970847444454
chr10:621719	10	621719	0.00062208944868	SNP	0.296201693038535
chr10:621737	10	621737	0.000153657713646	SNP	0.195491763231952
chr10:621820	10	621820	0.000422363257474	SNP	0.262998871072002
chr10:621822	10	621822	0.000485509354161	SNP	0.275558852498589
chr10:621923	10	621923	0.000442497342587	SNP	0.267447681493713
chr10:622731	10	622731	0.000520566069285	SNP	0.281511447759198
chr10:622867	10	622867	0.000989401441714	SNP	0.330904465358452
chr10:622920	10	622920	0.000990788299043	SNP	0.330904465358452
chr10:623195	10	623195	0.000394165467269	SNP	0.25604783132171
chr10:623499	10	623499	0.000861914765017	SNP	0.323366854714269
chr10:623500	10	623500	0.000930673104586	SNP	0.329110437738929
chr10:623541	10	623541	0.000773873929515	SNP	0.31459370554532
chr10:623553	10	623553	0.000336764257338	SNP	0.244572647838354
chr10:645775	10	645775	0.000391728511177	SNP	0.255440505935874
chr10:782030	10	782030	0.000425242039101	SNP	0.26371550313528
chr10:782036	10	782036	4.5213947623e-05	SNP	0.117981459755837
chr10:789292	10	789292	0.000964395019036	SNP	0.330373516963172
chr10:789892	10	789892	0.000913406155591	SNP	0.327716088929265
chr10:790093	10	790093	0.000499992013475	SNP	0.278491514588368
chr10:790342	10	790342	0.000924459967658	SNP	0.328438560462611
chr10:791094	10	791094	7.11617103297e-05	SNP	0.140887186190283
chr10:791098	10	791098	6.50855585771e-05	SNP	0.135699413142194
chr10:794923	10	794923	0.0001058484404	SNP	0.166424168012052
chr10:800320	10	800320	0.000118488108317	SNP	0.174744623980291
chr10:801258	10	801258	0.000659241232417	SNP	0.301768396390628
chr10:801610	10	801610	0.000542407884324	SNP	0.285282343215078
chr10:802429	10	802429	0.000168899660029	SNP	0.202192914365719
chr10:1284566	10	1284566	0.000115199481994	SNP	0.172275273917696
chr10:1284818	10	1284818	8.52101691567e-05	SNP	0.152148199301698
chr10:1284831	10	1284831	6.82617202964e-05	SNP	0.139004426011592
chr10:1284978	10	1284978	7.11982160758e-05	SNP	0.140887186190283
chr10:1285095	10	1285095	8.10992388156e-05	SNP	0.149468732173516
chr10:1285121	10	1285121	8.66822946918e-05	SNP	0.153011139296986
chr10:1285133	10	1285133	6.8448730072e-05	SNP	0.139015044901187
chr10:1285210	10	1285210	7.39004491512e-05	SNP	0.14337450709074
chr10:1475283	10	1475283	0.000272213412451	SNP	0.229282415371
chr10:1475290	10	1475290	0.000254594494622	SNP	0.224441158049235
chr10:1858979	10	1858979	0.00094762816674	SNP	0.329972736895899
chr10:2052293	10	2052293	9.72464192115e-05	SNP	0.160341754722493
chr10:2052298	10	2052298	0.000103699453029	SNP	0.164686158270805
chr10:2099422	10	2099422	0.000133471437835	SNP	0.184114398777448
chr10:2106419	10	2106419	0.000694424069279	SNP	0.305456101589181
chr10:2106909	10	2106909	0.000445051902634	SNP	0.268205497289496
chr10:2130696	10	2130696	7.44475394912e-06	SNP	0.0496225530927751
chr10:2131941	10	2131941	0.000338557694121	SNP	0.244723840170807
chr10:2141372	10	2141372	0.000211504844669	SNP	0.215362905671007
chr10:2142590	10	2142590	0.000161535010651	SNP	0.19894365139505
chr10:2143349	10	2143349	0.000905599811162	SNP	0.327529967851695
chr10:2143350	10	2143350	0.000920593652319	SNP	0.328079966429068
chr10:2143527	10	2143527	0.00020429368858	SNP	0.213475068237133
chr10:2161590	10	2161590	0.000622367965772	SNP	0.296240034664761
chr10:2162761	10	2162761	0.000179009345143	SNP	0.205712699387127
chr10:2164053	10	2164053	0.000925610771647	SNP	0.328649089612194
chr10:2215054	10	2215054	0.000949061599085	SNP	0.329996424446479
chr10:2217660	10	2217660	0.000647190659221	SNP	0.300042139323075
chr10:2294759	10	2294759	0.00033637272568	SNP	0.244572647838354
chr10:2361628	10	2361628	0.000581465295899	SNP	0.290255276146341
chr10:2387508	10	2387508	0.00065477497664	SNP	0.301369956694507
chr10:2435212	10	2435212	0.000225878778073	SNP	0.218473191478859
chr10:2446672	10	2446672	0.00037347656498	SNP	0.252472575662335
chr10:2446738	10	2446738	0.000877026519177	SNP	0.324724415117352
chr10:2460638	10	2460638	0.000114930423158	SNP	0.172064525921394
chr10:2460798	10	2460798	0.000133975687109	SNP	0.184553353832588
chr10:2460967	10	2460967	7.23487304276e-05	SNP	0.141890210923949
chr10:2479653	10	2479653	0.000529507713271	SNP	0.28299859950768
chr10:2479660	10	2479660	0.000530988196861	SNP	0.283054620917055
chr10:2479676	10	2479676	6.03501722737e-05	SNP	0.130905449194883
chr10:2479830	10	2479830	0.000367180815637	SNP	0.25150861853237
chr10:2479950	10	2479950	2.7119325868e-05	SNP	0.0939533690266683
chr10:2480079	10	2480079	0.000523570924711	SNP	0.282079854289376
chr10:2480105	10	2480105	2.52231208496e-05	SNP	0.0911719178277437
chr10:2480203	10	2480203	0.000532600417432	SNP	0.283122891274038
chr10:2480209	10	2480209	0.000433763569259	SNP	0.265463565617772
chr10:2480212	10	2480212	0.000452737837687	SNP	0.269792612648464
chr10:2480249	10	2480249	0.000516519263839	SNP	0.280886818022173
chr10:2480302	10	2480302	1.88075589369e-05	SNP	0.0787142981963296
chr10:2480313	10	2480313	0.000563655056863	SNP	0.288176310913111
chr10:2480400	10	2480400	0.000174638975036	SNP	0.203662337157397
chr10:2480415	10	2480415	0.000196330707899	SNP	0.210605525792727
chr10:2497791	10	2497791	0.000482176847193	SNP	0.275183345569757
chr10:2509920	10	2509920	0.000912383574887	SNP	0.327704759391424
chr10:2512977	10	2512977	0.00079154186279	SNP	0.316259405021337
chr10:2519696	10	2519696	0.00021459897629	SNP	0.21580401534642
chr10:2520262	10	2520262	0.000909634548083	SNP	0.327615729738676
chr10:2520752	10	2520752	0.00033074845465	SNP	0.242671863515849
chr10:2521168	10	2521168	0.000755446082693	SNP	0.312306089819773
chr10:2521435	10	2521435	0.000619811470627	SNP	0.29597720658651
chr10:2525413	10	2525413	8.52208506987e-05	SNP	0.152148199301698
chr10:2525447	10	2525447	8.06965882379e-05	SNP	0.149320797570603
chr10:2527612	10	2527612	0.00093939541985	SNP	0.3294914842167
chr10:2527752	10	2527752	0.000929231320181	SNP	0.328949653235932
chr10:2527950	10	2527950	0.000990206813697	SNP	0.330904465358452
chr10:2527993	10	2527993	0.000988396026737	SNP	0.330904465358452
chr10:2528105	10	2528105	0.000981007346006	SNP	0.330701085457475
chr10:2528161	10	2528161	0.000949913257853	SNP	0.330077689504798
chr10:2528302	10	2528302	0.000969917184897	SNP	0.330373516963172
chr10:2649609	10	2649609	0.0001554661884	SNP	0.195928773839393
chr10:2670438	10	2670438	0.000264970767539	SNP	0.227421601508873
chr10:2733218	10	2733218	0.000122528621002	SNP	0.177406808924126
chr10:2745229	10	2745229	0.000230383803642	SNP	0.219277258590075
chr10:2754575	10	2754575	5.61204168555e-05	SNP	0.127377950040487
chr10:2784944	10	2784944	7.67574707933e-05	SNP	0.145944234444542
chr10:2824875	10	2824875	0.000854141316293	SNP	0.32255976733975
chr10:2909422	10	2909422	0.000470731730121	SNP	0.27313108317423
chr10:3121005	10	3121005	0.00053030610764	SNP	0.283018706645816
chr10:3121055	10	3121055	0.000963563045674	SNP	0.330373516963172
chr10:3222159	10	3222159	0.000216293721577	SNP	0.216166237342264
chr10:3234626	10	3234626	0.000800981826564	SNP	0.317102338836171
chr10:3293697	10	3293697	0.000699347912272	SNP	0.306012241365739
chr10:3306498	10	3306498	0.000217557557007	SNP	0.216495609941105
chr10:3553805	10	3553805	0.000883216350158	SNP	0.325226219694007
chr10:3557448	10	3557448	0.000793226363267	SNP	0.316387259873274
chr10:3557540	10	3557540	0.000814500585967	SNP	0.318277527341949
chr10:3583845	10	3583845	0.000227294811528	SNP	0.21862597438449
chr10:3593543	10	3593543	0.000633661079259	SNP	0.298214451800657
chr10:3600692	10	3600692	2.82253444768e-05	SNP	0.0958379576340871
chr10:3600699	10	3600699	8.10222521465e-05	SNP	0.149468732173516
chr10:3600703	10	3600703	8.94966537679e-05	SNP	0.15454171567551
chr10:3600704	10	3600704	7.26778791041e-05	SNP	0.142207745261325
chr10:3612193	10	3612193	0.000249389869685	SNP	0.223861802105902
chr10:3701202	10	3701202	7.59976365579e-05	SNP	0.145451453475808
chr10:3701246	10	3701246	0.000476947122429	SNP	0.274226201806228
chr10:3701322	10	3701322	0.000607522720417	SNP	0.293670461093843
chr10:3701371	10	3701371	0.000232101757425	SNP	0.219663462977
chr10:3701448	10	3701448	0.000257422236628	SNP	0.225370169672842
chr10:3701574	10	3701574	0.000581993637486	SNP	0.290304593647729
chr10:3701588	10	3701588	0.000320135840888	SNP	0.239657065809446
chr10:3701799	10	3701799	0.000562960634469	SNP	0.287974829669118
chr10:3701817	10	3701817	0.000483643940142	SNP	0.27535156832237
chr10:3701877	10	3701877	0.000663198799824	SNP	0.302213783085899
chr10:3702012	10	3702012	0.000249163504347	SNP	0.223759841524423
chr10:3702024	10	3702024	0.000262511796438	SNP	0.226660554394084
chr10:3702032	10	3702032	0.000189671116424	SNP	0.20829657509414
chr10:3702212	10	3702212	0.000453085441485	SNP	0.269813041902562
chr10:3702238	10	3702238	0.000210503681227	SNP	0.215362905671007
chr10:3702850	10	3702850	0.000278001303561	SNP	0.230586608261168
chr10:3703788	10	3703788	0.000400432705486	SNP	0.257737529767688
chr10:3703796	10	3703796	0.00041225698683	SNP	0.260694613227646
chr10:3703816	10	3703816	0.000577873895063	SNP	0.289584504846861
chr10:3703872	10	3703872	0.000347288752902	SNP	0.246705449899408
chr10:3703897	10	3703897	0.000464727027314	SNP	0.271885729003185
chr10:3703904	10	3703904	0.00045011790893	SNP	0.269348393676061
chr10:3703984	10	3703984	0.000601620091618	SNP	0.292964350257198
chr10:3704010	10	3704010	0.000666089339537	SNP	0.302558120581326
chr10:3704088	10	3704088	0.000449875611362	SNP	0.269348393676061
chr10:3704110	10	3704110	0.000426929603273	SNP	0.26411760812693
chr10:3704147	10	3704147	0.000189869893852	SNP	0.208361100179194
chr10:3704171	10	3704171	0.000446783935809	SNP	0.268661859506762
chr10:3704192	10	3704192	0.000242724838011	SNP	0.222283169363042
chr10:3704245	10	3704245	0.000435415064887	SNP	0.265651256619291
chr10:3704322	10	3704322	0.00042560607679	SNP	0.263803836061052
chr10:3704325	10	3704325	0.000448594704058	SNP	0.269183698898961
chr10:3704383	10	3704383	0.000401299193792	SNP	0.257961215975936
chr10:3704615	10	3704615	0.000210892044058	SNP	0.215362905671007
chr10:3704620	10	3704620	0.00023341960545	SNP	0.219845117985568
chr10:3704621	10	3704621	0.000220461290887	SNP	0.217138300742011
chr10:3704659	10	3704659	0.000252633593453	SNP	0.224270696852186
chr10:3704688	10	3704688	0.000398997571016	SNP	0.257333200250467
chr10:3704714	10	3704714	0.000454219314323	SNP	0.269896331559432
chr10:3704723	10	3704723	0.000450751654948	SNP	0.269565023449484
chr10:3704767	10	3704767	0.000386155134798	SNP	0.254735711526757
chr10:3704873	10	3704873	0.000428579455321	SNP	0.264325613035074
chr10:3704883	10	3704883	0.000442933160977	SNP	0.267659202974036
chr10:3704891	10	3704891	0.000386231173002	SNP	0.254735711526757
chr10:3704893	10	3704893	0.000406283497253	SNP	0.259167898921735
chr10:3704901	10	3704901	0.000433914622473	SNP	0.265470518113354
chr10:3704909	10	3704909	0.000296385059618	SNP	0.234035111815703
chr10:3705977	10	3705977	0.000310244092326	SNP	0.237388657330535
chr10:3706051	10	3706051	1.60882356148e-06	SNP	0.0181022667847127
chr10:3706142	10	3706142	0.000606595760523	SNP	0.293600974073214
chr10:3706174	10	3706174	2.45595083229e-05	SNP	0.0901808938121491
chr10:3706476	10	3706476	0.000368752308751	SNP	0.251766590500473
chr10:3706480	10	3706480	0.000303218260205	SNP	0.235401975670775
chr10:3706492	10	3706492	3.33672013191e-05	SNP	0.103034326308956
chr10:3706625	10	3706625	0.00030010927173	SNP	0.234980467144746
chr10:3706695	10	3706695	0.00049155063694	SNP	0.276412459949725
chr10:3707105	10	3707105	0.000379073966363	SNP	0.253549622240994
chr10:3707212	10	3707212	4.73983217554e-05	SNP	0.119849636571961
chr10:3708804	10	3708804	6.27452816554e-05	SNP	0.133812880280115
chr10:3710091	10	3710091	0.000502582838664	SNP	0.278969360262087
chr10:3710095	10	3710095	0.000579265632398	SNP	0.2898634997888
chr10:3710111	10	3710111	0.000487491174599	SNP	0.275619853351727
chr10:3735462	10	3735462	0.000382354887283	SNP	0.254112940062968
chr10:3760295	10	3760295	0.000682232078283	SNP	0.304157517709757
chr10:3783577	10	3783577	0.000952199825179	SNP	0.33030590540381
chr10:3793510	10	3793510	4.54089309394e-06	SNP	0.0368182811422521
chr10:3844883	10	3844883	0.000451212874934	SNP	0.269622013797097
chr10:3864015	10	3864015	0.000535048691569	SNP	0.283844330484883
chr10:3866256	10	3866256	0.000696535326291	SNP	0.305760360662379
chr10:3872550	10	3872550	0.000163780442051	SNP	0.199958360568648
chr10:3872986	10	3872986	0.000780391466193	SNP	0.315069860920995
chr10:3873612	10	3873612	5.84121036211e-05	SNP	0.129268235929084
chr10:3874816	10	3874816	0.000867509198055	SNP	0.323778551950295
chr10:3874962	10	3874962	0.00087404682658	SNP	0.324496418076199
chr10:3874999	10	3874999	0.000972717622761	SNP	0.330389028088199
chr10:3876210	10	3876210	0.000363655933208	SNP	0.250780408861707
chr10:4064145	10	4064145	0.000197146754955	SNP	0.210902985131755
chr10:4181060	10	4181060	0.000706089778992	SNP	0.306756182343545
chr10:4181286	10	4181286	0.000412796228155	SNP	0.260791798581258
chr10:4383498	10	4383498	0.000420776948539	SNP	0.262615510311516
chr10:4390713	10	4390713	0.000486085094817	SNP	0.275558852498589
chr10:4392076	10	4392076	0.000995809205069	SNP	0.331212554155084
chr10:4406439	10	4406439	0.000359125410568	SNP	0.249677435458276
chr10:4414025	10	4414025	0.000319855981973	SNP	0.239657065809446
chr10:4414101	10	4414101	0.000531825020385	SNP	0.283054620917055
chr10:4435685	10	4435685	0.000411345808808	SNP	0.260471036487437
chr10:4441213	10	4441213	0.000389000066194	SNP	0.255058447565805
chr10:4442168	10	4442168	0.000536977611406	SNP	0.284209319472027
chr10:4484146	10	4484146	0.000159420864337	SNP	0.198061107760107
chr10:4508190	10	4508190	0.00076514063482	SNP	0.31337634327249
chr10:4533226	10	4533226	0.000259801325619	SNP	0.225784649291643
chr10:4593813	10	4593813	0.000248745177636	SNP	0.223717939430852
chr10:4593897	10	4593897	0.000216679978654	SNP	0.216325157011665
chr10:4595019	10	4595019	0.00025030733144	SNP	0.223904931848849
chr10:4595771	10	4595771	0.000193588378655	SNP	0.209972726177034
chr10:4595951	10	4595951	0.000283863293104	SNP	0.231995276143824
chr10:4596509	10	4596509	5.41340860106e-05	SNP	0.125621407295702
chr10:4596776	10	4596776	2.52617875608e-05	SNP	0.0911719178277437
chr10:4600501	10	4600501	0.000818984387677	SNP	0.31857894972623
chr10:4605954	10	4605954	7.58650060653e-05	SNP	0.145451453475808
chr10:4605976	10	4605976	0.00014745089104	SNP	0.192411998132041
chr10:4605987	10	4605987	0.000779048970779	SNP	0.315007896833218
chr10:4606657	10	4606657	0.000501134138798	SNP	0.278808589205554
chr10:4606667	10	4606667	0.000492767407454	SNP	0.276782900353098
chr10:4606677	10	4606677	0.000592533708129	SNP	0.291599922387155
chr10:4607075	10	4607075	0.00079285075574	SNP	0.316348309013044
chr10:4607076	10	4607076	0.000860137779226	SNP	0.323318775432198
chr10:4749183	10	4749183	0.000661047521988	SNP	0.302103667404118
chr10:4749308	10	4749308	0.000281935430237	SNP	0.231635080283445
chr10:4749327	10	4749327	0.000315516206187	SNP	0.238918918121635
chr10:4751896	10	4751896	0.000509276703072	SNP	0.27978298488948
chr10:4761144	10	4761144	0.00085530844461	SNP	0.322725741389546
chr10:4761329	10	4761329	0.000912212166148	SNP	0.327668608992054
chr10:4761386	10	4761386	0.000951912798103	SNP	0.330297909580176
chr10:4766696	10	4766696	0.000404950123535	SNP	0.258788729532074
chr10:4768169	10	4768169	0.000880365399006	SNP	0.325021962763591
chr10:4834574	10	4834574	0.000677765866858	SNP	0.303781857684432
chr10:4834575	10	4834575	0.000736517733015	SNP	0.310405596059024
chr10:4838631	10	4838631	8.46566528945e-05	SNP	0.15186752913044
chr10:4856628	10	4856628	0.000192328967482	SNP	0.209437906406542
chr10:4888335	10	4888335	0.000545073579656	SNP	0.285495433341884
chr10:4888633	10	4888633	0.000219183315243	SNP	0.216803620258124
chr10:4888838	10	4888838	0.000315916689152	SNP	0.238954513000393
chr10:4888916	10	4888916	0.000299710358083	SNP	0.234825744896208
chr10:4889126	10	4889126	0.000301044507113	SNP	0.23514972164532
chr10:4889882	10	4889882	0.000318136251181	SNP	0.239396000672673
chr10:4890099	10	4890099	0.000891852052664	SNP	0.326109580989495
chr10:4890430	10	4890430	0.000119706999251	SNP	0.17544866357242
chr10:4890456	10	4890456	0.000118587672723	SNP	0.174848138054429
chr10:4890497	10	4890497	0.000120080565203	SNP	0.17565542165759
chr10:4890618	10	4890618	7.56368215716e-05	SNP	0.145322236255931
chr10:4890774	10	4890774	0.000110209606866	SNP	0.16951800358587
chr10:4890991	10	4890991	4.27292014831e-05	SNP	0.115400974298583
chr10:4891687	10	4891687	0.000647912065419	SNP	0.300162957555831
chr10:4894933	10	4894933	0.000100649194097	SNP	0.162688143274271
chr10:4895017	10	4895017	6.13178635055e-05	SNP	0.132094989474624
chr10:4895239	10	4895239	0.000108669980269	SNP	0.168226131949652
chr10:4895274	10	4895274	0.000103119675718	SNP	0.164614516083291
chr10:4896411	10	4896411	0.000123051146964	SNP	0.177687916024153
chr10:4896481	10	4896481	0.000102067598093	SNP	0.16384318604916
chr10:4896744	10	4896744	0.00011346681516	SNP	0.171518446960409
chr10:4896762	10	4896762	6.98525942057e-05	SNP	0.139983997563325
chr10:4897358	10	4897358	6.82491001136e-05	SNP	0.139004426011592
chr10:4897713	10	4897713	0.000110055394806	SNP	0.169478263968875
chr10:5123908	10	5123908	0.000140895991735	SNP	0.18862940511848
chr10:5124014	10	5124014	0.000148315994166	SNP	0.192669565291717
chr10:5134935	10	5134935	1.74685128238e-05	SNP	0.0761176635174208
chr10:5137220	10	5137220	0.000529165354682	SNP	0.282937538287486
chr10:5155774	10	5155774	0.00051871738682	SNP	0.281165071679566
chr10:5155816	10	5155816	0.000429161224538	SNP	0.264358444894504
chr10:5158856	10	5158856	0.00069296068189	SNP	0.305259488624252
chr10:5159095	10	5159095	0.000573650085795	SNP	0.289146127489965
chr10:5159175	10	5159175	0.000691049713704	SNP	0.3050045732425
chr10:5159417	10	5159417	0.000583542507882	SNP	0.290489529688721
chr10:5159510	10	5159510	0.000599939989703	SNP	0.292604012114412
chr10:5159679	10	5159679	0.000600507573432	SNP	0.292716681464431
chr10:5159864	10	5159864	0.00094284959614	SNP	0.329771530150576
chr10:5380852	10	5380852	0.000929455177887	SNP	0.328949653235932
chr10:5382159	10	5382159	0.000471214955506	SNP	0.27313108317423
chr10:5382433	10	5382433	0.000450090292593	SNP	0.269348393676061
chr10:5382481	10	5382481	0.000515266864565	SNP	0.280873603316266
chr10:5382584	10	5382584	0.000491069564191	SNP	0.276286432979634
chr10:5382650	10	5382650	0.000468874981732	SNP	0.272729910045033
chr10:5382715	10	5382715	0.000464453244717	SNP	0.271885729003185
chr10:5382764	10	5382764	0.000485982920377	SNP	0.275558852498589
chr10:5382770	10	5382770	0.000440029453892	SNP	0.2666082651207
chr10:5382772	10	5382772	0.00046556848377	SNP	0.272003725474057
chr10:5382856	10	5382856	0.000429305354661	SNP	0.264358444894504
chr10:5383015	10	5383015	0.000467908667985	SNP	0.272522731684295
chr10:5383246	10	5383246	0.000505195751083	SNP	0.279164607054708
chr10:5383419	10	5383419	0.000550432060453	SNP	0.286171556241988
chr10:5403846	10	5403846	0.000550516594514	SNP	0.286171556241988
chr10:5651614	10	5651614	0.000340041977073	SNP	0.245087150385314
chr10:5661482	10	5661482	0.000958915418373	SNP	0.330373516963172
chr10:5661528	10	5661528	0.000841990546602	SNP	0.321122535279672
chr10:5776044	10	5776044	0.000309789965312	SNP	0.237297268703896
chr10:5776724	10	5776724	0.000406992889414	SNP	0.25939802281903
chr10:5832281	10	5832281	0.000634924432397	SNP	0.29830968928118
chr10:6041776	10	6041776	0.000132228131608	SNP	0.183476113547352
chr10:6042134	10	6042134	0.000858466778918	SNP	0.323249973982542
chr10:6042478	10	6042478	0.000948111443815	SNP	0.329972736895899
chr10:6043192	10	6043192	0.00055823361147	SNP	0.287337559810064
chr10:6043234	10	6043234	0.000480073493913	SNP	0.27483997433762
chr10:6080627	10	6080627	0.000522290185421	SNP	0.281900160174078
chr10:6103994	10	6103994	0.000396161414031	SNP	0.256572409638694
chr10:6115501	10	6115501	4.24521451244e-05	SNP	0.115276108092529
chr10:6115506	10	6115506	4.12466427115e-05	SNP	0.113661941144986
chr10:6115522	10	6115522	2.96845802241e-05	SNP	0.0980505115753251
chr10:6115975	10	6115975	2.21740569474e-05	SNP	0.0863419342758919
chr10:6116006	10	6116006	1.94549027701e-05	SNP	0.0801385412453922
chr10:6116030	10	6116030	2.18325684274e-05	SNP	0.0857758347965797
chr10:6190004	10	6190004	0.00048424132928	SNP	0.275372041374759
chr10:6190058	10	6190058	0.000700838498553	SNP	0.30626125666072
chr10:6190157	10	6190157	0.000751005520491	SNP	0.311839057757431
chr10:6392176	10	6392176	0.00077990471071	SNP	0.315007896833218
chr10:6504687	10	6504687	0.000408152038864	SNP	0.25960864152081
chr10:6504941	10	6504941	4.26048781447e-05	SNP	0.115343147535618
chr10:6504944	10	6504944	3.48593695287e-05	SNP	0.105352478380907
chr10:6504963	10	6504963	3.69348315394e-05	SNP	0.108522788443015
chr10:6505815	10	6505815	0.00013535977688	SNP	0.185530378415756
chr10:6530552	10	6530552	8.20371974115e-05	SNP	0.150014886828634
chr10:6530620	10	6530620	0.000129154663043	SNP	0.181353895750667
chr10:6580805	10	6580805	0.000937337392824	SNP	0.329390908014399
chr10:6585914	10	6585914	0.000525910228001	SNP	0.282241666016228
chr10:6611237	10	6611237	0.000339783497116	SNP	0.245087150385314
chr10:6613604	10	6613604	9.05718655818e-05	SNP	0.155194279434176
chr10:6637460	10	6637460	0.000841841794413	SNP	0.321104894383304
chr10:6738559	10	6738559	0.000460449681187	SNP	0.270981375222411
chr10:6772227	10	6772227	0.00012877573294	SNP	0.181014592843557
chr10:6775942	10	6775942	0.000435524789249	SNP	0.265690966996526
chr10:6794147	10	6794147	0.000515470830147	SNP	0.280873603316266
chr10:6808267	10	6808267	0.00047117890405	SNP	0.27313108317423
chr10:6909080	10	6909080	0.000430605046173	SNP	0.264641850988153
chr10:7010644	10	7010644	0.000763298699814	SNP	0.313117488841129
chr10:7343978	10	7343978	0.000767434478551	SNP	0.313661522121745
chr10:7349483	10	7349483	0.000132269940775	SNP	0.183477519335531
chr10:7376829	10	7376829	0.000479218315067	SNP	0.274743034648257
chr10:7376958	10	7376958	0.000477393956861	SNP	0.274316041636755
chr10:7422395	10	7422395	0.000327281854182	SNP	0.241367799106573
chr10:7425449	10	7425449	0.000487125369924	SNP	0.275619853351727
chr10:7631846	10	7631846	0.000350960933203	SNP	0.247558870179954
chr10:7633384	10	7633384	0.000924075782724	SNP	0.328438560462611
chr10:7633661	10	7633661	0.000906192638644	SNP	0.327541435253181
chr10:7633795	10	7633795	0.000601964179895	SNP	0.292970847444454
chr10:7633966	10	7633966	0.000850342016947	SNP	0.32236000674428
chr10:7634165	10	7634165	0.00063484830709	SNP	0.29830968928118
chr10:7634201	10	7634201	0.000861582944441	SNP	0.323366854714269
chr10:7634423	10	7634423	0.000642828364686	SNP	0.299421789338145
chr10:7635292	10	7635292	0.000715444294358	SNP	0.30816224041657
chr10:7635778	10	7635778	0.000681233204239	SNP	0.303933444760758
chr10:7636319	10	7636319	0.000742470237788	SNP	0.310903092959213
chr10:7637183	10	7637183	0.000594802650067	SNP	0.291966921725773
chr10:7637523	10	7637523	0.000871854203798	SNP	0.324362950837677
chr10:7637799	10	7637799	0.000349475495433	SNP	0.247260324012055
chr10:7638793	10	7638793	0.000390901093244	SNP	0.255305366201358
chr10:7674018	10	7674018	0.000386764308697	SNP	0.254836845960078
chr10:7674048	10	7674048	0.00034016456035	SNP	0.245087150385314
chr10:7674237	10	7674237	0.000453764345305	SNP	0.269896331559432
chr10:7674308	10	7674308	0.000415072713764	SNP	0.261196061458682
chr10:7674312	10	7674312	0.000517964453599	SNP	0.280992269904917
chr10:7674315	10	7674315	0.000657431927044	SNP	0.301569062002045
chr10:7674337	10	7674337	0.000406830830337	SNP	0.259350275363887
chr10:7674345	10	7674345	0.000436845657028	SNP	0.266087687582007
chr10:7674368	10	7674368	0.000519756636058	SNP	0.281477088539711
chr10:7674371	10	7674371	0.000464971356742	SNP	0.271945448062416
chr10:7674434	10	7674434	0.000445133246054	SNP	0.268205497289496
chr10:7681056	10	7681056	0.000245071673761	SNP	0.222731809705517
chr10:7681063	10	7681063	0.000256992267886	SNP	0.22535045457056
chr10:7681096	10	7681096	0.000184066910118	SNP	0.207177113161297
chr10:7681123	10	7681123	0.000181801591984	SNP	0.206346008655069
chr10:7681159	10	7681159	0.000197382296938	SNP	0.211094915686537
chr10:7681170	10	7681170	0.000186976339544	SNP	0.207674470303855
chr10:7687479	10	7687479	0.000334385029579	SNP	0.24418340636808
chr10:7729075	10	7729075	0.000595954398603	SNP	0.292075901332032
chr10:7729197	10	7729197	0.000567229051595	SNP	0.288521969736728
chr10:7729338	10	7729338	0.000280944171801	SNP	0.231420743748723
chr10:7729350	10	7729350	0.000681060294149	SNP	0.303885478415634
chr10:7729353	10	7729353	2.84521263942e-05	SNP	0.0962700717864945
chr10:7729358	10	7729358	0.000216197596549	SNP	0.216166237342264
chr10:7730728	10	7730728	6.75070778389e-06	SNP	0.0473284012337551
chr10:7730857	10	7730857	0.000218612544734	SNP	0.216798507680753
chr10:7731235	10	7731235	8.64543045515e-05	SNP	0.152800210655119
chr10:7734025	10	7734025	0.000703356138722	SNP	0.306571648585107
chr10:7750743	10	7750743	0.000992360210804	SNP	0.331078031728904
chr10:7750777	10	7750777	0.000985693734816	SNP	0.33072355768054
chr10:7751395	10	7751395	0.000203597996812	SNP	0.213131116734131
chr10:7751486	10	7751486	0.000206950064308	SNP	0.213953697463613
chr10:7751513	10	7751513	0.000498222075905	SNP	0.278213191187108
chr10:7751556	10	7751556	0.000429809093432	SNP	0.264473956237328
chr10:7751757	10	7751757	0.000636933595849	SNP	0.298605332426491
chr10:7807186	10	7807186	0.000932458251547	SNP	0.32916732055185
chr10:7835765	10	7835765	0.000585512073219	SNP	0.290675360070144
chr10:7845873	10	7845873	0.000465396996284	SNP	0.271956923323237
chr10:7845969	10	7845969	0.000423400779601	SNP	0.263267272914459
chr10:7847946	10	7847946	0.000193242109893	SNP	0.209856383226269
chr10:7850024	10	7850024	0.00088066177519	SNP	0.325043837908692
chr10:7852119	10	7852119	0.000996176560188	SNP	0.331219711399167
chr10:7904579	10	7904579	8.73155474294e-05	SNP	0.153575485462582
chr10:7904618	10	7904618	7.57615232135e-05	SNP	0.145398021431181
chr10:7904935	10	7904935	7.76733873167e-05	SNP	0.146751919862369
chr10:7905341	10	7905341	0.000144813093975	SNP	0.190868435793284
chr10:7905539	10	7905539	0.000109753650118	SNP	0.169287312028353
chr10:7905614	10	7905614	0.000110935144814	SNP	0.169877096362812
chr10:7905630	10	7905630	4.44699556791e-05	SNP	0.117204695618622
chr10:7905757	10	7905757	0.000145457253099	SNP	0.191182419442337
chr10:7905758	10	7905758	8.38625364381e-05	SNP	0.151126155707147
chr10:7918043	10	7918043	0.000476681405733	SNP	0.274178838441173
chr10:7959997	10	7959997	0.000154152232857	SNP	0.195508319721815
chr10:7960196	10	7960196	0.000790756500623	SNP	0.316212282200313
chr10:7971704	10	7971704	0.000363833327428	SNP	0.250831815259388
chr10:7971738	10	7971738	0.000393629945894	SNP	0.255895448695748
chr10:7989476	10	7989476	0.000346352735137	SNP	0.246511909880479
chr10:8047442	10	8047442	0.000554457719685	SNP	0.286630515376471
chr10:8420830	10	8420830	0.000989486652525	SNP	0.330904465358452
chr10:8485398	10	8485398	0.00045462260883	SNP	0.269896331559432
chr10:8485455	10	8485455	0.000716199369939	SNP	0.308316700034754
chr10:8793287	10	8793287	0.000384455755215	SNP	0.254603000784787
chr10:8793616	10	8793616	7.17864352878e-05	SNP	0.141299562241451
chr10:8793914	10	8793914	0.000252600858883	SNP	0.224270696852186
chr10:8794588	10	8794588	0.000815907488239	SNP	0.318277527341949
chr10:8795499	10	8795499	0.000110820793549	SNP	0.169745658191384
chr10:8797667	10	8797667	0.000654719110996	SNP	0.301369956694507
chr10:8931396	10	8931396	6.29002471601e-05	SNP	0.133904570263052
chr10:9102566	10	9102566	0.000560108059151	SNP	0.287582883996447
chr10:9264502	10	9264502	0.000401481118628	SNP	0.257961215975936
chr10:9264516	10	9264516	0.000516022321991	SNP	0.280886818022173
chr10:9265236	10	9265236	0.000209673204589	SNP	0.215362905671007
chr10:9329120	10	9329120	0.000500067001351	SNP	0.278491514588368
chr10:9330032	10	9330032	0.000175105509222	SNP	0.203866933570785
chr10:9391575	10	9391575	0.00087251229088	SNP	0.324466133363596
chr10:9391616	10	9391616	0.00010980757723	SNP	0.169326612453048
chr10:9394073	10	9394073	0.000430192507301	SNP	0.264494131747172
chr10:9398771	10	9398771	0.00069237345052	SNP	0.305158894483733
chr10:9401199	10	9401199	0.000454063500519	SNP	0.269896331559432
chr10:9401606	10	9401606	0.000751108809004	SNP	0.311839057757431
chr10:9401679	10	9401679	0.000690057970928	SNP	0.304943284247656
chr10:9401712	10	9401712	0.000685795254537	SNP	0.30449171180662
chr10:9401722	10	9401722	0.000744827966748	SNP	0.310978215719113
chr10:9401803	10	9401803	0.000860897964295	SNP	0.323331928282286
chr10:9402027	10	9402027	0.000890303290924	SNP	0.32596074244219
chr10:9402055	10	9402055	0.000912902487367	SNP	0.327716088929265
chr10:9402369	10	9402369	0.000921912387408	SNP	0.328274768071801
chr10:9404217	10	9404217	0.000171285801618	SNP	0.202683600324689
chr10:9404422	10	9404422	0.000593698509068	SNP	0.291894685517246
chr10:9404475	10	9404475	0.000597981589607	SNP	0.292361795004037
chr10:9407326	10	9407326	0.00039037561603	SNP	0.255157739484791
chr10:9408698	10	9408698	0.000318956357563	SNP	0.239497765783514
chr10:9409105	10	9409105	5.34892539881e-06	SNP	0.0415098717979617
chr10:9409189	10	9409189	5.81087324434e-06	SNP	0.0436713317263518
chr10:9409790	10	9409790	6.86874508891e-05	SNP	0.139160974154824
chr10:9410786	10	9410786	0.000260800449804	SNP	0.226007356891099
chr10:9574463	10	9574463	0.000575357783534	SNP	0.289484025118471
chr10:9574491	10	9574491	0.000799141155771	SNP	0.316747870051659
chr10:9575837	10	9575837	0.000212858128732	SNP	0.215500044757897
chr10:9575855	10	9575855	0.000230615326024	SNP	0.219344150877618
chr10:9575867	10	9575867	0.000204938323213	SNP	0.213669901934906
chr10:9575894	10	9575894	0.000225466578945	SNP	0.218421394815441
chr10:9575921	10	9575921	0.00022099283688	SNP	0.217385843730309
chr10:9575952	10	9575952	0.000204933986593	SNP	0.213669901934906
chr10:9575974	10	9575974	0.000206732253835	SNP	0.213863747785315
chr10:9575990	10	9575990	0.000235900045542	SNP	0.220462337255269
chr10:9576036	10	9576036	0.000207702677614	SNP	0.214299802858922
chr10:9576051	10	9576051	0.000491873468303	SNP	0.2765156268749
chr10:9576693	10	9576693	0.000389437627345	SNP	0.255132803265711
chr10:9576888	10	9576888	0.000388655165655	SNP	0.255000844053441
chr10:9576929	10	9576929	0.000380857641697	SNP	0.253803117644222
chr10:9576967	10	9576967	0.000338353556988	SNP	0.244709667191444
chr10:9576976	10	9576976	0.000386303678472	SNP	0.254741730217506
chr10:9577065	10	9577065	0.000394636518719	SNP	0.256068537189711
chr10:9577066	10	9577066	0.000385579621536	SNP	0.254735711526757
chr10:9577165	10	9577165	0.000277972020052	SNP	0.230586608261168
chr10:9577187	10	9577187	0.000326001454761	SNP	0.241095850144457
chr10:9581627	10	9581627	0.000453110914513	SNP	0.269813041902562
chr10:9581764	10	9581764	0.000263253100209	SNP	0.226825209947765
chr10:9581979	10	9581979	0.000293039288171	SNP	0.233120555346437
chr10:9582162	10	9582162	0.000370968758023	SNP	0.252015580520187
chr10:9582342	10	9582342	0.000202934357151	SNP	0.213010317361716
chr10:9582359	10	9582359	0.000185532363458	SNP	0.20723657506468
chr10:9582623	10	9582623	0.000213516877762	SNP	0.215553436217682
chr10:9582655	10	9582655	0.000303446703991	SNP	0.235480307026563
chr10:9582813	10	9582813	0.000189774248652	SNP	0.208332959143053
chr10:9582969	10	9582969	0.000197648191952	SNP	0.211094915686537
chr10:9583909	10	9583909	0.000174721420777	SNP	0.203710941832816
chr10:9583923	10	9583923	0.000181265665406	SNP	0.206139893094997
chr10:9584903	10	9584903	0.000251600706788	SNP	0.223954992697725
chr10:9585128	10	9585128	0.000857620559663	SNP	0.323065681107956
chr10:9592292	10	9592292	0.000103516061894	SNP	0.164614516083291
chr10:9592946	10	9592946	0.000286447503969	SNP	0.232273748484593
chr10:9592986	10	9592986	0.000433117834365	SNP	0.265364899543718
chr10:9593023	10	9593023	0.000231583536737	SNP	0.219496830566374
chr10:9593066	10	9593066	0.000130064494724	SNP	0.182030260494356
chr10:9593140	10	9593140	0.000980696952951	SNP	0.330690045838557
chr10:9593147	10	9593147	0.000204721477807	SNP	0.213593471498248
chr10:9593150	10	9593150	0.000236468228221	SNP	0.220649950600969
chr10:9593612	10	9593612	0.000392528963622	SNP	0.255670018587936
chr10:9594464	10	9594464	0.000275686455384	SNP	0.229959470937605
chr10:9595587	10	9595587	0.000578370664651	SNP	0.289683546772995
chr10:9595758	10	9595758	0.000291092363235	SNP	0.232724952716654
chr10:9597542	10	9597542	0.000564599389175	SNP	0.288270764713422
chr10:9622313	10	9622313	0.000891045685403	SNP	0.32597093169979
chr10:9831818	10	9831818	0.000690730401018	SNP	0.304954593080653
chr10:9833206	10	9833206	0.000106662001014	SNP	0.166889864374436
chr10:9833315	10	9833315	0.000246965920742	SNP	0.223340308473546
chr10:9834001	10	9834001	0.000754697614887	SNP	0.312306089819773
chr10:9834439	10	9834439	0.000207032007965	SNP	0.213978742488899
chr10:9835262	10	9835262	0.000202575729905	SNP	0.212922259375339
chr10:9835809	10	9835809	0.00020100370091	SNP	0.212303459561592
chr10:9836429	10	9836429	0.000632793373731	SNP	0.298056893648347
chr10:9836727	10	9836727	0.000522666261062	SNP	0.281975297538738
chr10:9895915	10	9895915	0.000183237465703	SNP	0.206841554851076
chr10:9904910	10	9904910	0.000550993579032	SNP	0.286206856433955
chr10:9932656	10	9932656	0.000356496119829	SNP	0.249170954722527
chr10:9932840	10	9932840	0.000292229133732	SNP	0.232995395320659
chr10:9932939	10	9932939	0.000202795151118	SNP	0.212994569149458
chr10:9933001	10	9933001	0.000393189476524	SNP	0.255720820604981
chr10:9933042	10	9933042	0.000355666208809	SNP	0.248979929824555
chr10:9933137	10	9933137	0.000527985617216	SNP	0.2827436370905
chr10:9933199	10	9933199	0.000451654559623	SNP	0.269650721955477
chr10:9940201	10	9940201	7.67096433976e-05	SNP	0.145944234444542
chr10:9940304	10	9940304	0.000133276407788	SNP	0.184083018143832
chr10:9941060	10	9941060	7.11754291428e-05	SNP	0.140887186190283
chr10:9941062	10	9941062	6.99186582718e-05	SNP	0.139983997563325
chr10:9941112	10	9941112	8.13676125706e-05	SNP	0.149619806655666
chr10:9941524	10	9941524	1.93698461394e-05	SNP	0.0799541712033591
chr10:9942297	10	9942297	1.7917966505e-05	SNP	0.0770382249672024
chr10:9942318	10	9942318	5.64863459986e-05	SNP	0.127590426501084
chr10:9942364	10	9942364	6.88266425327e-05	SNP	0.139250861875407
chr10:9942709	10	9942709	5.64797195086e-05	SNP	0.127590426501084
chr10:9943559	10	9943559	7.67904322612e-05	SNP	0.145944234444542
chr10:9944028	10	9944028	7.23965417786e-05	SNP	0.14189047568213
chr10:9944320	10	9944320	7.5433811041e-05	SNP	0.145119560804541
chr10:9944574	10	9944574	7.70044222984e-05	SNP	0.14597088266502
chr10:9944788	10	9944788	6.97752308353e-05	SNP	0.139932180141986
chr10:9944815	10	9944815	7.41993661842e-05	SNP	0.143673458938889
chr10:9944868	10	9944868	8.77216404381e-05	SNP	0.153642186051717
chr10:9945321	10	9945321	0.000838834231921	SNP	0.320800575180337
chr10:9945992	10	9945992	0.000237281490501	SNP	0.220880600442875
chr10:10044684	10	10044684	0.000508642781368	SNP	0.279778842691903
chr10:10207657	10	10207657	1.12903560487e-05	SNP	0.0611126992268595
chr10:10207719	10	10207719	1.99808191145e-05	SNP	0.0814035392358892
chr10:10253553	10	10253553	0.000718578586102	SNP	0.308596684531314
chr10:10254413	10	10254413	0.000935863915434	SNP	0.329291774674694
chr10:10362944	10	10362944	0.000395603540738	SNP	0.256450232249154
chr10:10362968	10	10362968	0.000275693119177	SNP	0.229959470937605
chr10:10370167	10	10370167	2.95329058962e-05	SNP	0.0977136493567981
chr10:10370168	10	10370168	2.84658232433e-05	SNP	0.0962700717864945
chr10:10465859	10	10465859	0.000975678406417	SNP	0.330512641233886
chr10:10641057	10	10641057	5.6977435471e-05	SNP	0.128026877906983
chr10:10641076	10	10641076	6.76743214607e-05	SNP	0.138452009048564
chr10:10702436	10	10702436	0.000958378940484	SNP	0.330373516963172
chr10:10702738	10	10702738	0.000418167874079	SNP	0.262009625139691
chr10:10739223	10	10739223	0.000233436016169	SNP	0.219845117985568
chr10:10744562	10	10744562	0.000199488945006	SNP	0.211913706758542
chr10:10811440	10	10811440	0.000443815246343	SNP	0.267846246580185
chr10:10813276	10	10813276	0.000310404486845	SNP	0.237450556070478
chr10:10813334	10	10813334	0.000841138486463	SNP	0.320980614261384
chr10:10947065	10	10947065	0.000708233040035	SNP	0.307083750404588
chr10:10968360	10	10968360	0.000958955970016	SNP	0.330373516963172
chr10:10968460	10	10968460	0.000550904474639	SNP	0.286206856433955
chr10:10968492	10	10968492	0.000587678105359	SNP	0.290749430895334
chr10:10968518	10	10968518	0.000670096870712	SNP	0.303137523203095
chr10:10970357	10	10970357	0.000722445436476	SNP	0.30885344088728
chr10:10970399	10	10970399	0.000431686247786	SNP	0.265011987505078
chr10:10970425	10	10970425	0.000473600708892	SNP	0.273581489003609
chr10:10970478	10	10970478	0.000548242726658	SNP	0.286018453708801
chr10:10970588	10	10970588	0.000717478379811	SNP	0.308387464500242
chr10:10970644	10	10970644	0.000732677651871	SNP	0.309914307815298
chr10:10971632	10	10971632	0.000871199094124	SNP	0.324281375924667
chr10:10971776	10	10971776	0.00074320972313	SNP	0.310903092959213
chr10:10971824	10	10971824	0.000761197814232	SNP	0.312976132995622
chr10:10971899	10	10971899	0.000888060591187	SNP	0.325770190379954
chr10:10971905	10	10971905	0.000918326116844	SNP	0.328018502625436
chr10:10973018	10	10973018	0.000918028522423	SNP	0.328018502625436
chr10:11032830	10	11032830	5.60368013383e-05	SNP	0.127340691945287
chr10:11305091	10	11305091	0.000945468735118	SNP	0.329823523631633
chr10:11305190	10	11305190	0.000772340411623	SNP	0.314329654956604
chr10:11345291	10	11345291	0.000794986481472	SNP	0.31645884539319
chr10:11345346	10	11345346	0.000820731373144	SNP	0.318691158130159
chr10:11346663	10	11346663	0.000751537693035	SNP	0.311839057757431
chr10:11354270	10	11354270	0.000357967430725	SNP	0.249453806846432
chr10:11356162	10	11356162	0.000538904727096	SNP	0.284740043505296
chr10:11357900	10	11357900	0.000480216777201	SNP	0.274869128692812
chr10:11362154	10	11362154	5.54234222915e-05	SNP	0.126689973484803
chr10:11583025	10	11583025	0.000919623580228	SNP	0.328018502625436
chr10:11928053	10	11928053	4.93303305379e-05	SNP	0.121061461786783
chr10:11928237	10	11928237	0.000292682049679	SNP	0.233027411093524
chr10:11928304	10	11928304	5.79101235892e-05	SNP	0.128823249692962
chr10:11930499	10	11930499	0.000577475553333	SNP	0.289584504846861
chr10:11930740	10	11930740	0.000438153308532	SNP	0.266273831492428
chr10:11930853	10	11930853	0.000453728701628	SNP	0.269896331559432
chr10:11931439	10	11931439	0.000244284272609	SNP	0.222545113302803
chr10:11931781	10	11931781	0.000224787167612	SNP	0.218213613712942
chr10:11932580	10	11932580	0.000225982293398	SNP	0.218502301512091
chr10:11932757	10	11932757	0.000202066824998	SNP	0.212782219094987
chr10:11934021	10	11934021	0.000228746161922	SNP	0.218793406492065
chr10:11934442	10	11934442	0.000217917210952	SNP	0.216504723445359
chr10:11934534	10	11934534	0.000195961830753	SNP	0.210505551271566
chr10:11934594	10	11934594	0.000214839466307	SNP	0.215841764404991
chr10:11936608	10	11936608	0.000219597847773	SNP	0.216815119792902
chr10:11936954	10	11936954	0.000227492593751	SNP	0.21862597438449
chr10:11937224	10	11937224	0.000246251072579	SNP	0.2231350761355
chr10:11937523	10	11937523	0.000208081885428	SNP	0.214505143310409
chr10:11938302	10	11938302	0.000211801938625	SNP	0.215362905671007
chr10:11938961	10	11938961	0.000210662559154	SNP	0.215362905671007
chr10:11940471	10	11940471	0.000259589569391	SNP	0.225666516685144
chr10:11940505	10	11940505	0.00024553696726	SNP	0.222780001118014
chr10:11940583	10	11940583	0.000199844834016	SNP	0.212018488670483
chr10:11940689	10	11940689	0.000412692150277	SNP	0.260791798581258
chr10:11941144	10	11941144	0.000401363522756	SNP	0.257961215975936
chr10:11941156	10	11941156	0.000310422041305	SNP	0.237450556070478
chr10:11941175	10	11941175	0.000305604559886	SNP	0.236176417647645
chr10:11941177	10	11941177	0.000321272843297	SNP	0.239894544885861
chr10:11941228	10	11941228	0.000526017777329	SNP	0.282248487954154
chr10:11941265	10	11941265	0.000382715089035	SNP	0.254203585785893
chr10:11941285	10	11941285	0.000554808994831	SNP	0.28670840431362
chr10:11941351	10	11941351	0.000874351415902	SNP	0.324496418076199
chr10:11942029	10	11942029	0.000977322836975	SNP	0.330512641233886
chr10:11942166	10	11942166	0.000990830134253	SNP	0.330904465358452
chr10:11947053	10	11947053	0.000329847474708	SNP	0.242446165602359
chr10:11970756	10	11970756	9.38899328884e-05	SNP	0.157291058954644
chr10:11976018	10	11976018	0.000251299469774	SNP	0.223904931848849
chr10:12177324	10	12177324	0.000698099194512	SNP	0.30580305087169
chr10:12178834	10	12178834	0.000120086454379	SNP	0.17565542165759
chr10:12178994	10	12178994	0.000219830404797	SNP	0.216923519422692
chr10:12179501	10	12179501	0.000226118856519	SNP	0.218524090258221
chr10:12179562	10	12179562	0.000227669794085	SNP	0.21862597438449
chr10:12180174	10	12180174	0.000111775840332	SNP	0.170419132307946
chr10:12180249	10	12180249	0.000131258332594	SNP	0.182806169383756
chr10:12180304	10	12180304	0.000136029580412	SNP	0.185791716756031
chr10:12180335	10	12180335	0.000156305682411	SNP	0.196318086791767
chr10:12180354	10	12180354	0.000161123827657	SNP	0.198807464461364
chr10:12180681	10	12180681	2.47646982027e-06	SNP	0.0244859390259044
chr10:12180697	10	12180697	0.000827534029293	SNP	0.319351573386727
chr10:12341303	10	12341303	0.000610737614679	SNP	0.294229569623451
chr10:12348780	10	12348780	0.000716853792757	SNP	0.30838330055017
chr10:12352198	10	12352198	0.000323808657196	SNP	0.240682551234059
chr10:12352205	10	12352205	0.000109575305609	SNP	0.169056036374338
chr10:12355315	10	12355315	0.000897268320984	SNP	0.326392085747653
chr10:12355982	10	12355982	0.000466502757116	SNP	0.272175551020179
chr10:12481692	10	12481692	0.000569079667586	SNP	0.28879006353288
chr10:12626755	10	12626755	0.00026583767569	SNP	0.22777153436534
chr10:12657579	10	12657579	0.000951795444808	SNP	0.330281120679627
chr10:12910623	10	12910623	0.000885271826448	SNP	0.325508920116972
chr10:12957448	10	12957448	1.45161815123e-05	SNP	0.0695122708738761
chr10:12957464	10	12957464	1.64843626977e-05	SNP	0.074107880340385
chr10:12957477	10	12957477	1.53152906784e-05	SNP	0.0718929336291227
chr10:12957482	10	12957482	0.00010019727315	SNP	0.162392778252589
chr10:12957554	10	12957554	1.86230186532e-05	SNP	0.0783145331061839
chr10:12957588	10	12957588	1.94073719125e-05	SNP	0.0799981143838942
chr10:12957615	10	12957615	1.91732755828e-05	SNP	0.0795842959101386
chr10:12957621	10	12957621	2.05777718359e-05	SNP	0.082727301890862
chr10:12957681	10	12957681	0.000126737703147	SNP	0.180256355069675
chr10:13040896	10	13040896	0.000258657862662	SNP	0.225370169672842
chr10:13041025	10	13041025	0.000244627387958	SNP	0.2226762792196
chr10:13041186	10	13041186	0.00026992500903	SNP	0.228836009966344
chr10:13041238	10	13041238	0.000270120609812	SNP	0.228904027361268
chr10:13041489	10	13041489	0.000364434842367	SNP	0.250831815259388
chr10:13041707	10	13041707	0.000254035972486	SNP	0.224441158049235
chr10:13041742	10	13041742	0.000287808317017	SNP	0.232590281958752
chr10:13041781	10	13041781	0.000235365049329	SNP	0.220171075769747
chr10:13042029	10	13042029	0.000438842460061	SNP	0.266339167959297
chr10:13042082	10	13042082	0.000253437224923	SNP	0.224439457904377
chr10:13042156	10	13042156	0.000248875866465	SNP	0.223717939430852
chr10:13042162	10	13042162	0.000280554033914	SNP	0.231291426753763
chr10:13042880	10	13042880	0.000264893961124	SNP	0.227421601508873
chr10:13042938	10	13042938	0.000245143239208	SNP	0.222731809705517
chr10:13043105	10	13043105	0.000241594161521	SNP	0.222020334597695
chr10:13043241	10	13043241	0.000264112577652	SNP	0.227184100708593
chr10:13043438	10	13043438	0.000260042774015	SNP	0.22579278471334
chr10:13043504	10	13043504	0.000301395570407	SNP	0.235215762238765
chr10:13043567	10	13043567	0.000234661223258	SNP	0.219996726341397
chr10:13043680	10	13043680	0.000263692346262	SNP	0.227011764541147
chr10:13043823	10	13043823	0.000279181998389	SNP	0.230938562783576
chr10:13043919	10	13043919	0.00027204028461	SNP	0.229282415371
chr10:13043933	10	13043933	0.000314380145109	SNP	0.238529653509644
chr10:13155957	10	13155957	0.000553718419191	SNP	0.286422461309653
chr10:13245272	10	13245272	0.000325477805303	SNP	0.241095850144457
chr10:13350026	10	13350026	0.00036819387863	SNP	0.251731375204393
chr10:13350039	10	13350039	0.000303645205699	SNP	0.235484150312968
chr10:13351731	10	13351731	0.000982955311767	SNP	0.330701085457475
chr10:13502196	10	13502196	4.95441144853e-05	SNP	0.121108136086915
chr10:13504354	10	13504354	3.01906337335e-05	SNP	0.0989929151744359
chr10:13504375	10	13504375	0.000942862656938	SNP	0.329771530150576
chr10:13504456	10	13504456	5.03895871352e-05	SNP	0.122271000799373
chr10:13504465	10	13504465	3.24109871287e-05	SNP	0.101696297730085
chr10:13504647	10	13504647	0.000312916514767	SNP	0.23815693734121
chr10:13506555	10	13506555	0.000905238119255	SNP	0.327514724315933
chr10:13506558	10	13506558	0.00056634401462	SNP	0.288466010486882
chr10:13524216	10	13524216	5.68055330181e-05	SNP	0.127881995247752
chr10:13524471	10	13524471	0.000885149182872	SNP	0.325484507123648
chr10:13524473	10	13524473	0.000859309938131	SNP	0.323318775432198
chr10:13535667	10	13535667	0.000995223127821	SNP	0.331212554155084
chr10:13656952	10	13656952	0.000739531084262	SNP	0.310581991984759
chr10:13657482	10	13657482	9.13610443262e-05	SNP	0.155677534541044
chr10:13660280	10	13660280	0.000614099935519	SNP	0.294947141611837
chr10:13887195	10	13887195	0.000364016195971	SNP	0.250831815259388
chr10:14087641	10	14087641	0.000610390224333	SNP	0.294229569623451
chr10:14324308	10	14324308	0.00098194490998	SNP	0.330701085457475
chr10:14332280	10	14332280	0.000399593057175	SNP	0.257532449391628
chr10:14332456	10	14332456	0.000351154021552	SNP	0.247560341084995
chr10:14332805	10	14332805	0.00022396545831	SNP	0.218141360902891
chr10:14332954	10	14332954	0.000191058596283	SNP	0.208960531894153
chr10:14333089	10	14333089	0.000164612204691	SNP	0.200452302662304
chr10:14333121	10	14333121	0.000164545174562	SNP	0.200411679189563
chr10:14334684	10	14334684	0.000229530467146	SNP	0.218894356650863
chr10:14335225	10	14335225	0.000185147999881	SNP	0.207190219095259
chr10:14336426	10	14336426	0.000249042175355	SNP	0.223717939430852
chr10:14377345	10	14377345	0.000336836881842	SNP	0.244572647838354
chr10:14386704	10	14386704	0.000156155519881	SNP	0.196268259112639
chr10:14598658	10	14598658	0.000858391184801	SNP	0.323249973982542
chr10:14601296	10	14601296	0.000715065374075	SNP	0.308054138043582
chr10:14606472	10	14606472	0.000927342838132	SNP	0.328726136536417
chr10:14607448	10	14607448	0.000971192943988	SNP	0.330389028088199
chr10:14610681	10	14610681	0.000593103402596	SNP	0.291705384386477
chr10:14617369	10	14617369	0.000154920398065	SNP	0.195738256297436
chr10:14617375	10	14617375	0.000255539958696	SNP	0.224672732219912
chr10:14618682	10	14618682	0.000948963260981	SNP	0.329996424446479
chr10:14620139	10	14620139	2.58362096258e-05	SNP	0.0924759161148436
chr10:14620209	10	14620209	0.000231756772417	SNP	0.21959109133732
chr10:14627967	10	14627967	3.09275912625e-05	SNP	0.09983099405289
chr10:14632759	10	14632759	0.000226578591505	SNP	0.218524090258221
chr10:14686497	10	14686497	0.000860520483426	SNP	0.323318775432198
chr10:14725913	10	14725913	0.000947800076441	SNP	0.329972736895899
chr10:14727252	10	14727252	0.000863798980477	SNP	0.323396608771034
chr10:15878083	10	15878083	0.00095017434541	SNP	0.330077689504798
chr10:15910406	10	15910406	0.000722302843463	SNP	0.30885344088728
chr10:15910665	10	15910665	0.000721619789398	SNP	0.308819391127427
chr10:15910852	10	15910852	0.000901609493651	SNP	0.326972118909447
chr10:15911085	10	15911085	0.00099921189491	SNP	0.33140131907752
chr10:15911736	10	15911736	0.000978103157086	SNP	0.330590756964617
chr10:15912382	10	15912382	0.000892529974815	SNP	0.326109580989495
chr10:15912392	10	15912392	0.000543187194969	SNP	0.285390187926153
chr10:15912712	10	15912712	0.000998086013586	SNP	0.331335443349085
chr10:15913186	10	15913186	0.000982815280665	SNP	0.330701085457475
chr10:15913749	10	15913749	0.000935534146467	SNP	0.329278202461985
chr10:15914378	10	15914378	0.000920193193699	SNP	0.328018502625436
chr10:15914959	10	15914959	0.000923128077555	SNP	0.328421088336901
chr10:15915462	10	15915462	0.000989307567034	SNP	0.330904465358452
chr10:15915797	10	15915797	0.000975996657169	SNP	0.330512641233886
chr10:15915934	10	15915934	0.000980271536144	SNP	0.330630054294552
chr10:15916226	10	15916226	0.000880299484947	SNP	0.325021962763591
chr10:15917170	10	15917170	0.000964474504343	SNP	0.330373516963172
chr10:15917471	10	15917471	0.000949290510458	SNP	0.33000829926977
chr10:15917874	10	15917874	0.000948883837024	SNP	0.329996424446479
chr10:15918090	10	15918090	0.000895208160937	SNP	0.326222074923477
chr10:15918897	10	15918897	0.000939565189907	SNP	0.3294914842167
chr10:15919203	10	15919203	0.000994465438082	SNP	0.331192804887817
chr10:15921699	10	15921699	0.000990782161579	SNP	0.330904465358452
chr10:15922236	10	15922236	0.000674486985834	SNP	0.303632733772552
chr10:15922329	10	15922329	0.000955012655597	SNP	0.330359486427448
chr10:15924955	10	15924955	0.000469142179823	SNP	0.272779666015738
chr10:15927055	10	15927055	0.000551910097425	SNP	0.286372385610365
chr10:15927260	10	15927260	0.000989037442789	SNP	0.330904465358452
chr10:15927495	10	15927495	0.000484141476119	SNP	0.27536927571438
[truncated: 15,953 more rows]
