# Supplementary material for: Genomic insights into local adaptation and future climate-induced vulnerability of a keystone forest tree in East Asia
Source: Nat Commun. 2022 Nov 1;13:6541. doi: 10.1038/s41467-022-34206-8 (PMC9626627; doi:10.1038/s41467-022-34206-8)
Supplement: Supplementary file 8 — Source Data [file 41467_2022_34206_MOESM8_ESM.zip › Source data/supplementary_figures/manhatton/data3_filter1_bio12.txt]

ID	CHR	BP	P	TYPE	Q
chr1:28344	1	28344	0.000964650920865	SNP	0.315877811557994
chr1:47134	1	47134	0.000427975862163	SNP	0.248433723159001
chr1:51812	1	51812	0.000409742993496	SNP	0.246715770972734
chr1:54678	1	54678	0.000347275670107	SNP	0.238892678499894
chr1:65518	1	65518	0.000470634931357	SNP	0.253961879431639
chr1:82170	1	82170	0.000543598315271	SNP	0.264133475030872
chr1:82191	1	82191	0.000587931030245	SNP	0.269759366925522
chr1:82200	1	82200	0.000518154916963	SNP	0.261034946876314
chr1:82268	1	82268	0.000585697367612	SNP	0.269675556273739
chr1:82307	1	82307	0.000519756427931	SNP	0.261041677210137
chr1:82308	1	82308	0.000502365501457	SNP	0.258891647211767
chr1:85977	1	85977	0.000984339929402	SNP	0.317971365241719
chr1:86341	1	86341	0.000760627614926	SNP	0.29593018058594
chr1:86557	1	86557	0.000789225056017	SNP	0.299454617389344
chr1:86564	1	86564	0.000873381380241	SNP	0.308045328666837
chr1:86638	1	86638	0.00081536652363	SNP	0.301928312170634
chr1:86649	1	86649	0.000841856817785	SNP	0.304986688954482
chr1:86685	1	86685	0.000775400168089	SNP	0.298050466628129
chr1:86708	1	86708	0.000824931895861	SNP	0.303000263546873
chr1:86712	1	86712	0.000776502251764	SNP	0.298057403996831
chr1:88196	1	88196	0.000786986815115	SNP	0.299233832411813
chr1:94935	1	94935	0.000215890857414	SNP	0.203246316912161
chr1:439035	1	439035	0.000124793188187	SNP	0.170288544721372
chr1:440140	1	440140	0.000155014045708	SNP	0.185054219491145
chr1:1111351	1	1111351	0.000183962393695	SNP	0.195282809200803
chr1:1112611	1	1112611	0.000102359447224	SNP	0.15950676953495
chr1:1112774	1	1112774	0.00011973062117	SNP	0.167331541056834
chr1:1113338	1	1113338	4.0830833575e-06	SNP	0.0526045464512872
chr1:1113486	1	1113486	4.68153898614e-06	SNP	0.0560527054565495
chr1:1113487	1	1113487	4.02262620135e-06	SNP	0.0523930514504265
chr1:1113607	1	1113607	6.50051635528e-06	SNP	0.0688431463615859
chr1:1113648	1	1113648	6.74050849116e-06	SNP	0.0695307384017731
chr1:1383423	1	1383423	0.000573444266548	SNP	0.268667327750343
chr1:1383897	1	1383897	0.00088246953077	SNP	0.309162318565146
chr1:1544831	1	1544831	0.000933956860472	SNP	0.31324063295395
chr1:1850201	1	1850201	0.000902828343443	SNP	0.310588208626258
chr1:1850221	1	1850221	0.000719097515119	SNP	0.289596673619714
chr1:1850278	1	1850278	0.000720597432351	SNP	0.289731396480955
chr1:1850283	1	1850283	0.000674285100507	SNP	0.282999910011739
chr1:1850652	1	1850652	0.000910695466496	SNP	0.311139665446548
chr1:2033507	1	2033507	0.000207338317386	SNP	0.20164864700384
chr1:2191065	1	2191065	0.000576314926384	SNP	0.268930070183204
chr1:2193349	1	2193349	0.000734424649369	SNP	0.291688591540679
chr1:2196078	1	2196078	0.000403356104407	SNP	0.245786949953746
chr1:2196158	1	2196158	0.000642958789751	SNP	0.278007550312326
chr1:2197915	1	2197915	0.00059129662175	SNP	0.270089604017754
chr1:2197964	1	2197964	0.000625027497429	SNP	0.275180575625393
chr1:2202485	1	2202485	8.666746344e-05	SNP	0.150485788384981
chr1:2357178	1	2357178	0.000636219633051	SNP	0.277029049789557
chr1:2357215	1	2357215	0.000717199689049	SNP	0.289342460226983
chr1:2357222	1	2357222	0.000677399697536	SNP	0.283587251615036
chr1:2357229	1	2357229	0.000565074622926	SNP	0.267394376400759
chr1:2357322	1	2357322	0.000808447583348	SNP	0.301350557124305
chr1:2357383	1	2357383	0.000624913144992	SNP	0.275180575625393
chr1:2432845	1	2432845	0.000332759554467	SNP	0.237275250586938
chr1:2445964	1	2445964	0.000580515612221	SNP	0.269475235447018
chr1:2446567	1	2446567	0.000552348904708	SNP	0.265777751069552
chr1:2449069	1	2449069	0.000589964482321	SNP	0.270018385919564
chr1:2453079	1	2453079	0.000657827170699	SNP	0.279982786321155
chr1:2454186	1	2454186	0.00061612240115	SNP	0.27385309614201
chr1:2880689	1	2880689	0.000995717381812	SNP	0.318796505920312
chr1:2939625	1	2939625	1.95205754647e-05	SNP	0.0859219640348429
chr1:3007962	1	3007962	0.000516933983132	SNP	0.26086978295499
chr1:3008110	1	3008110	0.000424611878772	SNP	0.248337046328966
chr1:3460624	1	3460624	0.000657421167341	SNP	0.279982786321155
chr1:3460796	1	3460796	0.000183704584188	SNP	0.195282809200803
chr1:3460828	1	3460828	0.000193297363666	SNP	0.19846902574191
chr1:3464710	1	3464710	0.000880338076332	SNP	0.308803723031318
chr1:3465092	1	3465092	0.000551587281381	SNP	0.265693795012171
chr1:3465950	1	3465950	0.000234343499918	SNP	0.209616300518039
chr1:3587821	1	3587821	0.000275453356113	SNP	0.224089532757871
chr1:3694065	1	3694065	0.000978383887251	SNP	0.317220680740329
chr1:3696875	1	3696875	0.000704937389551	SNP	0.287689709480211
chr1:3710886	1	3710886	0.000881477099367	SNP	0.308996502090986
chr1:3711166	1	3711166	0.000969851686086	SNP	0.316334434239327
chr1:3944466	1	3944466	0.000310827280982	SNP	0.232895601925265
chr1:3944605	1	3944605	7.90227963378e-05	SNP	0.144730309805471
chr1:3944671	1	3944671	0.000421752437501	SNP	0.248138192064415
chr1:4823450	1	4823450	0.000747497473841	SNP	0.293792641930786
chr1:4907694	1	4907694	0.000202885634676	SNP	0.201203495749245
chr1:4911322	1	4911322	0.000101529668998	SNP	0.159240080008414
chr1:4912905	1	4912905	0.000705183629546	SNP	0.287693865156091
chr1:4913486	1	4913486	0.000740651252823	SNP	0.292731194631435
chr1:4913596	1	4913596	0.000781093031247	SNP	0.298756151651617
chr1:4915905	1	4915905	0.000704878265022	SNP	0.287689709480211
chr1:4918688	1	4918688	0.000294338285121	SNP	0.229045787843348
chr1:4919193	1	4919193	0.000234850737384	SNP	0.209798476442192
chr1:4920036	1	4920036	0.000447956634037	SNP	0.250687489897641
chr1:4920549	1	4920549	0.000309044658403	SNP	0.232490739888059
chr1:4920590	1	4920590	0.000288912796869	SNP	0.227767794542182
chr1:5554142	1	5554142	0.000207110912457	SNP	0.20164864700384
chr1:5563761	1	5563761	0.000916146554547	SNP	0.311647782735252
chr1:5566993	1	5566993	0.000495644472289	SNP	0.257431788862114
chr1:5568177	1	5568177	0.000569639033288	SNP	0.26827958934166
chr1:5598839	1	5598839	0.000787111030626	SNP	0.299250855876355
chr1:5599297	1	5599297	0.000592706599217	SNP	0.270333700467406
chr1:5599336	1	5599336	0.000456113280198	SNP	0.251752071827328
chr1:5599345	1	5599345	0.000429296403085	SNP	0.248590353434927
chr1:5599346	1	5599346	0.000458895838924	SNP	0.251999187630972
chr1:5599352	1	5599352	0.000395431292474	SNP	0.244794671869117
chr1:5728862	1	5728862	0.0005819059618	SNP	0.269586098719376
chr1:6065208	1	6065208	0.000428560667957	SNP	0.248433723159001
chr1:6168640	1	6168640	0.000167290985675	SNP	0.190465875038486
chr1:6168770	1	6168770	0.00084948083491	SNP	0.305998018418191
chr1:6168786	1	6168786	0.000842280281899	SNP	0.305028708827553
chr1:6168806	1	6168806	0.000826484486087	SNP	0.303122182776244
chr1:6227546	1	6227546	0.000527320654471	SNP	0.262187691282027
chr1:6504977	1	6504977	0.000568310580476	SNP	0.268058378740324
chr1:6505323	1	6505323	0.000538656881971	SNP	0.263731737350516
chr1:6507442	1	6507442	0.000501448526894	SNP	0.258690459965306
chr1:6566153	1	6566153	0.000780047045467	SNP	0.298663636033022
chr1:6566241	1	6566241	0.000337033863799	SNP	0.237728091156026
chr1:6566315	1	6566315	0.000295523371069	SNP	0.229400337297841
chr1:6566353	1	6566353	0.000508594326498	SNP	0.259637708943618
chr1:6590674	1	6590674	0.00011735071868	SNP	0.165911561301917
chr1:6590703	1	6590703	0.000318075189238	SNP	0.234614819451718
chr1:7079724	1	7079724	0.000611016131037	SNP	0.273000692089153
chr1:7324233	1	7324233	0.000805533541894	SNP	0.300915832520808
chr1:7324271	1	7324271	0.000888633323766	SNP	0.309490442334227
chr1:7384207	1	7384207	0.000538216731419	SNP	0.263731737350516
chr1:7413155	1	7413155	6.56023082843e-05	SNP	0.137420084692383
chr1:7420365	1	7420365	0.000318160915386	SNP	0.234614819451718
chr1:7422917	1	7422917	2.61082763866e-06	SNP	0.0424499730959946
chr1:7435195	1	7435195	0.000370400856814	SNP	0.242010283727771
chr1:7435655	1	7435655	0.000941037271235	SNP	0.313937723586145
chr1:7437219	1	7437219	7.38033578226e-05	SNP	0.142129537365742
chr1:7437223	1	7437223	0.000313586568746	SNP	0.233609271737141
chr1:7437236	1	7437236	0.00030174413535	SNP	0.231241484094667
chr1:7442431	1	7442431	0.000331172669641	SNP	0.237198532910224
chr1:7445737	1	7445737	0.000181747588431	SNP	0.194919769463022
chr1:7448698	1	7448698	0.000860632757252	SNP	0.306677151431357
chr1:7458258	1	7458258	0.000672548810329	SNP	0.282649856184866
chr1:7458286	1	7458286	0.000767453426424	SNP	0.297013624227023
chr1:7513577	1	7513577	0.000610826556624	SNP	0.273000692089153
chr1:7515591	1	7515591	0.000861773238485	SNP	0.306833681630132
chr1:7522468	1	7522468	0.000666941908157	SNP	0.281566895924514
chr1:7523356	1	7523356	0.000681540585807	SNP	0.284121794143894
chr1:7523435	1	7523435	0.000682918806335	SNP	0.284159006435723
chr1:7549977	1	7549977	0.000919030143928	SNP	0.311647782735252
chr1:7586616	1	7586616	0.000201207201836	SNP	0.200407120387334
chr1:7590952	1	7590952	0.000756745052472	SNP	0.295409395426014
chr1:9550933	1	9550933	0.000186666573438	SNP	0.196547618093204
chr1:10519071	1	10519071	0.000237110054965	SNP	0.210501796988927
chr1:11268965	1	11268965	0.000499191739574	SNP	0.258217393098699
chr1:11284203	1	11284203	0.000142026623182	SNP	0.179260713447438
chr1:11284228	1	11284228	0.000123815123964	SNP	0.169732142334893
chr1:11284646	1	11284646	0.00072740072566	SNP	0.290608983191693
chr1:11285451	1	11285451	0.000143160257816	SNP	0.179583516017268
chr1:11285868	1	11285868	0.000559728089175	SNP	0.266488101289932
chr1:11286659	1	11286659	0.00023062671118	SNP	0.208645658432061
chr1:11286980	1	11286980	0.000316262820945	SNP	0.234225614601618
chr1:11287566	1	11287566	0.000394890285119	SNP	0.244662736003928
chr1:11287654	1	11287654	0.000387915434114	SNP	0.244277445034058
chr1:11287664	1	11287664	0.00043083206014	SNP	0.24865484135128
chr1:11287920	1	11287920	0.000605042978763	SNP	0.272026528044667
chr1:11288708	1	11288708	0.000724711159683	SNP	0.29019518094315
chr1:11289516	1	11289516	0.000445673567434	SNP	0.250504425577129
chr1:11289542	1	11289542	0.000380687055445	SNP	0.243832947039791
chr1:11289967	1	11289967	0.000945562672097	SNP	0.314246884778699
chr1:11290871	1	11290871	0.000440400844548	SNP	0.250023488757369
chr1:11291572	1	11291572	0.000469856937626	SNP	0.253826662044045
chr1:11293103	1	11293103	0.000453658714603	SNP	0.251369514546905
chr1:11293213	1	11293213	0.000455595977309	SNP	0.251649001902854
chr1:11293254	1	11293254	0.000436467102548	SNP	0.249611417858282
chr1:11293649	1	11293649	0.000325029510695	SNP	0.236365629767951
chr1:11412948	1	11412948	0.000969937112357	SNP	0.316344962621616
chr1:11420822	1	11420822	0.000631324114281	SNP	0.276226900324581
chr1:11420862	1	11420862	0.000614570395206	SNP	0.273634314640312
chr1:11421707	1	11421707	0.000625300798201	SNP	0.275226084454687
chr1:11439331	1	11439331	0.000903820753526	SNP	0.310588208626258
chr1:11439825	1	11439825	0.00070205713104	SNP	0.287437203049935
chr1:11440069	1	11440069	0.000934443077188	SNP	0.313281620525161
chr1:11440350	1	11440350	0.000742526592135	SNP	0.292986029512089
chr1:11440674	1	11440674	0.000697527039332	SNP	0.286888215313183
chr1:11440751	1	11440751	0.000717284275905	SNP	0.289342460226983
chr1:11441180	1	11441180	0.000678997933371	SNP	0.283936814805002
chr1:11441608	1	11441608	0.000775833515546	SNP	0.298057403996831
chr1:11442393	1	11442393	2.90435761837e-05	SNP	0.103050199350132
chr1:11442499	1	11442499	7.30074554441e-05	SNP	0.141892358167913
chr1:11443573	1	11443573	0.000265640859235	SNP	0.220868123607167
chr1:11443757	1	11443757	0.000805576193619	SNP	0.300915832520808
chr1:11443763	1	11443763	0.000989098402407	SNP	0.318303855290216
chr1:11443992	1	11443992	0.000853843172823	SNP	0.306205542141492
chr1:11444126	1	11444126	0.000618517527799	SNP	0.274252302898818
chr1:11480253	1	11480253	0.000616310239963	SNP	0.27385309614201
chr1:11574029	1	11574029	0.000647068319504	SNP	0.278650267174036
chr1:11653311	1	11653311	0.000625987534283	SNP	0.275245663260134
chr1:11963068	1	11963068	0.000285724459977	SNP	0.226850700610927
chr1:11968486	1	11968486	0.000137343046356	SNP	0.177449009150534
chr1:11980457	1	11980457	0.000314666093516	SNP	0.233838659648746
chr1:12012117	1	12012117	0.000780226963751	SNP	0.298692409828294
chr1:12022354	1	12022354	0.000831466622613	SNP	0.303621862551101
chr1:12022356	1	12022356	0.000783469054126	SNP	0.298822707504344
chr1:12022366	1	12022366	0.000780393278003	SNP	0.298694804161217
chr1:12022417	1	12022417	0.000711847366474	SNP	0.288550098212539
chr1:12022461	1	12022461	0.000786187446564	SNP	0.299071643661645
chr1:12023158	1	12023158	0.000537284157845	SNP	0.263511766007733
chr1:13888038	1	13888038	0.000780562449798	SNP	0.298702253116851
chr1:13925607	1	13925607	0.000696929620242	SNP	0.286706422113934
chr1:13925644	1	13925644	0.000675269432465	SNP	0.283125780268861
chr1:13925680	1	13925680	0.000610248361373	SNP	0.272894429027726
chr1:13925756	1	13925756	0.000758166065509	SNP	0.295590758319715
chr1:13925765	1	13925765	0.000717498952573	SNP	0.289342460226983
chr1:13925983	1	13925983	0.000713530879577	SNP	0.288774905826753
chr1:14057397	1	14057397	0.000902205402861	SNP	0.310538390129483
chr1:14772590	1	14772590	0.000313357870137	SNP	0.233609271737141
chr1:14783901	1	14783901	6.46490753268e-05	SNP	0.136582313523142
chr1:14784534	1	14784534	0.000265457997619	SNP	0.220865098598508
chr1:14784787	1	14784787	0.000549789138681	SNP	0.26529998001258
chr1:14785976	1	14785976	0.000469803659609	SNP	0.253826662044045
chr1:14787365	1	14787365	0.000413051550556	SNP	0.247344004545423
chr1:14787420	1	14787420	0.000372897864004	SNP	0.242507980198732
chr1:14788429	1	14788429	0.00054523943314	SNP	0.264627717530572
chr1:14788434	1	14788434	0.000486102699365	SNP	0.256078741416678
chr1:14788895	1	14788895	0.000573828144719	SNP	0.268667327750343
chr1:14788935	1	14788935	0.000860367293801	SNP	0.306677151431357
chr1:14833890	1	14833890	0.000708917746792	SNP	0.288168165158231
chr1:14875918	1	14875918	0.00074937655724	SNP	0.294090253242998
chr1:14878613	1	14878613	0.000898042211038	SNP	0.31005059215313
chr1:14887037	1	14887037	0.000243570400155	SNP	0.212922418550066
chr1:14887057	1	14887057	0.000244302026687	SNP	0.213186272162637
chr1:14887070	1	14887070	0.000228544806224	SNP	0.207977568154775
chr1:14887115	1	14887115	0.000255086951543	SNP	0.217112197196391
chr1:15048373	1	15048373	0.000433896880438	SNP	0.249214883413364
chr1:15053682	1	15053682	0.00062152900157	SNP	0.274542970543784
chr1:15054293	1	15054293	0.000504820506836	SNP	0.259065576866165
chr1:15054588	1	15054588	0.00099097978362	SNP	0.318375407563453
chr1:15055607	1	15055607	0.000322584962748	SNP	0.235855810209098
chr1:15055749	1	15055749	0.00014183353937	SNP	0.179228450912326
chr1:15056091	1	15056091	0.000719924059934	SNP	0.289683451972924
chr1:15056312	1	15056312	0.000158900239802	SNP	0.186420661737174
chr1:15057114	1	15057114	0.000669232620359	SNP	0.281932986376091
chr1:15057408	1	15057408	0.000495490399992	SNP	0.257431788862114
chr1:15057810	1	15057810	0.0003087320483	SNP	0.232348757235687
chr1:15059614	1	15059614	0.00050888236233	SNP	0.259638047740216
chr1:15059621	1	15059621	0.000544471859779	SNP	0.264362961843166
chr1:15060067	1	15060067	0.000956866774777	SNP	0.315068751501816
chr1:15060143	1	15060143	0.000433781049353	SNP	0.249214883413364
chr1:15060145	1	15060145	0.000188702351778	SNP	0.197226325325031
chr1:15060194	1	15060194	0.000510085505498	SNP	0.259698255720686
chr1:15146031	1	15146031	0.00019312502147	SNP	0.198433609255917
chr1:15262001	1	15262001	0.000507632955323	SNP	0.259516590147978
chr1:15534284	1	15534284	0.000219021800385	SNP	0.20446512924376
chr1:15534349	1	15534349	0.000446075306687	SNP	0.250507689294182
chr1:15534594	1	15534594	0.000231670202628	SNP	0.20889730205504
chr1:15534780	1	15534780	0.000216231853078	SNP	0.2033275255086
chr1:15535072	1	15535072	0.00020457756122	SNP	0.201347826912188
chr1:15535397	1	15535397	0.000772932630856	SNP	0.297701449714535
chr1:15535677	1	15535677	0.000174996756629	SNP	0.193309970276207
chr1:15535810	1	15535810	0.000204379600192	SNP	0.201347826912188
chr1:15536212	1	15536212	0.000194020589296	SNP	0.19870208712482
chr1:15536737	1	15536737	0.000941883286235	SNP	0.314026356691288
chr1:15540381	1	15540381	0.000245958844946	SNP	0.213817049417971
chr1:15915291	1	15915291	0.000916852937843	SNP	0.311647782735252
chr1:16134818	1	16134818	0.000846761753077	SNP	0.305610395152182
chr1:16170396	1	16170396	0.0002987925217	SNP	0.230267386924561
chr1:16170419	1	16170419	0.000389494178953	SNP	0.244277445034058
chr1:16170525	1	16170525	0.000284764102375	SNP	0.226666209077054
chr1:16170565	1	16170565	0.000282476368382	SNP	0.226230607158307
chr1:16170671	1	16170671	0.000297822251164	SNP	0.230042645056015
chr1:16214113	1	16214113	4.16838899945e-05	SNP	0.120996542484249
chr1:16288684	1	16288684	0.000763541353996	SNP	0.2964382988659
chr1:16288928	1	16288928	0.000718433235696	SNP	0.289476576800116
chr1:16291476	1	16291476	1.34794213852e-05	SNP	0.0758387040761924
chr1:16510576	1	16510576	0.000945968672242	SNP	0.314246884778699
chr1:16518351	1	16518351	0.000631289205087	SNP	0.276226900324581
chr1:16518481	1	16518481	0.000310713228377	SNP	0.232868140812771
chr1:16518501	1	16518501	0.000304489319963	SNP	0.231846807235683
chr1:16518506	1	16518506	0.000317273451435	SNP	0.23445832157633
chr1:16518532	1	16518532	0.000284721463318	SNP	0.226666209077054
chr1:16585427	1	16585427	0.000131547828179	SNP	0.173989501844373
chr1:16587022	1	16587022	0.000148903370397	SNP	0.182217505925632
chr1:16587412	1	16587412	0.000194912634364	SNP	0.199169938106851
chr1:16587442	1	16587442	0.000119003211575	SNP	0.166884537909679
chr1:16588724	1	16588724	0.000204223160814	SNP	0.201347826912188
chr1:16619184	1	16619184	0.000995228785708	SNP	0.318725793702584
chr1:16619552	1	16619552	0.000210819191976	SNP	0.202546034150896
chr1:16637381	1	16637381	0.000773902385401	SNP	0.297770868807563
chr1:16637385	1	16637385	0.000847515759482	SNP	0.305789045649962
chr1:16648963	1	16648963	0.0006735636393	SNP	0.282838838511199
chr1:16668526	1	16668526	0.000577706860231	SNP	0.269103613938853
chr1:16668530	1	16668530	0.000572784779791	SNP	0.268539902958508
chr1:16668531	1	16668531	0.000854168442061	SNP	0.306205542141492
chr1:16795514	1	16795514	0.000118559956192	SNP	0.166673820964667
chr1:16795691	1	16795691	0.000291816215703	SNP	0.228331575530789
chr1:16796101	1	16796101	0.000182741974803	SNP	0.195072371570209
chr1:16798313	1	16798313	0.000428885536235	SNP	0.248498818022273
chr1:16847100	1	16847100	0.000972660549733	SNP	0.316722521478556
chr1:16847512	1	16847512	0.000867851156561	SNP	0.307607679662668
chr1:16853527	1	16853527	0.00049749743803	SNP	0.257837346164087
chr1:16853693	1	16853693	0.000459797998088	SNP	0.252172363101937
chr1:16854294	1	16854294	4.48264801033e-05	SNP	0.122900890580666
chr1:16855081	1	16855081	4.98022059715e-05	SNP	0.127558833721514
chr1:16855891	1	16855891	4.53687400818e-05	SNP	0.123517194983844
chr1:16856325	1	16856325	0.000205301270134	SNP	0.201347826912188
chr1:16856450	1	16856450	3.79775922066e-05	SNP	0.117174685456244
chr1:16857347	1	16857347	3.74265215452e-05	SNP	0.116147823942981
chr1:16857844	1	16857844	5.33581776546e-05	SNP	0.130255741155759
chr1:16857861	1	16857861	5.45815458837e-05	SNP	0.130842648782182
chr1:16858441	1	16858441	0.000531791814345	SNP	0.262803943306078
chr1:16858492	1	16858492	0.00092567536215	SNP	0.312208927119079
chr1:16858896	1	16858896	0.000158600219097	SNP	0.186420661737174
chr1:16867238	1	16867238	0.00019377343762	SNP	0.198688273043748
chr1:16867282	1	16867282	0.000154663124577	SNP	0.184894872995145
chr1:16868029	1	16868029	0.000200162619747	SNP	0.200165931879666
chr1:16870262	1	16870262	0.000161121817895	SNP	0.187753920937611
chr1:16870482	1	16870482	0.000178972350771	SNP	0.194466200846317
chr1:16871410	1	16871410	0.000141615376891	SNP	0.179155852518503
chr1:16871679	1	16871679	0.000141654372638	SNP	0.179167105403249
chr1:16874671	1	16874671	0.000115749479778	SNP	0.164935728697427
chr1:16874982	1	16874982	0.000142515839805	SNP	0.179339909865641
chr1:16875428	1	16875428	0.000101584212611	SNP	0.159240080008414
chr1:16875690	1	16875690	0.000123117531239	SNP	0.169399088675653
chr1:16878603	1	16878603	0.000185147986443	SNP	0.195864225665718
chr1:16878939	1	16878939	0.000154061188136	SNP	0.184545925596108
chr1:16879284	1	16879284	0.000265906914286	SNP	0.220868123607167
chr1:16879331	1	16879331	0.000101235511284	SNP	0.159209955435455
chr1:16879387	1	16879387	0.000100766298523	SNP	0.159136346622883
chr1:16879500	1	16879500	0.000179895317161	SNP	0.194528979548697
chr1:16879785	1	16879785	0.000102014780691	SNP	0.15950676953495
chr1:16880306	1	16880306	0.00016141421698	SNP	0.187871661054827
chr1:16882326	1	16882326	0.000145729958664	SNP	0.180773796124628
chr1:16883903	1	16883903	0.000174309892126	SNP	0.193104979752346
chr1:16884139	1	16884139	0.000152258883317	SNP	0.183494828681541
chr1:16885732	1	16885732	0.000189348958041	SNP	0.197421677190504
chr1:16889989	1	16889989	0.000355343315895	SNP	0.239874388982811
chr1:16891621	1	16891621	0.000776765088396	SNP	0.298057403996831
chr1:16892479	1	16892479	8.82081195654e-07	SNP	0.0258402162247664
chr1:16892486	1	16892486	4.09437468396e-06	SNP	0.0526045464512872
chr1:16892489	1	16892489	0.000111503886401	SNP	0.162758400065183
chr1:16892511	1	16892511	0.000446599075783	SNP	0.250537506744506
chr1:16892604	1	16892604	0.00087193694709	SNP	0.307882503300477
chr1:16892786	1	16892786	1.47916920487e-05	SNP	0.0770112011774325
chr1:16892802	1	16892802	0.000124395372111	SNP	0.170135205484604
chr1:16892818	1	16892818	6.634043527e-05	SNP	0.137826873790645
chr1:16892819	1	16892819	6.23434979024e-05	SNP	0.134882301135682
chr1:16892830	1	16892830	7.07274319793e-05	SNP	0.140422427465701
chr1:16892917	1	16892917	0.000701930016045	SNP	0.287437203049935
chr1:16893189	1	16893189	7.18054506779e-05	SNP	0.141347186533883
chr1:16893291	1	16893291	0.00014255276023	SNP	0.179339909865641
chr1:16893319	1	16893319	0.000361250783225	SNP	0.240915329905115
chr1:16894036	1	16894036	0.000110446534779	SNP	0.162589097345731
chr1:16895102	1	16895102	0.000123173733806	SNP	0.169399088675653
chr1:16895325	1	16895325	0.000124346885444	SNP	0.170118544831712
chr1:16991554	1	16991554	0.000282431146082	SNP	0.226230607158307
chr1:16992995	1	16992995	0.000955985683375	SNP	0.315002516141451
chr1:16993010	1	16993010	0.000825806200866	SNP	0.303072745204525
chr1:16993030	1	16993030	0.00083128781659	SNP	0.303621862551101
chr1:16993054	1	16993054	0.000374695600081	SNP	0.242896647194438
chr1:17145230	1	17145230	0.000612065287989	SNP	0.273120747701011
chr1:17155115	1	17155115	0.000244825636546	SNP	0.213245280985979
chr1:17170201	1	17170201	0.000252213716139	SNP	0.216162616078796
chr1:17264693	1	17264693	0.000844805338504	SNP	0.30529690168687
chr1:17264741	1	17264741	0.000679360995219	SNP	0.283941473375498
chr1:17264869	1	17264869	0.000304672579146	SNP	0.231846807235683
chr1:17292068	1	17292068	0.000121013324046	SNP	0.168139681107831
chr1:17292285	1	17292285	4.09337302045e-05	SNP	0.120398979210662
chr1:17294554	1	17294554	0.000401153093658	SNP	0.245593694979266
chr1:17382666	1	17382666	0.000209127448638	SNP	0.202041249391122
chr1:17780554	1	17780554	0.000249888227184	SNP	0.215314700594819
chr1:17780571	1	17780571	0.000379937427048	SNP	0.243588712942687
chr1:17780816	1	17780816	0.000662009364261	SNP	0.280676382949239
chr1:17781027	1	17781027	0.000699712715802	SNP	0.287158770611774
chr1:17799509	1	17799509	0.000519825907465	SNP	0.261041677210137
chr1:17799775	1	17799775	9.82967421322e-05	SNP	0.157407991794119
chr1:17805686	1	17805686	0.000467230595821	SNP	0.25331353859861
chr1:17808280	1	17808280	0.000507828921618	SNP	0.259572185223251
chr1:17808424	1	17808424	0.000489967366458	SNP	0.256488825720727
chr1:17811236	1	17811236	0.000472851267067	SNP	0.254224667460222
chr1:17811238	1	17811238	0.000491834911011	SNP	0.256722459816455
chr1:17811516	1	17811516	0.000531759399614	SNP	0.262803943306078
chr1:17811657	1	17811657	0.00061189672914	SNP	0.273066003251319
chr1:17812055	1	17812055	0.000492529469678	SNP	0.256880507051802
chr1:17812150	1	17812150	0.000512199711339	SNP	0.259902553781253
chr1:17812204	1	17812204	0.000448122860664	SNP	0.250687489897641
chr1:17813197	1	17813197	6.67551803759e-07	SNP	0.0215947094877775
chr1:17813687	1	17813687	0.000994821117168	SNP	0.318670201258519
chr1:17813728	1	17813728	0.000888365964513	SNP	0.309490442334227
chr1:17814102	1	17814102	0.000882096688257	SNP	0.309086274528803
chr1:17814314	1	17814314	0.000997239214572	SNP	0.318902044853697
chr1:17814332	1	17814332	0.000975767865528	SNP	0.316978747618119
chr1:17814401	1	17814401	0.00097857044226	SNP	0.317220680740329
chr1:17814547	1	17814547	0.00086925093487	SNP	0.30774571088927
chr1:17814560	1	17814560	0.000902626304869	SNP	0.310588208626258
chr1:17814572	1	17814572	0.000892640971424	SNP	0.309555500922039
chr1:17814728	1	17814728	0.000871131241896	SNP	0.307849236761728
chr1:17814805	1	17814805	0.000849706745207	SNP	0.305998534500471
chr1:17814828	1	17814828	0.000837862999965	SNP	0.304392037922526
chr1:17814843	1	17814843	0.000890546011469	SNP	0.309514242652587
chr1:17816269	1	17816269	0.000799207945762	SNP	0.300118023165373
chr1:17816277	1	17816277	0.000928042780944	SNP	0.312421841429657
chr1:17818152	1	17818152	0.000945408622647	SNP	0.314237769987378
chr1:17818216	1	17818216	0.000995979882023	SNP	0.318806173025902
chr1:17818468	1	17818468	0.000957751512629	SNP	0.315187015585942
chr1:17825699	1	17825699	0.000910999638879	SNP	0.311139720204276
chr1:17825921	1	17825921	0.000970960007651	SNP	0.316486386780958
chr1:17847530	1	17847530	8.91938661783e-05	SNP	0.152812114245761
chr1:17856624	1	17856624	0.000879789735622	SNP	0.308750703657035
chr1:17856657	1	17856657	0.000850500855517	SNP	0.306013580411046
chr1:17856666	1	17856666	0.000947757097565	SNP	0.314469862486148
chr1:17856754	1	17856754	0.000988717328099	SNP	0.31823432183175
chr1:17856758	1	17856758	0.000938147266917	SNP	0.313559690114408
chr1:17856766	1	17856766	0.000971134060482	SNP	0.316486386780958
chr1:17884260	1	17884260	0.000991271098796	SNP	0.318375407563453
chr1:17893828	1	17893828	0.000806251510808	SNP	0.300995594531783
chr1:17893835	1	17893835	0.000733614211412	SNP	0.291576232164285
chr1:18188199	1	18188199	0.000387955491935	SNP	0.244277445034058
chr1:18193995	1	18193995	0.000268399403346	SNP	0.221455067836704
chr1:18194004	1	18194004	0.000143868033661	SNP	0.180022695673017
chr1:18194030	1	18194030	0.000491025549816	SNP	0.256624852538426
chr1:18194087	1	18194087	0.000344607058959	SNP	0.238892678499894
chr1:18232221	1	18232221	0.000126592337916	SNP	0.171368568947036
chr1:18385168	1	18385168	0.000569665779385	SNP	0.26827958934166
chr1:18477166	1	18477166	0.000919352680001	SNP	0.311647782735252
chr1:18608295	1	18608295	0.000658248483293	SNP	0.280040810338823
chr1:18608717	1	18608717	0.000953293443359	SNP	0.314748206882083
chr1:18699622	1	18699622	0.0002197201868	SNP	0.204713530857732
chr1:18701686	1	18701686	0.000638130303129	SNP	0.277265234476424
chr1:18709621	1	18709621	0.000397828456745	SNP	0.24513508470333
chr1:18851167	1	18851167	0.000711149475916	SNP	0.288429269524231
chr1:19289855	1	19289855	0.000617875186848	SNP	0.274133702312391
chr1:19333576	1	19333576	0.000547620344881	SNP	0.264852162438052
chr1:19333679	1	19333679	0.000401955200478	SNP	0.245593694979266
chr1:19335873	1	19335873	0.000549554925037	SNP	0.265211775509043
chr1:19711584	1	19711584	0.000142819888561	SNP	0.179421237870127
chr1:19711585	1	19711585	0.000161266911237	SNP	0.18779443760088
chr1:19711680	1	19711680	0.000129185160484	SNP	0.172682932158398
chr1:19712343	1	19712343	0.000631719112795	SNP	0.27623590592675
chr1:19712377	1	19712377	0.000696701811094	SNP	0.286706422113934
chr1:19712465	1	19712465	0.00065764990329	SNP	0.279982786321155
chr1:19712508	1	19712508	0.000624964065189	SNP	0.275180575625393
chr1:19712683	1	19712683	0.000615064433554	SNP	0.273659539778317
chr1:19712749	1	19712749	0.000510319581012	SNP	0.259707856696659
chr1:19712917	1	19712917	0.000649926081314	SNP	0.279137730653059
chr1:19713486	1	19713486	0.000591944014749	SNP	0.270240149295716
chr1:19713647	1	19713647	0.000607414756698	SNP	0.272270153903621
chr1:19713886	1	19713886	0.000651612983994	SNP	0.279332100450116
chr1:19714078	1	19714078	0.000633965775048	SNP	0.276691196874496
chr1:19714159	1	19714159	0.00064279639366	SNP	0.277988051645354
chr1:19714198	1	19714198	0.000618931693847	SNP	0.274313337944065
chr1:19716461	1	19716461	0.000613701614737	SNP	0.273461405764135
chr1:19783952	1	19783952	0.000116062843737	SNP	0.165113181839529
chr1:19784512	1	19784512	0.000387864559482	SNP	0.244277445034058
chr1:19945256	1	19945256	0.000679819589543	SNP	0.283941473375498
chr1:20277190	1	20277190	9.29219428841e-05	SNP	0.154651175190588
chr1:20304968	1	20304968	0.000275011752643	SNP	0.223930934270385
chr1:20306390	1	20306390	0.000925408444162	SNP	0.312205995661367
chr1:20311336	1	20311336	0.000420980469643	SNP	0.248047468589036
chr1:20329792	1	20329792	0.000140708685489	SNP	0.178738800766337
chr1:20496637	1	20496637	0.000124586553915	SNP	0.170187411589895
chr1:20498076	1	20498076	0.000293659952847	SNP	0.228697322616011
chr1:20498086	1	20498086	0.000290568763818	SNP	0.228201568156092
chr1:20498142	1	20498142	0.000274583786613	SNP	0.223760228826089
chr1:20498145	1	20498145	0.000293747608056	SNP	0.228725390522489
chr1:20498156	1	20498156	0.000303244559348	SNP	0.231568712686481
chr1:20498403	1	20498403	9.05622287567e-05	SNP	0.153311842588585
chr1:20500372	1	20500372	0.000836292595994	SNP	0.304192846046293
chr1:20509341	1	20509341	0.000284768551971	SNP	0.226666209077054
chr1:20509454	1	20509454	0.000256426102503	SNP	0.217361391295546
chr1:20518423	1	20518423	0.000722032382061	SNP	0.289740360330445
chr1:20524141	1	20524141	0.000437406092522	SNP	0.249735680139135
chr1:20525856	1	20525856	0.000584711922173	SNP	0.269675556273739
chr1:20684893	1	20684893	0.000161659282224	SNP	0.188046582186268
chr1:20943671	1	20943671	0.000669615338393	SNP	0.28198217122038
chr1:20943702	1	20943702	0.000755379216394	SNP	0.295200323081306
chr1:20955780	1	20955780	0.000433661532795	SNP	0.249214883413364
chr1:20955781	1	20955781	0.000412638356762	SNP	0.247293726816147
chr1:20955783	1	20955783	0.000900511789673	SNP	0.310314339919403
chr1:20956455	1	20956455	0.000288040658476	SNP	0.227528967704015
chr1:20956610	1	20956610	0.000665257696031	SNP	0.281273723032425
chr1:20956621	1	20956621	0.000729196133042	SNP	0.290909756025674
chr1:21208969	1	21208969	0.000712582050161	SNP	0.288679017386151
chr1:21248436	1	21248436	0.000442854192916	SNP	0.250259909573657
chr1:21497294	1	21497294	0.000939614825424	SNP	0.313674151970683
chr1:21765997	1	21765997	0.00080280127699	SNP	0.300551195958685
chr1:21870360	1	21870360	0.000588162478117	SNP	0.269838327752405
chr1:21871624	1	21871624	2.46930488279e-05	SNP	0.0963004286014485
chr1:21872020	1	21872020	0.000992670123049	SNP	0.318420340332335
chr1:21872405	1	21872405	0.000792456681035	SNP	0.299618241615558
chr1:21872621	1	21872621	0.000112516525396	SNP	0.163228131994519
chr1:21872844	1	21872844	0.000496148906194	SNP	0.257580967811417
chr1:22007610	1	22007610	7.00356363316e-05	SNP	0.140174718349603
chr1:22007818	1	22007818	0.00027160955855	SNP	0.222685224914497
chr1:22415474	1	22415474	0.000507355450007	SNP	0.259479450551937
chr1:22416447	1	22416447	0.000706727380304	SNP	0.287946393453251
chr1:22631568	1	22631568	9.08622541204e-05	SNP	0.153311842588585
chr1:22631741	1	22631741	1.61685508313e-05	SNP	0.0788844643397087
chr1:22631967	1	22631967	4.89954622333e-05	SNP	0.127017684293184
chr1:22632010	1	22632010	4.83041132229e-05	SNP	0.126477257627447
chr1:22632119	1	22632119	1.34908785468e-05	SNP	0.0758387040761924
chr1:22632120	1	22632120	0.00076775363991	SNP	0.297013624227023
chr1:22632123	1	22632123	1.52479907243e-05	SNP	0.0772894217555043
chr1:22632131	1	22632131	1.28448475815e-05	SNP	0.0757278202110552
chr1:22632159	1	22632159	5.32002711085e-05	SNP	0.130255741155759
chr1:22632171	1	22632171	5.04903258112e-05	SNP	0.127776524419847
chr1:22632176	1	22632176	4.35922603976e-05	SNP	0.122572316467512
chr1:22632181	1	22632181	5.17436260095e-05	SNP	0.129190572671102
chr1:22632218	1	22632218	3.72206421966e-05	SNP	0.116117320057834
chr1:22632246	1	22632246	3.35417188637e-05	SNP	0.11018115897578
chr1:22632329	1	22632329	3.39213348149e-05	SNP	0.111060409336983
chr1:22632435	1	22632435	5.46486705258e-05	SNP	0.130872758012832
chr1:22632457	1	22632457	3.90143436202e-05	SNP	0.118412464630764
chr1:22632478	1	22632478	6.38758390165e-05	SNP	0.136030101037587
chr1:22632484	1	22632484	3.82733264809e-05	SNP	0.117428819583862
chr1:22632505	1	22632505	4.19038186243e-05	SNP	0.121078378474198
chr1:22632521	1	22632521	4.53144976084e-05	SNP	0.123499372390627
chr1:22632544	1	22632544	4.44114147645e-05	SNP	0.12274360713353
chr1:22632555	1	22632555	4.4734028965e-05	SNP	0.122817132086967
chr1:22632591	1	22632591	4.71089238569e-05	SNP	0.125237930141611
chr1:22632593	1	22632593	3.73497573607e-05	SNP	0.116147823942981
chr1:22632656	1	22632656	4.5846815072e-05	SNP	0.123655695427395
chr1:22632709	1	22632709	5.85885183376e-05	SNP	0.133230669687429
chr1:22632737	1	22632737	6.10023664785e-05	SNP	0.134273580664991
chr1:22632761	1	22632761	5.26974016733e-05	SNP	0.130044537331542
chr1:22632810	1	22632810	5.01971097384e-05	SNP	0.127709514528476
chr1:22632851	1	22632851	6.79218929469e-05	SNP	0.13910640899602
chr1:22632904	1	22632904	4.76534718427e-05	SNP	0.125840620355181
chr1:22633106	1	22633106	4.5861143179e-05	SNP	0.123655695427395
chr1:22633127	1	22633127	0.000593064979837	SNP	0.270399334844125
chr1:22633214	1	22633214	5.15029316873e-05	SNP	0.128956873957321
chr1:22633295	1	22633295	4.39227974863e-05	SNP	0.12274360713353
chr1:22633438	1	22633438	5.80980244157e-05	SNP	0.133230669687429
chr1:22633451	1	22633451	5.37913855261e-05	SNP	0.130313013923369
chr1:22633473	1	22633473	6.000817264e-05	SNP	0.133376723484016
chr1:22633485	1	22633485	4.85609586733e-05	SNP	0.126572697945508
chr1:22633493	1	22633493	4.14351245796e-05	SNP	0.120661292378818
chr1:22633495	1	22633495	5.36359449537e-05	SNP	0.130255741155759
chr1:22633508	1	22633508	5.83186459085e-05	SNP	0.133230669687429
chr1:22633514	1	22633514	5.35943887139e-05	SNP	0.130255741155759
chr1:22633603	1	22633603	0.000918997988389	SNP	0.311647782735252
chr1:22633708	1	22633708	0.000154462404063	SNP	0.184803384235726
chr1:22633762	1	22633762	4.23467532076e-05	SNP	0.121581776736166
chr1:23000489	1	23000489	5.84492271403e-05	SNP	0.133230669687429
chr1:23137681	1	23137681	0.000332092596676	SNP	0.237241219558445
chr1:23138128	1	23138128	0.000106881252843	SNP	0.161193568081945
chr1:23138168	1	23138168	0.000114631819844	SNP	0.164421994810067
chr1:23138188	1	23138188	9.90552564332e-05	SNP	0.157773712171844
chr1:23138222	1	23138222	0.000116348638208	SNP	0.165282737289086
chr1:23138228	1	23138228	0.000113437850325	SNP	0.163766424910242
chr1:23139513	1	23139513	0.000270543143423	SNP	0.222360799279023
chr1:23140264	1	23140264	0.000482408642449	SNP	0.255827741509685
chr1:23140986	1	23140986	9.03174668737e-05	SNP	0.153311842588585
chr1:23141020	1	23141020	0.000593480180303	SNP	0.270415432477729
chr1:23141345	1	23141345	0.000532386386561	SNP	0.262803943306078
chr1:23141684	1	23141684	0.000121303983371	SNP	0.168344616010317
chr1:23168881	1	23168881	0.000507565070822	SNP	0.259516590147978
chr1:24184159	1	24184159	0.000394515200105	SNP	0.244609163659103
chr1:24184774	1	24184774	0.000513947472725	SNP	0.260219221096481
chr1:24224280	1	24224280	0.000698313418112	SNP	0.286999470508687
chr1:24224300	1	24224300	0.000769032613851	SNP	0.297199654117576
chr1:24224307	1	24224307	0.000732111143546	SNP	0.291348468056884
chr1:24313591	1	24313591	0.000411058246148	SNP	0.246822510103603
chr1:24323195	1	24323195	0.000458178203658	SNP	0.251999187630972
chr1:24336091	1	24336091	0.000360511236281	SNP	0.240855164905113
chr1:24336221	1	24336221	0.000439704972323	SNP	0.250023488757369
chr1:24506318	1	24506318	0.000131863568943	SNP	0.174147595743194
chr1:24650156	1	24650156	0.000917145691701	SNP	0.311647782735252
chr1:24651072	1	24651072	0.00015428931898	SNP	0.184717438469522
chr1:24652571	1	24652571	0.000929381234856	SNP	0.31260722045748
chr1:24856623	1	24856623	0.000548677187501	SNP	0.265021233181806
chr1:24858926	1	24858926	0.000956858228551	SNP	0.315068751501816
chr1:25054108	1	25054108	0.000618786942035	SNP	0.274309273496452
chr1:25055457	1	25055457	0.000299661331111	SNP	0.230585040867953
chr1:25322120	1	25322120	0.000256163352704	SNP	0.217361391295546
chr1:25323264	1	25323264	0.000189641115395	SNP	0.197421677190504
chr1:25333660	1	25333660	0.000821371444827	SNP	0.302443396513624
chr1:25333824	1	25333824	0.00083569632588	SNP	0.304119465512509
chr1:25719810	1	25719810	0.000540602956	SNP	0.263978428395904
chr1:25896299	1	25896299	0.000627125583534	SNP	0.275410347621005
chr1:26691346	1	26691346	0.000525214968017	SNP	0.261792945443967
chr1:26691378	1	26691378	0.000224148908316	SNP	0.206338915185293
chr1:26691383	1	26691383	0.000231325569714	SNP	0.208822394892695
chr1:26691395	1	26691395	7.58660037799e-05	SNP	0.142801200933871
chr1:26691454	1	26691454	6.82725055914e-05	SNP	0.139264610645592
chr1:26691478	1	26691478	3.00322918838e-05	SNP	0.104293609196587
chr1:26691630	1	26691630	0.000253725452836	SNP	0.216640159567252
chr1:26691665	1	26691665	0.00091837223479	SNP	0.311647782735252
chr1:26691965	1	26691965	0.000773963320231	SNP	0.297770868807563
chr1:26691972	1	26691972	0.000517906748197	SNP	0.261034946876314
chr1:26692002	1	26692002	0.000951106452705	SNP	0.314598514084492
chr1:26692017	1	26692017	0.000681997020789	SNP	0.284133528025382
chr1:26692183	1	26692183	0.00088985692911	SNP	0.309490442334227
chr1:26692245	1	26692245	0.000781805998459	SNP	0.298813413756077
chr1:26692290	1	26692290	0.000642134121933	SNP	0.277988051645354
chr1:26867662	1	26867662	0.000979828785841	SNP	0.317431519244843
chr1:27582628	1	27582628	0.000680024652179	SNP	0.283941473375498
chr1:27584034	1	27584034	0.000657507430228	SNP	0.279982786321155
chr1:27584310	1	27584310	0.000795832498549	SNP	0.299844528562016
chr1:27584325	1	27584325	0.000754001036709	SNP	0.295019532869557
chr1:27584373	1	27584373	0.000698031436118	SNP	0.286956871415477
chr1:27584381	1	27584381	0.000984700692911	SNP	0.31797555102866
chr1:28253096	1	28253096	1.31601753152e-05	SNP	0.0757833264215095
chr1:28255608	1	28255608	0.000115590852889	SNP	0.164935728697427
chr1:28411722	1	28411722	0.000120833872313	SNP	0.168041354997126
chr1:28717543	1	28717543	4.12662945022e-05	SNP	0.120556963304256
chr1:28816168	1	28816168	0.000888212822097	SNP	0.309490442334227
chr1:28816171	1	28816171	0.000877249156502	SNP	0.308437177412875
chr1:28816621	1	28816621	0.000462944678063	SNP	0.252709969551086
chr1:28822098	1	28822098	0.000622931972298	SNP	0.274837946334233
chr1:28822112	1	28822112	0.000130794673621	SNP	0.173560941913232
chr1:28822121	1	28822121	0.00035650807954	SNP	0.239957515551712
chr1:28822155	1	28822155	0.000155109749665	SNP	0.185057673758283
chr1:28822278	1	28822278	0.000136267143429	SNP	0.177117380668243
chr1:28822379	1	28822379	0.000132052756128	SNP	0.174243687412996
chr1:28822598	1	28822598	0.00038707204804	SNP	0.244277445034058
chr1:28822870	1	28822870	0.000147962544201	SNP	0.181768913872772
chr1:28823154	1	28823154	0.000137428365531	SNP	0.177469485843999
chr1:28823285	1	28823285	0.000150471114826	SNP	0.182560076864771
chr1:28823410	1	28823410	0.000404905731857	SNP	0.245877869686933
chr1:28932903	1	28932903	0.000468559793825	SNP	0.253589647346566
chr1:28943622	1	28943622	0.000487973569597	SNP	0.256101841718432
chr1:29816823	1	29816823	0.00011044966781	SNP	0.162589097345731
chr1:29818630	1	29818630	0.000699680803531	SNP	0.287158770611774
chr1:29838375	1	29838375	0.000137853545012	SNP	0.177550052396834
chr1:29838376	1	29838376	0.000125304007126	SNP	0.170672573790307
chr1:29848797	1	29848797	0.000968169542707	SNP	0.316166727441153
chr1:29848851	1	29848851	0.000508055166749	SNP	0.259584044780544
chr1:30328930	1	30328930	8.40558395855e-06	SNP	0.0720346864696575
chr1:30472207	1	30472207	0.00041036650207	SNP	0.246715770972734
chr1:30863257	1	30863257	0.000486434780289	SNP	0.256078741416678
chr1:30863278	1	30863278	0.000562687972953	SNP	0.266838936548948
chr1:30863306	1	30863306	0.00060921765592	SNP	0.272659933038604
chr1:31214852	1	31214852	0.000809742851033	SNP	0.301519234669306
chr1:33161445	1	33161445	0.000459476314025	SNP	0.25211208674071
chr1:33161455	1	33161455	0.000736280073828	SNP	0.291940873110105
chr1:33611355	1	33611355	0.000864568991937	SNP	0.307231017484186
chr1:33751876	1	33751876	0.000997882728519	SNP	0.318948323880452
chr1:33752207	1	33752207	0.000483017529504	SNP	0.255990990184516
chr1:34050453	1	34050453	0.000264906200454	SNP	0.220719168001739
chr1:34123708	1	34123708	0.00067008602448	SNP	0.282092851551932
chr1:34125514	1	34125514	0.000845302429109	SNP	0.305377843708429
chr1:34726226	1	34726226	4.45919103159e-05	SNP	0.12274360713353
chr1:35306597	1	35306597	0.000685149242023	SNP	0.284569860365031
chr1:35316922	1	35316922	0.000863460884662	SNP	0.307065928507288
chr1:35440565	1	35440565	0.000717642094122	SNP	0.289356111835078
chr1:35440574	1	35440574	0.000654816875721	SNP	0.279667652289837
chr1:35440951	1	35440951	0.000565179103035	SNP	0.267394376400759
chr1:35443825	1	35443825	0.000586691244635	SNP	0.269712502845292
chr1:35443991	1	35443991	0.000574916014277	SNP	0.268744644203516
chr1:35444019	1	35444019	0.000557974544185	SNP	0.266377484553965
chr1:35445257	1	35445257	0.000938798477877	SNP	0.313577499189852
chr1:35445389	1	35445389	0.000662321741515	SNP	0.280713209898346
chr1:35446305	1	35446305	0.000809291982493	SNP	0.301464276988434
chr1:35447733	1	35447733	0.000669296789845	SNP	0.281933300958234
chr1:35447753	1	35447753	0.000945770358124	SNP	0.314246884778699
chr1:35447817	1	35447817	0.000970464060891	SNP	0.316447468522278
chr1:35486143	1	35486143	0.000703381419943	SNP	0.287624337820225
chr1:35493313	1	35493313	0.000828323578355	SNP	0.303386966482084
chr1:35497177	1	35497177	0.000840256631748	SNP	0.304741452531596
chr1:35497179	1	35497179	0.00073903559799	SNP	0.2923838504934
chr1:35497629	1	35497629	0.000815666378319	SNP	0.301928312170634
chr1:35497713	1	35497713	0.000775385699262	SNP	0.298050466628129
chr1:35497774	1	35497774	0.000743277217644	SNP	0.293057633059695
chr1:35499218	1	35499218	0.000764080449648	SNP	0.296510737971941
chr1:35501510	1	35501510	0.00082977992571	SNP	0.303553790703572
chr1:35502366	1	35502366	0.000795722175971	SNP	0.299844528562016
chr1:35503205	1	35503205	0.000914194918734	SNP	0.311492437096643
chr1:35503940	1	35503940	0.000732477295318	SNP	0.291411802557826
chr1:35504018	1	35504018	0.00078879960468	SNP	0.299401035383924
chr1:35505920	1	35505920	0.000286214460111	SNP	0.227027758449856
chr1:35507071	1	35507071	0.000652585622015	SNP	0.279469334846082
chr1:35546425	1	35546425	0.000511552691839	SNP	0.259793231293855
chr1:35560492	1	35560492	0.000805898569935	SNP	0.300915832520808
chr1:35561987	1	35561987	0.000821302477923	SNP	0.302436711042128
chr1:35562254	1	35562254	0.000998446188605	SNP	0.31901004396827
chr1:35568340	1	35568340	0.000118720501854	SNP	0.166815805180027
chr1:35575145	1	35575145	0.000452193811763	SNP	0.251195962440202
chr1:36084089	1	36084089	0.000791825309725	SNP	0.299618241615558
chr1:36242231	1	36242231	6.57807438511e-06	SNP	0.0688431463615859
chr1:36512657	1	36512657	0.000644842107803	SNP	0.278356157315469
chr1:36564163	1	36564163	0.000318532732232	SNP	0.234738431905708
chr1:36725018	1	36725018	0.000845795745022	SNP	0.305446955949673
chr1:36743964	1	36743964	0.000151394269983	SNP	0.183050359759926
chr1:36743974	1	36743974	2.14930536917e-05	SNP	0.089975748773361
chr1:37391801	1	37391801	0.00066851167739	SNP	0.28178874258187
chr1:37391973	1	37391973	0.000292160926898	SNP	0.228365496986344
chr1:37392215	1	37392215	6.82978720135e-05	SNP	0.139268626522788
chr1:37393036	1	37393036	0.00083988528799	SNP	0.304702110099715
chr1:37446701	1	37446701	0.000683978367327	SNP	0.284354277125343
chr1:37450294	1	37450294	0.000742847613968	SNP	0.293002456761033
chr1:37573681	1	37573681	0.000912866198195	SNP	0.311345173100253
chr1:37575046	1	37575046	0.000271398739406	SNP	0.222685224914497
chr1:37576518	1	37576518	0.000952299587568	SNP	0.314636193424104
chr1:37576617	1	37576617	0.000861406655042	SNP	0.306833681630132
chr1:37610801	1	37610801	0.000592537376633	SNP	0.270303716820806
chr1:37610819	1	37610819	0.000595354623888	SNP	0.270552131655767
chr1:37611834	1	37611834	0.000384778302231	SNP	0.244277445034058
chr1:37612765	1	37612765	0.000318917735613	SNP	0.234795301044641
chr1:37612930	1	37612930	0.000387596487483	SNP	0.244277445034058
chr1:37614268	1	37614268	0.000359554554667	SNP	0.240764306874501
chr1:37614856	1	37614856	0.00037327333761	SNP	0.242579857411686
chr1:37615056	1	37615056	0.000179672541664	SNP	0.194528979548697
chr1:37793061	1	37793061	0.000812171772424	SNP	0.301619709032886
chr1:37793145	1	37793145	0.000871421927877	SNP	0.307849236761728
chr1:37794094	1	37794094	0.000774205826084	SNP	0.297806180040958
chr1:38202771	1	38202771	0.000345266573942	SNP	0.238892678499894
chr1:38203587	1	38203587	0.000427685530866	SNP	0.248433723159001
chr1:38354243	1	38354243	0.000631816310917	SNP	0.27623590592675
chr1:38355477	1	38355477	0.000914725423203	SNP	0.311492437096643
chr1:38356566	1	38356566	0.000510207342817	SNP	0.259698255720686
chr1:38356613	1	38356613	0.000612687741222	SNP	0.273275582071788
chr1:38356670	1	38356670	0.000934365477335	SNP	0.313274644607449
chr1:38356712	1	38356712	0.000561216666695	SNP	0.266819960910408
chr1:38356735	1	38356735	0.000606268525698	SNP	0.272207433853442
chr1:38356739	1	38356739	0.000504271469287	SNP	0.259065576866165
chr1:38356773	1	38356773	0.000624817021511	SNP	0.275180095720871
chr1:38356866	1	38356866	0.000932350892692	SNP	0.313040020333052
chr1:38467290	1	38467290	0.00037476190559	SNP	0.242906937976908
chr1:38467402	1	38467402	0.000369614709755	SNP	0.241953753263151
chr1:38740910	1	38740910	0.000261051148374	SNP	0.219066446389992
chr1:38740917	1	38740917	0.000232068734277	SNP	0.20889730205504
chr1:38740919	1	38740919	0.000232180303619	SNP	0.20889730205504
chr1:39004675	1	39004675	0.000436056127336	SNP	0.249496242930506
chr1:39004702	1	39004702	0.000221388706282	SNP	0.205228673500188
chr1:39012020	1	39012020	2.36540753474e-05	SNP	0.0944539244292658
chr1:39012063	1	39012063	0.000195745767151	SNP	0.199169938106851
chr1:39012590	1	39012590	0.000136712908883	SNP	0.177148653544317
chr1:39013096	1	39013096	1.34012710794e-05	SNP	0.0758246592831128
chr1:39013101	1	39013101	1.26356592931e-05	SNP	0.0757278202110552
chr1:39014985	1	39014985	0.000845232653667	SNP	0.305373297406064
chr1:39097774	1	39097774	0.000938639801886	SNP	0.313559690114408
chr1:39117087	1	39117087	0.000429821626215	SNP	0.248590353434927
chr1:39125625	1	39125625	0.000276791428528	SNP	0.224489464800002
chr1:39127303	1	39127303	0.00067698455737	SNP	0.283547013294652
chr1:39127330	1	39127330	0.00053472746818	SNP	0.262985369619682
chr1:39127331	1	39127331	0.000540552048851	SNP	0.263978428395904
chr1:39400286	1	39400286	0.000515107545936	SNP	0.26042050380553
chr1:39479373	1	39479373	0.000517724551214	SNP	0.261034946876314
chr1:39622459	1	39622459	0.000829352552716	SNP	0.30354196337211
chr1:39630311	1	39630311	0.000863280210888	SNP	0.307065928507288
chr1:39630358	1	39630358	6.6941179408e-05	SNP	0.13829525032705
chr1:39630412	1	39630412	3.17629454391e-05	SNP	0.107237991532384
chr1:39630429	1	39630429	2.91464970486e-05	SNP	0.103081912152744
chr1:39630443	1	39630443	6.99318185058e-05	SNP	0.140174718349603
chr1:39630447	1	39630447	3.30368634356e-05	SNP	0.109246244947403
chr1:39630785	1	39630785	0.00050787471351	SNP	0.259573300800156
chr1:39630907	1	39630907	0.000189775454567	SNP	0.197421677190504
chr1:39630979	1	39630979	0.000195697855929	SNP	0.199169938106851
chr1:39631013	1	39631013	0.000249864659574	SNP	0.215314700594819
chr1:39631217	1	39631217	0.000225302572043	SNP	0.206825155075495
chr1:39631261	1	39631261	0.000861801284037	SNP	0.306833681630132
chr1:39631339	1	39631339	5.86849714688e-05	SNP	0.133230669687429
chr1:39631343	1	39631343	0.000449755066748	SNP	0.250842828285774
chr1:39631353	1	39631353	0.00043602662472	SNP	0.249496242930506
chr1:39631372	1	39631372	5.50469578314e-05	SNP	0.131303398686651
chr1:39631654	1	39631654	8.1343717745e-05	SNP	0.146423071792079
chr1:39631663	1	39631663	7.56788655212e-05	SNP	0.142776083509766
chr1:39631676	1	39631676	6.80034721401e-05	SNP	0.139107761008836
chr1:39631694	1	39631694	6.78331828937e-05	SNP	0.13904850441351
chr1:39632886	1	39632886	0.000707215962324	SNP	0.287987354168573
chr1:39632895	1	39632895	3.23134685918e-05	SNP	0.10773108950214
chr1:39632932	1	39632932	1.60416519524e-05	SNP	0.0788305467480153
chr1:39632938	1	39632938	7.03916889037e-06	SNP	0.06990863461943
chr1:39632948	1	39632948	0.000190813365074	SNP	0.197674198300102
chr1:39633072	1	39633072	1.3063824941e-05	SNP	0.0757833264215095
chr1:39633121	1	39633121	4.83151501235e-07	SNP	0.0169166602485677
chr1:39633125	1	39633125	0.000100895395063	SNP	0.159175505066327
chr1:39633175	1	39633175	0.000541257268606	SNP	0.263978428395904
chr1:39633176	1	39633176	0.000550230977511	SNP	0.265416722520955
chr1:39633185	1	39633185	0.000825823410284	SNP	0.303072745204525
chr1:39633212	1	39633212	3.19136374463e-05	SNP	0.107563722317357
chr1:39633256	1	39633256	5.07222013007e-05	SNP	0.128145400383478
chr1:39633287	1	39633287	5.77794628592e-05	SNP	0.133230669687429
chr1:39633293	1	39633293	4.75901691848e-05	SNP	0.125785064768218
chr1:39633400	1	39633400	6.23484910311e-05	SNP	0.134882301135682
chr1:39633480	1	39633480	5.58612499812e-05	SNP	0.132049006753117
chr1:39634176	1	39634176	0.000503844317411	SNP	0.259048180731925
chr1:39634208	1	39634208	0.000668570227026	SNP	0.28178874258187
chr1:39805923	1	39805923	0.000419686495471	SNP	0.24799184020544
chr1:39827346	1	39827346	0.000170907712563	SNP	0.192036140909145
chr1:39827374	1	39827374	0.000200537416274	SNP	0.200209304136967
chr1:39968604	1	39968604	0.000408283024072	SNP	0.246555043465213
chr1:39994315	1	39994315	0.000307021726325	SNP	0.232203500052868
chr1:39994549	1	39994549	0.000341175799537	SNP	0.238486636384546
chr1:39994595	1	39994595	0.000491236148128	SNP	0.25664942145768
chr1:39994659	1	39994659	0.000469884596282	SNP	0.253826662044045
chr1:40034582	1	40034582	0.000373482693775	SNP	0.242579857411686
chr1:40034863	1	40034863	0.000572227756283	SNP	0.268494450301535
chr1:40034989	1	40034989	0.000564963196261	SNP	0.267394376400759
chr1:40035159	1	40035159	0.000530626825626	SNP	0.262719732547299
chr1:40036777	1	40036777	0.000657643465181	SNP	0.279982786321155
chr1:40036867	1	40036867	0.000560009843293	SNP	0.266579599297249
chr1:40039379	1	40039379	3.53441297184e-05	SNP	0.113397388674329
chr1:40090953	1	40090953	0.000798594063238	SNP	0.300055399708629
chr1:40294434	1	40294434	0.000528545749929	SNP	0.262287370778584
chr1:40301215	1	40301215	0.000586358414186	SNP	0.269675556273739
chr1:40301291	1	40301291	0.000573923194718	SNP	0.268667327750343
chr1:40301298	1	40301298	0.000555968576445	SNP	0.266377484553965
chr1:40350960	1	40350960	0.000109184502616	SNP	0.161990348208635
chr1:40350980	1	40350980	0.000142232503273	SNP	0.17927817284846
chr1:40351013	1	40351013	0.000121276414316	SNP	0.168344616010317
chr1:40351032	1	40351032	0.000122446243985	SNP	0.168945077412736
chr1:40351155	1	40351155	0.000177780023532	SNP	0.194236376391975
chr1:40351683	1	40351683	0.000632109908029	SNP	0.276245813703143
chr1:40351872	1	40351872	0.000147694247103	SNP	0.181709624285577
chr1:40351980	1	40351980	0.000669328098972	SNP	0.281933300958234
chr1:40352070	1	40352070	5.19509786066e-05	SNP	0.129495886881325
chr1:40352074	1	40352074	1.35852080574e-07	SNP	0.00920346358983157
chr1:40352086	1	40352086	0.000538576927711	SNP	0.263731737350516
chr1:40352185	1	40352185	0.000989562576103	SNP	0.318345815342476
chr1:40352693	1	40352693	0.000610128031418	SNP	0.272872990030129
chr1:40352769	1	40352769	0.000586469925372	SNP	0.269675556273739
chr1:40352913	1	40352913	0.000586520173871	SNP	0.269675556273739
chr1:40352975	1	40352975	0.000725214317009	SNP	0.290294403179104
chr1:40353382	1	40353382	0.000598799746139	SNP	0.271008630759216
chr1:40353614	1	40353614	0.000574949548246	SNP	0.268744644203516
chr1:40353794	1	40353794	0.000670039775616	SNP	0.282092851551932
chr1:40355158	1	40355158	0.000233443482	SNP	0.209314256546908
chr1:40356666	1	40356666	0.000291526909672	SNP	0.228331575530789
chr1:40356934	1	40356934	0.000292529411826	SNP	0.228474529413326
chr1:40356944	1	40356944	0.0002860316221	SNP	0.227013613311123
chr1:40356945	1	40356945	0.000277569571778	SNP	0.224708068551779
chr1:40357012	1	40357012	0.000305544444818	SNP	0.23200538482984
chr1:40357056	1	40357056	0.000181169970263	SNP	0.194745902144586
chr1:40357181	1	40357181	0.00033424244805	SNP	0.237625151972844
chr1:40357230	1	40357230	0.000305282914237	SNP	0.23200538482984
chr1:40357231	1	40357231	0.00033087244643	SNP	0.237198532910224
chr1:40357315	1	40357315	0.000328246811114	SNP	0.236939463284594
chr1:40357341	1	40357341	0.000280780955243	SNP	0.22597009068317
chr1:40357348	1	40357348	0.000313419139701	SNP	0.233609271737141
chr1:40357369	1	40357369	0.000344826050903	SNP	0.238892678499894
chr1:40357414	1	40357414	0.000238583713908	SNP	0.210948723933543
chr1:40357485	1	40357485	0.000120052342372	SNP	0.167505858931853
chr1:40357808	1	40357808	0.000594138228993	SNP	0.270447691472245
chr1:40358704	1	40358704	0.000797872763214	SNP	0.300030702634976
chr1:40359209	1	40359209	0.000524214020434	SNP	0.261611980241973
chr1:40360418	1	40360418	0.000109217906505	SNP	0.161996228298431
chr1:40362619	1	40362619	0.00011077412655	SNP	0.16269152984654
chr1:40379730	1	40379730	0.000197362034917	SNP	0.199854645564522
chr1:40437187	1	40437187	0.000270188714936	SNP	0.222265911263429
chr1:40460503	1	40460503	0.000589874107358	SNP	0.26999926846803
chr1:40496307	1	40496307	0.000303380129088	SNP	0.231568712686481
chr1:40585623	1	40585623	0.000910493555542	SNP	0.311139665446548
chr1:40585960	1	40585960	0.000523497421124	SNP	0.261528418506427
chr1:40585972	1	40585972	0.000513217152183	SNP	0.26009988223924
chr1:40585977	1	40585977	0.000538970190802	SNP	0.263801559574373
chr1:40586072	1	40586072	0.000905985420878	SNP	0.310774824915811
chr1:40622711	1	40622711	0.000908536604692	SNP	0.31104481734166
chr1:40625556	1	40625556	0.000856616437635	SNP	0.306417310991541
chr1:40631954	1	40631954	0.000363254106681	SNP	0.241071973931162
chr1:40672293	1	40672293	0.000629358887122	SNP	0.275792774365486
chr1:41319378	1	41319378	0.000884696686405	SNP	0.309345195864113
chr1:41592581	1	41592581	0.000640728170176	SNP	0.277627278260456
chr1:41593002	1	41593002	0.000991098149009	SNP	0.318375407563453
chr1:41808575	1	41808575	0.000173420654584	SNP	0.192774343678194
chr1:41808598	1	41808598	0.000173664203316	SNP	0.19281673131002
chr1:41808867	1	41808867	7.79146713056e-05	SNP	0.143914063087543
chr1:41808898	1	41808898	0.000418822124342	SNP	0.24799184020544
chr1:41808997	1	41808997	0.000789256885706	SNP	0.299454617389344
chr1:41810123	1	41810123	0.000368290425171	SNP	0.241639318281367
chr1:41810286	1	41810286	0.000272876849675	SNP	0.223057237582433
chr1:41810331	1	41810331	0.000849183915528	SNP	0.30597504583172
chr1:41810426	1	41810426	0.00031059821894	SNP	0.232868140812771
chr1:41950822	1	41950822	0.000464555345742	SNP	0.252807951807072
chr1:41951028	1	41951028	0.000522954246168	SNP	0.261528418506427
chr1:42011238	1	42011238	0.000801367952961	SNP	0.300342343382658
chr1:42016183	1	42016183	0.000966459822028	SNP	0.316128917496756
chr1:42016215	1	42016215	0.000599864073782	SNP	0.271093024772313
chr1:42016567	1	42016567	0.000886240712378	SNP	0.309460069702059
chr1:42258631	1	42258631	0.000835733203733	SNP	0.304119465512509
chr1:42258691	1	42258691	0.000516817235089	SNP	0.26086978295499
chr1:42435594	1	42435594	8.75389268342e-05	SNP	0.151161137001108
chr1:42440426	1	42440426	0.000974743159974	SNP	0.316872673562442
chr1:42442509	1	42442509	0.000992197495947	SNP	0.318375407563453
chr1:42442853	1	42442853	0.000313688736852	SNP	0.233609271737141
chr1:42443052	1	42443052	0.000886389459642	SNP	0.309460069702059
chr1:42445928	1	42445928	0.000783195612506	SNP	0.298819681937077
chr1:42446273	1	42446273	0.000814255106847	SNP	0.301839657122356
chr1:42447640	1	42447640	4.03992720905e-05	SNP	0.119761136442095
chr1:42447678	1	42447678	0.000962905031504	SNP	0.315644470759906
chr1:42447813	1	42447813	6.56647597125e-05	SNP	0.137430454415208
chr1:42450394	1	42450394	4.02500235789e-05	SNP	0.119549740317965
chr1:42451116	1	42451116	0.000926017116007	SNP	0.312232595713756
chr1:42452916	1	42452916	1.79427729802e-05	SNP	0.0831125581442387
chr1:42453867	1	42453867	8.54281777999e-05	SNP	0.149211381261233
chr1:42454460	1	42454460	0.000494713652598	SNP	0.257259052673443
chr1:42455252	1	42455252	0.00065890289198	SNP	0.280190228132202
chr1:42456813	1	42456813	0.000355936384541	SNP	0.239946902695168
chr1:42457207	1	42457207	8.34909564225e-05	SNP	0.148112664520449
chr1:42501893	1	42501893	0.000428424026288	SNP	0.248433723159001
chr1:42501894	1	42501894	0.00042059388125	SNP	0.248014526124706
chr1:42501941	1	42501941	0.000340106695842	SNP	0.238332429825583
chr1:42929310	1	42929310	0.000409093906693	SNP	0.24662896614312
chr1:42931653	1	42931653	0.00033028247101	SNP	0.237198532910224
chr1:43196623	1	43196623	0.000164817891883	SNP	0.189105548941048
chr1:43214339	1	43214339	0.000210910557576	SNP	0.202546034150896
chr1:43246149	1	43246149	0.00097201624443	SNP	0.316589387397937
chr1:43324599	1	43324599	0.000591249416916	SNP	0.270089604017754
chr1:43324670	1	43324670	0.000508229275355	SNP	0.259584044780544
chr1:43324831	1	43324831	0.00051128563019	SNP	0.259793231293855
chr1:43325137	1	43325137	0.000720578796444	SNP	0.289731396480955
chr1:43325138	1	43325138	0.000799907752908	SNP	0.300188896282807
chr1:43325212	1	43325212	0.000428041685173	SNP	0.248433723159001
chr1:43473342	1	43473342	0.000290431445271	SNP	0.228201568156092
chr1:43636365	1	43636365	8.14399934715e-05	SNP	0.146533065792532
chr1:43636433	1	43636433	7.80672910862e-05	SNP	0.144085277052108
chr1:43638767	1	43638767	1.21316630852e-05	SNP	0.0752840193491141
chr1:43640269	1	43640269	0.000521901412359	SNP	0.261416841566416
chr1:43644183	1	43644183	6.46115225913e-05	SNP	0.136582313523142
chr1:43652838	1	43652838	0.000785266331129	SNP	0.299032437665583
chr1:43680226	1	43680226	0.000918040061212	SNP	0.311647782735252
chr1:43681525	1	43681525	0.000934966400178	SNP	0.313358346276472
chr1:43682528	1	43682528	0.000220506202234	SNP	0.204982847987927
chr1:43683531	1	43683531	4.27996507611e-05	SNP	0.12193823953275
chr1:43693149	1	43693149	0.000478098505647	SNP	0.255293108563159
chr1:43871184	1	43871184	0.000356395376666	SNP	0.239957515551712
chr1:43872725	1	43872725	0.000334026775845	SNP	0.23756799309061
chr1:43872821	1	43872821	0.000356277938197	SNP	0.239946902695168
chr1:43873150	1	43873150	0.000296197756919	SNP	0.229647222656388
chr1:43873476	1	43873476	0.000356615947475	SNP	0.239957515551712
chr1:43873584	1	43873584	0.000287562677251	SNP	0.227466545639615
chr1:43873934	1	43873934	0.000332929137853	SNP	0.237275250586938
chr1:43873961	1	43873961	0.000377394629418	SNP	0.243307751151458
chr1:43874392	1	43874392	0.00058188563203	SNP	0.269586098719376
chr1:43875858	1	43875858	0.000989924073281	SNP	0.318345815342476
chr1:43875879	1	43875879	0.000315332876443	SNP	0.234061106681688
chr1:43876351	1	43876351	0.000564874647551	SNP	0.267394376400759
chr1:43876393	1	43876393	0.000519088255626	SNP	0.261041677210137
chr1:43876735	1	43876735	0.000995918895137	SNP	0.318806173025902
chr1:43876785	1	43876785	0.000971622724471	SNP	0.316547823242315
chr1:43876995	1	43876995	0.000463974718675	SNP	0.252723075591014
chr1:43876998	1	43876998	0.000533372925847	SNP	0.262895958691447
chr1:43877576	1	43877576	0.000599491904311	SNP	0.271045795217652
chr1:43877604	1	43877604	0.000520792336239	SNP	0.26121369076127
chr1:43877651	1	43877651	0.000510922730032	SNP	0.259793231293855
chr1:43878308	1	43878308	0.00057184523074	SNP	0.268438408481984
chr1:43878619	1	43878619	0.000243636827586	SNP	0.212942866583637
chr1:43878906	1	43878906	0.000397515580084	SNP	0.24513508470333
chr1:43879014	1	43879014	0.000554196558275	SNP	0.266089316724781
chr1:43879384	1	43879384	0.00042394682685	SNP	0.248337046328966
chr1:43879454	1	43879454	0.000914910092156	SNP	0.311506789967072
chr1:43879732	1	43879732	0.000606771716082	SNP	0.272269058350303
chr1:43879738	1	43879738	0.000719857637171	SNP	0.289683451972924
chr1:43879790	1	43879790	0.00033518233644	SNP	0.237625151972844
chr1:43879868	1	43879868	0.000508716011145	SNP	0.259637708943618
chr1:43879990	1	43879990	0.000271648881084	SNP	0.222685376807159
chr1:43880023	1	43880023	0.000710855706579	SNP	0.288404446756231
chr1:43880084	1	43880084	0.000607329667621	SNP	0.272270153903621
chr1:43880170	1	43880170	0.000535481403451	SNP	0.263061754676059
chr1:43979135	1	43979135	0.000104126434497	SNP	0.159822425942734
chr1:43979632	1	43979632	0.000704071483182	SNP	0.287658888221887
chr1:43979972	1	43979972	0.000805502812272	SNP	0.300915832520808
chr1:43979987	1	43979987	0.000638196057049	SNP	0.277265234476424
chr1:43986157	1	43986157	6.01470500729e-05	SNP	0.13360427718401
chr1:43996942	1	43996942	0.000204467043079	SNP	0.201347826912188
chr1:43997174	1	43997174	0.000198712755392	SNP	0.200165931879666
chr1:43997207	1	43997207	0.000139996017268	SNP	0.178702439166894
chr1:43998049	1	43998049	7.93765567233e-06	SNP	0.0711252822414095
chr1:43998176	1	43998176	0.00031288535644	SNP	0.233555028261896
chr1:43998958	1	43998958	7.09239798753e-06	SNP	0.0699713335183575
chr1:43999158	1	43999158	0.000945176701537	SNP	0.314237769987378
chr1:43999183	1	43999183	3.07480596829e-05	SNP	0.105365422292899
chr1:43999307	1	43999307	8.23628941647e-06	SNP	0.0718310173820789
chr1:43999342	1	43999342	3.60958014398e-06	SNP	0.049277698365741
chr1:43999508	1	43999508	9.25349750622e-06	SNP	0.0722768123246965
chr1:43999524	1	43999524	1.12105602833e-05	SNP	0.0742633491180482
chr1:43999534	1	43999534	4.57608301112e-06	SNP	0.0557012895988955
chr1:43999581	1	43999581	9.20049549707e-06	SNP	0.0722768123246965
chr1:43999585	1	43999585	1.43140856789e-05	SNP	0.0762310452328096
chr1:43999641	1	43999641	6.02199149728e-06	SNP	0.0665015224560212
chr1:43999656	1	43999656	1.405893359e-05	SNP	0.0762310452328096
chr1:43999672	1	43999672	9.61847977097e-06	SNP	0.0725326868619957
chr1:43999741	1	43999741	1.8282670992e-05	SNP	0.0835169074543876
chr1:44000189	1	44000189	6.88778418067e-06	SNP	0.0696129592996363
chr1:44000347	1	44000347	5.41207421551e-05	SNP	0.130579442206342
chr1:44000552	1	44000552	0.00040993498314	SNP	0.246715770972734
chr1:44000613	1	44000613	0.000429579056395	SNP	0.248590353434927
chr1:44006683	1	44006683	0.00060398626396	SNP	0.271878435528566
chr1:44019851	1	44019851	0.000752402800639	SNP	0.294714384631948
chr1:44022733	1	44022733	0.000958306440028	SNP	0.315194393617459
chr1:44027772	1	44027772	5.21556922802e-05	SNP	0.129637384324291
chr1:44029829	1	44029829	0.000106058549091	SNP	0.160673357105056
chr1:44034388	1	44034388	0.000378095755949	SNP	0.243415504246274
chr1:44034674	1	44034674	0.000385391725466	SNP	0.244277445034058
chr1:44035342	1	44035342	0.00036520410317	SNP	0.241220619846507
chr1:44035645	1	44035645	0.000346894633574	SNP	0.238892678499894
chr1:44035708	1	44035708	0.000389304337157	SNP	0.244277445034058
chr1:44036166	1	44036166	0.000382531458962	SNP	0.244147319718807
chr1:44036360	1	44036360	0.000388402666372	SNP	0.244277445034058
chr1:44036440	1	44036440	0.000338374343419	SNP	0.237874173191014
chr1:44036776	1	44036776	0.000340195025705	SNP	0.238346462649489
chr1:44041503	1	44041503	2.43437562262e-06	SNP	0.0403620630998797
chr1:44041891	1	44041891	9.1824492719e-07	SNP	0.0260127532679248
chr1:44041908	1	44041908	9.09288931513e-07	SNP	0.0260127532679248
chr1:44041943	1	44041943	9.20776593571e-07	SNP	0.0260127532679248
chr1:44041962	1	44041962	1.08975503227e-06	SNP	0.028574802748959
chr1:44042056	1	44042056	7.70051569985e-07	SNP	0.0239975363705383
chr1:44042897	1	44042897	0.000216289279669	SNP	0.203343167316432
chr1:44042909	1	44042909	0.000178731507966	SNP	0.194466200846317
chr1:44043046	1	44043046	0.00019566426835	SNP	0.199169938106851
chr1:44043447	1	44043447	0.000678602748967	SNP	0.283814415168109
chr1:44043458	1	44043458	0.000636989140437	SNP	0.277136929340495
chr1:44044376	1	44044376	0.000337523891648	SNP	0.237728091156026
chr1:44047444	1	44047444	0.000754199591469	SNP	0.295049274645197
chr1:44047489	1	44047489	0.000543644213529	SNP	0.264133475030872
chr1:44050043	1	44050043	0.000783265968338	SNP	0.298819681937077
chr1:44095076	1	44095076	0.000511171950736	SNP	0.259793231293855
chr1:44101689	1	44101689	0.00028281526322	SNP	0.226261219610595
chr1:44101794	1	44101794	0.000258343408276	SNP	0.218054621872733
chr1:44102226	1	44102226	0.000284762317792	SNP	0.226666209077054
chr1:44102682	1	44102682	0.00031831882654	SNP	0.234697026771705
chr1:44102741	1	44102741	0.000448504958823	SNP	0.250761582809481
chr1:44161995	1	44161995	0.000502906242865	SNP	0.258911136057179
chr1:44162072	1	44162072	0.000655480390792	SNP	0.279682769523054
chr1:44162133	1	44162133	0.000784925644729	SNP	0.298997726407827
chr1:44332832	1	44332832	0.000843925094467	SNP	0.305234378836664
chr1:44576057	1	44576057	0.000964890967013	SNP	0.315907425402289
chr1:44592520	1	44592520	3.52239586878e-05	SNP	0.113285568091934
chr1:44592732	1	44592732	0.000619932871282	SNP	0.27439835902831
chr1:44609706	1	44609706	0.000316599004715	SNP	0.234416259488468
chr1:44609916	1	44609916	0.000971814766141	SNP	0.316557985241813
chr1:44754486	1	44754486	0.000937813365556	SNP	0.31355624196021
chr1:44875832	1	44875832	0.000629702184365	SNP	0.275861974001485
chr1:45204138	1	45204138	0.000951581873296	SNP	0.314611989605968
chr1:45204147	1	45204147	0.000928358901897	SNP	0.312477670626931
chr1:45204171	1	45204171	0.000989709748223	SNP	0.318345815342476
chr1:45204193	1	45204193	0.000928458535923	SNP	0.312477670626931
chr1:45204207	1	45204207	0.000928415547476	SNP	0.312477670626931
chr1:45204296	1	45204296	0.000925253194131	SNP	0.312205995661367
chr1:45205263	1	45205263	0.000488131671218	SNP	0.256101841718432
chr1:45205596	1	45205596	4.82034525674e-05	SNP	0.126356118246181
chr1:45205735	1	45205735	8.31850044367e-05	SNP	0.14796721320115
chr1:45205930	1	45205930	0.000421220314007	SNP	0.248085192555193
chr1:45205940	1	45205940	0.0003140490801	SNP	0.233720249360738
chr1:45442959	1	45442959	0.000667377200382	SNP	0.28164969264536
chr1:45460878	1	45460878	0.000195336252094	SNP	0.199169938106851
chr1:45463213	1	45463213	0.000187781260102	SNP	0.19691650037836
chr1:45463300	1	45463300	6.43822317521e-05	SNP	0.136582313523142
chr1:45463393	1	45463393	8.22273480069e-05	SNP	0.147287590496102
chr1:45463800	1	45463800	8.97698284965e-05	SNP	0.153147404603188
chr1:45465048	1	45465048	0.000402995648591	SNP	0.245750727819603
chr1:45465746	1	45465746	0.000393367594736	SNP	0.244591859479013
chr1:45466053	1	45466053	0.000438276798053	SNP	0.249830240721375
chr1:45570259	1	45570259	0.000805890687323	SNP	0.300915832520808
chr1:45570450	1	45570450	0.000622558397994	SNP	0.274776650434261
chr1:45614895	1	45614895	0.000639729689373	SNP	0.277473421820091
chr1:45621964	1	45621964	0.000996458748562	SNP	0.318862353215657
chr1:45621965	1	45621965	0.000988879462661	SNP	0.318250604281748
chr1:45669200	1	45669200	0.00055750700315	SNP	0.266377484553965
chr1:45794851	1	45794851	0.000925025379944	SNP	0.312182927507044
chr1:46185382	1	46185382	0.000431855492022	SNP	0.248742620308356
chr1:46229679	1	46229679	0.000386478846029	SNP	0.244277445034058
chr1:46352807	1	46352807	0.000434731832274	SNP	0.249311875667661
chr1:46387985	1	46387985	0.00066454807235	SNP	0.281133448793202
chr1:46622162	1	46622162	0.000399316389212	SNP	0.24531177485541
chr1:46914132	1	46914132	0.000384110163247	SNP	0.244174915469343
chr1:47033442	1	47033442	0.000378384426523	SNP	0.243435378221163
chr1:47193609	1	47193609	0.000616387961923	SNP	0.273858866411336
chr1:47193989	1	47193989	0.000158891193434	SNP	0.186420661737174
chr1:47194249	1	47194249	0.000414722683558	SNP	0.247421840414275
chr1:47197585	1	47197585	0.00024797997832	SNP	0.214687601436027
chr1:47197974	1	47197974	9.70005815703e-05	SNP	0.157278793419847
chr1:47202580	1	47202580	0.000126079431132	SNP	0.171060764176982
chr1:47202598	1	47202598	7.7761902253e-06	SNP	0.0709904629190452
chr1:47240801	1	47240801	0.000477416501078	SNP	0.255135227341265
chr1:47246469	1	47246469	0.000208818139093	SNP	0.201991891785059
chr1:47248060	1	47248060	0.000124115976251	SNP	0.169870707319458
chr1:47248722	1	47248722	0.000229132432883	SNP	0.208221457237589
chr1:47248738	1	47248738	0.000613501206867	SNP	0.273431860065197
chr1:47249128	1	47249128	0.000518275944486	SNP	0.261034946876314
chr1:47249150	1	47249150	0.000497166866331	SNP	0.25781974359204
chr1:47249227	1	47249227	0.000562303051919	SNP	0.266819960910408
chr1:47249453	1	47249453	0.000552888287542	SNP	0.265847170367084
chr1:47251356	1	47251356	0.000568375449293	SNP	0.268058378740324
chr1:47266737	1	47266737	0.000105985368274	SNP	0.160647223564253
chr1:47266908	1	47266908	0.000894172307111	SNP	0.309634970101095
chr1:47267734	1	47267734	0.000833668999799	SNP	0.303925606875172
chr1:47268049	1	47268049	0.000741360202109	SNP	0.292820937765788
chr1:47279195	1	47279195	0.00073890178807	SNP	0.29235034314786
chr1:47279733	1	47279733	0.000756913592365	SNP	0.29542010742454
chr1:47280415	1	47280415	0.000394811264789	SNP	0.244662736003928
chr1:47280513	1	47280513	0.000143289392356	SNP	0.179631934054107
chr1:47280519	1	47280519	0.000220851563419	SNP	0.205111694069343
chr1:47280692	1	47280692	3.12899665034e-05	SNP	0.10633259129041
chr1:47280725	1	47280725	3.16553533026e-05	SNP	0.106996118782401
chr1:47280764	1	47280764	2.89575467445e-05	SNP	0.103050199350132
chr1:47281184	1	47281184	0.000127813866551	SNP	0.171871933256327
chr1:47281236	1	47281236	0.000444555128363	SNP	0.250504425577129
chr1:47281666	1	47281666	0.00038940911184	SNP	0.244277445034058
chr1:47281705	1	47281705	0.000450862851355	SNP	0.25092496921559
chr1:47281738	1	47281738	0.000428693093228	SNP	0.248433723159001
chr1:47281896	1	47281896	0.000358687603807	SNP	0.240373072148319
chr1:47282056	1	47282056	0.000380095709843	SNP	0.243611472775791
chr1:47282363	1	47282363	0.00010377542944	SNP	0.159611356796811
chr1:47282394	1	47282394	0.000101146829011	SNP	0.159209955435455
chr1:47282397	1	47282397	9.85201027638e-05	SNP	0.157600756357065
chr1:47282446	1	47282446	0.000105448784774	SNP	0.16032085781273
chr1:47282510	1	47282510	9.28055740271e-05	SNP	0.154647472432907
chr1:47282744	1	47282744	9.4854970045e-05	SNP	0.156092645227372
chr1:47282829	1	47282829	0.000103878982078	SNP	0.159688099340653
chr1:47282915	1	47282915	0.000104690563967	SNP	0.159988296638536
chr1:47283242	1	47283242	0.000102145153905	SNP	0.15950676953495
chr1:47283519	1	47283519	0.000101267037528	SNP	0.159209955435455
chr1:47283568	1	47283568	0.000100527459635	SNP	0.159087533299923
chr1:47283749	1	47283749	0.000103341029753	SNP	0.15950676953495
chr1:47283961	1	47283961	0.00010083480001	SNP	0.159175505066327
chr1:47284065	1	47284065	9.62788788755e-05	SNP	0.156663396708931
chr1:47284289	1	47284289	0.000100895843972	SNP	0.159175505066327
chr1:47284304	1	47284304	9.00598952688e-05	SNP	0.153293379005979
chr1:47284306	1	47284306	0.00010918672711	SNP	0.161990348208635
chr1:47284307	1	47284307	0.000103078693401	SNP	0.15950676953495
chr1:47284337	1	47284337	9.25565757133e-05	SNP	0.154409003541693
chr1:47284471	1	47284471	0.00010058947235	SNP	0.159087533299923
chr1:47284856	1	47284856	0.000416411198878	SNP	0.247766188975893
chr1:47284866	1	47284866	0.000439748540509	SNP	0.250023488757369
chr1:47284985	1	47284985	0.000226413430492	SNP	0.207090417697788
chr1:47285028	1	47285028	0.000410865131749	SNP	0.246816544147859
chr1:47285030	1	47285030	0.000416277718547	SNP	0.247759799608296
chr1:47285166	1	47285166	0.000393532403021	SNP	0.244591859479013
chr1:47285190	1	47285190	0.000406407143408	SNP	0.246314868859716
chr1:47285247	1	47285247	0.000409726339369	SNP	0.246715770972734
chr1:47285319	1	47285319	0.000414640825665	SNP	0.247421840414275
chr1:47285369	1	47285369	0.00042942480299	SNP	0.248590353434927
chr1:47285378	1	47285378	0.0003931181786	SNP	0.244591859479013
chr1:47285480	1	47285480	0.000374543588526	SNP	0.242877460043276
chr1:47285592	1	47285592	0.000358356370697	SNP	0.240319157663759
chr1:47285617	1	47285617	0.000328890916759	SNP	0.237001936778318
chr1:47285632	1	47285632	0.000356525467105	SNP	0.239957515551712
chr1:47285723	1	47285723	0.000390540533784	SNP	0.244384087228519
chr1:47285724	1	47285724	0.000410609184902	SNP	0.246770648389191
chr1:47285888	1	47285888	0.000393227913031	SNP	0.244591859479013
chr1:47285903	1	47285903	0.000371173012196	SNP	0.242161523078422
chr1:47285906	1	47285906	0.000327470181687	SNP	0.236810454785077
chr1:47285909	1	47285909	0.000331492829215	SNP	0.237198532910224
chr1:47285915	1	47285915	0.000317339941189	SNP	0.23445832157633
chr1:47285945	1	47285945	0.000366481363093	SNP	0.241333875155915
chr1:47285999	1	47285999	0.000325938001472	SNP	0.236649149965898
chr1:47286036	1	47286036	0.000456458462662	SNP	0.251802497721953
chr1:47286095	1	47286095	0.000407147361208	SNP	0.246318566030773
chr1:47286112	1	47286112	0.000400284556471	SNP	0.245577050871498
chr1:47286113	1	47286113	0.000428690470364	SNP	0.248433723159001
chr1:47286195	1	47286195	0.000407257280904	SNP	0.246318566030773
chr1:47286271	1	47286271	0.00042369144558	SNP	0.248337046328966
chr1:47286468	1	47286468	0.00038192690965	SNP	0.244023130411592
chr1:47286517	1	47286517	0.000404612226283	SNP	0.245844597877295
chr1:47286698	1	47286698	0.00047881506662	SNP	0.255469770141003
chr1:47286705	1	47286705	0.000392343748871	SNP	0.244525049128886
chr1:47286731	1	47286731	0.000389932065378	SNP	0.244277445034058
chr1:47287078	1	47287078	0.000410971332131	SNP	0.246816544147859
chr1:47287207	1	47287207	0.000362733460805	SNP	0.240968250730086
chr1:47287231	1	47287231	0.000405596456957	SNP	0.246119296489934
chr1:47287247	1	47287247	0.000445521479874	SNP	0.250504425577129
chr1:47287248	1	47287248	0.000437193525607	SNP	0.249714948592115
chr1:47287335	1	47287335	0.000426728860066	SNP	0.248337046328966
chr1:47287377	1	47287377	0.000400974398023	SNP	0.245593694979266
chr1:47287584	1	47287584	0.000425559674989	SNP	0.248337046328966
chr1:47287699	1	47287699	0.000391945474931	SNP	0.244525049128886
chr1:47287813	1	47287813	0.000481037681296	SNP	0.255724116095979
chr1:47287852	1	47287852	0.000497501933263	SNP	0.257837346164087
chr1:47288046	1	47288046	0.000367297133559	SNP	0.241360078203116
chr1:47288081	1	47288081	0.000408422841211	SNP	0.24659333956815
chr1:47288224	1	47288224	0.000400810984462	SNP	0.245593694979266
chr1:47288319	1	47288319	0.000390909481937	SNP	0.244384087228519
chr1:47288351	1	47288351	0.00038761812622	SNP	0.244277445034058
chr1:47288374	1	47288374	0.000390448383628	SNP	0.244384087228519
chr1:47288436	1	47288436	0.000383139575628	SNP	0.244156179613807
chr1:47288498	1	47288498	0.000423136744461	SNP	0.248337046328966
chr1:47288679	1	47288679	0.000409624542	SNP	0.246715770972734
chr1:47289166	1	47289166	0.000422386445624	SNP	0.248206758109043
chr1:47289171	1	47289171	0.000390088124567	SNP	0.244277445034058
chr1:47289205	1	47289205	0.00045277358584	SNP	0.251221548915632
chr1:47289267	1	47289267	0.000434128196723	SNP	0.249231666211219
chr1:47289353	1	47289353	0.00044388873056	SNP	0.250489118199001
chr1:47297639	1	47297639	0.000128889446221	SNP	0.17250868946644
chr1:47297663	1	47297663	0.000131736197178	SNP	0.174088913366523
chr1:47297757	1	47297757	0.000114858024732	SNP	0.164500044407297
chr1:47300291	1	47300291	0.000474185113058	SNP	0.254258357140124
chr1:47300336	1	47300336	0.000740532845926	SNP	0.292723270370304
chr1:47303244	1	47303244	2.08644245164e-05	SNP	0.0888846865963495
chr1:47303487	1	47303487	0.000927343134547	SNP	0.312276525788314
chr1:47303760	1	47303760	9.55165823268e-05	SNP	0.156277442396681
chr1:47303919	1	47303919	7.45544698476e-05	SNP	0.142281585531978
chr1:47309834	1	47309834	0.000932478329197	SNP	0.313047490848537
chr1:47310471	1	47310471	0.000722297062775	SNP	0.289740360330445
chr1:47314606	1	47314606	0.000184484508489	SNP	0.195460220248316
chr1:47355696	1	47355696	0.000916985641311	SNP	0.311647782735252
chr1:47355727	1	47355727	0.000707607388275	SNP	0.288006648184673
chr1:47355914	1	47355914	9.72900991372e-05	SNP	0.157282812921151
chr1:47356191	1	47356191	0.000651795878281	SNP	0.279332100450116
chr1:47356698	1	47356698	0.000628015608985	SNP	0.275491655387168
chr1:47358423	1	47358423	0.000280394248058	SNP	0.225780981855791
chr1:47358534	1	47358534	0.000298273299158	SNP	0.230120652794336
chr1:47358817	1	47358817	0.000660501890634	SNP	0.280478261539677
chr1:47358918	1	47358918	0.000696700266034	SNP	0.286706422113934
chr1:47358953	1	47358953	0.000739643199421	SNP	0.292481518012165
chr1:47359317	1	47359317	0.000486542232125	SNP	0.256078741416678
chr1:47359428	1	47359428	0.000531772475505	SNP	0.262803943306078
chr1:47359441	1	47359441	0.000553810109248	SNP	0.266011057395093
chr1:47359509	1	47359509	0.000409085156844	SNP	0.24662896614312
chr1:47359617	1	47359617	0.000646548193187	SNP	0.2784867268088
chr1:47360390	1	47360390	0.000742489998998	SNP	0.292986029512089
chr1:47361296	1	47361296	0.000828625206863	SNP	0.30340634937393
chr1:47362227	1	47362227	0.000369404618564	SNP	0.24191702481984
chr1:47362733	1	47362733	0.000707649448384	SNP	0.288006648184673
chr1:47443173	1	47443173	0.000136524476466	SNP	0.177148653544317
chr1:47444039	1	47444039	0.000744277403154	SNP	0.293231631778786
chr1:47447338	1	47447338	0.000644337224649	SNP	0.278259295438808
chr1:47485678	1	47485678	0.000409899310114	SNP	0.246715770972734
chr1:47537853	1	47537853	0.000147037674004	SNP	0.181426841542402
chr1:47540781	1	47540781	6.93555330962e-05	SNP	0.139952717236255
chr1:47564875	1	47564875	0.000446689299761	SNP	0.250537506744506
chr1:47700431	1	47700431	0.000534926714414	SNP	0.262989227870112
chr1:47725523	1	47725523	0.000892109170625	SNP	0.309532796396636
chr1:47761146	1	47761146	0.00063636884717	SNP	0.277029049789557
chr1:47761986	1	47761986	0.000378082561739	SNP	0.243415504246274
chr1:47763359	1	47763359	0.000486470679001	SNP	0.256078741416678
chr1:47778838	1	47778838	0.000975280792723	SNP	0.316872673562442
chr1:47780808	1	47780808	0.000644987809555	SNP	0.278392230726372
chr1:47781608	1	47781608	0.000996015379359	SNP	0.318806173025902
chr1:47804964	1	47804964	0.000752690959695	SNP	0.294779894586543
chr1:47805215	1	47805215	0.000997958243975	SNP	0.318948323880452
chr1:47882710	1	47882710	0.00078637849257	SNP	0.299092194322152
chr1:47915914	1	47915914	5.36994611636e-05	SNP	0.130255741155759
chr1:48392603	1	48392603	0.00089934415815	SNP	0.31019787735246
chr1:48442504	1	48442504	0.000338099537923	SNP	0.237793758632658
chr1:48442513	1	48442513	0.000356910928768	SNP	0.239965936509348
chr1:48442514	1	48442514	0.000335011115563	SNP	0.237625151972844
chr1:48443589	1	48443589	0.00037564529492	SNP	0.242984532265207
chr1:48448183	1	48448183	0.000352908531206	SNP	0.239711881440147
chr1:48449438	1	48449438	0.000214249335887	SNP	0.202982184462509
chr1:48450100	1	48450100	0.000375582136384	SNP	0.242984532265207
chr1:48450914	1	48450914	0.000437303011767	SNP	0.249735680139135
chr1:48451224	1	48451224	0.000380193920452	SNP	0.243628936965486
chr1:48451592	1	48451592	0.000335781210866	SNP	0.237625151972844
chr1:48568790	1	48568790	0.000150222755444	SNP	0.182370271914283
chr1:48568803	1	48568803	0.000864436507759	SNP	0.307202278681349
chr1:48568898	1	48568898	0.000922291040719	SNP	0.311825893628863
chr1:48966327	1	48966327	0.000923566076379	SNP	0.312025406508795
chr1:48967812	1	48967812	0.000734631983872	SNP	0.291688591540679
chr1:48967817	1	48967817	1.2839968444e-05	SNP	0.0757278202110552
chr1:49012259	1	49012259	0.000251633098474	SNP	0.216055698760638
chr1:49013029	1	49013029	0.000283851216815	SNP	0.22646540355857
chr1:49013053	1	49013053	0.000291857395792	SNP	0.228331575530789
chr1:49013158	1	49013158	0.000243336019736	SNP	0.212850294377394
chr1:49013434	1	49013434	0.000816994688792	SNP	0.302044057825552
chr1:49013547	1	49013547	0.000699164224239	SNP	0.287158770611774
chr1:49013609	1	49013609	0.000691446886826	SNP	0.285611085586435
chr1:49015563	1	49015563	0.000878822150984	SNP	0.308662950691231
chr1:49015832	1	49015832	0.000672038241449	SNP	0.282548590446197
chr1:49015884	1	49015884	0.000185826161079	SNP	0.196299344269949
chr1:49015990	1	49015990	0.000497755996523	SNP	0.257850389932183
chr1:49016302	1	49016302	0.000979701967372	SNP	0.317425197276382
chr1:49435133	1	49435133	4.17543287819e-05	SNP	0.120996542484249
chr1:49435975	1	49435975	1.15230789559e-05	SNP	0.0747787508062552
chr1:49654305	1	49654305	0.000814704431281	SNP	0.301875550129925
chr1:49779143	1	49779143	3.83724919677e-06	SNP	0.0505314527593688
chr1:49780270	1	49780270	0.000844816036002	SNP	0.30529690168687
chr1:49780289	1	49780289	0.000666829161101	SNP	0.281566895924514
chr1:49780674	1	49780674	0.000438113203356	SNP	0.249830240721375
chr1:49783191	1	49783191	0.0009075823409	SNP	0.310919002956973
chr1:49788274	1	49788274	0.000787302538666	SNP	0.299258457271235
chr1:49788959	1	49788959	0.000456394016527	SNP	0.251800413659841
chr1:49801076	1	49801076	6.68426934012e-05	SNP	0.138243069090437
chr1:49801098	1	49801098	0.000704049310565	SNP	0.287658888221887
chr1:49801389	1	49801389	0.000721707443045	SNP	0.289740360330445
chr1:50098331	1	50098331	7.40191537e-05	SNP	0.142281585531978
chr1:50139605	1	50139605	4.1362599823e-05	SNP	0.120579481609125
chr1:50139610	1	50139610	0.000327106017567	SNP	0.236810454785077
chr1:50141635	1	50141635	1.09672705408e-05	SNP	0.0742633491180482
chr1:50145495	1	50145495	0.000919427968076	SNP	0.311654508565876
chr1:50148417	1	50148417	0.00099156322331	SNP	0.318375407563453
chr10:268887	10	268887	0.000577783854977	SNP	0.269103613938853
chr10:350042	10	350042	0.000213200440689	SNP	0.202849349700982
chr10:437777	10	437777	2.24777665217e-05	SNP	0.092398476220873
chr10:446358	10	446358	0.000509516075641	SNP	0.259698255720686
chr10:447214	10	447214	0.000605938266302	SNP	0.272168451544657
chr10:447964	10	447964	0.000735906240783	SNP	0.291867908703835
chr10:448194	10	448194	0.000729496430589	SNP	0.290933251610858
chr10:453106	10	453106	0.000991121516407	SNP	0.318375407563453
chr10:453120	10	453120	0.000950764395932	SNP	0.314598514084492
chr10:455816	10	455816	0.000527614750798	SNP	0.262187691282027
chr10:456476	10	456476	0.00020657519277	SNP	0.20164864700384
chr10:456757	10	456757	6.31100038727e-06	SNP	0.0678060830543733
chr10:458286	10	458286	0.000155153824495	SNP	0.185067795300154
chr10:458996	10	458996	0.000873918882703	SNP	0.308110630107684
chr10:459057	10	459057	0.000282468971238	SNP	0.226230607158307
chr10:459079	10	459079	0.000371324762713	SNP	0.242161523078422
chr10:459202	10	459202	0.000811797832764	SNP	0.301586294329456
chr10:459565	10	459565	0.000398543673217	SNP	0.245177543646112
chr10:459820	10	459820	0.00075986149364	SNP	0.29590289154853
chr10:464230	10	464230	0.000326685776602	SNP	0.236729949335935
chr10:464347	10	464347	0.000566298173637	SNP	0.267582832591456
chr10:464452	10	464452	3.29398799884e-05	SNP	0.108986088072548
chr10:467296	10	467296	0.000195609805936	SNP	0.199169938106851
chr10:467455	10	467455	0.000179204191588	SNP	0.194518266548472
chr10:467481	10	467481	0.000208138259281	SNP	0.201871964804947
chr10:467535	10	467535	0.000187765776786	SNP	0.19691650037836
chr10:467536	10	467536	0.000208492954773	SNP	0.201919343720664
chr10:467839	10	467839	8.15824166789e-05	SNP	0.146679076888802
chr10:468278	10	468278	0.000397397767466	SNP	0.24513508470333
chr10:468672	10	468672	0.000420133041094	SNP	0.24799184020544
chr10:468755	10	468755	0.000377781098013	SNP	0.2433942510203
chr10:468768	10	468768	0.000347995776686	SNP	0.238892678499894
chr10:527782	10	527782	0.000632179226618	SNP	0.276255824337937
chr10:527912	10	527912	0.000913396598954	SNP	0.311399947897623
chr10:527944	10	527944	0.000469236023951	SNP	0.253655800880395
chr10:528013	10	528013	0.000846024154407	SNP	0.305462653662645
chr10:618862	10	618862	1.49383812468e-06	SNP	0.0333495652981641
chr10:620668	10	620668	0.000136217105538	SNP	0.177107141899561
chr10:620931	10	620931	0.000851023030196	SNP	0.306019538732422
chr10:621366	10	621366	0.000151802354367	SNP	0.183204296502508
chr10:621377	10	621377	0.00015093969176	SNP	0.182867660912369
chr10:621396	10	621396	0.000381357464248	SNP	0.243904334315627
chr10:621478	10	621478	0.000143124890008	SNP	0.17957699534708
chr10:621482	10	621482	0.000145114958165	SNP	0.180664844853203
chr10:621719	10	621719	0.000170078064054	SNP	0.192020834856456
chr10:621737	10	621737	1.1018953585e-06	SNP	0.0286407961702706
chr10:621820	10	621820	0.000105900838602	SNP	0.160647223564253
chr10:621822	10	621822	9.60525699341e-05	SNP	0.156520487610314
chr10:621923	10	621923	0.000142634631871	SNP	0.179339909865641
chr10:621967	10	621967	0.000299719649138	SNP	0.230585040867953
chr10:622079	10	622079	0.000418312875766	SNP	0.24799184020544
chr10:622167	10	622167	0.000272080903378	SNP	0.222879217150518
chr10:622409	10	622409	0.000667175525611	SNP	0.281608171774217
chr10:622635	10	622635	0.000300109644	SNP	0.230761365078624
chr10:622713	10	622713	0.000281160345588	SNP	0.226061463182721
chr10:622731	10	622731	0.000107140347717	SNP	0.161392445965913
chr10:623195	10	623195	0.000103254620258	SNP	0.15950676953495
chr10:623499	10	623499	0.00060041315894	SNP	0.271093024772313
chr10:623500	10	623500	0.000523563677464	SNP	0.261528418506427
chr10:623541	10	623541	0.000586387784386	SNP	0.269675556273739
chr10:623553	10	623553	9.44610065861e-06	SNP	0.0725326868619957
chr10:781497	10	781497	0.000123905554567	SNP	0.169789455949194
chr10:782030	10	782030	0.000474876766982	SNP	0.254419575116546
chr10:782036	10	782036	7.4897429417e-05	SNP	0.142328238554287
chr10:783246	10	783246	0.00036102128993	SNP	0.240915329905115
chr10:784210	10	784210	0.000480427721238	SNP	0.255724116095979
chr10:784362	10	784362	0.000430403117441	SNP	0.248651981029571
chr10:784948	10	784948	0.000557024767876	SNP	0.266377484553965
chr10:785561	10	785561	0.000504470044895	SNP	0.259065576866165
chr10:786656	10	786656	0.000461180651346	SNP	0.252372578525858
chr10:786859	10	786859	0.000441724636052	SNP	0.250153958962591
chr10:787212	10	787212	0.000486086377688	SNP	0.256078741416678
chr10:787741	10	787741	0.00043952081859	SNP	0.250023488757369
chr10:788111	10	788111	0.000486201271887	SNP	0.256078741416678
chr10:788317	10	788317	0.00042954134172	SNP	0.248590353434927
chr10:789292	10	789292	0.000405796103485	SNP	0.246142319537272
chr10:789892	10	789892	0.000467222416663	SNP	0.25331353859861
chr10:790093	10	790093	0.000896877256186	SNP	0.309943332958597
chr10:791094	10	791094	0.00023663159793	SNP	0.210393846805437
chr10:791098	10	791098	0.000198483906574	SNP	0.200165931879666
chr10:791939	10	791939	0.000353569826364	SNP	0.239848960602467
chr10:792556	10	792556	0.000991486363925	SNP	0.318375407563453
chr10:794923	10	794923	6.8658133314e-05	SNP	0.139382497088173
chr10:795553	10	795553	0.000650598611304	SNP	0.279241211880032
chr10:795600	10	795600	0.000631789321386	SNP	0.27623590592675
chr10:795730	10	795730	0.000884612890142	SNP	0.309345195864113
chr10:800320	10	800320	0.000235635355054	SNP	0.210246961304236
chr10:801242	10	801242	0.000731551530954	SNP	0.291203644081525
chr10:801258	10	801258	0.000978463059924	SNP	0.317220680740329
chr10:801474	10	801474	0.000709186546984	SNP	0.288226003171256
chr10:801610	10	801610	0.000968366905737	SNP	0.316179337679829
chr10:801802	10	801802	0.000427187627478	SNP	0.248422354957777
chr10:801866	10	801866	0.000403523434949	SNP	0.245786949953746
chr10:802429	10	802429	6.98517805865e-05	SNP	0.140174718349603
chr10:804915	10	804915	0.00098851084504	SNP	0.318226878988873
chr10:805417	10	805417	0.000915990800569	SNP	0.311647782735252
chr10:805476	10	805476	0.000888305405385	SNP	0.309490442334227
chr10:807151	10	807151	0.000952708112603	SNP	0.314709166881389
chr10:807172	10	807172	0.000863365984326	SNP	0.307065928507288
chr10:807289	10	807289	0.000848808817103	SNP	0.30588628335301
chr10:833892	10	833892	0.000872738969091	SNP	0.307973073247473
chr10:1082587	10	1082587	0.000976566756009	SNP	0.317103553346538
chr10:1213571	10	1213571	0.000926397557749	SNP	0.312252518140753
chr10:1213822	10	1213822	0.000868131522181	SNP	0.307670411860201
chr10:1213838	10	1213838	0.000959897970167	SNP	0.315470564935598
chr10:1213858	10	1213858	0.000958141934996	SNP	0.315194393617459
chr10:1214335	10	1214335	0.000799316619622	SNP	0.300118023165373
chr10:1214402	10	1214402	0.000727067674758	SNP	0.290604291915024
chr10:1214405	10	1214405	0.000863285740665	SNP	0.307065928507288
chr10:1214420	10	1214420	0.000279344623942	SNP	0.225332078381713
chr10:1214445	10	1214445	0.000297801287181	SNP	0.230042645056015
chr10:1214510	10	1214510	0.000286373291093	SNP	0.227093218632497
chr10:1284566	10	1284566	0.000201163493357	SNP	0.200407120387334
chr10:1447280	10	1447280	0.000452424363543	SNP	0.251221548915632
chr10:1475283	10	1475283	0.000179723313264	SNP	0.194528979548697
chr10:1475290	10	1475290	0.000213130130019	SNP	0.202849349700982
chr10:1772811	10	1772811	0.000256868012999	SNP	0.217395036412502
chr10:1773127	10	1773127	0.000389398308319	SNP	0.244277445034058
chr10:1773138	10	1773138	0.000154794167152	SNP	0.184902983966751
chr10:1885697	10	1885697	0.000650521566379	SNP	0.279228278409104
chr10:1897367	10	1897367	0.000718657906018	SNP	0.289476576800116
chr10:1959833	10	1959833	0.000730025234052	SNP	0.290985281528023
chr10:1960057	10	1960057	0.000307414759295	SNP	0.232203500052868
chr10:1960144	10	1960144	0.000235556662229	SNP	0.210208257948419
chr10:2052293	10	2052293	0.000375932892709	SNP	0.243054872855455
chr10:2052298	10	2052298	0.000399930394226	SNP	0.245536925212644
chr10:2099191	10	2099191	0.000630165866019	SNP	0.275963550901658
chr10:2099422	10	2099422	0.000300362454401	SNP	0.230896101575158
chr10:2106909	10	2106909	0.000453417106746	SNP	0.251369514546905
chr10:2130696	10	2130696	4.53058555602e-07	SNP	0.0162105228355846
chr10:2131941	10	2131941	1.99013707667e-05	SNP	0.0865286160907744
chr10:2131956	10	2131956	6.18884819412e-05	SNP	0.134759297796766
chr10:2133662	10	2133662	0.000682500504748	SNP	0.284133528025382
chr10:2141372	10	2141372	7.76200219003e-05	SNP	0.143836163782025
chr10:2142590	10	2142590	3.43960443816e-05	SNP	0.111564869353577
chr10:2142652	10	2142652	0.000388041792117	SNP	0.244277445034058
chr10:2142704	10	2142704	0.000185092656101	SNP	0.195860507746249
chr10:2143349	10	2143349	0.000257399064481	SNP	0.217672157301139
chr10:2143350	10	2143350	0.000221156412507	SNP	0.205202709479568
chr10:2143527	10	2143527	5.25701930853e-06	SNP	0.0612677909489912
chr10:2143643	10	2143643	0.000801434068635	SNP	0.300342343382658
chr10:2144001	10	2144001	0.000874072541247	SNP	0.308110630107684
chr10:2144338	10	2144338	0.000811112362735	SNP	0.301565021912767
chr10:2144358	10	2144358	0.00091125623783	SNP	0.311206213511534
chr10:2144493	10	2144493	0.000864887884018	SNP	0.307275998112805
chr10:2144505	10	2144505	0.000487387410396	SNP	0.256078741416678
chr10:2144666	10	2144666	0.000103267685015	SNP	0.15950676953495
chr10:2144698	10	2144698	8.34598510732e-05	SNP	0.148112664520449
chr10:2145417	10	2145417	0.000487426348779	SNP	0.256078741416678
chr10:2145435	10	2145435	0.000976148720789	SNP	0.317067859939043
chr10:2145507	10	2145507	0.000849592877068	SNP	0.305998534500471
chr10:2145539	10	2145539	0.000483698074541	SNP	0.256032796395433
chr10:2145782	10	2145782	7.61959939038e-05	SNP	0.142801200933871
chr10:2145830	10	2145830	8.3076325794e-05	SNP	0.147934389262672
chr10:2145850	10	2145850	7.33928804044e-05	SNP	0.141970527206351
chr10:2146354	10	2146354	0.000470966037709	SNP	0.253970102457198
chr10:2146355	10	2146355	0.000534742136193	SNP	0.262985369619682
chr10:2147185	10	2147185	8.51573584622e-05	SNP	0.148993762451784
chr10:2149676	10	2149676	0.000604333795186	SNP	0.271933623832517
chr10:2161590	10	2161590	6.61615909773e-05	SNP	0.13779912421128
chr10:2161761	10	2161761	0.000194019938356	SNP	0.19870208712482
chr10:2162473	10	2162473	0.00082606217226	SNP	0.30309320019138
chr10:2162476	10	2162476	0.000889979636593	SNP	0.309497376392547
chr10:2162543	10	2162543	0.000804713405279	SNP	0.300847581008054
chr10:2162610	10	2162610	0.000579356578613	SNP	0.269285308715735
chr10:2162656	10	2162656	0.000785998718852	SNP	0.299071643661645
chr10:2162761	10	2162761	0.000332528034415	SNP	0.237275250586938
chr10:2162815	10	2162815	0.00071143719341	SNP	0.288502710573045
chr10:2162830	10	2162830	0.00073945612234	SNP	0.29245497350077
chr10:2162964	10	2162964	0.000812258908864	SNP	0.301619709032886
chr10:2163125	10	2163125	0.00067717232889	SNP	0.283571844054821
chr10:2163141	10	2163141	0.000511504929573	SNP	0.259793231293855
chr10:2163149	10	2163149	0.000720676479069	SNP	0.289731396480955
chr10:2163154	10	2163154	0.00067004793205	SNP	0.282092851551932
chr10:2163261	10	2163261	0.00080912368958	SNP	0.301452189476263
chr10:2163312	10	2163312	0.000794444102092	SNP	0.299778619947113
chr10:2163315	10	2163315	0.000753797533716	SNP	0.294995518938448
chr10:2163331	10	2163331	0.000731538955594	SNP	0.291203644081525
chr10:2163359	10	2163359	0.000705074017722	SNP	0.287693865156091
chr10:2163456	10	2163456	0.000628498994617	SNP	0.275585654862675
chr10:2163597	10	2163597	0.000702378771836	SNP	0.28747334894704
chr10:2163687	10	2163687	0.00078857407929	SNP	0.299386389334792
chr10:2163783	10	2163783	0.000649374799428	SNP	0.279078173864471
chr10:2164009	10	2164009	0.000811209992571	SNP	0.301565021912767
chr10:2164109	10	2164109	0.000773178712666	SNP	0.297706481097724
chr10:2164324	10	2164324	0.00054164683196	SNP	0.26398184836855
chr10:2164398	10	2164398	0.000629430833423	SNP	0.275800989935113
chr10:2164571	10	2164571	0.000722831740436	SNP	0.289825923219775
chr10:2164687	10	2164687	0.000821489228392	SNP	0.302461439626107
chr10:2164802	10	2164802	0.00078129317269	SNP	0.298756151651617
chr10:2164827	10	2164827	0.000756359215404	SNP	0.295311860099617
chr10:2164865	10	2164865	0.000798501302706	SNP	0.300055399708629
chr10:2165192	10	2165192	0.000805348956456	SNP	0.300915832520808
chr10:2165232	10	2165232	0.000737568756253	SNP	0.292114181982373
chr10:2165262	10	2165262	0.00073883097899	SNP	0.292341759615137
chr10:2165378	10	2165378	0.000689992150286	SNP	0.285386478121179
chr10:2165396	10	2165396	0.000759368638574	SNP	0.295807729526164
chr10:2165711	10	2165711	0.000883908783855	SNP	0.309345195864113
chr10:2165844	10	2165844	0.000755735442496	SNP	0.295223237056905
chr10:2165845	10	2165845	0.000927184144502	SNP	0.312276525788314
chr10:2165846	10	2165846	0.000787264370117	SNP	0.299258457271235
chr10:2165978	10	2165978	0.000777005555338	SNP	0.298057403996831
chr10:2166149	10	2166149	0.000785210758401	SNP	0.299032437665583
chr10:2166529	10	2166529	0.000864660147803	SNP	0.307240106622413
chr10:2166559	10	2166559	0.000708294119654	SNP	0.288068294416903
chr10:2166600	10	2166600	0.000771043886733	SNP	0.297479986586749
chr10:2166749	10	2166749	0.000911580121336	SNP	0.311227413675336
chr10:2167217	10	2167217	0.000685873767206	SNP	0.28467214381793
chr10:2215054	10	2215054	8.44700336395e-05	SNP	0.148797176567113
chr10:2240751	10	2240751	1.44823790861e-05	SNP	0.0765942568528445
chr10:2241683	10	2241683	6.95611635258e-05	SNP	0.140021823233452
chr10:2242597	10	2242597	0.00045119952488	SNP	0.250982669073011
chr10:2245790	10	2245790	3.60601314491e-05	SNP	0.11453492456574
chr10:2294759	10	2294759	7.45771902941e-05	SNP	0.142281585531978
chr10:2387183	10	2387183	0.000364237792603	SNP	0.241207040776297
chr10:2387383	10	2387383	0.000459127582117	SNP	0.252036906944328
chr10:2387508	10	2387508	0.00010901977032	SNP	0.161990348208635
chr10:2387870	10	2387870	0.000565360254809	SNP	0.267394376400759
chr10:2416539	10	2416539	0.000718628728707	SNP	0.289476576800116
chr10:2417191	10	2417191	0.000949174749837	SNP	0.314501951984276
chr10:2417254	10	2417254	0.000803169944916	SNP	0.300613586330691
chr10:2446672	10	2446672	0.00048587329577	SNP	0.256078741416678
chr10:2446738	10	2446738	0.000852666755192	SNP	0.306147108903947
chr10:2460638	10	2460638	3.13331373586e-05	SNP	0.10633259129041
chr10:2460798	10	2460798	2.91202173749e-05	SNP	0.103050199350132
chr10:2460967	10	2460967	1.00533444351e-05	SNP	0.0727094638157306
chr10:2469089	10	2469089	0.000848429201567	SNP	0.305849068665274
chr10:2474234	10	2474234	0.000301959368369	SNP	0.231257555957616
chr10:2476605	10	2476605	0.000270439647828	SNP	0.222360799279023
chr10:2479604	10	2479604	0.000458764774363	SNP	0.251999187630972
chr10:2479653	10	2479653	0.000297099185201	SNP	0.229871930693259
chr10:2479660	10	2479660	0.000299764113263	SNP	0.230585040867953
chr10:2479676	10	2479676	6.34868595278e-05	SNP	0.135584260085351
chr10:2479830	10	2479830	0.000237404211145	SNP	0.210586285748982
chr10:2479950	10	2479950	3.20880870092e-06	SNP	0.0472762125632128
chr10:2480079	10	2480079	0.000269326363533	SNP	0.221943007904828
chr10:2480105	10	2480105	4.20663406909e-06	SNP	0.0532742190457406
chr10:2480203	10	2480203	0.000247754630228	SNP	0.214595816008739
chr10:2480209	10	2480209	0.000256522908347	SNP	0.217361391295546
chr10:2480212	10	2480212	0.00028351625451	SNP	0.226349415601763
chr10:2480249	10	2480249	0.000268471394002	SNP	0.221465036637914
chr10:2480302	10	2480302	2.48379035205e-06	SNP	0.0408400796511465
chr10:2480313	10	2480313	4.11753747556e-05	SNP	0.120556963304256
chr10:2494102	10	2494102	0.000925949418636	SNP	0.312229231233497
chr10:2497791	10	2497791	0.000195439101684	SNP	0.199169938106851
chr10:2512977	10	2512977	0.000505506975239	SNP	0.259094875516891
chr10:2519048	10	2519048	0.000586050767846	SNP	0.269675556273739
chr10:2519696	10	2519696	0.00011440454368	SNP	0.164421994810067
chr10:2520752	10	2520752	0.000533183547922	SNP	0.262870441624501
chr10:2525413	10	2525413	0.000704618882303	SNP	0.287689709480211
chr10:2525447	10	2525447	0.000709205302552	SNP	0.288226003171256
chr10:2619188	10	2619188	0.000616743141384	SNP	0.273955324301648
chr10:2619261	10	2619261	0.000810604616916	SNP	0.301519234669306
chr10:2619262	10	2619262	0.000839477849412	SNP	0.304638112152917
chr10:2637333	10	2637333	0.000657259485148	SNP	0.279982786321155
chr10:2730985	10	2730985	0.000978868033079	SNP	0.317258618274438
chr10:2733218	10	2733218	0.000254815600062	SNP	0.217015716535447
chr10:2754575	10	2754575	1.97900968687e-06	SNP	0.0352325990425209
chr10:2784944	10	2784944	1.63427640912e-05	SNP	0.0794738603806471
chr10:2798646	10	2798646	0.000656236004103	SNP	0.279844692961315
chr10:2798648	10	2798648	0.000722032534529	SNP	0.289740360330445
chr10:2798682	10	2798682	0.000555095076886	SNP	0.266221590305759
chr10:2824875	10	2824875	0.000111221553342	SNP	0.162758400065183
chr10:2909176	10	2909176	9.69216713789e-05	SNP	0.15719366716167
chr10:2909202	10	2909202	0.000430699102818	SNP	0.24865484135128
chr10:2909206	10	2909206	0.000484809092929	SNP	0.256077784640571
chr10:2909422	10	2909422	0.000473252243858	SNP	0.254236643125594
chr10:2909571	10	2909571	0.000631516395264	SNP	0.27623590592675
chr10:2944812	10	2944812	0.000616937794379	SNP	0.273979905045604
chr10:2990391	10	2990391	0.000822684387274	SNP	0.302692219257445
chr10:3215444	10	3215444	0.000190251904006	SNP	0.197550525398726
chr10:3234626	10	3234626	0.000525171583335	SNP	0.261792945443967
chr10:3308198	10	3308198	0.000993932205915	SNP	0.31862868111432
chr10:3308211	10	3308211	0.000922960824802	SNP	0.311910609830068
chr10:3308214	10	3308214	0.000873326730905	SNP	0.308044307009291
chr10:3348527	10	3348527	0.000206415949453	SNP	0.20164864700384
chr10:3383369	10	3383369	0.000219839258243	SNP	0.204713530857732
chr10:3437059	10	3437059	0.000522168656503	SNP	0.261439926280291
chr10:3556778	10	3556778	0.000372839557847	SNP	0.242507980198732
chr10:3591472	10	3591472	0.000548204000968	SNP	0.264952784016775
chr10:3591625	10	3591625	0.000147154200418	SNP	0.181495374312771
chr10:3600692	10	3600692	2.05270101715e-05	SNP	0.0883834307455629
chr10:3600699	10	3600699	0.000358826515936	SNP	0.240412028898621
chr10:3600703	10	3600703	0.000333869264708	SNP	0.237541117685603
chr10:3600704	10	3600704	0.000335613872722	SNP	0.237625151972844
chr10:3612193	10	3612193	0.000825512104766	SNP	0.303072745204525
chr10:3701202	10	3701202	0.000127785471942	SNP	0.171871933256327
chr10:3701371	10	3701371	0.000620395714759	SNP	0.27439835902831
chr10:3701448	10	3701448	0.000387951867659	SNP	0.244277445034058
chr10:3701588	10	3701588	0.000542256929468	SNP	0.264015168327659
chr10:3701799	10	3701799	0.000983207533451	SNP	0.317834370243077
chr10:3701871	10	3701871	0.000848395351371	SNP	0.305849068665274
chr10:3701877	10	3701877	0.000662964644036	SNP	0.280836457701966
chr10:3702012	10	3702012	0.000280009133488	SNP	0.225717362772729
chr10:3702024	10	3702024	0.000357185353011	SNP	0.240123319861095
chr10:3702032	10	3702032	0.000287208904545	SNP	0.227445342903426
chr10:3702212	10	3702212	0.000963237242157	SNP	0.315644470759906
chr10:3702238	10	3702238	0.000213440639734	SNP	0.202903060638135
chr10:3702850	10	3702850	0.000258433247712	SNP	0.218057184912483
chr10:3703788	10	3703788	0.000370155365399	SNP	0.241976691050735
chr10:3703796	10	3703796	0.000348298624132	SNP	0.238922254489864
chr10:3703816	10	3703816	0.000428596893912	SNP	0.248433723159001
chr10:3703872	10	3703872	0.00034334228737	SNP	0.238892678499894
chr10:3703897	10	3703897	0.000321405858416	SNP	0.23552429540757
chr10:3703904	10	3703904	0.000336349165754	SNP	0.237655139787226
chr10:3703984	10	3703984	0.000447185053187	SNP	0.250682936468886
chr10:3704010	10	3704010	0.000425473286234	SNP	0.248337046328966
chr10:3704088	10	3704088	0.000341459897491	SNP	0.238520881566905
chr10:3704110	10	3704110	0.000350973665009	SNP	0.239369544902198
chr10:3704147	10	3704147	0.00038968819709	SNP	0.244277445034058
chr10:3704171	10	3704171	0.00033712712238	SNP	0.237728091156026
chr10:3704192	10	3704192	0.000176724818208	SNP	0.193905795616951
chr10:3704245	10	3704245	0.000331666634517	SNP	0.237221631054742
chr10:3704322	10	3704322	0.000355894653251	SNP	0.239946902695168
chr10:3704325	10	3704325	0.000362726588041	SNP	0.240968250730086
chr10:3704383	10	3704383	0.000366486491068	SNP	0.241333875155915
chr10:3704615	10	3704615	0.000176851037182	SNP	0.193944671326587
chr10:3704620	10	3704620	0.00015126156366	SNP	0.183034087394777
chr10:3704621	10	3704621	0.000151440925645	SNP	0.183050359759926
chr10:3704659	10	3704659	0.000155880435909	SNP	0.185272996261277
chr10:3704688	10	3704688	0.00035386772424	SNP	0.239848960602467
chr10:3704714	10	3704714	0.000351701691095	SNP	0.23938543180886
chr10:3704723	10	3704723	0.000337207860697	SNP	0.237728091156026
chr10:3704767	10	3704767	0.000339957191126	SNP	0.238255713109178
chr10:3704873	10	3704873	0.000312766579429	SNP	0.233524938088401
chr10:3704883	10	3704883	0.000389058692986	SNP	0.244277445034058
chr10:3704891	10	3704891	0.000308157493706	SNP	0.232209955166998
chr10:3704893	10	3704893	0.000335582970973	SNP	0.237625151972844
chr10:3704901	10	3704901	0.00034829607127	SNP	0.238922254489864
chr10:3704909	10	3704909	0.000272803376157	SNP	0.223057237582433
chr10:3705278	10	3705278	0.000537654447334	SNP	0.263590041564615
chr10:3705977	10	3705977	0.000258456348354	SNP	0.218057184912483
chr10:3706051	10	3706051	3.54701858345e-08	SNP	0.00728023974210299
chr10:3706142	10	3706142	0.000222964229427	SNP	0.206077008706813
chr10:3706174	10	3706174	1.35478973933e-06	SNP	0.0322561184546415
chr10:3706476	10	3706476	0.000135312469299	SNP	0.176509289134971
chr10:3706480	10	3706480	0.000214124649141	SNP	0.202982184462509
chr10:3706492	10	3706492	4.25976467056e-06	SNP	0.0537988961669756
chr10:3706625	10	3706625	0.000133142535857	SNP	0.175082563013885
chr10:3706695	10	3706695	0.000360222165678	SNP	0.24085203080785
chr10:3707105	10	3707105	0.000323455511877	SNP	0.235963256576476
chr10:3707170	10	3707170	0.000440127667085	SNP	0.250023488757369
chr10:3707212	10	3707212	6.37452288418e-06	SNP	0.0681196965324289
chr10:3707301	10	3707301	0.000822249214525	SNP	0.302598132676929
chr10:3707325	10	3707325	0.000732029296738	SNP	0.291348468056884
chr10:3707354	10	3707354	0.000751138647521	SNP	0.294428431994644
chr10:3707392	10	3707392	0.000793749683314	SNP	0.299707322618617
chr10:3707435	10	3707435	0.000705025216464	SNP	0.287693865156091
chr10:3708299	10	3708299	0.000820598770099	SNP	0.302364637955786
chr10:3708804	10	3708804	5.08778884115e-05	SNP	0.1281579559394
chr10:3709870	10	3709870	0.000406606028965	SNP	0.246314868859716
chr10:3710091	10	3710091	0.00055153932535	SNP	0.265692196447338
chr10:3710095	10	3710095	0.000567917835935	SNP	0.268028984777374
chr10:3710111	10	3710111	0.000595099116697	SNP	0.270527296572628
chr10:3713979	10	3713979	0.000863328704471	SNP	0.307065928507288
chr10:3730279	10	3730279	0.000991218425024	SNP	0.318375407563453
chr10:3735462	10	3735462	0.000922184605695	SNP	0.311825332661943
chr10:3760295	10	3760295	0.000827753629983	SNP	0.303287913876707
chr10:3793510	10	3793510	1.80663691463e-07	SNP	0.00968786584578966
chr10:3837847	10	3837847	0.000559382441847	SNP	0.266435786378218
chr10:3837888	10	3837888	0.000278890793643	SNP	0.225067871302482
chr10:3838063	10	3838063	0.000297079659746	SNP	0.229871930693259
chr10:3838129	10	3838129	0.000347203993258	SNP	0.238892678499894
chr10:3838135	10	3838135	0.000684684197028	SNP	0.284456810456815
chr10:3838173	10	3838173	0.000809917197246	SNP	0.301519234669306
chr10:3838418	10	3838418	0.000956535761906	SNP	0.315068751501816
chr10:3838472	10	3838472	0.000492842003333	SNP	0.256880507051802
chr10:3838794	10	3838794	4.11885153126e-05	SNP	0.120556963304256
chr10:3838818	10	3838818	4.73938931601e-05	SNP	0.125693192179506
chr10:3838995	10	3838995	4.01023081406e-05	SNP	0.11941079184256
chr10:3839063	10	3839063	0.00033315412304	SNP	0.237344380354427
chr10:3844883	10	3844883	0.000760238642291	SNP	0.29593018058594
chr10:3864015	10	3864015	0.000146024100567	SNP	0.18085977505475
chr10:3870066	10	3870066	0.000796674610961	SNP	0.299910231770986
chr10:3870068	10	3870068	0.000862219051601	SNP	0.30692734531693
chr10:3870102	10	3870102	0.000720932959579	SNP	0.289740360330445
chr10:3871432	10	3871432	0.000887900890931	SNP	0.309490442334227
chr10:3872550	10	3872550	0.000961931479105	SNP	0.31563639147704
chr10:3872986	10	3872986	8.74582892983e-05	SNP	0.151109569090869
chr10:3873018	10	3873018	0.000245240480785	SNP	0.213504382569294
chr10:3873612	10	3873612	0.00065415877741	SNP	0.279579814660341
chr10:4064145	10	4064145	9.1896642483e-05	SNP	0.154038466787689
chr10:4099255	10	4099255	0.000982597466866	SNP	0.317796014870311
chr10:4274060	10	4274060	5.25301839777e-05	SNP	0.129735991503722
chr10:4303642	10	4303642	0.000559279846306	SNP	0.266435786378218
chr10:4303648	10	4303648	0.000645095834684	SNP	0.278392230726372
chr10:4303663	10	4303663	0.000580438120658	SNP	0.269475235447018
chr10:4303697	10	4303697	0.000583256708826	SNP	0.269661117768448
chr10:4303703	10	4303703	0.000552565307713	SNP	0.265777751069552
chr10:4329779	10	4329779	0.000219573940196	SNP	0.204659588329223
chr10:4329861	10	4329861	0.000232079865449	SNP	0.20889730205504
chr10:4329929	10	4329929	0.000250193982405	SNP	0.215402447498005
chr10:4329938	10	4329938	0.000264771155109	SNP	0.220719168001739
chr10:4330045	10	4330045	0.000863095727337	SNP	0.307065928507288
chr10:4336210	10	4336210	0.000713970058708	SNP	0.288880361656851
chr10:4383498	10	4383498	0.000583379131151	SNP	0.269661117768448
chr10:4390713	10	4390713	0.000194277059724	SNP	0.198817631962975
chr10:4391973	10	4391973	0.000743860892877	SNP	0.293171154349849
chr10:4392076	10	4392076	0.000144071372186	SNP	0.180071366281624
chr10:4406439	10	4406439	0.000413767821685	SNP	0.247421840414275
chr10:4435685	10	4435685	0.000571116827216	SNP	0.268438408481984
chr10:4442168	10	4442168	0.000827139784049	SNP	0.303254205530549
chr10:4444549	10	4444549	0.000939129268364	SNP	0.313606246905631
chr10:4484146	10	4484146	0.000202828088014	SNP	0.201203495749245
chr10:4485442	10	4485442	0.000883706561879	SNP	0.309345195864113
chr10:4485601	10	4485601	0.000441826748063	SNP	0.250153958962591
chr10:4502551	10	4502551	0.000643119134539	SNP	0.278056040387231
chr10:4506932	10	4506932	0.00063531259038	SNP	0.27691152468253
chr10:4507139	10	4507139	0.000762197277899	SNP	0.296231070114901
chr10:4508190	10	4508190	5.22455965164e-05	SNP	0.129637384324291
chr10:4511613	10	4511613	7.59932886562e-05	SNP	0.142801200933871
chr10:4570863	10	4570863	0.000455312504096	SNP	0.251649001902854
chr10:4570909	10	4570909	5.02008513988e-05	SNP	0.127709514528476
chr10:4570913	10	4570913	4.87977351234e-05	SNP	0.126800394007459
chr10:4570914	10	4570914	5.63694256736e-05	SNP	0.132565855852687
chr10:4570935	10	4570935	5.14169888893e-05	SNP	0.128915797681331
chr10:4570943	10	4570943	0.000611213149275	SNP	0.273000692089153
chr10:4570946	10	4570946	6.8265160263e-05	SNP	0.139264610645592
chr10:4593813	10	4593813	0.000314576796844	SNP	0.233838659648746
chr10:4593897	10	4593897	0.000187478505743	SNP	0.196880116194107
chr10:4595019	10	4595019	0.000317289292159	SNP	0.23445832157633
chr10:4595771	10	4595771	0.000339509977972	SNP	0.238206133595177
chr10:4595951	10	4595951	0.000325775661473	SNP	0.236627903420344
chr10:4596509	10	4596509	3.8954352493e-05	SNP	0.118381422045436
chr10:4596776	10	4596776	1.65994284939e-05	SNP	0.080142657510396
chr10:4601290	10	4601290	0.00088926772863	SNP	0.309490442334227
chr10:4605954	10	4605954	0.000449683160064	SNP	0.250842828285774
chr10:4605976	10	4605976	0.000799200333064	SNP	0.300118023165373
chr10:4749183	10	4749183	0.000191126819991	SNP	0.197674198300102
chr10:4749308	10	4749308	0.000121728043432	SNP	0.16856447424286
chr10:4749327	10	4749327	0.000125825744691	SNP	0.170845101267284
chr10:4751896	10	4751896	0.000261777730971	SNP	0.219490505150251
chr10:4753764	10	4753764	0.000978619980152	SNP	0.317220680740329
chr10:4754683	10	4754683	0.000562815890542	SNP	0.266848300770435
chr10:4834574	10	4834574	0.00014072224494	SNP	0.178738800766337
chr10:4834575	10	4834575	0.000168439914055	SNP	0.191334787922708
chr10:4838631	10	4838631	2.32443067324e-05	SNP	0.0941572061621673
chr10:4856628	10	4856628	0.000729457609579	SNP	0.290933251610858
chr10:4888335	10	4888335	0.000359601960016	SNP	0.240768964193448
chr10:4888633	10	4888633	6.24987515865e-05	SNP	0.13494277737704
chr10:4888838	10	4888838	6.30501740387e-05	SNP	0.135125763534626
chr10:4888916	10	4888916	5.6719964745e-05	SNP	0.132865278549345
chr10:4889126	10	4889126	7.86729734467e-05	SNP	0.144709574613555
chr10:4889882	10	4889882	7.16570419084e-05	SNP	0.141325280370354
chr10:4890099	10	4890099	0.000136615845263	SNP	0.177148653544317
chr10:4890430	10	4890430	3.28048529378e-05	SNP	0.108720634429806
chr10:4890456	10	4890456	3.07187772421e-05	SNP	0.105365422292899
chr10:4890497	10	4890497	2.77767133023e-05	SNP	0.101806392029767
chr10:4890618	10	4890618	3.16060412578e-05	SNP	0.106890141021707
chr10:4890774	10	4890774	2.94482427454e-05	SNP	0.103717704174054
chr10:4890991	10	4890991	6.12238910429e-05	SNP	0.134502323908767
chr10:4891687	10	4891687	0.000375967292702	SNP	0.243054872855455
chr10:4894933	10	4894933	2.51345428649e-05	SNP	0.097027507162029
chr10:4895017	10	4895017	9.27748174076e-05	SNP	0.15463951297725
chr10:4895239	10	4895239	3.00220392852e-05	SNP	0.104293609196587
chr10:4895274	10	4895274	2.69343078863e-05	SNP	0.100257114063642
chr10:4896411	10	4896411	2.90592563904e-05	SNP	0.103050199350132
chr10:4896481	10	4896481	2.6348248374e-05	SNP	0.0990720270732234
chr10:4896744	10	4896744	2.43183109996e-05	SNP	0.095736970285721
chr10:4896762	10	4896762	8.57900821618e-05	SNP	0.149691094050955
chr10:4897358	10	4897358	7.4456384354e-05	SNP	0.142281585531978
chr10:4897713	10	4897713	2.82369581764e-05	SNP	0.102234225805974
chr10:4904158	10	4904158	0.000665701078408	SNP	0.281421206664773
chr10:4973718	10	4973718	0.000994325044846	SNP	0.31862868111432
chr10:4973796	10	4973796	7.67037401394e-05	SNP	0.142962795865355
chr10:4973856	10	4973856	0.000522725017467	SNP	0.261528418506427
chr10:4973858	10	4973858	0.000701527968686	SNP	0.287401798592309
chr10:4978137	10	4978137	0.000376045131334	SNP	0.243054872855455
chr10:5123908	10	5123908	0.000572546726435	SNP	0.268494450301535
chr10:5133226	10	5133226	0.000529162733493	SNP	0.262300299909908
chr10:5133408	10	5133408	0.000532629349847	SNP	0.262838576325508
chr10:5133461	10	5133461	0.000492870847974	SNP	0.256880507051802
chr10:5134935	10	5134935	1.25861566918e-06	SNP	0.0310268023537401
chr10:5136038	10	5136038	0.000729743918326	SNP	0.290964381723187
chr10:5136079	10	5136079	0.000784308553006	SNP	0.298910896953437
chr10:5136124	10	5136124	0.000900159952475	SNP	0.310313884726407
chr10:5137053	10	5137053	0.00065910243504	SNP	0.28019565041299
chr10:5137087	10	5137087	0.000311055411552	SNP	0.232909540334252
chr10:5137092	10	5137092	0.000303974657291	SNP	0.231688192880764
chr10:5137220	10	5137220	0.000163443152088	SNP	0.188527642769547
chr10:5137304	10	5137304	0.00039069427987	SNP	0.244384087228519
chr10:5215292	10	5215292	0.000763538400699	SNP	0.2964382988659
chr10:5276622	10	5276622	0.000242832730859	SNP	0.212795249947788
chr10:5378291	10	5378291	0.000553430071772	SNP	0.265939833010397
chr10:5379083	10	5379083	0.000604028440304	SNP	0.271878435528566
chr10:5379503	10	5379503	0.000430465822919	SNP	0.24865484135128
chr10:5380852	10	5380852	0.000335460731407	SNP	0.237625151972844
chr10:5382159	10	5382159	0.000403015903666	SNP	0.245750727819603
chr10:5382433	10	5382433	0.000390121060793	SNP	0.244277445034058
chr10:5382481	10	5382481	0.000370034672722	SNP	0.241976691050735
chr10:5382584	10	5382584	0.000372792997197	SNP	0.242507980198732
chr10:5382650	10	5382650	0.000389434935859	SNP	0.244277445034058
chr10:5382715	10	5382715	0.000432000962951	SNP	0.248778261969096
chr10:5382764	10	5382764	0.000398488561561	SNP	0.245177543646112
chr10:5382770	10	5382770	0.000361272848264	SNP	0.240915329905115
chr10:5382772	10	5382772	0.000385535833327	SNP	0.244277445034058
chr10:5382856	10	5382856	0.000364312733393	SNP	0.241207040776297
chr10:5383015	10	5383015	0.000383417764416	SNP	0.244174915469343
chr10:5383246	10	5383246	0.000704694573167	SNP	0.287689709480211
chr10:5383419	10	5383419	0.000784244408945	SNP	0.298910896953437
chr10:5658392	10	5658392	8.97665534933e-05	SNP	0.153147404603188
chr10:5660149	10	5660149	0.000107415904178	SNP	0.161397495122042
chr10:5660236	10	5660236	0.000134581803294	SNP	0.175980401821896
chr10:5661435	10	5661435	0.000376879603651	SNP	0.243252734916159
chr10:5661482	10	5661482	0.00044959150576	SNP	0.250842828285774
chr10:5661484	10	5661484	0.000519820777442	SNP	0.261041677210137
chr10:5661496	10	5661496	0.000474447489738	SNP	0.254279119662853
chr10:5661528	10	5661528	0.000451092653907	SNP	0.25098246261109
chr10:5776044	10	5776044	0.000210510573663	SNP	0.202546034150896
chr10:6115501	10	6115501	0.000111213401241	SNP	0.162758400065183
chr10:6115506	10	6115506	9.56087633105e-05	SNP	0.15637874192799
chr10:6115522	10	6115522	4.01935104043e-05	SNP	0.119453996513696
chr10:6115975	10	6115975	4.17250957331e-06	SNP	0.0531161744641272
chr10:6116006	10	6116006	4.94616527455e-06	SNP	0.0588814959105833
chr10:6116030	10	6116030	4.47146920031e-06	SNP	0.055060975824433
chr10:6116174	10	6116174	0.000356740274783	SNP	0.239957515551712
chr10:6169908	10	6169908	0.000956605028383	SNP	0.315068751501816
chr10:6504941	10	6504941	4.9659531265e-05	SNP	0.127462397325653
chr10:6504944	10	6504944	4.42806448935e-05	SNP	0.12274360713353
chr10:6504963	10	6504963	5.2256035117e-05	SNP	0.129637384324291
chr10:6505815	10	6505815	0.000650880277785	SNP	0.279260668914845
chr10:6585914	10	6585914	0.000348753157848	SNP	0.23897668997603
chr10:6613604	10	6613604	0.000237643104832	SNP	0.210586285748982
chr10:6637460	10	6637460	0.000582425422004	SNP	0.26961690360809
chr10:6772227	10	6772227	0.000895015241043	SNP	0.309747243054832
chr10:6825313	10	6825313	0.000724798254939	SNP	0.290203887433294
chr10:6825519	10	6825519	0.00055637014457	SNP	0.266377484553965
chr10:6825771	10	6825771	0.000589505852317	SNP	0.269957986987358
chr10:6825844	10	6825844	0.000591740717366	SNP	0.270209512260257
chr10:6825850	10	6825850	0.000554717391361	SNP	0.266189082667077
chr10:6825917	10	6825917	0.000556362580707	SNP	0.266377484553965
chr10:6826034	10	6826034	0.000631884199342	SNP	0.27623590592675
chr10:6826189	10	6826189	0.000271874330113	SNP	0.222796372094493
chr10:6826207	10	6826207	0.000320328537049	SNP	0.235245551015054
chr10:6826221	10	6826221	0.000171245206146	SNP	0.192195761018321
chr10:6826232	10	6826232	0.00018329717246	SNP	0.195279794507212
chr10:6826536	10	6826536	0.000605998801513	SNP	0.272168451544657
chr10:6826582	10	6826582	0.000620200004926	SNP	0.27439835902831
chr10:6826680	10	6826680	0.000567604499045	SNP	0.267965550004373
chr10:6836965	10	6836965	0.000713013501643	SNP	0.288728848627732
chr10:6836999	10	6836999	0.000827808245761	SNP	0.303287913876707
chr10:6837198	10	6837198	0.000420779754601	SNP	0.248014526124706
chr10:6840285	10	6840285	0.000604007792626	SNP	0.271878435528566
chr10:6841268	10	6841268	0.000985452310776	SNP	0.31804349077776
chr10:6842101	10	6842101	0.000927642151192	SNP	0.312304634337365
chr10:6842131	10	6842131	0.000966700097061	SNP	0.316137464406048
chr10:6843512	10	6843512	0.000747709551625	SNP	0.293795776747632
chr10:6843574	10	6843574	0.000523195991439	SNP	0.261528418506427
chr10:6843633	10	6843633	0.000705531511988	SNP	0.287711820893627
chr10:6845323	10	6845323	0.000547281339729	SNP	0.264852162438052
chr10:6845473	10	6845473	0.000588310207082	SNP	0.26987641739197
chr10:6845509	10	6845509	0.000655441961024	SNP	0.279682769523054
chr10:6858550	10	6858550	0.000990902782176	SNP	0.318375407563453
chr10:6858807	10	6858807	0.00098547684948	SNP	0.31804349077776
chr10:6858943	10	6858943	0.000937878638787	SNP	0.31355624196021
chr10:6860113	10	6860113	0.000520899565534	SNP	0.26121369076127
chr10:6860150	10	6860150	0.000533954624476	SNP	0.262909000132279
chr10:6860172	10	6860172	0.000538079877065	SNP	0.263690017554894
chr10:7008848	10	7008848	0.000930540863473	SNP	0.312767505651134
chr10:7010575	10	7010575	0.000624128252609	SNP	0.275090476213773
chr10:7010618	10	7010618	0.000433742447525	SNP	0.249214883413364
chr10:7010644	10	7010644	0.000141693204609	SNP	0.179175069920735
chr10:7010675	10	7010675	0.00057202523131	SNP	0.268494450301535
chr10:7201316	10	7201316	0.000995851653	SNP	0.318806173025902
chr10:7343041	10	7343041	0.000720057864948	SNP	0.289683451972924
chr10:7343978	10	7343978	0.000672807163079	SNP	0.282691575391314
chr10:7344362	10	7344362	0.000426431809798	SNP	0.248337046328966
chr10:7349483	10	7349483	0.000153520831797	SNP	0.184232333728403
chr10:7422395	10	7422395	0.000273984629741	SNP	0.223630356782844
chr10:7422891	10	7422891	7.28990391599e-05	SNP	0.141892358167913
chr10:7461441	10	7461441	0.000724372879059	SNP	0.290129685376519
chr10:7472089	10	7472089	0.000952873796398	SNP	0.314709847084469
chr10:7472155	10	7472155	0.000645648627156	SNP	0.278392230726372
chr10:7473981	10	7473981	0.000889781329323	SNP	0.309490442334227
chr10:7602675	10	7602675	0.000631753195202	SNP	0.27623590592675
chr10:7602782	10	7602782	0.000221266077466	SNP	0.205203810414621
chr10:7604878	10	7604878	0.000221989719924	SNP	0.205623315367456
chr10:7605087	10	7605087	0.000237867212969	SNP	0.210637402418857
chr10:7605453	10	7605453	0.000249979666135	SNP	0.215331145877915
chr10:7605566	10	7605566	0.000224681812518	SNP	0.206510098470769
chr10:7606060	10	7606060	0.00021287916846	SNP	0.202849349700982
chr10:7606072	10	7606072	0.000235979128872	SNP	0.210269125530922
chr10:7606725	10	7606725	0.000217813256118	SNP	0.203895120046369
chr10:7607294	10	7607294	0.000250403766132	SNP	0.215477621212002
chr10:7608744	10	7608744	0.000247294215504	SNP	0.21448626913105
chr10:7609246	10	7609246	0.000234620005653	SNP	0.20962855276965
chr10:7610379	10	7610379	0.000237429709635	SNP	0.210586285748982
chr10:7611168	10	7611168	0.000243344855596	SNP	0.212850294377394
chr10:7612430	10	7612430	0.000276528421243	SNP	0.224423012715441
chr10:7613069	10	7613069	0.000227969826023	SNP	0.207735828741222
chr10:7614199	10	7614199	0.00013895745755	SNP	0.178093180308585
chr10:7614267	10	7614267	0.000157776688772	SNP	0.186354102414617
chr10:7614270	10	7614270	0.000170311904067	SNP	0.192030360197896
chr10:7614314	10	7614314	0.000152431094528	SNP	0.183626549785441
chr10:7614480	10	7614480	0.000150160671372	SNP	0.182369292814785
chr10:7614526	10	7614526	0.000183082791714	SNP	0.195279794507212
chr10:7614587	10	7614587	0.000105652264193	SNP	0.160384421337248
chr10:7614615	10	7614615	0.000131954894328	SNP	0.174224068025775
chr10:7614619	10	7614619	0.000114934858709	SNP	0.164512173245858
chr10:7614629	10	7614629	0.000101233149299	SNP	0.159209955435455
chr10:7614697	10	7614697	0.000100511701651	SNP	0.159087533299923
chr10:7614836	10	7614836	0.000110303568163	SNP	0.162589097345731
chr10:7614899	10	7614899	0.000219471474249	SNP	0.204649795835876
chr10:7615173	10	7615173	0.000197294929275	SNP	0.199854645564522
chr10:7615236	10	7615236	0.000166643545366	SNP	0.190092348895877
chr10:7615721	10	7615721	0.000946928078771	SNP	0.314343159558642
chr10:7631846	10	7631846	0.000229860188231	SNP	0.208556950660824
chr10:7674018	10	7674018	0.000554689398274	SNP	0.266189082667077
chr10:7674025	10	7674025	0.000937891977732	SNP	0.31355624196021
chr10:7674138	10	7674138	0.000983769826868	SNP	0.317912544816076
chr10:7674156	10	7674156	0.000988432268487	SNP	0.318226878988873
chr10:7674237	10	7674237	0.000540715008655	SNP	0.263978428395904
chr10:7674308	10	7674308	0.00059898063201	SNP	0.271008630759216
chr10:7674312	10	7674312	0.000941128135114	SNP	0.313947906528682
chr10:7674315	10	7674315	0.000651730146335	SNP	0.279332100450116
chr10:7674337	10	7674337	0.000523698348547	SNP	0.261528418506427
chr10:7674345	10	7674345	0.000562066682966	SNP	0.266819960910408
chr10:7674371	10	7674371	0.000582507545678	SNP	0.269626910625636
chr10:7674434	10	7674434	0.000531168321433	SNP	0.262772495452732
chr10:7681096	10	7681096	0.00089433072708	SNP	0.309634970101095
chr10:7681159	10	7681159	0.000961500429569	SNP	0.315597665292446
chr10:7681170	10	7681170	0.000955418406609	SNP	0.31494028854733
chr10:7725446	10	7725446	0.000551237761922	SNP	0.265611414418305
chr10:7729075	10	7729075	0.000409340781895	SNP	0.246683542331108
chr10:7729197	10	7729197	0.000838212925659	SNP	0.304434853434067
chr10:7729338	10	7729338	0.000530812412877	SNP	0.262731747160449
chr10:7729350	10	7729350	0.000332069028988	SNP	0.237241219558445
chr10:7729353	10	7729353	0.0002042187817	SNP	0.201347826912188
chr10:7729358	10	7729358	0.000471727261534	SNP	0.254148484794655
chr10:7730728	10	7730728	0.000285546986323	SNP	0.226808476083171
chr10:7731235	10	7731235	0.000734603002533	SNP	0.291688591540679
chr10:7750644	10	7750644	0.000748984408193	SNP	0.294033287618354
chr10:7750743	10	7750743	0.000718013682802	SNP	0.289395152307715
chr10:7750777	10	7750777	0.000726901815944	SNP	0.290557510189313
chr10:7751395	10	7751395	7.47906883381e-05	SNP	0.142281585531978
chr10:7751486	10	7751486	9.62232489346e-05	SNP	0.15662438914575
chr10:7751513	10	7751513	0.000254127569962	SNP	0.216739865976201
chr10:7751556	10	7751556	0.000154328502294	SNP	0.184717438469522
chr10:7751605	10	7751605	0.000724478638246	SNP	0.290134465200663
chr10:7751717	10	7751717	0.000592648016426	SNP	0.270333470100961
chr10:7751757	10	7751757	0.000324536697755	SNP	0.236238148493962
chr10:7768817	10	7768817	0.000784638708707	SNP	0.298997726407827
chr10:7844841	10	7844841	0.000809943296644	SNP	0.301519234669306
chr10:7844844	10	7844844	0.000888370962416	SNP	0.309490442334227
chr10:7845873	10	7845873	0.000387633875074	SNP	0.244277445034058
chr10:7845969	10	7845969	0.000425894103525	SNP	0.248337046328966
chr10:7849833	10	7849833	0.000411452254956	SNP	0.246948513970806
chr10:7849835	10	7849835	0.000457188998309	SNP	0.251925316767984
chr10:7849837	10	7849837	0.000393119165434	SNP	0.244591859479013
chr10:7850024	10	7850024	0.000127316380329	SNP	0.17164604070223
chr10:7850046	10	7850046	0.000331310969681	SNP	0.237198532910224
chr10:7850220	10	7850220	0.000729753454144	SNP	0.290964381723187
chr10:7850282	10	7850282	0.000414699682524	SNP	0.247421840414275
chr10:7852119	10	7852119	0.000207726722997	SNP	0.20164864700384
chr10:7852140	10	7852140	0.000485081846606	SNP	0.256078741416678
chr10:7904579	10	7904579	0.0002601472164	SNP	0.21885499652864
chr10:7904618	10	7904618	0.00024464246263	SNP	0.213245280985979
chr10:7904935	10	7904935	0.000239128229331	SNP	0.211179212814312
chr10:7905341	10	7905341	0.000433435335757	SNP	0.249206339117555
chr10:7905539	10	7905539	0.000306693118027	SNP	0.232087482586984
chr10:7905614	10	7905614	0.000310213246962	SNP	0.232757187250391
chr10:7905630	10	7905630	0.000232956990573	SNP	0.209142566922664
chr10:7905757	10	7905757	0.000191555674916	SNP	0.197674198300102
chr10:7905758	10	7905758	0.000142501481201	SNP	0.179339909865641
chr10:7905914	10	7905914	0.000889768724547	SNP	0.309490442334227
chr10:7925400	10	7925400	0.00077863199623	SNP	0.298398525886687
chr10:7925465	10	7925465	0.000581876418218	SNP	0.269586098719376
chr10:7926372	10	7926372	0.000835335128119	SNP	0.304112228629434
chr10:7971704	10	7971704	0.00029338923061	SNP	0.228665998931305
chr10:8317032	10	8317032	0.000330388787394	SNP	0.237198532910224
chr10:8793287	10	8793287	0.000256236254595	SNP	0.217361391295546
chr10:8795499	10	8795499	0.000274050790985	SNP	0.223631824577061
chr10:8912671	10	8912671	0.000881695875552	SNP	0.309036792675068
chr10:8913367	10	8913367	0.000423606830318	SNP	0.248337046328966
chr10:8931396	10	8931396	8.35956833647e-05	SNP	0.148112664520449
chr10:8932842	10	8932842	0.000528575607282	SNP	0.262287370778584
chr10:9233904	10	9233904	0.000412168749151	SNP	0.24711181294725
chr10:9233992	10	9233992	0.000729826150929	SNP	0.290964381723187
chr10:9235154	10	9235154	0.000831790012984	SNP	0.303645375673882
chr10:9329120	10	9329120	0.000855252762634	SNP	0.306205542141492
chr10:9330032	10	9330032	1.3556647885e-05	SNP	0.0758387040761924
chr10:9391616	10	9391616	0.000145838544342	SNP	0.180809327152383
chr10:9404422	10	9404422	0.000507061930427	SNP	0.259479450551937
chr10:9404475	10	9404475	0.000567989593579	SNP	0.268031271993621
chr10:9407326	10	9407326	0.000414245271853	SNP	0.247421840414275
chr10:9409105	10	9409105	0.000308080418578	SNP	0.232209955166998
chr10:9409189	10	9409189	0.000339529622125	SNP	0.238206133595177
chr10:9409790	10	9409790	0.000680745040295	SNP	0.284028041267726
chr10:9410786	10	9410786	0.000770470742063	SNP	0.297365514215613
chr10:9574491	10	9574491	7.4963249593e-05	SNP	0.142328238554287
chr10:9574545	10	9574545	0.000112122443755	SNP	0.163071448111351
chr10:9574689	10	9574689	9.93462739866e-05	SNP	0.158025806476531
chr10:9575837	10	9575837	7.73297724045e-06	SNP	0.0709603176867184
chr10:9575855	10	9575855	7.23268156068e-06	SNP	0.0704593040829742
chr10:9575867	10	9575867	6.58101320222e-06	SNP	0.0688431463615859
chr10:9575894	10	9575894	7.42672080374e-06	SNP	0.0707080399167868
chr10:9575921	10	9575921	8.63234343565e-06	SNP	0.0722768123246965
chr10:9575952	10	9575952	6.11027653316e-06	SNP	0.0668562758472549
chr10:9575974	10	9575974	7.78381523724e-06	SNP	0.0709904629190452
chr10:9575990	10	9575990	6.52998286381e-06	SNP	0.0688431463615859
chr10:9576036	10	9576036	1.21403587542e-05	SNP	0.0752840193491141
chr10:9576051	10	9576051	4.07378412783e-05	SNP	0.120159210186732
chr10:9576423	10	9576423	0.000194960343235	SNP	0.199169938106851
chr10:9576693	10	9576693	2.28112091951e-05	SNP	0.0932539308968506
chr10:9576888	10	9576888	1.07971741342e-05	SNP	0.0738705050310669
chr10:9576929	10	9576929	9.10188475861e-06	SNP	0.0722768123246965
chr10:9576967	10	9576967	9.13154442975e-06	SNP	0.0722768123246965
chr10:9576976	10	9576976	1.08667621749e-05	SNP	0.0741760824399544
chr10:9577065	10	9577065	9.90556169689e-06	SNP	0.0726442124366053
chr10:9577066	10	9577066	8.47886651234e-06	SNP	0.0720346864696575
chr10:9577165	10	9577165	7.53418207045e-06	SNP	0.0707080399167868
chr10:9577187	10	9577187	6.89735121481e-06	SNP	0.0696129592996363
chr10:9581627	10	9581627	1.24504675295e-05	SNP	0.0756301998671018
chr10:9581764	10	9581764	6.91901311231e-06	SNP	0.0696129592996363
chr10:9581979	10	9581979	8.96719356186e-06	SNP	0.0722768123246965
chr10:9582162	10	9582162	9.77745123363e-06	SNP	0.0725326868619957
chr10:9582342	10	9582342	3.91152451402e-06	SNP	0.051169936129136
chr10:9582359	10	9582359	3.50481788597e-06	SNP	0.0486282207438984
chr10:9582623	10	9582623	3.25584048625e-06	SNP	0.0475182714653188
chr10:9582655	10	9582655	1.61169623142e-05	SNP	0.0788844643397087
chr10:9582813	10	9582813	3.47435179608e-06	SNP	0.0485401686780719
chr10:9582969	10	9582969	4.3424111354e-06	SNP	0.0543005467002939
chr10:9583664	10	9583664	0.000276737398343	SNP	0.224476230812339
chr10:9583909	10	9583909	5.9234050082e-06	SNP	0.0659018887024175
chr10:9583923	10	9583923	5.0437854554e-06	SNP	0.0595889742707226
chr10:9584903	10	9584903	1.17051369577e-05	SNP	0.0751583055983704
chr10:9585128	10	9585128	4.468662734e-05	SNP	0.12274360713353
chr10:9590604	10	9590604	0.000242155525649	SNP	0.212465666203188
chr10:9590748	10	9590748	0.000790686803836	SNP	0.299529331415898
chr10:9592292	10	9592292	2.93853573246e-06	SNP	0.044954068876392
chr10:9592722	10	9592722	0.00092462491699	SNP	0.312100864354645
chr10:9592946	10	9592946	8.22548014942e-06	SNP	0.0718310173820789
chr10:9592986	10	9592986	1.8498685075e-05	SNP	0.083722764374472
chr10:9593023	10	9593023	2.9375621153e-06	SNP	0.044954068876392
chr10:9593066	10	9593066	3.38998173728e-06	SNP	0.0480427969665769
chr10:9593122	10	9593122	0.000124431661783	SNP	0.170135205484604
chr10:9593140	10	9593140	0.000144871356307	SNP	0.180493906846427
chr10:9593147	10	9593147	4.12423736982e-06	SNP	0.0526790520803118
[truncated: 16,646 more rows]
