# Supplementary material for: Genomic insights into local adaptation and future climate-induced vulnerability of a keystone forest tree in East Asia
Source: Nat Commun. 2022 Nov 1;13:6541. doi: 10.1038/s41467-022-34206-8 (PMC9626627; doi:10.1038/s41467-022-34206-8)
Supplement: Supplementary file 8 — Source Data [file 41467_2022_34206_MOESM8_ESM.zip › Source data/supplementary_figures/manhatton/data3_filter1_bio10.txt]

ID	CHR	BP	P	TYPE	Q
chr1:441011	1	441011	0.000127685140041	SNP	0.269424629439591
chr1:1201420	1	1201420	0.000716704114409	SNP	0.39101338686813
chr1:1420796	1	1420796	0.000442719139429	SNP	0.357650548631576
chr1:1422932	1	1422932	0.000616473598534	SNP	0.383031222548986
chr1:1506283	1	1506283	1.2844424233e-05	SNP	0.14845253818128
chr1:1506284	1	1506284	1.23407934501e-05	SNP	0.146910654766086
chr1:1508503	1	1508503	2.7507420994e-05	SNP	0.177047798502661
chr1:1508548	1	1508548	3.83208322366e-05	SNP	0.198688741732999
chr1:1508549	1	1508549	2.75798802761e-07	SNP	0.0198200487503515
chr1:1508570	1	1508570	0.00083352994376	SNP	0.40121677274424
chr1:1508577	1	1508577	0.000205250131623	SNP	0.302439479650227
chr1:1508795	1	1508795	3.97099359601e-06	SNP	0.0957801659872787
chr1:1509207	1	1509207	0.000316792008167	SNP	0.33381498518871
chr1:1511344	1	1511344	0.000247386634097	SNP	0.31416767159753
chr1:1511492	1	1511492	0.000210138880382	SNP	0.303571343914788
chr1:1511732	1	1511732	0.000241794305231	SNP	0.312465699084944
chr1:1512068	1	1512068	0.000235208599413	SNP	0.310739960534561
chr1:1512321	1	1512321	0.000228162275826	SNP	0.308606462140614
chr1:1512389	1	1512389	0.000238857540544	SNP	0.311236140228413
chr1:1513275	1	1513275	0.000292839952538	SNP	0.329499584229665
chr1:1513327	1	1513327	0.000168519934971	SNP	0.291082586236791
chr1:1513470	1	1513470	0.000702116070667	SNP	0.39017563312857
chr1:1513553	1	1513553	8.83128392873e-05	SNP	0.256544143280098
chr1:1513558	1	1513558	8.63606215768e-05	SNP	0.254445591696663
chr1:1513602	1	1513602	9.75135131986e-05	SNP	0.262557499851805
chr1:1513628	1	1513628	8.44260741969e-05	SNP	0.252651585017362
chr1:1514006	1	1514006	0.000394704120044	SNP	0.348202555855387
chr1:1514011	1	1514011	0.000402079713961	SNP	0.349394708324997
chr1:1514097	1	1514097	0.000441273226598	SNP	0.35755007166703
chr1:1514758	1	1514758	0.000339145247616	SNP	0.339119122166359
chr1:1515748	1	1515748	3.93914093374e-05	SNP	0.200600350773656
chr1:1536251	1	1536251	2.30801228204e-05	SNP	0.172369336281216
chr1:1574246	1	1574246	0.000347799371731	SNP	0.340176494365105
chr1:1574391	1	1574391	0.000411209178273	SNP	0.350594187882657
chr1:1574465	1	1574465	0.000635211924114	SNP	0.384514030653996
chr1:1574480	1	1574480	0.000799184164391	SNP	0.400381580094453
chr1:1575523	1	1575523	0.000267794460466	SNP	0.321585043282317
chr1:1974810	1	1974810	0.000735425703384	SNP	0.39268292835067
chr1:1975650	1	1975650	0.000919762688313	SNP	0.410118975052221
chr1:1975706	1	1975706	0.000818313219581	SNP	0.401061820429706
chr1:1976274	1	1976274	0.000592666592094	SNP	0.379366092062563
chr1:1976395	1	1976395	0.000606382118947	SNP	0.382042654143524
chr1:1976908	1	1976908	0.000663795719073	SNP	0.387075840472599
chr1:1977633	1	1977633	0.000490341181096	SNP	0.365476660612105
chr1:1977721	1	1977721	0.000521868902514	SNP	0.369940371612825
chr1:1977751	1	1977751	0.000474083087188	SNP	0.362552725806211
chr1:1977757	1	1977757	0.00048354926743	SNP	0.364606009744077
chr1:2028206	1	2028206	0.000983736284233	SNP	0.415145234825719
chr1:2028487	1	2028487	0.000418054343744	SNP	0.351850726437578
chr1:2032074	1	2032074	0.000136646636239	SNP	0.27361601698616
chr1:2032114	1	2032114	0.000310184236972	SNP	0.333725720347818
chr1:2033507	1	2033507	4.59024280483e-05	SNP	0.205399365710634
chr1:2230529	1	2230529	0.00044256739189	SNP	0.357625034618675
chr1:2354169	1	2354169	0.000303337487282	SNP	0.332122003904081
chr1:2368108	1	2368108	1.27460122345e-05	SNP	0.14845253818128
chr1:2374084	1	2374084	0.00011145600028	SNP	0.267289495865683
chr1:2374327	1	2374327	0.000160640234191	SNP	0.288293318504961
chr1:2374442	1	2374442	0.000858652698442	SNP	0.404726927001581
chr1:2873920	1	2873920	0.000609609642239	SNP	0.382207965224334
chr1:2874067	1	2874067	0.000656879449269	SNP	0.386713233913648
chr1:2874364	1	2874364	0.000923302190703	SNP	0.410644768205781
chr1:2874618	1	2874618	0.000653942769636	SNP	0.386575739961007
chr1:2875410	1	2875410	0.000745717733466	SNP	0.393741447659039
chr1:2876215	1	2876215	0.000459750339834	SNP	0.360649889364007
chr1:2879283	1	2879283	0.000585261717926	SNP	0.378708720112435
chr1:2879441	1	2879441	0.0006309131795	SNP	0.384235847623448
chr1:2879636	1	2879636	0.000784653921887	SNP	0.398196445225587
chr1:2880208	1	2880208	0.000511337932638	SNP	0.368753905942608
chr1:2880209	1	2880209	0.000471442822164	SNP	0.362552725806211
chr1:2880491	1	2880491	1.45981610074e-05	SNP	0.154814107621008
chr1:2880513	1	2880513	0.000966901432636	SNP	0.414426959515152
chr1:2880689	1	2880689	3.63127250343e-05	SNP	0.19631421028155
chr1:2920156	1	2920156	0.000477953206239	SNP	0.36355059374792
chr1:3454183	1	3454183	0.000984076864704	SNP	0.415145234825719
chr1:3454192	1	3454192	0.000913661681599	SNP	0.409642104532141
chr1:3454243	1	3454243	0.000635746743997	SNP	0.384564562220373
chr1:3454382	1	3454382	0.000743803633931	SNP	0.393318727273305
chr1:3454384	1	3454384	0.000791596274572	SNP	0.399133302377774
chr1:3454397	1	3454397	0.000954708120994	SNP	0.413514164461111
chr1:3454400	1	3454400	0.000769110787534	SNP	0.396724835663079
chr1:3454499	1	3454499	0.000709308561528	SNP	0.390666750990723
chr1:3454514	1	3454514	0.000717697950811	SNP	0.39101338686813
chr1:3454710	1	3454710	0.00065997909231	SNP	0.386934968515305
chr1:3454865	1	3454865	0.000720394156327	SNP	0.391125842545962
chr1:3455127	1	3455127	0.000809156874289	SNP	0.401003971847167
chr1:3455208	1	3455208	0.000914430250174	SNP	0.40988821213984
chr1:3455245	1	3455245	0.00094241333708	SNP	0.412394317817977
chr1:3455421	1	3455421	0.00061262006416	SNP	0.382728891932809
chr1:3455443	1	3455443	0.000430085303797	SNP	0.355452604612156
chr1:3455445	1	3455445	0.000543804405657	SNP	0.373511735992915
chr1:3455521	1	3455521	0.000514846051026	SNP	0.368870197477778
chr1:3455764	1	3455764	0.000385211857709	SNP	0.345977861184619
chr1:3455838	1	3455838	0.000712508367018	SNP	0.390985801702108
chr1:3455945	1	3455945	0.000728828381075	SNP	0.391629673188981
chr1:3455965	1	3455965	0.00063372543811	SNP	0.384514030653996
chr1:3460044	1	3460044	0.000746126044857	SNP	0.393794735021236
chr1:3460142	1	3460142	0.000460781234801	SNP	0.360649889364007
chr1:3460628	1	3460628	0.000705788325564	SNP	0.390456529803593
chr1:3460730	1	3460730	0.000339989266726	SNP	0.339119122166359
chr1:3460764	1	3460764	0.000477466296519	SNP	0.36351098767878
chr1:3460778	1	3460778	0.000512872682491	SNP	0.368808351967347
chr1:3460814	1	3460814	0.000543200528501	SNP	0.373484842805037
chr1:3460817	1	3460817	0.00048104007513	SNP	0.364097728086415
chr1:3461161	1	3461161	0.000379769810542	SNP	0.344780383268372
chr1:3461231	1	3461231	0.000438743275501	SNP	0.357133730833231
chr1:3461244	1	3461244	0.000511381443502	SNP	0.368753905942608
chr1:3461250	1	3461250	0.000564951758719	SNP	0.377603844816058
chr1:3461296	1	3461296	0.000371810107005	SNP	0.344065379986139
chr1:3461540	1	3461540	0.000579859342007	SNP	0.378315181314724
chr1:3461791	1	3461791	0.000916756111179	SNP	0.409995113634449
chr1:3461992	1	3461992	0.000670677153779	SNP	0.387317037437611
chr1:3461996	1	3461996	0.00024985701229	SNP	0.31495301847988
chr1:3463053	1	3463053	0.000253976144582	SNP	0.316504927254548
chr1:3463115	1	3463115	0.000394754249018	SNP	0.348202555855387
chr1:3463118	1	3463118	0.000566100589851	SNP	0.377626905371842
chr1:3463327	1	3463327	0.000471756570827	SNP	0.362552725806211
chr1:3463444	1	3463444	0.000122382678036	SNP	0.26839821465391
chr1:3463446	1	3463446	2.81295811524e-06	SNP	0.0754760115517035
chr1:3463460	1	3463460	0.000500261266344	SNP	0.367196799422513
chr1:3463550	1	3463550	0.000119757275967	SNP	0.267890275910673
chr1:3463560	1	3463560	0.000682545907125	SNP	0.388466283327826
chr1:3463561	1	3463561	0.000633094136955	SNP	0.384305328205651
chr1:3463649	1	3463649	0.000815169917834	SNP	0.401028831357182
chr1:3463715	1	3463715	0.000608611997442	SNP	0.382118061342921
chr1:3463729	1	3463729	0.000885863789026	SNP	0.407519226374338
chr1:3463867	1	3463867	0.000479648330889	SNP	0.363756972487699
chr1:3463921	1	3463921	0.000518017747892	SNP	0.369308397785994
chr1:3463956	1	3463956	0.000466087461554	SNP	0.362128086247492
chr1:3464012	1	3464012	0.000538748412302	SNP	0.372613786729968
chr1:3464020	1	3464020	0.000525629228915	SNP	0.370389315358218
chr1:3464151	1	3464151	0.00032581070218	SNP	0.335693702010001
chr1:3464172	1	3464172	0.000453842071568	SNP	0.359462663002526
chr1:3464202	1	3464202	0.000476166141957	SNP	0.363051781928758
chr1:3464261	1	3464261	0.000508886695671	SNP	0.368264567463231
chr1:3464268	1	3464268	0.00047588298906	SNP	0.363051781928758
chr1:3464392	1	3464392	0.000445570258445	SNP	0.357980310661612
chr1:3464418	1	3464418	0.000481810814885	SNP	0.364335487265527
chr1:3464471	1	3464471	4.23502155784e-05	SNP	0.203983849898922
chr1:3464527	1	3464527	0.000462529394369	SNP	0.361085499082422
chr1:3464536	1	3464536	0.000453860781739	SNP	0.359462663002526
chr1:3464584	1	3464584	0.00048479648539	SNP	0.364807026271595
chr1:3464599	1	3464599	0.000467185206987	SNP	0.362128086247492
chr1:3464694	1	3464694	0.000949918869502	SNP	0.412866624620014
chr1:3464710	1	3464710	0.000975398397097	SNP	0.414919081090944
chr1:3464761	1	3464761	0.00057800086578	SNP	0.378315181314724
chr1:3464911	1	3464911	7.7192438195e-07	SNP	0.0316372707788999
chr1:3464912	1	3464912	0.000469106312687	SNP	0.362376331835499
chr1:3465065	1	3465065	0.000426835980032	SNP	0.35441516288962
chr1:3465076	1	3465076	0.000611655496038	SNP	0.382707670506525
chr1:3465160	1	3465160	0.000461019562717	SNP	0.360649889364007
chr1:3465206	1	3465206	0.00048917584258	SNP	0.365476660612105
chr1:3465229	1	3465229	0.000528890076934	SNP	0.370679530224667
chr1:3465285	1	3465285	0.00039374911592	SNP	0.34777979766973
chr1:3465316	1	3465316	0.000461122868085	SNP	0.360649889364007
chr1:3465324	1	3465324	0.000522577717631	SNP	0.369940371612825
chr1:3465342	1	3465342	0.000566980955338	SNP	0.377960020232746
chr1:3465420	1	3465420	0.00049400067871	SNP	0.365627430909657
chr1:3465693	1	3465693	0.000491716682302	SNP	0.365476660612105
chr1:3465787	1	3465787	0.000548658876707	SNP	0.373695682770175
chr1:3465833	1	3465833	0.000552471940658	SNP	0.374197078589708
chr1:3465859	1	3465859	0.000613003858782	SNP	0.382728891932809
chr1:3465907	1	3465907	0.000383781508106	SNP	0.345591755568134
chr1:3465952	1	3465952	0.00062277627474	SNP	0.383618478181071
chr1:3465965	1	3465965	0.000662638691866	SNP	0.387075840472599
chr1:3466022	1	3466022	0.000378400456913	SNP	0.344656342839245
chr1:3466031	1	3466031	0.000531862338626	SNP	0.37153118646654
chr1:3466128	1	3466128	0.000590484787984	SNP	0.379347861954944
chr1:3466188	1	3466188	0.000562580152709	SNP	0.377138236335191
chr1:3467662	1	3467662	5.46918085453e-06	SNP	0.10724689326893
chr1:3467817	1	3467817	0.000179634173351	SNP	0.293742677813801
chr1:3468078	1	3468078	0.000701465064697	SNP	0.39017563312857
chr1:3526570	1	3526570	0.000985071879787	SNP	0.415145234825719
chr1:3526718	1	3526718	0.000912315347091	SNP	0.409564699877675
chr1:3529781	1	3529781	0.000928046779722	SNP	0.411204927074256
chr1:3529864	1	3529864	0.000280821033109	SNP	0.325376653886932
chr1:3529929	1	3529929	0.000152227161978	SNP	0.282623875836071
chr1:3529962	1	3529962	0.000162208553364	SNP	0.288451868776034
chr1:3529976	1	3529976	0.000159776121427	SNP	0.287888082565901
chr1:3530006	1	3530006	7.40643419056e-05	SNP	0.242891744502018
chr1:3531039	1	3531039	0.000873826082217	SNP	0.406292964753272
chr1:3531138	1	3531138	0.000776806946434	SNP	0.397129853153052
chr1:3531225	1	3531225	0.000977506315824	SNP	0.415145234825719
chr1:3531626	1	3531626	0.00087535471931	SNP	0.40638349826713
chr1:3531792	1	3531792	0.00064250986012	SNP	0.385173489910062
chr1:3532064	1	3532064	0.00068116226619	SNP	0.388221481587697
chr1:3532077	1	3532077	0.000738374363084	SNP	0.392970243544351
chr1:3532122	1	3532122	0.000683964324955	SNP	0.388613761137569
chr1:3532125	1	3532125	0.000697331776128	SNP	0.389944995867673
chr1:3532126	1	3532126	0.000698379382346	SNP	0.389944995867673
chr1:3532127	1	3532127	0.000706906853054	SNP	0.390456529803593
chr1:3532141	1	3532141	0.000697872333361	SNP	0.389944995867673
chr1:3532359	1	3532359	0.00069547387593	SNP	0.389881205297509
chr1:3532371	1	3532371	0.000810235880988	SNP	0.401003971847167
chr1:3532378	1	3532378	0.000760035127441	SNP	0.395187414111567
chr1:3532381	1	3532381	0.000676192779774	SNP	0.38780809809833
chr1:3532386	1	3532386	0.000707123975163	SNP	0.390456529803593
chr1:3532520	1	3532520	0.000786874869569	SNP	0.398517783753403
chr1:3532578	1	3532578	0.000480538881187	SNP	0.363980729923995
chr1:3532579	1	3532579	0.000495379019369	SNP	0.365878313452274
chr1:3532619	1	3532619	0.000826346609694	SNP	0.401144608523739
chr1:3532620	1	3532620	0.000843426936854	SNP	0.402561866194131
chr1:3532626	1	3532626	0.000928293804534	SNP	0.411204927074256
chr1:3532781	1	3532781	0.000931798892854	SNP	0.411721909721464
chr1:3532899	1	3532899	0.00062649903574	SNP	0.383728209610614
chr1:3533354	1	3533354	0.000635257485105	SNP	0.384514030653996
chr1:3536207	1	3536207	0.000435968734146	SNP	0.357133730833231
chr1:3536211	1	3536211	0.000452366056736	SNP	0.359462663002526
chr1:3544685	1	3544685	0.000990342426739	SNP	0.415484796821125
chr1:3609788	1	3609788	0.00032200778341	SNP	0.335577061414127
chr1:3609982	1	3609982	0.000864333551163	SNP	0.405073092426307
chr1:3609994	1	3609994	0.000783953442558	SNP	0.398079469472261
chr1:3767655	1	3767655	0.000869716287858	SNP	0.406068705755437
chr1:3767735	1	3767735	0.000812805097706	SNP	0.401003971847167
chr1:3767743	1	3767743	0.000826174921866	SNP	0.401144608523739
chr1:3847584	1	3847584	0.000679148607827	SNP	0.387914161021625
chr1:3950580	1	3950580	0.000368721835325	SNP	0.343310758752375
chr1:4932539	1	4932539	0.000977016561019	SNP	0.415145234825719
chr1:5394842	1	5394842	0.000759353782367	SNP	0.394988523944316
chr1:5437748	1	5437748	0.000379203889988	SNP	0.344660881531312
chr1:5598839	1	5598839	0.000764700637759	SNP	0.396090694011361
chr1:5599815	1	5599815	0.000548696974674	SNP	0.373695682770175
chr1:5683328	1	5683328	0.000342524268116	SNP	0.339443537792072
chr1:5683345	1	5683345	0.000370156427404	SNP	0.343775750192215
chr1:5724536	1	5724536	0.000506060147129	SNP	0.368086639948429
chr1:5743159	1	5743159	0.000548033293098	SNP	0.373695682770175
chr1:5751086	1	5751086	0.000246328092076	SNP	0.313827736257315
chr1:5753868	1	5753868	0.000142495782102	SNP	0.276186475601258
chr1:5753980	1	5753980	0.000228674278189	SNP	0.308606462140614
chr1:5755270	1	5755270	0.000225687750784	SNP	0.308248504053076
chr1:5755283	1	5755283	0.000204850555869	SNP	0.302439479650227
chr1:5755354	1	5755354	0.000143208156592	SNP	0.276535364195655
chr1:5755449	1	5755449	0.00021331180053	SNP	0.304229444732099
chr1:5755700	1	5755700	0.000188288926593	SNP	0.296997319914128
chr1:5755711	1	5755711	0.000704598812302	SNP	0.390442596125505
chr1:5755749	1	5755749	0.000404452931407	SNP	0.34977883520688
chr1:5755755	1	5755755	0.000515019009366	SNP	0.368870197477778
chr1:5755759	1	5755759	0.000499320656217	SNP	0.367148500706504
chr1:5755854	1	5755854	0.000268937865906	SNP	0.322072228264483
chr1:5756438	1	5756438	0.000453502009158	SNP	0.359462663002526
chr1:5756458	1	5756458	0.000378982448172	SNP	0.344660881531312
chr1:5756459	1	5756459	0.000349835290805	SNP	0.340958910099125
chr1:5756533	1	5756533	0.000242225148718	SNP	0.312627326845495
chr1:5756550	1	5756550	0.000234146023917	SNP	0.310122969951413
chr1:5756657	1	5756657	0.000216081334268	SNP	0.304903104437284
chr1:5756665	1	5756665	0.00014615179398	SNP	0.278858118327462
chr1:5756679	1	5756679	0.00021968740543	SNP	0.30673973798603
chr1:5756699	1	5756699	0.000225032871066	SNP	0.307990108387049
chr1:5756724	1	5756724	0.000229858266834	SNP	0.308911917047913
chr1:5756818	1	5756818	0.000379446350368	SNP	0.344660881531312
chr1:5756820	1	5756820	0.000340874480439	SNP	0.339119122166359
chr1:5756825	1	5756825	0.000379447719685	SNP	0.344660881531312
chr1:5756830	1	5756830	0.000394550384164	SNP	0.348125910907971
chr1:5756843	1	5756843	0.000684533895497	SNP	0.388644754633836
chr1:5756848	1	5756848	0.00083274890353	SNP	0.40121677274424
chr1:5756862	1	5756862	0.000609019976304	SNP	0.382126744476732
chr1:5756895	1	5756895	0.000794666481891	SNP	0.399564388931529
chr1:5756903	1	5756903	0.000606037330468	SNP	0.381997090698819
chr1:5756913	1	5756913	0.000779698873332	SNP	0.397489649672695
chr1:5756929	1	5756929	0.000658217696825	SNP	0.386758907117132
chr1:5756938	1	5756938	3.87499700587e-06	SNP	0.0951209625312599
chr1:5756973	1	5756973	0.000709256951274	SNP	0.390666750990723
chr1:5756994	1	5756994	0.00064898283466	SNP	0.386075281298449
chr1:5757065	1	5757065	0.000825049217278	SNP	0.401061820429706
chr1:5757068	1	5757068	0.00061837546129	SNP	0.383318726260487
chr1:5757103	1	5757103	0.000810294759046	SNP	0.401003971847167
chr1:5757114	1	5757114	0.00071034241706	SNP	0.390701592879642
chr1:5757115	1	5757115	0.000657140652136	SNP	0.386713233913648
chr1:5757129	1	5757129	0.000710105698737	SNP	0.390701592879642
chr1:5757397	1	5757397	0.000549818324494	SNP	0.373850046553874
chr1:5757591	1	5757591	0.000235404985362	SNP	0.310778908330429
chr1:5757899	1	5757899	0.000721122017799	SNP	0.391147372145331
chr1:5757999	1	5757999	0.000418600190189	SNP	0.351850726437578
chr1:5758219	1	5758219	0.000926668067581	SNP	0.411126439875386
chr1:5758233	1	5758233	0.000706709386784	SNP	0.390456529803593
chr1:5758258	1	5758258	0.000221055258503	SNP	0.306993301144685
chr1:5758315	1	5758315	0.000188339224867	SNP	0.296997319914128
chr1:5758333	1	5758333	0.000230105876129	SNP	0.309118456027506
chr1:5758345	1	5758345	0.000205980739977	SNP	0.302439479650227
chr1:5758366	1	5758366	0.000205403214324	SNP	0.302439479650227
chr1:5758370	1	5758370	0.000194045071169	SNP	0.299520419763881
chr1:5758409	1	5758409	9.26864313361e-05	SNP	0.260294847977894
chr1:5758478	1	5758478	0.000192185342183	SNP	0.29830897471542
chr1:5758483	1	5758483	0.000210227025506	SNP	0.303571343914788
chr1:5758554	1	5758554	0.000266065339526	SNP	0.321222373520129
chr1:5758558	1	5758558	0.000222517182993	SNP	0.307306994845909
chr1:5758622	1	5758622	0.000100408834037	SNP	0.263285100036075
chr1:5758639	1	5758639	0.000224677112264	SNP	0.307928026864134
chr1:5758686	1	5758686	0.000156134792647	SNP	0.285272567484122
chr1:5758693	1	5758693	0.000247919142479	SNP	0.314171121953525
chr1:5758741	1	5758741	0.000227903162232	SNP	0.308606462140614
chr1:5758750	1	5758750	0.000235893594549	SNP	0.31078989295313
chr1:5758964	1	5758964	0.000211259729563	SNP	0.303619859811244
chr1:5759003	1	5759003	0.000256610717442	SNP	0.317350468928905
chr1:5759474	1	5759474	0.000269694554075	SNP	0.322350305645975
chr1:5759506	1	5759506	0.000286738289305	SNP	0.326960585233319
chr1:5759574	1	5759574	0.000255735127304	SNP	0.316941931487544
chr1:5759740	1	5759740	0.000205949607067	SNP	0.302439479650227
chr1:5759766	1	5759766	0.000196966756291	SNP	0.300833172058289
chr1:5759820	1	5759820	0.000230792429204	SNP	0.309538358816568
chr1:5759822	1	5759822	0.000156377960938	SNP	0.285433512750604
chr1:5759833	1	5759833	0.000161613759925	SNP	0.288362784087153
chr1:5759859	1	5759859	0.000495276105903	SNP	0.365847699524914
chr1:5759880	1	5759880	0.00016541269666	SNP	0.28947077443071
chr1:5759885	1	5759885	0.000167159900592	SNP	0.290097855235617
chr1:5759904	1	5759904	0.000172482673353	SNP	0.29110665449765
chr1:5759907	1	5759907	0.000164799748796	SNP	0.289244016467187
chr1:5759910	1	5759910	0.000210638039384	SNP	0.303575673517894
chr1:5759948	1	5759948	0.000294059087261	SNP	0.329935792531791
chr1:5759983	1	5759983	0.00022861430843	SNP	0.308606462140614
chr1:5759995	1	5759995	0.000212584173767	SNP	0.304104671724903
chr1:5760037	1	5760037	0.000591171408961	SNP	0.379366092062563
chr1:5760061	1	5760061	0.000339859113463	SNP	0.339119122166359
chr1:5760082	1	5760082	0.000262343671543	SNP	0.320051590177104
chr1:5760103	1	5760103	0.000165544234237	SNP	0.28947077443071
chr1:5760247	1	5760247	0.00047016284539	SNP	0.362376331835499
chr1:5760522	1	5760522	0.000999159544865	SNP	0.416195834204262
chr1:5760702	1	5760702	0.000227646204226	SNP	0.308606462140614
chr1:5760716	1	5760716	0.000232560489236	SNP	0.309610495671444
chr1:5760719	1	5760719	0.000263438929164	SNP	0.320198634253284
chr1:5760769	1	5760769	0.000258683385067	SNP	0.31834054493663
chr1:5760794	1	5760794	0.000252853435336	SNP	0.316400014307047
chr1:5760798	1	5760798	0.000263511993151	SNP	0.320198634253284
chr1:5760819	1	5760819	0.000237023172323	SNP	0.311236140228413
chr1:5760936	1	5760936	0.000248601348552	SNP	0.314297575293613
chr1:5760948	1	5760948	2.45258438264e-06	SNP	0.0712115293071803
chr1:5760961	1	5760961	0.000225330820456	SNP	0.308185304861802
chr1:5760964	1	5760964	0.000227104436265	SNP	0.308606462140614
chr1:5760968	1	5760968	0.000235778608992	SNP	0.31078989295313
chr1:5760979	1	5760979	0.00022179838162	SNP	0.307285986023234
chr1:5761037	1	5761037	0.000281641445404	SNP	0.325376653886932
chr1:5761077	1	5761077	0.00022929136736	SNP	0.308606462140614
chr1:5761136	1	5761136	0.000198604394587	SNP	0.300913420401651
chr1:5761161	1	5761161	0.000216081660644	SNP	0.304903104437284
chr1:5761166	1	5761166	0.000243202314509	SNP	0.312859771832971
chr1:5761296	1	5761296	0.000120695968302	SNP	0.267890275910673
chr1:5761342	1	5761342	1.91393756937e-06	SNP	0.0587227320417226
chr1:5761343	1	5761343	0.000242633642272	SNP	0.312627326845495
chr1:5761519	1	5761519	0.000209692663377	SNP	0.303536096688017
chr1:5761564	1	5761564	0.000488955413498	SNP	0.365476660612105
chr1:5761579	1	5761579	0.000384859145843	SNP	0.345777033611336
chr1:5761581	1	5761581	0.000414035255455	SNP	0.350909306822996
chr1:5761593	1	5761593	0.000311056836907	SNP	0.333725720347818
chr1:5761597	1	5761597	0.00027033922888	SNP	0.322534207394469
chr1:5761640	1	5761640	0.000335017426368	SNP	0.338327641817507
chr1:5761818	1	5761818	0.000480972883094	SNP	0.364093169369043
chr1:5762873	1	5762873	0.000347277681158	SNP	0.340035484098652
chr1:5762889	1	5762889	0.000237791478153	SNP	0.311236140228413
chr1:5763009	1	5763009	0.000247098244267	SNP	0.314069466615647
chr1:5763106	1	5763106	0.000151352683066	SNP	0.281791379479111
chr1:5763141	1	5763141	0.000219299351647	SNP	0.306485493061584
chr1:5763159	1	5763159	0.00021516907795	SNP	0.304903104437284
chr1:5763167	1	5763167	0.000206103695407	SNP	0.302439479650227
chr1:5763311	1	5763311	0.000198424457781	SNP	0.300847002149829
chr1:5763330	1	5763330	0.000291334837195	SNP	0.328862885898171
chr1:5763365	1	5763365	0.000487912300843	SNP	0.365476660612105
chr1:5763896	1	5763896	0.000231069454348	SNP	0.309585672493475
chr1:5764300	1	5764300	0.000446230933061	SNP	0.358050096641004
chr1:5764440	1	5764440	0.000458392573244	SNP	0.360453399027432
chr1:5764934	1	5764934	0.000136869950552	SNP	0.27361601698616
chr1:5766145	1	5766145	0.000815542498437	SNP	0.401028831357182
chr1:5766323	1	5766323	0.00074462720212	SNP	0.393553328331126
chr1:5766706	1	5766706	0.000571008505683	SNP	0.378202892400502
chr1:5766775	1	5766775	0.000773775002072	SNP	0.396951465741372
chr1:5766965	1	5766965	0.000699771310179	SNP	0.39017563312857
chr1:5766982	1	5766982	0.000684424466102	SNP	0.388644754633836
chr1:5766997	1	5766997	0.000655792399497	SNP	0.386713233913648
chr1:5767025	1	5767025	0.00073818014709	SNP	0.392970243544351
chr1:5767183	1	5767183	0.000727361756252	SNP	0.391517457278908
chr1:5767281	1	5767281	0.00072187581792	SNP	0.391147372145331
chr1:5767299	1	5767299	0.000734978097213	SNP	0.39268292835067
chr1:5770027	1	5770027	0.000774634876106	SNP	0.396970328975338
chr1:5770187	1	5770187	0.00069738995857	SNP	0.389944995867673
chr1:5770194	1	5770194	0.000580575152472	SNP	0.378315181314724
chr1:5770291	1	5770291	0.000988050173824	SNP	0.415303213225877
chr1:5770654	1	5770654	0.000276445183857	SNP	0.324271442287714
chr1:5770848	1	5770848	0.000732798084658	SNP	0.392356803570803
chr1:5771387	1	5771387	0.000947129939347	SNP	0.412746918055989
chr1:5773112	1	5773112	0.000146289395286	SNP	0.278903813542721
chr1:5779187	1	5779187	0.000788521052275	SNP	0.398790964050435
chr1:5788110	1	5788110	0.000876260667136	SNP	0.406492959595634
chr1:5813869	1	5813869	0.000963394819108	SNP	0.414426959515152
chr1:5814544	1	5814544	0.000388650976643	SNP	0.346459790804469
chr1:5822102	1	5822102	0.000934436877952	SNP	0.41197462005468
chr1:5822520	1	5822520	0.000834352061759	SNP	0.40121677274424
chr1:5825422	1	5825422	0.000667462538586	SNP	0.387120100455938
chr1:5827310	1	5827310	0.000855743709934	SNP	0.404221043789098
chr1:5827318	1	5827318	0.000901705245847	SNP	0.408646514955429
chr1:5827341	1	5827341	0.000491819173355	SNP	0.365476660612105
chr1:5827442	1	5827442	0.000315654043923	SNP	0.333725720347818
chr1:5829936	1	5829936	1.06211665707e-05	SNP	0.135256191138759
chr1:5830497	1	5830497	1.46172822895e-05	SNP	0.154814107621008
chr1:5831161	1	5831161	0.000414153179793	SNP	0.350909306822996
chr1:5831230	1	5831230	0.000296627772685	SNP	0.331132558852822
chr1:5831249	1	5831249	0.000399049648052	SNP	0.3485898284226
chr1:5831440	1	5831440	0.000670678283788	SNP	0.387317037437611
chr1:5831480	1	5831480	0.000496686544825	SNP	0.366434807822202
chr1:5833127	1	5833127	1.71652431438e-05	SNP	0.157214248776744
chr1:5833128	1	5833128	1.42089832442e-05	SNP	0.154438326519304
chr1:5834168	1	5834168	0.000128044999198	SNP	0.269437734192461
chr1:5834617	1	5834617	0.000126869326683	SNP	0.269072799767404
chr1:5834995	1	5834995	0.000254572692385	SNP	0.316546704785379
chr1:5836986	1	5836986	0.0005045562015	SNP	0.367756276875583
chr1:5836993	1	5836993	0.000442098626872	SNP	0.357625034618675
chr1:5839009	1	5839009	6.89942977404e-05	SNP	0.236660859859447
chr1:5839624	1	5839624	0.000244972682776	SNP	0.313406090333941
chr1:5841603	1	5841603	0.000146182947223	SNP	0.278858118327462
chr1:5841783	1	5841783	0.00014366375573	SNP	0.276842299644018
chr1:5842600	1	5842600	0.000135215004033	SNP	0.272834307553787
chr1:5844136	1	5844136	0.000754384735934	SNP	0.394555846066763
chr1:5844722	1	5844722	0.000137594779269	SNP	0.27400353470287
chr1:5844981	1	5844981	8.72488803672e-05	SNP	0.254574139338469
chr1:5845041	1	5845041	0.00073019767855	SNP	0.391877165231216
chr1:5845053	1	5845053	0.000133358278603	SNP	0.272446022267586
chr1:5845716	1	5845716	0.000875615061241	SNP	0.40638349826713
chr1:5846124	1	5846124	0.00099096010487	SNP	0.415484796821125
chr1:5846175	1	5846175	0.000892759538245	SNP	0.40810690471124
chr1:5846646	1	5846646	0.000971323949269	SNP	0.414616921525563
chr1:5847023	1	5847023	0.000852487672859	SNP	0.403809066821902
chr1:5850086	1	5850086	0.000331135817526	SNP	0.337095752540364
chr1:5850264	1	5850264	0.000162980346269	SNP	0.288805491912817
chr1:5850375	1	5850375	0.000123975692064	SNP	0.268844550673324
chr1:5850600	1	5850600	6.39601420968e-05	SNP	0.22789680701125
chr1:5850910	1	5850910	6.21976281967e-05	SNP	0.225446936607488
chr1:5851799	1	5851799	0.000121245559344	SNP	0.267890275910673
chr1:5853080	1	5853080	0.000725743250589	SNP	0.391517330538267
chr1:5853977	1	5853977	3.59985523828e-05	SNP	0.196091517215249
chr1:5855849	1	5855849	0.000810919588887	SNP	0.401003971847167
chr1:5858727	1	5858727	5.27150445913e-05	SNP	0.213450638689106
chr1:5859797	1	5859797	0.000382604135112	SNP	0.345591755568134
chr1:5861195	1	5861195	8.71151859783e-05	SNP	0.254574139338469
chr1:5861196	1	5861196	0.000425327871495	SNP	0.353893856925283
chr1:5861256	1	5861256	0.000175146488587	SNP	0.291982827459774
chr1:5861722	1	5861722	7.12617384303e-05	SNP	0.23996551111723
chr1:5861744	1	5861744	0.000383589704417	SNP	0.345591755568134
chr1:5862410	1	5862410	8.26748079471e-05	SNP	0.251801003044171
chr1:5862449	1	5862449	0.000424048436118	SNP	0.353470883768311
chr1:5862507	1	5862507	0.000392778071608	SNP	0.347437683253647
chr1:5863447	1	5863447	0.00033869177406	SNP	0.339119122166359
chr1:5863521	1	5863521	0.000140345659004	SNP	0.275542649932918
chr1:5864179	1	5864179	0.00012712376151	SNP	0.269072799767404
chr1:5864181	1	5864181	2.30201165653e-05	SNP	0.172353697565147
chr1:5865352	1	5865352	3.34597831615e-05	SNP	0.190402064384185
chr1:5867763	1	5867763	0.000226687794151	SNP	0.308474408856727
chr1:5868310	1	5868310	0.000244629856616	SNP	0.313273425958358
chr1:5868571	1	5868571	4.08895509705e-05	SNP	0.202482777204656
chr1:5868635	1	5868635	0.000236702890246	SNP	0.311227464566085
chr1:5869026	1	5869026	3.45008354702e-05	SNP	0.19223490382094
chr1:5869548	1	5869548	3.31876221348e-05	SNP	0.190206201892454
chr1:5870721	1	5870721	0.000466927822623	SNP	0.362128086247492
chr1:5874608	1	5874608	0.000646164538205	SNP	0.385588718113338
chr1:5874865	1	5874865	0.000456266561207	SNP	0.360091051110988
chr1:5878509	1	5878509	1.33107514015e-05	SNP	0.1502479832882
chr1:5878603	1	5878603	0.000970035484991	SNP	0.414544363840512
chr1:5879382	1	5879382	6.30826768395e-06	SNP	0.116248620168147
chr1:5879494	1	5879494	1.05364437406e-05	SNP	0.134871850067135
chr1:5879521	1	5879521	7.12897638369e-06	SNP	0.121238162866074
chr1:5880202	1	5880202	1.40668938246e-05	SNP	0.154438326519304
chr1:5881010	1	5881010	1.28257140203e-05	SNP	0.14845253818128
chr1:5882068	1	5882068	5.27933251824e-05	SNP	0.213622286542293
chr1:5882095	1	5882095	5.40373646298e-05	SNP	0.214858517790238
chr1:5884362	1	5884362	1.25048781105e-05	SNP	0.147976139502601
chr1:5884879	1	5884879	0.000130864728693	SNP	0.2711710343574
chr1:5886769	1	5886769	0.000313725727094	SNP	0.333725720347818
chr1:5886830	1	5886830	0.000121053846242	SNP	0.267890275910673
chr1:5887610	1	5887610	0.000110621672601	SNP	0.267128797587812
chr1:5887742	1	5887742	8.04158825549e-05	SNP	0.249194449876292
chr1:5887762	1	5887762	8.37562853873e-05	SNP	0.252087737250989
chr1:5888309	1	5888309	0.000104120321525	SNP	0.265969963161544
chr1:5888340	1	5888340	0.000645367167313	SNP	0.385469521362392
chr1:5890122	1	5890122	7.93583757594e-05	SNP	0.248088162003678
chr1:5890904	1	5890904	7.01868367808e-05	SNP	0.238724963885508
chr1:5891379	1	5891379	0.000120529951613	SNP	0.267890275910673
chr1:5891408	1	5891408	1.42886767241e-05	SNP	0.154438326519304
chr1:5891626	1	5891626	1.58156607207e-05	SNP	0.157214248776744
chr1:5892146	1	5892146	4.27911827255e-06	SNP	0.0994934613642508
chr1:5906046	1	5906046	0.000910996475789	SNP	0.409446643639688
chr1:6039087	1	6039087	0.00030800425011	SNP	0.333130985417075
chr1:6039090	1	6039090	0.000242552528446	SNP	0.312627326845495
chr1:6066100	1	6066100	0.000432302206138	SNP	0.355971368815028
chr1:6095960	1	6095960	0.000735189307886	SNP	0.39268292835067
chr1:6103504	1	6103504	0.000741245986359	SNP	0.393040892372478
chr1:6110005	1	6110005	0.000132717028426	SNP	0.272055482797761
chr1:6110031	1	6110031	0.000111855566099	SNP	0.267349415540525
chr1:6110044	1	6110044	0.000113152271906	SNP	0.267536009193497
chr1:6110127	1	6110127	0.000224956071058	SNP	0.30797338319052
chr1:6110143	1	6110143	0.000211735330665	SNP	0.303814788877212
chr1:6110186	1	6110186	0.000188201281446	SNP	0.296997319914128
chr1:6110373	1	6110373	0.000576199046246	SNP	0.378315181314724
chr1:6124386	1	6124386	0.000183277403765	SNP	0.294516490188537
chr1:6125069	1	6125069	0.000160573434784	SNP	0.288293318504961
chr1:6125074	1	6125074	0.000663518105467	SNP	0.387075840472599
chr1:6125099	1	6125099	0.00060298610778	SNP	0.381550753880871
chr1:6125319	1	6125319	0.000499923192727	SNP	0.367148500706504
chr1:6125340	1	6125340	3.70889840212e-06	SNP	0.0919843429097481
chr1:6125400	1	6125400	3.15759003751e-06	SNP	0.0806640525841134
chr1:6125418	1	6125418	3.12285174087e-06	SNP	0.0801204899893139
chr1:6125462	1	6125462	4.15316362312e-06	SNP	0.0977099374884938
chr1:6125497	1	6125497	4.18886923139e-06	SNP	0.0977770291264358
chr1:6125512	1	6125512	4.73717946483e-06	SNP	0.102162372776092
chr1:6125518	1	6125518	4.48928233217e-06	SNP	0.101601796201477
chr1:6125525	1	6125525	4.30302063997e-06	SNP	0.0996444568399112
chr1:6125532	1	6125532	5.02543343779e-06	SNP	0.103797258521565
chr1:6125556	1	6125556	0.000164529963429	SNP	0.288974893928642
chr1:6125583	1	6125583	0.000171901686438	SNP	0.29110665449765
chr1:6125606	1	6125606	6.88013210811e-05	SNP	0.236305912936828
chr1:6125619	1	6125619	4.59682663017e-05	SNP	0.205399365710634
chr1:6125660	1	6125660	0.000169344069882	SNP	0.29110665449765
chr1:6126779	1	6126779	0.000755888513229	SNP	0.394607622756527
chr1:6126957	1	6126957	0.000241096756527	SNP	0.312122171019483
chr1:6126959	1	6126959	0.000207861813136	SNP	0.302887963513631
chr1:6127056	1	6127056	0.000222051859244	SNP	0.307306994845909
chr1:6127212	1	6127212	0.000220518273821	SNP	0.306891987050149
chr1:6127500	1	6127500	0.000482445974015	SNP	0.36439293928687
chr1:6128640	1	6128640	7.73069516841e-05	SNP	0.247126368513057
chr1:6128723	1	6128723	8.21050343136e-05	SNP	0.251652226121359
chr1:6128774	1	6128774	9.34348871721e-05	SNP	0.260691146465753
chr1:6128801	1	6128801	8.14603036262e-05	SNP	0.250635497150855
chr1:6128980	1	6128980	7.37437101179e-05	SNP	0.242891744502018
chr1:6129034	1	6129034	0.000582345385135	SNP	0.378315181314724
chr1:6132788	1	6132788	0.000915283050865	SNP	0.409995113634449
chr1:6132938	1	6132938	0.000834766425776	SNP	0.401318763093584
chr1:6132940	1	6132940	0.000823242234344	SNP	0.401061820429706
chr1:6132944	1	6132944	0.000915270520566	SNP	0.409995113634449
chr1:6132950	1	6132950	0.000935304731909	SNP	0.411993857834221
chr1:6132963	1	6132963	0.000590240977748	SNP	0.379347861954944
chr1:6132964	1	6132964	0.000602275170795	SNP	0.381289571983335
chr1:6132972	1	6132972	0.000659770982292	SNP	0.386934968515305
chr1:6133008	1	6133008	0.000645900016137	SNP	0.385534494018376
chr1:6139496	1	6139496	0.000662775961963	SNP	0.387075840472599
chr1:6139864	1	6139864	0.000966049575751	SNP	0.414426959515152
chr1:6153145	1	6153145	0.000131881425651	SNP	0.271626422788919
chr1:6168003	1	6168003	0.000323230327427	SNP	0.335577061414127
chr1:6168004	1	6168004	0.000343124327551	SNP	0.339487586111899
chr1:6168593	1	6168593	7.86421257205e-05	SNP	0.24794369159705
chr1:6168640	1	6168640	0.000133947468644	SNP	0.272699331766542
chr1:6168744	1	6168744	0.000819566300954	SNP	0.401061820429706
chr1:6168770	1	6168770	0.000292753752149	SNP	0.329499584229665
chr1:6168786	1	6168786	0.000266356984794	SNP	0.321236902706944
chr1:6168806	1	6168806	0.000262824796467	SNP	0.320198634253284
chr1:6476439	1	6476439	0.000322594552714	SNP	0.335577061414127
chr1:6485297	1	6485297	0.000801164689244	SNP	0.400531001714399
chr1:6535639	1	6535639	6.11639457928e-05	SNP	0.223933286238337
chr1:6550395	1	6550395	0.000805692890385	SNP	0.401003971847167
chr1:6550415	1	6550415	0.000857070431545	SNP	0.404558789393189
chr1:6550470	1	6550470	0.000910617035863	SNP	0.409412222501252
chr1:6550475	1	6550475	0.000900539572669	SNP	0.408646514955429
chr1:6550571	1	6550571	0.00071588608387	SNP	0.39101338686813
chr1:6550617	1	6550617	0.000923171472823	SNP	0.410644768205781
chr1:6550984	1	6550984	0.000882966475753	SNP	0.40705901372671
chr1:6551022	1	6551022	0.000378285130521	SNP	0.344620571758266
chr1:6551810	1	6551810	0.000723326394453	SNP	0.391187545715041
chr1:6551923	1	6551923	0.000840283156216	SNP	0.402021964838374
chr1:6551971	1	6551971	0.000836454251803	SNP	0.401702480569945
chr1:6552013	1	6552013	0.000734777648623	SNP	0.39268292835067
chr1:6552028	1	6552028	0.000942627441859	SNP	0.412394317817977
chr1:6552159	1	6552159	0.000919460577072	SNP	0.410118975052221
chr1:6552171	1	6552171	0.000873044175893	SNP	0.406292964753272
chr1:6552590	1	6552590	0.000667788800267	SNP	0.387120100455938
chr1:6552882	1	6552882	0.000774376624698	SNP	0.396964272186919
chr1:6552945	1	6552945	0.000990935637611	SNP	0.415484796821125
chr1:6553190	1	6553190	0.000909924850035	SNP	0.409255581048646
chr1:6553694	1	6553694	0.000433596409609	SNP	0.356670618068248
chr1:6553695	1	6553695	0.000372578780329	SNP	0.344065379986139
chr1:6553814	1	6553814	0.000700808248702	SNP	0.39017563312857
chr1:6554707	1	6554707	0.000987045713245	SNP	0.415145234825719
chr1:6555103	1	6555103	9.30410309687e-05	SNP	0.26052082239452
chr1:6555633	1	6555633	0.00089568312955	SNP	0.408449133337208
chr1:6560312	1	6560312	3.22123762171e-05	SNP	0.187975245678815
chr1:6561405	1	6561405	2.8432958394e-05	SNP	0.177954674866846
chr1:6561407	1	6561407	2.83249918244e-05	SNP	0.177845004601151
chr1:6561492	1	6561492	8.9789531019e-06	SNP	0.128612597288185
chr1:6562917	1	6562917	0.000317145806098	SNP	0.333815561706692
chr1:6562949	1	6562949	0.000724677899503	SNP	0.391464644297242
chr1:6563398	1	6563398	0.000103806439211	SNP	0.265915802016996
chr1:6563426	1	6563426	5.51746352017e-05	SNP	0.215117401294815
chr1:6563493	1	6563493	0.000122251235714	SNP	0.26839821465391
chr1:6563804	1	6563804	2.77389266794e-05	SNP	0.177345505608391
chr1:6565000	1	6565000	4.83496841014e-06	SNP	0.102500053952504
chr1:6566153	1	6566153	0.000192589226346	SNP	0.298602948387089
chr1:6566155	1	6566155	4.98868796282e-05	SNP	0.210445450558128
chr1:6566241	1	6566241	8.29150394997e-05	SNP	0.251801003044171
chr1:6566291	1	6566291	4.42005817149e-05	SNP	0.203983849898922
chr1:6566315	1	6566315	5.2986042762e-05	SNP	0.213692740322802
chr1:6566353	1	6566353	7.25576882213e-05	SNP	0.24154393538327
chr1:6566424	1	6566424	0.000130908252701	SNP	0.2711710343574
chr1:6566480	1	6566480	0.000216166700188	SNP	0.304903104437284
chr1:6567317	1	6567317	0.00073889686938	SNP	0.393002348772031
chr1:6567458	1	6567458	0.000706904622455	SNP	0.390456529803593
chr1:6567539	1	6567539	0.000599488225645	SNP	0.380559174310777
chr1:6567815	1	6567815	0.000622592359705	SNP	0.383618478181071
chr1:6568135	1	6568135	1.41814776097e-05	SNP	0.154438326519304
chr1:6568605	1	6568605	0.000995579390528	SNP	0.415868688104285
chr1:6568823	1	6568823	0.00099197233706	SNP	0.415484796821125
chr1:6568883	1	6568883	1.04712283618e-05	SNP	0.134401471019424
chr1:6569607	1	6569607	1.12169580523e-05	SNP	0.139885689499143
chr1:6572616	1	6572616	0.000955474053993	SNP	0.41360326031182
chr1:6572690	1	6572690	0.000526439453416	SNP	0.370478368129915
chr1:6572708	1	6572708	0.000595126445477	SNP	0.379712042924931
chr1:6572725	1	6572725	0.00017882451076	SNP	0.293629205366226
chr1:6573357	1	6573357	0.000407467992226	SNP	0.35028673481108
chr1:6573975	1	6573975	9.76454792389e-05	SNP	0.262557499851805
chr1:6574021	1	6574021	0.00013285437075	SNP	0.27211999352714
chr1:6574207	1	6574207	3.09014778193e-06	SNP	0.0798655571462704
chr1:6574212	1	6574212	2.77817010973e-06	SNP	0.0754357471158769
chr1:6574421	1	6574421	0.000103310408463	SNP	0.265632214904784
chr1:6574573	1	6574573	8.34180069219e-05	SNP	0.252087737250989
chr1:6574577	1	6574577	7.51870304217e-05	SNP	0.244013211564179
chr1:6574697	1	6574697	7.65618447061e-05	SNP	0.245535692267189
chr1:6574814	1	6574814	0.000182721192451	SNP	0.294445827771334
chr1:6574960	1	6574960	8.25157026669e-05	SNP	0.251801003044171
chr1:6574980	1	6574980	8.77166210628e-05	SNP	0.255061122327786
chr1:6575051	1	6575051	0.000473641859995	SNP	0.362552725806211
chr1:6575158	1	6575158	1.27885077611e-06	SNP	0.0432501301536401
chr1:6575261	1	6575261	0.000165431739307	SNP	0.28947077443071
chr1:6575362	1	6575362	0.000123242813281	SNP	0.268501065608125
chr1:6575423	1	6575423	8.86554190728e-05	SNP	0.256774138121152
chr1:6575479	1	6575479	7.96158389026e-05	SNP	0.248580329362142
chr1:6575509	1	6575509	7.86884790343e-05	SNP	0.24794369159705
chr1:6575855	1	6575855	7.45152925921e-05	SNP	0.2434317681847
chr1:6575942	1	6575942	0.000402535347062	SNP	0.349394708324997
chr1:6575992	1	6575992	9.60131261139e-05	SNP	0.262300914828408
chr1:6576103	1	6576103	0.000106666334603	SNP	0.266014689477752
chr1:6576134	1	6576134	9.16917873239e-05	SNP	0.259320169093447
chr1:6576345	1	6576345	0.000103389751216	SNP	0.265632214904784
chr1:6578069	1	6578069	7.0092513427e-05	SNP	0.23854045274053
chr1:6578210	1	6578210	9.98029733019e-05	SNP	0.262761376520573
chr1:6578567	1	6578567	0.000287998959016	SNP	0.327770183521323
chr1:6578576	1	6578576	7.42593450943e-05	SNP	0.243129384744808
chr1:6578579	1	6578579	8.37959457761e-05	SNP	0.252087737250989
chr1:6578587	1	6578587	8.46926028351e-05	SNP	0.253194597800797
chr1:6578718	1	6578718	0.000201684033039	SNP	0.302081319517856
chr1:6579291	1	6579291	0.00032881648242	SNP	0.336229794342926
chr1:6579357	1	6579357	7.29501633629e-05	SNP	0.24219134949703
chr1:6579964	1	6579964	2.36706074929e-05	SNP	0.172533943951334
chr1:6581319	1	6581319	0.0002830436078	SNP	0.325805963055627
chr1:6581333	1	6581333	0.000230386316453	SNP	0.309132993030941
chr1:6581579	1	6581579	0.000333058978303	SNP	0.338082412916099
chr1:6581698	1	6581698	0.0001476016944	SNP	0.279350233031695
chr1:6581908	1	6581908	0.000892869982339	SNP	0.40810690471124
chr1:6581915	1	6581915	1.59321336925e-05	SNP	0.157214248776744
chr1:6581944	1	6581944	0.000314465238642	SNP	0.333725720347818
chr1:6581967	1	6581967	1.43399881975e-05	SNP	0.154438326519304
chr1:6583183	1	6583183	7.54640730144e-06	SNP	0.123543517814323
chr1:6583398	1	6583398	1.61744451174e-05	SNP	0.157214248776744
chr1:6587308	1	6587308	5.64177284299e-05	SNP	0.216656101360821
chr1:6587337	1	6587337	2.27208753523e-06	SNP	0.0679551113186637
chr1:6587617	1	6587617	7.92650215815e-06	SNP	0.124140428904963
chr1:6587824	1	6587824	9.44246959567e-06	SNP	0.129529125957664
chr1:6587870	1	6587870	7.56574569634e-06	SNP	0.123543517814323
chr1:6587901	1	6587901	7.58939584889e-06	SNP	0.123543517814323
chr1:6587910	1	6587910	7.02383611833e-06	SNP	0.121064677619467
chr1:6587925	1	6587925	7.91877200895e-06	SNP	0.124140428904963
chr1:6587983	1	6587983	7.75359262437e-06	SNP	0.123543517814323
chr1:6587985	1	6587985	8.40022794505e-06	SNP	0.126954194132943
chr1:6590674	1	6590674	3.9902658186e-07	SNP	0.0213973043651407
chr1:6590703	1	6590703	8.79387020428e-07	SNP	0.0342112415706621
chr1:6592959	1	6592959	0.000447677837961	SNP	0.358301007286738
chr1:6612681	1	6612681	0.000520895591574	SNP	0.369940371612825
chr1:6613516	1	6613516	0.000538450790917	SNP	0.372608817778539
chr1:6613763	1	6613763	0.000594900179179	SNP	0.379608368119197
chr1:6615500	1	6615500	0.0007584535779	SNP	0.394968980678807
chr1:6620941	1	6620941	0.000331003241497	SNP	0.337018429893667
chr1:6633061	1	6633061	0.000796486870251	SNP	0.399871678400995
chr1:6633284	1	6633284	0.000786981648081	SNP	0.398517783753403
chr1:6633992	1	6633992	0.000852985115687	SNP	0.403809066821902
chr1:6671519	1	6671519	0.00095311144457	SNP	0.413292125855666
chr1:6779355	1	6779355	0.000149326964074	SNP	0.280513809448847
chr1:6971308	1	6971308	0.000908246710612	SNP	0.409119091572048
chr1:7323579	1	7323579	0.000839369951241	SNP	0.401895262663279
chr1:7323626	1	7323626	0.000965711556905	SNP	0.414426959515152
chr1:7437223	1	7437223	8.74027749886e-05	SNP	0.254770828202654
chr1:7437236	1	7437236	0.000109477421761	SNP	0.266377805764648
chr1:7444789	1	7444789	0.000929834968318	SNP	0.411494282700091
chr1:7445557	1	7445557	0.000883384049673	SNP	0.40705901372671
chr1:7450104	1	7450104	0.000966180635487	SNP	0.414426959515152
chr1:7450133	1	7450133	0.000881847108622	SNP	0.40696842920373
chr1:7450311	1	7450311	0.000679428258837	SNP	0.387951378740074
chr1:7492720	1	7492720	0.000234742190027	SNP	0.310479904897224
chr1:7596352	1	7596352	0.000719774100136	SNP	0.391024500225696
chr1:7909385	1	7909385	0.000975526962006	SNP	0.414919081090944
chr1:8348379	1	8348379	0.000474320905403	SNP	0.362552725806211
chr1:9036249	1	9036249	0.000725185273254	SNP	0.391481463388134
chr1:9046118	1	9046118	0.000381882950344	SNP	0.345591755568134
chr1:9047438	1	9047438	0.000967995331221	SNP	0.414426959515152
chr1:9051737	1	9051737	0.000902833522211	SNP	0.408725965254475
chr1:9051779	1	9051779	0.000967958075199	SNP	0.414426959515152
chr1:9060173	1	9060173	0.000981609178108	SNP	0.415145234825719
chr1:9061903	1	9061903	0.000735723395585	SNP	0.39268292835067
chr1:9063119	1	9063119	0.000916159098476	SNP	0.409995113634449
chr1:9063132	1	9063132	0.000998636335002	SNP	0.416195834204262
chr1:9063472	1	9063472	0.00090081494208	SNP	0.408646514955429
chr1:9063551	1	9063551	0.000863940634482	SNP	0.405071241462563
chr1:9071687	1	9071687	0.000585906717376	SNP	0.378901962339975
chr1:9085569	1	9085569	0.000775841432602	SNP	0.397041705895162
chr1:9094140	1	9094140	0.000975999943165	SNP	0.414919081090944
chr1:9261312	1	9261312	7.46442130915e-05	SNP	0.24350654846371
chr1:10316232	1	10316232	9.23326872704e-05	SNP	0.260294847977894
chr1:10361470	1	10361470	0.000225084939206	SNP	0.307990552479242
chr1:10361496	1	10361496	0.000261344852177	SNP	0.319452214487205
chr1:10362009	1	10362009	0.000436338406878	SNP	0.357133730833231
chr1:10372728	1	10372728	0.000129262919344	SNP	0.270194755548305
chr1:10378260	1	10378260	0.000472734663766	SNP	0.362552725806211
chr1:11776285	1	11776285	0.000907407758608	SNP	0.409069650789422
chr1:11776646	1	11776646	0.000518698819916	SNP	0.369396368744216
chr1:11994199	1	11994199	0.000465507370376	SNP	0.362008125649952
chr1:12160829	1	12160829	0.000949588190054	SNP	0.412808498364187
chr1:12796997	1	12796997	0.000446376224137	SNP	0.358050096641004
chr1:12830011	1	12830011	0.000719436083281	SNP	0.391024500225696
chr1:12838103	1	12838103	0.000472397938377	SNP	0.362552725806211
chr1:12838452	1	12838452	0.00051436891473	SNP	0.368870197477778
chr1:12841049	1	12841049	0.000885867157181	SNP	0.407519226374338
chr1:13036509	1	13036509	7.76153229324e-05	SNP	0.247528230850717
chr1:13036864	1	13036864	0.000124481467391	SNP	0.268844550673324
chr1:13037265	1	13037265	0.000213340581417	SNP	0.304229444732099
chr1:13037331	1	13037331	0.00018142750216	SNP	0.294180853408234
chr1:13037413	1	13037413	0.000163475828934	SNP	0.288816103534528
chr1:13037515	1	13037515	0.000194929429077	SNP	0.299726997109665
chr1:13037803	1	13037803	0.000643955131753	SNP	0.385185587681239
chr1:13040468	1	13040468	0.000741967644721	SNP	0.393040892372478
chr1:13041198	1	13041198	6.66460375526e-05	SNP	0.231307877914854
chr1:13042282	1	13042282	0.000571936963658	SNP	0.378202892400502
chr1:13925001	1	13925001	0.000683174399505	SNP	0.388466283327826
chr1:13925572	1	13925572	0.000355563494986	SNP	0.341961430916422
chr1:13925586	1	13925586	0.000172216986583	SNP	0.29110665449765
chr1:13925607	1	13925607	0.000234566800479	SNP	0.310479904897224
chr1:13925644	1	13925644	0.000226171523144	SNP	0.308343222263874
chr1:13925680	1	13925680	0.000224968910027	SNP	0.30797338319052
chr1:13925756	1	13925756	0.000902641517003	SNP	0.408725965254475
chr1:13925765	1	13925765	0.00046065207806	SNP	0.360649889364007
chr1:13925983	1	13925983	0.00023874592891	SNP	0.311236140228413
chr1:13929552	1	13929552	0.00082012623305	SNP	0.401061820429706
chr1:13929553	1	13929553	0.000804293010891	SNP	0.401003971847167
chr1:13929554	1	13929554	0.000840880125584	SNP	0.402052288390217
chr1:13929567	1	13929567	0.000862297712006	SNP	0.404836969547569
chr1:13930872	1	13930872	0.000479118144756	SNP	0.363706765538582
chr1:14031252	1	14031252	0.000568539547992	SNP	0.378202892400502
chr1:14031253	1	14031253	0.00057706256803	SNP	0.378315181314724
chr1:14069073	1	14069073	0.00076781293957	SNP	0.396581446371687
chr1:14701992	1	14701992	0.000736056479334	SNP	0.392755052477057
chr1:14702735	1	14702735	0.000112159712795	SNP	0.267349415540525
chr1:14702763	1	14702763	0.000113338820518	SNP	0.267536009193497
chr1:14702778	1	14702778	0.00010681315644	SNP	0.266014689477752
chr1:14702815	1	14702815	1.33212117977e-06	SNP	0.0447971806480827
chr1:14702853	1	14702853	0.000113018346131	SNP	0.267536009193497
chr1:14702979	1	14702979	0.000342809957221	SNP	0.339480595492292
chr1:14703068	1	14703068	0.000216761572228	SNP	0.305087786803896
chr1:14703078	1	14703078	0.000315408776804	SNP	0.333725720347818
chr1:14703250	1	14703250	0.000416995997641	SNP	0.351705270884108
chr1:14703295	1	14703295	0.000589087135985	SNP	0.379347861954944
chr1:14703315	1	14703315	0.000492571334499	SNP	0.365476660612105
chr1:14703391	1	14703391	0.000397538845942	SNP	0.348447065156508
chr1:14703782	1	14703782	0.000544405092318	SNP	0.373639060955731
chr1:14704371	1	14704371	1.26820346847e-05	SNP	0.14845253818128
chr1:14704603	1	14704603	0.000871493434505	SNP	0.40622585236991
chr1:14705252	1	14705252	0.000349270031166	SNP	0.340706885191241
chr1:14705389	1	14705389	0.000632614670662	SNP	0.384296163588544
chr1:14705393	1	14705393	0.000646993191691	SNP	0.38566944170636
chr1:14705411	1	14705411	0.00059426555804	SNP	0.379366092062563
chr1:14705952	1	14705952	0.00038681521959	SNP	0.346032578281643
chr1:14705954	1	14705954	0.000834984685466	SNP	0.401358858052498
chr1:14791364	1	14791364	0.00091545022098	SNP	0.409995113634449
chr1:14791381	1	14791381	0.00082334183653	SNP	0.401061820429706
chr1:14878471	1	14878471	0.000253474453742	SNP	0.316504927254548
chr1:14887900	1	14887900	0.000912316793921	SNP	0.409564699877675
chr1:14897595	1	14897595	0.000710482341356	SNP	0.390701592879642
chr1:14897693	1	14897693	0.000723143850898	SNP	0.391147372145331
chr1:14897725	1	14897725	0.000666730628094	SNP	0.387120100455938
chr1:14897846	1	14897846	0.000535841842368	SNP	0.372337167119885
chr1:15138970	1	15138970	0.000784291064764	SNP	0.398125264685226
chr1:15138971	1	15138971	0.000817270997521	SNP	0.401028831357182
chr1:15138976	1	15138976	0.00076858413678	SNP	0.396724835663079
chr1:15139227	1	15139227	0.000195804705583	SNP	0.300266473334303
chr1:15200487	1	15200487	0.00031200699162	SNP	0.333725720347818
chr1:15516181	1	15516181	0.000559217684751	SNP	0.376240103337769
chr1:15533800	1	15533800	0.000391143421782	SNP	0.346874638927347
chr1:15533803	1	15533803	0.000340019578192	SNP	0.339119122166359
chr1:16170357	1	16170357	0.000435876681756	SNP	0.357133730833231
chr1:16668489	1	16668489	0.000440529084632	SNP	0.35728944138633
chr1:16668526	1	16668526	0.000970818392241	SNP	0.414559415194994
chr1:16668530	1	16668530	0.000948880847444	SNP	0.412746918055989
chr1:16668531	1	16668531	0.000377863463066	SNP	0.344570248762331
chr1:16783924	1	16783924	0.00030666615825	SNP	0.332770651636594
chr1:16844791	1	16844791	0.000581803969962	SNP	0.378315181314724
chr1:16848327	1	16848327	0.000701879659025	SNP	0.39017563312857
chr1:16848390	1	16848390	0.00088478742211	SNP	0.40738743990959
chr1:16848469	1	16848469	0.00090846246889	SNP	0.409154352333415
chr1:16848627	1	16848627	0.000839440126516	SNP	0.401895262663279
chr1:16849019	1	16849019	0.000899214724989	SNP	0.408646514955429
chr1:16865776	1	16865776	0.000592931455369	SNP	0.379366092062563
chr1:16867238	1	16867238	0.000370050826315	SNP	0.343775750192215
chr1:16867282	1	16867282	0.000356041375507	SNP	0.341961430916422
chr1:16867464	1	16867464	0.000451313704021	SNP	0.358990528889596
chr1:16868029	1	16868029	0.000423281235739	SNP	0.353219737045557
chr1:16870262	1	16870262	0.000798304089108	SNP	0.400188993446383
chr1:16870482	1	16870482	0.000705665107558	SNP	0.390456529803593
chr1:16871410	1	16871410	0.000762972210855	SNP	0.395822001650536
chr1:16871679	1	16871679	0.000707373153577	SNP	0.390456529803593
chr1:16874671	1	16874671	0.000801973998521	SNP	0.400756635146155
chr1:16874982	1	16874982	0.00084102045042	SNP	0.402052288390217
chr1:16875690	1	16875690	0.000661536057798	SNP	0.3869364059284
chr1:16878603	1	16878603	0.000791696728634	SNP	0.399143249277442
chr1:16879331	1	16879331	0.000668181570488	SNP	0.387186046201011
chr1:16879387	1	16879387	0.000586363250924	SNP	0.379091515458759
chr1:16879500	1	16879500	0.000800180010194	SNP	0.400518838302547
chr1:16879785	1	16879785	0.000712494741118	SNP	0.390985801702108
chr1:16880306	1	16880306	0.000770288039521	SNP	0.396781563517654
chr1:16882326	1	16882326	0.000717535772903	SNP	0.39101338686813
chr1:16883903	1	16883903	0.000931164721105	SNP	0.411709550957171
chr1:16884139	1	16884139	0.000721084109243	SNP	0.391147372145331
chr1:16885732	1	16885732	0.000175447182723	SNP	0.291982827459774
chr1:16885762	1	16885762	0.000976122404487	SNP	0.414919081090944
chr1:16892479	1	16892479	0.000652791385458	SNP	0.386546860107876
chr1:16944126	1	16944126	0.000779216902617	SNP	0.397446714157688
chr1:17022287	1	17022287	0.000722902374294	SNP	0.391147372145331
chr1:17145230	1	17145230	0.000409960584776	SNP	0.350502563240461
chr1:17154810	1	17154810	0.000519135552196	SNP	0.369474165454613
chr1:17154823	1	17154823	0.000576318250793	SNP	0.378315181314724
chr1:17322067	1	17322067	0.000272584520453	SNP	0.323089219772845
chr1:17325478	1	17325478	0.000265971227185	SNP	0.321222373520129
chr1:17328330	1	17328330	0.00029057410036	SNP	0.328448190087651
chr1:17329129	1	17329129	0.000452904600429	SNP	0.359462663002526
chr1:17331141	1	17331141	4.36041662887e-05	SNP	0.203983849898922
chr1:17331362	1	17331362	3.8088989742e-05	SNP	0.198688741732999
chr1:17331604	1	17331604	4.59001079073e-05	SNP	0.205399365710634
chr1:17331895	1	17331895	4.47135651469e-05	SNP	0.203983849898922
chr1:17331912	1	17331912	3.89213619908e-05	SNP	0.200059733101929
chr1:17342967	1	17342967	0.000697689179296	SNP	0.389944995867673
chr1:17629647	1	17629647	0.0006761042495	SNP	0.38780809809833
chr1:17630517	1	17630517	0.000594568210383	SNP	0.37943721463123
chr1:17634592	1	17634592	0.000863693426231	SNP	0.405071241462563
chr1:17679965	1	17679965	7.88899421084e-05	SNP	0.24794369159705
chr1:17700479	1	17700479	0.000448318279801	SNP	0.358397893459117
chr1:17700910	1	17700910	0.000413374668036	SNP	0.350848993860915
chr1:17701607	1	17701607	0.000499693674605	SNP	0.367148500706504
chr1:17701787	1	17701787	0.000422476563375	SNP	0.352911745399311
chr1:17704066	1	17704066	0.000575617397634	SNP	0.378315181314724
chr1:17704072	1	17704072	0.000144463878271	SNP	0.277630128307516
chr1:17746752	1	17746752	4.65351725306e-05	SNP	0.205906143477331
chr1:17746938	1	17746938	4.33202439898e-05	SNP	0.203983849898922
chr1:17747082	1	17747082	0.000359211376201	SNP	0.342499170935027
chr1:17752666	1	17752666	0.000485336572567	SNP	0.364816580159433
chr1:17852885	1	17852885	0.000856147293952	SNP	0.404320223096724
chr1:17856624	1	17856624	0.000658883603866	SNP	0.386880721562215
chr1:17856657	1	17856657	0.000580387118669	SNP	0.378315181314724
chr1:17856666	1	17856666	0.000629871268889	SNP	0.384235847623448
chr1:17856754	1	17856754	0.000585963321578	SNP	0.378901962339975
chr1:17856758	1	17856758	0.000613769281032	SNP	0.382738358463214
chr1:17856766	1	17856766	0.000649508067379	SNP	0.386109423557436
chr1:17857280	1	17857280	0.000349290926414	SNP	0.340706885191241
chr1:18245000	1	18245000	0.000805093528506	SNP	0.401003971847167
chr1:18407131	1	18407131	0.000329555036531	SNP	0.336522505056814
chr1:18599583	1	18599583	0.000493908691903	SNP	0.365627430909657
chr1:18606031	1	18606031	0.000211328758251	SNP	0.303619859811244
chr1:18703492	1	18703492	0.000263701479815	SNP	0.320198634253284
chr1:18703517	1	18703517	0.000233672715706	SNP	0.309888273820543
chr1:18703716	1	18703716	0.000643203669107	SNP	0.385173489910062
chr1:18703965	1	18703965	2.18304409899e-06	SNP	0.0659593698408119
chr1:18704236	1	18704236	0.000739638834483	SNP	0.393040892372478
chr1:18706886	1	18706886	0.000948828114997	SNP	0.412746918055989
chr1:18764655	1	18764655	0.000944322082991	SNP	0.412495087157612
chr1:18822537	1	18822537	0.000465146080766	SNP	0.361946525231324
chr1:18859104	1	18859104	0.000764733369249	SNP	0.396090694011361
chr1:18861166	1	18861166	0.000781769768448	SNP	0.397852166658483
chr1:18869833	1	18869833	0.000271582530077	SNP	0.322938164126884
chr1:18935986	1	18935986	0.000353075091667	SNP	0.34154049832145
chr1:18938209	1	18938209	0.000192428812294	SNP	0.298509746260725
chr1:18938412	1	18938412	0.000164234471732	SNP	0.288974893928642
chr1:18938425	1	18938425	0.000391266978552	SNP	0.346874638927347
chr1:18938426	1	18938426	0.000216358600615	SNP	0.304925990722041
chr1:18938483	1	18938483	0.000186677311041	SNP	0.296622423341898
chr1:18938618	1	18938618	0.000407497255774	SNP	0.35028673481108
chr1:18938640	1	18938640	0.000431324356916	SNP	0.355686450018928
chr1:18938815	1	18938815	0.000210065839239	SNP	0.303571343914788
chr1:18938843	1	18938843	0.000181093047556	SNP	0.294180853408234
chr1:18938851	1	18938851	0.000208245340624	SNP	0.302887963513631
chr1:18938857	1	18938857	0.00017754936526	SNP	0.292665716208
chr1:18938860	1	18938860	0.000186188890715	SNP	0.296162808800551
chr1:18938869	1	18938869	0.000412181126105	SNP	0.350785842891834
chr1:18938878	1	18938878	0.000172537860373	SNP	0.29110665449765
chr1:18938936	1	18938936	0.000825135667982	SNP	0.401061820429706
chr1:18939072	1	18939072	8.71743031339e-05	SNP	0.254574139338469
chr1:18939371	1	18939371	0.000805257866798	SNP	0.401003971847167
chr1:18939378	1	18939378	0.000674468391178	SNP	0.38780809809833
chr1:18939422	1	18939422	0.000186588029228	SNP	0.296559725321224
chr1:18939431	1	18939431	0.000263364619763	SNP	0.320198634253284
chr1:18939459	1	18939459	0.000123582488385	SNP	0.268576191055024
chr1:18939508	1	18939508	0.000236199237695	SNP	0.310905316669609
chr1:18939550	1	18939550	0.000132093599073	SNP	0.27192506349029
chr1:18939576	1	18939576	0.000211498206172	SNP	0.303712291486274
chr1:18939633	1	18939633	0.000145906559054	SNP	0.278858118327462
chr1:18939639	1	18939639	0.000166457242727	SNP	0.289790277589245
chr1:18939665	1	18939665	0.000134828455995	SNP	0.272834307553787
chr1:18939795	1	18939795	0.00020049156133	SNP	0.301614113990336
chr1:18939828	1	18939828	0.000398549239608	SNP	0.348539610404324
chr1:18939850	1	18939850	0.000223990442813	SNP	0.307553448986833
chr1:18939879	1	18939879	0.000199249368388	SNP	0.301144966099238
chr1:18939914	1	18939914	0.000206407208677	SNP	0.302439479650227
chr1:18940039	1	18940039	0.000180130913999	SNP	0.293742677813801
chr1:18940228	1	18940228	0.000227415022591	SNP	0.308606462140614
chr1:18940336	1	18940336	0.000257827846673	SNP	0.317996777579229
chr1:18940497	1	18940497	0.000698438379378	SNP	0.389944995867673
chr1:18940768	1	18940768	0.000393246213389	SNP	0.347721474547537
chr1:18940773	1	18940773	0.000779454565156	SNP	0.397489649672695
chr1:18940908	1	18940908	0.000384748785508	SNP	0.345777033611336
chr1:18940994	1	18940994	0.000411969157978	SNP	0.350756410381275
chr1:18941052	1	18941052	0.000395779292651	SNP	0.348224816128768
chr1:18941362	1	18941362	0.000365767476724	SNP	0.343066710641804
chr1:18972412	1	18972412	0.000728111999067	SNP	0.391524880017537
chr1:18972431	1	18972431	0.00075548052565	SNP	0.394605139125974
chr1:18972464	1	18972464	0.000684549622634	SNP	0.388644754633836
chr1:19311435	1	19311435	5.92241103283e-05	SNP	0.221212259848618
chr1:19311541	1	19311541	0.000927585577073	SNP	0.411204927074256
chr1:19312176	1	19312176	0.000738042474391	SNP	0.392970243544351
chr1:21000052	1	21000052	0.000131114166442	SNP	0.2711710343574
chr1:21000156	1	21000156	0.000110467431758	SNP	0.267128797587812
chr1:21000194	1	21000194	0.000116977616434	SNP	0.267890275910673
chr1:21000259	1	21000259	0.000108587042794	SNP	0.266014689477752
chr1:21000650	1	21000650	0.00011835099117	SNP	0.267890275910673
chr1:21000822	1	21000822	9.55423823618e-05	SNP	0.262300914828408
chr1:21001003	1	21001003	9.69375504004e-05	SNP	0.262452221265881
chr1:21001315	1	21001315	0.000102902748427	SNP	0.265381952594836
chr1:21002128	1	21002128	0.000101871275022	SNP	0.264726373638847
chr1:21521398	1	21521398	0.000517822792493	SNP	0.369258893604907
chr1:21619114	1	21619114	0.000641680652045	SNP	0.385173489910062
chr1:21619196	1	21619196	0.000372443319055	SNP	0.344065379986139
chr1:21734300	1	21734300	0.000795905922001	SNP	0.39981607540328
chr1:21734381	1	21734381	0.000591364350448	SNP	0.379366092062563
chr1:21761872	1	21761872	0.000194894154039	SNP	0.299726997109665
chr1:21765811	1	21765811	0.000622280016157	SNP	0.383618478181071
chr1:21765997	1	21765997	0.000637921280843	SNP	0.384801173984547
chr1:21779338	1	21779338	0.000586758332899	SNP	0.379171431594612
chr1:21779788	1	21779788	0.000654443898096	SNP	0.386659767094276
chr1:21800432	1	21800432	6.02075966868e-05	SNP	0.223217551059825
chr1:21887471	1	21887471	0.000786058468299	SNP	0.398501515984383
chr1:21888836	1	21888836	0.000636179858237	SNP	0.384586277615552
chr1:21936048	1	21936048	0.000845117219681	SNP	0.402876071554137
chr1:21936073	1	21936073	0.000796791620085	SNP	0.399990938885037
chr1:22007212	1	22007212	0.000523089159784	SNP	0.369940371612825
chr1:22007228	1	22007228	0.000632619536128	SNP	0.384296163588544
chr1:22007241	1	22007241	0.000649321597126	SNP	0.386109423557436
chr1:22007319	1	22007319	0.000467048068001	SNP	0.362128086247492
chr1:22007376	1	22007376	0.000581729971162	SNP	0.378315181314724
chr1:22007560	1	22007560	0.000482693948245	SNP	0.364515196450136
chr1:22007733	1	22007733	0.000513678766357	SNP	0.368841932091508
chr1:22007751	1	22007751	0.000473244993848	SNP	0.362552725806211
chr1:22007849	1	22007849	0.000420455924204	SNP	0.352508777514358
chr1:22007901	1	22007901	0.000470156527853	SNP	0.362376331835499
chr1:22008207	1	22008207	0.000464336038404	SNP	0.361690159703704
chr1:22008216	1	22008216	0.000464467584469	SNP	0.361719369563916
chr1:22008221	1	22008221	0.000447003415378	SNP	0.358050096641004
chr1:22008262	1	22008262	0.000470904363619	SNP	0.362464034216277
chr1:22008319	1	22008319	0.000410523354923	SNP	0.350594187882657
chr1:22008354	1	22008354	0.000429841370667	SNP	0.355380831827367
chr1:22008387	1	22008387	0.000437292983912	SNP	0.357133730833231
chr1:22008389	1	22008389	0.000590806194479	SNP	0.379347861954944
chr1:22008516	1	22008516	0.000442795437333	SNP	0.357651494227213
chr1:22008525	1	22008525	0.000446512619848	SNP	0.358050096641004
chr1:22008546	1	22008546	0.000490684207602	SNP	0.365476660612105
chr1:22008587	1	22008587	0.000478510320898	SNP	0.363692530212388
chr1:22008638	1	22008638	0.000461001498227	SNP	0.360649889364007
chr1:22008704	1	22008704	0.000516162007227	SNP	0.368969446996826
chr1:22008736	1	22008736	0.000353244472711	SNP	0.341607606907539
chr1:22008739	1	22008739	0.000468211931343	SNP	0.362346304877122
chr1:22008771	1	22008771	0.000442227230491	SNP	0.357625034618675
chr1:22008786	1	22008786	0.000427349541988	SNP	0.35441516288962
chr1:22008810	1	22008810	0.000231316386859	SNP	0.309585672493475
chr1:22009109	1	22009109	0.000206051398406	SNP	0.302439479650227
chr1:22009113	1	22009113	0.000229469578967	SNP	0.308606462140614
chr1:22009173	1	22009173	0.000420426861205	SNP	0.352508777514358
chr1:22009185	1	22009185	0.000547333307316	SNP	0.373695682770175
chr1:22009264	1	22009264	0.00044808662297	SNP	0.358387231449487
chr1:22009366	1	22009366	0.000495071883312	SNP	0.365825934349547
chr1:22009392	1	22009392	0.000557737488309	SNP	0.37562635372255
chr1:22009396	1	22009396	0.000399437316393	SNP	0.348674070848016
chr1:22009545	1	22009545	0.000399885071821	SNP	0.348674070848016
chr1:22009546	1	22009546	0.000417251071831	SNP	0.351705270884108
chr1:22029028	1	22029028	0.00038330872557	SNP	0.345591755568134
chr1:22031818	1	22031818	0.000190018743656	SNP	0.297793924129739
chr1:22199916	1	22199916	0.000167939630177	SNP	0.290350569330986
chr1:22201923	1	22201923	0.000781017917747	SNP	0.397716804568693
chr1:22204066	1	22204066	0.000732595597649	SNP	0.392356803570803
chr1:22221965	1	22221965	0.000850656115484	SNP	0.403611542834606
chr1:22348547	1	22348547	0.000937079055476	SNP	0.412079014595679
chr1:22348695	1	22348695	0.000739896327014	SNP	0.393040892372478
chr1:22348922	1	22348922	0.000887411136332	SNP	0.407651540444699
chr1:22348937	1	22348937	0.000984958973959	SNP	0.415145234825719
chr1:22349361	1	22349361	0.000864557067567	SNP	0.405073092426307
chr1:22349813	1	22349813	0.000516155042181	SNP	0.368969446996826
chr1:22349820	1	22349820	0.00036667726135	SNP	0.343066710641804
chr1:22631568	1	22631568	9.09673177636e-06	SNP	0.128612597288185
chr1:22631741	1	22631741	0.000202207442782	SNP	0.302408699146332
chr1:22632010	1	22632010	0.000986999531978	SNP	0.415145234825719
chr1:22632119	1	22632119	0.000463765239036	SNP	0.36147471738491
chr1:22632123	1	22632123	6.54639807108e-06	SNP	0.11853377418373
chr1:22632131	1	22632131	0.000398829196809	SNP	0.348542930836413
chr1:22632159	1	22632159	0.000875763648389	SNP	0.406396067046558
chr1:22632171	1	22632171	0.000987045858601	SNP	0.415145234825719
chr1:22632176	1	22632176	0.000953372105996	SNP	0.413292125855666
chr1:22632181	1	22632181	0.000950332167428	SNP	0.412929120499657
chr1:22632218	1	22632218	0.000967533191714	SNP	0.414426959515152
chr1:22632435	1	22632435	4.41002640844e-05	SNP	0.203983849898922
chr1:22632457	1	22632457	0.000747216665025	SNP	0.393917642195916
chr1:22632478	1	22632478	0.000716590378808	SNP	0.39101338686813
chr1:22632484	1	22632484	1.91571996327e-05	SNP	0.161284572093555
chr1:22632505	1	22632505	0.000882160137969	SNP	0.406977694399643
chr1:22632521	1	22632521	0.000907982345516	SNP	0.409072739202185
chr1:22632555	1	22632555	0.000804821017495	SNP	0.401003971847167
chr1:22632591	1	22632591	0.000852836731588	SNP	0.403809066821902
chr1:22632593	1	22632593	0.000894487744074	SNP	0.408260826581822
chr1:22632656	1	22632656	0.000972588252673	SNP	0.414616921525563
chr1:22632709	1	22632709	0.000917109761983	SNP	0.409995113634449
chr1:22632737	1	22632737	0.0009482589525	SNP	0.412746918055989
chr1:22632761	1	22632761	0.000929190022865	SNP	0.411331193970541
chr1:22632810	1	22632810	0.000973085409733	SNP	0.414616921525563
chr1:22633106	1	22633106	0.000964787947678	SNP	0.414426959515152
chr1:22633214	1	22633214	0.000923814894218	SNP	0.410736565097383
chr1:22633295	1	22633295	0.000812564287467	SNP	0.401003971847167
chr1:22633438	1	22633438	0.000779661133865	SNP	0.397489649672695
chr1:22633451	1	22633451	0.000678504462824	SNP	0.387914161021625
chr1:22633473	1	22633473	0.000846293860762	SNP	0.402955094064509
chr1:22633485	1	22633485	0.000829186558956	SNP	0.40121677274424
chr1:22633493	1	22633493	1.17214504893e-05	SNP	0.142842962871078
chr1:22633495	1	22633495	0.000742021742055	SNP	0.393040892372478
chr1:22633508	1	22633508	0.000832895419528	SNP	0.40121677274424
chr1:22633514	1	22633514	0.000802017800012	SNP	0.400756635146155
chr1:22633708	1	22633708	0.000315118242067	SNP	0.333725720347818
chr1:22633723	1	22633723	0.00047061144835	SNP	0.362464034216277
chr1:22669295	1	22669295	0.000418946610233	SNP	0.351865318816628
chr1:22670041	1	22670041	1.62607472196e-05	SNP	0.157214248776744
chr1:22670121	1	22670121	6.04458770567e-05	SNP	0.223217551059825
chr1:22670602	1	22670602	4.7993112089e-05	SNP	0.207787611771005
chr1:22670620	1	22670620	0.000323585314566	SNP	0.335577061414127
chr1:22892886	1	22892886	0.000365893277639	SNP	0.343066710641804
chr1:23000709	1	23000709	0.000226558804034	SNP	0.308474408856727
chr1:23000711	1	23000711	0.000170381032876	SNP	0.29110665449765
chr1:23000794	1	23000794	0.000191754673229	SNP	0.29816333879743
chr1:23000796	1	23000796	0.000173137441216	SNP	0.291281821280724
chr1:23000797	1	23000797	0.000176042497312	SNP	0.292141868804129
chr1:23000804	1	23000804	7.37576215087e-05	SNP	0.242891744502018
chr1:23000839	1	23000839	0.000195026283363	SNP	0.299726997109665
chr1:23000849	1	23000849	0.000198184282498	SNP	0.300833172058289
chr1:23000944	1	23000944	2.83183100413e-05	SNP	0.177845004601151
chr1:23001045	1	23001045	0.0008741208866	SNP	0.406292964753272
chr1:23001340	1	23001340	6.37410953731e-05	SNP	0.227323011563987
chr1:23001657	1	23001657	0.000996326015262	SNP	0.415868688104285
chr1:23002023	1	23002023	0.000231654094531	SNP	0.309585672493475
chr1:23002174	1	23002174	4.45327789105e-05	SNP	0.203983849898922
chr1:23002189	1	23002189	5.03980801011e-05	SNP	0.210532164583788
chr1:23002202	1	23002202	5.58667733389e-05	SNP	0.215930048921048
chr1:23002288	1	23002288	0.000141741089416	SNP	0.276158619555964
chr1:23002421	1	23002421	0.000231830322452	SNP	0.309585672493475
chr1:23002593	1	23002593	0.000220192752538	SNP	0.306891987050149
chr1:23017285	1	23017285	0.000595809740495	SNP	0.379807280235199
chr1:23017644	1	23017644	0.00016496601748	SNP	0.289244016467187
chr1:23020375	1	23020375	0.000166685702353	SNP	0.2898719074918
chr1:23020418	1	23020418	0.000121321268288	SNP	0.267890275910673
chr1:23026590	1	23026590	0.000665146521943	SNP	0.387117389511884
chr1:23037308	1	23037308	0.000680032382717	SNP	0.38808378807347
chr1:23070192	1	23070192	0.000580798770717	SNP	0.378315181314724
chr1:23094752	1	23094752	0.000930811731483	SNP	0.411709550957171
chr1:23103096	1	23103096	5.78614219399e-05	SNP	0.21877848758228
chr1:23103191	1	23103191	0.000215021337201	SNP	0.304850449866872
chr1:23108318	1	23108318	0.000899167973386	SNP	0.408646514955429
chr1:23157338	1	23157338	0.000895630740922	SNP	0.408449133337208
chr1:23157501	1	23157501	3.92928387809e-05	SNP	0.200411558549021
chr1:23169945	1	23169945	0.00047968668185	SNP	0.363756972487699
chr1:23170616	1	23170616	0.000389770473672	SNP	0.346528190425393
chr1:23265782	1	23265782	0.000494250717085	SNP	0.365634775728296
chr1:24002929	1	24002929	0.000935272653091	SNP	0.411993857834221
chr1:24005672	1	24005672	0.000642244113053	SNP	0.385173489910062
chr1:24007867	1	24007867	0.0006685339748	SNP	0.387212187586964
chr1:24008362	1	24008362	0.00064062198099	SNP	0.385126134558325
chr1:24008434	1	24008434	0.000683042161904	SNP	0.388466283327826
chr1:24008907	1	24008907	0.000619974195469	SNP	0.383602821412046
chr1:24009561	1	24009561	0.000766936850172	SNP	0.396492991173888
chr1:24009896	1	24009896	0.000710267130118	SNP	0.390701592879642
chr1:24010345	1	24010345	0.000677001455542	SNP	0.387914161021625
chr1:24138994	1	24138994	0.000959974988665	SNP	0.414155527162904
chr1:24184795	1	24184795	0.000643325904505	SNP	0.385173489910062
chr1:24184851	1	24184851	0.00061259905631	SNP	0.382728891932809
chr1:24462699	1	24462699	0.00066830298787	SNP	0.387212187586964
chr1:24559929	1	24559929	0.000172306175283	SNP	0.29110665449765
chr1:24650156	1	24650156	0.000289798381914	SNP	0.328062829098014
chr1:24665841	1	24665841	0.00012152138273	SNP	0.267890275910673
chr1:24665912	1	24665912	0.000129122331041	SNP	0.270194755548305
chr1:24666092	1	24666092	7.67744757537e-05	SNP	0.246085016282593
chr1:24902186	1	24902186	0.000872134825143	SNP	0.40622585236991
chr1:25174725	1	25174725	0.000850504134693	SNP	0.403611542834606
chr1:25520821	1	25520821	0.000829316495047	SNP	0.40121677274424
chr1:25729240	1	25729240	0.000605869283559	SNP	0.381985883615147
chr1:25729284	1	25729284	0.00079295018119	SNP	0.399342364636249
chr1:25729291	1	25729291	0.000807965187427	SNP	0.401003971847167
chr1:25729341	1	25729341	0.000829972259555	SNP	0.40121677274424
chr1:25729370	1	25729370	0.00082675894528	SNP	0.401144608523739
chr1:25729372	1	25729372	0.000950185356064	SNP	0.41291731278545
chr1:25729407	1	25729407	0.000901658254724	SNP	0.408646514955429
chr1:25729412	1	25729412	0.000849209603256	SNP	0.403455297763572
chr1:25729485	1	25729485	0.000505900367708	SNP	0.368086639948429
chr1:25729497	1	25729497	0.000491081390387	SNP	0.365476660612105
chr1:25729506	1	25729506	0.000501068171571	SNP	0.367354081891041
chr1:25729519	1	25729519	0.000556518287782	SNP	0.375276481460557
chr1:25861250	1	25861250	5.73946367899e-05	SNP	0.218310469225824
chr1:25861280	1	25861280	0.000142334960775	SNP	0.276186475601258
chr1:25866705	1	25866705	0.000633213077917	SNP	0.384305328205651
chr1:25866727	1	25866727	5.47691555264e-05	SNP	0.215117401294815
chr1:25866927	1	25866927	0.000493905655193	SNP	0.365627430909657
chr1:25866951	1	25866951	0.000383713571284	SNP	0.345591755568134
chr1:25867019	1	25867019	0.000170050729867	SNP	0.29110665449765
chr1:25879158	1	25879158	0.000485644112045	SNP	0.364937363028203
chr1:26567245	1	26567245	0.000582045830245	SNP	0.378315181314724
chr1:26567289	1	26567289	0.00070683447496	SNP	0.390456529803593
chr1:26568458	1	26568458	0.000173659800105	SNP	0.291361083941818
chr1:26569909	1	26569909	0.000970366608537	SNP	0.414544363840512
chr1:26569945	1	26569945	0.000182315645531	SNP	0.294407469074472
chr1:26570201	1	26570201	0.000612940966449	SNP	0.382728891932809
chr1:28076658	1	28076658	0.000493693411284	SNP	0.365627430909657
chr1:28080156	1	28080156	0.000616277072701	SNP	0.383029844060263
chr1:28113622	1	28113622	0.000806435771758	SNP	0.401003971847167
chr1:28151013	1	28151013	0.000205398846932	SNP	0.302439479650227
chr1:28432540	1	28432540	0.00021559051383	SNP	0.304903104437284
chr1:28445129	1	28445129	0.000315946260795	SNP	0.333725720347818
chr1:29729337	1	29729337	0.000819339140642	SNP	0.401061820429706
chr1:29733155	1	29733155	0.000457178535701	SNP	0.360121946629756
chr1:29835404	1	29835404	0.000785874992216	SNP	0.398501515984383
chr1:30232054	1	30232054	0.00060623143822	SNP	0.382006478629716
chr1:30237786	1	30237786	0.000812162546193	SNP	0.401003971847167
chr1:30237818	1	30237818	0.000666436432385	SNP	0.387120100455938
chr1:30238078	1	30238078	0.000702405861583	SNP	0.39017563312857
chr1:30239680	1	30239680	0.000965187071448	SNP	0.414426959515152
chr1:30245100	1	30245100	0.000963484639058	SNP	0.414426959515152
chr1:30245993	1	30245993	0.000971746262791	SNP	0.414616921525563
chr1:30341419	1	30341419	0.00096686223926	SNP	0.414426959515152
chr1:30365943	1	30365943	0.000958841811954	SNP	0.414139301230654
chr1:30601562	1	30601562	0.000970171897308	SNP	0.414544363840512
chr1:30601572	1	30601572	0.000879264923914	SNP	0.406788998671764
chr1:30696713	1	30696713	0.000311451311483	SNP	0.333725720347818
chr1:30696731	1	30696731	0.000606447099537	SNP	0.382042654143524
chr1:30696779	1	30696779	0.000709696132473	SNP	0.390666750990723
chr1:30696807	1	30696807	0.000650693846297	SNP	0.386265481958843
chr1:30696814	1	30696814	0.000426700530207	SNP	0.35441516288962
chr1:30696844	1	30696844	0.0005774933637	SNP	0.378315181314724
chr1:30696958	1	30696958	0.000528131748077	SNP	0.370601021892877
chr1:30864298	1	30864298	0.00085285623712	SNP	0.403809066821902
chr1:30864335	1	30864335	0.000826741288583	SNP	0.401144608523739
chr1:30864343	1	30864343	0.000810312652787	SNP	0.401003971847167
chr1:30864448	1	30864448	0.000887514145732	SNP	0.407651540444699
chr1:30864466	1	30864466	0.000822362376093	SNP	0.401061820429706
chr1:30864486	1	30864486	0.000996574147672	SNP	0.415868688104285
chr1:30866226	1	30866226	0.000754654355139	SNP	0.394578493927398
chr1:30866410	1	30866410	0.000852447080598	SNP	0.403809066821902
chr1:30867031	1	30867031	0.000798275836485	SNP	0.400188993446383
chr1:30867032	1	30867032	0.000726189129318	SNP	0.391517330538267
chr1:30867058	1	30867058	0.000779490912381	SNP	0.397489649672695
chr1:30867085	1	30867085	0.000913456846334	SNP	0.409636980234502
chr1:30867112	1	30867112	0.000841630510588	SNP	0.402053311833931
chr1:30867340	1	30867340	0.000711434174478	SNP	0.390900472296908
chr1:30867991	1	30867991	0.000786444075906	SNP	0.398511539765519
chr1:30868147	1	30868147	0.000218873929099	SNP	0.306178495680011
chr1:30868546	1	30868546	0.000746524507786	SNP	0.393917642195916
chr1:30868738	1	30868738	0.00081251522649	SNP	0.401003971847167
chr1:30868896	1	30868896	0.000789437371473	SNP	0.399021610521082
chr1:30869388	1	30869388	0.000943887804996	SNP	0.412469269271417
chr1:30869733	1	30869733	0.000948284214911	SNP	0.412746918055989
chr1:30870362	1	30870362	0.000984421393574	SNP	0.415145234825719
chr1:30870995	1	30870995	0.000980304126607	SNP	0.415145234825719
chr1:30871137	1	30871137	0.000923261274151	SNP	0.410644768205781
chr1:30871146	1	30871146	0.000290225174122	SNP	0.328272880069637
chr1:30871491	1	30871491	0.000938490995998	SNP	0.412079014595679
chr1:30871604	1	30871604	0.000849360418593	SNP	0.403455297763572
chr1:30874022	1	30874022	0.000959496115047	SNP	0.414155527162904
chr1:30874287	1	30874287	0.000983703461449	SNP	0.415145234825719
chr1:30874678	1	30874678	0.000476204595025	SNP	0.363051781928758
chr1:30875057	1	30875057	0.000995086064882	SNP	0.415868688104285
chr1:30876076	1	30876076	0.000981329655844	SNP	0.415145234825719
chr1:30876574	1	30876574	0.000943721062924	SNP	0.412463647449308
chr1:30876654	1	30876654	0.000995618680928	SNP	0.415868688104285
chr1:30878634	1	30878634	0.000625975499075	SNP	0.383618478181071
chr1:30878752	1	30878752	0.000617205941401	SNP	0.383133895763543
chr1:30879103	1	30879103	0.000955242948513	SNP	0.41360326031182
chr1:30879167	1	30879167	0.000608696110452	SNP	0.382118061342921
chr1:30879438	1	30879438	0.000561430690066	SNP	0.376815216211278
chr1:30879835	1	30879835	0.000583300735825	SNP	0.378368687023467
chr1:30880552	1	30880552	0.00021157895305	SNP	0.303754962075609
chr1:30880988	1	30880988	0.000381768168984	SNP	0.345555751345623
chr1:30881079	1	30881079	0.000243317073756	SNP	0.312938826521649
chr1:30881228	1	30881228	0.000796484402218	SNP	0.399871678400995
chr1:30881464	1	30881464	0.000600152691035	SNP	0.380617538269059
chr1:30881502	1	30881502	0.000543622775536	SNP	0.373511735992915
chr1:30882190	1	30882190	0.000548404702512	SNP	0.373695682770175
chr1:30882664	1	30882664	0.000593150468301	SNP	0.379366092062563
chr1:30883215	1	30883215	0.000585027662156	SNP	0.378708720112435
chr1:30883682	1	30883682	0.000515889543231	SNP	0.368920558295446
chr1:30884071	1	30884071	0.000543128847248	SNP	0.373478699209438
chr1:30884205	1	30884205	0.00063811190603	SNP	0.384801173984547
chr1:30885153	1	30885153	0.000596648135114	SNP	0.380068643844285
chr1:30885210	1	30885210	0.000542376797702	SNP	0.373169787842174
chr1:30885403	1	30885403	0.00062507117124	SNP	0.383618478181071
chr1:30885943	1	30885943	0.000592457799732	SNP	0.379366092062563
chr1:30886006	1	30886006	0.000416307529507	SNP	0.351433992413864
chr1:30886918	1	30886918	0.000556596583434	SNP	0.375276481460557
chr1:30886941	1	30886941	0.000546494401017	SNP	0.373695682770175
chr1:30887368	1	30887368	0.000494626082281	SNP	0.36571331892409
chr1:30887520	1	30887520	0.000616700970267	SNP	0.383088116589348
chr1:30887532	1	30887532	0.000649881472602	SNP	0.386179367583793
chr1:30887675	1	30887675	0.000416672684023	SNP	0.351642502017724
chr1:30888700	1	30888700	0.000877061680142	SNP	0.406611027636372
chr1:30888870	1	30888870	0.00088754728648	SNP	0.407651540444699
chr1:30888927	1	30888927	0.000991926815539	SNP	0.415484796821125
chr1:30889261	1	30889261	0.00040582114362	SNP	0.34999210505367
chr1:30890217	1	30890217	0.000809566379571	SNP	0.401003971847167
chr1:30890335	1	30890335	0.000860750074738	SNP	0.40480083910205
chr1:30890501	1	30890501	0.000828092625277	SNP	0.40121677274424
chr1:30891031	1	30891031	0.000775204468976	SNP	0.397027586118074
chr1:30892113	1	30892113	0.000878754574644	SNP	0.406727011175006
chr1:30892424	1	30892424	0.000890802384812	SNP	0.408039494385586
chr1:30892676	1	30892676	0.000818398034962	SNP	0.401061820429706
chr1:30892886	1	30892886	0.000893923828301	SNP	0.408217181538975
chr1:30893094	1	30893094	0.000980392215586	SNP	0.415145234825719
chr1:30893109	1	30893109	0.000809485987263	SNP	0.401003971847167
chr1:30893524	1	30893524	0.000734740286685	SNP	0.39268292835067
chr1:30893930	1	30893930	0.000822339908825	SNP	0.401061820429706
chr1:30894112	1	30894112	0.00083877426812	SNP	0.401895262663279
chr1:30895003	1	30895003	0.000941542382786	SNP	0.412394317817977
chr1:30895117	1	30895117	0.000966504160984	SNP	0.414426959515152
chr1:30895376	1	30895376	0.000758168791016	SNP	0.394968980678807
chr1:30895567	1	30895567	0.000824114667739	SNP	0.401061820429706
chr1:30896326	1	30896326	0.00090925036422	SNP	0.409194980487886
chr1:30896400	1	30896400	0.000873774457853	SNP	0.406292964753272
chr1:30896484	1	30896484	0.000804000502183	SNP	0.401003971847167
chr1:30897226	1	30897226	0.000838333372821	SNP	0.401832736353676
chr1:30897369	1	30897369	0.000737875580468	SNP	0.392970243544351
chr1:30897400	1	30897400	0.000840176620395	SNP	0.402021964838374
chr1:30897670	1	30897670	0.000827162078329	SNP	0.40121677274424
chr1:30897751	1	30897751	0.000863054673605	SNP	0.404911008217436
chr1:30897762	1	30897762	0.000811542861108	SNP	0.401003971847167
chr1:30897812	1	30897812	0.000754043511076	SNP	0.394555846066763
chr1:30898358	1	30898358	0.000824221399955	SNP	0.401061820429706
chr1:30898400	1	30898400	0.000927651559986	SNP	0.411204927074256
chr1:30898597	1	30898597	0.000888852067696	SNP	0.407820988241283
chr1:31043195	1	31043195	0.000879961903302	SNP	0.406788998671764
chr1:31230258	1	31230258	0.000115014464243	SNP	0.267536009193497
chr1:33290507	1	33290507	0.000970976656841	SNP	0.414597071950165
chr1:33290584	1	33290584	0.000283576041586	SNP	0.326040526761006
chr1:33290885	1	33290885	0.000413495385048	SNP	0.350901415770167
chr1:33290917	1	33290917	0.000879279870652	SNP	0.406788998671764
chr1:33787628	1	33787628	0.000526906848179	SNP	0.370478368129915
chr1:33793480	1	33793480	0.000844591738682	SNP	0.40278905511396
chr1:33793628	1	33793628	0.000774422982256	SNP	0.396964272186919
chr1:33793671	1	33793671	0.000650645910633	SNP	0.386265481958843
chr1:33793770	1	33793770	0.000799262580846	SNP	0.400387166001267
chr1:33793830	1	33793830	0.000747204269832	SNP	0.393917642195916
chr1:33793868	1	33793868	0.000368732911795	SNP	0.343310758752375
chr1:33794083	1	33794083	0.000813597305554	SNP	0.401028831357182
chr1:33794212	1	33794212	0.000873311727799	SNP	0.406292964753272
chr1:33794350	1	33794350	0.000764425289245	SNP	0.396068984190441
chr1:33794465	1	33794465	0.000787817650352	SNP	0.398748075482843
chr1:33794534	1	33794534	0.000370666356712	SNP	0.34387375359669
chr1:33794817	1	33794817	0.000364404267909	SNP	0.343066710641804
chr1:33794832	1	33794832	0.000558208589186	SNP	0.375771404108655
chr1:33794919	1	33794919	0.000558331648746	SNP	0.375771404108655
chr1:33794966	1	33794966	0.000608240871097	SNP	0.382118061342921
chr1:34122095	1	34122095	0.000779056049489	SNP	0.397446714157688
chr1:34392455	1	34392455	0.000665254155783	SNP	0.387117389511884
chr1:34726226	1	34726226	0.000446534989651	SNP	0.358050096641004
chr1:34770512	1	34770512	2.11150290031e-05	SNP	0.166686547597248
chr1:34953477	1	34953477	0.000763853784313	SNP	0.395979686254821
chr1:34963970	1	34963970	0.000755041907634	SNP	0.394585479623506
chr1:34966276	1	34966276	0.00024008946329	SNP	0.31180045691646
chr1:35298361	1	35298361	0.000944377632956	SNP	0.412495087157612
chr1:35440327	1	35440327	0.000875778694969	SNP	0.406396067046558
chr1:35440350	1	35440350	0.000922844137138	SNP	0.410644768205781
chr1:35440565	1	35440565	0.000470847905185	SNP	0.362464034216277
chr1:35440574	1	35440574	0.000418294077128	SNP	0.351850726437578
chr1:35440951	1	35440951	0.000536138007201	SNP	0.372337167119885
chr1:35442806	1	35442806	0.000626217604441	SNP	0.383634787485085
chr1:35442812	1	35442812	0.000659009988332	SNP	0.386880721562215
chr1:35442841	1	35442841	0.000531996714093	SNP	0.371575982809526
chr1:35442844	1	35442844	0.00081417069204	SNP	0.401028831357182
chr1:35442934	1	35442934	0.000947013587544	SNP	0.412746918055989
chr1:35442962	1	35442962	0.000973393236581	SNP	0.414616921525563
chr1:35443825	1	35443825	0.000324505627834	SNP	0.335577061414127
chr1:35443851	1	35443851	0.000724767643831	SNP	0.391464644297242
chr1:35443991	1	35443991	0.000594234599884	SNP	0.379366092062563
chr1:35444019	1	35444019	0.000588982709164	SNP	0.379347861954944
chr1:35445257	1	35445257	0.000537245082836	SNP	0.372522409085821
chr1:35445389	1	35445389	0.000453716196137	SNP	0.359462663002526
chr1:35446305	1	35446305	0.000395385091049	SNP	0.348224816128768
chr1:35446808	1	35446808	0.000726044003565	SNP	0.391517330538267
chr1:35447733	1	35447733	0.000773440214865	SNP	0.396951465741372
chr1:35447753	1	35447753	0.000905711769075	SNP	0.408936592825887
chr1:35447898	1	35447898	0.000563378544387	SNP	0.377305868824142
chr1:35456315	1	35456315	8.29086461919e-05	SNP	0.251801003044171
chr1:35479751	1	35479751	7.55442021458e-05	SNP	0.244013211564179
chr1:35488053	1	35488053	8.15024093784e-05	SNP	0.250635497150855
chr1:36084089	1	36084089	0.000724617487027	SNP	0.391464644297242
chr1:36084091	1	36084091	0.000141616279088	SNP	0.276158619555964
chr1:36084136	1	36084136	0.0001549147638	SNP	0.28451172159849
chr1:36084401	1	36084401	0.000693270770272	SNP	0.389816556198061
chr1:36084788	1	36084788	0.000928714534886	SNP	0.411212453841125
chr1:37174236	1	37174236	0.000851102099183	SNP	0.403702839386785
chr1:37444880	1	37444880	0.000183429352202	SNP	0.294516490188537
chr1:37445156	1	37445156	0.000913369913291	SNP	0.409636980234502
chr1:37445279	1	37445279	0.000801293159963	SNP	0.400561585166598
chr1:37445405	1	37445405	0.00095722755143	SNP	0.413952720796356
chr1:37445552	1	37445552	0.000903827484252	SNP	0.408725965254475
chr1:37445646	1	37445646	0.000766781791568	SNP	0.396492991173888
chr1:37446099	1	37446099	0.000829587371673	SNP	0.40121677274424
chr1:37446415	1	37446415	0.000953998098802	SNP	0.41346406851823
chr1:37446701	1	37446701	0.000411169078862	SNP	0.350594187882657
chr1:37447359	1	37447359	0.000603646182873	SNP	0.381550753880871
chr1:37449885	1	37449885	0.000999976006998	SNP	0.416296515116147
chr1:37450294	1	37450294	0.000396879506741	SNP	0.348224816128768
chr1:37450545	1	37450545	0.000404923196008	SNP	0.34977883520688
chr1:37583825	1	37583825	0.000969060011827	SNP	0.414432738728058
chr1:37596143	1	37596143	0.000498192993817	SNP	0.367000342937911
chr1:37597906	1	37597906	0.000522807404793	SNP	0.369940371612825
chr1:37606696	1	37606696	0.00018416252764	SNP	0.294966973252113
chr1:37606968	1	37606968	2.68751567222e-05	SNP	0.176002102047666
chr1:37607039	1	37607039	0.00013307638493	SNP	0.272200062613948
chr1:37886142	1	37886142	0.00080055655278	SNP	0.400531001714399
chr1:38202422	1	38202422	0.000190704132288	SNP	0.297793924129739
chr1:38476403	1	38476403	0.000182141047608	SNP	0.294353358538408
chr1:38476702	1	38476702	0.000170491427275	SNP	0.29110665449765
chr1:38477397	1	38477397	0.000164681084824	SNP	0.289150692120812
chr1:38586897	1	38586897	0.000442506802592	SNP	0.357625034618675
chr1:38804035	1	38804035	0.000713140242528	SNP	0.39101338686813
chr1:38917214	1	38917214	8.20632088047e-05	SNP	0.251652226121359
chr1:38979398	1	38979398	0.00072685742351	SNP	0.391517457278908
chr1:39001419	1	39001419	0.000228151677781	SNP	0.308606462140614
chr1:39044475	1	39044475	0.000859752863168	SNP	0.40480083910205
chr1:39044536	1	39044536	0.000743216227657	SNP	0.393206571056688
chr1:39045580	1	39045580	0.000774207448605	SNP	0.396956346047229
chr1:39045781	1	39045781	0.00099527107277	SNP	0.415868688104285
chr1:39053221	1	39053221	0.000642490932667	SNP	0.385173489910062
chr1:39053231	1	39053231	0.000453558314672	SNP	0.359462663002526
chr1:39053344	1	39053344	0.000840441513461	SNP	0.402021964838374
chr1:39053355	1	39053355	0.000915888485289	SNP	0.409995113634449
chr1:39078694	1	39078694	0.000554023252974	SNP	0.374607958762065
chr1:39090956	1	39090956	0.000980382330225	SNP	0.415145234825719
chr1:39102557	1	39102557	0.000692998825877	SNP	0.389765969228162
chr1:39102571	1	39102571	0.000789444994351	SNP	0.399021610521082
chr1:39103590	1	39103590	0.00040283682779	SNP	0.349529163667046
chr1:39103591	1	39103591	0.000405202784734	SNP	0.349798840869724
chr1:39103691	1	39103691	0.000371682571573	SNP	0.344065379986139
chr1:39104467	1	39104467	8.11598015937e-05	SNP	0.250192404791658
chr1:39114057	1	39114057	6.53211738911e-05	SNP	0.229114762342915
chr1:39114408	1	39114408	6.30946722883e-05	SNP	0.226237616203189
chr1:39114530	1	39114530	6.23419925446e-05	SNP	0.225611158073321
chr1:39114589	1	39114589	0.000565889338793	SNP	0.377612014843206
chr1:39114654	1	39114654	4.37579667499e-05	SNP	0.203983849898922
chr1:39114725	1	39114725	0.000124767819208	SNP	0.268844550673324
chr1:39114742	1	39114742	7.32268791022e-05	SNP	0.2428914168513
chr1:39114762	1	39114762	6.04426989986e-05	SNP	0.223217551059825
chr1:39114765	1	39114765	5.990358387e-05	SNP	0.22271101083299
chr1:39114903	1	39114903	6.8840412946e-05	SNP	0.236305912936828
chr1:39114991	1	39114991	7.52325986113e-05	SNP	0.244013211564179
chr1:39115040	1	39115040	6.24625113466e-05	SNP	0.225732186076536
chr1:39115158	1	39115158	7.29556114194e-05	SNP	0.24219134949703
chr1:39115277	1	39115277	0.000119939893865	SNP	0.267890275910673
chr1:39115327	1	39115327	9.68315275287e-05	SNP	0.262452221265881
chr1:39115385	1	39115385	0.000117429821482	SNP	0.267890275910673
chr1:39115613	1	39115613	0.000103697316273	SNP	0.265818691955578
chr1:39115617	1	39115617	9.42504543857e-05	SNP	0.261538947254721
chr1:39115619	1	39115619	9.51667618545e-05	SNP	0.262120666726805
chr1:39115737	1	39115737	8.5677838449e-05	SNP	0.253855209278746
chr1:39116569	1	39116569	0.000378912374139	SNP	0.344660881531312
chr1:39117083	1	39117083	0.000222056244788	SNP	0.307306994845909
chr1:39125980	1	39125980	0.000316808219869	SNP	0.33381498518871
chr1:39130584	1	39130584	0.000548899210295	SNP	0.373742307764332
chr1:39130600	1	39130600	0.000612218577299	SNP	0.382728891932809
chr1:39397022	1	39397022	0.000250313879078	SNP	0.315084387918371
chr1:39399255	1	39399255	0.000731585663611	SNP	0.392339062583561
chr1:39401135	1	39401135	0.000952604658861	SNP	0.413276034157989
chr1:39401451	1	39401451	0.000107756255874	SNP	0.266014689477752
chr1:39446848	1	39446848	1.1290080738e-05	SNP	0.140002575628564
chr1:39447198	1	39447198	0.000206065335401	SNP	0.302439479650227
chr1:39447729	1	39447729	0.00056761749134	SNP	0.378087940219464
chr1:39447736	1	39447736	0.00055224349359	SNP	0.374197078589708
chr1:39447739	1	39447739	0.000542251222459	SNP	0.373169787842174
chr1:39447751	1	39447751	0.00054564160609	SNP	0.373695682770175
chr1:39447779	1	39447779	0.000587016983831	SNP	0.379171431594612
chr1:39447797	1	39447797	0.000643034392384	SNP	0.385173489910062
chr1:39449001	1	39449001	0.000536672793726	SNP	0.372351516459875
chr1:39449104	1	39449104	0.000830008525834	SNP	0.40121677274424
chr1:39449179	1	39449179	0.000580581116919	SNP	0.378315181314724
chr1:39449246	1	39449246	0.000249055990978	SNP	0.314392179937166
chr1:39449247	1	39449247	0.000588850423611	SNP	0.379347861954944
chr1:39449436	1	39449436	0.000835712632339	SNP	0.401546629930222
chr1:39449439	1	39449439	0.000241359066854	SNP	0.312122171019483
chr1:39449440	1	39449440	0.000610842454578	SNP	0.382523532525174
chr1:39449449	1	39449449	0.000506807601084	SNP	0.368215929966075
chr1:39449476	1	39449476	0.000573959319233	SNP	0.378315181314724
chr1:39505234	1	39505234	0.000412507304195	SNP	0.350785842891834
chr1:39505735	1	39505735	0.000123051207245	SNP	0.268467681171824
chr1:39505778	1	39505778	5.96991561599e-05	SNP	0.222239655021887
chr1:39557682	1	39557682	0.000448635732486	SNP	0.358415752849317
chr1:39557689	1	39557689	0.000404093388842	SNP	0.34977883520688
chr1:39557709	1	39557709	0.00039076043921	SNP	0.346874638927347
chr1:39557825	1	39557825	0.000525819933285	SNP	0.370389315358218
chr1:39557895	1	39557895	0.000409470217242	SNP	0.350502563240461
chr1:39584055	1	39584055	4.48720972014e-05	SNP	0.203983849898922
chr1:39611656	1	39611656	0.000707655789681	SNP	0.390456529803593
chr1:39612078	1	39612078	0.000159854882933	SNP	0.287888082565901
chr1:40034582	1	40034582	0.000899594904042	SNP	0.408646514955429
chr1:40034863	1	40034863	0.000627714309019	SNP	0.383810576313558
chr1:40034989	1	40034989	0.000698497923145	SNP	0.389944995867673
chr1:40035159	1	40035159	0.000643358650794	SNP	0.385173489910062
chr1:40036777	1	40036777	0.000600978684659	SNP	0.380792799982822
chr1:40036867	1	40036867	0.000607335568093	SNP	0.382118061342921
chr1:40039379	1	40039379	4.86089430949e-05	SNP	0.209054876893322
chr1:40039539	1	40039539	0.000237657976487	SNP	0.311236140228413
chr1:40039668	1	40039668	0.000238319298552	SNP	0.311236140228413
chr1:40301215	1	40301215	0.000649011332155	SNP	0.386075281298449
chr1:40301291	1	40301291	0.000682925665406	SNP	0.388466283327826
chr1:40301298	1	40301298	0.000663539670176	SNP	0.387075840472599
chr1:40301380	1	40301380	0.000336691542776	SNP	0.33886842382455
chr1:40350960	1	40350960	0.000988458567417	SNP	0.415357547331201
chr1:40351032	1	40351032	0.000965920910498	SNP	0.414426959515152
chr1:40357056	1	40357056	0.000981023211463	SNP	0.415145234825719
chr1:40358643	1	40358643	0.000483104090285	SNP	0.364555636505812
chr1:40358704	1	40358704	0.000826366328267	SNP	0.401144608523739
chr1:40358917	1	40358917	0.000586383839022	SNP	0.379091515458759
chr1:40391162	1	40391162	0.000603905666443	SNP	0.381550753880871
chr1:40393901	1	40393901	0.000829289364154	SNP	0.40121677274424
chr1:40394077	1	40394077	0.000692842974898	SNP	0.389715138005854
chr1:40394482	1	40394482	0.000771146253486	SNP	0.396811617118123
chr1:40394543	1	40394543	0.000891026452073	SNP	0.408039494385586
chr1:40394550	1	40394550	0.000812957368512	SNP	0.401003971847167
chr1:40394642	1	40394642	0.000815962141257	SNP	0.401028831357182
chr1:40395200	1	40395200	0.00062068311814	SNP	0.383602821412046
chr1:40395363	1	40395363	0.000645422158388	SNP	0.385469521362392
chr1:40395397	1	40395397	0.000467895701774	SNP	0.362256257575464
chr1:40395453	1	40395453	0.000683574234624	SNP	0.388466283327826
chr1:40395550	1	40395550	0.000487928056414	SNP	0.365476660612105
chr1:41343781	1	41343781	0.000880801619755	SNP	0.406823930376786
chr1:41343810	1	41343810	0.000831971623276	SNP	0.40121677274424
chr1:41343854	1	41343854	0.000858786551683	SNP	0.404726927001581
chr1:41343892	1	41343892	0.000913388802269	SNP	0.409636980234502
chr1:41343905	1	41343905	0.00091999357464	SNP	0.410158025221666
chr1:41343952	1	41343952	0.000834497724989	SNP	0.401221989910771
chr1:41343957	1	41343957	0.000960634489918	SNP	0.414155527162904
chr1:41343965	1	41343965	0.00086514137139	SNP	0.405187385397616
chr1:41344127	1	41344127	0.000716517446664	SNP	0.39101338686813
chr1:41344133	1	41344133	0.000640244490367	SNP	0.385015856194039
chr1:41344207	1	41344207	0.000691272251567	SNP	0.389494156839304
chr1:41454045	1	41454045	0.000798414846334	SNP	0.400198264395667
chr1:41455974	1	41455974	0.000555450098818	SNP	0.375019354564219
chr1:41455978	1	41455978	0.000533339904506	SNP	0.372157135257669
chr1:41455990	1	41455990	0.000495009059434	SNP	0.365825934349547
chr1:41455998	1	41455998	0.000559816459037	SNP	0.37655783034117
chr1:41456013	1	41456013	0.00055558879396	SNP	0.375042183657402
chr1:41507849	1	41507849	7.46321636764e-05	SNP	0.24350654846371
chr1:41508169	1	41508169	0.000322950115183	SNP	0.335577061414127
chr1:41508304	1	41508304	0.000560727984786	SNP	0.376702692774116
chr1:41530594	1	41530594	0.000685237609633	SNP	0.388644754633836
chr1:41536782	1	41536782	0.000384048563151	SNP	0.345591755568134
chr1:41540467	1	41540467	0.000266703100201	SNP	0.321287201180146
chr1:41544538	1	41544538	0.000352522802905	SNP	0.341375909106842
chr1:41547012	1	41547012	0.000439584188825	SNP	0.357240616781104
chr1:41778105	1	41778105	0.000122965858275	SNP	0.26839821465391
chr1:41886553	1	41886553	9.06242439944e-06	SNP	0.128612597288185
chr1:41914325	1	41914325	0.000455781653461	SNP	0.359889049435072
chr1:41914329	1	41914329	0.000491494471644	SNP	0.365476660612105
chr1:41950822	1	41950822	0.000890250224041	SNP	0.408038518360538
chr1:41983945	1	41983945	0.000547267223893	SNP	0.373695682770175
chr1:41983986	1	41983986	0.000112399148113	SNP	0.267349415540525
chr1:41983998	1	41983998	0.000153937118207	SNP	0.284259802038584
chr1:41985452	1	41985452	0.000448512679768	SNP	0.358415752849317
chr1:41985978	1	41985978	0.000547062841171	SNP	0.373695682770175
chr1:41992573	1	41992573	0.000281391925087	SNP	0.325376653886932
chr1:42073416	1	42073416	0.000176081112353	SNP	0.292141868804129
chr1:42171045	1	42171045	0.000935532133967	SNP	0.411993857834221
chr1:42171074	1	42171074	0.000865829986265	SNP	0.405205894327408
chr1:42224666	1	42224666	0.000262593070787	SNP	0.320177372251253
chr1:42224725	1	42224725	4.32496890605e-05	SNP	0.203983849898922
chr1:42409015	1	42409015	0.0005224289065	SNP	0.369940371612825
chr1:42409030	1	42409030	0.000521958152903	SNP	0.369940371612825
chr1:42414728	1	42414728	0.000427174148451	SNP	0.35441516288962
chr1:42475138	1	42475138	0.000813543320552	SNP	0.401028831357182
chr1:42610027	1	42610027	8.97509835291e-05	SNP	0.257555995075015
chr1:42611033	1	42611033	9.55180196328e-05	SNP	0.262300914828408
chr1:42934638	1	42934638	0.000949963151271	SNP	0.412866624620014
chr1:42935061	1	42935061	0.000770201663336	SNP	0.396781563517654
chr1:42935684	1	42935684	0.000957927167568	SNP	0.413984573448301
chr1:42935762	1	42935762	0.000988532325136	SNP	0.415359217942294
chr1:42936201	1	42936201	0.000975688047603	SNP	0.414919081090944
chr1:42937535	1	42937535	0.000177760662651	SNP	0.292811502707477
chr1:43163913	1	43163913	9.27525857188e-05	SNP	0.260294847977894
chr1:43581792	1	43581792	0.000184951913531	SNP	0.295442425293945
chr1:43583031	1	43583031	0.000154459494964	SNP	0.284461485435035
chr1:43583891	1	43583891	0.000147806872438	SNP	0.279350233031695
chr1:43640479	1	43640479	0.000918865758299	SNP	0.410118975052221
chr1:43641111	1	43641111	0.000775045858392	SNP	0.397027586118074
chr1:43641240	1	43641240	0.000771492194912	SNP	0.396811617118123
chr1:43641296	1	43641296	0.00080063854994	SNP	0.400531001714399
chr1:43641430	1	43641430	0.000783139556189	SNP	0.397954463609395
chr1:43641437	1	43641437	0.000790434017218	SNP	0.399021610521082
chr1:43641796	1	43641796	0.000771515169857	SNP	0.396811617118123
chr1:43641797	1	43641797	0.000709606890514	SNP	0.390666750990723
chr1:43641978	1	43641978	0.000883398198988	SNP	0.40705901372671
chr1:43645230	1	43645230	0.000669292831774	SNP	0.387317037437611
chr1:43652838	1	43652838	0.000687112087793	SNP	0.38891726817314
chr1:43693656	1	43693656	0.000110420251149	SNP	0.267128797587812
chr1:43925453	1	43925453	0.000847082110099	SNP	0.403136921545482
chr1:43926199	1	43926199	3.6227861404e-05	SNP	0.196211844476579
chr1:43926251	1	43926251	1.72292474588e-05	SNP	0.157214248776744
chr1:43926348	1	43926348	3.03799431989e-05	SNP	0.182989843680759
chr1:43926997	1	43926997	1.88974365472e-05	SNP	0.160459215208238
chr1:43927929	1	43927929	2.02514681241e-05	SNP	0.165407440353692
chr1:43927933	1	43927933	1.7548397148e-05	SNP	0.157680185622485
chr1:43928038	1	43928038	2.19826074042e-05	SNP	0.169487213099136
chr1:43928118	1	43928118	1.93000140187e-05	SNP	0.161964824894332
chr1:43928185	1	43928185	0.000651515249371	SNP	0.386329266125751
chr1:43928806	1	43928806	1.68669748879e-05	SNP	0.157214248776744
chr1:43928960	1	43928960	1.61540935684e-05	SNP	0.157214248776744
chr1:43928989	1	43928989	1.78064150018e-05	SNP	0.157680185622485
chr1:43929019	1	43929019	1.79582046137e-05	SNP	0.157680185622485
chr1:43929033	1	43929033	1.80551477727e-05	SNP	0.157680185622485
chr1:43929237	1	43929237	1.90488147582e-05	SNP	0.160599235141507
chr1:43929285	1	43929285	5.93989706595e-06	SNP	0.112597691376239
chr1:43929314	1	43929314	1.64306767018e-05	SNP	0.157214248776744
chr1:43929323	1	43929323	1.67538634851e-05	SNP	0.157214248776744
chr1:43929408	1	43929408	1.80338259691e-05	SNP	0.157680185622485
chr1:43929431	1	43929431	1.7677465099e-05	SNP	0.157680185622485
chr1:43929485	1	43929485	1.67931162052e-05	SNP	0.157214248776744
chr1:43929486	1	43929486	1.73733547052e-05	SNP	0.157214248776744
chr1:43929702	1	43929702	1.77554198366e-05	SNP	0.157680185622485
chr1:43929705	1	43929705	1.88974014526e-05	SNP	0.160459215208238
chr1:43929713	1	43929713	1.79091788457e-05	SNP	0.157680185622485
chr1:43929888	1	43929888	1.71188812558e-05	SNP	0.157214248776744
chr1:43929904	1	43929904	1.80255950066e-05	SNP	0.157680185622485
chr1:43930081	1	43930081	1.70604842124e-05	SNP	0.157214248776744
chr1:43930195	1	43930195	1.83819184881e-05	SNP	0.159058880136267
chr1:43930226	1	43930226	1.68972732536e-05	SNP	0.157214248776744
chr1:43930238	1	43930238	1.48917140352e-05	SNP	0.155597060959697
chr1:43930281	1	43930281	1.74495629001e-05	SNP	0.157369596860307
chr1:43930307	1	43930307	1.62942379047e-05	SNP	0.157214248776744
chr1:43930382	1	43930382	0.000121781732494	SNP	0.267975502430643
chr1:43930449	1	43930449	1.59420842613e-05	SNP	0.157214248776744
chr1:43930486	1	43930486	1.63674186596e-05	SNP	0.157214248776744
chr1:43930707	1	43930707	1.69731709601e-05	SNP	0.157214248776744
chr1:43930723	1	43930723	1.709600038e-05	SNP	0.157214248776744
chr1:43930980	1	43930980	1.82612958315e-05	SNP	0.158448339236443
chr1:43931000	1	43931000	2.0971511208e-05	SNP	0.16646004213768
chr1:43931037	1	43931037	2.21411215788e-05	SNP	0.16983144727169
chr1:43931577	1	43931577	2.08124017651e-05	SNP	0.16646004213768
chr1:43931692	1	43931692	1.42154891912e-05	SNP	0.154438326519304
chr1:43931802	1	43931802	1.68260561136e-05	SNP	0.157214248776744
chr1:43931819	1	43931819	1.74256674264e-05	SNP	0.157369596860307
chr1:43931883	1	43931883	1.6068030552e-05	SNP	0.157214248776744
chr1:43932673	1	43932673	3.86797997379e-05	SNP	0.199908427432879
chr1:43933110	1	43933110	0.000515718304454	SNP	0.368870197477778
chr1:43933127	1	43933127	0.0005193702291	SNP	0.369515857140513
chr1:43933169	1	43933169	0.000632580997876	SNP	0.384296163588544
chr1:43933172	1	43933172	0.000671491462607	SNP	0.387317037437611
chr1:43933173	1	43933173	0.000874474960916	SNP	0.406292964753272
chr1:43933174	1	43933174	0.000554871581	SNP	0.37478659665265
chr1:43933181	1	43933181	0.000582232610005	SNP	0.378315181314724
chr1:43933212	1	43933212	0.000667872652178	SNP	0.387120100455938
chr1:43935156	1	43935156	0.000714888412811	SNP	0.39101338686813
chr1:43936202	1	43936202	0.000925988476637	SNP	0.41098373515863
chr1:43964630	1	43964630	0.000164977207041	SNP	0.289244016467187
chr1:43964640	1	43964640	0.000158467645721	SNP	0.287221980561336
chr1:43980000	1	43980000	0.000183279166577	SNP	0.294516490188537
chr1:43980026	1	43980026	0.000352131952637	SNP	0.341375909106842
chr1:43980054	1	43980054	0.000228191995159	SNP	0.308606462140614
chr1:43980059	1	43980059	0.000391882017432	SNP	0.346914569688736
chr1:43980140	1	43980140	0.000251589170919	SNP	0.315665761370868
chr1:43980378	1	43980378	0.000125666453835	SNP	0.26899477691155
chr1:43980589	1	43980589	0.00017246167007	SNP	0.29110665449765
chr1:43981089	1	43981089	0.000224298344012	SNP	0.307763232426684
chr1:43981143	1	43981143	0.000364053759895	SNP	0.343066710641804
chr1:43981162	1	43981162	0.000325374053917	SNP	0.335577061414127
chr1:43981178	1	43981178	0.000401623525019	SNP	0.349394708324997
chr1:43981192	1	43981192	0.000380778674606	SNP	0.345132467763179
chr1:43981376	1	43981376	0.000412361930846	SNP	0.350785842891834
chr1:43983635	1	43983635	0.000258872826792	SNP	0.31834054493663
chr1:43990933	1	43990933	0.000680314543482	SNP	0.388095974444285
chr1:44039366	1	44039366	0.000611716364318	SNP	0.382707670506525
chr1:44040997	1	44040997	0.000743252161219	SNP	0.393206571056688
chr1:44041389	1	44041389	0.000764656289457	SNP	0.396090694011361
chr1:44041402	1	44041402	0.000803998895286	SNP	0.401003971847167
chr1:44041419	1	44041419	0.000366095195593	SNP	0.343066710641804
chr1:44041433	1	44041433	0.00071509287631	SNP	0.39101338686813
chr1:44041479	1	44041479	0.000716169524119	SNP	0.39101338686813
chr1:44041484	1	44041484	0.000732356503524	SNP	0.392356803570803
chr1:44041498	1	44041498	0.000693374564524	SNP	0.389816556198061
chr1:44041568	1	44041568	0.000737326346511	SNP	0.392970243544351
chr1:44041671	1	44041671	0.000679484552753	SNP	0.387951378740074
chr1:44041677	1	44041677	0.000629517394439	SNP	0.38415385763004
chr1:44041683	1	44041683	0.000596781096337	SNP	0.380068643844285
chr1:44041686	1	44041686	0.00057126700216	SNP	0.378202892400502
chr1:44041711	1	44041711	0.000528857378185	SNP	0.370679530224667
chr1:44041765	1	44041765	0.000700612332717	SNP	0.39017563312857
chr1:44041769	1	44041769	0.000673154453075	SNP	0.387401971090183
chr1:44041775	1	44041775	0.000758639642908	SNP	0.394987071011933
chr1:44041876	1	44041876	0.000796367131111	SNP	0.399871678400995
chr1:44041906	1	44041906	0.000922062035125	SNP	0.410434621729459
chr1:44041907	1	44041907	0.000775036097752	SNP	0.397027586118074
chr1:44041914	1	44041914	0.000727091589581	SNP	0.391517457278908
chr1:44041955	1	44041955	0.000952904402367	SNP	0.413292125855666
chr1:44042550	1	44042550	0.000980926281117	SNP	0.415145234825719
chr1:44042669	1	44042669	0.000746114140637	SNP	0.393794735021236
chr1:44042854	1	44042854	0.000711359321265	SNP	0.390900472296908
chr1:44042970	1	44042970	0.000655972096219	SNP	0.386713233913648
chr1:44043036	1	44043036	0.000748723448793	SNP	0.394038851872087
chr1:44043053	1	44043053	0.000762295863751	SNP	0.39565448597538
chr1:44043076	1	44043076	0.000726599680494	SNP	0.391517457278908
chr1:44043163	1	44043163	0.000710502970163	SNP	0.390701592879642
chr1:44043365	1	44043365	0.000128250947286	SNP	0.269437734192461
chr1:44043376	1	44043376	0.00074950887518	SNP	0.394185122597044
chr1:44043379	1	44043379	0.000843721619665	SNP	0.402574533872519
chr1:44043384	1	44043384	0.00089420970774	SNP	0.408260826581822
chr1:44043447	1	44043447	0.000965960703206	SNP	0.414426959515152
chr1:44043504	1	44043504	0.000567286394186	SNP	0.37799429811603
chr1:44043524	1	44043524	0.000674631829586	SNP	0.38780809809833
chr1:44043578	1	44043578	0.000655188549856	SNP	0.386713233913648
chr1:44043629	1	44043629	0.000823014277919	SNP	0.401061820429706
chr1:44043636	1	44043636	0.000766957616314	SNP	0.396492991173888
chr1:44043723	1	44043723	0.000713220526935	SNP	0.39101338686813
chr1:44043897	1	44043897	0.000882667513952	SNP	0.4070254260276
chr1:44043910	1	44043910	0.000828645290313	SNP	0.40121677274424
chr1:44043924	1	44043924	0.000826226980889	SNP	0.401144608523739
chr1:44043940	1	44043940	0.000903687993107	SNP	0.408725965254475
chr1:44043954	1	44043954	0.000742018974736	SNP	0.393040892372478
chr1:44044224	1	44044224	0.000818684826456	SNP	0.401061820429706
chr1:44044333	1	44044333	0.000952356220712	SNP	0.413227142010653
chr1:44044340	1	44044340	0.000670330651375	SNP	0.387317037437611
chr1:44044346	1	44044346	0.000637040747157	SNP	0.384724003547276
chr1:44044387	1	44044387	0.000531629277744	SNP	0.37153118646654
chr1:44047489	1	44047489	7.56392249942e-05	SNP	0.244013211564179
chr1:44047635	1	44047635	0.000730012061052	SNP	0.391848209959417
chr1:44047656	1	44047656	0.000793295078967	SNP	0.3994280986708
chr1:44048050	1	44048050	0.000809531625083	SNP	0.401003971847167
chr1:44048070	1	44048070	0.000748382713498	SNP	0.394030303509259
chr1:44048087	1	44048087	0.000788460642292	SNP	0.398790964050435
chr1:44048143	1	44048143	5.54223937701e-05	SNP	0.21512879150885
chr1:44048145	1	44048145	5.55472029423e-05	SNP	0.215145426380159
chr1:44048152	1	44048152	0.000855166025178	SNP	0.404140599937072
chr1:44048265	1	44048265	4.81823680623e-05	SNP	0.208322896713102
chr1:44048300	1	44048300	0.000722016101409	SNP	0.391147372145331
chr1:44048313	1	44048313	0.000736285261707	SNP	0.392841912628818
chr1:44048346	1	44048346	0.000672886361059	SNP	0.387401971090183
chr1:44048356	1	44048356	0.000747189312131	SNP	0.393917642195916
chr1:44048364	1	44048364	0.000705160872097	SNP	0.390445082218422
chr1:44048365	1	44048365	0.000671175269637	SNP	0.387317037437611
chr1:44048422	1	44048422	0.000790421792873	SNP	0.399021610521082
chr1:44048428	1	44048428	0.000754426920721	SNP	0.394555846066763
chr1:44048626	1	44048626	0.000958965572018	SNP	0.414155527162904
chr1:44048633	1	44048633	0.000790691050059	SNP	0.399021610521082
chr1:44048658	1	44048658	0.000667445131608	SNP	0.387120100455938
chr1:44048669	1	44048669	0.000693808558002	SNP	0.389816556198061
chr1:44048756	1	44048756	0.000750592282343	SNP	0.394394699406466
chr1:44048853	1	44048853	0.000807977093084	SNP	0.401003971847167
chr1:44048920	1	44048920	0.000777503423841	SNP	0.39717513276803
chr1:44048970	1	44048970	0.000612009149974	SNP	0.382728891932809
chr1:44048993	1	44048993	0.000637860345525	SNP	0.384801173984547
chr1:44049073	1	44049073	0.000732690079511	SNP	0.392356803570803
chr1:44049213	1	44049213	0.000769593379664	SNP	0.396781563517654
chr1:44049230	1	44049230	0.000773513224333	SNP	0.396951465741372
chr1:44049278	1	44049278	0.000820976186953	SNP	0.401061820429706
chr1:44049291	1	44049291	0.000701069953073	SNP	0.39017563312857
chr1:44049300	1	44049300	0.000716732444296	SNP	0.39101338686813
chr1:44050099	1	44050099	0.000688986868102	SNP	0.389317505572717
chr1:44050197	1	44050197	0.000839550301093	SNP	0.401895262663279
chr1:44050199	1	44050199	0.000718822010752	SNP	0.39101338686813
chr1:44050345	1	44050345	0.000790363783536	SNP	0.399021610521082
chr1:44050347	1	44050347	0.000726165363952	SNP	0.391517330538267
chr1:44050420	1	44050420	0.000789514412955	SNP	0.399021610521082
chr1:44050427	1	44050427	0.000767530700133	SNP	0.396571538892014
chr1:44051004	1	44051004	0.000739843708012	SNP	0.393040892372478
chr1:44051434	1	44051434	0.000784312999247	SNP	0.398125264685226
chr1:44051790	1	44051790	0.000654592098367	SNP	0.386659767094276
chr1:44052927	1	44052927	0.000717797989336	SNP	0.39101338686813
chr1:44052960	1	44052960	0.00069960780088	SNP	0.39017563312857
chr1:44053213	1	44053213	0.000767023502538	SNP	0.396492991173888
chr1:44055219	1	44055219	0.000641360748683	SNP	0.385173489910062
chr1:44065028	1	44065028	0.000742503063096	SNP	0.393040892372478
chr1:44078480	1	44078480	0.000629263744072	SNP	0.38415385763004
chr1:44078482	1	44078482	0.000809207262298	SNP	0.401003971847167
chr1:44081327	1	44081327	0.000535262416427	SNP	0.372312232579418
chr1:44081328	1	44081328	0.000977845404677	SNP	0.415145234825719
chr1:44095076	1	44095076	0.000666305179189	SNP	0.387120100455938
chr1:44152051	1	44152051	0.000181346114184	SNP	0.294180853408234
chr1:44245063	1	44245063	0.000578167535737	SNP	0.378315181314724
chr1:44285141	1	44285141	0.000761616104173	SNP	0.395532260870377
chr1:44597929	1	44597929	0.000760580960839	SNP	0.395270823178037
chr1:44598398	1	44598398	0.000906205307342	SNP	0.409015972794983
chr1:44598549	1	44598549	0.000929676920483	SNP	0.41148552678056
chr1:44598555	1	44598555	0.000737691493459	SNP	0.392970243544351
chr1:44598619	1	44598619	0.000821118429966	SNP	0.401061820429706
chr1:44598726	1	44598726	0.000671830536529	SNP	0.387317037437611
chr1:44598872	1	44598872	0.000892852106559	SNP	0.40810690471124
chr1:44602282	1	44602282	0.000597819203565	SNP	0.380248085356927
chr1:45145315	1	45145315	0.00064653468394	SNP	0.385588718113338
chr1:45147830	1	45147830	0.000911329061429	SNP	0.409486210544436
chr1:45147872	1	45147872	0.000861402182885	SNP	0.40480083910205
chr1:45147894	1	45147894	0.000983857846821	SNP	0.415145234825719
chr1:45148014	1	45148014	0.000881312904593	SNP	0.406933773896201
chr1:45150140	1	45150140	0.000887945076854	SNP	0.407681022136406
chr1:45150547	1	45150547	0.000942328181256	SNP	0.412394317817977
chr1:45405380	1	45405380	0.000803744950124	SNP	0.401003971847167
chr1:45560710	1	45560710	0.000227471084187	SNP	0.308606462140614
chr1:45564787	1	45564787	0.000141752170205	SNP	0.276158619555964
chr1:45564846	1	45564846	0.000220615435787	SNP	0.306898803220051
chr1:45565095	1	45565095	0.00037455855377	SNP	0.344065379986139
chr1:45565443	1	45565443	0.000222990780372	SNP	0.307377390439317
chr1:45565462	1	45565462	0.000356600192689	SNP	0.341961430916422
chr1:45565482	1	45565482	0.000255377373977	SNP	0.316941931487544
chr1:45565596	1	45565596	0.00025872244874	SNP	0.31834054493663
chr1:45565715	1	45565715	0.00022900903402	SNP	0.308606462140614
chr1:45565727	1	45565727	0.000393500486138	SNP	0.347743750376564
chr1:45565752	1	45565752	0.000319589240936	SNP	0.33455344788976
chr1:45565763	1	45565763	0.000284336266578	SNP	0.326095731477348
chr1:45565941	1	45565941	0.000286668928805	SNP	0.326960585233319
chr1:45565944	1	45565944	0.000279819620823	SNP	0.325025024602653
chr1:45565972	1	45565972	0.000318413815238	SNP	0.334268481893619
chr1:45566313	1	45566313	0.000310564943106	SNP	0.333725720347818
chr1:45566414	1	45566414	0.000264299041887	SNP	0.320466599344948
chr1:45566416	1	45566416	0.000284132540433	SNP	0.326095731477348
chr1:45566470	1	45566470	0.0002816462921	SNP	0.325376653886932
chr1:45566482	1	45566482	0.000413166883661	SNP	0.350848993860915
chr1:45566486	1	45566486	0.000328638821318	SNP	0.336167613795472
chr1:45566568	1	45566568	0.000961046758753	SNP	0.414164918882499
chr1:45566584	1	45566584	0.000414691297967	SNP	0.351051265934247
chr1:45566586	1	45566586	0.000886589377852	SNP	0.407541445803701
chr1:45566594	1	45566594	0.000376128012988	SNP	0.344435696968669
chr1:45566613	1	45566613	0.000877578048533	SNP	0.406655439225051
chr1:45566646	1	45566646	0.00081862758928	SNP	0.401061820429706
chr1:45566662	1	45566662	0.000913251765857	SNP	0.409636980234502
chr1:45566687	1	45566687	0.000367644299649	SNP	0.343066710641804
chr1:45566792	1	45566792	0.000774559406802	SNP	0.396970328975338
chr1:45566899	1	45566899	0.000812599220169	SNP	0.401003971847167
chr1:45566975	1	45566975	0.000788028583173	SNP	0.39876858994988
chr1:45566977	1	45566977	0.000376275592124	SNP	0.344435696968669
chr1:45567000	1	45567000	0.000851782861212	SNP	0.403809066821902
chr1:45567016	1	45567016	0.000937995546363	SNP	0.412079014595679
chr1:45567028	1	45567028	0.000941971275832	SNP	0.412394317817977
chr1:45567090	1	45567090	0.000770469942313	SNP	0.396781563517654
chr1:45567118	1	45567118	0.000825050835183	SNP	0.401061820429706
chr1:45567133	1	45567133	0.000356275740689	SNP	0.341961430916422
chr1:45795135	1	45795135	0.000241637224247	SNP	0.31238829613812
chr1:46164901	1	46164901	0.000640616955844	SNP	0.385126134558325
chr1:46176245	1	46176245	0.000514176229664	SNP	0.368870197477778
chr1:46176676	1	46176676	0.000864698173146	SNP	0.40509688254307
chr1:46176743	1	46176743	0.000777743474727	SNP	0.397263664874162
chr1:46176926	1	46176926	0.00077836716645	SNP	0.397388437151392
chr1:46177096	1	46177096	0.000678916271608	SNP	0.387914161021625
chr1:46182824	1	46182824	0.000920916493219	SNP	0.410349220452256
chr1:46182990	1	46182990	9.77352874609e-05	SNP	0.262557499851805
chr1:46183396	1	46183396	0.000366066359163	SNP	0.343066710641804
chr1:46183411	1	46183411	0.000333668382207	SNP	0.338124702556099
chr1:46183423	1	46183423	0.000360724075204	SNP	0.342602772854458
chr1:46184427	1	46184427	5.86861526572e-05	SNP	0.220665754411771
chr1:46184736	1	46184736	1.27741749016e-05	SNP	0.14845253818128
chr1:46184802	1	46184802	0.000496570949231	SNP	0.366394939523724
chr1:46185241	1	46185241	0.000551473333727	SNP	0.374087159876051
chr1:46185887	1	46185887	0.000551424458718	SNP	0.374087159876051
chr1:46192106	1	46192106	0.000647905924908	SNP	0.385727474806974
chr1:46197199	1	46197199	0.000285859158237	SNP	0.32658377321442
chr1:46197247	1	46197247	0.000118463505526	SNP	0.267890275910673
chr1:46197249	1	46197249	0.000383898023911	SNP	0.345591755568134
chr1:46197266	1	46197266	0.00013388175778	SNP	0.272699331766542
chr1:46197279	1	46197279	0.000139989119828	SNP	0.275287794919478
chr1:46197322	1	46197322	0.000263945486848	SNP	0.320354423973262
chr1:46197435	1	46197435	0.000131848372975	SNP	0.271626422788919
chr1:46197512	1	46197512	9.61215010262e-05	SNP	0.262300914828408
chr1:46197545	1	46197545	0.000100787849522	SNP	0.263596137192675
chr1:46197561	1	46197561	5.4834753864e-05	SNP	0.215117401294815
chr1:46197719	1	46197719	0.000313111302486	SNP	0.333725720347818
chr1:46197816	1	46197816	0.000160753935725	SNP	0.288293318504961
chr1:46198495	1	46198495	0.000991253827604	SNP	0.415484796821125
chr1:46287967	1	46287967	0.000960528937931	SNP	0.414155527162904
chr1:46474963	1	46474963	0.000792018348264	SNP	0.399143249277442
chr1:46475115	1	46475115	0.000919679584821	SNP	0.410118975052221
chr1:46482294	1	46482294	0.000227528466496	SNP	0.308606462140614
chr1:46482378	1	46482378	1.03215050182e-05	SNP	0.133864758988136
chr1:46487837	1	46487837	0.000691939329304	SNP	0.38961185106787
chr1:46487990	1	46487990	0.000504128536437	SNP	0.367756276875583
chr1:46488113	1	46488113	0.00055185902541	SNP	0.374145361496203
chr1:46488119	1	46488119	0.00080629915474	SNP	0.401003971847167
chr1:46488152	1	46488152	0.000884967011976	SNP	0.40738743990959
chr1:46488238	1	46488238	0.000891586621797	SNP	0.408039494385586
chr1:46488267	1	46488267	0.00068693490619	SNP	0.38891726817314
chr1:46489027	1	46489027	0.000808354504642	SNP	0.401003971847167
chr1:46489099	1	46489099	0.000830464692611	SNP	0.40121677274424
chr1:46489252	1	46489252	0.000581490025646	SNP	0.378315181314724
chr1:46489262	1	46489262	0.000880443949863	SNP	0.406788998671764
chr1:46489377	1	46489377	0.000538858420438	SNP	0.372613786729968
chr1:46489542	1	46489542	0.000573852600746	SNP	0.378315181314724
chr1:46489552	1	46489552	0.000500372085338	SNP	0.367196799422513
chr1:46489635	1	46489635	0.000484534362553	SNP	0.364674719990852
chr1:46489640	1	46489640	0.000500353396096	SNP	0.367196799422513
chr1:46489641	1	46489641	0.000554621605443	SNP	0.374745499333641
chr1:46490173	1	46490173	0.00051178644327	SNP	0.36877354898515
chr1:46490177	1	46490177	0.000553656213076	SNP	0.374562755140246
chr1:46490184	1	46490184	0.000490837124417	SNP	0.365476660612105
chr1:46490200	1	46490200	0.000470777136695	SNP	0.362464034216277
chr1:46490229	1	46490229	0.000523583555917	SNP	0.369940371612825
chr1:46490230	1	46490230	0.000502830361062	SNP	0.367722193171488
chr1:46490254	1	46490254	0.000453670179146	SNP	0.359462663002526
chr1:46490267	1	46490267	0.000448679772225	SNP	0.358415752849317
chr1:46490298	1	46490298	0.000522208101745	SNP	0.369940371612825
chr1:46490347	1	46490347	0.000530740347864	SNP	0.371395760163293
chr1:46490366	1	46490366	0.000545910192649	SNP	0.373695682770175
chr1:46490438	1	46490438	0.00058250074904	SNP	0.378315181314724
chr1:46490740	1	46490740	0.00054480582847	SNP	0.373639060955731
chr1:46491072	1	46491072	0.000579399790296	SNP	0.378315181314724
chr1:46491104	1	46491104	0.000560092904086	SNP	0.376580854201647
chr1:46491116	1	46491116	0.000601111420198	SNP	0.380836363642904
chr1:46491117	1	46491117	0.000448340659938	SNP	0.358397893459117
chr1:46491262	1	46491262	0.000387064954979	SNP	0.346032578281643
chr1:46491292	1	46491292	0.000263612951283	SNP	0.320198634253284
chr1:46491329	1	46491329	0.000704828088112	SNP	0.390442596125505
chr1:46491372	1	46491372	0.000555723373833	SNP	0.375049550740928
chr1:46491375	1	46491375	0.000617223556679	SNP	0.383133895763543
chr1:46491429	1	46491429	0.000595779623799	SNP	0.379807280235199
chr1:46491474	1	46491474	0.000990298443803	SNP	0.415484796821125
chr1:46491487	1	46491487	0.000550006742405	SNP	0.373850046553874
chr1:46491650	1	46491650	0.000499213210787	SNP	0.367148500706504
chr1:46491682	1	46491682	0.000579873177088	SNP	0.378315181314724
chr1:46491880	1	46491880	0.000599605031848	SNP	0.380559174310777
chr1:46491887	1	46491887	0.000304696591639	SNP	0.332388708441774
chr1:46492373	1	46492373	0.000232228577767	SNP	0.309585672493475
chr1:46492450	1	46492450	0.000595770341223	SNP	0.379807280235199
chr1:46492510	1	46492510	0.000534715007385	SNP	0.37227906398599
chr1:46492543	1	46492543	0.000493272720997	SNP	0.365535539530432
chr1:46492580	1	46492580	0.00041272601605	SNP	0.35084876658032
chr1:46492618	1	46492618	0.000562491010319	SNP	0.377131629201954
chr1:46492838	1	46492838	0.000435780270053	SNP	0.357133730833231
chr1:46492930	1	46492930	0.000495219217414	SNP	0.365847699524914
chr1:46493088	1	46493088	0.000289607079067	SNP	0.328062829098014
chr1:46493141	1	46493141	0.000569404937428	SNP	0.378202892400502
chr1:46493253	1	46493253	0.000274267471434	SNP	0.323280229304589
chr1:46493618	1	46493618	0.000541453573182	SNP	0.372973034611284
chr1:46493670	1	46493670	0.000319109043902	SNP	0.334325564211489
chr1:46493727	1	46493727	0.000779058434524	SNP	0.397446714157688
chr1:46493945	1	46493945	0.000582371472049	SNP	0.378315181314724
chr1:46493957	1	46493957	0.000513574294955	SNP	0.368841932091508
chr1:46494202	1	46494202	0.000544324291835	SNP	0.373639060955731
chr1:46494260	1	46494260	0.000579875857956	SNP	0.378315181314724
chr1:46494294	1	46494294	0.000560088763276	SNP	0.376580854201647
chr1:46494335	1	46494335	0.000597151698022	SNP	0.380138818868639
chr1:46494336	1	46494336	0.000547434145294	SNP	0.373695682770175
chr1:46494387	1	46494387	0.000584402535634	SNP	0.378468327221686
chr1:46494548	1	46494548	0.000575288516552	SNP	0.378315181314724
chr1:46494718	1	46494718	0.000609966642657	SNP	0.382376621294236
chr1:46494751	1	46494751	0.000512372023879	SNP	0.368808351967347
chr1:46494802	1	46494802	0.000523207480724	SNP	0.369940371612825
chr1:46494822	1	46494822	0.000577971958232	SNP	0.378315181314724
chr1:46494843	1	46494843	0.000523650644891	SNP	0.369940371612825
chr1:46494891	1	46494891	0.000548288187131	SNP	0.373695682770175
chr1:46495077	1	46495077	0.000605728614013	SNP	0.381972695019271
chr1:46495174	1	46495174	0.000527274685877	SNP	0.370582582883511
chr1:46495212	1	46495212	0.000536589557767	SNP	0.372337167119885
chr1:46495258	1	46495258	0.000509795067885	SNP	0.368624106990811
chr1:46495334	1	46495334	0.000585299590397	SNP	0.378708720112435
chr1:46495651	1	46495651	0.000545929404939	SNP	0.373695682770175
chr1:46495657	1	46495657	0.000518879742577	SNP	0.369437225157571
chr1:46495673	1	46495673	0.000508802373705	SNP	0.368264567463231
chr1:46495685	1	46495685	0.000565380819913	SNP	0.377603844816058
chr1:46495821	1	46495821	0.000587529708833	SNP	0.379171431594612
chr1:46495822	1	46495822	0.000621429679053	SNP	0.383618478181071
chr1:46496131	1	46496131	0.000570389434862	SNP	0.378202892400502
chr1:46496276	1	46496276	0.000529077978957	SNP	0.370682505071971
chr1:46496316	1	46496316	0.000544775541776	SNP	0.373639060955731
chr1:46507790	1	46507790	0.000139350337793	SNP	0.274694797531843
chr1:46522796	1	46522796	0.000353563474211	SNP	0.341687379298403
chr1:46522797	1	46522797	0.000149689819619	SNP	0.280633027640065
chr1:46522987	1	46522987	0.000361531912596	SNP	0.342602772854458
chr1:46523400	1	46523400	0.000931453852305	SNP	0.411720932978045
chr1:46523585	1	46523585	0.000861819450951	SNP	0.40480083910205
chr1:46524111	1	46524111	3.27881282174e-05	SNP	0.188973104557049
chr1:46656365	1	46656365	9.0500785529e-05	SNP	0.258608797001814
chr1:46656958	1	46656958	0.000437014376028	SNP	0.357133730833231
chr1:46656969	1	46656969	0.000209654604798	SNP	0.303536096688017
chr1:46768318	1	46768318	0.000566564979603	SNP	0.377851992660753
chr1:46768794	1	46768794	0.000375291040133	SNP	0.344173887693529
chr1:46768939	1	46768939	0.000996661731683	SNP	0.415868688104285
chr1:46884719	1	46884719	0.000968732305666	SNP	0.414426959515152
chr1:47193609	1	47193609	0.000957669050242	SNP	0.413984573448301
chr1:47193989	1	47193989	5.0203991756e-05	SNP	0.210532164583788
chr1:47194267	1	47194267	1.52687358315e-05	SNP	0.157214248776744
chr1:47206134	1	47206134	0.000809765710295	SNP	0.401003971847167
chr1:47218649	1	47218649	0.000611952434288	SNP	0.382728891932809
chr1:47240801	1	47240801	0.000171882486331	SNP	0.29110665449765
chr1:47246469	1	47246469	0.000372779462164	SNP	0.344065379986139
chr1:47280237	1	47280237	0.000836562710648	SNP	0.401702480569945
chr1:47280513	1	47280513	0.000756722255373	SNP	0.394769496057046
chr1:47281184	1	47281184	0.000959996497102	SNP	0.414155527162904
chr1:47282363	1	47282363	0.000977444852147	SNP	0.415145234825719
chr1:47282394	1	47282394	0.000872613733022	SNP	0.40622585236991
chr1:47282397	1	47282397	0.000871131776902	SNP	0.40622585236991
chr1:47282446	1	47282446	0.000890862051643	SNP	0.408039494385586
chr1:47282510	1	47282510	0.000910847369176	SNP	0.409446643639688
chr1:47282744	1	47282744	0.000904539953339	SNP	0.408725965254475
chr1:47282829	1	47282829	0.000887693194137	SNP	0.407651540444699
chr1:47282915	1	47282915	0.000903459514763	SNP	0.408725965254475
chr1:47283242	1	47283242	0.000885306908181	SNP	0.40738743990959
chr1:47283519	1	47283519	0.000862885588884	SNP	0.404911008217436
chr1:47283568	1	47283568	0.000921965628287	SNP	0.410434621729459
chr1:47283749	1	47283749	0.000921975659547	SNP	0.410434621729459
chr1:47283961	1	47283961	0.000886320196537	SNP	0.407541445803701
chr1:47284065	1	47284065	0.00095703303422	SNP	0.413952720796356
chr1:47284289	1	47284289	0.000893661065973	SNP	0.408217181538975
chr1:47284304	1	47284304	0.000772219728766	SNP	0.396894468672045
chr1:47284306	1	47284306	0.00090885593809	SNP	0.409167946029252
chr1:47284337	1	47284337	0.000837490426119	SNP	0.401832736353676
chr1:47284471	1	47284471	0.000978077944989	SNP	0.415145234825719
chr1:47284985	1	47284985	0.000410637765016	SNP	0.350594187882657
chr1:47287852	1	47287852	0.000932636340219	SNP	0.411749056758565
chr1:47303244	1	47303244	0.000408371791932	SNP	0.35028673481108
chr1:47303760	1	47303760	0.000830851662691	SNP	0.40121677274424
chr1:47356191	1	47356191	0.000911173070376	SNP	0.409476637440214
chr1:47760442	1	47760442	0.000770924826316	SNP	0.396811617118123
chr1:48253465	1	48253465	0.00072791467018	SNP	0.391517457278908
chr1:48253622	1	48253622	0.000716969868254	SNP	0.39101338686813
chr1:48253652	1	48253652	0.000394040366471	SNP	0.347936043663503
chr1:48400702	1	48400702	0.00043827035317	SNP	0.357133730833231
chr1:48870542	1	48870542	0.000519634884129	SNP	0.369577008460192
chr1:49420610	1	49420610	0.000361529599497	SNP	0.342602772854458
chr1:49593963	1	49593963	0.000517031958392	SNP	0.369225765197759
chr1:49594242	1	49594242	0.000163754135949	SNP	0.288816103534528
chr1:50145495	1	50145495	0.000823432645172	SNP	0.401061820429706
chr1:50148417	1	50148417	0.000937351209863	SNP	0.412079014595679
chr1:50156965	1	50156965	0.000936735925427	SNP	0.412079014595679
chr1:50419201	1	50419201	0.000877845892725	SNP	0.406697441204547
chr1:50445801	1	50445801	1.36846122418e-05	SNP	0.152821867385169
chr10:239610	10	239610	0.000972465679154	SNP	0.414616921525563
chr10:268887	10	268887	0.000914804655864	SNP	0.409963418190481
chr10:278435	10	278435	0.000890943607585	SNP	0.408039494385586
chr10:403427	10	403427	0.00032513239809	SNP	0.335577061414127
chr10:416195	10	416195	0.000986811941582	SNP	0.415145234825719
chr10:618862	10	618862	8.03133596332e-08	SNP	0.0195481168610691
chr10:618992	10	618992	4.67872083247e-06	SNP	0.101638157852915
chr10:619587	10	619587	0.000490999077611	SNP	0.365476660612105
chr10:619749	10	619749	0.000254092602514	SNP	0.316504927254548
chr10:619877	10	619877	6.34822579717e-05	SNP	0.226807589881571
chr10:621737	10	621737	2.54377196015e-05	SNP	0.174319523608217
chr10:623553	10	623553	6.91143587794e-05	SNP	0.236836524788727
chr10:728279	10	728279	0.000208601192322	SNP	0.302887963513631
chr10:728382	10	728382	0.000737584394184	SNP	0.392970243544351
chr10:728752	10	728752	0.000208379304019	SNP	0.302887963513631
chr10:921207	10	921207	0.000488541335971	SNP	0.365476660612105
chr10:1149117	10	1149117	0.000672293131809	SNP	0.38734372800304
chr10:1318347	10	1318347	0.000706341002194	SNP	0.390456529803593
chr10:1356150	10	1356150	0.000179928227647	SNP	0.293742677813801
chr10:1429727	10	1429727	0.000497902472438	SNP	0.366992328692283
chr10:1429922	10	1429922	0.000486268933009	SNP	0.365038205953675
chr10:1430115	10	1430115	0.000695604463785	SNP	0.389881205297509
chr10:1430124	10	1430124	0.00055009989357	SNP	0.373850046553874
chr10:1430125	10	1430125	0.000545254967335	SNP	0.373695682770175
chr10:1430135	10	1430135	0.000459674343426	SNP	0.360649889364007
chr10:1430340	10	1430340	0.000701679334688	SNP	0.39017563312857
chr10:1430966	10	1430966	0.000623474825297	SNP	0.383618478181071
chr10:1430993	10	1430993	0.000511252958559	SNP	0.368753905942608
chr10:1431148	10	1431148	0.000590090450305	SNP	0.379347861954944
chr10:1431168	10	1431168	0.000659856248939	SNP	0.386934968515305
chr10:1432261	10	1432261	0.000721524646512	SNP	0.391147372145331
chr10:1455434	10	1455434	0.000702032721589	SNP	0.39017563312857
chr10:1455455	10	1455455	0.000701617040389	SNP	0.39017563312857
chr10:1455766	10	1455766	0.000613308778666	SNP	0.382728891932809
chr10:1455802	10	1455802	0.000593615669059	SNP	0.379366092062563
chr10:1461383	10	1461383	0.000694311185612	SNP	0.389816556198061
chr10:1663997	10	1663997	0.000814119250096	SNP	0.401028831357182
chr10:1713983	10	1713983	0.000205530510673	SNP	0.302439479650227
chr10:1714027	10	1714027	6.47928513418e-05	SNP	0.228750876731959
chr10:1714122	10	1714122	0.000512993922925	SNP	0.368808351967347
chr10:1714325	10	1714325	0.000320313880062	SNP	0.335135195731868
chr10:1882818	10	1882818	0.000663110279539	SNP	0.387075840472599
chr10:1908746	10	1908746	0.000732387660607	SNP	0.392356803570803
chr10:1924144	10	1924144	0.000389442645462	SNP	0.346520006615194
chr10:1924695	10	1924695	6.10294908348e-05	SNP	0.223933286238337
chr10:1934209	10	1934209	0.000511956221964	SNP	0.368781560215026
chr10:1935185	10	1935185	0.000643573050198	SNP	0.385185587681239
chr10:1935716	10	1935716	0.000880977698495	SNP	0.406873685068031
chr10:1938611	10	1938611	0.000679795669536	SNP	0.388034853854281
chr10:1939291	10	1939291	0.000403765195659	SNP	0.349767781311613
chr10:1941443	10	1941443	0.000415088231526	SNP	0.351096168456592
chr10:1941682	10	1941682	0.000516301102264	SNP	0.368969446996826
chr10:1941953	10	1941953	0.000700518502416	SNP	0.39017563312857
chr10:1942122	10	1942122	8.0629892491e-05	SNP	0.249572662189783
chr10:1942407	10	1942407	0.000523880053332	SNP	0.369940371612825
chr10:2043055	10	2043055	1.88266776047e-05	SNP	0.160459215208238
chr10:2044066	10	2044066	1.73795122229e-05	SNP	0.157214248776744
chr10:2044068	10	2044068	1.49003349072e-05	SNP	0.155597060959697
chr10:2044602	10	2044602	2.57334018016e-05	SNP	0.174696452063446
chr10:2044932	10	2044932	1.88993657068e-05	SNP	0.160459215208238
chr10:2045219	10	2045219	7.19042043427e-06	SNP	0.121699510537356
chr10:2045422	10	2045422	7.99079160821e-06	SNP	0.124140428904963
chr10:2045704	10	2045704	6.04987090252e-06	SNP	0.11373679284943
chr10:2053394	10	2053394	0.000651244072205	SNP	0.386329266125751
chr10:2053733	10	2053733	6.7480390903e-05	SNP	0.233116238831863
chr10:2053770	10	2053770	4.81834562966e-06	SNP	0.102500053952504
chr10:2054523	10	2054523	7.55093785816e-05	SNP	0.244013211564179
chr10:2054525	10	2054525	0.000285301683326	SNP	0.326430398297069
chr10:2054666	10	2054666	5.39062368319e-05	SNP	0.214858517790238
chr10:2054723	10	2054723	1.67631004996e-05	SNP	0.157214248776744
chr10:2055052	10	2055052	2.99694334017e-05	SNP	0.18221161426214
[truncated: 12,298 more rows]
