# Supplementary material for: Genomic insights into local adaptation and future climate-induced vulnerability of a keystone forest tree in East Asia
Source: Nat Commun. 2022 Nov 1;13:6541. doi: 10.1038/s41467-022-34206-8 (PMC9626627; doi:10.1038/s41467-022-34206-8)
Supplement: Supplementary file 8 — Source Data [file 41467_2022_34206_MOESM8_ESM.zip › Source data/supplementary_figures/manhatton/data3_filter1_bio11.txt]

ID	CHR	BP	P	TYPE	Q
chr1:262118	1	262118	0.000600371793208	SNP	0.39232296450183
chr1:791911	1	791911	0.000872086048842	SNP	0.413327433512778
chr1:904915	1	904915	0.000700881787691	SNP	0.399462582897264
chr1:996223	1	996223	0.000837387538198	SNP	0.411112593879994
chr1:997587	1	997587	0.000975263182979	SNP	0.419011801268394
chr1:1439963	1	1439963	0.000865411816902	SNP	0.413216669030309
chr1:1506283	1	1506283	0.000741928469482	SNP	0.401539742444456
chr1:1506284	1	1506284	0.000659962159046	SNP	0.39707486913274
chr1:1513602	1	1513602	0.000982138912922	SNP	0.419550616087902
chr1:1536251	1	1536251	0.00027413110751	SNP	0.364787239206796
chr1:1574391	1	1574391	0.000985540814805	SNP	0.419550616087902
chr1:1574465	1	1574465	0.000899962761367	SNP	0.415158617905203
chr1:1574480	1	1574480	0.000435355598702	SNP	0.380706728636866
chr1:1612785	1	1612785	0.000774809668401	SNP	0.404588316546044
chr1:1647840	1	1647840	0.000748551482734	SNP	0.402046995062631
chr1:1650960	1	1650960	0.000912321301684	SNP	0.415912614003466
chr1:1740639	1	1740639	0.000990116257906	SNP	0.419808455073335
chr1:1869045	1	1869045	0.000387964779404	SNP	0.380347447475783
chr1:1869202	1	1869202	0.000459080776238	SNP	0.380706728636866
chr1:1953312	1	1953312	0.000937906603741	SNP	0.416946927497312
chr1:2224545	1	2224545	0.000153061875341	SNP	0.322756884757865
chr1:2256415	1	2256415	0.000549091058926	SNP	0.38742663203282
chr1:2256526	1	2256526	0.000770818507418	SNP	0.404130576952188
chr1:2257937	1	2257937	0.000424863652529	SNP	0.380706728636866
chr1:2259176	1	2259176	0.000411474799539	SNP	0.380706728636866
chr1:2260075	1	2260075	0.00041062958518	SNP	0.380706728636866
chr1:2260601	1	2260601	0.000405115214716	SNP	0.380660053174642
chr1:2261969	1	2261969	0.000666322072731	SNP	0.397445324704494
chr1:2263781	1	2263781	0.000313939010488	SNP	0.374030195970212
chr1:2263840	1	2263840	0.000470053518471	SNP	0.380869853610573
chr1:2264249	1	2264249	0.000345148737716	SNP	0.377856738483809
chr1:2264276	1	2264276	0.000482492129441	SNP	0.382120080272785
chr1:2265085	1	2265085	0.000521368563184	SNP	0.385201889177922
chr1:2265306	1	2265306	0.000969729474724	SNP	0.418963465155169
chr1:2265404	1	2265404	0.000457019175251	SNP	0.380706728636866
chr1:2265772	1	2265772	0.000552855735772	SNP	0.38774222560075
chr1:2269662	1	2269662	0.000774713737977	SNP	0.404588316546044
chr1:2271120	1	2271120	0.000514427611666	SNP	0.385117908923836
chr1:2271148	1	2271148	0.000851081482061	SNP	0.412460360512314
chr1:2271235	1	2271235	0.000488966836048	SNP	0.382824887105208
chr1:2271283	1	2271283	0.000505707001639	SNP	0.384230778429092
chr1:2272157	1	2272157	0.000562806242512	SNP	0.389077016674359
chr1:2272202	1	2272202	0.000562359137779	SNP	0.389077016674359
chr1:2272843	1	2272843	0.000512802241304	SNP	0.385117908923836
chr1:2272848	1	2272848	0.00046645770569	SNP	0.380706728636866
chr1:2274306	1	2274306	0.000527212238882	SNP	0.38606046820739
chr1:2276225	1	2276225	0.000835849816638	SNP	0.411035707620284
chr1:2276235	1	2276235	0.000546797531263	SNP	0.387279123635954
chr1:2276320	1	2276320	0.000504479987857	SNP	0.384230778429092
chr1:2276817	1	2276817	0.00049753631443	SNP	0.383276973420746
chr1:2277417	1	2277417	0.000491539164898	SNP	0.383241384272544
chr1:2277503	1	2277503	0.000482068827956	SNP	0.382024752270848
chr1:2277677	1	2277677	0.000523598213885	SNP	0.385404893536391
chr1:2277879	1	2277879	0.000487704663767	SNP	0.382640661660416
chr1:2279031	1	2279031	0.00056136023569	SNP	0.389077016674359
chr1:2279318	1	2279318	0.000990887669918	SNP	0.419827492673005
chr1:2279909	1	2279909	0.000535068362178	SNP	0.386665012674901
chr1:2280326	1	2280326	0.000551226547	SNP	0.387626005277442
chr1:2282943	1	2282943	0.00051756237133	SNP	0.385117908923836
chr1:2335520	1	2335520	0.000461158428257	SNP	0.380706728636866
chr1:2361855	1	2361855	0.000216698226528	SNP	0.343200240617589
chr1:2368108	1	2368108	7.84773894461e-06	SNP	0.140460782708033
chr1:2374327	1	2374327	0.000759551375757	SNP	0.403015671437129
chr1:2374442	1	2374442	0.000298724718603	SNP	0.372782304600397
chr1:2376943	1	2376943	0.000269924086316	SNP	0.363825211449567
chr1:2377240	1	2377240	0.000733383030146	SNP	0.400936174930162
chr1:2432601	1	2432601	0.000821968123973	SNP	0.409178646845587
chr1:2448774	1	2448774	0.000610760940261	SNP	0.39365630578413
chr1:2473034	1	2473034	0.000596063320268	SNP	0.392167539821451
chr1:2513573	1	2513573	0.000355497492552	SNP	0.377950934337642
chr1:2518141	1	2518141	0.000240784048286	SNP	0.352066692397691
chr1:2518300	1	2518300	0.000619857975968	SNP	0.394181792660453
chr1:2518844	1	2518844	0.000367236171623	SNP	0.378156287794967
chr1:2559619	1	2559619	0.000536402918621	SNP	0.386665012674901
chr1:2929247	1	2929247	0.000908546552103	SNP	0.415703313371505
chr1:3156081	1	3156081	1.11888966493e-05	SNP	0.153946473520394
chr1:3169811	1	3169811	0.000305441276267	SNP	0.373720351294594
chr1:3361106	1	3361106	0.000958404970221	SNP	0.418082988284544
chr1:3448356	1	3448356	5.29587567587e-05	SNP	0.254324368430302
chr1:3463446	1	3463446	0.000492066938145	SNP	0.383241384272544
chr1:3474185	1	3474185	0.000651803061144	SNP	0.396549717219945
chr1:5679172	1	5679172	0.000164745416998	SNP	0.326215491229516
chr1:5679178	1	5679178	0.000161800942787	SNP	0.325706605276832
chr1:5679218	1	5679218	0.000160361377656	SNP	0.324565552706655
chr1:5679224	1	5679224	0.000149986707159	SNP	0.321825914038988
chr1:5679227	1	5679227	0.000168062468068	SNP	0.326760782012128
chr1:5760948	1	5760948	0.000397571167215	SNP	0.380347447475783
chr1:5761342	1	5761342	0.000344584254906	SNP	0.377856738483809
chr1:5829936	1	5829936	0.000392915760475	SNP	0.380347447475783
chr1:5830497	1	5830497	0.000367307198753	SNP	0.378156287794967
chr1:5831161	1	5831161	0.000625360873852	SNP	0.394280065469818
chr1:5831230	1	5831230	0.000155697136193	SNP	0.323423861993591
chr1:5831249	1	5831249	0.000599878776545	SNP	0.39232296450183
chr1:5831440	1	5831440	0.000685436038855	SNP	0.398476324649064
chr1:5833127	1	5833127	0.000320612697638	SNP	0.375430180424723
chr1:5833128	1	5833128	0.000386768319143	SNP	0.380267046519784
chr1:5834168	1	5834168	0.000121973356625	SNP	0.30867956050915
chr1:5834617	1	5834617	0.00018024038647	SNP	0.330145855826624
chr1:5834995	1	5834995	0.00015887493728	SNP	0.324357983406673
chr1:5836986	1	5836986	0.000686018786426	SNP	0.398530783062652
chr1:5836993	1	5836993	0.000573590127151	SNP	0.389938303290912
chr1:5839009	1	5839009	0.000311595231066	SNP	0.373885692261679
chr1:5839624	1	5839624	0.000297437146083	SNP	0.372400605846129
chr1:5841603	1	5841603	0.000184958073943	SNP	0.332448060238955
chr1:5841783	1	5841783	0.000189250262141	SNP	0.333960647705836
chr1:5842600	1	5842600	0.00046084080009	SNP	0.380706728636866
chr1:5844722	1	5844722	0.000341562815533	SNP	0.377856738483809
chr1:5844981	1	5844981	0.000235573462429	SNP	0.349760309126466
chr1:5845053	1	5845053	0.000229767066124	SNP	0.348262804269091
chr1:5850086	1	5850086	0.000167700679762	SNP	0.326313890488567
chr1:5850264	1	5850264	0.000161041025671	SNP	0.325154121952807
chr1:5850375	1	5850375	0.000141932865004	SNP	0.318179256188459
chr1:5850600	1	5850600	4.80194413405e-05	SNP	0.245975125186105
chr1:5850910	1	5850910	6.1845837549e-05	SNP	0.262194503244407
chr1:5851799	1	5851799	8.17406922222e-05	SNP	0.284724850012558
chr1:5852037	1	5852037	0.000519422625954	SNP	0.385117908923836
chr1:5853080	1	5853080	0.000551180624775	SNP	0.387626005277442
chr1:5853977	1	5853977	0.0001385521526	SNP	0.318179256188459
chr1:5858727	1	5858727	0.000209320542823	SNP	0.339946911670239
chr1:5859797	1	5859797	0.000924676556434	SNP	0.416418740827068
chr1:5861195	1	5861195	0.000140429428461	SNP	0.318179256188459
chr1:5861196	1	5861196	0.000625514111753	SNP	0.394280065469818
chr1:5861256	1	5861256	0.000142661662817	SNP	0.318179256188459
chr1:5861722	1	5861722	0.000153894120428	SNP	0.322756884757865
chr1:5861744	1	5861744	0.000713271041946	SNP	0.400134393651648
chr1:5862410	1	5862410	0.000174401385069	SNP	0.327469519576956
chr1:5862449	1	5862449	0.000662400336922	SNP	0.39707486913274
chr1:5862507	1	5862507	0.000675341774379	SNP	0.397555188047176
chr1:5863521	1	5863521	0.000382897593922	SNP	0.379248478395668
chr1:5864179	1	5864179	0.000235133165421	SNP	0.349438562102245
chr1:5864181	1	5864181	4.96951443443e-05	SNP	0.250564818816205
chr1:5865352	1	5865352	0.000107006180059	SNP	0.299564569472006
chr1:5867763	1	5867763	0.000595043398085	SNP	0.392144184494317
chr1:5868310	1	5868310	0.000599836508733	SNP	0.39232296450183
chr1:5868571	1	5868571	9.56400848859e-05	SNP	0.291231115546425
chr1:5868635	1	5868635	0.000534060380923	SNP	0.386665012674901
chr1:5869026	1	5869026	8.94416393796e-05	SNP	0.286996137604265
chr1:5869548	1	5869548	0.000112299589087	SNP	0.302732685348024
chr1:5870721	1	5870721	0.000610969902114	SNP	0.39365630578413
chr1:5874608	1	5874608	0.00085595324204	SNP	0.412553100330545
chr1:5874865	1	5874865	0.00081251901375	SNP	0.408369293996343
chr1:5878509	1	5878509	0.000363713960765	SNP	0.378156287794967
chr1:5879382	1	5879382	0.000338627190625	SNP	0.376849707099899
chr1:5879494	1	5879494	0.000409136999953	SNP	0.380706728636866
chr1:5879521	1	5879521	0.000307861466803	SNP	0.373720351294594
chr1:5880202	1	5880202	0.000402868006867	SNP	0.380508704631865
chr1:5881010	1	5881010	0.000363116856222	SNP	0.378156287794967
chr1:5882068	1	5882068	0.000985403355964	SNP	0.419550616087902
chr1:5882095	1	5882095	0.0007846005103	SNP	0.405710032805711
chr1:5884362	1	5884362	0.00033956889169	SNP	0.377018190853611
chr1:5884879	1	5884879	0.000129577544229	SNP	0.314984733908439
chr1:5886681	1	5886681	0.000906992054691	SNP	0.415608454727801
chr1:5886756	1	5886756	0.000976045371627	SNP	0.419023301841211
chr1:5886769	1	5886769	0.000528543110076	SNP	0.386345800796935
chr1:5886830	1	5886830	0.000163617659702	SNP	0.326215491229516
chr1:5887610	1	5887610	0.000164879153139	SNP	0.326313890488567
chr1:5887742	1	5887742	0.00010040653569	SNP	0.295650195352144
chr1:5887762	1	5887762	8.45063625558e-05	SNP	0.284724850012558
chr1:5888309	1	5888309	0.000275092799509	SNP	0.36541342103795
chr1:5890122	1	5890122	6.30830890881e-05	SNP	0.262969069415539
chr1:5890904	1	5890904	0.000388241034403	SNP	0.380347447475783
chr1:5891379	1	5891379	0.000301462093379	SNP	0.373033163744081
chr1:5891408	1	5891408	0.000107843296613	SNP	0.299817309809376
chr1:5891626	1	5891626	0.000332513549891	SNP	0.376775072275377
chr1:5892146	1	5892146	0.000226791837641	SNP	0.346717362297485
chr1:6476439	1	6476439	0.000829229700629	SNP	0.410524692510078
chr1:6534813	1	6534813	0.000866158869257	SNP	0.413218377044414
chr1:6594954	1	6594954	0.000838873247794	SNP	0.411231459712536
chr1:6594962	1	6594962	0.000802493039899	SNP	0.407352021184529
chr1:6594984	1	6594984	0.000962512533797	SNP	0.418678836399701
chr1:6594993	1	6594993	0.000944932310202	SNP	0.417069528774895
chr1:6595062	1	6595062	0.000356912305278	SNP	0.378084965141008
chr1:6595386	1	6595386	0.000189287402983	SNP	0.333960647705836
chr1:6595484	1	6595484	0.000389742371696	SNP	0.380347447475783
chr1:6595510	1	6595510	0.000147232568292	SNP	0.320429497419316
chr1:6605611	1	6605611	6.55166364384e-05	SNP	0.266472047541135
chr1:6605714	1	6605714	7.98108330845e-05	SNP	0.282514695417704
chr1:6605803	1	6605803	9.44400046709e-05	SNP	0.290784776184927
chr1:6605837	1	6605837	7.64545489341e-05	SNP	0.27884534006364
chr1:6606071	1	6606071	7.13106046403e-05	SNP	0.27419742857388
chr1:6606360	1	6606360	0.000993126760684	SNP	0.419827492673005
chr1:6606521	1	6606521	7.56777800804e-05	SNP	0.27884534006364
chr1:6606633	1	6606633	8.51354474935e-05	SNP	0.284724850012558
chr1:6606725	1	6606725	0.000986588956078	SNP	0.419550616087902
chr1:6606740	1	6606740	8.79399034523e-05	SNP	0.2848473134518
chr1:6606999	1	6606999	7.98564509241e-05	SNP	0.282514695417704
chr1:6607278	1	6607278	0.000972106199168	SNP	0.418983409697708
chr1:6607759	1	6607759	0.000434969779954	SNP	0.380706728636866
chr1:6607860	1	6607860	8.69963523121e-05	SNP	0.284724850012558
chr1:6607893	1	6607893	7.29513399527e-05	SNP	0.276048102267031
chr1:6608154	1	6608154	8.81464327505e-05	SNP	0.284894217352348
chr1:6608193	1	6608193	0.000983831892427	SNP	0.419550616087902
chr1:6608266	1	6608266	5.17378137942e-05	SNP	0.254007217085657
chr1:6608286	1	6608286	5.29747974702e-05	SNP	0.254324368430302
chr1:6608318	1	6608318	0.000133765824735	SNP	0.316650706523948
chr1:6608415	1	6608415	0.000163415770733	SNP	0.326215491229516
chr1:6608482	1	6608482	0.000172123406036	SNP	0.326961065032156
chr1:6608493	1	6608493	5.53104855771e-05	SNP	0.256602514517246
chr1:6608496	1	6608496	0.000166325716228	SNP	0.326313890488567
chr1:6608560	1	6608560	0.000152278791685	SNP	0.322604934167253
chr1:6608658	1	6608658	0.000158054992284	SNP	0.324357983406673
chr1:6608666	1	6608666	0.000160422569286	SNP	0.324565552706655
chr1:6608730	1	6608730	0.000335188073925	SNP	0.376849707099899
chr1:6608861	1	6608861	0.000145279940482	SNP	0.319092486012826
chr1:6608960	1	6608960	6.92515951989e-05	SNP	0.272260176520419
chr1:6609213	1	6609213	7.85558455594e-05	SNP	0.281796433951448
chr1:6609818	1	6609818	0.000168337987129	SNP	0.326912755463216
chr1:6609885	1	6609885	0.0001571030469	SNP	0.324357983406673
chr1:6609967	1	6609967	0.000141444459847	SNP	0.318179256188459
chr1:6610135	1	6610135	0.000142787216164	SNP	0.318196687075387
chr1:6610383	1	6610383	0.000813390820374	SNP	0.408369293996343
chr1:6610664	1	6610664	0.000139433025693	SNP	0.318179256188459
chr1:6610806	1	6610806	0.000145048767192	SNP	0.319092486012826
chr1:6610917	1	6610917	0.000154429393591	SNP	0.322756884757865
chr1:6613516	1	6613516	0.000583326324431	SNP	0.39091562000093
chr1:6613763	1	6613763	0.000532788620879	SNP	0.386665012674901
chr1:6615500	1	6615500	0.000701255193422	SNP	0.399462582897264
chr1:6633284	1	6633284	0.000414969310784	SNP	0.380706728636866
chr1:6669416	1	6669416	0.000496789630027	SNP	0.383276973420746
chr1:6669720	1	6669720	0.000163391430548	SNP	0.326215491229516
chr1:6670267	1	6670267	0.000347721091753	SNP	0.377950934337642
chr1:6670703	1	6670703	0.00019501146693	SNP	0.335979695153562
chr1:6670823	1	6670823	0.000233126242703	SNP	0.348872138820127
chr1:6670945	1	6670945	0.000220793097584	SNP	0.344617262890912
chr1:6671134	1	6671134	0.000151965949205	SNP	0.322588211696905
chr1:6671340	1	6671340	0.000173759007497	SNP	0.326961065032156
chr1:6671519	1	6671519	0.000197127778417	SNP	0.336186297022832
chr1:6671637	1	6671637	0.000182742845549	SNP	0.331631859104884
chr1:6671863	1	6671863	0.000133396692076	SNP	0.316650706523948
chr1:6672665	1	6672665	0.000198568199922	SNP	0.336316233689083
chr1:6673185	1	6673185	0.00019818739594	SNP	0.336316233689083
chr1:6673708	1	6673708	0.000221511083324	SNP	0.345023093511164
chr1:6673750	1	6673750	0.000135536325969	SNP	0.316942185253633
chr1:6675201	1	6675201	0.000233568757808	SNP	0.348882392975234
chr1:6675473	1	6675473	0.000223233109779	SNP	0.345891841587664
chr1:6676341	1	6676341	0.000210887384054	SNP	0.340268823583472
chr1:6676935	1	6676935	0.000249822135333	SNP	0.355567054084455
chr1:6677355	1	6677355	0.000488086999607	SNP	0.38264909597045
chr1:6677478	1	6677478	0.000219101125842	SNP	0.343842882573298
chr1:6677814	1	6677814	0.000237775006966	SNP	0.351187409964954
chr1:6677825	1	6677825	0.000228924194742	SNP	0.34776907129846
chr1:6677906	1	6677906	0.00022973694459	SNP	0.348262804269091
chr1:6678203	1	6678203	0.000236791058607	SNP	0.350431750449964
chr1:6678243	1	6678243	0.000231670250875	SNP	0.348573000048179
chr1:6678470	1	6678470	0.000224516224613	SNP	0.346202012270434
chr1:6679166	1	6679166	0.000159215350645	SNP	0.324357983406673
chr1:6679516	1	6679516	0.000241434748779	SNP	0.352066692397691
chr1:6679531	1	6679531	0.000163782008834	SNP	0.326215491229516
chr1:6679789	1	6679789	0.000254064555912	SNP	0.356643741326113
chr1:6679832	1	6679832	0.000387715173621	SNP	0.380347447475783
chr1:6679849	1	6679849	0.000471893054333	SNP	0.381032463815652
chr1:6765840	1	6765840	0.000574455230347	SNP	0.389938303290912
chr1:6771755	1	6771755	0.00073815121301	SNP	0.400936174930162
chr1:6779781	1	6779781	0.00083608691711	SNP	0.411056734235406
chr1:6779786	1	6779786	0.000689257598328	SNP	0.398751813750444
chr1:7437223	1	7437223	0.000519198740038	SNP	0.385117908923836
chr1:7437236	1	7437236	0.000564355849149	SNP	0.389199370463573
chr1:7437881	1	7437881	0.000783647420231	SNP	0.405659665153353
chr1:7754561	1	7754561	0.000952036598799	SNP	0.417651006155109
chr1:9210616	1	9210616	9.42714420567e-05	SNP	0.290784776184927
chr1:9211297	1	9211297	0.00097535700596	SNP	0.419011801268394
chr1:9211757	1	9211757	0.000562666064162	SNP	0.389077016674359
chr1:9211817	1	9211817	0.000629633643019	SNP	0.394605675863949
chr1:9212232	1	9212232	0.000594373665516	SNP	0.392123936382497
chr1:9212638	1	9212638	0.000609859915885	SNP	0.393569925363597
chr1:9213307	1	9213307	0.000811787034962	SNP	0.408241705442811
chr1:9213348	1	9213348	0.000584576846256	SNP	0.39091562000093
chr1:9213432	1	9213432	0.000688837370861	SNP	0.398751813750444
chr1:9213491	1	9213491	0.000752490433975	SNP	0.402209177734559
chr1:9213570	1	9213570	0.000441410502131	SNP	0.380706728636866
chr1:9253149	1	9253149	0.000574230495579	SNP	0.389938303290912
chr1:10316232	1	10316232	0.000437555493489	SNP	0.380706728636866
chr1:10466498	1	10466498	0.000149135101059	SNP	0.321355136495771
chr1:10466937	1	10466937	0.000126835553486	SNP	0.312869985236158
chr1:10467416	1	10467416	0.000896826744947	SNP	0.414800177302198
chr1:10470508	1	10470508	0.000419322392081	SNP	0.380706728636866
chr1:10470847	1	10470847	0.000685590315159	SNP	0.398476324649064
chr1:10470886	1	10470886	0.000660342930591	SNP	0.39707486913274
chr1:10470905	1	10470905	0.000657617447922	SNP	0.39707486913274
chr1:10472339	1	10472339	0.000885337358574	SNP	0.413975461814295
chr1:10476571	1	10476571	0.000131033725205	SNP	0.315975507173654
chr1:10476631	1	10476631	0.000120658897389	SNP	0.307564133326628
chr1:10476754	1	10476754	0.000139889017357	SNP	0.318179256188459
chr1:10477089	1	10477089	0.000123701655421	SNP	0.310376542723489
chr1:10477155	1	10477155	0.000126377238433	SNP	0.312386741926381
chr1:10477243	1	10477243	0.000133689241838	SNP	0.316650706523948
chr1:10477404	1	10477404	0.000138053880911	SNP	0.317637965965229
chr1:10477530	1	10477530	0.000139600149604	SNP	0.318179256188459
chr1:10477614	1	10477614	0.000124526595996	SNP	0.310910995038357
chr1:10477685	1	10477685	0.00013335696638	SNP	0.316650706523948
chr1:10477695	1	10477695	0.000128170329558	SNP	0.314066223204689
chr1:10477942	1	10477942	0.000123131820362	SNP	0.310070039881031
chr1:10478113	1	10478113	0.000133042987826	SNP	0.316650706523948
chr1:10478253	1	10478253	0.000120423244933	SNP	0.307564133326628
chr1:10478278	1	10478278	0.000538502461781	SNP	0.387019352524022
chr1:10478345	1	10478345	0.00013603183245	SNP	0.317217160866742
chr1:10478420	1	10478420	0.000104428681828	SNP	0.297061407242678
chr1:10478570	1	10478570	0.000134428258101	SNP	0.316942185253633
chr1:10478626	1	10478626	0.000129311522998	SNP	0.314931600538071
chr1:10478653	1	10478653	0.000244968514787	SNP	0.353567084759997
chr1:10478703	1	10478703	0.000124215263101	SNP	0.310910995038357
chr1:10478742	1	10478742	0.000118273577004	SNP	0.306328211106192
chr1:10478779	1	10478779	0.000123616735962	SNP	0.310376542723489
chr1:10478828	1	10478828	0.000130900735267	SNP	0.315829833718461
chr1:10478845	1	10478845	0.000132307869343	SNP	0.316149255437403
chr1:10478857	1	10478857	0.000139746966298	SNP	0.318179256188459
chr1:10478873	1	10478873	0.000127421002313	SNP	0.31344292270927
chr1:10478884	1	10478884	0.000131322097796	SNP	0.315975507173654
chr1:10478918	1	10478918	0.0001404410797	SNP	0.318179256188459
chr1:10478961	1	10478961	0.000144874190482	SNP	0.319092486012826
chr1:10478965	1	10478965	0.000127378655761	SNP	0.31344292270927
chr1:10478981	1	10478981	0.000675645941595	SNP	0.397555188047176
chr1:10478994	1	10478994	0.000116048520343	SNP	0.304867441819895
chr1:10479112	1	10479112	0.000289696003531	SNP	0.370033686000696
chr1:10479316	1	10479316	0.000120524757054	SNP	0.307564133326628
chr1:10479324	1	10479324	0.000133961600004	SNP	0.316668463909058
chr1:10479799	1	10479799	0.000230401188963	SNP	0.348463478460685
chr1:10480134	1	10480134	0.00016637582678	SNP	0.326313890488567
chr1:10480192	1	10480192	0.000169386315635	SNP	0.326961065032156
chr1:10480203	1	10480203	0.000111167362068	SNP	0.302174596980752
chr1:10480221	1	10480221	0.000152775396182	SNP	0.322695303706231
chr1:10480239	1	10480239	0.000158485401439	SNP	0.324357983406673
chr1:10480256	1	10480256	0.000143114415544	SNP	0.318524747514448
chr1:10480282	1	10480282	0.000156749859331	SNP	0.324187738865453
chr1:10480290	1	10480290	0.000159078780203	SNP	0.324357983406673
chr1:10480375	1	10480375	0.000170843839819	SNP	0.326961065032156
chr1:10480400	1	10480400	0.000120895359865	SNP	0.30778350475482
chr1:10480470	1	10480470	0.000245449951869	SNP	0.35400443061858
chr1:10480473	1	10480473	0.000106216742785	SNP	0.299279249686231
chr1:10480478	1	10480478	0.000109517954008	SNP	0.301752841309005
chr1:10480534	1	10480534	0.000110012407558	SNP	0.301752841309005
chr1:10480584	1	10480584	0.000109418686525	SNP	0.301752841309005
chr1:10480585	1	10480585	0.000116227981755	SNP	0.304867441819895
chr1:10480601	1	10480601	0.000156635290499	SNP	0.32413476986351
chr1:10480615	1	10480615	0.000166842768234	SNP	0.326313890488567
chr1:10480629	1	10480629	0.000159648194471	SNP	0.324533252758764
chr1:10480652	1	10480652	0.000154135942271	SNP	0.322756884757865
chr1:10480666	1	10480666	0.000120045485327	SNP	0.307328679331753
chr1:10480723	1	10480723	0.000173581194645	SNP	0.326961065032156
chr1:10480795	1	10480795	0.000149284875943	SNP	0.321355136495771
chr1:10480818	1	10480818	0.000164635126906	SNP	0.326215491229516
chr1:10480955	1	10480955	0.000160640464799	SNP	0.324565552706655
chr1:10480958	1	10480958	0.000155396139209	SNP	0.323176263312848
chr1:10480979	1	10480979	0.000153691409649	SNP	0.322756884757865
chr1:10480981	1	10480981	0.000166861957531	SNP	0.326313890488567
chr1:10481015	1	10481015	0.000151802544536	SNP	0.322471349850581
chr1:10481041	1	10481041	0.000157497867298	SNP	0.324357983406673
chr1:10481065	1	10481065	0.000169587408988	SNP	0.326961065032156
chr1:10481099	1	10481099	0.000182017909756	SNP	0.331443717868666
chr1:10481141	1	10481141	0.000153529382933	SNP	0.322756884757865
chr1:10481180	1	10481180	0.000159603622633	SNP	0.324533252758764
chr1:10481207	1	10481207	0.000173761569018	SNP	0.326961065032156
chr1:10481288	1	10481288	9.67708080744e-05	SNP	0.292411508352404
chr1:10481336	1	10481336	0.000102465137313	SNP	0.296084533167971
chr1:10481533	1	10481533	0.000209728852444	SNP	0.339946911670239
chr1:10481574	1	10481574	0.000180319462631	SNP	0.330145855826624
chr1:10481634	1	10481634	0.000173710492971	SNP	0.326961065032156
chr1:10481663	1	10481663	0.000161928029416	SNP	0.325706605276832
chr1:10481696	1	10481696	0.000176675451376	SNP	0.32873215338291
chr1:10481734	1	10481734	0.000191940967673	SNP	0.334678339081417
chr1:10481735	1	10481735	0.000168629131033	SNP	0.326961065032156
chr1:10481747	1	10481747	0.000170822535836	SNP	0.326961065032156
chr1:10481759	1	10481759	0.000159025020204	SNP	0.324357983406673
chr1:10481793	1	10481793	0.000199707049064	SNP	0.336430216956919
chr1:10481859	1	10481859	0.000172811586989	SNP	0.326961065032156
chr1:10481885	1	10481885	0.000176606221691	SNP	0.328706093552024
chr1:10482101	1	10482101	0.000149707137681	SNP	0.32181017120583
chr1:10482102	1	10482102	0.000162013957755	SNP	0.325706605276832
chr1:10482108	1	10482108	0.00017712090065	SNP	0.328866627069388
chr1:10482185	1	10482185	0.000185172962341	SNP	0.332448060238955
chr1:10482240	1	10482240	0.000164599502138	SNP	0.326215491229516
chr1:10482256	1	10482256	0.000159194799753	SNP	0.324357983406673
chr1:10482385	1	10482385	0.000255696798671	SNP	0.357724236374559
chr1:10482420	1	10482420	0.000165655096313	SNP	0.326313890488567
chr1:10482624	1	10482624	0.000532251109644	SNP	0.386665012674901
chr1:10483504	1	10483504	0.000780401647166	SNP	0.405212892091933
chr1:11290936	1	11290936	0.000587493459167	SNP	0.391359476720499
chr1:11580896	1	11580896	0.000355501219558	SNP	0.377950934337642
chr1:11580964	1	11580964	0.0005610233604	SNP	0.389077016674359
chr1:11581953	1	11581953	7.35117604494e-05	SNP	0.276586232921653
chr1:11583081	1	11583081	0.00096565361716	SNP	0.418689435913618
chr1:13135662	1	13135662	0.000371999909188	SNP	0.378156287794967
chr1:14701992	1	14701992	0.000239037435645	SNP	0.351289413910344
chr1:14702008	1	14702008	0.000651149386582	SNP	0.396549717219945
chr1:14702021	1	14702021	0.000603687573722	SNP	0.392763200922503
chr1:14702276	1	14702276	0.000674045424417	SNP	0.397548374955321
chr1:14702546	1	14702546	0.000741074790867	SNP	0.401313566703707
chr1:14702604	1	14702604	0.000413527695368	SNP	0.380706728636866
chr1:14702618	1	14702618	0.000401051608386	SNP	0.380347447475783
chr1:14702682	1	14702682	0.000401665903163	SNP	0.380347447475783
chr1:14702815	1	14702815	0.000361707466856	SNP	0.378156287794967
chr1:14702979	1	14702979	0.000902418799066	SNP	0.415298516562115
chr1:14703131	1	14703131	0.000847042517514	SNP	0.411945241712557
chr1:14703933	1	14703933	0.000863165702063	SNP	0.413142417111069
chr1:14704112	1	14704112	0.000661550379147	SNP	0.39707486913274
chr1:14704371	1	14704371	0.00061904828255	SNP	0.394181792660453
chr1:14704603	1	14704603	0.000586619782511	SNP	0.391314577428435
chr1:14704813	1	14704813	0.000633826872742	SNP	0.394880444162573
chr1:14705252	1	14705252	0.000299051881532	SNP	0.372954422944379
chr1:14705389	1	14705389	0.000406241874157	SNP	0.380706728636866
chr1:14705393	1	14705393	0.000394435805899	SNP	0.380347447475783
chr1:14705411	1	14705411	0.000396240815747	SNP	0.380347447475783
chr1:14705952	1	14705952	0.000332172662094	SNP	0.376750345096693
chr1:14705954	1	14705954	0.000654713053023	SNP	0.396980936144794
chr1:14706487	1	14706487	0.000246162072728	SNP	0.354344618449406
chr1:14706599	1	14706599	0.000256385797501	SNP	0.357865251498942
chr1:14707292	1	14707292	0.000328361892195	SNP	0.376248706864284
chr1:14707422	1	14707422	0.000298199564784	SNP	0.372498317500781
chr1:14707509	1	14707509	0.000308597411097	SNP	0.373720351294594
chr1:14707650	1	14707650	0.000243011135002	SNP	0.352493403763412
chr1:14707724	1	14707724	0.000280558257309	SNP	0.367484182917957
chr1:14707768	1	14707768	0.000305949138024	SNP	0.373720351294594
chr1:14707846	1	14707846	0.000286521978923	SNP	0.368984579026114
chr1:14707883	1	14707883	0.000198306496056	SNP	0.336316233689083
chr1:14707891	1	14707891	0.000322063459787	SNP	0.375493352038168
chr1:14708112	1	14708112	0.000281904525942	SNP	0.367579412025798
chr1:14708115	1	14708115	0.000260561486032	SNP	0.359361008892003
chr1:14708193	1	14708193	0.000294536399002	SNP	0.371695272542027
chr1:14708397	1	14708397	0.000310874747947	SNP	0.373720351294594
chr1:14708405	1	14708405	0.000361450272221	SNP	0.378156287794967
chr1:14708610	1	14708610	0.000307804237741	SNP	0.373720351294594
chr1:14708723	1	14708723	0.000305890894915	SNP	0.373720351294594
chr1:14708750	1	14708750	0.000288439601101	SNP	0.369994870865258
chr1:14708904	1	14708904	0.000237835343873	SNP	0.351187409964954
chr1:14708957	1	14708957	0.000668811697047	SNP	0.397548374955321
chr1:14709043	1	14709043	0.00072821901358	SNP	0.400726000599667
chr1:14709076	1	14709076	0.000628859829289	SNP	0.394605675863949
chr1:14709090	1	14709090	0.000226525898441	SNP	0.346717362297485
chr1:14709092	1	14709092	0.000648691533136	SNP	0.396281392188716
chr1:14709291	1	14709291	0.000891193550353	SNP	0.414301318463659
chr1:15110063	1	15110063	0.000403876745794	SNP	0.380660053174642
chr1:15114813	1	15114813	0.000320388793652	SNP	0.375430180424723
chr1:15115254	1	15115254	0.00031079472257	SNP	0.373720351294594
chr1:16783924	1	16783924	0.000354947027113	SNP	0.377950934337642
chr1:16839624	1	16839624	0.000800064573314	SNP	0.407352021184529
chr1:16844791	1	16844791	0.000676184736824	SNP	0.39758212905046
chr1:16861670	1	16861670	0.000839762180463	SNP	0.411270667052652
chr1:16893691	1	16893691	0.000475307345436	SNP	0.381032463815652
chr1:16894446	1	16894446	0.000352074536777	SNP	0.377950934337642
chr1:16896975	1	16896975	0.000727467997536	SNP	0.400624787424122
chr1:16900140	1	16900140	0.000709003159762	SNP	0.400098871625714
chr1:16900145	1	16900145	0.000619169095728	SNP	0.394181792660453
chr1:16900216	1	16900216	0.000765836515679	SNP	0.403821119725953
chr1:16900281	1	16900281	0.00064007309628	SNP	0.395342204965381
chr1:16900312	1	16900312	0.000652413823292	SNP	0.396723089726099
chr1:16900321	1	16900321	0.000869296512089	SNP	0.413251538402685
chr1:16900355	1	16900355	0.000793688632168	SNP	0.406508421896234
chr1:16955065	1	16955065	0.000440856480083	SNP	0.380706728636866
chr1:16955153	1	16955153	0.000269245572043	SNP	0.363468111766706
chr1:16955185	1	16955185	0.000171189292915	SNP	0.326961065032156
chr1:16955189	1	16955189	0.000266558834819	SNP	0.36192956542837
chr1:16955336	1	16955336	0.000312970084507	SNP	0.374016585198655
chr1:16955583	1	16955583	0.000205081738904	SNP	0.337581613475865
chr1:16955954	1	16955954	0.000270880442242	SNP	0.364045191809853
chr1:16956139	1	16956139	0.000281436589397	SNP	0.367579412025798
chr1:16957141	1	16957141	0.000275995965204	SNP	0.366236996815259
chr1:16967452	1	16967452	0.000787970226026	SNP	0.406223360902894
chr1:16983993	1	16983993	0.000841078430647	SNP	0.411438064227625
chr1:16990819	1	16990819	0.000721758887299	SNP	0.400134393651648
chr1:16990902	1	16990902	0.000214421681788	SNP	0.341893562266477
chr1:16990958	1	16990958	0.000607982447321	SNP	0.393468150961252
chr1:16990961	1	16990961	0.000664246578211	SNP	0.39707486913274
chr1:16991085	1	16991085	0.000458924964918	SNP	0.380706728636866
chr1:16991096	1	16991096	0.00045024595666	SNP	0.380706728636866
chr1:17053177	1	17053177	0.000485588043735	SNP	0.382161423787893
chr1:17053183	1	17053183	0.000492949442972	SNP	0.383241384272544
chr1:17112849	1	17112849	0.000254341021485	SNP	0.356643741326113
chr1:17113005	1	17113005	0.000279915085279	SNP	0.367406318315172
chr1:17113095	1	17113095	0.000215728716172	SNP	0.342954322907425
chr1:17118605	1	17118605	0.000335253470398	SNP	0.376849707099899
chr1:17331141	1	17331141	0.000314069296947	SNP	0.374030195970212
chr1:17331362	1	17331362	0.000343158680315	SNP	0.377856738483809
chr1:17331604	1	17331604	0.000329521834923	SNP	0.376473860013176
chr1:17331895	1	17331895	0.000309735378932	SNP	0.373720351294594
chr1:17331912	1	17331912	0.000301586597809	SNP	0.373033163744081
chr1:17332857	1	17332857	0.000685008622157	SNP	0.39846063254046
chr1:17704066	1	17704066	0.000264812300115	SNP	0.361271045335688
chr1:17830682	1	17830682	0.000780398001732	SNP	0.405212892091933
chr1:17830744	1	17830744	0.000959957517235	SNP	0.418232663776483
chr1:17850894	1	17850894	5.22220396518e-05	SNP	0.254007217085657
chr1:17851017	1	17851017	5.2328198586e-05	SNP	0.254007217085657
chr1:17857280	1	17857280	0.000240579783454	SNP	0.352066692397691
chr1:18061650	1	18061650	0.000562431773968	SNP	0.389077016674359
chr1:18061658	1	18061658	0.000654151356686	SNP	0.396872375764144
chr1:18063404	1	18063404	0.000952777229902	SNP	0.417748006798472
chr1:18108221	1	18108221	0.000392179143397	SNP	0.380347447475783
chr1:18108520	1	18108520	0.000339540226905	SNP	0.377018190853611
chr1:18109098	1	18109098	0.000414144855207	SNP	0.380706728636866
chr1:18400442	1	18400442	0.000973071898674	SNP	0.419011801268394
chr1:18400452	1	18400452	0.000981337110867	SNP	0.419502374373431
chr1:18401484	1	18401484	0.000969943304146	SNP	0.418969555732523
chr1:18402190	1	18402190	0.000990063518397	SNP	0.419808455073335
chr1:18403711	1	18403711	0.000882512934765	SNP	0.41381243333106
chr1:18403815	1	18403815	0.000987183713517	SNP	0.419550616087902
chr1:18404796	1	18404796	0.00091778309843	SNP	0.41632055318965
chr1:18405493	1	18405493	0.000919192775019	SNP	0.41632055318965
chr1:18405680	1	18405680	0.000947801326987	SNP	0.417069528774895
chr1:18405804	1	18405804	0.000937233624254	SNP	0.416946927497312
chr1:18406935	1	18406935	0.000850368236556	SNP	0.412284040613454
chr1:18407131	1	18407131	0.000218368244593	SNP	0.343842882573298
chr1:18409694	1	18409694	0.00094079837897	SNP	0.416946927497312
chr1:18409990	1	18409990	0.000828747540337	SNP	0.410485001480539
chr1:18410814	1	18410814	0.000933537939132	SNP	0.416946927497312
chr1:18413036	1	18413036	0.000728687706036	SNP	0.400758223154563
chr1:18591541	1	18591541	0.000143002439318	SNP	0.318524747514448
chr1:18591708	1	18591708	0.00068365167896	SNP	0.398311188891884
chr1:18591891	1	18591891	0.000696444430791	SNP	0.39924162689147
chr1:18592162	1	18592162	0.000378267059528	SNP	0.378927543998931
chr1:18592284	1	18592284	0.000264607013449	SNP	0.361073740465528
chr1:18592325	1	18592325	0.000341843320897	SNP	0.377856738483809
chr1:18592348	1	18592348	0.000347073814142	SNP	0.377876101637326
chr1:18592364	1	18592364	0.000362372777929	SNP	0.378156287794967
chr1:18593620	1	18593620	0.000425410891439	SNP	0.380706728636866
chr1:18593656	1	18593656	0.000455634832852	SNP	0.380706728636866
chr1:18593792	1	18593792	0.000627088577489	SNP	0.394425316928009
chr1:18593987	1	18593987	0.000429599033524	SNP	0.380706728636866
chr1:18594251	1	18594251	0.000477168759934	SNP	0.381032463815652
chr1:18594510	1	18594510	0.00041810186081	SNP	0.380706728636866
chr1:18596625	1	18596625	0.000301460588045	SNP	0.373033163744081
chr1:18596989	1	18596989	0.000492754391997	SNP	0.383241384272544
chr1:18597220	1	18597220	0.000655558242148	SNP	0.39707486913274
chr1:18597871	1	18597871	0.000522383585583	SNP	0.385305606197893
chr1:18598230	1	18598230	0.000482851026048	SNP	0.382157691803906
chr1:18598453	1	18598453	0.000668388245809	SNP	0.397548374955321
chr1:18598682	1	18598682	0.000374136885212	SNP	0.378156287794967
chr1:18938209	1	18938209	0.000972924525142	SNP	0.419011801268394
chr1:19619100	1	19619100	0.000783141278457	SNP	0.405604388074237
chr1:19619459	1	19619459	0.000661320218853	SNP	0.39707486913274
chr1:19620648	1	19620648	0.000664438006459	SNP	0.39707486913274
chr1:19622776	1	19622776	0.000943662517681	SNP	0.416946927497312
chr1:19623808	1	19623808	0.000946362195668	SNP	0.417069528774895
chr1:19624914	1	19624914	0.000990968248188	SNP	0.419827492673005
chr1:19628688	1	19628688	0.000334823346367	SNP	0.376849707099899
chr1:19629625	1	19629625	0.000521602055824	SNP	0.385201889177922
chr1:19636151	1	19636151	0.000646114235415	SNP	0.396142020135406
chr1:19892911	1	19892911	0.000900642712865	SNP	0.415279175714264
chr1:19966424	1	19966424	0.000826875209224	SNP	0.410214719608839
chr1:20005838	1	20005838	0.000970123185273	SNP	0.418983409697708
chr1:20949660	1	20949660	0.000156603602613	SNP	0.32413476986351
chr1:20949672	1	20949672	0.000182753844542	SNP	0.331631859104884
chr1:20949691	1	20949691	0.000184348315369	SNP	0.332379806426146
chr1:20957822	1	20957822	0.000305616012756	SNP	0.373720351294594
chr1:21565735	1	21565735	0.000784781366537	SNP	0.405734055519914
chr1:21614792	1	21614792	0.000747599065139	SNP	0.401972126258957
chr1:21619114	1	21619114	0.00093042001385	SNP	0.416598558956311
chr1:21619196	1	21619196	0.000662551843146	SNP	0.39707486913274
chr1:22142572	1	22142572	0.000545248393054	SNP	0.387279123635954
chr1:22455964	1	22455964	0.000877733166937	SNP	0.413745135968478
chr1:22464229	1	22464229	0.00028997090249	SNP	0.370033686000696
chr1:22469935	1	22469935	0.000376954836254	SNP	0.378240816534053
chr1:22670041	1	22670041	0.000177097411056	SNP	0.328866627069388
chr1:22670121	1	22670121	0.000409365779348	SNP	0.380706728636866
chr1:22670602	1	22670602	0.000457888178226	SNP	0.380706728636866
chr1:22670620	1	22670620	0.000474475314217	SNP	0.381032463815652
chr1:22976435	1	22976435	0.000662692786713	SNP	0.39707486913274
chr1:22976484	1	22976484	0.000856511210242	SNP	0.412553100330545
chr1:23070192	1	23070192	0.000621321846207	SNP	0.394280065469818
chr1:23077612	1	23077612	0.000647637523649	SNP	0.396281392188716
chr1:23087534	1	23087534	0.000990305076509	SNP	0.419808455073335
chr1:23094752	1	23094752	0.000802219242611	SNP	0.407352021184529
chr1:23094812	1	23094812	0.000574132439565	SNP	0.389938303290912
chr1:23095312	1	23095312	0.00028743110112	SNP	0.369595600569714
chr1:23095322	1	23095322	0.000288966696738	SNP	0.369994870865258
chr1:23096876	1	23096876	0.000351372929252	SNP	0.377950934337642
chr1:23097083	1	23097083	0.000311009089224	SNP	0.373720351294594
chr1:23097098	1	23097098	0.000408622691677	SNP	0.380706728636866
chr1:23097549	1	23097549	0.0004549033724	SNP	0.380706728636866
chr1:23098009	1	23098009	0.000429681433038	SNP	0.380706728636866
chr1:23098866	1	23098866	0.000318176263883	SNP	0.374700530222731
chr1:23098973	1	23098973	0.000424816027473	SNP	0.380706728636866
chr1:23099728	1	23099728	0.000458291144285	SNP	0.380706728636866
chr1:23100030	1	23100030	0.000469171095989	SNP	0.380706728636866
chr1:23100792	1	23100792	0.000409302794491	SNP	0.380706728636866
chr1:23102765	1	23102765	0.000805706017621	SNP	0.407362654151212
chr1:23141019	1	23141019	0.000823079196121	SNP	0.409457788974649
chr1:23157283	1	23157283	0.00013139311124	SNP	0.315975507173654
chr1:23157336	1	23157336	0.000289319160757	SNP	0.370033686000696
chr1:23157338	1	23157338	0.000131398251194	SNP	0.315975507173654
chr1:23157418	1	23157418	0.000132543149637	SNP	0.316457376400276
chr1:23157491	1	23157491	0.000134993474602	SNP	0.316942185253633
chr1:23157501	1	23157501	0.000113795949663	SNP	0.303577246680568
chr1:23157504	1	23157504	0.000123383276199	SNP	0.310268906536927
chr1:23868318	1	23868318	2.93607175034e-05	SNP	0.209597759683644
chr1:23868466	1	23868466	0.000917753744949	SNP	0.41632055318965
chr1:23969726	1	23969726	0.000955114194148	SNP	0.417877866897816
chr1:24479652	1	24479652	0.000562339664818	SNP	0.389077016674359
chr1:24496013	1	24496013	0.00087936331637	SNP	0.41381243333106
chr1:24496893	1	24496893	0.000675856599625	SNP	0.397555188047176
chr1:25118617	1	25118617	0.000514474897461	SNP	0.385117908923836
chr1:25866727	1	25866727	0.000352032260142	SNP	0.377950934337642
chr1:26062554	1	26062554	0.000859538971824	SNP	0.412854779214988
chr1:26062638	1	26062638	0.000852008017069	SNP	0.412465584429217
chr1:26556659	1	26556659	0.000797453106609	SNP	0.406842034096517
chr1:26556756	1	26556756	0.000942685191452	SNP	0.416946927497312
chr1:26556801	1	26556801	0.00083301723994	SNP	0.41074977163115
chr1:26556826	1	26556826	0.000836751809958	SNP	0.411071730195525
chr1:26560144	1	26560144	0.000610352813709	SNP	0.393599661999254
chr1:26567289	1	26567289	0.000348389778769	SNP	0.377950934337642
chr1:26567467	1	26567467	0.000901001655928	SNP	0.415298516562115
chr1:26567502	1	26567502	0.000882146349069	SNP	0.41381243333106
chr1:26568458	1	26568458	0.000316392313799	SNP	0.374030195970212
chr1:26569909	1	26569909	0.00095953053972	SNP	0.418199691085257
chr1:26569931	1	26569931	0.000853164950697	SNP	0.412465584429217
chr1:26569945	1	26569945	0.000661216202562	SNP	0.39707486913274
chr1:26608963	1	26608963	0.000631673471404	SNP	0.39487134901049
chr1:26609008	1	26609008	0.000836169612086	SNP	0.411056734235406
chr1:30109731	1	30109731	0.000832745160797	SNP	0.41074977163115
chr1:30142098	1	30142098	0.000971085447959	SNP	0.418983409697708
chr1:30339454	1	30339454	0.00046389873557	SNP	0.380706728636866
chr1:30570504	1	30570504	0.000665990035027	SNP	0.397445324704494
chr1:30696713	1	30696713	0.00046918668208	SNP	0.380706728636866
chr1:30696731	1	30696731	0.000630750574166	SNP	0.394782008971831
chr1:30696779	1	30696779	0.000634679461454	SNP	0.394998177917877
chr1:30696807	1	30696807	0.000628941383048	SNP	0.394605675863949
chr1:30696814	1	30696814	0.000502352739398	SNP	0.384142265362538
chr1:30696844	1	30696844	0.000698336351697	SNP	0.399372121275266
chr1:30696958	1	30696958	0.00069673584809	SNP	0.399262240707392
chr1:30696966	1	30696966	0.000470236203019	SNP	0.380966016925167
chr1:30866226	1	30866226	8.4904556003e-05	SNP	0.284724850012558
chr1:30866456	1	30866456	5.98468917124e-05	SNP	0.260608995767535
chr1:30868147	1	30868147	0.000109821307506	SNP	0.301752841309005
chr1:30868546	1	30868546	9.62539814063e-05	SNP	0.291714108718885
chr1:30871604	1	30871604	0.000116868137812	SNP	0.305493341084755
chr1:30871960	1	30871960	0.000458630557241	SNP	0.380706728636866
chr1:30873582	1	30873582	0.00034239803266	SNP	0.377856738483809
chr1:30879103	1	30879103	8.25822048479e-05	SNP	0.284724850012558
chr1:30880552	1	30880552	0.000669348483328	SNP	0.397548374955321
chr1:30881079	1	30881079	0.000970567986815	SNP	0.418983409697708
chr1:30887368	1	30887368	0.000112668176346	SNP	0.303067467577126
chr1:30887675	1	30887675	8.70042667006e-05	SNP	0.284724850012558
chr1:30888492	1	30888492	0.000721739462331	SNP	0.400134393651648
chr1:30888903	1	30888903	0.000748631965221	SNP	0.402046995062631
chr1:30889182	1	30889182	0.000156869672299	SNP	0.324322843916632
chr1:30889261	1	30889261	0.000395229300319	SNP	0.380347447475783
chr1:30893524	1	30893524	7.67194225422e-05	SNP	0.279640040094499
chr1:30928994	1	30928994	0.000758828588881	SNP	0.402982626258195
chr1:31032965	1	31032965	0.000309965774955	SNP	0.373720351294594
chr1:31033647	1	31033647	0.000473912811211	SNP	0.381032463815652
chr1:31033655	1	31033655	0.000401755021263	SNP	0.380347447475783
chr1:31033883	1	31033883	0.000305492915453	SNP	0.373720351294594
chr1:31034127	1	31034127	0.000329420746856	SNP	0.376473860013176
chr1:31034506	1	31034506	0.000282196073791	SNP	0.367579412025798
chr1:31034695	1	31034695	0.00032480642581	SNP	0.376013178810548
chr1:31035226	1	31035226	0.000301126673046	SNP	0.373033163744081
chr1:31035902	1	31035902	0.000333211157754	SNP	0.376849707099899
chr1:31036098	1	31036098	0.000305080947934	SNP	0.373720351294594
chr1:31036380	1	31036380	0.000280781622735	SNP	0.367556358865913
chr1:31036505	1	31036505	0.00029543355574	SNP	0.371924266289847
chr1:31037984	1	31037984	0.00030779799266	SNP	0.373720351294594
chr1:31038119	1	31038119	0.000306057068762	SNP	0.373720351294594
chr1:31038212	1	31038212	0.000299481686765	SNP	0.373033163744081
chr1:31038719	1	31038719	0.000319154388163	SNP	0.3753476620165
chr1:31040690	1	31040690	0.000310075466254	SNP	0.373720351294594
chr1:31040836	1	31040836	0.00033597974282	SNP	0.376849707099899
chr1:31041179	1	31041179	0.000779358077703	SNP	0.405040075644169
chr1:31041368	1	31041368	0.000280389847948	SNP	0.367448333411551
chr1:31041853	1	31041853	0.000330868772618	SNP	0.376473860013176
chr1:31041924	1	31041924	0.000299626849556	SNP	0.373033163744081
chr1:31042087	1	31042087	0.000301240946679	SNP	0.373033163744081
chr1:31042234	1	31042234	0.000215062228245	SNP	0.342570545394667
chr1:31042537	1	31042537	0.000330048513174	SNP	0.376473860013176
chr1:31042733	1	31042733	0.000292404329513	SNP	0.370537114438684
chr1:31042954	1	31042954	0.000288871712171	SNP	0.369994870865258
chr1:31043195	1	31043195	0.000238628447062	SNP	0.351187409964954
chr1:31045384	1	31045384	0.000334061480745	SNP	0.376849707099899
chr1:31045566	1	31045566	0.000309708073306	SNP	0.373720351294594
chr1:31045764	1	31045764	0.000323314900815	SNP	0.375941964305992
chr1:31045914	1	31045914	0.000308772229391	SNP	0.373720351294594
chr1:31046572	1	31046572	0.000993290922079	SNP	0.419827492673005
chr1:31048048	1	31048048	0.000299917097227	SNP	0.373033163744081
chr1:31048110	1	31048110	0.000187555464737	SNP	0.33311409166365
chr1:31048157	1	31048157	0.000854081988905	SNP	0.412465584429217
chr1:31048183	1	31048183	0.000168475572477	SNP	0.326961065032156
chr1:31048353	1	31048353	0.000283789233062	SNP	0.368010826242148
chr1:31048438	1	31048438	0.000259981747897	SNP	0.359254964033073
chr1:31048441	1	31048441	0.000292233301648	SNP	0.370537114438684
chr1:31050568	1	31050568	0.000700589351693	SNP	0.399462582897264
chr1:31052412	1	31052412	0.000661615717442	SNP	0.39707486913274
chr1:31052486	1	31052486	0.000636890730632	SNP	0.395196155873426
chr1:31052517	1	31052517	0.000656983304819	SNP	0.39707486913274
chr1:31052518	1	31052518	0.000632545470196	SNP	0.39487134901049
chr1:31052932	1	31052932	0.00081867744594	SNP	0.409064285558939
chr1:31052951	1	31052951	0.000664187934424	SNP	0.39707486913274
chr1:31053465	1	31053465	0.000583220610912	SNP	0.39091562000093
chr1:31053644	1	31053644	0.000650575933241	SNP	0.396549717219945
chr1:31055931	1	31055931	0.000669981628273	SNP	0.397548374955321
chr1:31056510	1	31056510	0.000725335784869	SNP	0.400624787424122
chr1:31056520	1	31056520	0.00069688155884	SNP	0.399280835788993
chr1:31056575	1	31056575	0.000525203757254	SNP	0.385629474699654
chr1:31056758	1	31056758	0.000659889849065	SNP	0.39707486913274
chr1:31056785	1	31056785	0.000657976119925	SNP	0.39707486913274
chr1:31056828	1	31056828	0.000747541361761	SNP	0.401972126258957
chr1:31060027	1	31060027	0.000638131655366	SNP	0.395290389985383
chr1:31060251	1	31060251	0.000616767095062	SNP	0.394064741853137
chr1:31060394	1	31060394	0.000695024557	SNP	0.39924162689147
chr1:31061061	1	31061061	0.000773539088324	SNP	0.404417317107303
chr1:31061257	1	31061257	0.000897009383501	SNP	0.414800177302198
chr1:31061363	1	31061363	0.000935268457371	SNP	0.416946927497312
chr1:31062456	1	31062456	0.000890234686122	SNP	0.414194573593254
chr1:31063518	1	31063518	0.000829706890182	SNP	0.410524692510078
chr1:31065090	1	31065090	0.000843921840661	SNP	0.411675603158471
chr1:31065371	1	31065371	0.000623990142292	SNP	0.394280065469818
chr1:31065375	1	31065375	0.000702534066053	SNP	0.399510233306601
chr1:31065400	1	31065400	0.000764657363354	SNP	0.403782112741263
chr1:31065468	1	31065468	0.000742219303748	SNP	0.401571005416329
chr1:31065479	1	31065479	0.000653614875872	SNP	0.396815022198538
chr1:31065541	1	31065541	0.00070891338751	SNP	0.400098871625714
chr1:31065652	1	31065652	0.000669272364011	SNP	0.397548374955321
chr1:31065874	1	31065874	0.000736796881004	SNP	0.400936174930162
chr1:31066273	1	31066273	0.00069431045276	SNP	0.399163180208882
chr1:31066445	1	31066445	0.000649965680671	SNP	0.396533395859977
chr1:31066689	1	31066689	0.00070137203196	SNP	0.399462582897264
chr1:31067112	1	31067112	0.000696591344775	SNP	0.39924162689147
chr1:31067314	1	31067314	0.000691251179114	SNP	0.398977087361845
chr1:31067387	1	31067387	0.000643940681239	SNP	0.395959457507849
chr1:31067668	1	31067668	0.000120889138492	SNP	0.30778350475482
chr1:31068162	1	31068162	0.000329111157942	SNP	0.376431132093623
chr1:31068395	1	31068395	0.000144957979606	SNP	0.319092486012826
chr1:31068580	1	31068580	0.000123934746932	SNP	0.310710260926498
chr1:31068944	1	31068944	0.000809004130334	SNP	0.407905138559198
chr1:31069443	1	31069443	0.00063204643456	SNP	0.39487134901049
chr1:31069971	1	31069971	0.000663993224832	SNP	0.39707486913274
chr1:31070025	1	31070025	0.000715790271508	SNP	0.400134393651648
chr1:31070179	1	31070179	0.000679100541021	SNP	0.397772817062115
chr1:31070297	1	31070297	0.000680778194254	SNP	0.39793313921554
chr1:31070306	1	31070306	0.000705216523507	SNP	0.400080190903088
chr1:31070495	1	31070495	0.000697554556937	SNP	0.399327499602238
chr1:31070948	1	31070948	0.000646330965902	SNP	0.396142020135406
chr1:31070968	1	31070968	0.000700293151355	SNP	0.399462582897264
chr1:31071038	1	31071038	0.000592560597729	SNP	0.392043954066041
chr1:31071310	1	31071310	0.000624506361452	SNP	0.394280065469818
chr1:31072254	1	31072254	0.000765459952736	SNP	0.403821119725953
chr1:31072284	1	31072284	0.000686210497641	SNP	0.398603251082968
chr1:31072912	1	31072912	0.000776005653486	SNP	0.404675798395702
chr1:31073049	1	31073049	0.000675427736899	SNP	0.397555188047176
chr1:31073489	1	31073489	0.000805822808856	SNP	0.407362654151212
chr1:31073599	1	31073599	0.000497030074542	SNP	0.383276973420746
chr1:31073682	1	31073682	0.000514910867076	SNP	0.385117908923836
chr1:31073824	1	31073824	0.000870000341572	SNP	0.413251538402685
chr1:31073858	1	31073858	0.000695853202867	SNP	0.39924162689147
chr1:31073873	1	31073873	0.000590542870417	SNP	0.391736445267165
chr1:31073953	1	31073953	0.000608793998473	SNP	0.393513081059914
chr1:31074036	1	31074036	0.000644815234651	SNP	0.396079731357281
chr1:31074053	1	31074053	0.000607919781383	SNP	0.393468150961252
chr1:31074057	1	31074057	0.000598640800449	SNP	0.39232296450183
chr1:31074234	1	31074234	0.000672948026732	SNP	0.397548374955321
chr1:31074251	1	31074251	0.000727004414195	SNP	0.400624787424122
chr1:31074310	1	31074310	0.000790706751002	SNP	0.406325993219709
chr1:31074365	1	31074365	0.000751860395637	SNP	0.402152755989735
chr1:31074449	1	31074449	0.000689882842031	SNP	0.398751813750444
chr1:31074494	1	31074494	0.00071064339041	SNP	0.400098871625714
chr1:31074671	1	31074671	0.000707305459428	SNP	0.400098871625714
chr1:31074699	1	31074699	0.000702977402086	SNP	0.399530994257631
chr1:31074996	1	31074996	0.000670245976311	SNP	0.397548374955321
chr1:31075108	1	31075108	0.000726696453735	SNP	0.400624787424122
chr1:31076125	1	31076125	0.000476220139115	SNP	0.381032463815652
chr1:31076285	1	31076285	0.000747215947828	SNP	0.401972126258957
chr1:31076300	1	31076300	0.000718856115496	SNP	0.400134393651648
chr1:31076323	1	31076323	0.000612343496736	SNP	0.393686969903596
chr1:31076340	1	31076340	0.000699561360187	SNP	0.399444821311643
chr1:31078474	1	31078474	0.000910398927808	SNP	0.415879522859486
chr1:31082485	1	31082485	0.000813296760308	SNP	0.408369293996343
chr1:31082561	1	31082561	0.000632817232534	SNP	0.39487134901049
chr1:31082745	1	31082745	0.000878609657708	SNP	0.41381243333106
chr1:31085147	1	31085147	0.000933035270495	SNP	0.416946927497312
chr1:31085617	1	31085617	0.000871852237003	SNP	0.413327433512778
chr1:31085818	1	31085818	0.0007726005057	SNP	0.404316978745055
chr1:31085844	1	31085844	0.000678123816595	SNP	0.397772817062115
chr1:31086942	1	31086942	0.000704714106387	SNP	0.400021493272805
chr1:31100154	1	31100154	0.000753378542687	SNP	0.402286501909719
chr1:33297473	1	33297473	0.00081354258748	SNP	0.408369293996343
chr1:33474453	1	33474453	0.000924520656205	SNP	0.416418740827068
chr1:33640281	1	33640281	0.000643141466043	SNP	0.395867910561544
chr1:33640409	1	33640409	0.000502423872964	SNP	0.384142265362538
chr1:33640854	1	33640854	0.000250911750266	SNP	0.356015781565684
chr1:33640858	1	33640858	0.000210267072789	SNP	0.340015116380893
chr1:33643574	1	33643574	0.000397027092685	SNP	0.380347447475783
chr1:33696866	1	33696866	0.000705067817443	SNP	0.400069661629501
chr1:33753271	1	33753271	0.000914049940237	SNP	0.416167499738328
chr1:33753383	1	33753383	0.000318127112883	SNP	0.374700530222731
chr1:33793480	1	33793480	0.000749448112422	SNP	0.402046995062631
chr1:33793628	1	33793628	0.000851434964282	SNP	0.412460360512314
chr1:33793671	1	33793671	0.000875557489045	SNP	0.41355336958143
chr1:33793770	1	33793770	0.000957574472891	SNP	0.418082988284544
chr1:33793830	1	33793830	0.000698660269852	SNP	0.399372121275266
chr1:33793868	1	33793868	0.000283508210267	SNP	0.367969485162455
chr1:33794083	1	33794083	0.000868118804153	SNP	0.413251538402685
chr1:33794212	1	33794212	0.0008594853951	SNP	0.412854779214988
chr1:33794350	1	33794350	0.000707150006597	SNP	0.400098871625714
chr1:33794465	1	33794465	0.00078099817075	SNP	0.405303948704882
chr1:33794534	1	33794534	0.000314753577005	SNP	0.374030195970212
chr1:33794817	1	33794817	0.000163132806545	SNP	0.326215491229516
chr1:33794832	1	33794832	0.000524406913359	SNP	0.385404893536391
chr1:34099416	1	34099416	0.000698537395049	SNP	0.399372121275266
chr1:34102279	1	34102279	0.000890953673267	SNP	0.41427606805125
chr1:34102344	1	34102344	0.000943869367336	SNP	0.416946927497312
chr1:34104705	1	34104705	0.00072934080056	SNP	0.400936174930162
chr1:34115082	1	34115082	0.00051626286056	SNP	0.385117908923836
chr1:34116292	1	34116292	0.000104965459843	SNP	0.297483693592032
chr1:34116342	1	34116342	0.000200880024538	SNP	0.336430216956919
chr1:34116435	1	34116435	0.000112078989446	SNP	0.302732685348024
chr1:34116587	1	34116587	9.4970278385e-05	SNP	0.290784776184927
chr1:34118354	1	34118354	0.000581367196214	SNP	0.390849477405815
chr1:34119035	1	34119035	0.000100093898335	SNP	0.295087966886491
chr1:34119147	1	34119147	8.73702178041e-05	SNP	0.284800166577593
chr1:34119312	1	34119312	0.00046671181821	SNP	0.380706728636866
chr1:34119684	1	34119684	0.00013730072093	SNP	0.317377254852901
chr1:34119710	1	34119710	0.000111026682656	SNP	0.302174596980752
chr1:34119793	1	34119793	0.000568455264043	SNP	0.389502957985737
chr1:34119922	1	34119922	0.000736348707483	SNP	0.400936174930162
chr1:34120158	1	34120158	0.000720121941208	SNP	0.400134393651648
chr1:34120197	1	34120197	0.00072835095242	SNP	0.400726000599667
chr1:34120389	1	34120389	0.000625455731311	SNP	0.394280065469818
chr1:34120479	1	34120479	0.000714937812067	SNP	0.400134393651648
chr1:34120551	1	34120551	0.000769611911178	SNP	0.404019059954619
chr1:34120691	1	34120691	0.00073677809531	SNP	0.400936174930162
chr1:34120853	1	34120853	0.000957867158089	SNP	0.418082988284544
chr1:34120866	1	34120866	0.000655435811186	SNP	0.39707486913274
chr1:34120941	1	34120941	0.000724529390113	SNP	0.400624787424122
chr1:34121092	1	34121092	0.000790135781761	SNP	0.406325993219709
chr1:34121128	1	34121128	0.000796830951663	SNP	0.406842034096517
chr1:34121573	1	34121573	0.000763089693217	SNP	0.403432149551262
chr1:34121686	1	34121686	0.000721470098668	SNP	0.400134393651648
chr1:34121688	1	34121688	0.000730257373404	SNP	0.400936174930162
chr1:34121734	1	34121734	0.000670396507703	SNP	0.397548374955321
chr1:34121896	1	34121896	0.000728916615357	SNP	0.40080225846122
chr1:34121920	1	34121920	0.000731290866478	SNP	0.400936174930162
chr1:34121952	1	34121952	0.000711139649013	SNP	0.400098871625714
chr1:34121956	1	34121956	0.000707600329094	SNP	0.400098871625714
chr1:34122024	1	34122024	0.000757416657511	SNP	0.402708660406726
chr1:34122095	1	34122095	0.000363831128404	SNP	0.378156287794967
chr1:34122317	1	34122317	0.000707400734274	SNP	0.400098871625714
chr1:34122560	1	34122560	0.000675083256383	SNP	0.397555188047176
chr1:34123297	1	34123297	0.000273060903556	SNP	0.364764702621865
chr1:34123369	1	34123369	0.000773372704486	SNP	0.404417317107303
chr1:34123419	1	34123419	0.000626220229609	SNP	0.394280065469818
chr1:34123699	1	34123699	0.00074966001593	SNP	0.402046995062631
chr1:34123730	1	34123730	0.000728506391618	SNP	0.400726000599667
chr1:34123732	1	34123732	0.000767396389085	SNP	0.403923976533872
chr1:34124064	1	34124064	0.000627555753809	SNP	0.394425316928009
chr1:34124381	1	34124381	0.000769495942844	SNP	0.404019059954619
chr1:34124439	1	34124439	0.000652600610827	SNP	0.396723089726099
chr1:34124576	1	34124576	0.000731379733429	SNP	0.400936174930162
chr1:34124779	1	34124779	0.000735324002031	SNP	0.400936174930162
chr1:34124794	1	34124794	0.000706588714065	SNP	0.400098871625714
chr1:34124877	1	34124877	0.000943944716197	SNP	0.416946927497312
chr1:34124934	1	34124934	0.000600086803144	SNP	0.39232296450183
chr1:34124961	1	34124961	0.000637732906874	SNP	0.395290389985383
chr1:34125006	1	34125006	0.000748947079844	SNP	0.402046995062631
chr1:34125045	1	34125045	0.000790921235808	SNP	0.406351124424581
chr1:34125121	1	34125121	0.000738377788516	SNP	0.400936174930162
chr1:34125294	1	34125294	0.000826627521385	SNP	0.410214719608839
chr1:34125329	1	34125329	0.000733134391225	SNP	0.400936174930162
chr1:34125333	1	34125333	0.000888329999342	SNP	0.414155084273329
chr1:34125432	1	34125432	0.000766554091481	SNP	0.403889693699744
chr1:34125747	1	34125747	0.000727643177949	SNP	0.400624787424122
chr1:34126095	1	34126095	0.00079311082223	SNP	0.406508421896234
chr1:34126166	1	34126166	0.000707109206082	SNP	0.400098871625714
chr1:34126287	1	34126287	0.000689268396671	SNP	0.398751813750444
chr1:34126707	1	34126707	0.000721816730321	SNP	0.400134393651648
chr1:34126718	1	34126718	0.000752349666963	SNP	0.402209177734559
chr1:34126922	1	34126922	0.000659929183265	SNP	0.39707486913274
chr1:34127535	1	34127535	0.000671560797262	SNP	0.397548374955321
chr1:34127547	1	34127547	0.000837253475743	SNP	0.411080682726725
chr1:34127842	1	34127842	0.000647727119116	SNP	0.396281392188716
chr1:34127864	1	34127864	0.000699712399089	SNP	0.399444821311643
chr1:34128098	1	34128098	0.000704613261423	SNP	0.400002396312127
chr1:34128100	1	34128100	0.000675856984164	SNP	0.397555188047176
chr1:34128301	1	34128301	0.000743459890373	SNP	0.401667023858027
chr1:34128436	1	34128436	0.000830864282648	SNP	0.410641300860162
chr1:34128506	1	34128506	0.000753242556397	SNP	0.402249974354998
chr1:34128510	1	34128510	0.000677460321813	SNP	0.397772817062115
chr1:34128673	1	34128673	0.000659161253798	SNP	0.39707486913274
chr1:34128698	1	34128698	0.000703431643892	SNP	0.399636523598815
chr1:34129019	1	34129019	0.000659535773723	SNP	0.39707486913274
chr1:34129029	1	34129029	0.000683605150272	SNP	0.398311188891884
chr1:34129276	1	34129276	0.000674598998765	SNP	0.397548374955321
chr1:34129329	1	34129329	0.000658887877192	SNP	0.39707486913274
chr1:34129532	1	34129532	0.000666429599377	SNP	0.397462236523831
chr1:34129580	1	34129580	0.000770346824631	SNP	0.404112700029962
chr1:34129769	1	34129769	0.000699160193042	SNP	0.399444821311643
chr1:34130043	1	34130043	0.000698138288339	SNP	0.399372121275266
chr1:34130197	1	34130197	0.000730687218942	SNP	0.400936174930162
chr1:34130318	1	34130318	0.000646392063295	SNP	0.396142020135406
chr1:34130432	1	34130432	0.000668661853862	SNP	0.397548374955321
chr1:34130963	1	34130963	0.000730908213059	SNP	0.400936174930162
chr1:34134846	1	34134846	0.000796727237366	SNP	0.406842034096517
chr1:34134931	1	34134931	0.000721658924085	SNP	0.400134393651648
chr1:34135063	1	34135063	0.00073035131367	SNP	0.400936174930162
chr1:34135195	1	34135195	0.000699670535643	SNP	0.399444821311643
chr1:34135310	1	34135310	0.000715324189877	SNP	0.400134393651648
chr1:34135717	1	34135717	0.000821560964999	SNP	0.409112823025412
chr1:34136115	1	34136115	0.000904879956918	SNP	0.415558981569765
chr1:34136153	1	34136153	0.000936256673157	SNP	0.416946927497312
chr1:34136491	1	34136491	0.000841314534925	SNP	0.411438064227625
chr1:34136493	1	34136493	0.000850009499764	SNP	0.412284040613454
chr1:34138559	1	34138559	0.000927083928733	SNP	0.41653478964794
chr1:34139006	1	34139006	0.000983604300987	SNP	0.419550616087902
chr1:34184348	1	34184348	0.000886489977932	SNP	0.413975461814295
chr1:34184353	1	34184353	0.000679680647059	SNP	0.397880686103945
chr1:34770512	1	34770512	1.64099570078e-06	SNP	0.0745617963894935
chr1:34770584	1	34770584	0.000224460881701	SNP	0.346202012270434
chr1:35394221	1	35394221	0.000638133945482	SNP	0.395290389985383
chr1:35439817	1	35439817	0.000720666720895	SNP	0.400134393651648
chr1:35440327	1	35440327	0.000905632091703	SNP	0.415583751801865
chr1:35440350	1	35440350	0.000895933775252	SNP	0.414696358284695
chr1:35440565	1	35440565	0.000449488472524	SNP	0.380706728636866
chr1:35440574	1	35440574	0.000468508128742	SNP	0.380706728636866
chr1:35440951	1	35440951	0.000391836709095	SNP	0.380347447475783
chr1:35440972	1	35440972	0.000241336450238	SNP	0.352066692397691
chr1:35440990	1	35440990	0.000663860540628	SNP	0.39707486913274
chr1:35442934	1	35442934	0.000911408615933	SNP	0.415912614003466
chr1:35442962	1	35442962	0.000867670709748	SNP	0.413251538402685
chr1:35443825	1	35443825	0.000425070266867	SNP	0.380706728636866
chr1:35443851	1	35443851	0.0009247171494	SNP	0.416418740827068
chr1:35443991	1	35443991	0.000417925269191	SNP	0.380706728636866
chr1:35444016	1	35444016	0.000986668757727	SNP	0.419550616087902
chr1:35444019	1	35444019	0.000485687588944	SNP	0.382161423787893
chr1:35444545	1	35444545	0.00083707936794	SNP	0.411080682726725
chr1:35445257	1	35445257	0.000495434151048	SNP	0.383241384272544
chr1:35445389	1	35445389	0.000437327736169	SNP	0.380706728636866
chr1:35446305	1	35446305	0.000350519507165	SNP	0.377950934337642
chr1:35446808	1	35446808	0.0005080453541	SNP	0.384876191698068
chr1:35446840	1	35446840	0.000439438657545	SNP	0.380706728636866
chr1:35446862	1	35446862	0.000518323304565	SNP	0.385117908923836
chr1:35446925	1	35446925	0.000364229253286	SNP	0.378156287794967
chr1:35446952	1	35446952	0.000348736849857	SNP	0.377950934337642
chr1:35447066	1	35447066	0.000272860598831	SNP	0.364764702621865
chr1:35447078	1	35447078	0.000519214837768	SNP	0.385117908923836
chr1:35447296	1	35447296	0.000302567594977	SNP	0.373177379573791
chr1:35447561	1	35447561	0.000213876167243	SNP	0.341609267599916
chr1:35447660	1	35447660	0.000334105813208	SNP	0.376849707099899
chr1:35447733	1	35447733	0.000533712471556	SNP	0.386665012674901
chr1:35447753	1	35447753	0.000645267515748	SNP	0.396079731357281
chr1:35447804	1	35447804	0.000739839214993	SNP	0.401137709539781
chr1:35447817	1	35447817	0.000575895333737	SNP	0.390292643913515
chr1:35447898	1	35447898	7.49703064115e-05	SNP	0.277990178890989
chr1:35449820	1	35449820	0.000599918086233	SNP	0.39232296450183
chr1:35449900	1	35449900	0.000589096183264	SNP	0.391630147099942
chr1:35449932	1	35449932	0.000651962536558	SNP	0.396549717219945
chr1:35449945	1	35449945	0.000529939862144	SNP	0.38659499048221
chr1:35450042	1	35450042	0.000623469522179	SNP	0.394280065469818
chr1:35450167	1	35450167	0.000631892503551	SNP	0.39487134901049
chr1:35450264	1	35450264	0.000644867810199	SNP	0.396079731357281
chr1:35450729	1	35450729	0.00066444781919	SNP	0.39707486913274
chr1:35450930	1	35450930	0.000628604946055	SNP	0.394605675863949
chr1:35452674	1	35452674	0.000638336683929	SNP	0.395290389985383
chr1:35453247	1	35453247	0.000875964936356	SNP	0.41355336958143
chr1:35453623	1	35453623	0.00091949540477	SNP	0.416391857090838
chr1:35453856	1	35453856	0.000884280612436	SNP	0.413975461814295
chr1:35453907	1	35453907	0.000850281604412	SNP	0.412284040613454
chr1:35454034	1	35454034	0.000904649334522	SNP	0.415517188129271
chr1:35454100	1	35454100	9.15094021695e-05	SNP	0.287736740328145
chr1:35454257	1	35454257	0.000897025417878	SNP	0.414800177302198
chr1:35454271	1	35454271	0.000821752118864	SNP	0.409162264839472
chr1:35454486	1	35454486	0.00083209768288	SNP	0.410678669233554
chr1:35454528	1	35454528	0.000778758541556	SNP	0.404974130136583
chr1:35455024	1	35455024	0.000834695318168	SNP	0.410974017098602
chr1:35455837	1	35455837	0.000844770443923	SNP	0.411675603158471
chr1:35455945	1	35455945	0.000936214568255	SNP	0.416946927497312
chr1:35456315	1	35456315	0.000306802892521	SNP	0.373720351294594
chr1:35456483	1	35456483	0.000921977807596	SNP	0.416418740827068
chr1:35457051	1	35457051	0.000872267201311	SNP	0.413327433512778
chr1:35457216	1	35457216	0.000986747994456	SNP	0.419550616087902
chr1:35457249	1	35457249	7.56253382664e-05	SNP	0.27884534006364
chr1:35457350	1	35457350	7.95764981091e-05	SNP	0.282514695417704
chr1:35458416	1	35458416	0.000911869186403	SNP	0.415912614003466
chr1:35470108	1	35470108	0.000928840904243	SNP	0.41653478964794
chr1:35470501	1	35470501	0.000863155054434	SNP	0.413142417111069
chr1:35470864	1	35470864	0.000899896503343	SNP	0.415158617905203
chr1:35473573	1	35473573	0.0009061304346	SNP	0.415608454727801
chr1:35473740	1	35473740	0.000674207694381	SNP	0.397548374955321
chr1:35473889	1	35473889	0.000749796600398	SNP	0.402046995062631
chr1:35474181	1	35474181	0.000857693843239	SNP	0.412616046881754
chr1:35474275	1	35474275	0.000857014579254	SNP	0.412581194449619
chr1:35474282	1	35474282	0.0009643852007	SNP	0.418689435913618
chr1:35474289	1	35474289	0.000931434173862	SNP	0.416662930461884
chr1:35474594	1	35474594	0.000902288084298	SNP	0.415298516562115
chr1:35474941	1	35474941	0.000793793558237	SNP	0.406508421896234
chr1:35474997	1	35474997	0.000817072037383	SNP	0.408799669191662
chr1:35475599	1	35475599	0.000821237115987	SNP	0.409112823025412
chr1:35475644	1	35475644	0.00092416961128	SNP	0.416418740827068
chr1:35476063	1	35476063	0.00077651484485	SNP	0.404730252167841
chr1:35476191	1	35476191	0.000781478008827	SNP	0.405303948704882
chr1:35476233	1	35476233	0.0009842621699	SNP	0.419550616087902
chr1:35476285	1	35476285	0.000719348935873	SNP	0.400134393651648
chr1:35476314	1	35476314	0.000935724854562	SNP	0.416946927497312
chr1:35476400	1	35476400	0.000899147077452	SNP	0.415106115742859
chr1:35476644	1	35476644	0.000922123412152	SNP	0.416418740827068
chr1:35476713	1	35476713	0.000863446566703	SNP	0.413142417111069
chr1:35476749	1	35476749	0.000677305123005	SNP	0.397772817062115
chr1:35476866	1	35476866	0.000835753339747	SNP	0.411035707620284
chr1:35477602	1	35477602	0.000825608805186	SNP	0.410099247079521
chr1:35477603	1	35477603	0.000779892638585	SNP	0.405145275639375
chr1:35477958	1	35477958	0.000875602708064	SNP	0.41355336958143
chr1:35478537	1	35478537	0.000782690636642	SNP	0.405532744339665
chr1:35478717	1	35478717	0.000842766137261	SNP	0.411438064227625
chr1:35479333	1	35479333	0.000829695500297	SNP	0.410524692510078
chr1:35479365	1	35479365	0.000871370166448	SNP	0.413327433512778
chr1:35479751	1	35479751	0.00028221723921	SNP	0.367579412025798
chr1:35479752	1	35479752	0.000827839549776	SNP	0.410317028748443
chr1:35479764	1	35479764	0.000933745102391	SNP	0.416946927497312
chr1:35480137	1	35480137	0.000589441764612	SNP	0.39165372829798
chr1:35480290	1	35480290	0.00053560251398	SNP	0.386665012674901
chr1:35480478	1	35480478	0.000927905413652	SNP	0.41653478964794
chr1:35480490	1	35480490	0.000887260904144	SNP	0.413983474351287
chr1:35480509	1	35480509	0.000939900512392	SNP	0.416946927497312
chr1:35482358	1	35482358	0.000893564584489	SNP	0.414650813037667
chr1:35482782	1	35482782	0.000882618408063	SNP	0.41381243333106
chr1:35483620	1	35483620	0.000854182002116	SNP	0.412465584429217
chr1:35483621	1	35483621	0.000881214913438	SNP	0.41381243333106
chr1:35483731	1	35483731	0.000909250501553	SNP	0.415777800187875
chr1:35483857	1	35483857	0.000880654634746	SNP	0.41381243333106
chr1:35484643	1	35484643	0.00099156752191	SNP	0.419827492673005
chr1:35487262	1	35487262	0.000914089497617	SNP	0.416167499738328
chr1:35488053	1	35488053	0.000271013841578	SNP	0.364045191809853
chr1:35488278	1	35488278	0.000937275471581	SNP	0.416946927497312
chr1:35491226	1	35491226	0.000956138084656	SNP	0.417894798912141
chr1:35493641	1	35493641	0.000299065958011	SNP	0.372954422944379
chr1:35493775	1	35493775	0.000306623214801	SNP	0.373720351294594
chr1:35496217	1	35496217	0.000336911403534	SNP	0.376849707099899
chr1:35496703	1	35496703	0.000303376634306	SNP	0.373720351294594
chr1:35497365	1	35497365	0.000349643026093	SNP	0.377950934337642
chr1:35497487	1	35497487	0.000317772581868	SNP	0.374700530222731
chr1:35497670	1	35497670	0.000279422352302	SNP	0.367406318315172
chr1:35498225	1	35498225	0.000331522230436	SNP	0.3765119035153
chr1:35499082	1	35499082	0.000357911846198	SNP	0.378156287794967
chr1:35500158	1	35500158	0.000281674922224	SNP	0.367579412025798
chr1:35500548	1	35500548	0.000354393359273	SNP	0.377950934337642
chr1:35500915	1	35500915	0.000309526959017	SNP	0.373720351294594
chr1:35500938	1	35500938	0.000353028181497	SNP	0.377950934337642
chr1:35516218	1	35516218	0.000787467527315	SNP	0.406223360902894
chr1:35516231	1	35516231	0.000813550113715	SNP	0.408369293996343
chr1:35545176	1	35545176	0.000925176984651	SNP	0.416418740827068
chr1:35545522	1	35545522	0.000376577636024	SNP	0.378195734529443
chr1:35560492	1	35560492	0.000972939410217	SNP	0.419011801268394
chr1:35561987	1	35561987	0.000929771580599	SNP	0.41653478964794
chr1:35562500	1	35562500	0.000381090671828	SNP	0.379203987919443
chr1:35574252	1	35574252	0.000875641007522	SNP	0.41355336958143
chr1:35575350	1	35575350	0.000168886948121	SNP	0.326961065032156
chr1:35575399	1	35575399	0.000146297354286	SNP	0.319793068374307
chr1:35575515	1	35575515	0.000181953484747	SNP	0.331443717868666
chr1:35576321	1	35576321	0.000598267747822	SNP	0.39232296450183
chr1:35652140	1	35652140	0.000460967684559	SNP	0.380706728636866
chr1:36084089	1	36084089	0.000804237944433	SNP	0.407361453550039
chr1:36084091	1	36084091	9.81200676266e-05	SNP	0.293779626242229
chr1:36084136	1	36084136	9.00000346438e-05	SNP	0.287176574211565
chr1:37174236	1	37174236	0.000741685226472	SNP	0.401517621406095
chr1:37419793	1	37419793	0.00098319432014	SNP	0.419550616087902
chr1:37605794	1	37605794	0.000423888515453	SNP	0.380706728636866
chr1:37605816	1	37605816	0.000495836471699	SNP	0.383241384272544
chr1:37606696	1	37606696	9.96222116717e-05	SNP	0.295082694927963
chr1:37606968	1	37606968	1.91084552797e-05	SNP	0.190702742487555
chr1:37607039	1	37607039	8.63180766851e-05	SNP	0.284724850012558
chr1:37607220	1	37607220	0.000499621485356	SNP	0.383824513555543
chr1:37608045	1	37608045	0.000952096917935	SNP	0.417651006155109
chr1:37608487	1	37608487	0.000677895023515	SNP	0.397772817062115
chr1:37608545	1	37608545	0.000570334058525	SNP	0.389803591152115
chr1:37629794	1	37629794	0.000905130426159	SNP	0.415562304630957
chr1:37819022	1	37819022	0.000645154852623	SNP	0.396079731357281
chr1:38207623	1	38207623	0.000336127736662	SNP	0.376849707099899
chr1:38207654	1	38207654	0.000317266806476	SNP	0.374691909598866
chr1:38207703	1	38207703	0.000349117559306	SNP	0.377950934337642
chr1:38207829	1	38207829	0.000331334153922	SNP	0.376510661317018
chr1:38207921	1	38207921	0.000311215004136	SNP	0.37382257833497
chr1:38212402	1	38212402	0.000547121613224	SNP	0.387279123635954
chr1:38212931	1	38212931	0.000575074810799	SNP	0.390200271193721
chr1:38215006	1	38215006	0.00066270313153	SNP	0.39707486913274
chr1:38237302	1	38237302	0.000415938829811	SNP	0.380706728636866
chr1:38239974	1	38239974	0.000424240954016	SNP	0.380706728636866
chr1:38342272	1	38342272	0.000550506174661	SNP	0.387617844270056
chr1:38468138	1	38468138	0.000643142037983	SNP	0.395867910561544
chr1:39130424	1	39130424	0.000864138221143	SNP	0.413142417111069
chr1:39130584	1	39130584	0.000483333278807	SNP	0.382161423787893
chr1:39130600	1	39130600	0.000890694225765	SNP	0.414194573593254
chr1:39165776	1	39165776	0.00040646064839	SNP	0.380706728636866
chr1:39389694	1	39389694	0.000748818247061	SNP	0.402046995062631
chr1:39389846	1	39389846	0.00068050316817	SNP	0.39793313921554
chr1:39389951	1	39389951	0.000573396933881	SNP	0.389938303290912
chr1:39392556	1	39392556	0.000369600109439	SNP	0.378156287794967
chr1:39392569	1	39392569	0.000261784251026	SNP	0.359735504724229
chr1:39392605	1	39392605	0.000330831400326	SNP	0.376473860013176
chr1:39392616	1	39392616	0.0003106048916	SNP	0.373720351294594
chr1:39392636	1	39392636	0.000281267912797	SNP	0.367579412025798
chr1:39395201	1	39395201	0.000254056124614	SNP	0.356643741326113
chr1:39396350	1	39396350	0.000696450262841	SNP	0.39924162689147
chr1:39396917	1	39396917	0.000224390870585	SNP	0.346202012270434
chr1:39397022	1	39397022	3.42096060226e-05	SNP	0.2183439174492
chr1:39397833	1	39397833	0.000219090990841	SNP	0.343842882573298
chr1:39397923	1	39397923	7.75842342174e-05	SNP	0.280775403807881
chr1:39399255	1	39399255	5.18262815821e-05	SNP	0.254007217085657
chr1:39399436	1	39399436	0.000938242957858	SNP	0.416946927497312
chr1:39400286	1	39400286	0.000539830268118	SNP	0.38716809860386
chr1:39401026	1	39401026	2.36809429074e-06	SNP	0.0832682843299526
chr1:39401451	1	39401451	8.58145382366e-05	SNP	0.284724850012558
chr1:39446848	1	39446848	0.000708444305886	SNP	0.400098871625714
chr1:39447198	1	39447198	2.1211791892e-05	SNP	0.196637142445488
chr1:39447722	1	39447722	0.000257785960031	SNP	0.358610363921267
chr1:39447729	1	39447729	0.000136425382357	SNP	0.317235238244765
chr1:39447736	1	39447736	0.000166708668682	SNP	0.326313890488567
chr1:39447739	1	39447739	0.000142288430932	SNP	0.318179256188459
chr1:39447751	1	39447751	0.000135383559747	SNP	0.316942185253633
chr1:39447779	1	39447779	0.000145067465345	SNP	0.319092486012826
chr1:39447797	1	39447797	0.000145205465255	SNP	0.319092486012826
chr1:39449001	1	39449001	0.000107915164051	SNP	0.299877045903563
chr1:39449104	1	39449104	0.000124341138629	SNP	0.310910995038357
chr1:39449179	1	39449179	0.000137498695698	SNP	0.317588212644694
chr1:39449246	1	39449246	8.02130570437e-05	SNP	0.282847823470748
chr1:39449247	1	39449247	0.000129837564534	SNP	0.315181058568174
chr1:39449436	1	39449436	0.000176967739318	SNP	0.328866627069388
chr1:39449439	1	39449439	6.21873344783e-05	SNP	0.262919584680164
chr1:39449440	1	39449440	0.000127827462824	SNP	0.314015416358703
chr1:39449449	1	39449449	0.000136165587159	SNP	0.317217160866742
chr1:39449476	1	39449476	0.000154394974504	SNP	0.322756884757865
chr1:39449618	1	39449618	0.000520469689002	SNP	0.385201889177922
chr1:39535168	1	39535168	0.000597832093471	SNP	0.39232296450183
chr1:39541387	1	39541387	0.000121825562642	SNP	0.308567924044055
chr1:39583748	1	39583748	0.000532291678945	SNP	0.386665012674901
chr1:39583759	1	39583759	0.000889418955847	SNP	0.414194573593254
chr1:39584055	1	39584055	0.000233868501535	SNP	0.348882392975234
chr1:39612078	1	39612078	0.00017497385884	SNP	0.327764559065957
chr1:39647600	1	39647600	0.000990234638913	SNP	0.419808455073335
chr1:39647993	1	39647993	0.00098963102761	SNP	0.419808455073335
chr1:39648122	1	39648122	0.00092785522507	SNP	0.41653478964794
chr1:39648158	1	39648158	0.000958841335295	SNP	0.418082988284544
chr1:39648797	1	39648797	0.000423438225817	SNP	0.380706728636866
chr1:39656310	1	39656310	0.000548064694866	SNP	0.387393387949312
chr1:39698728	1	39698728	0.000930730351799	SNP	0.416598558956311
chr1:39877527	1	39877527	0.000500600056236	SNP	0.383824513555543
chr1:39885881	1	39885881	0.000858456953104	SNP	0.412724139822552
chr1:39897009	1	39897009	0.000458168874948	SNP	0.380706728636866
chr1:40004050	1	40004050	0.000854373005791	SNP	0.412465584429217
chr1:40042294	1	40042294	0.000365769020937	SNP	0.378156287794967
chr1:40042343	1	40042343	0.000442728680172	SNP	0.380706728636866
chr1:40042364	1	40042364	0.000410700435831	SNP	0.380706728636866
chr1:40294342	1	40294342	0.000876064555069	SNP	0.41355336958143
chr1:40295109	1	40295109	0.000360568604763	SNP	0.378156287794967
chr1:40358465	1	40358465	0.00019660949279	SNP	0.336186297022832
chr1:40358552	1	40358552	0.000498665575451	SNP	0.383650395446749
chr1:40358613	1	40358613	0.000498686982654	SNP	0.383650395446749
chr1:40358643	1	40358643	0.000120255772191	SNP	0.307564133326628
chr1:40358704	1	40358704	0.000440686630185	SNP	0.380706728636866
chr1:40358784	1	40358784	0.000456468505103	SNP	0.380706728636866
chr1:40358894	1	40358894	0.000456296363576	SNP	0.380706728636866
chr1:40358898	1	40358898	0.000527441052037	SNP	0.38606046820739
chr1:40358917	1	40358917	0.00020427391548	SNP	0.337173960648392
chr1:40359091	1	40359091	0.00048187603004	SNP	0.382024752270848
chr1:40359150	1	40359150	0.000431529051424	SNP	0.380706728636866
chr1:40359202	1	40359202	0.00077158666785	SNP	0.404148673103465
chr1:40359386	1	40359386	0.000569318843072	SNP	0.38951626854098
chr1:40380582	1	40380582	0.000541840915073	SNP	0.387174735031377
chr1:40387904	1	40387904	0.000321702501145	SNP	0.375493352038168
chr1:40426318	1	40426318	0.000465072683	SNP	0.380706728636866
chr1:40480536	1	40480536	0.000704523609629	SNP	0.399989650572996
chr1:40496282	1	40496282	0.000359037280593	SNP	0.378156287794967
chr1:40496410	1	40496410	0.000848090673387	SNP	0.41222230389443
chr1:40496625	1	40496625	0.000627596343463	SNP	0.394425316928009
chr1:40496636	1	40496636	0.000612760398921	SNP	0.393693716090863
chr1:40504128	1	40504128	0.000539664573489	SNP	0.38716809860386
chr1:40617463	1	40617463	0.000700923127885	SNP	0.399462582897264
chr1:40617884	1	40617884	0.000903544614156	SNP	0.415362348125584
chr1:41318616	1	41318616	0.000473871547103	SNP	0.381032463815652
chr1:41318931	1	41318931	0.000785542481217	SNP	0.405948971075335
chr1:41324889	1	41324889	0.000977113018631	SNP	0.419023301841211
chr1:41327937	1	41327937	0.000946791525933	SNP	0.417069528774895
chr1:41454045	1	41454045	0.000598183696681	SNP	0.39232296450183
chr1:41508169	1	41508169	0.000590803068339	SNP	0.391795502090913
chr1:41536782	1	41536782	0.000484645904882	SNP	0.382161423787893
chr1:42120555	1	42120555	0.000623091388131	SNP	0.394280065469818
chr1:42161415	1	42161415	0.000242429072031	SNP	0.352465875041178
chr1:42162034	1	42162034	0.000180257394801	SNP	0.330145855826624
chr1:42184862	1	42184862	0.000763256957588	SNP	0.403432149551262
chr1:42257162	1	42257162	0.000330042529906	SNP	0.376473860013176
chr1:42398536	1	42398536	0.000279210920751	SNP	0.367406318315172
chr1:42399351	1	42399351	0.000201194468528	SNP	0.336430216956919
chr1:42399396	1	42399396	0.000372634929315	SNP	0.378156287794967
chr1:42399482	1	42399482	0.000309967418088	SNP	0.373720351294594
chr1:42399487	1	42399487	0.000347444265751	SNP	0.377876101637326
chr1:42399502	1	42399502	0.000155189756513	SNP	0.322891068279244
chr1:42399549	1	42399549	0.000149293569913	SNP	0.321355136495771
chr1:42399572	1	42399572	0.000318534925717	SNP	0.37477670896323
chr1:42399585	1	42399585	0.000147243246375	SNP	0.320429497419316
chr1:42399595	1	42399595	0.000367224204749	SNP	0.378156287794967
chr1:42399598	1	42399598	0.000335151411862	SNP	0.376849707099899
chr1:42399636	1	42399636	0.000336098106896	SNP	0.376849707099899
chr1:42399637	1	42399637	0.000363725822965	SNP	0.378156287794967
chr1:42399639	1	42399639	0.000373098957101	SNP	0.378156287794967
chr1:42399650	1	42399650	0.000384302203374	SNP	0.379535057923386
chr1:42399655	1	42399655	0.000343434939473	SNP	0.377856738483809
chr1:42399656	1	42399656	0.000173391983899	SNP	0.326961065032156
chr1:42399659	1	42399659	0.000165970278085	SNP	0.326313890488567
chr1:42399692	1	42399692	0.000287657069037	SNP	0.369745587378265
chr1:42399714	1	42399714	0.000145178160524	SNP	0.319092486012826
chr1:42399740	1	42399740	0.000304601387582	SNP	0.373720351294594
chr1:42399754	1	42399754	0.000139391865868	SNP	0.318179256188459
chr1:42399757	1	42399757	0.00030962144539	SNP	0.373720351294594
chr1:42399810	1	42399810	0.000274024872556	SNP	0.364787239206796
chr1:42399812	1	42399812	0.000332297886877	SNP	0.376750345096693
chr1:42399818	1	42399818	0.000326348639076	SNP	0.376147063766345
chr1:42399929	1	42399929	0.000333887509912	SNP	0.376849707099899
chr1:42399967	1	42399967	0.000366305963491	SNP	0.378156287794967
chr1:43151370	1	43151370	0.000984477942579	SNP	0.419550616087902
chr1:43160754	1	43160754	0.000254410119367	SNP	0.356643741326113
chr1:43163913	1	43163913	1.50263305214e-05	SNP	0.17077652622124
chr1:43187996	1	43187996	0.000768509700295	SNP	0.404019059954619
chr1:43188010	1	43188010	0.000779330534796	SNP	0.405040075644169
chr1:43188059	1	43188059	0.000833384077528	SNP	0.41074977163115
chr1:43188060	1	43188060	0.000809804284102	SNP	0.408037502970493
chr1:43188065	1	43188065	0.000834815282971	SNP	0.410974017098602
chr1:43188102	1	43188102	0.0008198655687	SNP	0.409094257656726
chr1:43188105	1	43188105	0.00090724174608	SNP	0.415608454727801
chr1:43188233	1	43188233	0.00083577948168	SNP	0.411035707620284
chr1:43197444	1	43197444	0.000965727813833	SNP	0.418689435913618
chr1:43324491	1	43324491	0.000504900311194	SNP	0.384230778429092
chr1:43324493	1	43324493	0.000478100875199	SNP	0.381032463815652
chr1:43324508	1	43324508	0.000508055050041	SNP	0.384876191698068
chr1:43456057	1	43456057	0.000866061289348	SNP	0.413218377044414
chr1:43569937	1	43569937	0.000446609538704	SNP	0.380706728636866
chr1:43569999	1	43569999	0.000455991702761	SNP	0.380706728636866
chr1:43572022	1	43572022	0.000969625541422	SNP	0.418948970949264
chr1:43573854	1	43573854	0.000993268703895	SNP	0.419827492673005
chr1:43578425	1	43578425	0.000457386681229	SNP	0.380706728636866
chr1:43579219	1	43579219	0.000967263381416	SNP	0.418739592574288
chr1:43580792	1	43580792	0.000716049486836	SNP	0.400134393651648
chr1:43580833	1	43580833	0.000864309543884	SNP	0.413142417111069
chr1:43581249	1	43581249	0.000781875261285	SNP	0.405306120458775
chr1:43581723	1	43581723	0.000768838292798	SNP	0.404019059954619
chr1:43581918	1	43581918	0.000802924994687	SNP	0.407361453550039
chr1:43582134	1	43582134	0.000743814263531	SNP	0.40169377180517
chr1:43582161	1	43582161	0.000935339848764	SNP	0.416946927497312
chr1:43582596	1	43582596	0.000826636157251	SNP	0.410214719608839
chr1:43583366	1	43583366	0.00092307237269	SNP	0.416418740827068
chr1:43583788	1	43583788	0.000927744959394	SNP	0.41653478964794
chr1:43584477	1	43584477	0.000868194648778	SNP	0.413251538402685
chr1:43642095	1	43642095	0.000635784148451	SNP	0.395196155873426
chr1:43642560	1	43642560	0.000455153550821	SNP	0.380706728636866
chr1:43651770	1	43651770	0.000735184042034	SNP	0.400936174930162
chr1:43678986	1	43678986	0.000834826778695	SNP	0.410974017098602
chr1:43679412	1	43679412	0.000889971427207	SNP	0.414194573593254
chr1:43683234	1	43683234	0.000941416072722	SNP	0.416946927497312
chr1:43683866	1	43683866	0.000739204822435	SNP	0.401050250175557
chr1:43683876	1	43683876	0.000308683151922	SNP	0.373720351294594
chr1:43914540	1	43914540	0.000976017570758	SNP	0.419023301841211
chr1:43964630	1	43964630	0.00088636860128	SNP	0.413975461814295
chr1:43964640	1	43964640	0.000859953541638	SNP	0.412883117823167
chr1:43980000	1	43980000	0.00099082742295	SNP	0.419827492673005
chr1:43980140	1	43980140	0.000990250120002	SNP	0.419808455073335
chr1:43980378	1	43980378	0.000711333957851	SNP	0.400098871625714
chr1:43981143	1	43981143	0.000675110154192	SNP	0.397555188047176
chr1:43981162	1	43981162	0.000672080392807	SNP	0.397548374955321
chr1:43981192	1	43981192	0.000666617285058	SNP	0.397463424017647
chr1:43981376	1	43981376	0.000606872470031	SNP	0.393468150961252
chr1:44041419	1	44041419	0.000721111551032	SNP	0.400134393651648
chr1:44041671	1	44041671	0.000965365979836	SNP	0.418689435913618
chr1:44041677	1	44041677	0.000839798847799	SNP	0.411270667052652
chr1:44041683	1	44041683	0.000886862252631	SNP	0.413975461814295
chr1:44041686	1	44041686	0.000920882481274	SNP	0.416418740827068
chr1:44041711	1	44041711	0.000968560734417	SNP	0.418884185144521
chr1:44041775	1	44041775	0.000943140937675	SNP	0.416946927497312
chr1:44042854	1	44042854	0.000996857342307	SNP	0.419827492673005
chr1:44043036	1	44043036	0.00099835606894	SNP	0.419916786591215
chr1:44043954	1	44043954	0.000890705551878	SNP	0.414194573593254
chr1:44047489	1	44047489	0.000508555865527	SNP	0.384907941371845
chr1:44048143	1	44048143	0.000958790191672	SNP	0.418082988284544
chr1:44048145	1	44048145	0.000990279747244	SNP	0.419808455073335
chr1:44048265	1	44048265	0.000956107809287	SNP	0.417894798912141
chr1:44050420	1	44050420	0.00093811948339	SNP	0.416946927497312
chr1:44082434	1	44082434	0.000970925337454	SNP	0.418983409697708
chr1:44082435	1	44082435	0.000835687673672	SNP	0.411035707620284
chr1:44126116	1	44126116	0.000598673289285	SNP	0.39232296450183
chr1:44285141	1	44285141	0.000863724288223	SNP	0.413142417111069
chr1:44387548	1	44387548	0.000321785112166	SNP	0.375493352038168
chr1:44388457	1	44388457	0.000312947904901	SNP	0.374016585198655
chr1:44388464	1	44388464	0.000526305657233	SNP	0.385997474371789
chr1:44388482	1	44388482	0.000325887211735	SNP	0.376147063766345
chr1:44594710	1	44594710	0.000207843833321	SNP	0.339442897096981
chr1:44597929	1	44597929	0.000315087321722	SNP	0.374030195970212
chr1:44598398	1	44598398	0.000469378150303	SNP	0.380706728636866
chr1:44598549	1	44598549	0.000464199703468	SNP	0.380706728636866
chr1:44598555	1	44598555	0.000455679094898	SNP	0.380706728636866
chr1:44598619	1	44598619	0.000445108831747	SNP	0.380706728636866
chr1:44598726	1	44598726	0.000288229059506	SNP	0.369902473580598
chr1:44598872	1	44598872	0.000499605793677	SNP	0.383824513555543
chr1:44599715	1	44599715	0.000979600156497	SNP	0.419359073157859
chr1:44599724	1	44599724	0.000942500660287	SNP	0.416946927497312
chr1:44599729	1	44599729	0.000861211036843	SNP	0.413142417111069
chr1:44601608	1	44601608	0.000926246359244	SNP	0.416439145751751
chr1:44602226	1	44602226	0.000534088988996	SNP	0.386665012674901
chr1:44941133	1	44941133	0.000446587945226	SNP	0.380706728636866
chr1:45276754	1	45276754	0.000235740300255	SNP	0.349885898124703
chr1:45868180	1	45868180	0.000347127275886	SNP	0.377876101637326
chr1:45909266	1	45909266	0.000896732757317	SNP	0.414800177302198
chr1:46184427	1	46184427	0.00041562381716	SNP	0.380706728636866
chr1:46191426	1	46191426	0.000200699060502	SNP	0.336430216956919
chr1:46193380	1	46193380	0.000887669533581	SNP	0.414076758742443
chr1:46193409	1	46193409	0.000714621769976	SNP	0.400134393651648
chr1:46193416	1	46193416	0.00069855583726	SNP	0.399372121275266
chr1:46193417	1	46193417	0.000779898751403	SNP	0.405145275639375
chr1:46197561	1	46197561	0.000479404104222	SNP	0.381301976328604
chr1:46474963	1	46474963	0.000255355276509	SNP	0.357432980589755
chr1:46475115	1	46475115	0.000323979049015	SNP	0.376013178810548
chr1:46475135	1	46475135	0.00026184267129	SNP	0.359735504724229
chr1:46475413	1	46475413	0.000155046710158	SNP	0.322891068279244
chr1:46476160	1	46476160	0.000711567659127	SNP	0.400098871625714
chr1:46490684	1	46490684	0.00019053514036	SNP	0.334151535725099
chr1:46493727	1	46493727	0.00010348528824	SNP	0.296626983849084
chr1:46643783	1	46643783	0.000559470166191	SNP	0.388893965152192
chr1:46644111	1	46644111	0.000584561711424	SNP	0.39091562000093
chr1:46644114	1	46644114	0.000523676638763	SNP	0.385404893536391
chr1:46644247	1	46644247	0.000540800250025	SNP	0.38716809860386
chr1:46646571	1	46646571	0.000855991145194	SNP	0.412553100330545
chr1:46648767	1	46648767	0.000502626462008	SNP	0.384142265362538
chr1:46914261	1	46914261	0.000966012600382	SNP	0.418689435913618
chr1:46914310	1	46914310	0.000573325659655	SNP	0.389938303290912
chr1:46915203	1	46915203	0.000835179157485	SNP	0.411002487958432
chr1:46915865	1	46915865	0.000791565799698	SNP	0.406351124424581
chr1:46916130	1	46916130	0.000469791797359	SNP	0.380761454049121
chr1:46916383	1	46916383	0.000833209680163	SNP	0.41074977163115
chr1:46916484	1	46916484	0.000874453227257	SNP	0.413419607152385
chr1:46916592	1	46916592	0.00091558514881	SNP	0.41632055318965
chr1:46916799	1	46916799	0.000760247539176	SNP	0.403097588797643
chr1:46917424	1	46917424	0.000868151223344	SNP	0.413251538402685
chr1:46917881	1	46917881	0.000834714450397	SNP	0.410974017098602
chr1:46917954	1	46917954	0.000741305304546	SNP	0.401352530447483
chr1:46918093	1	46918093	0.000809713847396	SNP	0.408037502970493
chr1:46919171	1	46919171	0.000894185736628	SNP	0.414696358284695
chr1:46919285	1	46919285	0.000748006357874	SNP	0.402005102114792
chr1:46919352	1	46919352	0.000851188940234	SNP	0.412460360512314
chr1:46919415	1	46919415	0.000816367585498	SNP	0.408729190980214
chr1:46919440	1	46919440	0.000766865288712	SNP	0.403910306288658
chr1:46919490	1	46919490	0.000749783068175	SNP	0.402046995062631
chr1:46919523	1	46919523	0.000943473558105	SNP	0.416946927497312
chr1:47069815	1	47069815	0.000613141888489	SNP	0.393738896851235
chr1:47114523	1	47114523	0.000373324135434	SNP	0.378156287794967
chr1:47114709	1	47114709	0.000911422698647	SNP	0.415912614003466
chr1:47240801	1	47240801	0.000201751566626	SNP	0.336430216956919
chr1:48631077	1	48631077	0.000932815087313	SNP	0.416946927497312
chr1:50145495	1	50145495	0.000219467194241	SNP	0.343842882573298
chr1:50148417	1	50148417	0.000223632702043	SNP	0.345896180937658
chr1:50156965	1	50156965	0.000218866448904	SNP	0.343842882573298
chr1:50602488	1	50602488	0.000100865941142	SNP	0.295681491946403
chr1:50602920	1	50602920	0.000173855942031	SNP	0.326961065032156
chr1:50602932	1	50602932	0.000266693526143	SNP	0.36192956542837
chr10:500348	10	500348	0.000240951325283	SNP	0.352066692397691
chr10:508401	10	508401	0.000701796967655	SNP	0.399462582897264
chr10:1897454	10	1897454	0.000331457881348	SNP	0.376510661317018
chr10:1898506	10	1898506	0.000315358138657	SNP	0.374030195970212
chr10:1904728	10	1904728	0.000624035170619	SNP	0.394280065469818
chr10:1920082	10	1920082	0.000953277556394	SNP	0.417768660170664
chr10:1921208	10	1921208	0.000788960783679	SNP	0.406223360902894
chr10:1924144	10	1924144	6.89352808669e-05	SNP	0.271671867781741
chr10:1924695	10	1924695	9.31630172537e-06	SNP	0.146219786743505
chr10:1929897	10	1929897	0.000771599907925	SNP	0.404148673103465
chr10:2044066	10	2044066	0.000788619899875	SNP	0.406223360902894
chr10:2044068	10	2044068	0.000806910670117	SNP	0.407490139533823
chr10:2044602	10	2044602	0.000752976064592	SNP	0.402249974354998
chr10:2044932	10	2044932	0.000982589893952	SNP	0.419550616087902
chr10:2045219	10	2045219	0.000462560927624	SNP	0.380706728636866
chr10:2045422	10	2045422	0.000474007103478	SNP	0.381032463815652
chr10:2045704	10	2045704	0.000428202727893	SNP	0.380706728636866
chr10:2053770	10	2053770	0.000215271293456	SNP	0.342573454750027
chr10:2054523	10	2054523	0.000207667419264	SNP	0.33930433616187
chr10:2054525	10	2054525	0.000722055173914	SNP	0.400134393651648
chr10:2054666	10	2054666	0.000239422692153	SNP	0.351289413910344
chr10:2054723	10	2054723	0.000659624392928	SNP	0.39707486913274
chr10:2055052	10	2055052	0.000113637676992	SNP	0.303463506163263
chr10:2055088	10	2055088	0.000100453447109	SNP	0.295650195352144
chr10:2055120	10	2055120	0.000301721091491	SNP	0.373033163744081
chr10:2055155	10	2055155	0.000156011171369	SNP	0.323897965342136
chr10:2055285	10	2055285	0.000106882845799	SNP	0.299564569472006
chr10:2055342	10	2055342	0.00010061993314	SNP	0.295681491946403
chr10:2055846	10	2055846	7.94610668673e-05	SNP	0.282514695417704
chr10:2055934	10	2055934	3.0000017167e-05	SNP	0.211072354825121
chr10:2056319	10	2056319	1.26494874105e-05	SNP	0.163183383985484
chr10:2056408	10	2056408	0.000128715306236	SNP	0.314267945483097
chr10:2512113	10	2512113	0.000662256408702	SNP	0.39707486913274
chr10:2984459	10	2984459	0.000195898912761	SNP	0.336031213559216
chr10:2984461	10	2984461	0.000123109474348	SNP	0.310070039881031
chr10:3054849	10	3054849	0.000887331695363	SNP	0.413984053018685
chr10:3054878	10	3054878	0.000946952255326	SNP	0.417069528774895
chr10:3055071	10	3055071	0.00064964135493	SNP	0.396434212584015
chr10:3781916	10	3781916	0.000453001867253	SNP	0.380706728636866
chr10:3783316	10	3783316	0.000495160193311	SNP	0.383241384272544
chr10:3805411	10	3805411	3.26959193284e-05	SNP	0.216534940219082
chr10:3805469	10	3805469	0.000140946774702	SNP	0.318179256188459
chr10:3805481	10	3805481	0.000165210695523	SNP	0.326313890488567
chr10:3819773	10	3819773	0.000787206107215	SNP	0.406210430688434
chr10:4488110	10	4488110	0.000925716048597	SNP	0.416418740827068
chr10:4570762	10	4570762	0.000474431867778	SNP	0.381032463815652
chr10:5137180	10	5137180	0.000668806124753	SNP	0.397548374955321
chr10:5137329	10	5137329	0.000853581148345	SNP	0.412465584429217
chr10:5648209	10	5648209	0.000756743310985	SNP	0.402662364182016
chr10:6509951	10	6509951	0.000197698449623	SNP	0.33631156228988
chr10:6980930	10	6980930	0.000998885256307	SNP	0.419916786591215
chr10:7672037	10	7672037	0.000790583350179	SNP	0.406325993219709
chr10:7672060	10	7672060	0.000823053272468	SNP	0.409457788974649
chr10:7672076	10	7672076	0.000869773384359	SNP	0.413251538402685
chr10:7672111	10	7672111	0.000993989998216	SNP	0.419827492673005
chr10:7672155	10	7672155	0.000925651454407	SNP	0.416418740827068
chr10:7672225	10	7672225	0.00052971226229	SNP	0.386535849816874
chr10:7672254	10	7672254	0.000511591832376	SNP	0.384907941371845
chr10:7672465	10	7672465	0.000362201800711	SNP	0.378156287794967
chr10:7672471	10	7672471	0.000481483995701	SNP	0.381917224696073
chr10:7673480	10	7673480	0.00081469158913	SNP	0.408509968975382
chr10:7673599	10	7673599	0.000854092221888	SNP	0.412465584429217
chr10:8245829	10	8245829	0.000351174214276	SNP	0.377950934337642
chr10:9524978	10	9524978	0.000983476398029	SNP	0.419550616087902
chr10:9525098	10	9525098	0.000247140454391	SNP	0.354472542061083
chr10:9527698	10	9527698	0.00029515260645	SNP	0.37189209668885
chr10:9531697	10	9531697	0.000885153037153	SNP	0.413975461814295
chr10:9532556	10	9532556	0.00035664067914	SNP	0.378084965141008
chr10:9545210	10	9545210	0.000642049643509	SNP	0.395797925954462
chr10:9552452	10	9552452	0.000943450585482	SNP	0.416946927497312
chr10:9562227	10	9562227	0.000713546710077	SNP	0.400134393651648
chr10:9582115	10	9582115	0.000382265413745	SNP	0.379203987919443
chr10:9626073	10	9626073	0.000140188361191	SNP	0.318179256188459
chr10:10642046	10	10642046	0.000500060149887	SNP	0.383824513555543
chr10:10642099	10	10642099	0.000482005595238	SNP	0.382024752270848
chr10:10642218	10	10642218	0.000505530302874	SNP	0.384230778429092
chr10:10642233	10	10642233	4.06736359484e-05	SNP	0.230187040803513
chr10:10642241	10	10642241	0.000490691964894	SNP	0.383241384272544
chr10:10642277	10	10642277	0.000488514385408	SNP	0.382789513260375
chr10:10642284	10	10642284	0.000470442942884	SNP	0.381003146669298
chr10:10642372	10	10642372	0.000491031745338	SNP	0.383241384272544
chr10:10642405	10	10642405	0.000497267200907	SNP	0.383276973420746
chr10:10642418	10	10642418	0.00048104333171	SNP	0.381720292975275
chr10:10642423	10	10642423	0.000497522971066	SNP	0.383276973420746
chr10:10642493	10	10642493	0.000462116654746	SNP	0.380706728636866
chr10:10642496	10	10642496	0.000427873992959	SNP	0.380706728636866
chr10:10642566	10	10642566	0.000448272555075	SNP	0.380706728636866
chr10:10642706	10	10642706	0.000140491949264	SNP	0.318179256188459
chr10:10649521	10	10649521	0.000391809522887	SNP	0.380347447475783
chr10:10660807	10	10660807	0.000971249535101	SNP	0.418983409697708
chr10:11237788	10	11237788	0.000131916645007	SNP	0.315975507173654
chr10:11444658	10	11444658	0.000968304869997	SNP	0.41886483099392
chr10:11444757	10	11444757	0.000271083293493	SNP	0.364045191809853
chr10:11444929	10	11444929	0.000996031757811	SNP	0.419827492673005
chr10:11544358	10	11544358	0.000945821982234	SNP	0.417069528774895
chr10:11544506	10	11544506	0.000583166682686	SNP	0.39091562000093
chr10:11544508	10	11544508	0.000560535168091	SNP	0.38904362958401
chr10:11544514	10	11544514	0.000573661345599	SNP	0.389938303290912
chr10:11544722	10	11544722	0.000464292727263	SNP	0.380706728636866
chr10:11544761	10	11544761	0.000466481517255	SNP	0.380706728636866
chr10:11544780	10	11544780	0.000453134109137	SNP	0.380706728636866
chr10:11544817	10	11544817	0.000525619809607	SNP	0.385819913512855
chr10:11544827	10	11544827	0.000454085020971	SNP	0.380706728636866
chr10:11544830	10	11544830	0.0004534992931	SNP	0.380706728636866
chr10:11544836	10	11544836	0.00049616906171	SNP	0.383241384272544
chr10:11544842	10	11544842	0.000445525362442	SNP	0.380706728636866
chr10:11544940	10	11544940	0.000583543203606	SNP	0.39091562000093
chr10:11544967	10	11544967	0.000585115241495	SNP	0.391081464117558
chr10:11545235	10	11545235	0.000598831229749	SNP	0.39232296450183
chr10:12136781	10	12136781	0.000279987467201	SNP	0.367406318315172
chr10:12136790	10	12136790	0.000252295283028	SNP	0.356364812189068
chr10:12143780	10	12143780	0.000714738531057	SNP	0.400134393651648
chr10:12143970	10	12143970	0.000934044442685	SNP	0.416946927497312
chr10:12144056	10	12144056	0.000967822848445	SNP	0.418753679600934
chr10:12144217	10	12144217	0.000893706900525	SNP	0.414650813037667
chr10:12144330	10	12144330	0.000930672762711	SNP	0.416598558956311
chr10:12144495	10	12144495	0.000918817427228	SNP	0.41632055318965
chr10:12144543	10	12144543	0.000895147213609	SNP	0.414696358284695
chr10:12145078	10	12145078	0.000965020802293	SNP	0.418689435913618
chr10:12772856	10	12772856	0.000673023215006	SNP	0.397548374955321
chr10:12777878	10	12777878	0.00095532368676	SNP	0.417877866897816
chr10:12781579	10	12781579	0.00073325306439	SNP	0.400936174930162
chr10:12782439	10	12782439	0.000984919513819	SNP	0.419550616087902
chr10:12783846	10	12783846	0.000671752591631	SNP	0.397548374955321
chr10:12784059	10	12784059	0.000953472602599	SNP	0.417775903916381
chr10:12843799	10	12843799	0.000984192804964	SNP	0.419550616087902
chr10:13471261	10	13471261	0.000945007059158	SNP	0.417069528774895
chr10:13471347	10	13471347	0.00070682700725	SNP	0.400098871625714
chr10:13476809	10	13476809	0.000629101485467	SNP	0.394605675863949
chr10:13477698	10	13477698	0.000745047490671	SNP	0.40169377180517
chr10:13478648	10	13478648	0.000738132341795	SNP	0.400936174930162
chr10:13710385	10	13710385	0.000879904363185	SNP	0.41381243333106
chr10:13710678	10	13710678	0.000761545195047	SNP	0.40340531248482
chr10:13711325	10	13711325	0.000797280068517	SNP	0.406842034096517
chr10:13711361	10	13711361	0.000781826213336	SNP	0.405306120458775
chr10:13711608	10	13711608	0.000830182603213	SNP	0.410641300860162
chr10:13711611	10	13711611	0.000690318359783	SNP	0.398832336207573
chr10:13711761	10	13711761	0.000840018107994	SNP	0.411298965003272
chr10:13712002	10	13712002	0.000797520806688	SNP	0.406842034096517
chr10:13712746	10	13712746	0.000409481154274	SNP	0.380706728636866
chr10:13712855	10	13712855	0.000870281340521	SNP	0.413251538402685
chr10:13781428	10	13781428	0.000455938701187	SNP	0.380706728636866
chr10:13817873	10	13817873	0.00083358481016	SNP	0.41074977163115
chr10:14099997	10	14099997	0.000570842323362	SNP	0.389803591152115
chr10:14393416	10	14393416	0.000244904572075	SNP	0.353560527619205
chr10:14394041	10	14394041	0.00016393615081	SNP	0.326215491229516
chr10:15011582	10	15011582	0.000706637209141	SNP	0.400098871625714
chr10:15014784	10	15014784	0.000831673918669	SNP	0.410641300860162
chr10:15036302	10	15036302	0.000813429316598	SNP	0.408369293996343
chr10:15039342	10	15039342	0.000895275329067	SNP	0.414696358284695
chr10:15058217	10	15058217	0.000880542652774	SNP	0.41381243333106
chr10:15072061	10	15072061	0.000882047143624	SNP	0.41381243333106
chr10:15075170	10	15075170	0.000883487737933	SNP	0.41381243333106
chr10:15077023	10	15077023	0.000949315312838	SNP	0.417377360942352
chr10:15092288	10	15092288	0.000951930079705	SNP	0.41764858717771
chr10:15248503	10	15248503	0.000355862116735	SNP	0.378018470903034
chr10:15249921	10	15249921	0.000663129413576	SNP	0.39707486913274
chr10:15253396	10	15253396	0.000623446749886	SNP	0.394280065469818
chr10:15255027	10	15255027	0.000890046888236	SNP	0.414194573593254
chr10:15255030	10	15255030	0.000687926204251	SNP	0.398751813750444
chr10:15257625	10	15257625	0.000841838098433	SNP	0.411438064227625
chr10:15280177	10	15280177	0.000513632903942	SNP	0.385117908923836
chr10:15280281	10	15280281	0.00037863421041	SNP	0.378927543998931
chr10:15284885	10	15284885	0.000438729196381	SNP	0.380706728636866
chr10:15292032	10	15292032	6.19271257128e-05	SNP	0.262352262613082
chr10:15337321	10	15337321	0.000940077141409	SNP	0.416946927497312
chr10:15337468	10	15337468	0.000548820776252	SNP	0.38742663203282
chr11:459617	11	459617	0.000839781286501	SNP	0.411270667052652
chr11:1891187	11	1891187	0.000872142155271	SNP	0.413327433512778
chr11:2502840	11	2502840	0.000553792360728	SNP	0.387891666255889
chr11:2502866	11	2502866	0.000929842221534	SNP	0.41653478964794
chr11:2503226	11	2503226	0.000526327796474	SNP	0.385997474371789
chr11:2503538	11	2503538	0.000541564222054	SNP	0.38716809860386
chr11:2503671	11	2503671	0.000465778458642	SNP	0.380706728636866
chr11:2504171	11	2504171	0.000551378309895	SNP	0.387626005277442
chr11:3000355	11	3000355	0.000767865711292	SNP	0.403943560298881
chr11:3000362	11	3000362	0.000673678039738	SNP	0.397548374955321
chr11:3000374	11	3000374	0.000737201377441	SNP	0.400936174930162
chr11:3000421	11	3000421	0.000682420356133	SNP	0.398228205228237
chr11:3000427	11	3000427	0.000663478714862	SNP	0.39707486913274
chr11:3000435	11	3000435	0.000769456362004	SNP	0.404019059954619
chr11:3000596	11	3000596	0.000720985057716	SNP	0.400134393651648
chr11:3015776	11	3015776	0.000912955192832	SNP	0.415971919091057
chr11:3015780	11	3015780	0.000827182652371	SNP	0.410214719608839
chr11:3016525	11	3016525	0.000818238039066	SNP	0.408963534380392
chr11:3018720	11	3018720	0.000315942978979	SNP	0.374030195970212
chr11:5221775	11	5221775	0.000413418282607	SNP	0.380706728636866
chr11:5221838	11	5221838	0.000587803122345	SNP	0.391359476720499
chr11:5296459	11	5296459	0.000299998954381	SNP	0.373033163744081
chr11:5302264	11	5302264	0.000280390436462	SNP	0.367448333411551
chr11:5495177	11	5495177	0.000658332591552	SNP	0.39707486913274
chr11:5505101	11	5505101	0.000899539673092	SNP	0.415143218505688
chr11:5615972	11	5615972	0.000983652778074	SNP	0.419550616087902
chr11:5615989	11	5615989	0.000954946701754	SNP	0.417877866897816
chr11:6003817	11	6003817	0.000705772609646	SNP	0.400098871625714
chr11:6139828	11	6139828	0.000532253417024	SNP	0.386665012674901
chr11:6535116	11	6535116	0.000770710110604	SNP	0.404130576952188
chr11:6536139	11	6536139	0.00047363799912	SNP	0.381032463815652
chr11:6537909	11	6537909	0.000383685521436	SNP	0.37936663738466
chr11:6541036	11	6541036	0.000937594600248	SNP	0.416946927497312
chr11:6541153	11	6541153	0.000297853111536	SNP	0.372438743554827
chr11:6815404	11	6815404	0.000612946358876	SNP	0.393693716090863
chr11:7727327	11	7727327	0.000855697256912	SNP	0.412553100330545
chr11:7731224	11	7731224	0.000942776163728	SNP	0.416946927497312
chr11:7731822	11	7731822	0.000406298259492	SNP	0.380706728636866
chr11:7731856	11	7731856	0.000295496426852	SNP	0.371924266289847
chr11:7807361	11	7807361	0.000494012599765	SNP	0.383241384272544
chr11:7821800	11	7821800	0.000513744203727	SNP	0.385117908923836
chr11:7824895	11	7824895	5.3815568356e-06	SNP	0.119647746959482
chr11:9727536	11	9727536	0.000514121661491	SNP	0.385117908923836
chr11:9728355	11	9728355	0.000898628439038	SNP	0.415106115742859
chr11:9728704	11	9728704	0.000169207275968	SNP	0.326961065032156
chr11:9728987	11	9728987	8.62564908747e-05	SNP	0.284724850012558
chr11:9729097	11	9729097	9.96356961673e-05	SNP	0.295082694927963
chr11:9729967	11	9729967	0.000294366108865	SNP	0.371609086899741
chr11:9730128	11	9730128	9.3397418434e-05	SNP	0.289740705638343
chr11:9730375	11	9730375	8.71144212731e-05	SNP	0.284724850012558
chr11:9730413	11	9730413	8.83204763275e-05	SNP	0.285243845390217
chr11:9730510	11	9730510	0.000110594784955	SNP	0.301752841309005
chr11:9730655	11	9730655	8.44813662274e-05	SNP	0.284724850012558
chr11:9730733	11	9730733	9.56943278765e-05	SNP	0.291231115546425
chr11:9730789	11	9730789	0.000151681275871	SNP	0.322471349850581
chr11:9730925	11	9730925	0.00014138027586	SNP	0.318179256188459
chr11:9731332	11	9731332	0.000857892918094	SNP	0.412616046881754
chr11:9731973	11	9731973	0.000111708383357	SNP	0.302646687586582
chr11:9731991	11	9731991	7.1031011232e-05	SNP	0.274185092868045
chr11:9732054	11	9732054	9.13355588189e-05	SNP	0.287624939684616
chr11:9732197	11	9732197	0.000142395227227	SNP	0.318179256188459
chr11:9732400	11	9732400	8.34165910846e-05	SNP	0.284724850012558
chr11:9732553	11	9732553	6.3863827711e-05	SNP	0.264532107350758
chr11:9732601	11	9732601	7.39940655731e-05	SNP	0.276814491391168
chr11:9732929	11	9732929	0.000340611704642	SNP	0.377441124872121
chr11:9733131	11	9733131	0.000148850454353	SNP	0.321355136495771
chr11:9733180	11	9733180	7.76863710059e-05	SNP	0.280775403807881
chr11:9733260	11	9733260	7.6997642558e-05	SNP	0.279797446243286
chr11:9733502	11	9733502	8.55405655112e-05	SNP	0.284724850012558
chr11:9734225	11	9734225	0.000159073401823	SNP	0.324357983406673
chr11:9734505	11	9734505	0.000139383350182	SNP	0.318179256188459
chr11:9734788	11	9734788	0.00023059362745	SNP	0.348463478460685
chr11:9735023	11	9735023	7.98900564801e-05	SNP	0.282514695417704
chr11:9735207	11	9735207	9.9888353468e-05	SNP	0.295082694927963
chr11:9735423	11	9735423	9.45463367827e-05	SNP	0.290784776184927
chr11:9735639	11	9735639	9.79514766634e-05	SNP	0.293627448513779
chr11:9736181	11	9736181	0.00021909721091	SNP	0.343842882573298
chr11:9736255	11	9736255	0.000193247952651	SNP	0.334969490405425
chr11:9736322	11	9736322	0.000193740697359	SNP	0.335229810240129
chr11:9737109	11	9737109	9.93805637699e-05	SNP	0.295082694927963
chr11:9737116	11	9737116	9.18222060661e-05	SNP	0.287959711469054
chr11:9737220	11	9737220	0.000115929256527	SNP	0.304867441819895
chr11:9737362	11	9737362	0.000104397910146	SNP	0.297061407242678
chr11:9737424	11	9737424	0.000685729962631	SNP	0.398518576018439
chr11:9737519	11	9737519	0.000117681968063	SNP	0.306152772554218
chr11:9738211	11	9738211	0.000106281392701	SNP	0.299279249686231
chr11:9738282	11	9738282	0.000128913687423	SNP	0.314303482580081
chr11:9738449	11	9738449	0.000111264462525	SNP	0.302174596980752
chr11:9738673	11	9738673	0.00020288189667	SNP	0.336587417413914
chr11:9738828	11	9738828	9.51252994531e-05	SNP	0.290959103670894
chr11:9739462	11	9739462	7.26232440761e-05	SNP	0.275720474947543
chr11:9739528	11	9739528	7.77203229497e-05	SNP	0.280775403807881
chr11:9739560	11	9739560	0.0001308719407	SNP	0.315829833718461
chr11:9739572	11	9739572	8.28883218421e-05	SNP	0.284724850012558
chr11:9739648	11	9739648	9.07789589642e-05	SNP	0.287380465275847
chr11:9739694	11	9739694	7.18723561468e-05	SNP	0.275166635542174
chr11:9740498	11	9740498	8.32810107135e-05	SNP	0.284724850012558
chr11:9741364	11	9741364	7.63699734287e-05	SNP	0.27884534006364
chr11:9741493	11	9741493	7.18862703666e-05	SNP	0.275166635542174
chr11:9741649	11	9741649	0.000119118341265	SNP	0.306711773890029
chr11:9741770	11	9741770	0.000200325725775	SNP	0.336430216956919
chr11:9741782	11	9741782	0.000112780193511	SNP	0.303067467577126
chr11:9742145	11	9742145	9.97290686204e-05	SNP	0.295082694927963
chr11:9742478	11	9742478	0.000114403398914	SNP	0.303875289777718
chr11:9742834	11	9742834	0.000124955288926	SNP	0.311152095696038
chr11:9743248	11	9743248	0.000125467300052	SNP	0.312081531825999
chr11:9743250	11	9743250	0.000123025158741	SNP	0.310070039881031
chr11:9743282	11	9743282	0.000190179271117	SNP	0.334028181003036
chr11:9744184	11	9744184	0.000226628116151	SNP	0.346717362297485
chr11:9745095	11	9745095	0.000116717667655	SNP	0.305242188035938
chr11:9747150	11	9747150	0.000115227577598	SNP	0.304191576975058
chr11:9747938	11	9747938	0.00010380275641	SNP	0.296626983849084
chr11:9747979	11	9747979	0.000131526957175	SNP	0.315975507173654
chr11:9748078	11	9748078	0.00011530862786	SNP	0.304191576975058
chr11:9748142	11	9748142	0.000361078676056	SNP	0.378156287794967
chr11:9748323	11	9748323	0.000110514673407	SNP	0.301752841309005
chr11:9748567	11	9748567	0.000116236237341	SNP	0.304867441819895
chr11:9748711	11	9748711	0.000758064161046	SNP	0.402872995334996
chr11:9749262	11	9749262	0.000356546635522	SNP	0.378084965141008
chr11:9749737	11	9749737	0.000226225107271	SNP	0.346717362297485
chr11:9749769	11	9749769	0.000227540065454	SNP	0.347185951442635
chr11:9749940	11	9749940	0.000151152399905	SNP	0.322471349850581
chr11:9750151	11	9750151	0.00013230616707	SNP	0.316149255437403
chr11:9750268	11	9750268	0.000147635999729	SNP	0.32065870298187
chr11:9750397	11	9750397	0.000135331798052	SNP	0.316942185253633
chr11:9750986	11	9750986	0.000260069871117	SNP	0.359254964033073
chr11:9751917	11	9751917	0.000129429339689	SNP	0.314984733908439
chr11:9752032	11	9752032	0.000124913122759	SNP	0.311152095696038
chr11:9754076	11	9754076	0.000184491000722	SNP	0.332416606128004
chr11:9754178	11	9754178	0.000175040875124	SNP	0.327764559065957
chr11:9754223	11	9754223	0.00016567085728	SNP	0.326313890488567
chr11:9754270	11	9754270	0.000181055562398	SNP	0.330567632125304
chr11:9754412	11	9754412	0.000172167636673	SNP	0.326961065032156
chr11:9754810	11	9754810	0.000176543933877	SNP	0.328693961895463
chr11:9755923	11	9755923	0.000117792587797	SNP	0.306152772554218
chr11:10430747	11	10430747	8.00599354515e-05	SNP	0.282514695417704
chr11:10701418	11	10701418	0.00074202088738	SNP	0.401553248534964
chr11:10712507	11	10712507	0.000738084662751	SNP	0.400936174930162
chr11:10733909	11	10733909	0.000995112742744	SNP	0.419827492673005
chr11:10733978	11	10733978	0.000979663261436	SNP	0.419359073157859
chr11:10736721	11	10736721	0.00026757574427	SNP	0.362630748029698
chr11:10736739	11	10736739	0.000721396755178	SNP	0.400134393651648
chr11:10741928	11	10741928	0.000886083425418	SNP	0.413975461814295
chr11:11785170	11	11785170	0.00038584200593	SNP	0.37999121985007
chr11:11785191	11	11785191	0.000353798411396	SNP	0.377950934337642
chr11:11786686	11	11786686	0.000456652401491	SNP	0.380706728636866
chr11:11786778	11	11786778	0.000423469563344	SNP	0.380706728636866
chr11:11786883	11	11786883	0.000519022088226	SNP	0.385117908923836
chr11:11798955	11	11798955	0.000918561420007	SNP	0.41632055318965
chr11:11810175	11	11810175	0.000853998883686	SNP	0.412465584429217
chr11:12468055	11	12468055	0.000380514003551	SNP	0.379203987919443
chr11:12468725	11	12468725	0.000212341980527	SNP	0.340686560217213
chr11:13109721	11	13109721	0.000920150105767	SNP	0.416418740827068
chr11:13109755	11	13109755	0.000961985321275	SNP	0.418632916793013
chr11:13136219	11	13136219	0.000629037811618	SNP	0.394605675863949
chr11:13136279	11	13136279	0.000880824673562	SNP	0.41381243333106
chr11:13158633	11	13158633	0.00026116322378	SNP	0.359735504724229
chr11:13190346	11	13190346	0.000476897500031	SNP	0.381032463815652
chr11:13190857	11	13190857	0.000451060986277	SNP	0.380706728636866
chr11:13193777	11	13193777	0.000764020813988	SNP	0.403624119800257
chr11:13289835	11	13289835	0.000964069588898	SNP	0.418689435913618
chr11:13293224	11	13293224	0.000717534096167	SNP	0.400134393651648
chr11:13583637	11	13583637	0.000625872270564	SNP	0.394280065469818
chr11:13591702	11	13591702	0.000756745235277	SNP	0.402662364182016
chr11:13597307	11	13597307	0.000810676908389	SNP	0.408179958892236
chr11:13599460	11	13599460	0.000896571389833	SNP	0.414800177302198
chr11:13600390	11	13600390	0.000961567651337	SNP	0.41856651691467
chr11:13600678	11	13600678	0.00095515423601	SNP	0.417877866897816
chr11:13600790	11	13600790	0.000937507718313	SNP	0.416946927497312
chr11:13607855	11	13607855	0.000712877850451	SNP	0.400098871625714
chr11:13608078	11	13608078	0.000563631897925	SNP	0.389077016674359
chr11:13608183	11	13608183	0.000514810764115	SNP	0.385117908923836
chr11:13608226	11	13608226	0.000492534293576	SNP	0.383241384272544
chr11:13608819	11	13608819	0.000673208516502	SNP	0.397548374955321
chr11:13609204	11	13609204	0.000441888530276	SNP	0.380706728636866
chr11:13609443	11	13609443	0.000429178431089	SNP	0.380706728636866
chr11:13609844	11	13609844	0.000356574679103	SNP	0.378084965141008
chr11:13610503	11	13610503	0.000451240001255	SNP	0.380706728636866
chr11:13610504	11	13610504	0.000441111615158	SNP	0.380706728636866
chr11:13610618	11	13610618	0.000409909449731	SNP	0.380706728636866
chr11:13610725	11	13610725	0.000429937158502	SNP	0.380706728636866
chr11:13611932	11	13611932	0.000307409622359	SNP	0.373720351294594
chr11:13612173	11	13612173	0.00025618069277	SNP	0.357865251498942
chr11:13612344	11	13612344	0.000289541496242	SNP	0.370033686000696
chr11:13612851	11	13612851	0.000299936491167	SNP	0.373033163744081
chr11:13623293	11	13623293	0.000414022528818	SNP	0.380706728636866
chr11:13623511	11	13623511	0.000736627359712	SNP	0.400936174930162
chr11:13625039	11	13625039	0.000782303076257	SNP	0.405424195075868
chr11:13629423	11	13629423	0.000422954523965	SNP	0.380706728636866
chr11:13646370	11	13646370	0.000764300477201	SNP	0.403700202281786
chr11:13671536	11	13671536	8.56398297509e-05	SNP	0.284724850012558
chr11:13673034	11	13673034	4.18822350226e-05	SNP	0.23189303698081
chr11:13732400	11	13732400	0.00021697094814	SNP	0.343200240617589
chr11:13734975	11	13734975	0.000760889031536	SNP	0.403222208547253
chr11:13735490	11	13735490	0.000361685944388	SNP	0.378156287794967
chr11:13808756	11	13808756	0.000805193754769	SNP	0.407362654151212
chr11:13890212	11	13890212	0.000870461362897	SNP	0.413251538402685
chr11:13890222	11	13890222	0.000883330190073	SNP	0.41381243333106
chr11:14116610	11	14116610	0.000147396062184	SNP	0.320429618329403
chr11:14116696	11	14116696	0.000925291540586	SNP	0.416418740827068
chr11:14117141	11	14117141	0.000376056659807	SNP	0.378156287794967
chr11:14117242	11	14117242	0.000326249286555	SNP	0.376147063766345
chr11:14117275	11	14117275	0.000379028656534	SNP	0.378980076177048
chr11:14117282	11	14117282	0.000323131270022	SNP	0.375930399588029
chr11:14117388	11	14117388	0.000243373433513	SNP	0.352750105510174
chr11:14117422	11	14117422	0.000382437987513	SNP	0.379203987919443
chr11:14117448	11	14117448	0.000443681346289	SNP	0.380706728636866
chr11:14117489	11	14117489	0.000244178152017	SNP	0.353282992471369
chr11:14117595	11	14117595	0.000274284045101	SNP	0.364852755652778
chr11:14118043	11	14118043	0.000173975793994	SNP	0.327083120061739
chr11:14118565	11	14118565	0.000738305399018	SNP	0.400936174930162
chr11:14118754	11	14118754	6.06188943719e-05	SNP	0.260674107585413
chr11:14118845	11	14118845	0.000581272240089	SNP	0.390849477405815
chr11:14119393	11	14119393	3.82662706054e-05	SNP	0.226326369039409
chr11:14119562	11	14119562	0.000173776192374	SNP	0.326961065032156
chr11:14119643	11	14119643	7.05947231588e-05	SNP	0.274185092868045
chr11:14171558	11	14171558	0.000288878397037	SNP	0.369994870865258
chr11:14172207	11	14172207	0.000274606817731	SNP	0.364930757077632
chr11:14185304	11	14185304	0.000128618810416	SNP	0.314267945483097
chr11:14326774	11	14326774	0.00065987220112	SNP	0.39707486913274
chr11:14351831	11	14351831	0.000965349074015	SNP	0.418689435913618
chr11:14354756	11	14354756	3.83058551049e-06	SNP	0.110682295180594
chr11:14354791	11	14354791	3.76401419075e-06	SNP	0.109825022228957
chr11:14355234	11	14355234	0.000572275249112	SNP	0.389828097041504
chr11:14355269	11	14355269	0.000628728255817	SNP	0.394605675863949
chr11:14355290	11	14355290	0.000844868446356	SNP	0.411675603158471
chr11:14373800	11	14373800	0.000444727292638	SNP	0.380706728636866
chr11:14373850	11	14373850	0.000854725041641	SNP	0.412553100330545
chr11:14381876	11	14381876	0.000429825315174	SNP	0.380706728636866
chr11:14381949	11	14381949	0.00089609754049	SNP	0.414725521818955
chr11:14387788	11	14387788	0.000798455441642	SNP	0.407039741571844
chr11:14389594	11	14389594	0.00073189140924	SNP	0.400936174930162
chr11:14392353	11	14392353	0.000384695508327	SNP	0.379608560742337
chr11:14393349	11	14393349	0.000944440122623	SNP	0.417027555056466
chr11:14482999	11	14482999	0.000236487050301	SNP	0.350330256551138
chr11:14483010	11	14483010	0.000612928060191	SNP	0.393693716090863
chr11:14484113	11	14484113	0.000959876210239	SNP	0.418227852573337
chr11:14484231	11	14484231	0.000990726307631	SNP	0.419827492673005
chr11:14503199	11	14503199	0.000332937345915	SNP	0.376849707099899
chr11:14511849	11	14511849	0.000427292470788	SNP	0.380706728636866
chr11:14524009	11	14524009	0.000519269654869	SNP	0.385117908923836
chr11:14617252	11	14617252	0.000456568707913	SNP	0.380706728636866
chr11:14627455	11	14627455	0.000141706704973	SNP	0.318179256188459
chr11:14627854	11	14627854	0.000543563018392	SNP	0.387277804102834
chr11:14630152	11	14630152	0.000325403913036	SNP	0.376123992217131
chr11:14630180	11	14630180	0.00026220229635	SNP	0.359735504724229
chr11:14630183	11	14630183	0.000266824886486	SNP	0.361942789850221
chr11:14630184	11	14630184	0.000145248630696	SNP	0.319092486012826
chr11:14691523	11	14691523	0.000209725980542	SNP	0.339946911670239
chr11:14692608	11	14692608	0.00019765600754	SNP	0.33631156228988
chr11:14693046	11	14693046	0.000192640477026	SNP	0.334794842235905
chr11:14700162	11	14700162	0.000212965329616	SNP	0.340686560217213
chr11:14700586	11	14700586	0.000183316179827	SNP	0.331631859104884
chr11:14701264	11	14701264	0.000925807800536	SNP	0.416418740827068
chr11:14845899	11	14845899	0.00086651651138	SNP	0.413245063708594
chr11:14914763	11	14914763	0.00034972330486	SNP	0.377950934337642
chr11:14914766	11	14914766	0.000469479288005	SNP	0.380706728636866
chr11:14914821	11	14914821	0.000376061509377	SNP	0.378156287794967
chr11:14914865	11	14914865	0.000322571299092	SNP	0.375654157173849
chr11:14915031	11	14915031	0.000394773807354	SNP	0.380347447475783
chr11:14915032	11	14915032	0.000431726695786	SNP	0.380706728636866
chr11:14915585	11	14915585	0.000860000180566	SNP	0.412883117823167
chr11:14915650	11	14915650	0.000574354640169	SNP	0.389938303290912
chr11:14917873	11	14917873	0.000625485647491	SNP	0.394280065469818
chr11:14926801	11	14926801	0.000478157177723	SNP	0.381032463815652
chr11:14927380	11	14927380	0.000206848351706	SNP	0.338609254703517
chr11:14927432	11	14927432	9.94763565679e-05	SNP	0.295082694927963
chr11:14927965	11	14927965	0.000123738946531	SNP	0.310376542723489
chr11:14927990	11	14927990	0.000138210781588	SNP	0.317753313235617
chr11:14928031	11	14928031	0.000117837378102	SNP	0.306152772554218
chr11:14930552	11	14930552	0.000201520114731	SNP	0.336430216956919
chr11:14930737	11	14930737	0.000283123809837	SNP	0.367905900955511
chr11:14930754	11	14930754	0.000294951892052	SNP	0.371875357994476
chr11:14930761	11	14930761	0.000266215954313	SNP	0.361776359189988
chr11:14930826	11	14930826	0.000279377665242	SNP	0.367406318315172
chr11:14930895	11	14930895	0.000373542453559	SNP	0.378156287794967
chr11:14930901	11	14930901	0.00025031069881	SNP	0.355611997346756
chr11:14930907	11	14930907	0.000276480924271	SNP	0.366276427162262
chr11:14931007	11	14931007	0.000276260525409	SNP	0.366276427162262
chr11:14931142	11	14931142	0.000343844754386	SNP	0.377856738483809
chr11:14931183	11	14931183	0.000282253451379	SNP	0.367579412025798
chr11:14931231	11	14931231	0.000261729215101	SNP	0.359735504724229
chr11:14931286	11	14931286	0.000166157430463	SNP	0.326313890488567
chr11:14931347	11	14931347	0.000292866780999	SNP	0.370697682832945
chr11:14953683	11	14953683	0.000865637511221	SNP	0.413218377044414
chr11:14953721	11	14953721	0.000739277118017	SNP	0.401052917892285
chr11:14953741	11	14953741	0.000836219247917	SNP	0.411056734235406
chr11:14953751	11	14953751	0.000875412027082	SNP	0.41355336958143
chr11:14960626	11	14960626	0.000856852106495	SNP	0.412553100330545
chr11:14960813	11	14960813	0.000792319789145	SNP	0.406445109281979
chr11:14961469	11	14961469	0.000664676356245	SNP	0.397100391515274
chr11:14965744	11	14965744	0.00072512610754	SNP	0.400624787424122
chr11:14984719	11	14984719	0.000184779745889	SNP	0.332448060238955
chr11:15293712	11	15293712	0.000715306986572	SNP	0.400134393651648
chr11:15739156	11	15739156	0.000100036792366	SNP	0.295087966886491
chr11:15739743	11	15739743	0.000698395082718	SNP	0.399372121275266
chr11:15761480	11	15761480	0.000309177361516	SNP	0.373720351294594
chr11:15785850	11	15785850	0.000426673901798	SNP	0.380706728636866
chr11:15786464	11	15786464	0.000619560821547	SNP	0.394181792660453
chr11:15787398	11	15787398	0.000576591599092	SNP	0.390371871580987
chr11:15787663	11	15787663	0.000634215529886	SNP	0.394896290253761
chr11:15787692	11	15787692	0.000530842344488	SNP	0.386665012674901
chr11:15787734	11	15787734	0.000502117929034	SNP	0.384142265362538
chr11:15787814	11	15787814	0.000454368146592	SNP	0.380706728636866
chr11:15787904	11	15787904	0.000728457563618	SNP	0.400726000599667
chr11:15787908	11	15787908	0.000284707945493	SNP	0.368241887735206
chr11:15787922	11	15787922	0.000812782125039	SNP	0.408369293996343
chr11:15788135	11	15788135	0.000601258163137	SNP	0.39232296450183
chr11:15788142	11	15788142	0.000622243147769	SNP	0.394280065469818
chr11:15788155	11	15788155	0.00054211801489	SNP	0.38719245590601
chr11:15788238	11	15788238	0.00012816285802	SNP	0.314066223204689
chr11:15788279	11	15788279	0.000578417201714	SNP	0.390371871580987
chr11:15788343	11	15788343	0.000539920010611	SNP	0.38716809860386
chr11:15788351	11	15788351	0.000545014157719	SNP	0.387279123635954
chr11:15788436	11	15788436	0.000572797348849	SNP	0.389922430187305
chr11:15788615	11	15788615	0.000618075208131	SNP	0.394162510306443
chr11:15788638	11	15788638	0.000521414818679	SNP	0.385201889177922
chr11:15788882	11	15788882	0.000329886556782	SNP	0.376473860013176
chr11:15788974	11	15788974	0.00052416509619	SNP	0.385404893536391
chr11:15788975	11	15788975	0.000453292005937	SNP	0.380706728636866
chr11:15788985	11	15788985	0.000464982142969	SNP	0.380706728636866
chr11:15788987	11	15788987	0.000400122093812	SNP	0.380347447475783
chr11:15788988	11	15788988	0.000412863385774	SNP	0.380706728636866
chr11:15788991	11	15788991	0.00043723508506	SNP	0.380706728636866
chr11:15790605	11	15790605	0.000414949229425	SNP	0.380706728636866
chr11:15995801	11	15995801	0.000121350103024	SNP	0.308218429664288
chr11:15995881	11	15995881	0.000353172467201	SNP	0.377950934337642
chr11:16001372	11	16001372	0.000528975339946	SNP	0.386452989263448
chr11:16011445	11	16011445	0.000325935718414	SNP	0.376147063766345
chr11:16554452	11	16554452	0.000870072282317	SNP	0.413251538402685
chr11:16695127	11	16695127	0.000995060855729	SNP	0.419827492673005
chr11:17071021	11	17071021	0.000663686749663	SNP	0.39707486913274
chr11:17071360	11	17071360	0.000662126667781	SNP	0.39707486913274
chr11:17071879	11	17071879	0.000995513310202	SNP	0.419827492673005
chr11:17071882	11	17071882	0.00088583391931	SNP	0.413975461814295
chr11:17071931	11	17071931	0.000998381709815	SNP	0.419916786591215
chr11:17071985	11	17071985	0.000660217917872	SNP	0.39707486913274
chr11:17072139	11	17072139	0.000626147087433	SNP	0.394280065469818
chr11:17072202	11	17072202	0.000655886722346	SNP	0.39707486913274
chr11:17072212	11	17072212	0.000876125117028	SNP	0.41355336958143
chr11:17072220	11	17072220	0.000584267925997	SNP	0.39091562000093
chr11:17072659	11	17072659	0.000899582636066	SNP	0.415143218505688
chr11:17073604	11	17073604	0.000849772689909	SNP	0.412284040613454
chr11:17073782	11	17073782	0.000918871432451	SNP	0.41632055318965
chr11:17090522	11	17090522	0.000433186200019	SNP	0.380706728636866
chr11:17090710	11	17090710	0.000394658392063	SNP	0.380347447475783
chr11:17090892	11	17090892	0.000391614324568	SNP	0.380347447475783
chr11:17090915	11	17090915	0.000420419819513	SNP	0.380706728636866
chr11:17091284	11	17091284	0.000544404720585	SNP	0.387279123635954
chr11:17091364	11	17091364	0.000545717744011	SNP	0.387279123635954
chr11:17170588	11	17170588	0.000179049259228	SNP	0.330145855826624
chr11:17170649	11	17170649	0.000137989204398	SNP	0.317637965965229
chr11:17170679	11	17170679	0.000136653018161	SNP	0.317235238244765
chr11:17170958	11	17170958	3.65670015488e-05	SNP	0.22292549480458
chr11:17170977	11	17170977	0.000329021590693	SNP	0.376408443690715
chr11:17170981	11	17170981	0.000302793272735	SNP	0.373301019329817
chr11:17175368	11	17175368	0.000350502229686	SNP	0.377950934337642
chr11:17470041	11	17470041	0.000918758874452	SNP	0.41632055318965
chr11:17549974	11	17549974	0.000953211783267	SNP	0.417768660170664
chr11:17555635	11	17555635	0.000969896245246	SNP	0.418969555732523
chr11:17608034	11	17608034	0.000381576321284	SNP	0.379203987919443
chr11:17608055	11	17608055	0.000827246876379	SNP	0.410214719608839
chr11:17610018	11	17610018	0.000896840068111	SNP	0.414800177302198
chr11:17627796	11	17627796	0.000967425607563	SNP	0.418739592574288
chr11:17627797	11	17627797	0.000909024445461	SNP	0.41574559979238
chr11:17627815	11	17627815	0.000820841280251	SNP	0.409112823025412
chr11:17628049	11	17628049	0.000650090810962	SNP	0.396533395859977
chr11:17628084	11	17628084	0.000570146303558	SNP	0.389803591152115
chr11:17628134	11	17628134	0.000731554593932	SNP	0.400936174930162
chr11:17628274	11	17628274	0.000936662295895	SNP	0.416946927497312
chr11:17628551	11	17628551	0.000720282956907	SNP	0.400134393651648
chr11:17628568	11	17628568	0.000723224683516	SNP	0.400502173782048
chr11:17646816	11	17646816	0.000313181817964	SNP	0.374030195970212
chr11:17652091	11	17652091	0.000876341005654	SNP	0.41355659704043
chr11:17656206	11	17656206	0.000807006469135	SNP	0.407490139533823
chr11:17672284	11	17672284	0.000793567978417	SNP	0.406508421896234
chr12:204092	12	204092	0.000282119452848	SNP	0.367579412025798
chr12:205157	12	205157	0.000194834609743	SNP	0.335853395016752
chr12:973134	12	973134	0.000159348265117	SNP	0.32448807373083
chr12:973186	12	973186	0.000137746628068	SNP	0.317637965965229
chr12:973346	12	973346	4.68034754756e-05	SNP	0.24309369847684
chr12:973466	12	973466	0.000159229887438	SNP	0.324357983406673
chr12:2215868	12	2215868	0.00092669145807	SNP	0.416494060989455
chr12:2216001	12	2216001	0.000644549835577	SNP	0.396079731357281
chr12:2920966	12	2920966	0.000935889730712	SNP	0.416946927497312
chr12:2920968	12	2920968	0.000803943912073	SNP	0.407361453550039
chr12:2920999	12	2920999	0.000925683077286	SNP	0.416418740827068
chr12:2921080	12	2921080	0.000856464232108	SNP	0.412553100330545
chr12:2921081	12	2921081	0.000715352983674	SNP	0.400134393651648
chr12:2922117	12	2922117	0.000918343688447	SNP	0.41632055318965
chr12:2927682	12	2927682	0.000964091748536	SNP	0.418689435913618
chr12:3052862	12	3052862	0.000355402085245	SNP	0.377950934337642
chr12:3054828	12	3054828	0.000241337489773	SNP	0.352066692397691
chr12:3054831	12	3054831	0.000259220882232	SNP	0.35915831619971
chr12:3054833	12	3054833	0.000959243884367	SNP	0.418148089303957
chr12:3054850	12	3054850	0.000216963048372	SNP	0.343200240617589
chr12:3054855	12	3054855	0.000119482490458	SNP	0.307076036509609
chr12:3054868	12	3054868	9.02715619379e-05	SNP	0.287176574211565
chr12:3054973	12	3054973	0.000130878374715	SNP	0.315829833718461
chr12:3055163	12	3055163	0.000327086714148	SNP	0.376147063766345
chr12:3055291	12	3055291	0.000211381242242	SNP	0.340686560217213
chr12:3055347	12	3055347	0.000568609598282	SNP	0.38951626854098
chr12:3055392	12	3055392	0.000193242069463	SNP	0.334969490405425
chr12:3055394	12	3055394	0.000510519350753	SNP	0.384907941371845
chr12:3055527	12	3055527	0.000545639227264	SNP	0.387279123635954
chr12:3055570	12	3055570	0.00049979579826	SNP	0.383824513555543
chr12:3055754	12	3055754	0.000403439827018	SNP	0.380660053174642
chr12:3055856	12	3055856	0.000149030208034	SNP	0.321355136495771
chr12:3055922	12	3055922	0.000347110252849	SNP	0.377876101637326
chr12:3055954	12	3055954	0.000283370199636	SNP	0.367905900955511
chr12:3055958	12	3055958	0.000224508676255	SNP	0.346202012270434
chr12:3055972	12	3055972	0.000351712112746	SNP	0.377950934337642
chr12:3055975	12	3055975	0.000325932204556	SNP	0.376147063766345
chr12:3055978	12	3055978	0.000290030669179	SNP	0.370033686000696
chr12:3056043	12	3056043	0.000446261965781	SNP	0.380706728636866
chr12:3056116	12	3056116	0.000556332355676	SNP	0.388151691959417
chr12:3056387	12	3056387	0.000175493964805	SNP	0.328145514675155
chr12:3056388	12	3056388	0.000628997792423	SNP	0.394605675863949
chr12:3056504	12	3056504	0.000655691612404	SNP	0.39707486913274
chr12:3056628	12	3056628	0.000590440222964	SNP	0.391736445267165
chr12:3056694	12	3056694	0.000537366768141	SNP	0.386670014494594
chr12:3057632	12	3057632	0.000328861367902	SNP	0.376408443690715
chr12:3176438	12	3176438	0.000961362953029	SNP	0.418515873971895
chr12:3481829	12	3481829	0.000970904091899	SNP	0.418983409697708
chr12:3482464	12	3482464	0.00067968577466	SNP	0.397880686103945
chr12:3482731	12	3482731	0.000884405663881	SNP	0.413975461814295
chr12:3493612	12	3493612	0.00074261698018	SNP	0.401571005416329
chr12:3493743	12	3493743	0.000832443527663	SNP	0.410717934828103
chr12:3493744	12	3493744	0.000941323228466	SNP	0.416946927497312
chr12:4840335	12	4840335	0.000593828545046	SNP	0.392123936382497
chr12:5214567	12	5214567	0.000437657386987	SNP	0.380706728636866
chr12:5242422	12	5242422	0.00017871029817	SNP	0.330042211929416
chr12:5262477	12	5262477	0.000187522916769	SNP	0.33311409166365
chr12:5262499	12	5262499	0.000209175330767	SNP	0.339946911670239
chr12:5263207	12	5263207	5.16980358353e-05	SNP	0.254007217085657
chr12:5308413	12	5308413	0.00095453340854	SNP	0.417877866897816
chr12:5424303	12	5424303	0.000673529238405	SNP	0.397548374955321
chr12:5424342	12	5424342	0.000210320091048	SNP	0.340015116380893
chr12:5424465	12	5424465	0.000396630650717	SNP	0.380347447475783
chr12:5443604	12	5443604	0.000294791246489	SNP	0.371751560302531
chr12:6322459	12	6322459	0.000936920555625	SNP	0.416946927497312
chr12:7896525	12	7896525	0.000991822689516	SNP	0.419827492673005
chr12:7910015	12	7910015	0.000440217068196	SNP	0.380706728636866
chr12:7955929	12	7955929	0.000863298065651	SNP	0.413142417111069
chr12:8232107	12	8232107	0.000612728195865	SNP	0.393693716090863
chr12:8232109	12	8232109	0.000894428265267	SNP	0.414696358284695
chr12:8315173	12	8315173	0.000434894482407	SNP	0.380706728636866
chr12:8315289	12	8315289	0.000686366992122	SNP	0.398647909471487
chr12:8315293	12	8315293	0.000686488302143	SNP	0.398647909471487
chr12:8357000	12	8357000	0.00025932536114	SNP	0.35916344455789
chr12:8408743	12	8408743	0.000894035710148	SNP	0.414696358284695
chr12:8408782	12	8408782	0.000871042903836	SNP	0.413251538402685
chr12:8408987	12	8408987	0.000501470272491	SNP	0.383976909841479
chr12:8409074	12	8409074	0.000629919054092	SNP	0.394605675863949
chr12:8409348	12	8409348	0.000781700908832	SNP	0.405306120458775
chr12:8409750	12	8409750	0.00065035610591	SNP	0.396549717219945
chr12:8409830	12	8409830	0.000747670626389	SNP	0.401972126258957
chr12:8409996	12	8409996	0.000731135542856	SNP	0.400936174930162
chr12:8410009	12	8410009	0.000637797505453	SNP	0.395290389985383
chr12:8550895	12	8550895	0.000751818080279	SNP	0.402152755989735
chr12:8568738	12	8568738	0.000803521950514	SNP	0.407361453550039
chr12:8568878	12	8568878	0.000136850610114	SNP	0.317365992797507
chr12:8582356	12	8582356	6.6203518867e-05	SNP	0.267089052891947
chr12:8582690	12	8582690	0.000475600061172	SNP	0.381032463815652
chr12:8582904	12	8582904	0.000384397355195	SNP	0.379558313780745
chr12:8582945	12	8582945	0.0003978793317	SNP	0.380347447475783
chr12:8583059	12	8583059	0.000748028344895	SNP	0.402005102114792
chr12:8584497	12	8584497	8.11957824717e-05	SNP	0.284124950424459
chr12:8584519	12	8584519	9.20720233139e-05	SNP	0.288338357888505
chr12:8584523	12	8584523	8.52863013885e-05	SNP	0.284724850012558
chr12:8584526	12	8584526	9.25974959303e-05	SNP	0.288369954218787
chr12:8584531	12	8584531	5.83415745346e-05	SNP	0.260608995767535
chr12:8584828	12	8584828	8.47949240665e-05	SNP	0.284724850012558
chr12:8584833	12	8584833	8.13666684382e-05	SNP	0.284388546356187
chr12:8584838	12	8584838	7.88013189274e-05	SNP	0.281796433951448
chr12:8584853	12	8584853	5.70336395146e-05	SNP	0.259196521346127
chr12:8584902	12	8584902	0.000148090846131	SNP	0.320681507472102
chr12:8596739	12	8596739	0.000945620330227	SNP	0.417069528774895
chr12:8596794	12	8596794	0.000975385826784	SNP	0.419011801268394
chr12:8596885	12	8596885	0.000750739785428	SNP	0.402046995062631
chr12:8596907	12	8596907	0.000693802652561	SNP	0.399163180208882
chr12:8597072	12	8597072	0.000963298014643	SNP	0.418689435913618
chr12:8604133	12	8604133	0.00078458353342	SNP	0.405710032805711
chr12:8611976	12	8611976	0.000629572501019	SNP	0.394605675863949
chr12:8612850	12	8612850	0.000880700004932	SNP	0.41381243333106
chr12:8614008	12	8614008	0.000909756805853	SNP	0.415785025286754
chr12:8614121	12	8614121	0.000811189736833	SNP	0.408241705442811
chr12:8614294	12	8614294	0.000861964299679	SNP	0.413142417111069
chr12:8614480	12	8614480	0.000908631461112	SNP	0.415710207701376
[truncated: 12,168 more rows]
