# Supplementary material for: Genomic insights into local adaptation and future climate-induced vulnerability of a keystone forest tree in East Asia
Source: Nat Commun. 2022 Nov 1;13:6541. doi: 10.1038/s41467-022-34206-8 (PMC9626627; doi:10.1038/s41467-022-34206-8)
Supplement: Supplementary file 8 — Source Data [file 41467_2022_34206_MOESM8_ESM.zip › Source data/supplementary_figures/local&forward&reverse/future_ACCESS-CM2_126_2100_forwardOffsetGF_19bio.csv]

x1	y1	local	forwardOffset	predDist	bearing	x2	y2
123.479166666667	54.6458333333333	0.033681102257208	0.00418323113578197	341793.147871854	-55.2743454275391	118.9375	56.3125
123.520833333333	54.6458333333333	0.0335617792142928	0.00463787622447291	431632.286822907	-55.14337082409	117.729166666667	56.7291666666667
123.5625	54.6458333333333	0.0338425270017036	0.00474980938695289	433841.808527544	-55.3121923394223	117.729166666667	56.7291666666667
123.604166666667	54.6458333333333	0.033066665894469	0.00529749203011837	462852.703019122	-56.6881469573361	117.270833333333	56.7708333333333
123.645833333333	54.6458333333333	0.0328587702808758	0.00582747798463482	465102.505784293	-56.835909470247	117.270833333333	56.7708333333333
123.6875	54.6458333333333	0.0323344297092386	0.00649680249781332	467291.196889607	-56.3326521635551	117.3125	56.8125
123.729166666667	54.6458333333333	0.0300137250000869	0.00728202114325444	471776.229538576	-56.626558333583	117.270833333333	56.8125
123.770833333333	54.6458333333333	0.0301332406499369	0.00738575054752861	474024.405594538	-56.7711792638041	117.270833333333	56.8125
123.8125	54.6458333333333	0.0306774913633531	0.00737459758623192	379930.726339125	-57.0495612285604	118.645833333333	56.3958333333333
123.854166666667	54.6458333333333	0.0295848446470498	0.0074069170702921	451718.410285825	-55.2528823189523	117.770833333333	56.8125
123.895833333333	54.6458333333333	0.0324888016420901	0.00636799515010007	387060.391837002	-59.169984134387	118.520833333333	56.3125
123.9375	54.6458333333333	0.0323448275673205	0.00665223370137562	389372.180263691	-59.3387028709226	118.520833333333	56.3125
123.979166666667	54.6458333333333	0.0320636830142271	0.00624579461557069	483232.292212707	-57.9624584081091	117.270833333333	56.7708333333333
124.020833333333	54.6458333333333	0.0333252345259116	0.00546858051289134	485514.157584332	-58.096622399004	117.270833333333	56.7708333333333
124.0625	54.6458333333333	0.0336036042924103	0.00513243405781278	460687.114760923	-57.1977405777196	117.729166666667	56.7291666666667
124.104166666667	54.6458333333333	0.0333602514741654	0.00548371272449008	490087.774612505	-58.3607171046499	117.270833333333	56.7708333333333
124.145833333333	54.6458333333333	0.0338143187884899	0.00509685552466508	465216.408469561	-57.4884181311144	117.729166666667	56.7291666666667
124.1875	54.6458333333333	0.0330529274217339	0.00519492780584773	494674.26310914	-58.6192848711427	117.270833333333	56.7708333333333
123.395833333333	54.6041666666667	0.0335509376604519	0.00448240720048462	427733.180912907	-54.1194811615247	117.729166666667	56.7291666666667
123.4375	54.6041666666667	0.0331565814952005	0.00427300014553302	429917.268476944	-54.2956066263355	117.729166666667	56.7291666666667
123.479166666667	54.6041666666667	0.0338560321963541	0.00500093978859149	432106.159692572	-54.4697759355498	117.729166666667	56.7291666666667
123.520833333333	54.6041666666667	0.0313937399543204	0.00676766178416775	463180.237581994	-56.060947031362	117.229166666667	56.7708333333333
123.5625	54.6041666666667	0.0289801721686245	0.00707021637110238	439092.361907643	-53.5985995206705	117.770833333333	56.8125
123.604166666667	54.6041666666667	0.0291167028209572	0.00728968493272661	465428.966041084	-55.55967982761	117.3125	56.8125
123.645833333333	54.6041666666667	0.032520358659388	0.00614036138370237	467655.865706636	-56.3610555504813	117.270833333333	56.7708333333333
123.6875	54.6041666666667	0.0321930185740377	0.00636838802825772	469899.505378962	-56.5087178103471	117.270833333333	56.7708333333333
123.729166666667	54.6041666666667	0.0321385197740737	0.00645906016911651	472146.95392879	-56.6548121023446	117.270833333333	56.7708333333333
123.770833333333	54.6041666666667	0.0322841855566436	0.00617359202907398	474398.156415736	-56.7993581039172	117.270833333333	56.7708333333333
123.8125	54.6041666666667	0.0319543212512985	0.00651969315666861	478911.608137208	-57.0838825819787	117.229166666667	56.7708333333333
123.854166666667	54.6041666666667	0.0331197526819724	0.00537884496160823	478911.608137204	-57.0838825819785	117.270833333333	56.7708333333333
123.895833333333	54.6041666666667	0.0334309964691309	0.00531689961771273	481173.752135182	-57.2238990594465	117.270833333333	56.7708333333333
123.9375	54.6041666666667	0.0328800850927725	0.00625941057808211	483439.439562261	-57.3624432549186	117.270833333333	56.7708333333333
123.979166666667	54.6041666666667	0.0320063903373965	0.00701897731464922	390016.475543212	-53.1224442588189	118.895833333333	56.6041666666667
124.020833333333	54.6041666666667	0.0317434276746071	0.00688091196775115	392173.193907353	-53.324351261303	118.895833333333	56.6041666666667
124.0625	54.6041666666667	0.0298875975448437	0.00751581767346055	465428.966041087	-55.5596798276103	117.770833333333	56.8125
124.104166666667	54.6041666666667	0.0294164148412217	0.00762555781813416	457606.511377793	-62.7673494731831	117.520833333333	56.3125
124.145833333333	54.6041666666667	0.0312985269185036	0.0068492415574043	398676.781260214	-53.9158084857507	118.895833333333	56.6041666666667
124.1875	54.6041666666667	0.03168035477989	0.00664453618351426	387027.775284258	-57.6255896091909	118.895833333333	56.3541666666667
123.0625	54.5625	0.0335064400332065	0.00520840717076456	460038.779737342	-52.4833777730466	117.0625	56.9375
123.104166666667	54.5625	0.0338999952733395	0.00459406890621565	412833.930993965	-49.7329425260139	117.9375	56.8541666666667
123.145833333333	54.5625	0.0334853659901279	0.00504678467870376	414893.734822236	-49.9393293326124	117.9375	56.8541666666667
123.1875	54.5625	0.0343867109729113	0.00410940244635709	416369.185638776	-50.8670839669412	117.895833333333	56.8125
123.229166666667	54.5625	0.0336937333493367	0.00446358326099443	419031.895472615	-50.3454929141753	117.9375	56.8541666666667
123.270833333333	54.5625	0.0336732330350594	0.00535863322156296	429017.270583038	-52.0276367156541	117.729166666667	56.8125
123.3125	54.5625	0.0317069802589095	0.00636729677819496	431144.736295814	-52.2138291540001	117.729166666667	56.8125
123.354166666667	54.5625	0.0329773870001207	0.00551625633702807	433277.53998266	-52.3980220216088	117.729166666667	56.8125
123.395833333333	54.5625	0.0312650843472797	0.00684316656653126	437558.845803174	-52.7605066738219	117.6875	56.8125
123.4375	54.5625	0.0314041841585856	0.00681715004885426	435415.602436999	-52.5802397976046	117.770833333333	56.8125
123.479166666667	54.5625	0.031275875855211	0.00653145930633156	376511.735093326	-50.0629210128687	118.770833333333	56.6458333333333
123.520833333333	54.5625	0.0321489809689534	0.00581599881476994	441860.570461808	-53.1152830624951	117.729166666667	56.8125
123.5625	54.5625	0.0320394860823468	0.00630694078757015	444018.902586797	-53.2898395297655	117.729166666667	56.8125
123.604166666667	54.5625	0.0315618108108803	0.0063484053291816	470241.036003795	-55.891398578828	117.229166666667	56.7708333333333
123.645833333333	54.5625	0.0322721589163497	0.00624753901399795	470241.036003795	-55.891398578828	117.270833333333	56.7708333333333
123.6875	54.5625	0.032113212698313	0.00616777813508377	474712.249797635	-56.1880139655222	117.229166666667	56.7708333333333
123.729166666667	54.5625	0.0318785162914771	0.00626420589690433	476953.64697879	-56.3339920262439	117.229166666667	56.7708333333333
123.770833333333	54.5625	0.0330200046879064	0.00548153513788533	476953.64697879	-56.3339920262439	117.270833333333	56.7708333333333
123.8125	54.5625	0.033619839734096	0.00487710871861334	452405.2381369	-55.3106729954677	117.729166666667	56.7291666666667
123.854166666667	54.5625	0.0325833347714715	0.00580828095910096	481447.748336892	-56.6213843906123	117.270833333333	56.7708333333333
123.895833333333	54.5625	0.0322119675598661	0.00669378422749089	485956.571639557	-56.9028160774269	117.229166666667	56.7708333333333
123.9375	54.5625	0.0334149969680999	0.00536824381423775	485956.571639557	-56.9028160774269	117.270833333333	56.7708333333333
123.979166666667	54.5625	0.0327098312531115	0.00554613877528878	488216.374592635	-57.0413423404529	117.270833333333	56.7708333333333
124.020833333333	54.5625	0.031605781275219	0.00680186832905328	492746.511811737	-57.3141048758694	117.229166666667	56.7708333333333
124.0625	54.5625	0.0306578141615646	0.00742383269051434	398532.643899472	-56.9945590668327	118.645833333333	56.3958333333333
124.104166666667	54.5625	0.0320154550284923	0.00757902939965727	376371.891059634	-54.3025800378892	119.145833333333	56.4375
124.145833333333	54.5625	0.0305311302571761	0.00742299257957395	403062.358354343	-57.343917761222	118.645833333333	56.3958333333333
124.1875	54.5625	0.0309256518475348	0.00741236901841668	405333.822536227	-57.5153775745159	118.645833333333	56.3958333333333
124.229166666667	54.5625	0.0301986245048335	0.00741650932071891	503928.253824266	-57.3699643487799	117.270833333333	56.8125
122.895833333333	54.5208333333333	0.0333270839923267	0.00470324135771146	405709.608776609	-48.175702914203	117.9375	56.8541666666667
122.9375	54.5208333333333	0.0347770383073749	0.00439279625129306	407723.651863649	-48.394353967506	117.9375	56.8541666666667
122.979166666667	54.5208333333333	0.0321771851762988	0.00569857092178791	417236.642430515	-50.1742388443277	117.729166666667	56.8125
123.020833333333	54.5208333333333	0.0315783272983758	0.00654893836799282	419311.820678872	-50.3761760065804	117.729166666667	56.8125
123.0625	54.5208333333333	0.0320518234970129	0.00593104522913174	421393.031028708	-50.5759521157399	117.729166666667	56.8125
123.104166666667	54.5208333333333	0.034595248961213	0.00434695409014495	415846.829288595	-49.2460011987205	117.9375	56.8541666666667
123.145833333333	54.5208333333333	0.0343507606194167	0.00421053023599395	417236.642430515	-50.1742388443277	117.895833333333	56.8125
123.1875	54.5208333333333	0.0340634890218177	0.00410502079192741	419947.248924426	-49.6584165556879	117.9375	56.8541666666667
123.229166666667	54.5208333333333	0.0313241587742222	0.0070254900560278	427671.96535955	-51.1625700378626	117.770833333333	56.8125
123.270833333333	54.5208333333333	0.028866097621221	0.00693727610562457	430904.462693947	-49.9520958314258	117.854166666667	56.8958333333333
123.3125	54.5208333333333	0.0297418438987724	0.00710767273408047	430169.503449623	-45.1611880171406	118.270833333333	57.1458333333333
123.354166666667	54.5208333333333	0.0318833092932454	0.00618554930714108	436123.055278211	-51.916002706508	117.729166666667	56.8125
123.395833333333	54.5208333333333	0.031237826266863	0.006622521191843	440381.055793031	-52.280846329254	117.6875	56.8125
123.4375	54.5208333333333	0.031439658379175	0.00653341573306109	442517.89455089	-52.4603827448842	117.6875	56.8125
123.479166666667	54.5208333333333	0.0318293683362532	0.00636267621278881	466211.064193213	-54.9659636310121	117.229166666667	56.7708333333333
123.520833333333	54.5208333333333	0.0329299975330283	0.00562031691668494	466211.064193213	-54.9659636310121	117.270833333333	56.7708333333333
123.5625	54.5208333333333	0.0321155966590465	0.00586712183843767	468422.401304586	-55.1212297281355	117.270833333333	56.7708333333333
123.604166666667	54.5208333333333	0.0320988154005462	0.00576399845813899	470637.897654997	-55.2748739255838	117.270833333333	56.7708333333333
123.645833333333	54.5208333333333	0.0335947925958342	0.00489692034706004	446274.232601689	-54.1715832830524	117.729166666667	56.7291666666667
123.6875	54.5208333333333	0.0339268179751918	0.0048891040567701	448464.094908989	-54.3391858570645	117.729166666667	56.7291666666667
123.729166666667	54.5208333333333	0.0336745389197914	0.00454684966284185	450658.533774716	-54.5049909465389	117.729166666667	56.7291666666667
123.770833333333	54.5208333333333	0.0337247693599201	0.00440271929019833	463942.928214695	-56.7725946050363	117.4375	56.6458333333333
123.8125	54.5208333333333	0.0344877553640107	0.0040752536716321	466201.802649674	-56.920127643047	117.4375	56.6458333333333
123.854166666667	54.5208333333333	0.0339004321003781	0.00450763810516954	376448.681441177	-55.1389310698536	118.854166666667	56.3541666666667
123.895833333333	54.5208333333333	0.0332579774494908	0.00466240996963438	459480.725754475	-55.1506812000584	117.729166666667	56.7291666666667
123.9375	54.5208333333333	0.0344741197629872	0.00425043619430267	473000.835355041	-57.3532704365263	117.4375	56.6458333333333
123.979166666667	54.5208333333333	0.0339197877704981	0.00513629537108238	490755.073246396	-56.5878706048563	117.270833333333	56.7708333333333
124.020833333333	54.5208333333333	0.031954686009211	0.00664524520112714	383114.254026293	-55.7291519658604	118.895833333333	56.3541666666667
124.0625	54.5208333333333	0.0318947880925649	0.00661502969609692	385346.470399646	-55.9209502328764	118.895833333333	56.3541666666667
124.104166666667	54.5208333333333	0.032068588797041	0.00630894695857106	387583.715899489	-56.1103392985202	118.895833333333	56.3541666666667
124.145833333333	54.5208333333333	0.033312601918178	0.00555353099771785	499792.184151725	-57.1333234707212	117.270833333333	56.7708333333333
124.1875	54.5208333333333	0.0324868892896834	0.00611563219924029	502060.116704001	-57.2662268362742	117.270833333333	56.7708333333333
124.229166666667	54.5208333333333	0.0321689138205815	0.00631038514537391	401077.955252128	-56.4396245506894	118.8125	56.3958333333333
124.270833333333	54.5208333333333	0.0322904008691685	0.00641766933707876	403328.610269329	-56.6173957389405	118.8125	56.3958333333333
124.3125	54.5208333333333	0.0324667709500782	0.00619896558115984	508883.93275785	-57.6568969687141	117.270833333333	56.7708333333333
122.8125	54.4791666666667	0.0315132091878676	0.00638024066958655	411634.910971841	-42.8936529269035	118.1875	57.1041666666667
122.854166666667	54.4791666666667	0.0320263071458521	0.0065866245846515	413477.36142541	-43.1336241992198	118.1875	57.1041666666667
122.895833333333	54.4791666666667	0.0314738089673522	0.00642275485623117	415328.027570272	-43.3713089321466	118.1875	57.1041666666667
122.9375	54.4791666666667	0.0337834983076672	0.00455040013962887	410817.965584689	-47.9113269879535	117.9375	56.8541666666667
122.979166666667	54.4791666666667	0.0347142582971153	0.00462197794023049	412825.719329392	-48.1284034338128	117.9375	56.8541666666667
123.020833333333	54.4791666666667	0.0333584872391024	0.00564811534191509	463632.429172993	-51.4067215695637	117.0625	56.9375
123.0625	54.4791666666667	0.0321460104524023	0.00607477100773383	424353.578639327	-50.0929085581701	117.729166666667	56.8125
123.104166666667	54.4791666666667	0.0342714132721026	0.00419745638654551	418165.810640044	-49.4841909988584	117.895833333333	56.8125
123.145833333333	54.4791666666667	0.0340462683660915	0.0039572388702989	427085.04417737	-52.6083201913372	117.604166666667	56.6875
123.1875	54.4791666666667	0.0342844126041276	0.00405382406311003	422964.440630486	-49.1802241056429	117.9375	56.8541666666667
123.229166666667	54.4791666666667	0.0334329375660784	0.0054823412938037	432688.088154449	-50.8750008973576	117.729166666667	56.8125
123.270833333333	54.4791666666667	0.0310181880648964	0.00678173588074175	436889.847964452	-51.2538302158376	117.6875	56.8125
123.3125	54.4791666666667	0.0311805746308203	0.00675154337741369	434786.162496969	-51.0654136997305	117.770833333333	56.8125
123.354166666667	54.4791666666667	0.0286885886406089	0.006776984331116	436889.847964452	-51.2538302158376	117.770833333333	56.8125
123.395833333333	54.4791666666667	0.0313023409810961	0.00691094113235525	438999.063137052	-51.4402739234809	117.770833333333	56.8125
123.4375	54.4791666666667	0.0322058188690504	0.00589395155142004	443233.763604276	-51.8073355745648	117.729166666667	56.8125
123.479166666667	54.4791666666667	0.0335394576466695	0.00523916920703004	437421.440092275	-50.5632934613814	117.9375	56.8541666666667
123.520833333333	54.4791666666667	0.0334268333479228	0.00482920189545166	442497.111057137	-53.1747822428226	117.729166666667	56.7291666666667
123.5625	54.4791666666667	0.0331606019043336	0.0046848631532153	444661.518987022	-53.3492071875383	117.729166666667	56.7291666666667
123.604166666667	54.4791666666667	0.032852408379243	0.00568602583179105	473295.266326456	-54.8142344033375	117.270833333333	56.7708333333333
123.645833333333	54.4791666666667	0.0323549237140834	0.00581846718026483	475504.722227238	-54.9675831588392	117.270833333333	56.7708333333333
123.6875	54.4791666666667	0.0326150310683911	0.00550921327501346	477718.306304619	-55.1193532161357	117.270833333333	56.7708333333333
123.729166666667	54.4791666666667	0.0336348019843209	0.00483010473783031	453367.26106238	-54.0285532343519	117.729166666667	56.7291666666667
123.770833333333	54.4791666666667	0.0334759821970678	0.00461189796547837	455555.375525996	-54.1939133590925	117.729166666667	56.7291666666667
123.8125	54.4791666666667	0.0342951154865302	0.0041631570429125	462047.527513966	-55.3366263857944	117.604166666667	56.6875
123.854166666667	54.4791666666667	0.0344236793567312	0.00423942999526746	471002.107051264	-56.5933789964474	117.4375	56.6458333333333
123.895833333333	54.4791666666667	0.0337642647027453	0.00398080531706845	466498.764073966	-55.6457989448037	117.604166666667	56.6875
123.9375	54.4791666666667	0.0329831497859667	0.00461249353554517	372305.206952204	-54.7615511582478	119.020833333333	56.3125
123.979166666667	54.4791666666667	0.0337042703409501	0.00504337797949502	493324.23733849	-56.1391019368803	117.270833333333	56.7708333333333
124.020833333333	54.4791666666667	0.032838536500197	0.00550579617050925	495568.840114747	-56.2789046680103	117.270833333333	56.7708333333333
124.0625	54.4791666666667	0.0336924811771377	0.00517912982132346	497817.08286041	-56.4172907474981	117.270833333333	56.7708333333333
124.104166666667	54.4791666666667	0.0330592380608157	0.00578408264424185	500068.915674416	-56.5542770293016	117.270833333333	56.7708333333333
124.145833333333	54.4791666666667	0.0325116851729583	0.00632573960273753	502324.289467869	-56.6898801459082	117.270833333333	56.7708333333333
124.1875	54.4791666666667	0.0329038432329096	0.00597845365176225	504583.155949357	-56.8241165107783	117.270833333333	56.7708333333333
124.229166666667	54.4791666666667	0.0320932907196952	0.00688715219771003	392418.4498172	-55.7346719617241	118.979166666667	56.3541666666667
124.270833333333	54.4791666666667	0.0303365031998073	0.00747201345325036	401531.421927863	-57.9837056032592	118.770833333333	56.2708333333333
124.3125	54.4791666666667	0.0307979791107756	0.00748698950998862	407475.787040367	-51.5915816730004	119.104166666667	56.6458333333333
124.354166666667	54.4791666666667	0.030118777718166	0.00747698054990302	406119.915354403	-58.3197526930415	118.770833333333	56.2708333333333
124.395833333333	54.4791666666667	0.0296906044949653	0.00752019174930232	491089.291684752	-55.3797563607818	117.770833333333	56.8125
122.8125	54.4375	0.0314393645333081	0.00653473843376309	415044.830219684	-42.4584607190519	118.1875	57.1041666666667
122.854166666667	54.4375	0.0334984537266659	0.00510204184449444	409972.679004669	-46.993230838741	117.9375	56.8541666666667
122.895833333333	54.4375	0.0345089258795907	0.00441799365361698	411953.323610732	-47.2155450413232	117.9375	56.8541666666667
122.9375	54.4375	0.0346547752556849	0.00457742646064528	413941.056852713	-47.4355635441006	117.9375	56.8541666666667
122.979166666667	54.4375	0.0344061367993998	0.0040265988157476	434515.799331928	-45.6585418430048	117.854166666667	57.0625
123.020833333333	54.4375	0.0343313681079111	0.00431653685549879	417937.381474332	-47.8688128162883	117.9375	56.8541666666667
123.0625	54.4375	0.0337212855640756	0.00402033276888028	436452.902984893	-45.8724018110286	117.895833333333	57.0625
123.104166666667	54.4375	0.0337014958881114	0.00420539793228215	421960.853142674	-48.2931756588194	117.9375	56.8541666666667
123.145833333333	54.4375	0.0329718485640445	0.00486322104118259	423982.526011606	-48.5020854506231	117.9375	56.8541666666667
123.1875	54.4375	0.0329249546312491	0.00513956384030482	474980.354140453	-51.6480972668335	117.0625	56.9375
123.229166666667	54.4375	0.0320663640448104	0.00551584042665979	435629.60934066	-50.4024889382351	117.729166666667	56.8125
123.270833333333	54.4375	0.029191479782807	0.00692779721339737	435629.60934066	-50.4024889382351	117.770833333333	56.8125
123.3125	54.4375	0.029962226361877	0.00709482073421564	463171.463977609	-52.7425653351462	117.270833333333	56.8125
123.354166666667	54.4375	0.0315209415923882	0.00645328987297857	435629.60934066	-50.4024889382351	117.854166666667	56.8125
123.395833333333	54.4375	0.0314382202512486	0.00654186848564003	446116.383165545	-51.3399205938663	117.6875	56.8125
123.4375	54.4375	0.0315627800750928	0.00659160076468051	448230.206993736	-51.5216440710955	117.6875	56.8125
123.479166666667	54.4375	0.0325603663928778	0.00555783822164563	448230.206993736	-51.5216440710955	117.729166666667	56.8125
123.520833333333	54.4375	0.0333081329668707	0.00506916583106624	445292.507241417	-52.697841341717	117.729166666667	56.7291666666667
123.5625	54.4375	0.0339692736039429	0.00417653180847589	457957.385210277	-55.0496700531002	117.4375	56.6458333333333
123.604166666667	54.4375	0.0329712076833428	0.0049266722797445	449603.659933928	-53.0472881078887	117.729166666667	56.7291666666667
123.645833333333	54.4375	0.0335065342160592	0.0046316166960748	451766.628568871	-53.2192607968676	117.729166666667	56.7291666666667
123.6875	54.4375	0.0332840425188129	0.00476850401328709	453934.430488826	-53.3894291739589	117.729166666667	56.7291666666667
123.729166666667	54.4375	0.0345915554092664	0.00413809487828843	466855.215379763	-55.6743971372216	117.4375	56.6458333333333
123.770833333333	54.4375	0.0345430397202686	0.00430448914950787	469089.992954109	-55.8264616250295	117.4375	56.6458333333333
123.8125	54.4375	0.0340940199624654	0.00431061431594291	368449.657537668	-53.5487386588125	119.020833333333	56.3125
123.854166666667	54.4375	0.0337137880430673	0.00435060354899723	466914.256341235	-55.0238581333298	117.604166666667	56.6875
123.895833333333	54.4375	0.0335288071371985	0.00408111968834119	469131.655554727	-55.1789839679709	117.604166666667	56.6875
123.9375	54.4375	0.0342260698076718	0.00426151016404338	375000.391742673	-54.1834098506325	119.020833333333	56.3125
123.979166666667	54.4375	0.0336375760969661	0.00450312640206906	377195.570031945	-54.3896602342385	119.020833333333	56.3125
124.020833333333	54.4375	0.0336474085210627	0.00488724936085748	471442.720890351	-54.6883797380731	117.729166666667	56.7291666666667
124.0625	54.4375	0.0333804504683486	0.00447987148244537	484842.53088854	-56.8470426842262	117.4375	56.6458333333333
124.104166666667	54.4375	0.0329580236346848	0.00572461737636758	502640.037697955	-56.1140327418303	117.270833333333	56.7708333333333
124.145833333333	54.4375	0.0337210127781071	0.00547783656540837	504886.224848353	-56.2509186904089	117.270833333333	56.7708333333333
124.1875	54.4375	0.03369538442856	0.0052172474441287	507135.982538149	-56.3864389530324	117.270833333333	56.7708333333333
124.229166666667	54.4375	0.0324684574695246	0.00616961982809442	509389.262651701	-56.520609494376	117.270833333333	56.7708333333333
124.270833333333	54.4375	0.031658117965922	0.00679796416641508	513906.201520516	-56.7849642430368	117.229166666667	56.7708333333333
124.3125	54.4375	0.0313354586519761	0.00695111845817514	489321.111587336	-54.6428028832999	117.770833333333	56.8125
124.354166666667	54.4375	0.030032265709274	0.00717287076965415	518309.630949315	-56.4586370331083	117.270833333333	56.8125
124.395833333333	54.4375	0.0294881968659609	0.00699776004255315	493739.059724949	-54.9377054405764	117.770833333333	56.8125
124.4375	54.4375	0.0292615882237289	0.00716535080848888	495953.996671632	-55.0829545226876	117.770833333333	56.8125
124.479166666667	54.4375	0.0310083956997613	0.0069783838693514	525256.967768137	-57.4233093795546	117.229166666667	56.7708333333333
122.270833333333	54.3958333333333	0.033074873523122	0.00527887601255484	392703.508634637	-44.9163733944769	117.729166666667	56.8125
122.3125	54.3958333333333	0.0312745565431736	0.00695578545872922	392703.508634637	-44.9163733944769	117.770833333333	56.8125
122.354166666667	54.3958333333333	0.031685064007435	0.00650331560361974	396541.513141311	-45.4020651776269	117.729166666667	56.8125
122.395833333333	54.3958333333333	0.0343312767032588	0.00460421919038465	392012.146278581	-43.9153745591476	117.9375	56.8541666666667
122.4375	54.3958333333333	0.0327908920971546	0.00489251685113212	393893.49351292	-44.1648034749719	117.9375	56.8541666666667
122.479166666667	54.3958333333333	0.0318990101956403	0.00696635386546942	404312.252182161	-46.343628103846	117.6875	56.8125
122.520833333333	54.3958333333333	0.0316146029743009	0.00636881566817041	404312.252182163	-46.3436281038463	117.729166666667	56.8125
122.854166666667	54.3958333333333	0.0342012967913771	0.00441058942767531	413150.112095257	-46.523517091562	117.9375	56.8541666666667
122.895833333333	54.3958333333333	0.0340398553949778	0.0042603437536265	432039.154288804	-44.5701792874041	117.895833333333	57.0625
122.9375	54.3958333333333	0.0339813307148507	0.00400999114483992	435852.443738802	-45.0088385623498	117.854166666667	57.0625
122.979166666667	54.3958333333333	0.0338858400189118	0.00404853799034032	437770.019986291	-45.2250703003267	117.854166666667	57.0625
123.020833333333	54.3958333333333	0.0342194030951722	0.00404424195489029	439694.755988328	-45.439262502146	117.854166666667	57.0625
123.0625	54.3958333333333	0.0346446627614351	0.00402196708802268	441626.557440239	-45.6514343790561	117.854166666667	57.0625
123.104166666667	54.3958333333333	0.0337617851518649	0.00440335257730095	425060.707525512	-47.8271185771439	117.9375	56.8541666666667
123.145833333333	54.3958333333333	0.0330763959399309	0.00477711557310711	427069.75944026	-48.0367231730967	117.9375	56.8541666666667
123.1875	54.3958333333333	0.0315438726749264	0.00601595583546307	436532.095721274	-49.7420422307278	117.729166666667	56.8125
123.229166666667	54.3958333333333	0.0317138701273032	0.00643226236824809	438600.384045849	-49.9363547094627	117.729166666667	56.8125
123.270833333333	54.3958333333333	0.0315098457419516	0.00667999096005146	442754.509118339	-50.3190387943968	117.6875	56.8125
123.3125	54.3958333333333	0.0313262293474443	0.0061564401749192	442754.509118342	-50.3190387943971	117.729166666667	56.8125
123.354166666667	54.3958333333333	0.0327531467566052	0.00576096174899194	444840.180506193	-50.5074550087949	117.729166666667	56.8125
123.395833333333	54.3958333333333	0.0327262021227699	0.00482187288782381	439259.177935406	-49.2504859973995	117.9375	56.8541666666667
123.4375	54.3958333333333	0.0332739643194265	0.00541619061465931	449028.337397933	-50.8785456957955	117.729166666667	56.8125
123.479166666667	54.3958333333333	0.0332789462125198	0.00534725277620964	451130.665307736	-51.0612634868953	117.729166666667	56.8125
123.520833333333	54.3958333333333	0.0335515854861087	0.00466479705859511	448118.401950573	-52.2268915358401	117.729166666667	56.7291666666667
123.5625	54.3958333333333	0.0343942786463752	0.00437011433580534	460630.016425548	-54.5776187557469	117.4375	56.6458333333333
123.604166666667	54.3958333333333	0.0337396624149892	0.00398880707417155	456438.42235173	-53.5873211106286	117.604166666667	56.6875
123.645833333333	54.3958333333333	0.0337836179095267	0.00461603086277354	451666.501157612	-50.3925354840926	117.9375	56.8541666666667
123.6875	54.3958333333333	0.0334851268913771	0.00464912435298616	456715.575879297	-52.9231587398811	117.729166666667	56.7291666666667
123.729166666667	54.3958333333333	0.0341196551385371	0.00410700842013487	469486.175788065	-55.2077800981338	117.4375	56.6458333333333
123.770833333333	54.3958333333333	0.0338280654657381	0.00386407029362454	465187.100709212	-54.243200373471	117.604166666667	56.6875
123.8125	54.3958333333333	0.0342739411900981	0.00439267983760357	467385.511217378	-54.4029238253985	117.604166666667	56.6875
123.854166666667	54.3958333333333	0.0342132970049438	0.00430920525806217	469588.290421087	-54.560989611556	117.604166666667	56.6875
123.895833333333	54.3958333333333	0.0337920191453901	0.00415532219562721	471795.376340695	-54.7174177246293	117.604166666667	56.6875
123.9375	54.3958333333333	0.0338144605343327	0.00417057387982391	474006.708027143	-54.8722279048917	117.604166666667	56.6875
123.979166666667	54.3958333333333	0.0338457698088687	0.00398722411539149	476222.225543552	-55.025439642256	117.604166666667	56.6875
124.020833333333	54.3958333333333	0.0337803467489711	0.00465480309064849	485142.318485767	-56.2488312487286	117.4375	56.6458333333333
124.0625	54.3958333333333	0.0343604442179846	0.00446913327867191	487394.397244693	-56.3914479525585	117.4375	56.6458333333333
124.104166666667	54.3958333333333	0.03265320737243	0.00584922298861252	505240.57460822	-55.6783025820695	117.270833333333	56.7708333333333
124.145833333333	54.3958333333333	0.0337331138917605	0.00520289860144208	480745.590199338	-54.695467406455	117.729166666667	56.7291666666667
124.1875	54.3958333333333	0.033663528618171	0.00461361570854989	494172.683948378	-56.8105444551515	117.4375	56.6458333333333
124.229166666667	54.3958333333333	0.0339380037042258	0.00555093519818294	511962.357140613	-56.0885859822683	117.270833333333	56.7708333333333
124.270833333333	54.3958333333333	0.0320346462238192	0.00638339994016704	516461.380532891	-56.3554182699528	117.229166666667	56.7708333333333
124.3125	54.3958333333333	0.0291402963282054	0.0070184130548461	492019.522535278	-54.2031795740694	117.770833333333	56.8125
124.354166666667	54.3958333333333	0.0303137936999882	0.00734292233661356	520886.636728637	-56.0343514030654	117.270833333333	56.8125
124.395833333333	54.3958333333333	0.0300314206949425	0.00740189195790883	498542.683906264	-55.8646281584994	117.645833333333	56.7291666666667
124.4375	54.3958333333333	0.0318852614611022	0.00665616234059726	523132.933960393	-56.1657812930477	117.3125	56.8125
124.479166666667	54.3958333333333	0.0330477774802856	0.00601375533469392	503045.708410927	-54.9353518610557	117.729166666667	56.8125
124.520833333333	54.3958333333333	0.0338357617855142	0.00549334482091522	527768.652616078	-56.999967201313	117.270833333333	56.7708333333333
122.020833333333	54.3541666666667	0.0310430176150715	0.00641162224248142	384773.630918274	-42.9231968507017	117.729166666667	56.8125
122.0625	54.3541666666667	0.0323539287262911	0.00579414186153226	386623.060506584	-43.1830479085206	117.729166666667	56.8125
122.104166666667	54.3541666666667	0.032472541853159	0.00604749755302896	388481.403396475	-43.4402553651652	117.729166666667	56.8125
122.145833333333	54.3541666666667	0.0309636042177635	0.00633232138603018	390348.531621616	-43.6948445351262	117.729166666667	56.8125
122.1875	54.3541666666667	0.0322841318068915	0.00592537893403559	392224.319049879	-43.9468407220836	117.729166666667	56.8125
122.229166666667	54.3541666666667	0.0329715102239621	0.0053997152943302	394108.641367815	-44.1962692057677	117.729166666667	56.8125
122.270833333333	54.3541666666667	0.034308322080162	0.00455686613806742	389816.314619207	-42.6859272468605	117.9375	56.8541666666667
122.3125	54.3541666666667	0.0343581823881646	0.0045519571124846	391657.484197911	-42.9431070419101	117.9375	56.8541666666667
122.354166666667	54.3541666666667	0.0332690383662381	0.00472378020522484	393507.510792438	-43.1977136930897	117.9375	56.8541666666667
122.395833333333	54.3541666666667	0.0342256942991005	0.0044480627481337	395366.269407216	-43.4497712293276	117.9375	56.8541666666667
122.4375	54.3541666666667	0.0340653209437356	0.00456908244309685	415078.947071632	-41.5755673965118	117.895833333333	57.0625
122.479166666667	54.3541666666667	0.0341080222303719	0.00500768410784715	399109.491460752	-43.9463350624857	117.9375	56.8541666666667
122.520833333333	54.3541666666667	0.0342413524647416	0.00476617585890814	410056.863217627	-49.4675510328936	117.4375	56.6458333333333
122.5625	54.3541666666667	0.0342975992453676	0.00503219578335025	412119.103876916	-49.6782065423111	117.4375	56.6458333333333
122.604166666667	54.3541666666667	0.034165834105437	0.00468222893850464	414187.754882701	-49.8865902966253	117.4375	56.6458333333333
122.645833333333	54.3541666666667	0.0341003740579182	0.00472427024924891	406695.412699482	-44.9099291798357	117.9375	56.8541666666667
122.895833333333	54.3541666666667	0.0328289068504099	0.00521952130616209	418309.318784166	-46.2843430237071	117.9375	56.8541666666667
122.9375	54.3541666666667	0.0328992419391825	0.00479567173067345	420270.995621632	-46.5054334661317	117.9375	56.8541666666667
122.979166666667	54.3541666666667	0.0339325206719478	0.00460898317348069	422239.831491777	-46.7243062911051	117.9375	56.8541666666667
123.020833333333	54.3541666666667	0.0340311343098941	0.00435912371790705	441048.942249943	-44.7980277613236	117.895833333333	57.0625
123.0625	54.3541666666667	0.0345395334194975	0.00410858059427958	444880.962670558	-45.2249680307373	117.854166666667	57.0625
123.104166666667	54.3541666666667	0.0347777523487433	0.00401745016215766	446807.583526838	-45.4354639045532	117.854166666667	57.0625
123.145833333333	54.3541666666667	0.0339679262351346	0.00438148420662835	430184.780053553	-47.5780786458844	117.9375	56.8541666666667
123.1875	54.3541666666667	0.0327821708371979	0.00546846492684637	439543.538593688	-49.2813804457921	117.729166666667	56.8125
123.229166666667	54.3541666666667	0.0328521587858897	0.00508326413749727	434197.669031997	-47.9922495730263	117.9375	56.8541666666667
123.270833333333	54.3541666666667	0.0328479868189181	0.00507789945830569	436213.890204071	-48.1962342066318	117.9375	56.8541666666667
123.3125	54.3541666666667	0.0329234647799139	0.00498332824772841	438236.508353313	-48.3981809086861	117.9375	56.8541666666667
123.354166666667	54.3541666666667	0.033782304909929	0.00430790554508268	452417.28869922	-53.2784790796885	117.4375	56.6458333333333
123.395833333333	54.3541666666667	0.0327811882598546	0.00489405353304979	444614.609822432	-51.2170253418691	117.729166666667	56.7291666666667
123.4375	54.3541666666667	0.0335796293647081	0.00488098663873548	444341.862515582	-48.9920101960645	117.9375	56.8541666666667
123.479166666667	54.3541666666667	0.033690613272287	0.00491689268179283	448849.016509917	-51.5821421809254	117.729166666667	56.7291666666667
123.520833333333	54.3541666666667	0.0345398189803793	0.00452995141021285	461141.072529396	-53.9480196946401	117.4375	56.6458333333333
123.5625	54.3541666666667	0.0338935293496399	0.00418838543562695	457042.02728875	-52.9528888641467	117.604166666667	56.6875
123.604166666667	54.3541666666667	0.0341824880557754	0.00410981970758123	459206.668039781	-53.1224048233149	117.604166666667	56.6875
123.645833333333	54.3541666666667	0.0340152092035727	0.00399047814285029	461376.09384002	-53.2901674234122	117.604166666667	56.6875
123.6875	54.3541666666667	0.0336508470831034	0.00394355514135426	463550.236731208	-53.4561974875408	117.604166666667	56.6875
123.729166666667	54.3541666666667	0.0336821468853721	0.00394581580942517	465729.029874003	-53.6205155913615	117.604166666667	56.6875
123.770833333333	54.3541666666667	0.034081518432723	0.00395906760842647	467912.407528689	-53.7831420643996	117.604166666667	56.6875
123.8125	54.3541666666667	0.0340878353313663	0.0039664662485594	470100.305036137	-53.9440969914418	117.604166666667	56.6875
123.854166666667	54.3541666666667	0.0338425126752378	0.00385786560447314	472292.658799061	-54.103400214025	117.604166666667	56.6875
123.895833333333	54.3541666666667	0.0344491462677192	0.0043472399296731	474489.406263567	-54.2610713320065	117.604166666667	56.6875
123.9375	54.3541666666667	0.0340283255992942	0.00435574876779368	476690.485900951	-54.417129705209	117.604166666667	56.6875
123.979166666667	54.3541666666667	0.0336842011039259	0.00381071855243537	478895.837189793	-54.5715944551377	117.604166666667	56.6875
124.020833333333	54.3541666666667	0.0340786843883929	0.00430929128918091	487734.347279357	-55.7966881497626	117.4375	56.6458333333333
124.0625	54.3541666666667	0.0341138023560627	0.00443128391979445	483319.117567157	-54.8758183903615	117.604166666667	56.6875
124.104166666667	54.3541666666667	0.0343943354935766	0.00465639354569635	389210.014340866	-53.8758416706659	119.020833333333	56.3125
124.145833333333	54.3541666666667	0.0346261371611396	0.00426192605925331	494473.028902885	-56.2241396181125	117.4375	56.6458333333333
124.1875	54.3541666666667	0.0337734295599353	0.00515202118113574	485641.446070498	-54.4003287943092	117.729166666667	56.7291666666667
124.229166666667	54.3541666666667	0.033893157929031	0.00542681197075119	514564.310659189	-55.6609151083155	117.270833333333	56.7708333333333
124.270833333333	54.3541666666667	0.0330407553626642	0.00594470809254749	516803.038897017	-55.796181974337	117.270833333333	56.7708333333333
124.3125	54.3541666666667	0.0291335923389172	0.0073575591625421	494746.620666909	-53.7683851659033	117.770833333333	56.8125
124.354166666667	54.3541666666667	0.0317463549106594	0.00727849835714541	501321.090809773	-54.2153729885507	117.6875	56.8125
124.395833333333	54.3541666666667	0.0301744201276279	0.00715648175868403	525729.418247019	-55.7468541909938	117.270833333333	56.8125
124.4375	54.3541666666667	0.0291447110893944	0.00703341202873076	501321.090809777	-54.2153729885509	117.770833333333	56.8125
124.479166666667	54.3541666666667	0.0319955494316667	0.00652291061610747	514882.93714079	-57.4308554394216	117.395833333333	56.6458333333333
124.520833333333	54.3541666666667	0.0339704431769026	0.00533517881760271	514882.93714079	-57.4308554394216	117.4375	56.6458333333333
121.479166666667	54.3125	0.030869727006541	0.00778405024375019	371743.724419716	-43.9684626548756	117.270833333333	56.6458333333333
121.520833333333	54.3125	0.0276763628843629	0.00794828823909464	279440.77209048	-32.9067383406544	119.0625	56.3958333333333
121.5625	54.3125	0.0298463259456845	0.00805328022859515	280922.581782105	-33.3370436486224	119.0625	56.3958333333333
121.604166666667	54.3125	0.0310561157451404	0.00762575137877242	377432.121668732	-44.7555723917991	117.270833333333	56.6458333333333
121.645833333333	54.3125	0.0294744562174477	0.00720415939668998	391861.95362843	-42.9745429444247	117.270833333333	56.8125
121.6875	54.3125	0.0296100459765528	0.00725265144089181	393714.938273286	-43.2291591595459	117.270833333333	56.8125
121.729166666667	54.3125	0.0300721666782338	0.00744778694712867	395576.659547642	-43.4812235395056	117.270833333333	56.8125
121.770833333333	54.3125	0.0313470378766844	0.00691197580230438	379146.427984298	-41.1187564176335	117.6875	56.8125
121.8125	54.3125	0.0321612348276782	0.00589862646450307	379146.4279843	-41.1187564176338	117.729166666667	56.8125
121.854166666667	54.3125	0.0331544585162919	0.00566358109253032	398123.511978442	-44.7189332910562	117.270833333333	56.7708333333333
121.895833333333	54.3125	0.0311785020008014	0.00619745885141208	382732.523977402	-41.6623413277138	117.729166666667	56.8125
121.9375	54.3125	0.0286708708194972	0.00699094185107543	382732.523977402	-41.6623413277138	117.770833333333	56.8125
121.979166666667	54.3125	0.0308252901307777	0.00743925703759232	394952.117598251	-46.9696810690764	117.270833333333	56.6458333333333
122.020833333333	54.3125	0.0306673088205762	0.00745407123098298	396938.201638523	-47.2026926811607	117.270833333333	56.6458333333333
122.0625	54.3125	0.0300761237145855	0.00720956921979859	410770.498176294	-45.4087594591617	117.270833333333	56.8125
122.104166666667	54.3125	0.0289198767551444	0.00687918457614436	390017.830809206	-42.7173507874724	117.770833333333	56.8125
122.145833333333	54.3125	0.0322403696875756	0.0057590769167029	393714.938273286	-43.2291591595459	117.729166666667	56.8125
122.1875	54.3125	0.0315083358484476	0.00630499612193191	395576.659547644	-43.4812235395059	117.729166666667	56.8125
122.229166666667	54.3125	0.0315350836492746	0.00633034552090394	397446.994013202	-43.7307601899889	117.729166666667	56.8125
122.270833333333	54.3125	0.0316396657820826	0.00594509871575502	399325.819975342	-43.9777932031485	117.729166666667	56.8125
122.3125	54.3125	0.0318480136285161	0.0068150595755866	420520.238702861	-46.5367599485315	117.3125	56.8125
122.354166666667	54.3125	0.0326470627734105	0.00589375184155785	403108.468240541	-44.4644445472855	117.729166666667	56.8125
122.395833333333	54.3125	0.0332013224727555	0.00543565375714365	405012.055737981	-44.7041108901515	117.729166666667	56.8125
122.4375	54.3125	0.0345033317605643	0.00479539464486676	409007.359740974	-48.5493389975481	117.4375	56.6458333333333
122.479166666667	54.3125	0.0340229735439425	0.00469632690765679	422146.430111242	-41.640911832988	117.854166666667	57.0625
122.520833333333	54.3125	0.0345748310501359	0.00467135728641542	413085.998401682	-48.9792916558105	117.4375	56.6458333333333
122.5625	54.3125	0.0342964964179581	0.00469835354451738	415135.278036906	-49.1908401099796	117.4375	56.6458333333333
122.604166666667	54.3125	0.0336918806109378	0.00454017302593812	427589.95759377	-42.3535362907636	117.854166666667	57.0625
122.645833333333	54.3125	0.0340947095531976	0.00465079666555547	409993.159751224	-44.4529575106448	117.9375	56.8541666666667
122.6875	54.3125	0.0325689281832947	0.00508408081908509	411896.283427908	-44.688093073032	117.9375	56.8541666666667
122.729166666667	54.3125	0.0329542856923579	0.00529363132332078	413807.280107083	-44.9209034445708	117.9375	56.8541666666667
122.770833333333	54.3125	0.0329959164639306	0.00537990012289991	422492.083772062	-46.75560889162	117.729166666667	56.8125
122.8125	54.3125	0.0331139241260786	0.00543423859230548	424470.989727241	-46.972261455292	117.729166666667	56.8125
122.854166666667	54.3125	0.0334615575578023	0.00491118964712051	419586.423414914	-45.6056096511306	117.9375	56.8541666666667
122.895833333333	54.3125	0.0325702881102046	0.0050428066922593	421527.835118892	-45.8293451027052	117.9375	56.8541666666667
122.9375	54.3125	0.0331302045409962	0.00479398807369754	423476.58903544	-46.0508678648966	117.9375	56.8541666666667
122.979166666667	54.3125	0.0343771519471463	0.00448412679022293	425432.583570722	-46.2702001603505	117.9375	56.8541666666667
123.020833333333	54.3125	0.0342203509088696	0.00446542141009738	427395.718613422	-46.4873641032807	117.9375	56.8541666666667
123.0625	54.3125	0.0340847075802715	0.0043664941393281	429365.895517732	-46.7023816934228	117.9375	56.8541666666667
123.104166666667	54.3125	0.0343923550407795	0.00440406745893876	450074.211821077	-45.0154935559373	117.854166666667	57.0625
123.145833333333	54.3125	0.0343863056656797	0.00442996163493553	451995.770615382	-45.2243261408887	117.854166666667	57.0625
123.1875	54.3125	0.0341232963815191	0.00433265794668808	435317.712564519	-47.3347745103006	117.9375	56.8541666666667
123.229166666667	54.3125	0.0337019123545316	0.00443492046520579	442805.803245884	-51.0619397555245	117.604166666667	56.6875
123.270833333333	54.3125	0.0337825913878902	0.00432646818599396	450894.810842855	-52.4634699231723	117.4375	56.6458333333333
123.3125	54.3125	0.0338688663687034	0.00428729623686086	447035.428517932	-51.4307552169538	117.604166666667	56.6875
123.354166666667	54.3125	0.0341770350797173	0.00416320139605373	449158.358238041	-51.6123113753136	117.604166666667	56.6875
123.395833333333	54.3125	0.0338763045152928	0.00416998492976528	451286.596578273	-51.7919959135226	117.604166666667	56.6875
123.4375	54.3125	0.03374894284381	0.00430770068845876	453420.068026081	-51.9698306066515	117.604166666667	56.6875
123.479166666667	54.3125	0.0339227416773283	0.00428411605944606	461708.55766541	-53.3197181557745	117.4375	56.6458333333333
123.520833333333	54.3125	0.0340766595371277	0.00436781301853563	463885.732884355	-53.485684565071	117.4375	56.6458333333333
123.5625	54.3125	0.0335203338912769	0.00418074167864694	466067.558026294	-53.6499385502255	117.4375	56.6458333333333
123.604166666667	54.3125	0.0336556524654226	0.00407239607193117	468253.967312845	-53.8125004673644	117.4375	56.6458333333333
123.645833333333	54.3125	0.0343116975107459	0.00411558627449695	464163.363707355	-52.8320019634943	117.604166666667	56.6875
123.6875	54.3125	0.0343545015432318	0.00411441294890177	466326.71535137	-52.9991816241468	117.604166666667	56.6875
123.729166666667	54.3125	0.0341477668792498	0.00430327886370547	468494.804759063	-53.1646572558183	117.604166666667	56.6875
123.770833333333	54.3125	0.0342997656791669	0.00423802651112722	470667.56568304	-53.3284487523293	117.604166666667	56.6875
123.8125	54.3125	0.0338972430804438	0.00390756848971213	472844.932948491	-53.4905757759137	117.604166666667	56.6875
123.854166666667	54.3125	0.0342060939699361	0.00428045683265509	475026.842435045	-53.651057758369	117.604166666667	56.6875
123.895833333333	54.3125	0.0342313423197014	0.00443198281882178	477213.231058867	-53.8099139022965	117.604166666667	56.6875
123.9375	54.3125	0.0339640396102938	0.00379746587864298	479404.036754987	-53.9671631824205	117.604166666667	56.6875
123.979166666667	54.3125	0.0338014798182452	0.0038456781155836	481599.198459918	-54.1228243469887	117.604166666667	56.6875
124.020833333333	54.3125	0.0343435821365826	0.00424276944620766	490356.466967556	-55.3493607479041	117.4375	56.6458333333333
124.0625	54.3125	0.0341506846326272	0.00419805126855672	486002.350547113	-54.4294561989538	117.604166666667	56.6875
124.104166666667	54.3125	0.0340999608289892	0.00420215084522272	488210.223656837	-54.5804632640243	117.604166666667	56.6875
124.145833333333	54.3125	0.0344278172750664	0.0043664584733111	497066.405815419	-55.7806495135171	117.4375	56.6458333333333
124.1875	54.3125	0.0335957617896091	0.00516126790252525	488355.824223115	-53.9587344483971	117.729166666667	56.7291666666667
124.229166666667	54.3125	0.0336668438522786	0.00503031589941042	501558.630401468	-56.0609861063084	117.4375	56.6458333333333
124.270833333333	54.3125	0.0334498070325767	0.00514499648973205	492749.786171589	-54.2616791618461	117.729166666667	56.7291666666667
124.3125	54.3125	0.0336081742948592	0.00534742754031022	521657.66609371	-55.5090916627672	117.270833333333	56.7708333333333
124.354166666667	54.3125	0.0335354701255681	0.00546910469974021	523894.58477485	-55.6428922401998	117.270833333333	56.7708333333333
124.395833333333	54.3125	0.0334903611328609	0.00591310355879712	526135.060208274	-55.7754082509832	117.270833333333	56.7708333333333
124.4375	54.3125	0.0334854923160241	0.00567152947166681	528379.046346318	-55.9066540297698	117.270833333333	56.7708333333333
124.479166666667	54.3125	0.0339354530357498	0.00582019111165201	530626.497845262	-56.0366437365741	117.270833333333	56.7708333333333
124.520833333333	54.3125	0.0339219430612006	0.00558149079233259	532877.370053478	-56.1653913584742	117.270833333333	56.7708333333333
124.5625	54.3125	0.0349007902673862	0.00507938585487233	519670.321274407	-57.1276764549804	117.4375	56.6458333333333
124.604166666667	54.3125	0.0346278268011326	0.00495730646394522	515010.694067463	-56.2792424163232	117.604166666667	56.6875
124.645833333333	54.3125	0.0346584770948469	0.00493468448987665	517268.001009007	-56.4118650417048	117.604166666667	56.6875
121.354166666667	54.2708333333333	0.0284373121462006	0.00746046804250664	362177.175795127	-37.1729053396996	117.770833333333	56.8125
121.395833333333	54.2708333333333	0.0291045920717947	0.00756544293100813	363823.15953772	-37.4794278610729	117.770833333333	56.8125
121.4375	54.2708333333333	0.0290861859071957	0.00754213072324215	365480.612892475	-37.7830251235416	117.770833333333	56.8125
121.479166666667	54.2708333333333	0.0291994680245534	0.00749734100467986	367149.379932153	-38.0837168397755	117.770833333333	56.8125
121.520833333333	54.2708333333333	0.0298719128686758	0.00748896955838466	389805.179741626	-41.737823030173	117.270833333333	56.8125
121.5625	54.2708333333333	0.028939609197257	0.00737358862757444	370520.240186699	-38.6764642515523	117.770833333333	56.8125
121.604166666667	54.2708333333333	0.0299109600739529	0.007537804909946	343174.141454045	-51.7535321145297	117.270833333333	56.1041666666667
121.645833333333	54.2708333333333	0.0293175781987453	0.00748828373865567	373934.528287925	-39.2578345223199	117.770833333333	56.8125
121.6875	54.2708333333333	0.0311119710846389	0.00626749293915651	377391.06070262	-39.8279966562893	117.729166666667	56.8125
121.729166666667	54.2708333333333	0.0288825340514075	0.00720259324354416	377391.060702618	-39.8279966562889	117.770833333333	56.8125
121.770833333333	54.2708333333333	0.0312326702622917	0.00686464117176889	382652.548651001	-40.6626036422966	117.6875	56.8125
121.8125	54.2708333333333	0.0314902362492439	0.00655089924733291	382652.548651004	-40.6626036422971	117.729166666667	56.8125
121.854166666667	54.2708333333333	0.0334087558968155	0.00508474552221417	377844.777667453	-41.9194552507556	117.729166666667	56.7291666666667
121.895833333333	54.2708333333333	0.0314201951791677	0.00585733242711614	386209.701059568	-41.205508559549	117.729166666667	56.8125
121.9375	54.2708333333333	0.0288932349190139	0.0069791247968186	386209.701059568	-41.205508559549	117.770833333333	56.8125
121.979166666667	54.2708333333333	0.0317699535071012	0.00669285901098616	391616.960390251	-42.0000654982349	117.6875	56.8125
122.020833333333	54.2708333333333	0.0315828215107792	0.00673445296468594	393437.928844571	-42.2597285062861	117.6875	56.8125
122.0625	54.2708333333333	0.0315507727151597	0.00620287883713385	393437.928844573	-42.2597285062865	117.729166666667	56.8125
122.104166666667	54.2708333333333	0.0314378010159085	0.00651765932738907	395267.957471	-42.5168349233368	117.729166666667	56.8125
122.145833333333	54.2708333333333	0.0311737039918382	0.00632554747354329	397106.920356441	-42.7714076654044	117.729166666667	56.8125
122.1875	54.2708333333333	0.0314888037968223	0.00620950953025552	398954.693297216	-43.023469681804	117.729166666667	56.8125
122.229166666667	54.2708333333333	0.0330537119319228	0.00581001811115992	400811.153787346	-43.2730439420312	117.729166666667	56.8125
122.270833333333	54.2708333333333	0.0316735737369712	0.00606901721371926	402676.181006227	-43.5201534232246	117.729166666667	56.8125
122.3125	54.2708333333333	0.0328509406357789	0.00574584656428092	404549.655805716	-43.7648210981878	117.729166666667	56.8125
122.354166666667	54.2708333333333	0.0332374379812703	0.00568887571375503	406431.460696703	-44.0070699239618	117.729166666667	56.8125
122.395833333333	54.2708333333333	0.0333601262728854	0.00509498053030125	410076.245221226	-47.8474714795161	117.4375	56.6458333333333
122.4375	54.2708333333333	0.0344759439921408	0.00473896765500006	412092.198166177	-48.0666716087358	117.4375	56.6458333333333
122.479166666667	54.2708333333333	0.033646163103808	0.00486082375880731	414115.054734505	-48.2835670121117	117.4375	56.6458333333333
122.520833333333	54.2708333333333	0.034505027854164	0.00495471802328839	427416.87925962	-41.4661915585062	117.854166666667	57.0625
122.5625	54.2708333333333	0.033613932545669	0.00463535361770665	412953.138455924	-47.340291898247	117.604166666667	56.6875
122.604166666667	54.2708333333333	0.03371452541675	0.00448763566370482	431028.708658788	-41.938810446965	117.854166666667	57.0625
122.645833333333	54.2708333333333	0.0342559100629183	0.00460220231890004	422273.513588486	-49.128616246112	117.4375	56.6458333333333
122.6875	54.2708333333333	0.0341489006404565	0.00469904439058092	424329.399528708	-49.3343723454728	117.4375	56.6458333333333
122.729166666667	54.2708333333333	0.0329672672852959	0.00490851986828557	417104.1586246	-44.4716609605007	117.9375	56.8541666666667
122.770833333333	54.2708333333333	0.0327751069250032	0.00516258896500431	419009.761414566	-44.7024172724388	117.9375	56.8541666666667
122.8125	54.2708333333333	0.0328263138614631	0.00499018547339481	420923.097020926	-44.9309245888785	117.9375	56.8541666666667
122.854166666667	54.2708333333333	0.0337464703236685	0.00440918923999018	427095.078132733	-48.832608462092	117.604166666667	56.6875
122.895833333333	54.2708333333333	0.0336486070521751	0.00446443351883443	429141.758727245	-49.0370802050953	117.604166666667	56.6875
122.9375	54.2708333333333	0.0337344352163835	0.00452492341145069	431194.757412425	-49.2394451340891	117.604166666667	56.6875
122.979166666667	54.2708333333333	0.0338504956716868	0.00449629873358581	438892.490556977	-50.7157579280201	117.4375	56.6458333333333
123.020833333333	54.2708333333333	0.0334773937663847	0.00477507046375718	430602.121200873	-46.040479784611	117.9375	56.8541666666667
123.0625	54.2708333333333	0.0336706412800036	0.00465864260871796	443106.006014308	-51.0922211848599	117.4375	56.6458333333333
123.104166666667	54.2708333333333	0.0343508892859433	0.00485781772562206	439468.143517711	-50.0283054083392	117.604166666667	56.6875
123.145833333333	54.2708333333333	0.0343398320935723	0.00500677460706139	441551.402857289	-50.2204859588805	117.604166666667	56.6875
123.1875	54.2708333333333	0.0341202474545334	0.00481786238979186	443640.458136186	-50.4106980945625	117.604166666667	56.6875
123.229166666667	54.2708333333333	0.0347352319461794	0.00462478483102353	445735.227115653	-50.5989641344133	117.604166666667	56.6875
123.270833333333	54.2708333333333	0.0345645179853575	0.00446327578738612	447835.628869277	-50.7853061797333	117.604166666667	56.6875
123.3125	54.2708333333333	0.0344387680761051	0.00424227547334494	449941.583762611	-50.9697461130296	117.604166666667	56.6875
123.354166666667	54.2708333333333	0.0342573399316688	0.00437056242039393	452053.013433033	-51.152305597149	117.604166666667	56.6875
123.395833333333	54.2708333333333	0.0345073880648134	0.00440849884994111	454169.840769771	-51.3330060746004	117.604166666667	56.6875
123.4375	54.2708333333333	0.0337043255427175	0.00413299566348511	456291.98989412	-51.5118687670527	117.604166666667	56.6875
123.479166666667	54.2708333333333	0.0341249634556042	0.00431103623215233	464493.890853356	-52.8617070548412	117.4375	56.6458333333333
123.520833333333	54.2708333333333	0.0338775950777281	0.00410203904003012	460551.956033951	-51.8641645776148	117.604166666667	56.6875
123.5625	54.2708333333333	0.0341101763875781	0.00416678717839231	462689.627277258	-52.0376390326811	117.604166666667	56.6875
123.604166666667	54.2708333333333	0.0343475571422289	0.00390981855274173	464832.328725725	-52.209358376766	117.604166666667	56.6875
123.645833333333	54.2708333333333	0.0339957035985999	0.00389190669742976	466979.990371614	-52.3793427254575	117.604166666667	56.6875
123.6875	54.2708333333333	0.0340671030609042	0.00404696098524501	469132.543325001	-52.5476119737562	117.604166666667	56.6875
123.729166666667	54.2708333333333	0.0340252135188365	0.0043786070913583	471289.919795517	-52.7141857965846	117.604166666667	56.6875
123.770833333333	54.2708333333333	0.0342739918145291	0.00456177469258356	473452.05307432	-52.8790836494109	117.604166666667	56.6875
123.8125	54.2708333333333	0.0343499850805661	0.00427188613605037	475618.877516261	-53.0423247689775	117.604166666667	56.6875
123.854166666667	54.2708333333333	0.0344341128165122	0.00431170396041151	477790.328522323	-53.2039281741322	117.604166666667	56.6875
123.895833333333	54.2708333333333	0.0340064889179452	0.00404548453012278	479966.342522282	-53.3639126667544	117.604166666667	56.6875
123.9375	54.2708333333333	0.0345237352718827	0.0043550471459209	488574.087270804	-54.6094718246067	117.4375	56.6458333333333
123.979166666667	54.2708333333333	0.0342401979552927	0.00430598170758262	490789.109623984	-54.758898106937	117.4375	56.6458333333333
124.020833333333	54.2708333333333	0.0344121067509241	0.00436448498673036	486521.141857415	-53.8343374555387	117.604166666667	56.6875
124.0625	54.2708333333333	0.0338329835093122	0.00453622813499653	488714.79211256	-53.9880300146226	117.604166666667	56.6875
124.104166666667	54.2708333333333	0.0339773744135282	0.00400604125091571	490912.702351717	-54.140194454308	117.604166666667	56.6875
124.145833333333	54.2708333333333	0.0334089211443603	0.00453625195657769	499689.294439113	-55.3417968336773	117.4375	56.6458333333333
124.1875	54.2708333333333	0.0341676564957295	0.00465675814899466	399084.954373058	-53.1931161595013	119.020833333333	56.3125
124.229166666667	54.2708333333333	0.034304841722439	0.00460114580966906	401261.204518811	-53.3913051423292	119.020833333333	56.3125
124.270833333333	54.2708333333333	0.0345635883388769	0.00452385293607935	403443.021379759	-53.5871686635865	119.020833333333	56.3125
124.3125	54.2708333333333	0.0341546958306542	0.00462592778603094	508651.065237123	-55.9018194749526	117.4375	56.6458333333333
124.354166666667	54.2708333333333	0.0336734219325336	0.0048456437524074	510900.745508856	-56.0383740247667	117.4375	56.6458333333333
124.395833333333	54.2708333333333	0.0340254098899113	0.00494155825002453	513154.022133601	-56.1735799769342	117.4375	56.6458333333333
124.4375	54.2708333333333	0.0345256810133519	0.00481326833569167	515410.84713819	-56.3074529028564	117.4375	56.6458333333333
124.479166666667	54.2708333333333	0.0346611928684962	0.0049998887609001	517671.173307579	-56.4400081761493	117.4375	56.6458333333333
124.520833333333	54.2708333333333	0.0344774473409436	0.0050610215075542	519934.954171591	-56.5712609747198	117.4375	56.6458333333333
124.5625	54.2708333333333	0.0348926587534404	0.00506954250855862	522202.143991886	-56.7012262828507	117.4375	56.6458333333333
124.604166666667	54.2708333333333	0.034194328861101	0.00478510464875693	517599.768158245	-55.8531477859641	117.604166666667	56.6875
124.645833333333	54.2708333333333	0.034687494953935	0.00492251913358346	519848.120753675	-55.986967121174	117.604166666667	56.6875
124.6875	54.2708333333333	0.034249953858286	0.00491194755320279	522100.002630588	-56.1194853033196	117.604166666667	56.6875
124.729166666667	54.2708333333333	0.0345715306167278	0.00504794421768077	524355.367513162	-56.2507170904521	117.604166666667	56.6875
121.1875	54.2291666666667	0.0325538152448301	0.0053906042176214	286441.296910766	-37.8398546008726	118.354166666667	56.2291666666667
121.229166666667	54.2291666666667	0.0308512511679419	0.00656422442528502	276274.461121545	-36.8184456991682	118.5625	56.1875
121.270833333333	54.2291666666667	0.0287016625843589	0.0072389557523241	377564.620453112	-39.8590481731994	117.3125	56.7708333333333
121.3125	54.2291666666667	0.0308867913450273	0.00658998566467517	381068.024436588	-40.4182631420595	117.270833333333	56.7708333333333
121.354166666667	54.2291666666667	0.0310169182428863	0.00633924638293015	382834.792280523	-40.6937820376371	117.270833333333	56.7708333333333
121.395833333333	54.2291666666667	0.0314001517034793	0.00669745009417013	386182.485497906	-40.2147699823933	117.3125	56.8125
121.4375	54.2291666666667	0.0317590879127798	0.00582076985976497	386397.767660729	-41.2367543870252	117.270833333333	56.7708333333333
121.479166666667	54.2291666666667	0.0286807415712	0.00736906491720894	370810.943675408	-37.6421793519505	117.770833333333	56.8125
121.520833333333	54.2291666666667	0.0283275118786591	0.00735772390428142	372476.048222867	-37.939054323329	117.770833333333	56.8125
121.5625	54.2291666666667	0.0314466173329884	0.00689460560143633	393278.082295693	-41.2885605091877	117.3125	56.8125
121.604166666667	54.2291666666667	0.0290206584258884	0.00733831688748918	395075.763485861	-41.5505627641932	117.3125	56.8125
121.645833333333	54.2291666666667	0.0321541886231351	0.00597997759615422	395470.685403476	-42.5481942134528	117.270833333333	56.7708333333333
121.6875	54.2291666666667	0.0320681598154398	0.00569881588925196	397312.596575892	-42.8027808450207	117.270833333333	56.7708333333333
121.729166666667	54.2291666666667	0.0314579610936179	0.00617861044475973	382693.622452264	-39.6621073151843	117.729166666667	56.8125
121.770833333333	54.2291666666667	0.0327496710886702	0.00564133041500675	401022.740934692	-43.3044367163971	117.270833333333	56.7708333333333
121.8125	54.2291666666667	0.0343861966235209	0.00496358282386429	385959.07528528	-44.0395452409242	117.4375	56.6458333333333
121.854166666667	54.2291666666667	0.0342039189278863	0.00469166077978754	387852.354973413	-44.2940304168701	117.4375	56.6458333333333
121.895833333333	54.2291666666667	0.0315505364905912	0.00608205188648371	389710.996169093	-40.7568644500844	117.729166666667	56.8125
121.9375	54.2291666666667	0.0332161476198799	0.00557443084908687	408544.940911004	-44.2783241090514	117.270833333333	56.7708333333333
121.979166666667	54.2291666666667	0.0337487615160217	0.00526474279775553	387824.340789089	-39.4696001475824	117.9375	56.8541666666667
122.020833333333	54.2291666666667	0.0314754462297457	0.00686308492882088	396882.698693388	-41.8100299804344	117.6875	56.8125
122.0625	54.2291666666667	0.0317627707968168	0.00647958975596461	396882.698693391	-41.8100299804348	117.729166666667	56.8125
122.104166666667	54.2291666666667	0.0330254525745462	0.00552279496355304	416196.833799501	-45.2142049528596	117.270833333333	56.7708333333333
122.145833333333	54.2291666666667	0.0331160463529636	0.0053175667629926	394129.809410354	-43.291910969289	117.729166666667	56.7291666666667
122.1875	54.2291666666667	0.0342577810253045	0.00505981662377787	403297.631432032	-46.2369501938825	117.4375	56.6458333333333
122.229166666667	54.2291666666667	0.0342598007129548	0.00490461947266769	405263.879948526	-46.4685924426766	117.4375	56.6458333333333
122.270833333333	54.2291666666667	0.0343149733473558	0.0048263990802986	407237.655658683	-46.6978280558169	117.4375	56.6458333333333
122.3125	54.2291666666667	0.0342679586498067	0.00484842869857199	409218.848941422	-46.9246828569926	117.4375	56.6458333333333
122.354166666667	54.2291666666667	0.0345673168898892	0.00485097354667036	411207.351876822	-47.1491825175415	117.4375	56.6458333333333
122.395833333333	54.2291666666667	0.0334142111100756	0.00515156438617112	413203.058224575	-47.3713525496602	117.4375	56.6458333333333
122.4375	54.2291666666667	0.0329285858238181	0.00524717452264081	407380.164410826	-45.0041056006019	117.729166666667	56.7291666666667
122.479166666667	54.2291666666667	0.0337391714982318	0.00491224848089966	417215.664463912	-47.8088049440715	117.4375	56.6458333333333
122.520833333333	54.2291666666667	0.0336863227453775	0.00477329363906628	414130.411130363	-46.648555574205	117.604166666667	56.6875
122.5625	54.2291666666667	0.0343658618630961	0.00495089809853803	416109.937691964	-46.8713153714108	117.604166666667	56.6875
122.604166666667	54.2291666666667	0.0342014470605267	0.00470158391478299	418096.649707161	-47.0917996628055	117.604166666667	56.6875
122.645833333333	54.2291666666667	0.0337647921911269	0.00438834489868225	425322.824674282	-48.6568576675028	117.4375	56.6458333333333
122.6875	54.2291666666667	0.0333118045665685	0.00498828996300122	418541.665563152	-43.7963194060186	117.9375	56.8541666666667
122.729166666667	54.2291666666667	0.0343759096227187	0.00453968508864753	420426.289081327	-44.029499384564	117.9375	56.8541666666667
122.770833333333	54.2291666666667	0.0327193822171531	0.00535494810036149	422318.825468316	-44.2604406959226	117.9375	56.8541666666667
122.8125	54.2291666666667	0.033054289349007	0.00553839647500619	430853.662624342	-46.0718314435689	117.729166666667	56.8125
122.854166666667	54.2291666666667	0.0344480275147565	0.00458031094887507	435602.484576426	-49.6685876308387	117.4375	56.6458333333333
122.895833333333	54.2291666666667	0.0340473710883034	0.00486949098957602	432196.399275624	-48.5734892460715	117.604166666667	56.6875
122.9375	54.2291666666667	0.0341306191356945	0.00481183047232685	434237.028996368	-48.7766275387875	117.604166666667	56.6875
122.979166666667	54.2291666666667	0.0335957944913229	0.00448558984646657	436283.975230359	-48.9777022806921	117.604166666667	56.6875
123.020833333333	54.2291666666667	0.0340478109647444	0.00464691247291502	438337.148756358	-49.1767361333975	117.604166666667	56.6875
123.0625	54.2291666666667	0.0342898856595722	0.00505724832343608	440396.461744581	-49.3737515681163	117.604166666667	56.6875
123.104166666667	54.2291666666667	0.0338970479378279	0.00510388274504654	442461.827736701	-49.5687708630841	117.604166666667	56.6875
123.145833333333	54.2291666666667	0.0340447631612079	0.00524523794661466	444533.16162594	-49.7618161012351	117.604166666667	56.6875
123.1875	54.2291666666667	0.0347785670042335	0.00535614353328978	403553.035367591	-44.5272092140001	118.5625	56.7291666666667
123.229166666667	54.2291666666667	0.034497006306532	0.00522261669101628	405462.585463439	-44.7668634985894	118.5625	56.7291666666667
123.270833333333	54.2291666666667	0.0346898894093736	0.0049890020118117	407380.164410823	-45.0041056006016	118.5625	56.7291666666667
123.3125	54.2291666666667	0.0343184372584095	0.00461430602048907	452876.520217457	-50.5146911986091	117.604166666667	56.6875
123.354166666667	54.2291666666667	0.0343214210010202	0.00464509097249469	454976.462916059	-50.6981904280839	117.604166666667	56.6875
123.395833333333	54.2291666666667	0.0344133325985823	0.00431007516690017	457081.89015409	-50.8798438960698	117.604166666667	56.6875
123.4375	54.2291666666667	0.0347380738906342	0.00449855695686151	459192.725738825	-51.0596722723529	117.604166666667	56.6875
123.479166666667	54.2291666666667	0.0343623499728865	0.00429802769846045	461308.894674669	-51.2376960206791	117.604166666667	56.6875
123.520833333333	54.2291666666667	0.0344427170587252	0.00442899682203432	463430.323144591	-51.4139353982474	117.604166666667	56.6875
123.5625	54.2291666666667	0.0342139924210853	0.00454086853713008	465556.938491719	-51.5884104553566	117.604166666667	56.6875
123.604166666667	54.2291666666667	0.0341894359087166	0.00479025709199665	467688.669201156	-51.7611410352013	117.604166666667	56.6875
123.645833333333	54.2291666666667	0.0341968244147648	0.00468913225744499	469825.444881979	-51.9321467738084	117.604166666667	56.6875
123.6875	54.2291666666667	0.0342204608919457	0.00477878156096326	471967.196249422	-52.1014471001038	117.604166666667	56.6875
123.729166666667	54.2291666666667	0.0346266304902451	0.00515785604370858	432900.241904703	-50.166603575049	118.3125	56.6041666666667
123.770833333333	54.2291666666667	0.0342110582657853	0.00476561894056164	476265.354330498	-52.4350081972412	117.604166666667	56.6875
123.8125	54.2291666666667	0.0341243488560882	0.00438826512646514	478421.627848009	-52.5993067927612	117.604166666667	56.6875
123.854166666667	54.2291666666667	0.0338086654754073	0.004262855519099	480582.610625711	-52.7619756262785	117.604166666667	56.6875
123.895833333333	54.2291666666667	0.0339885328047454	0.00421405446606836	482748.238649725	-52.9230330963937	117.604166666667	56.6875
123.9375	54.2291666666667	0.0336698399976601	0.00418098836897124	484918.448909826	-53.0824973974171	117.604166666667	56.6875
123.979166666667	54.2291666666667	0.0340400109121907	0.00427118049707193	487093.179383099	-53.2403865201813	117.604166666667	56.6875
124.020833333333	54.2291666666667	0.0335502688242107	0.0043070626189522	489272.369017826	-53.3967182529346	117.604166666667	56.6875
124.0625	54.2291666666667	0.0344839593457199	0.00464898307995147	491455.957717556	-53.5515101823124	117.604166666667	56.6875
124.104166666667	54.2291666666667	0.0340347124540005	0.00413514225391778	493643.886325422	-53.7047796943813	117.604166666667	56.6875
124.145833333333	54.2291666666667	0.0340696604609782	0.00414498494465934	495836.096608679	-53.8565439757526	117.604166666667	56.6875
124.1875	54.2291666666667	0.0340063213052361	0.00441932839112482	498032.531243417	-54.0068200147571	117.604166666667	56.6875
124.229166666667	54.2291666666667	0.0339275984116513	0.00436238591608369	500233.133799544	-54.1556246026814	117.604166666667	56.6875
124.270833333333	54.2291666666667	0.0339708695191699	0.00434404696275302	502437.848725957	-54.3029743350586	117.604166666667	56.6875
124.3125	54.2291666666667	0.0344630856190046	0.00456255946441256	511265.526618932	-55.4723317417691	117.4375	56.6458333333333
124.354166666667	54.2291666666667	0.0333604770484698	0.00505168238257534	502595.808707721	-53.6988617812025	117.729166666667	56.7291666666667
124.395833333333	54.2291666666667	0.0344604106318849	0.00476049706747388	515750.203940769	-55.7464806470366	117.4375	56.6458333333333
124.4375	54.2291666666667	0.0342630460877254	0.00459248677879625	511296.751064908	-54.8781498448261	117.604166666667	56.6875
124.479166666667	54.2291666666667	0.0344850367386901	0.00468435122276092	520249.375206358	-56.0153039435832	117.4375	56.6458333333333
124.520833333333	54.2291666666667	0.0345773806994993	0.00458312449294761	515749.494315012	-55.1574257954507	117.604166666667	56.6875
124.5625	54.2291666666667	0.0349349537819985	0.00473534649397741	524762.661224981	-56.2789220542839	117.4375	56.6458333333333
124.604166666667	54.2291666666667	0.0344873782025689	0.00486723448973224	527024.481982067	-56.4088159796418	117.4375	56.6458333333333
124.645833333333	54.2291666666667	0.0350663239738975	0.00503616493342465	522456.590461598	-55.5662965945261	117.604166666667	56.6875
124.6875	54.2291666666667	0.0350146284784659	0.00506797276040257	524699.556988912	-55.6999684748298	117.604166666667	56.6875
124.729166666667	54.2291666666667	0.0342497986516537	0.00536731790637211	526946.07881269	-55.8323555442114	117.604166666667	56.6875
124.770833333333	54.2291666666667	0.0346062910117448	0.00532514527059226	529196.109851203	-55.9634721650925	117.604166666667	56.6875
124.8125	54.2291666666667	0.0346061194725048	0.00509862993307271	369471.079715133	-73.2139226176385	119.270833333333	55.0625
124.854166666667	54.2291666666667	0.0346819107883296	0.0056022153174501	533706.518761406	-56.2219506352264	117.604166666667	56.6875
120.1875	54.1875	0.0287286449547839	0.00875777704483199	215597.496045803	-32.2173837457151	118.354166666667	55.8125
120.229166666667	54.1875	0.030292609313208	0.00907105398377826	217059.154469415	-32.790929311686	118.354166666667	55.8125
120.270833333333	54.1875	0.0291883031550258	0.00927117076563102	273927.501660834	-31.2209649332283	117.979166666667	56.2708333333333
120.3125	54.1875	0.0289279832890337	0.0092518860456089	292581.616902757	-34.9504399347722	117.604166666667	56.3125
120.354166666667	54.1875	0.0288460778901018	0.00864674103389173	221578.678078242	-34.4639713834964	118.354166666667	55.8125
120.979166666667	54.1875	0.0297486198130513	0.00812419162863068	318413.148321505	-46.4258491968282	117.270833333333	56.1041666666667
121.020833333333	54.1875	0.0285103907935378	0.00792455356343344	357114.342565717	-33.7686574633096	117.770833333333	56.8125
121.0625	54.1875	0.0287731554049291	0.00721925617829614	376144.570929478	-37.505198738761	117.3125	56.8125
121.104166666667	54.1875	0.0326879447589209	0.00580793999414244	376002.618380315	-38.555203943622	117.270833333333	56.7708333333333
121.145833333333	54.1875	0.0336484404531467	0.00516270780071476	273697.51231987	-34.5508601021844	118.645833333333	56.1875
121.1875	54.1875	0.0325541930091569	0.00516782194788465	290117.896797811	-37.2783360565975	118.354166666667	56.2291666666667
121.229166666667	54.1875	0.032768886764085	0.00562881607569585	291772.772971118	-37.6693661290103	118.354166666667	56.2291666666667
121.270833333333	54.1875	0.0308329727795926	0.00604678944450571	281617.317833707	-36.6623646070451	118.5625	56.1875
121.3125	54.1875	0.0310296599106353	0.00692728926865684	382868.432360398	-39.6931245787574	117.3125	56.7708333333333
121.354166666667	54.1875	0.0326473185081097	0.00535782259777809	296824.054178827	-38.8148735252634	118.354166666667	56.2291666666667
121.395833333333	54.1875	0.0329086879221052	0.00497613195419999	298535.882292895	-39.1876474822501	118.354166666667	56.2291666666667
121.4375	54.1875	0.0310505070478691	0.00610779253510347	389897.3808112	-40.7880491810166	117.270833333333	56.7708333333333
121.479166666667	54.1875	0.0313368994974692	0.00649664089982222	376144.570929478	-37.505198738761	117.729166666667	56.8125
121.520833333333	54.1875	0.0319730111702514	0.00579348503018276	393470.293962865	-41.319809098644	117.270833333333	56.7708333333333
121.5625	54.1875	0.032049963371195	0.00582695803642304	395270.897741141	-41.5818385990098	117.270833333333	56.7708333333333
121.604166666667	54.1875	0.0318582085042875	0.00568813643488952	397080.761284745	-41.8413300432974	117.270833333333	56.7708333333333
121.645833333333	54.1875	0.032850607951214	0.00536092147680504	398899.757908938	-42.098305221365	117.270833333333	56.7708333333333
121.6875	54.1875	0.0313805796279953	0.00654008212148105	402153.729730318	-41.624843487914	117.3125	56.8125
121.729166666667	54.1875	0.0288271118970074	0.00735584892390838	384560.421487071	-38.9438517123132	117.770833333333	56.8125
121.770833333333	54.1875	0.029443984139349	0.00733969690580305	386275.285029466	-39.2235539002551	117.770833333333	56.8125
121.8125	54.1875	0.0321731137250014	0.00587477129267053	389735.590233935	-39.7750833927409	117.729166666667	56.8125
121.854166666667	54.1875	0.0345039734663368	0.00487317920925049	391185.373905377	-43.8202315194885	117.4375	56.6458333333333
121.895833333333	54.1875	0.0337208699027269	0.00488811272417403	388778.448972606	-42.5515109058833	117.604166666667	56.6875
121.9375	54.1875	0.0342774368563183	0.00473229125081988	394969.247325239	-44.3216575014078	117.4375	56.6458333333333
121.979166666667	54.1875	0.0330336290118571	0.00555372643732038	396774.746032835	-40.8471977250137	117.729166666667	56.8125
122.020833333333	54.1875	0.0292789015418532	0.00725922518888204	396774.746032835	-40.8471977250137	117.770833333333	56.8125
122.0625	54.1875	0.0293130058860818	0.0073569107290705	398558.466050762	-41.108897009404	117.770833333333	56.8125
122.104166666667	54.1875	0.0312157300141929	0.00618053603290608	402153.729730318	-41.624843487914	117.729166666667	56.8125
122.145833333333	54.1875	0.0329008180882941	0.00542788479415545	421396.223998129	-44.9937207226056	117.270833333333	56.7708333333333
122.1875	54.1875	0.0344336499858947	0.00495644908433782	406519.322990122	-45.7654890214814	117.4375	56.6458333333333
122.229166666667	54.1875	0.034137231177461	0.00502059389819701	408472.043697106	-45.9975783188314	117.4375	56.6458333333333
122.270833333333	54.1875	0.034157017778384	0.0048102194040571	410432.379374708	-46.2272918464346	117.4375	56.6458333333333
122.3125	54.1875	0.033703430180346	0.00490721534811809	412400.220731315	-46.4546544309474	117.4375	56.6458333333333
122.354166666667	54.1875	0.0336114901268424	0.00477109015987741	409536.89112188	-45.2702443719094	117.604166666667	56.6875
122.395833333333	54.1875	0.0342571788791163	0.0048623244405602	416357.991586212	-46.9024254240976	117.4375	56.6458333333333
122.4375	54.1875	0.0328612981097593	0.00541710893490147	416887.918736501	-43.5923109801351	117.729166666667	56.8125
122.479166666667	54.1875	0.0332561793413212	0.00524832639196593	412667.133647553	-42.1608746527535	117.9375	56.8541666666667
122.520833333333	54.1875	0.0343578596636906	0.00469872905300037	422348.302448077	-47.5570627092172	117.4375	56.6458333333333
122.5625	54.1875	0.0336413323217758	0.00472349838912785	436187.464309343	-40.8941802531909	117.854166666667	57.0625
122.604166666667	54.1875	0.0337482080176267	0.00468672037312483	437972.385634878	-41.1290248638498	117.854166666667	57.0625
122.645833333333	54.1875	0.0341638508446719	0.00467667354172891	439765.667995559	-41.3618192274498	117.854166666667	57.0625
122.6875	54.1875	0.0343454476736659	0.00466890080813295	441567.208881245	-41.5925789136777	117.854166666667	57.0625
122.729166666667	54.1875	0.0339403328973381	0.00458856706048274	441567.208881242	-41.5925789136773	117.895833333333	57.0625
122.770833333333	54.1875	0.0324430974460858	0.0054795071975931	432143.223559175	-45.4136830772209	117.729166666667	56.8125
122.8125	54.1875	0.0316142476664866	0.00587804215279718	434084.044862462	-45.631612626648	117.729166666667	56.8125
122.854166666667	54.1875	0.033306082235291	0.00510095535966678	429435.293739278	-44.2809609644607	117.9375	56.8541666666667
122.895833333333	54.1875	0.0340928522475729	0.00461060541772482	431338.175212801	-44.5055260472872	117.9375	56.8541666666667
122.9375	54.1875	0.0338544510043363	0.00483465966630502	452544.292516033	-42.9352861794624	117.854166666667	57.0625
122.979166666667	54.1875	0.0336340082460344	0.00458686300121182	439341.966041346	-48.5220882958307	117.604166666667	56.6875
123.020833333333	54.1875	0.0341001222486022	0.00470269243037448	444823.465718209	-49.7924138512218	117.479166666667	56.6458333333333
123.0625	54.1875	0.0340571562194673	0.00472691702820659	446903.710565629	-49.9834608561815	117.479166666667	56.6458333333333
123.104166666667	54.1875	0.0341234620936501	0.00476398342773985	445483.614054974	-49.1154497638291	117.604166666667	56.6875
123.145833333333	54.1875	0.0344083525092378	0.00484504296744051	447543.051712858	-49.3092950866873	117.604166666667	56.6875
123.1875	54.1875	0.0344166181612408	0.00454300033809448	449608.459231099	-49.501205045742	117.604166666667	56.6875
123.229166666667	54.1875	0.0345263842597344	0.004350892066135	465694.272128856	-44.4144435174698	117.854166666667	57.0625
123.270833333333	54.1875	0.0348597825767731	0.00498864786302021	410672.477341442	-44.5471498510696	118.5625	56.7291666666667
123.3125	54.1875	0.0350206845767847	0.00515400344705715	412584.546601848	-44.7822670775033	118.5625	56.7291666666667
123.354166666667	54.1875	0.0347938729314413	0.00508209272631012	414504.499126911	-45.0150525386233	118.5625	56.7291666666667
123.395833333333	54.1875	0.034692262766443	0.0050844597984695	416432.225194477	-45.245529087492	118.5625	56.7291666666667
123.4375	54.1875	0.0342053366622898	0.00479473861320224	418367.616661288	-45.4737195008181	118.5625	56.7291666666667
123.479166666667	54.1875	0.0347322020389845	0.00425919982683458	464226.684753637	-50.792130061166	117.604166666667	56.6875
123.520833333333	54.1875	0.0341380622544167	0.00465683217637124	466336.980912844	-50.9692995297167	117.604166666667	56.6875
123.5625	54.1875	0.0342786683317325	0.00516459513532946	424218.725363203	-46.1448003842672	118.5625	56.7291666666667
123.604166666667	54.1875	0.0342051627873781	0.00490264758597143	464770.774248231	-50.1418392252758	117.770833333333	56.7291666666667
123.645833333333	54.1875	0.0341942712034238	0.00482718421042452	466861.497613573	-50.3216870234933	117.770833333333	56.7291666666667
123.6875	54.1875	0.0347089335435026	0.0051661666308998	433814.176371405	-49.5010428623888	118.3125	56.6041666666667
123.729166666667	54.1875	0.0345980752330906	0.00498064686305342	471059.145163497	-50.6761261301799	117.770833333333	56.7291666666667
123.770833333333	54.1875	0.0345226142324092	0.00451098625965395	479106.960922755	-51.9961821920862	117.604166666667	56.6875
123.8125	54.1875	0.0343680671212672	0.00424922975359331	481252.679718899	-52.1614830238625	117.604166666667	56.6875
123.854166666667	54.1875	0.0341516389585087	0.00454756775464848	483403.188803798	-52.3251626350198	117.604166666667	56.6875
123.895833333333	54.1875	0.0341563332477172	0.00423263071143225	485558.423761779	-52.4872390191784	117.604166666667	56.6875
123.9375	54.1875	0.0336938257035976	0.00393389935450222	487718.32117202	-52.6477299770661	117.604166666667	56.6875
123.979166666667	54.1875	0.0338957361483689	0.00408864599412004	489882.818592754	-52.8066531170607	117.604166666667	56.6875
124.020833333333	54.1875	0.034769097151314	0.00455131782546546	492051.854545665	-52.9640258558186	117.604166666667	56.6875
124.0625	54.1875	0.0343538883216357	0.00465167390633102	494225.368500462	-53.1198654189838	117.604166666667	56.6875
124.104166666667	54.1875	0.0344628041445885	0.00433793715062595	496403.300859667	-53.274188841977	117.604166666667	56.6875
124.145833333333	54.1875	0.0340719938195794	0.00430716169510211	498585.592943613	-53.4270129708563	117.604166666667	56.6875
124.1875	54.1875	0.0338131230735149	0.00413282340097167	500772.186975612	-53.5783544632452	117.604166666667	56.6875
124.229166666667	54.1875	0.0339003920927232	0.00431351141552116	502963.026067346	-53.728229789326	117.604166666667	56.6875
124.270833333333	54.1875	0.0338618281653134	0.0044602335626845	505158.054204468	-53.8766552328927	117.604166666667	56.6875
124.3125	54.1875	0.0338421113814334	0.00451081662420425	507357.216232362	-54.0236468924589	117.604166666667	56.6875
124.354166666667	54.1875	0.0342458603311742	0.00453843607517441	509560.457842149	-54.1692206824188	117.604166666667	56.6875
124.395833333333	54.1875	0.034488675238334	0.00444796626100144	518374.799345911	-55.3236905261578	117.4375	56.6458333333333
124.4375	54.1875	0.0344198956964009	0.00462972884026028	520613.537017309	-55.45991179114	117.4375	56.6458333333333
124.479166666667	54.1875	0.0344170355759265	0.00462081730495745	516194.129471421	-54.59759124253	117.604166666667	56.6875
124.520833333333	54.1875	0.0340256164907254	0.00461088863205636	518413.16275539	-54.7376490588818	117.604166666667	56.6875
124.5625	54.1875	0.0344070350270501	0.00466787577367996	520636.016286361	-54.8763658596542	117.604166666667	56.6875
124.604166666667	54.1875	0.0346572987237568	0.0049087850999041	522862.640546722	-55.0137564813932	117.604166666667	56.6875
124.645833333333	54.1875	0.0350525005030671	0.00532535085805858	525092.986772073	-55.1498355858311	117.604166666667	56.6875
124.6875	54.1875	0.0353535557575913	0.00507254108800257	363059.450107775	-72.2448901503781	119.270833333333	55.0625
124.729166666667	54.1875	0.0351150893325578	0.00503059644562355	365650.618855014	-72.3410545600614	119.270833333333	55.0625
124.770833333333	54.1875	0.0350108347221816	0.00516089781787241	368243.160996865	-72.4356261955849	119.270833333333	55.0625
124.8125	54.1875	0.0358360946573359	0.00503187576030531	370837.04682547	-72.5286376395136	119.270833333333	55.0625
124.854166666667	54.1875	0.0356222350714174	0.00504014530383757	373432.247436834	-72.6201206147788	119.270833333333	55.0625
124.895833333333	54.1875	0.0356100349394651	0.00510628845590791	376028.734704125	-72.7101060120248	119.270833333333	55.0625
124.9375	54.1875	0.0353947194256762	0.00500073171762512	378626.481251996	-72.7986239159511	119.270833333333	55.0625
120.145833333333	54.1458333333333	0.0291279235260946	0.00948582058237744	290364.047391073	-32.8022599919248	117.604166666667	56.3125
120.1875	54.1458333333333	0.0270718473360076	0.00984113090520861	277231.152051134	-22.3448701803881	118.479166666667	56.4375
120.229166666667	54.1458333333333	0.0275697259869666	0.00978648417777608	280431.693699108	-23.7869015415535	118.395833333333	56.4375
120.270833333333	54.1458333333333	0.0267697899058577	0.00935108192691177	281540.168938443	-24.2599112690103	118.395833333333	56.4375
120.3125	54.1458333333333	0.0270019066358663	0.00932429031616836	282669.053265427	-24.7290419386912	118.395833333333	56.4375
120.354166666667	54.1458333333333	0.028284123552061	0.00982526704909572	280722.600803474	-31.6132831534487	117.979166666667	56.2708333333333
120.395833333333	54.1458333333333	0.0296263594239255	0.009196772247635	226942.927412662	-34.3345017350777	118.354166666667	55.8125
120.4375	54.1458333333333	0.0304583841724297	0.00896399806870094	228489.029966755	-34.8644090315833	118.354166666667	55.8125
120.479166666667	54.1458333333333	0.0293202017488213	0.00908669252373435	298973.48082145	-41.8851625350972	117.270833333333	56.1041666666667
120.520833333333	54.1458333333333	0.0292406775977385	0.008703376407506	300797.538456317	-42.2373258433666	117.270833333333	56.1041666666667
120.5625	54.1458333333333	0.027898264442749	0.00782343281584953	210042.64141609	-29.8694388705873	118.895833333333	55.7708333333333
120.9375	54.1458333333333	0.0318652292395925	0.00615673482956691	373005.383629868	-36.941039290131	117.270833333333	56.7708333333333
120.979166666667	54.1458333333333	0.0325565384124318	0.00590785005861567	374647.420571582	-37.2397730807772	117.270833333333	56.7708333333333
121.020833333333	54.1458333333333	0.032473634330778	0.00572165073233884	287430.12659767	-35.1285386089304	118.354166666667	56.2291666666667
121.0625	54.1458333333333	0.0327862660314185	0.00567457890086765	289004.76094941	-35.5360415178913	118.354166666667	56.2291666666667
121.104166666667	54.1458333333333	0.0325000223035276	0.00555656170852024	290595.06425707	-35.9389204695743	118.354166666667	56.2291666666667
121.145833333333	54.1458333333333	0.0336112588288292	0.00518006120047648	277529.79947555	-34.0081654815972	118.645833333333	56.1875
121.1875	54.1458333333333	0.0322722550694062	0.00521075106289374	278504.232902544	-35.8622136816593	118.5625	56.1458333333333
121.229166666667	54.1458333333333	0.0324486566833885	0.00517642861136634	295457.439704454	-37.1201280448943	118.354166666667	56.2291666666667
121.270833333333	54.1458333333333	0.0328170563421675	0.00561202496837722	386448.476621739	-39.2544850869523	117.270833333333	56.7708333333333
121.3125	54.1458333333333	0.0327421664397869	0.00547637282483305	388176.449730028	-39.5316074760395	117.270833333333	56.7708333333333
121.354166666667	54.1458333333333	0.0326307141945147	0.00561353655795246	389914.53197409	-39.8061144404466	117.270833333333	56.7708333333333
121.395833333333	54.1458333333333	0.0333467318921939	0.00484631604407985	374541.954709757	-40.4070088408725	117.4375	56.6458333333333
121.4375	54.1458333333333	0.0324985287119984	0.00533899824938186	393420.484683328	-40.3473617265499	117.270833333333	56.7708333333333
121.479166666667	54.1458333333333	0.0331252265394544	0.00503766300312314	372791.423022638	-38.0003278731558	117.729166666667	56.7291666666667
121.520833333333	54.1458333333333	0.0339423032086682	0.00514143001773415	379882.188755472	-41.2434633654444	117.4375	56.6458333333333
121.5625	54.1458333333333	0.0329048577165414	0.00528428287284221	376165.991721587	-38.5859560191417	117.729166666667	56.7291666666667
121.604166666667	54.1458333333333	0.0324590783703996	0.00557974227508203	400547.859855866	-41.3993560331158	117.270833333333	56.7708333333333
121.645833333333	54.1458333333333	0.0309395429099473	0.00677858580818565	403843.719430638	-40.9338063711072	117.3125	56.8125
121.6875	54.1458333333333	0.0285793534905346	0.00730999764731154	386488.238940741	-38.2324893711625	117.770833333333	56.8125
121.729166666667	54.1458333333333	0.029117095907455	0.00739284562608186	388178.489915968	-38.5140892287208	117.770833333333	56.8125
121.770833333333	54.1458333333333	0.0298417228275796	0.00715708715329066	389879.163397088	-38.7930911545623	117.770833333333	56.8125
121.8125	54.1458333333333	0.0318530683996323	0.00596553457228471	393311.233821992	-39.3433741827482	117.729166666667	56.8125
121.854166666667	54.1458333333333	0.033102261697344	0.0054450605405905	411512.441950044	-42.9035687756967	117.270833333333	56.7708333333333
121.895833333333	54.1458333333333	0.0329774378693665	0.00540980095934489	413370.228700951	-43.1459308990638	117.270833333333	56.7708333333333
121.9375	54.1458333333333	0.0341604993894542	0.00472074892037638	398300.454058982	-43.8561171511329	117.4375	56.6458333333333
121.979166666667	54.1458333333333	0.0343292726856822	0.00476074784588092	400191.155067937	-44.1031539076488	117.4375	56.6458333333333
122.020833333333	54.1458333333333	0.0312558972368174	0.00622694740294177	402064.445901593	-40.6749164180269	117.729166666667	56.8125
122.0625	54.1458333333333	0.0330521546776822	0.00557442285567169	420883.883025416	-44.0923197045253	117.270833333333	56.7708333333333
122.104166666667	54.1458333333333	0.0329446411461389	0.00554875775623748	422782.37023908	-44.3232567996105	117.270833333333	56.7708333333333
122.145833333333	54.1458333333333	0.0346002305475126	0.0049369004710578	407836.653241657	-45.0666489901168	117.4375	56.6458333333333
122.1875	54.1458333333333	0.0339695806467458	0.0051569705307069	405202.211317477	-43.8588862765247	117.604166666667	56.6875
122.229166666667	54.1458333333333	0.0339372800542289	0.00531652743990006	407092.924993627	-44.1011368703598	117.604166666667	56.6875
122.270833333333	54.1458333333333	0.033672200988469	0.00489665440356598	411707.39519529	-45.5339443031419	117.479166666667	56.6458333333333
122.3125	54.1458333333333	0.0337321925991981	0.00486549013133062	413654.370261172	-45.7640631119984	117.479166666667	56.6458333333333
122.354166666667	54.1458333333333	0.0338624013155172	0.00490226305840975	412813.96442413	-44.8135625459519	117.604166666667	56.6875
122.395833333333	54.1458333333333	0.0339647374916032	0.00492296544895469	419540.409832362	-46.4405900332998	117.4375	56.6458333333333
122.4375	54.1458333333333	0.032297187378017	0.00539989162158099	420259.089314074	-43.1569460767433	117.729166666667	56.8125
122.479166666667	54.1458333333333	0.0325411404289515	0.0055111932108921	422125.541548534	-43.392451455784	117.729166666667	56.8125
122.520833333333	54.1458333333333	0.0327469243710366	0.00563685329148648	424000.087780537	-43.6257280004592	117.729166666667	56.8125
122.5625	54.1458333333333	0.0339921326587481	0.00482907347289149	419758.749757263	-42.2194977957614	117.9375	56.8541666666667
122.604166666667	54.1458333333333	0.0340365014555682	0.00492040013350842	421592.596856188	-42.4594421571079	117.9375	56.8541666666667
122.645833333333	54.1458333333333	0.0338239354181391	0.00485747977394808	443257.182847767	-40.9662945898844	117.854166666667	57.0625
122.6875	54.1458333333333	0.0344993811320572	0.00488977111682447	445046.406025585	-41.1968507143307	117.854166666667	57.0625
122.729166666667	54.1458333333333	0.0341772891028238	0.00487873935869989	446843.837751837	-41.4254187624346	117.854166666667	57.0625
122.770833333333	54.1458333333333	0.0339490795265314	0.00478729788155414	448649.378723902	-41.6520136897108	117.854166666667	57.0625
122.8125	54.1458333333333	0.0338101225577628	0.00484884632992343	448649.378723902	-41.6520136897108	117.895833333333	57.0625
122.854166666667	54.1458333333333	0.0345197562999304	0.0046303639519427	452284.396914765	-42.0993442242619	117.854166666667	57.0625
122.895833333333	54.1458333333333	0.0342298418419714	0.00461728049391179	454113.681231659	-42.3201099406643	117.854166666667	57.0625
122.9375	54.1458333333333	0.0340590319702074	0.00463109323985715	455950.688978701	-42.5389627402382	117.854166666667	57.0625
122.979166666667	54.1458333333333	0.0336113336031131	0.00456401773831003	457795.326521098	-42.7559177338207	117.854166666667	57.0625
123.020833333333	54.1458333333333	0.0335924045096825	0.00463120990326805	459647.501338674	-42.9709900428432	117.854166666667	57.0625
123.0625	54.1458333333333	0.0342601342619052	0.00474947760698137	446491.495793638	-48.4717512705878	117.604166666667	56.6875
123.104166666667	54.1458333333333	0.0343187861993211	0.00510350838562803	463374.09824895	-43.3955471087754	117.854166666667	57.0625
123.145833333333	54.1458333333333	0.0342889769902566	0.00468527582127689	465248.340809279	-43.6050621066783	117.854166666667	57.0625
123.1875	54.1458333333333	0.0340388940536934	0.00442441687926672	467129.761564555	-43.8127548907471	117.854166666667	57.0625
123.229166666667	54.1458333333333	0.0343078782971723	0.00460278211343093	469018.27345615	-44.0186405467534	117.854166666667	57.0625
123.270833333333	54.1458333333333	0.0343065795524716	0.00469568292011169	456759.222185651	-49.435177601919	117.604166666667	56.6875
123.3125	54.1458333333333	0.0350876379901334	0.00518111524405483	415889.245731608	-44.3328124423118	118.5625	56.7291666666667
123.354166666667	54.1458333333333	0.0368459167592525	0.00541598046681103	491223.082358694	-45.5617943522924	117.5625	57.1041666666667
123.395833333333	54.1458333333333	0.0370346836556195	0.00535834000008898	419710.49206761	-44.7965644166172	118.5625	56.7291666666667
123.4375	54.1458333333333	0.0346432258809749	0.00508944104868467	421632.783290495	-45.0250464888021	118.5625	56.7291666666667
123.479166666667	54.1458333333333	0.0345586365685637	0.00503883401186269	461551.783420454	-49.1539198288768	117.770833333333	56.7291666666667
123.520833333333	54.1458333333333	0.0346767918689557	0.00505908165985069	469271.402676653	-50.5302061822118	117.604166666667	56.6875
123.5625	54.1458333333333	0.0353354156824696	0.00520581668433407	465682.674002696	-49.524110277694	117.770833333333	56.7291666666667
123.604166666667	54.1458333333333	0.0349598353928916	0.00500714849543032	467756.639293979	-49.706521994357	117.770833333333	56.7291666666667
123.645833333333	54.1458333333333	0.0353358733257044	0.00503056145995538	434787.372214722	-48.8381986553166	118.3125	56.6041666666667
123.6875	54.1458333333333	0.0353159494977605	0.00610690776087508	547911.536236069	-55.9152758567898	116.270833333333	56.6875
123.729166666667	54.1458333333333	0.0347030589688996	0.00494232537928373	474011.711062438	-50.2432486175482	117.770833333333	56.7291666666667
123.770833333333	54.1458333333333	0.0347347324291606	0.00607746467370816	552428.201322921	-56.1637480125588	116.270833333333	56.6875
123.8125	54.1458333333333	0.0347161629057138	0.00506000067971767	478208.674368801	-50.5924938802718	117.770833333333	56.7291666666667
123.854166666667	54.1458333333333	0.0346869082692563	0.00495053634473091	486251.569716037	-51.8934501918824	117.604166666667	56.6875
123.895833333333	54.1458333333333	0.0344735403790931	0.00453008467209828	488396.408613229	-52.0564927336264	117.604166666667	56.6875
123.9375	54.1458333333333	0.0341550533802628	0.00448385335435251	490545.988575524	-52.2179581431115	117.604166666667	56.6875
123.979166666667	54.1458333333333	0.0342063488462473	0.00463481105787931	492700.246781778	-52.377863644817	117.604166666667	56.6875
124.020833333333	54.1458333333333	0.0343287741487209	0.00452370607570561	494859.12136585	-52.5362262821134	117.604166666667	56.6875
124.0625	54.1458333333333	0.0347654140128527	0.00454946775012074	406295.696770349	-54.6167998220781	118.729166666667	56.1458333333333
124.104166666667	54.1458333333333	0.0346590815542701	0.00450341232469698	408518.136636871	-54.8039432319272	118.729166666667	56.1458333333333
124.145833333333	54.1458333333333	0.0345799014595537	0.00439340883877792	408518.136636871	-54.8039432319272	118.770833333333	56.1458333333333
124.1875	54.1458333333333	0.0343385777348995	0.00425152190896173	503539.578751847	-53.1545827439963	117.604166666667	56.6875
124.229166666667	54.1458333333333	0.0338438138792003	0.00421724927831421	505720.639623633	-53.3054804078676	117.604166666667	56.6875
124.270833333333	54.1458333333333	0.0339604955649864	0.00418504234274602	507905.964908739	-53.4549336956716	117.604166666667	56.6875
124.3125	54.1458333333333	0.0337077354462393	0.00445716357631882	510095.499018601	-53.6029584002441	117.604166666667	56.6875
124.354166666667	54.1458333333333	0.033886782509799	0.0045339300156989	512289.187205466	-53.7495701390544	117.604166666667	56.6875
124.395833333333	54.1458333333333	0.0340453832131474	0.00452161556867723	514486.975548964	-53.8947843552014	117.604166666667	56.6875
124.4375	54.1458333333333	0.0340617210796297	0.00472394213492007	516688.81094283	-54.0386163184574	117.604166666667	56.6875
124.479166666667	54.1458333333333	0.033876437600335	0.00468200156724952	518894.641081843	-54.1810811263589	117.604166666667	56.6875
124.520833333333	54.1458333333333	0.0345815234109299	0.00494219957419938	521104.414448947	-54.322193705341	117.604166666667	56.6875
124.5625	54.1458333333333	0.0351087390336595	0.00497265204942318	356759.006006348	-71.2390454146488	119.270833333333	55.0625
124.604166666667	54.1458333333333	0.0347952939140067	0.00499459941478305	359337.916521304	-71.3448777521573	119.270833333333	55.0625
124.645833333333	54.1458333333333	0.0351503071602575	0.00499482579191397	361918.422440495	-71.4489593500559	119.270833333333	55.0625
124.6875	54.1458333333333	0.0352088192295537	0.00498967976107512	364500.488981012	-71.5513263380433	119.270833333333	55.0625
124.729166666667	54.1458333333333	0.0351573668805321	0.00500220552412891	367084.082311445	-71.6520138884558	119.270833333333	55.0625
124.770833333333	54.1458333333333	0.0356247666363392	0.00497306182803975	369669.169520071	-71.751056246689	119.270833333333	55.0625
124.8125	54.1458333333333	0.0356982068861241	0.00672364162588364	372255.71858426	-71.8484867605114	119.270833333333	55.0625
124.854166666667	54.1458333333333	0.0356195637185878	0.0066848856650181	374843.698341084	-71.9443379083183	119.270833333333	55.0625
124.895833333333	54.1458333333333	0.0360494482306827	0.0050330221802654	377433.07845907	-72.038641326366	119.270833333333	55.0625
124.9375	54.1458333333333	0.0359584996767585	0.00659151685464254	380023.829410992	-72.1314278350254	119.270833333333	55.0625
124.979166666667	54.1458333333333	0.0359916438180097	0.00660689256114267	382615.922447743	-72.2227274640972	119.270833333333	55.0625
125.020833333333	54.1458333333333	0.0354241987104538	0.00496558459480695	385209.329573185	-72.3125694772249	119.270833333333	55.0625
125.0625	54.1458333333333	0.0353068917504955	0.00503828142021229	387804.02351993	-72.4009823954384	119.270833333333	55.0625
125.104166666667	54.1458333333333	0.0352496166575113	0.00494200171791435	552428.201322921	-56.1637480125588	117.604166666667	56.6875
125.145833333333	54.1458333333333	0.0349200030731758	0.00482964964406345	554691.439688962	-56.2862558404732	117.604166666667	56.6875
125.1875	54.1458333333333	0.0351983166045784	0.00488481674690471	556957.894385017	-56.407628041726	117.604166666667	56.6875
120.145833333333	54.1041666666667	0.0282432869998258	0.00969052122331067	277865.774417644	-28.8906153992428	117.979166666667	56.2708333333333
120.1875	54.1041666666667	0.0291400272182287	0.00916879706084116	290173.658900215	-38.7111875383154	117.270833333333	56.1041666666667
120.229166666667	54.1041666666667	0.0277702091604989	0.00958892261842577	297780.652598546	-28.3444159319066	117.9375	56.4375
120.270833333333	54.1041666666667	0.0267958545358643	0.00931030387365982	285774.763510551	-23.8781057659432	118.395833333333	56.4375
120.3125	54.1041666666667	0.0289262739885565	0.00955895924199626	300231.371908385	-33.9370432197507	117.604166666667	56.3125
120.354166666667	54.1041666666667	0.0303264328826927	0.00934302863726055	297103.640708765	-40.2173413997312	117.270833333333	56.1041666666667
120.395833333333	54.1041666666667	0.0307146270223837	0.00898041025981111	230787.454733816	-33.6853519809726	118.354166666667	55.8125
120.4375	54.1041666666667	0.0302907190455422	0.00881506576945912	232309.503920121	-34.2108114706895	118.354166666667	55.8125
120.479166666667	54.1041666666667	0.0293710930939628	0.00868289918185519	302442.094045626	-41.2989928900951	117.270833333333	56.1041666666667
120.520833333333	54.1041666666667	0.0279015894415439	0.00810135899075775	262778.427405825	-20.091469743261	119.0625	56.3125
120.5625	54.1041666666667	0.0308265614713463	0.00728988891065317	267444.317702084	-27.0135876306952	118.604166666667	56.2291666666667
120.604166666667	54.1041666666667	0.0309051568467126	0.0072864235798309	268692.497017726	-27.4973906466084	118.604166666667	56.2291666666667
120.645833333333	54.1041666666667	0.0279641010334514	0.00780077865309988	216789.80897567	-30.4409500765834	118.895833333333	55.7708333333333
120.6875	54.1041666666667	0.0292975978662178	0.00801685684033813	238598.996539996	-36.2420475494529	118.4375	55.8125
120.729166666667	54.1041666666667	0.0287702121142047	0.00802639767794818	238278.194042503	-37.920154233346	118.395833333333	55.7708333333333
120.9375	54.1041666666667	0.0305699503001033	0.0071602878744459	376722.469669017	-36.5176010854692	117.270833333333	56.7708333333333
120.979166666667	54.1041666666667	0.0318952307275394	0.00608265581750292	289695.642953429	-34.1943326274902	118.354166666667	56.2291666666667
121.020833333333	54.1041666666667	0.032408998939609	0.00538417861321474	291235.435754406	-34.6038748970415	118.354166666667	56.2291666666667
121.0625	54.1041666666667	0.0334054158559608	0.00520331965823944	278413.64461591	-32.6130913451282	118.645833333333	56.1875
121.104166666667	54.1041666666667	0.0336868019843591	0.00525345015320544	279891.324692473	-33.0490930009341	118.645833333333	56.1875
121.145833333333	54.1041666666667	0.0333132872220921	0.00502304350343122	298048.532610706	-34.8642514798453	118.395833333333	56.2708333333333
121.1875	54.1041666666667	0.0333398032789008	0.00508509093350519	282898.277568412	-33.9067594116856	118.645833333333	56.1875
121.229166666667	54.1041666666667	0.0324385637121965	0.00535259385396805	284427.003871616	-34.3284690295666	118.645833333333	56.1875
121.270833333333	54.1041666666667	0.0332527052898671	0.00505461989907656	302790.934508597	-36.0324380551389	118.395833333333	56.2708333333333
121.3125	54.1041666666667	0.0338885465314797	0.00496632500012502	287533.611068009	-35.1577663456929	118.645833333333	56.1875
121.354166666667	54.1041666666667	0.0335841133373015	0.0049352120412184	306026.601503489	-36.7900028634738	118.395833333333	56.2708333333333
121.395833333333	54.1041666666667	0.0335931239228164	0.00547093832987048	374633.796643604	-38.3251851336527	117.604166666667	56.6875
121.4375	54.1041666666667	0.0333837678695823	0.00497518711684805	309319.351410583	-37.5308581176599	118.395833333333	56.2708333333333
121.479166666667	54.1041666666667	0.033323700559739	0.005034686888706	310986.565613385	-37.8950970743644	118.395833333333	56.2708333333333
121.520833333333	54.1041666666667	0.033966212994736	0.00528445228768243	312667.376163318	-38.2552531835016	118.395833333333	56.2708333333333
121.5625	54.1041666666667	0.0337320431981757	0.00523364329997992	385166.949003387	-41.0599856340613	117.4375	56.6458333333333
121.604166666667	54.1041666666667	0.0338358216494212	0.0051625522068269	386962.037024538	-41.3302291600494	117.4375	56.6458333333333
121.645833333333	54.1041666666667	0.0338622136896444	0.00508701159425782	388766.730707007	-41.5978121643831	117.4375	56.6458333333333
121.6875	54.1041666666667	0.0338552037858163	0.00519432892463552	390580.896258196	-41.8627576187952	117.4375	56.6458333333333
121.729166666667	54.1041666666667	0.0341183682399027	0.00501878756430501	392404.401660941	-42.1250885815472	117.4375	56.6458333333333
121.770833333333	54.1041666666667	0.0342462128389277	0.00512910299069713	394237.116664166	-42.3848281817993	117.4375	56.6458333333333
121.8125	54.1041666666667	0.0344147447339171	0.00510833545835143	396078.912772721	-42.6419996046247	117.4375	56.6458333333333
121.854166666667	54.1041666666667	0.0340234573508048	0.00543226066020421	397929.663236482	-42.8966260766606	117.4375	56.6458333333333
121.895833333333	54.1041666666667	0.0343036947170693	0.00528240157826975	399789.243038759	-43.1487308523765	117.4375	56.6458333333333
121.9375	54.1041666666667	0.034210316196896	0.00507935504236963	399789.243038761	-43.1487308523769	117.479166666667	56.6458333333333
121.979166666667	54.1041666666667	0.0344032677420921	0.00596949776089762	404324.115777392	-36.083269614506	118.0625	56.9791666666667
122.020833333333	54.1041666666667	0.034126245744414	0.00527086975427321	405419.734049474	-43.8901476920873	117.4375	56.6458333333333
122.0625	54.1041666666667	0.0341594204983039	0.00503866837263873	407313.415265867	-44.1323983364328	117.4375	56.6458333333333
122.104166666667	54.1041666666667	0.0342846764063534	0.00510369909611997	404829.980914074	-42.9169513046452	117.604166666667	56.6875
122.145833333333	54.1041666666667	0.0348017943352674	0.00546977521778695	406690.181099914	-43.1641000982127	117.604166666667	56.6875
122.1875	54.1041666666667	0.0341344163866919	0.00502483580218824	408558.914686834	-43.4088371626635	117.604166666667	56.6875
122.229166666667	54.1041666666667	0.0345283237032939	0.0054473860617319	410436.064449998	-43.6511846243751	117.604166666667	56.6875
122.270833333333	54.1041666666667	0.033741404047373	0.00472147637328043	412321.514773064	-43.8911645987219	117.604166666667	56.6875
122.3125	54.1041666666667	0.0340068036665605	0.00498025659247602	414215.151635058	-44.1287991796523	117.604166666667	56.6875
122.354166666667	54.1041666666667	0.0341501705871535	0.00535386685743389	416116.862596818	-44.3641104297526	117.604166666667	56.6875
122.395833333333	54.1041666666667	0.0339184938928682	0.00479664778385226	422749.691179412	-45.9857456172788	117.4375	56.6458333333333
122.4375	54.1041666666667	0.0341830364554383	0.00522928129705874	424713.439933532	-46.2071756941453	117.4375	56.6458333333333
122.479166666667	54.1041666666667	0.033971771945373	0.00490434510453104	426684.442006901	-46.426406203318	117.4375	56.6458333333333
122.520833333333	54.1041666666667	0.034005186972895	0.00502378900550141	421392.577569671	-41.5561413832911	117.9375	56.8541666666667
122.5625	54.1041666666667	0.0338794487393561	0.00492401965988141	423204.855491297	-41.7981786240648	117.9375	56.8541666666667
122.604166666667	54.1041666666667	0.0336176785751611	0.00468791270414133	443240.641821179	-40.1104305154227	117.895833333333	57.0625
122.645833333333	54.1041666666667	0.0337672258752501	0.00481589662845679	445000.841563737	-40.3446971761435	117.895833333333	57.0625
122.6875	54.1041666666667	0.0334624260896412	0.00489195884286638	446769.498725677	-40.5769782106595	117.895833333333	57.0625
122.729166666667	54.1041666666667	0.0341941494646703	0.00494407680139403	450331.783706819	-41.0356400181424	117.854166666667	57.0625
122.770833333333	54.1041666666667	0.034616325727593	0.00495851197995876	452125.213508519	-41.2620492685026	117.854166666667	57.0625
122.8125	54.1041666666667	0.0348238189231456	0.00532756465462272	453926.704686936	-41.486529831742	117.854166666667	57.0625
122.854166666667	54.1041666666667	0.0346343278826009	0.00501546563049261	455736.16099829	-41.7090960805532	117.854166666667	57.0625
122.895833333333	54.1041666666667	0.0341372288116266	0.00454133007736667	457553.487296469	-41.9297624280209	117.854166666667	57.0625
122.9375	54.1041666666667	0.0342435010642652	0.00454826704310715	459378.589527795	-42.1485433206798	117.854166666667	57.0625
122.979166666667	54.1041666666667	0.033865625201335	0.00445794906710484	461211.374725463	-42.3654532318274	117.854166666667	57.0625
123.020833333333	54.1041666666667	0.0336927200626795	0.00455947422685152	463051.751003647	-42.5805066550776	117.854166666667	57.0625
123.0625	54.1041666666667	0.034270839180352	0.0050646974123111	464899.627551276	-42.7937180981528	117.854166666667	57.0625
123.104166666667	54.1041666666667	0.0342948968935161	0.00534047412941111	466754.914625533	-43.0051020769108	117.854166666667	57.0625
123.145833333333	54.1041666666667	0.0346635812407641	0.00525673104719006	468617.523545077	-43.2146731096008	117.854166666667	57.0625
123.1875	54.1041666666667	0.0346799631023863	0.00516947719532254	470487.366682986	-43.4224457113394	117.854166666667	57.0625
123.229166666667	54.1041666666667	0.0343508980059259	0.00502157323408695	457734.795162678	-48.8072682982713	117.604166666667	56.6875
123.270833333333	54.1041666666667	0.0346739037008546	0.00528514201847548	417333.640111501	-43.6550329340485	118.5625	56.7291666666667
123.3125	54.1041666666667	0.0349549683580193	0.00521246740013429	419219.144579271	-43.8904791497303	118.5625	56.7291666666667
123.354166666667	54.1041666666667	0.0369421018623418	0.00619271722145895	494481.259763973	-45.1788553273044	117.5625	57.1041666666667
123.395833333333	54.1041666666667	0.0373608394903771	0.00530608516528662	432636.612740426	-45.4763185342507	118.354166666667	56.7291666666667
123.4375	54.1041666666667	0.0368217542498532	0.00527185419027241	424923.420688381	-44.5833039239174	118.5625	56.7291666666667
123.479166666667	54.1041666666667	0.0352876904663701	0.00506390293705409	426840.410099411	-44.809810718762	118.5625	56.7291666666667
123.520833333333	54.1041666666667	0.0370226052195437	0.00529252805611229	428765.006784193	-45.0341349068698	118.5625	56.7291666666667
123.5625	54.1041666666667	0.0369370605664096	0.00528699645287605	430697.108075552	-45.2562972735458	118.5625	56.7291666666667
123.604166666667	54.1041666666667	0.0351877400806456	0.00508954697110398	435819.482806925	-48.1782340923941	118.3125	56.6041666666667
123.645833333333	54.1041666666667	0.0351938863051743	0.00505402087504944	437853.818879261	-48.3820073565877	118.3125	56.6041666666667
123.6875	54.1041666666667	0.0344915694169717	0.00460183447553322	480638.969378334	-50.7949429032787	117.604166666667	56.6875
123.729166666667	54.1041666666667	0.0340152970101978	0.00413233740757655	482753.489865288	-50.9653452477871	117.604166666667	56.6875
123.770833333333	54.1041666666667	0.0342490981308609	0.00449181522580241	484873.090811322	-51.1341102036266	117.604166666667	56.6875
123.8125	54.1041666666667	0.0341452640453299	0.00452162519630055	486997.705123851	-51.3012552941445	117.604166666667	56.6875
123.854166666667	54.1041666666667	0.034228133647932	0.00458224367443052	489127.266715358	-51.4667978719499	117.604166666667	56.6875
123.895833333333	54.1041666666667	0.034190929053587	0.00448342707176906	491261.710488368	-51.6307551187579	117.604166666667	56.6875
123.9375	54.1041666666667	0.034512248723487	0.00465553496526401	493400.972320543	-51.793144045336	117.604166666667	56.6875
123.979166666667	54.1041666666667	0.0343100795450602	0.00432779897878384	495544.98904998	-51.9539814915527	117.604166666667	56.6875
124.020833333333	54.1041666666667	0.0341060408465342	0.00383411314773089	431706.786520975	-53.7631711878281	118.395833333333	56.2708333333333
124.0625	54.1041666666667	0.0341804681745347	0.00413180934011609	523997.179231293	-53.3315966978446	117.1875	56.7291666666667
124.104166666667	54.1041666666667	0.0345209532391583	0.00407419121786746	526185.349198162	-53.4747445134033	117.1875	56.7291666666667
124.145833333333	54.1041666666667	0.0343906229603142	0.00400054791355578	438324.185363445	-54.2935038887731	118.395833333333	56.2708333333333
124.1875	54.1041666666667	0.0337512790946146	0.00455204635264342	440418.481805442	-55.1574622690723	118.354166666667	56.2291666666667
124.229166666667	54.1041666666667	0.0342887797901857	0.00443448069210231	424690.183966937	-54.6468185411198	118.645833333333	56.1875
124.270833333333	54.1041666666667	0.0341839249035554	0.00424355057192184	444985.031694726	-54.8064831967048	118.395833333333	56.2708333333333
124.3125	54.1041666666667	0.033584018279546	0.00453715041158163	429145.754677825	-55.0001380831808	118.645833333333	56.1875
124.354166666667	54.1041666666667	0.0340433390847866	0.00448445572337327	431380.725832831	-55.1737922527628	118.645833333333	56.1875
124.395833333333	54.1041666666667	0.0342010888430483	0.00452977651887972	433620.387754989	-55.3454783888939	118.645833333333	56.1875
124.4375	54.1041666666667	0.034161272757774	0.00451754959754542	519425.850450656	-53.625441673363	117.604166666667	56.6875
124.479166666667	54.1041666666667	0.0340351719440174	0.00473823260576025	521622.329523174	-53.7689130976753	117.604166666667	56.6875
124.520833333333	54.1041666666667	0.0342772041311368	0.00521250069002407	523822.823384038	-53.9110365815082	117.604166666667	56.6875
124.5625	54.1041666666667	0.0349565478624088	0.00527922468303104	526027.280863177	-54.0518266218254	117.604166666667	56.6875
124.604166666667	54.1041666666667	0.0352070258854115	0.00496478085921817	360848.142899276	-70.6478934590795	119.270833333333	55.0625
124.645833333333	54.1041666666667	0.0352258394549169	0.00497158055235507	363420.507002846	-70.7564959456286	119.270833333333	55.0625
124.6875	54.1041666666667	0.0354202082222045	0.00496483886855395	365994.559916659	-70.8633326749406	119.270833333333	55.0625
124.729166666667	54.1041666666667	0.0356061385886175	0.00499455173980654	368570.265361298	-70.9684395146225	119.270833333333	55.0625
124.770833333333	54.1041666666667	0.0356806408511858	0.00668526929346904	371147.588035177	-71.0718513991216	119.270833333333	55.0625
124.8125	54.1041666666667	0.0356528526062493	0.00512212058943256	373726.493582358	-71.1736023587446	119.270833333333	55.0625
124.854166666667	54.1041666666667	0.0361886662767075	0.00670465578125031	376306.948561649	-71.2737255476499	119.270833333333	55.0625
124.895833333333	54.1041666666667	0.0358715014991998	0.00567827369335811	378888.920416857	-71.3722532708514	119.270833333333	55.0625
124.9375	54.1041666666667	0.0360901609690975	0.00657228511767567	381472.377448149	-71.4692170102715	119.270833333333	55.0625
124.979166666667	54.1041666666667	0.0358589392312273	0.00650219637708876	384057.288784517	-71.564647449882	119.270833333333	55.0625
125.020833333333	54.1041666666667	0.0361865235077929	0.00645545432903767	626793.227832811	-59.6025954271068	116.1875	56.6458333333333
125.0625	54.1041666666667	0.0359215421146319	0.00622884012840584	629145.171410286	-59.6940929207346	116.1875	56.6458333333333
125.104166666667	54.1041666666667	0.0359420177006063	0.00619010372160943	633855.593135194	-59.8746675175855	116.145833333333	56.6458333333333
125.145833333333	54.1041666666667	0.0361738145662229	0.00493532449480778	394410.887311796	-71.9316232966787	119.270833333333	55.0625
125.1875	54.1041666666667	0.0375882960966934	0.00472298194402777	397002.634315219	-72.0198212204958	119.270833333333	55.0625
125.229166666667	54.1041666666667	0.0375851827495941	0.00474612083156389	399595.666384869	-72.106654492711	119.270833333333	55.0625
125.270833333333	54.1041666666667	0.0376091958410683	0.00460305395552802	652152.756315061	-60.1032338687285	116.020833333333	56.6875
125.3125	54.1041666666667	0.035859455887763	0.00461317615413949	654516.564460029	-60.1880479247366	116.020833333333	56.6875
125.354166666667	54.1041666666667	0.0374522676529557	0.00425716032877025	656882.369698753	-60.2721278669938	116.020833333333	56.6875
125.395833333333	54.1041666666667	0.0360093651920832	0.00406399212209842	659250.149683628	-60.3554809843202	116.020833333333	56.6875
125.4375	54.1041666666667	0.0350524122016894	0.0040782387592446	661619.882365341	-60.4381144788265	116.020833333333	56.6875
125.479166666667	54.1041666666667	0.0345776284722812	0.00429442975318388	663991.545988219	-60.5200354670103	116.020833333333	56.6875
125.520833333333	54.1041666666667	0.03480126467213	0.00464346814345826	666365.11908565	-60.6012509808414	116.020833333333	56.6875
120.104166666667	54.0625	0.0300961027833799	0.00903847212038505	290465.70718488	-37.3679209590355	117.270833333333	56.1041666666667
120.145833333333	54.0625	0.0303676069408735	0.00932162130547733	292128.960674893	-37.7592576652379	117.270833333333	56.1041666666667
120.1875	54.0625	0.0292347438618728	0.00911602152842738	293806.858764351	-38.1459504054947	117.270833333333	56.1041666666667
120.229166666667	54.0625	0.0303150556966128	0.00896027472776783	297205.592088538	-38.9055625970975	117.229166666667	56.1041666666667
120.270833333333	54.0625	0.0298619060942071	0.00948457626509174	302594.197785631	-33.0526684401065	117.604166666667	56.3125
120.3125	54.0625	0.0300429091917873	0.00941330625776152	298925.937940538	-39.2785635031494	117.270833333333	56.1041666666667
120.354166666667	54.0625	0.0293505967245214	0.0093847576854986	227876.993838652	-32.6407611739938	118.395833333333	55.7708333333333
120.395833333333	54.0625	0.0296468287875818	0.0091796671742655	231726.606741945	-31.9951524856243	118.4375	55.8125
120.4375	54.0625	0.0294818734187789	0.00900985283305052	304168.031505775	-40.3708496992155	117.270833333333	56.1041666666667
120.479166666667	54.0625	0.0295676077575675	0.00864585936093125	305941.641078895	-40.7261832980609	117.270833333333	56.1041666666667
120.520833333333	54.0625	0.0289714713707486	0.00844645881349259	297347.91172164	-37.5647035535606	117.604166666667	56.1458333333333
120.5625	54.0625	0.0282864787526476	0.00733053270572857	300659.94965466	-39.6470831986221	117.479166666667	56.1041666666667
120.604166666667	54.0625	0.0318032003922241	0.00635443586309841	297205.592088538	-38.9055625970975	117.604166666667	56.1041666666667
120.645833333333	54.0625	0.0323827599652248	0.00609833931439072	298925.937940538	-39.2785635031494	117.604166666667	56.1041666666667
120.6875	54.0625	0.0309858070358421	0.00701973613663976	272626.56200581	-28.9471146263076	118.5625	56.1875
120.729166666667	54.0625	0.0316862843519406	0.00613793488677032	284765.06300994	-31.1518859795451	118.354166666667	56.2291666666667
120.770833333333	54.0625	0.0327844472564556	0.00534418541197258	272626.56200581	-28.9471146263076	118.645833333333	56.1875
120.8125	54.0625	0.0323637802749528	0.00566646412120063	305941.641078897	-40.7261832980614	117.604166666667	56.1041666666667
120.854166666667	54.0625	0.0283855059259577	0.00778755606291869	295358.159012175	-31.0065879831607	118.395833333333	56.3125
120.895833333333	54.0625	0.0296901561762636	0.00797475180108623	324343.355626363	-44.0500314402383	117.270833333333	56.1041666666667
120.9375	54.0625	0.0290653492043845	0.00806394941979791	326245.569809106	-44.3604695420389	117.270833333333	56.1041666666667
120.979166666667	54.0625	0.0288340037901749	0.00802016422636097	298154.644381096	-34.8934228829688	118.229166666667	56.2291666666667
121.020833333333	54.0625	0.0304102988803834	0.00655845152366222	283789.986596114	-32.5387738988413	118.5625	56.1875
121.0625	54.0625	0.0323716256230124	0.00563855322911129	316843.317493374	-42.7692917746615	117.604166666667	56.1041666666667
121.104166666667	54.0625	0.0324928482827864	0.00574432821849378	298154.644381096	-34.8934228829688	118.354166666667	56.2291666666667
121.145833333333	54.0625	0.0333004138409763	0.00528405984824968	285266.012187604	-32.966775207587	118.645833333333	56.1875
121.1875	54.0625	0.0335480867138428	0.00527563834839278	303413.035110479	-34.7527413275333	118.395833333333	56.2708333333333
121.229166666667	54.0625	0.0334648717679649	0.00559557663783011	304975.799338573	-35.1399004917184	118.395833333333	56.2708333333333
121.270833333333	54.0625	0.0333358496068823	0.00560763718525875	306553.558367397	-35.522918720722	118.395833333333	56.2708333333333
121.3125	54.0625	0.0333532689687915	0.00524749488373569	308146.081311174	-35.9018209826069	118.395833333333	56.2708333333333
121.354166666667	54.0625	0.0333307289483029	0.0054388429219353	309753.139890917	-36.2766333052454	118.395833333333	56.2708333333333
121.395833333333	54.0625	0.0333488153297646	0.00516474635617695	311374.508475183	-36.6473827104617	118.395833333333	56.2708333333333
121.4375	54.0625	0.0334142162604004	0.00501322703153777	313009.964116073	-37.0140971500663	118.395833333333	56.2708333333333
121.479166666667	54.0625	0.0336580535644963	0.00511755741051714	297664.546045048	-36.2267876213075	118.645833333333	56.1875
121.520833333333	54.0625	0.0340573765079348	0.0052739955707692	404233.071085951	-40.9961523368229	117.1875	56.7291666666667
121.5625	54.0625	0.033911497681965	0.00557489092236177	300918.825718082	-36.9971807794361	118.645833333333	56.1875
121.604166666667	54.0625	0.0336989267944396	0.00585147278911969	388675.857120831	-40.6114625261612	117.479166666667	56.6458333333333
121.645833333333	54.0625	0.033450989624808	0.00532883941969501	388528.62474346	-39.5934486992244	117.604166666667	56.6875
121.6875	54.0625	0.0340534225361102	0.00564205506268122	390272.462543623	-39.868050895013	117.604166666667	56.6875
121.729166666667	54.0625	0.0344502533751154	0.00575321828117291	392026.28863813	-40.140050670158	117.604166666667	56.6875
121.770833333333	54.0625	0.0343190610084427	0.0058786502248232	393789.968947419	-40.4094682265893	117.604166666667	56.6875
121.8125	54.0625	0.0346478838550953	0.00584696668736069	395563.371033682	-40.6763239224592	117.604166666667	56.6875
121.854166666667	54.0625	0.034590418871106	0.00578334558438251	397346.364097052	-40.9406382557964	117.604166666667	56.6875
121.895833333333	54.0625	0.0348102609475378	0.0059386924022273	420071.204520779	-35.7089855096731	117.854166666667	57.0625
121.9375	54.0625	0.0348897047365876	0.00605717172393306	421668.74732969	-35.9758915778335	117.854166666667	57.0625
121.979166666667	54.0625	0.0350316259978796	0.00584525930236166	423276.533781474	-36.2406468642926	117.854166666667	57.0625
122.020833333333	54.0625	0.0339767548609328	0.00520529779543771	408774.667790017	-43.4400845746923	117.4375	56.6458333333333
122.0625	54.0625	0.0345866681200089	0.00501905166759038	410654.777337581	-43.6824364100114	117.4375	56.6458333333333
122.104166666667	54.0625	0.0346972537397025	0.0057477520322195	408238.613211449	-42.4743173089338	117.604166666667	56.6875
122.145833333333	54.0625	0.0344457475123138	0.00550806261473271	429807.794453447	-37.2783817472084	117.854166666667	57.0625
122.1875	54.0625	0.034219324274208	0.00508553399946444	411940.423787204	-42.9661578506693	117.604166666667	56.6875
122.229166666667	54.0625	0.0347912303413457	0.00521001962422604	413804.116910709	-43.2085380680075	117.604166666667	56.6875
122.270833333333	54.0625	0.0347262583225711	0.00577049179186588	434808.176619859	-38.0346565539797	117.854166666667	57.0625
122.3125	54.0625	0.0345082894339057	0.00519446250550962	417556.504761056	-43.6863240009913	117.604166666667	56.6875
122.354166666667	54.0625	0.0344133657069598	0.00514641018882824	419444.974487784	-43.9217719435265	117.604166666667	56.6875
122.395833333333	54.0625	0.0333248713112625	0.00507905616817937	421341.480624368	-44.1549513232876	117.604166666667	56.6875
122.4375	54.0625	0.0345090099543751	0.00522071373642586	423245.914465012	-44.385883192779	117.604166666667	56.6875
122.479166666667	54.0625	0.0341608075686144	0.0048010588277173	443327.492225724	-39.2541355243188	117.854166666667	57.0625
122.520833333333	54.0625	0.0337982924749082	0.00489307160250672	443327.492225724	-39.2541355243188	117.895833333333	57.0625
122.5625	54.0625	0.0345142250930338	0.00503148662638761	446797.604807057	-39.7278820305931	117.854166666667	57.0625
122.604166666667	54.0625	0.0342634906852154	0.00517461917200212	448545.615570299	-39.9617980505766	117.854166666667	57.0625
122.645833333333	54.0625	0.0346096184445579	0.00502142518263735	450302.127881149	-40.1937603763805	117.854166666667	57.0625
122.6875	54.0625	0.0344444892314421	0.00493040640263136	452067.042011687	-40.4237824651648	117.854166666667	57.0625
122.729166666667	54.0625	0.0343621418549334	0.00484691443773762	453840.259309488	-40.6518778532662	117.854166666667	57.0625
122.770833333333	54.0625	0.034202702900424	0.00477564421368082	455621.682194877	-40.8780601483366	117.854166666667	57.0625
122.8125	54.0625	0.0348082690328802	0.00507755064564631	457411.214157737	-41.1023430217334	117.854166666667	57.0625
122.854166666667	54.0625	0.0353322084568678	0.00525423318833709	459208.759753915	-41.3247402011628	117.854166666667	57.0625
122.895833333333	54.0625	0.0347842325043782	0.00472514272948843	461014.224601227	-41.5452654635706	117.854166666667	57.0625
122.9375	54.0625	0.0345090427303714	0.00467632083352005	462827.515375074	-41.7639326282701	117.854166666667	57.0625
122.979166666667	54.0625	0.0337415362456281	0.00485245376521278	464648.539803706	-41.9807555503115	117.854166666667	57.0625
123.020833333333	54.0625	0.0340184325179539	0.00513613392360031	466477.206663165	-42.1957481140841	117.854166666667	57.0625
123.0625	54.0625	0.0340064631608922	0.00516490639788037	468313.425771874	-42.4089242271425	117.854166666667	57.0625
123.104166666667	54.0625	0.0341663875386401	0.00529839950287381	413295.025136459	-42.2548252543278	118.5625	56.7291666666667
123.145833333333	54.0625	0.0351007287854117	0.00615084023629363	524376.769825726	-53.361061821312	116.270833333333	56.6875
123.1875	54.0625	0.0351770073108012	0.00627377371966839	526567.968099546	-53.5041532353798	116.270833333333	56.6875
123.229166666667	54.0625	0.03516926315277	0.00628466744303932	528763.199993869	-53.6459156976081	116.270833333333	56.6875
123.270833333333	54.0625	0.0368880086469384	0.00623039514825577	493929.231308777	-44.4204749237089	117.5625	57.1041666666667
123.3125	54.0625	0.0367223825956904	0.00521829744077867	459571.922579067	-47.5283196608193	117.770833333333	56.7291666666667
123.354166666667	54.0625	0.0368566240344503	0.00504016762756347	424454.118937701	-43.6884353357383	118.5625	56.7291666666667
123.395833333333	54.0625	0.0373149332568829	0.0052500541114136	426342.585845119	-43.9195063120541	118.5625	56.7291666666667
123.4375	54.0625	0.0372926269791554	0.00517110726041973	501618.776766193	-45.1750752884407	117.5625	57.1041666666667
123.479166666667	54.0625	0.0346419368695888	0.00460680628377259	430143.078302344	-44.3750884576838	118.5625	56.7291666666667
123.520833333333	54.0625	0.0343284802714163	0.00440456631063674	432054.89527089	-44.5996396765317	118.5625	56.7291666666667
123.5625	54.0625	0.0346023523829191	0.00472853088138217	433974.28936724	-44.8220576203537	118.5625	56.7291666666667
123.604166666667	54.0625	0.0340403342090367	0.00422098483782313	479391.917216114	-50.0225519864996	117.604166666667	56.6875
123.645833333333	54.0625	0.0344216297982091	0.00457544395419541	481485.22306493	-50.1970824539011	117.604166666667	56.6875
123.6875	54.0625	0.0340663292457844	0.00387784430812859	483583.823580205	-50.3699518048939	117.604166666667	56.6875
123.729166666667	54.0625	0.0338963671105962	0.00380895172533355	485687.649380601	-50.5411774535091	117.604166666667	56.6875
123.770833333333	54.0625	0.0342462146459969	0.00402211764517158	487796.632107188	-50.7107766551399	117.604166666667	56.6875
123.8125	54.0625	0.0343080575546283	0.00416099611610939	489910.704408719	-50.8787665059236	117.604166666667	56.6875
123.854166666667	54.0625	0.0342672072427232	0.00430838001980668	492029.799927055	-51.0451639422431	117.604166666667	56.6875
123.895833333333	54.0625	0.034243616647929	0.00404184916841939	494153.853282725	-51.2099857403426	117.604166666667	56.6875
123.9375	54.0625	0.0344225566336616	0.00402225607513755	496282.800060582	-51.3732485160466	117.604166666667	56.6875
123.979166666667	54.0625	0.0336762808866084	0.00387609878641575	498416.576795637	-51.5349687245849	117.604166666667	56.6875
124.020833333333	54.0625	0.0342073406763094	0.00402656725677532	504524.603168871	-52.6118663414098	117.479166666667	56.6458333333333
124.0625	54.0625	0.0346325185738238	0.00452425482814666	508868.808780071	-52.9169546271657	117.4375	56.6458333333333
124.104166666667	54.0625	0.0331195356932048	0.00509529343025426	438642.578091939	-54.3223067113769	118.354166666667	56.2291666666667
124.145833333333	54.0625	0.0331522476806081	0.00528291465937257	454264.09081661	-56.1633714107391	118.0625	56.1875
124.1875	54.0625	0.0334483207709918	0.00548613268433922	456532.314574499	-56.3200537309106	118.0625	56.1875
124.229166666667	54.0625	0.0337700104024504	0.00491267716416623	445312.476401408	-54.835071970718	118.354166666667	56.2291666666667
124.270833333333	54.0625	0.0338814302079731	0.00488132459694926	447545.090832837	-55.0022517934749	118.354166666667	56.2291666666667
124.3125	54.0625	0.0334211755720999	0.00571729400127284	449782.245975267	-55.1676007032708	118.354166666667	56.2291666666667
124.354166666667	54.0625	0.0343990710657542	0.0045773084299812	434045.978811819	-54.6720017950456	118.645833333333	56.1875
124.395833333333	54.0625	0.0344335805520382	0.00461779875495992	526414.785606245	-54.0809750848739	117.4375	56.6458333333333
124.4375	54.0625	0.0334404772399532	0.00482526789901627	528626.181801956	-54.2203871673979	117.4375	56.6458333333333
124.479166666667	54.0625	0.0346789284444687	0.00472108187829184	530841.441050032	-54.3584940630289	117.4375	56.6458333333333
124.520833333333	54.0625	0.0342618079047381	0.00460832996528746	526567.968099546	-53.5041532353798	117.604166666667	56.6875
124.5625	54.0625	0.0345465070232912	0.00474148704127493	528763.19999387	-53.6459156976082	117.604166666667	56.6875
124.604166666667	54.0625	0.0345856196061498	0.00478911392159835	530962.414694899	-53.7863632887233	117.604166666667	56.6875
124.645833333333	54.0625	0.0345937166222776	0.00478381046136371	533165.562132511	-53.9255099363521	117.604166666667	56.6875
124.6875	54.0625	0.0350603250679576	0.00485007876813955	535372.592968689	-54.0633694159491	117.604166666667	56.6875
124.729166666667	54.0625	0.0352193772975685	0.005201752415593	537583.458586104	-54.19995535176	117.604166666667	56.6875
124.770833333333	54.0625	0.0353887724482946	0.00497104146414545	372677.791598287	-70.3981378000595	119.270833333333	55.0625
124.8125	54.0625	0.0355031031409311	0.00664691288708604	375248.757967135	-70.5041089216044	119.270833333333	55.0625
124.854166666667	54.0625	0.0376201532044052	0.00660640950899728	377821.395069934	-70.6084063731651	119.270833333333	55.0625
124.895833333333	54.0625	0.0374071650716862	0.00652118235362995	380395.668113421	-70.7110630524713	119.270833333333	55.0625
124.9375	54.0625	0.0373956658122226	0.00656046365020143	382971.54321189	-70.8121110296041	119.270833333333	55.0625
124.979166666667	54.0625	0.0374905594109266	0.00640448459385234	385548.987358318	-70.911581571861	119.270833333333	55.0625
125.020833333333	54.0625	0.0372027874071266	0.00640987669164231	388127.968396576	-71.0095051677703	119.270833333333	55.0625
125.0625	54.0625	0.0372528662942699	0.00619037820934238	628682.262139427	-58.7580644843124	116.270833333333	56.6875
125.104166666667	54.0625	0.0375979739209067	0.0061587471331073	631016.023311725	-58.852456102897	116.270833333333	56.6875
125.145833333333	54.0625	0.0376836602672507	0.00473274118027714	395873.823508401	-71.2942879628061	119.270833333333	55.0625
125.1875	54.0625	0.0377497377826255	0.00473606676231948	398458.646652913	-71.3863138787775	119.270833333333	55.0625
125.229166666667	54.0625	0.0375087204751072	0.00476950676746073	401044.857767648	-71.4769343944365	119.270833333333	55.0625
125.270833333333	54.0625	0.0376060194310868	0.00456413672020344	654476.709316535	-59.7524774349311	116.020833333333	56.6875
125.3125	54.0625	0.0378224641827309	0.00441243332487853	656834.53966276	-59.8382624166025	116.020833333333	56.6875
125.354166666667	54.0625	0.0383117080359826	0.00433670847723327	659194.413565653	-59.9233107906128	116.020833333333	56.6875
125.395833333333	54.0625	0.0377605496808246	0.00424571342655036	661556.308311553	-60.0076298072445	116.020833333333	56.6875
125.4375	54.0625	0.0372579190217976	0.00422488049532017	663920.20148764	-60.0912266316458	116.020833333333	56.6875
125.479166666667	54.0625	0.0371871227600351	0.00414377544824421	666286.070977283	-60.1741083448826	116.020833333333	56.6875
125.520833333333	54.0625	0.0357348256690114	0.00412495132042105	668653.894955478	-60.2562819449815	116.020833333333	56.6875
125.5625	54.0625	0.0350485497925971	0.00413005955935441	671023.651884318	-60.3377543479598	116.020833333333	56.6875
125.604166666667	54.0625	0.0350447085874467	0.00400181179280726	673395.320508586	-60.4185323888468	116.020833333333	56.6875
120.104166666667	54.0208333333333	0.028937785980062	0.00847812120651517	223513.656214196	-28.6669791536324	118.395833333333	55.7708333333333
120.145833333333	54.0208333333333	0.0296212931647334	0.00890136094555111	227540.461013062	-28.0816298699108	118.4375	55.8125
120.1875	54.0208333333333	0.0294994829211902	0.00895989756832411	228837.977614039	-28.6510363359777	118.4375	55.8125
120.229166666667	54.0208333333333	0.0294492278243996	0.00885702003813087	230159.172037666	-29.2137706021558	118.4375	55.8125
120.270833333333	54.0208333333333	0.0294701227529803	0.00883661967496909	231503.638431306	-29.7698293229009	118.4375	55.8125
120.3125	54.0208333333333	0.0292975493888354	0.00879423870144224	234734.964287751	-33.0855756754379	118.270833333333	55.7708333333333
120.354166666667	54.0208333333333	0.0292625533630643	0.00862053415101748	234260.775564032	-30.8619335749092	118.4375	55.8125
120.395833333333	54.0208333333333	0.0303941134104669	0.00862065478389395	238561.024251681	-32.4502377978773	118.354166666667	55.8125
120.4375	54.0208333333333	0.0297855093813029	0.00851047192723622	240036.750491829	-32.9664588603161	118.354166666667	55.8125
120.479166666667	54.0208333333333	0.0300921175121753	0.00847969436415859	309471.071045647	-40.1663931127128	117.270833333333	56.1041666666667
120.520833333333	54.0208333333333	0.0289993015108435	0.00890207436059553	298293.202606566	-31.8653604507086	117.979166666667	56.2708333333333
120.5625	54.0208333333333	0.0302417602012699	0.00822141337740908	314812.332053129	-41.2047243579242	117.229166666667	56.1041666666667
120.604166666667	54.0208333333333	0.0308135861286244	0.00658502743012795	274128.415377221	-27.5474903915319	118.5625	56.1875
120.645833333333	54.0208333333333	0.0322602394030174	0.00623256133431215	302530.144713718	-38.7228969584105	117.604166666667	56.1041666666667
120.6875	54.0208333333333	0.0328329812254429	0.0058267647081432	304245.3401382	-39.0902201558831	117.604166666667	56.1041666666667
120.729166666667	54.0208333333333	0.0327209648112155	0.00601120619535594	305974.044624983	-39.4532172699479	117.604166666667	56.1041666666667
120.770833333333	54.0208333333333	0.0335720973916472	0.00584681804790535	293868.558296523	-39.5340474372117	117.770833333333	56.0208333333333
120.8125	54.0208333333333	0.0323890373578395	0.00586850352317289	309471.071045649	-40.1663931127132	117.604166666667	56.1041666666667
120.854166666667	54.0208333333333	0.0293236718475621	0.00795117279897745	252549.714627777	-36.8632156162887	118.4375	55.8125
120.895833333333	54.0208333333333	0.0281995908578455	0.00758711174042753	257484.378339138	-39.7761290193131	118.270833333333	55.7708333333333
120.9375	54.0208333333333	0.0309302419820231	0.0062254999317979	284847.591061382	-31.1794284372485	118.5625	56.1875
120.979166666667	54.0208333333333	0.0309766484716321	0.00643165843759697	297413.411775112	-33.190739426051	118.354166666667	56.2291666666667
121.020833333333	54.0208333333333	0.0310018489629571	0.00640924878940339	298916.476716687	-33.5948558623034	118.354166666667	56.2291666666667
121.0625	54.0208333333333	0.0305529700759007	0.00712875666221491	306491.841139624	-32.5801588572591	118.395833333333	56.3125
121.104166666667	54.0208333333333	0.0308338321925367	0.00633333099706518	390680.707511063	-36.8612642759748	117.270833333333	56.7708333333333
121.145833333333	54.0208333333333	0.0326338133246792	0.00593258703575124	392324.390696453	-37.1463226835427	117.270833333333	56.7708333333333
121.1875	54.0208333333333	0.0326190096966683	0.00526125900683613	305085.940278634	-35.1691660639649	118.354166666667	56.2291666666667
121.229166666667	54.0208333333333	0.0334618433458212	0.00516769077650372	308779.837279841	-34.644957812032	118.395833333333	56.2708333333333
121.270833333333	54.0208333333333	0.033314177235604	0.00545343392461817	310339.827548244	-35.0258017371406	118.395833333333	56.2708333333333
121.3125	54.0208333333333	0.0341242100414717	0.00510005974735215	311914.604906262	-35.4026468826445	118.395833333333	56.2708333333333
121.354166666667	54.0208333333333	0.0324974492906832	0.00548104211049702	311495.609728224	-36.6771326424197	118.354166666667	56.2291666666667
121.395833333333	54.0208333333333	0.0326250485801683	0.00534448776814246	313133.838652312	-37.0439519699368	118.354166666667	56.2291666666667
121.4375	54.0208333333333	0.0323709796271521	0.00511211148094494	314785.94669396	-37.4067589814961	118.354166666667	56.2291666666667
121.479166666667	54.0208333333333	0.0324341526894245	0.00529056279542912	383850.70088442	-36.7230921305706	117.729166666667	56.7291666666667
121.520833333333	54.0208333333333	0.0331953575191109	0.00548637152126868	385489.239277456	-37.0144022569718	117.729166666667	56.7291666666667
121.5625	54.0208333333333	0.0340820526753198	0.00544952469229697	392208.160543737	-40.1709998155193	117.4375	56.6458333333333
121.604166666667	54.0208333333333	0.0333127463629219	0.00561757799631957	390393.994832745	-38.8854881515046	117.604166666667	56.6875
121.645833333333	54.0208333333333	0.0335235308984374	0.00534338622655045	393974.731628617	-40.4404576776704	117.479166666667	56.6458333333333
121.6875	54.0208333333333	0.0344596688765799	0.00604681010799178	393843.240458111	-39.4360955725813	117.604166666667	56.6875
121.729166666667	54.0208333333333	0.0341021948248997	0.00620689254211408	401543.581821331	-42.4776938146197	117.3125	56.6041666666667
121.770833333333	54.0208333333333	0.0349911222386671	0.00636853042387401	393844.689799368	-38.4319901072016	117.770833333333	56.7291666666667
121.8125	54.0208333333333	0.0345661724831421	0.0064310597336001	395547.364823376	-38.7078318165367	117.770833333333	56.7291666666667
121.854166666667	54.0208333333333	0.0353503483914521	0.00629136296309556	397260.252832888	-38.9811550367462	117.770833333333	56.7291666666667
121.895833333333	54.0208333333333	0.0350420478174279	0.00627248635132725	398983.221680537	-39.2519774306458	117.770833333333	56.7291666666667
121.9375	54.0208333333333	0.0355542087446477	0.00640690697700565	400716.140717996	-39.520316862321	117.770833333333	56.7291666666667
121.979166666667	54.0208333333333	0.035098245849022	0.00607569025311502	427025.851313659	-35.873316725164	117.854166666667	57.0625
122.020833333333	54.0208333333333	0.0345256143356857	0.00549784972836012	428631.235216222	-36.1350274943302	117.854166666667	57.0625
122.0625	54.0208333333333	0.0347327770126292	0.00569692256709068	430246.653527932	-36.394651038664	117.854166666667	57.0625
122.104166666667	54.0208333333333	0.0348222251507946	0.00624149608153375	431871.993069143	-36.6521979905606	117.854166666667	57.0625
122.145833333333	54.0208333333333	0.0353131283974857	0.00620418541781395	433507.141665464	-36.907679204349	117.854166666667	57.0625
122.1875	54.0208333333333	0.0344571044418798	0.00572975493822871	435151.988154408	-37.1611057449207	117.854166666667	57.0625
122.229166666667	54.0208333333333	0.0350154037916342	0.00625219333669262	436806.422391279	-37.4124888766297	117.854166666667	57.0625
122.270833333333	54.0208333333333	0.0352471171403138	0.00618672962969015	414922.516204995	-41.5798435002517	117.770833333333	56.7291666666667
122.3125	54.0208333333333	0.0343313462599988	0.005544686327546	440143.618649085	-37.9091709034596	117.854166666667	57.0625
122.354166666667	54.0208333333333	0.0344087159534221	0.00534548592676912	441826.165512202	-38.1544932284443	117.854166666667	57.0625
122.395833333333	54.0208333333333	0.0341001539863005	0.00550314343355081	443517.869814386	-38.3978189839679	117.854166666667	57.0625
122.4375	54.0208333333333	0.0344780285802407	0.00559273390448738	445218.626562836	-38.6391602745551	117.854166666667	57.0625
122.479166666667	54.0208333333333	0.0341184123723786	0.00545626804945261	446928.331803016	-38.8785293432004	117.854166666667	57.0625
122.520833333333	54.0208333333333	0.0341611050463777	0.00532584596179756	448646.882619835	-39.115938562128	117.854166666667	57.0625
122.5625	54.0208333333333	0.0344043130579089	0.00540696606440041	450374.177138236	-39.3514004238087	117.854166666667	57.0625
122.604166666667	54.0208333333333	0.0340439891341655	0.00533378693260826	452110.114523257	-39.5849275322357	117.854166666667	57.0625
122.645833333333	54.0208333333333	0.0348206975776799	0.00554624922660822	453854.594979558	-39.8165325944549	117.854166666667	57.0625
122.6875	54.0208333333333	0.0345475630078727	0.00507039726719719	455607.519750426	-40.0462284123423	117.854166666667	57.0625
122.729166666667	54.0208333333333	0.0339449068800779	0.00503471225384128	457368.791116314	-40.274027874633	117.854166666667	57.0625
122.770833333333	54.0208333333333	0.0345092080261337	0.00529348479426397	459138.312392924	-40.499943949194	117.854166666667	57.0625
122.8125	54.0208333333333	0.0351805712890997	0.00698714825111748	509856.506684114	-51.7559904152588	116.270833333333	56.6875
122.854166666667	54.0208333333333	0.0368447098825426	0.00734339902522625	512003.641534276	-51.911115222588	116.270833333333	56.6875
122.895833333333	54.0208333333333	0.0362547413008506	0.00697715226141996	514155.316387479	-52.0648000864697	116.270833333333	56.6875
122.9375	54.0208333333333	0.0342959561404448	0.00502294024044324	466296.999009244	-41.3850360843905	117.854166666667	57.0625
122.979166666667	54.0208333333333	0.0341193543403301	0.0065938053465975	518472.05682834	-52.367909889818	116.270833333333	56.6875
123.020833333333	54.0208333333333	0.0337529727496614	0.00501555337255587	469923.403612501	-41.8166235878989	117.854166666667	57.0625
123.0625	54.0208333333333	0.0340278209642041	0.00503508028463218	471748.053463234	-42.029724182335	117.854166666667	57.0625
123.104166666667	54.0208333333333	0.0343757122061323	0.00518912475266421	473580.216650461	-42.2410471311084	117.854166666667	57.0625
123.145833333333	54.0208333333333	0.034230674739256	0.00524515824052109	418564.918782142	-42.0711915500508	118.5625	56.7291666666667
123.1875	54.0208333333333	0.0341948124263542	0.00532929315513788	420399.094442607	-42.3134398863476	118.5625	56.7291666666667
123.229166666667	54.0208333333333	0.0348286506571386	0.00517145892953849	422241.768700417	-42.5534299725376	118.5625	56.7291666666667
123.270833333333	54.0208333333333	0.0345619880269951	0.00486542300626112	480982.267241416	-43.0688300708103	117.854166666667	57.0625
123.3125	54.0208333333333	0.0344315085643368	0.00467707577454939	482850.704111589	-43.2714655642167	117.854166666667	57.0625
123.354166666667	54.0208333333333	0.0352147680880635	0.00479434523012455	427819.675852121	-43.2600427972822	118.5625	56.7291666666667
123.395833333333	54.0208333333333	0.0366330242239921	0.00521897402618249	502977.550292192	-44.6160739999902	117.5625	57.1041666666667
123.4375	54.0208333333333	0.0371474208759573	0.00492515229227812	470577.928585945	-44.9466072116392	117.979166666667	56.8958333333333
123.479166666667	54.0208333333333	0.0338699621161271	0.00404049912108126	476170.168055391	-49.0653250514858	117.604166666667	56.6875
123.520833333333	54.0208333333333	0.034216779850909	0.00390334202366625	478236.107558674	-49.2456538408187	117.604166666667	56.6875
123.5625	54.0208333333333	0.0344590330684571	0.00394674388073045	480307.631718447	-49.4242820126573	117.604166666667	56.6875
123.604166666667	54.0208333333333	0.0340971338717647	0.00384763848584734	482384.66784909	-49.6012269701376	117.604166666667	56.6875
123.645833333333	54.0208333333333	0.0343776978590266	0.00388550191862664	484467.144316519	-49.776505972114	117.604166666667	56.6875
123.6875	54.0208333333333	0.0340627794650944	0.00406251762702721	486554.99052378	-49.9501361319305	117.604166666667	56.6875
123.729166666667	54.0208333333333	0.0341588206309954	0.00396286808235622	488648.136896771	-50.1221344163311	117.604166666667	56.6875
123.770833333333	54.0208333333333	0.0342671088774054	0.00398531456340783	490746.514870057	-50.2925176445011	117.604166666667	56.6875
123.8125	54.0208333333333	0.0346180425515525	0.00407044559977603	492850.05687276	-50.4613024872328	117.604166666667	56.6875
123.854166666667	54.0208333333333	0.0343723357607551	0.00412077552976995	494958.696314581	-50.6285054662119	117.604166666667	56.6875
123.895833333333	54.0208333333333	0.0345320566158628	0.0044525537938397	497072.367571934	-50.7941429534191	117.604166666667	56.6875
123.9375	54.0208333333333	0.0343397037041961	0.00418134342505917	499191.00597417	-50.958231170639	117.604166666667	56.6875
123.979166666667	54.0208333333333	0.0344444476512657	0.00403569776611037	501314.547789948	-51.1207861890746	117.604166666667	56.6875
124.020833333333	54.0208333333333	0.0343788126485822	0.00433378576791952	503442.930213725	-51.2818239290615	117.604166666667	56.6875
124.0625	54.0208333333333	0.0339747847702662	0.00418064334336508	505576.091352349	-51.4413601598751	117.604166666667	56.6875
124.104166666667	54.0208333333333	0.0344638493092103	0.00393769987317713	507713.970211809	-51.5994104996288	117.604166666667	56.6875
124.145833333333	54.0208333333333	0.0343340207278519	0.00400035363885885	509856.506684114	-51.7559904152588	117.604166666667	56.6875
124.1875	54.0208333333333	0.0338974800189404	0.00408076960002011	512003.641534278	-51.9111152225882	117.604166666667	56.6875
124.229166666667	54.0208333333333	0.0338486106324275	0.00404993347533203	514155.316387479	-52.0648000864697	117.604166666667	56.6875
124.270833333333	54.0208333333333	0.034122991567612	0.00409630286933133	516311.473716342	-52.2170600210029	117.604166666667	56.6875
124.3125	54.0208333333333	0.0340973479760045	0.00426067581630564	518472.056828343	-52.3679098898182	117.604166666667	56.6875
124.354166666667	54.0208333333333	0.0338491514420232	0.00470094388788318	526950.516997412	-53.5335088276816	117.4375	56.6458333333333
124.395833333333	54.0208333333333	0.0334387016832885	0.00529130917387441	545054.443350005	-52.959031533307	117.270833333333	56.7708333333333
124.4375	54.0208333333333	0.0328783196427045	0.00576600707041211	547236.293271079	-53.097202938471	117.270833333333	56.7708333333333
124.479166666667	54.0208333333333	0.0323748174328769	0.00613214825051806	528129.775122614	-51.2341325731211	117.729166666667	56.8125
124.520833333333	54.0208333333333	0.0336459191707246	0.00580683028828454	551611.756102532	-53.369854960765	117.270833333333	56.7708333333333
124.5625	54.0208333333333	0.033839412587093	0.00513115594799995	537981.135094619	-54.2290243361949	117.4375	56.6458333333333
124.604166666667	54.0208333333333	0.034248656250542	0.00494465279498111	540198.811726201	-54.3642920943468	117.4375	56.6458333333333
124.645833333333	54.0208333333333	0.0341166835857273	0.00473186853964574	535909.512602318	-53.5256807893068	117.604166666667	56.6875
124.6875	54.0208333333333	0.0342416339725409	0.00481009116381874	538107.508309254	-53.6644843233334	117.604166666667	56.6875
124.729166666667	54.0208333333333	0.0344426233022769	0.00487524802476447	540309.406126899	-53.8020182579418	117.604166666667	56.6875
124.770833333333	54.0208333333333	0.035042369547792	0.00501799770462151	374259.143815416	-69.7300334879669	119.270833333333	55.0625
124.8125	54.0208333333333	0.0354155435566155	0.00488673891619182	376821.886528985	-69.8401230638196	119.270833333333	55.0625
124.854166666667	54.0208333333333	0.0362286531062631	0.00493990420787018	379386.42357561	-69.9484955806212	119.270833333333	55.0625
124.895833333333	54.0208333333333	0.0361223212321517	0.00490379486138356	381952.717920081	-70.0551844538886	119.270833333333	55.0625
124.9375	54.0208333333333	0.0377112282198378	0.00470833577654861	384520.733484788	-70.1602222694852	119.270833333333	55.0625
124.979166666667	54.0208333333333	0.0374384881242568	0.00631382664379916	631537.103778527	-58.8790805490926	116.145833333333	56.6458333333333
125.020833333333	54.0208333333333	0.0375856187245697	0.00626522704275847	628775.244348617	-58.3030452599182	116.270833333333	56.6875
125.0625	54.0208333333333	0.0378280017272275	0.00475227816670589	392234.76046351	-70.4657432927637	119.270833333333	55.0625
125.104166666667	54.0208333333333	0.037763069557341	0.00478263601328011	394809.318253782	-70.5644869835672	119.270833333333	55.0625
125.145833333333	54.0208333333333	0.0379830124110016	0.00477822965601865	397385.430223626	-70.6617309305002	119.270833333333	55.0625
125.1875	54.0208333333333	0.0380201311156737	0.00481996115193008	399963.065445397	-70.7575032282734	119.270833333333	55.0625
125.229166666667	54.0208333333333	0.0380620067999948	0.00480036862455222	402542.193759741	-70.8518312972286	119.270833333333	55.0625
125.270833333333	54.0208333333333	0.0376983396318743	0.00557437185704252	647957.71733227	-59.5168450696848	116.145833333333	56.6458333333333
125.3125	54.0208333333333	0.0379287697186413	0.00447319009505998	659176.891713427	-59.4909567096834	116.020833333333	56.6875
125.354166666667	54.0208333333333	0.0384888020567973	0.00549761059695587	661530.788269278	-59.5769516002009	116.020833333333	56.6875
125.395833333333	54.0208333333333	0.0379729119758367	0.00530571898367913	663886.751586012	-59.6622148493252	116.020833333333	56.6875
125.4375	54.0208333333333	0.0380056746307825	0.00521721621698887	666244.75889541	-59.7467535822384	116.020833333333	56.6875
125.479166666667	54.0208333333333	0.0379018707235563	0.00417560171384248	668604.787727809	-59.8305748416011	116.020833333333	56.6875
125.520833333333	54.0208333333333	0.0373173843849589	0.00417442743988292	670966.815907542	-59.9136855885524	116.020833333333	56.6875
125.5625	54.0208333333333	0.0370028542787588	0.00396086552937179	673330.821548438	-59.9960927036981	116.020833333333	56.6875
125.604166666667	54.0208333333333	0.0371668497168676	0.00386669205350407	675696.783049404	-60.0778029880915	116.020833333333	56.6875
125.645833333333	54.0208333333333	0.0369936225803793	0.00370195601816927	678064.679090098	-60.1588231642035	116.020833333333	56.6875
125.6875	54.0208333333333	0.0358842283245116	0.00414073622654547	680434.488626638	-60.2391598768821	116.020833333333	56.6875
125.729166666667	54.0208333333333	0.0351288145083174	0.00413279620494508	682806.190887411	-60.3188196943036	116.020833333333	56.6875
125.770833333333	54.0208333333333	0.0351658090557941	0.00418829228972786	685179.765368946	-60.397809108913	116.020833333333	56.6875
120.104166666667	53.9791666666667	0.0284755546035097	0.00816053355928969	231564.14726	-29.7962668498576	118.270833333333	55.7708333333333
120.145833333333	53.9791666666667	0.0292751852767072	0.00870217806718303	231642.491550912	-27.5418711084574	118.4375	55.8125
120.1875	53.9791666666667	0.0295296549499908	0.0087560111385415	232918.437843711	-28.1042647204986	118.4375	55.8125
120.229166666667	53.9791666666667	0.0285677740342969	0.0081369293250191	235740.630444042	-31.4252613827022	118.270833333333	55.7708333333333
120.270833333333	53.9791666666667	0.0285542128802018	0.00812033491116523	237176.721422123	-31.9549380499036	118.270833333333	55.7708333333333
120.3125	53.9791666666667	0.0292474582868617	0.00854792683320898	236885.929599329	-29.7531920727958	118.4375	55.8125
120.354166666667	53.9791666666667	0.0302326528331745	0.00866311318922759	241054.77546563	-31.3447267232319	118.354166666667	55.8125
120.395833333333	53.9791666666667	0.0295227824377336	0.008597121117422	242487.353382803	-31.862525641942	118.354166666667	55.8125
120.4375	53.9791666666667	0.0294171611531319	0.008389720861143	241054.77546563	-31.3447267232319	118.4375	55.8125
120.479166666667	53.9791666666667	0.0294528641450532	0.00835328751991586	314779.020795122	-39.9686627293071	117.229166666667	56.1041666666667
120.520833333333	53.9791666666667	0.0294961900315499	0.00841843615167104	314779.020795122	-39.9686627293071	117.270833333333	56.1041666666667
120.5625	53.9791666666667	0.0290360550571719	0.00818648838132912	245414.701546905	-32.8791654121075	118.4375	55.8125
120.604166666667	53.9791666666667	0.0285772617661949	0.00797277194538331	249400.439626532	-35.9563505108856	118.270833333333	55.7708333333333
120.645833333333	53.9791666666667	0.0317850808239543	0.00665746429062214	278248.598462237	-27.1060980062127	118.604166666667	56.1875
120.6875	53.9791666666667	0.0334009335264343	0.00626373807853561	307858.794618432	-38.5463876429531	117.604166666667	56.1041666666667
120.729166666667	53.9791666666667	0.0330744560259718	0.00605003011438476	224892.5396242	-29.2698689400723	118.979166666667	55.7291666666667
120.770833333333	53.9791666666667	0.033432844549768	0.00561519667654664	311292.638437787	-39.2658077850145	117.604166666667	56.1041666666667
120.8125	53.9791666666667	0.0317109010781002	0.0059577802825619	283386.760858125	-28.9395967729973	118.604166666667	56.1875
120.854166666667	53.9791666666667	0.0286103971890189	0.00717386033780816	235740.630444042	-31.4252613827022	118.895833333333	55.7708333333333
120.895833333333	53.9791666666667	0.028152015716058	0.00749325010574438	261065.542955929	-39.1252715837588	118.270833333333	55.7708333333333
120.9375	53.9791666666667	0.0319496488615041	0.00585904172737923	318316.210522351	-40.6552574644497	117.604166666667	56.1041666666667
120.979166666667	53.9791666666667	0.0315779301741896	0.00604124292434747	288825.357018574	-30.7034356920749	118.604166666667	56.1875
121.020833333333	53.9791666666667	0.0341108033628549	0.00561424092110529	288825.357018574	-30.7034356920749	118.645833333333	56.1875
121.0625	53.9791666666667	0.0326088471885024	0.00586359945544594	291652.092463328	-31.5592814120895	118.604166666667	56.1875
121.104166666667	53.9791666666667	0.0331622946426208	0.00559326959745087	325536.343966108	-41.9809208764142	117.604166666667	56.1041666666667
121.145833333333	53.9791666666667	0.0330454726814358	0.00588256897618967	394014.740143569	-38.4626529328807	117.145833333333	56.6875
121.1875	53.9791666666667	0.0333121696035155	0.0054253994976904	311078.829944576	-33.779592679372	118.395833333333	56.2708333333333
121.229166666667	53.9791666666667	0.0338066927047317	0.0058069935251511	312606.345660322	-34.1621047270229	118.395833333333	56.2708333333333
121.270833333333	53.9791666666667	0.0337110968778321	0.00510629753338991	314148.885654617	-34.5407121484008	118.395833333333	56.2708333333333
121.3125	53.9791666666667	0.0326384142355423	0.00560659563112681	313620.852917319	-35.8049929488325	118.354166666667	56.2291666666667
121.354166666667	53.9791666666667	0.0323285062505497	0.00531559590275462	315227.279416196	-36.1740291819683	118.354166666667	56.2291666666667
121.395833333333	53.9791666666667	0.0326362715753251	0.00563702558622328	406032.7315749	-38.3945442815922	117.270833333333	56.7708333333333
121.4375	53.9791666666667	0.0311967499455156	0.00628707433623977	407735.545876156	-38.661581940355	117.270833333333	56.7708333333333
121.479166666667	53.9791666666667	0.0331372301003031	0.00545006388437414	387577.894152526	-36.3136352044402	117.729166666667	56.7291666666667
121.520833333333	53.9791666666667	0.033990940883959	0.00577158172332086	392288.033720794	-39.1928509246331	117.479166666667	56.6458333333333
121.5625	53.9791666666667	0.0341090655789757	0.00573047407081288	392319.574130519	-38.1842118542433	117.604166666667	56.6875
121.604166666667	53.9791666666667	0.0343541537185458	0.00577167700305575	394014.740143569	-38.4626529328807	117.604166666667	56.6875
121.645833333333	53.9791666666667	0.0335302265731547	0.00532352638079829	397515.769576026	-40.0074085329895	117.479166666667	56.6458333333333
121.6875	53.9791666666667	0.0343881735374891	0.00600777794447202	399278.091285146	-40.2738659348307	117.479166666667	56.6458333333333
121.729166666667	53.9791666666667	0.0345399704788831	0.00632687458825279	395809.613681132	-37.7394004965141	117.770833333333	56.7291666666667
121.770833333333	53.9791666666667	0.0344936240265882	0.00628416436778103	397488.06281413	-38.0169857247896	117.770833333333	56.7291666666667
121.8125	53.9791666666667	0.0345420773245391	0.00582748164113862	400984.980350035	-37.5790527443963	117.8125	56.7708333333333
121.854166666667	53.9791666666667	0.0345161503942426	0.00614175988638213	410507.325332439	-42.7838089454017	117.3125	56.6041666666667
121.895833333333	53.9791666666667	0.0369874483012264	0.00627008425681625	402585.208399802	-38.8348933230635	117.770833333333	56.7291666666667
121.9375	53.9791666666667	0.0377563072239284	0.00686283563943237	381193.46510116	-35.1267150221649	118.354166666667	56.7291666666667
121.979166666667	53.9791666666667	0.037638047411661	0.00675112105730021	406033.502999413	-39.3679580789597	117.770833333333	56.7291666666667
122.020833333333	53.9791666666667	0.0355404275234715	0.00630970282532672	432385.421369445	-35.773179680711	117.854166666667	57.0625
122.0625	53.9791666666667	0.0345379503617058	0.00611861539340669	433988.484007057	-36.0319103143764	117.854166666667	57.0625
122.104166666667	53.9791666666667	0.0347318846816708	0.00637840117717025	411278.70383424	-40.1495864757745	117.770833333333	56.7291666666667
122.145833333333	53.9791666666667	0.0356054991293168	0.00646293904331473	413046.011929789	-40.4054074615561	117.770833333333	56.7291666666667
122.1875	53.9791666666667	0.0347545297540285	0.00590842606912135	438856.892027058	-36.7959240554901	117.854166666667	57.0625
122.229166666667	53.9791666666667	0.0343851284504659	0.00598522250622845	420612.558214702	-42.3446639267898	117.604166666667	56.6875
122.270833333333	53.9791666666667	0.0352317376029164	0.00636033203495303	418402.973760128	-41.1589536677529	117.770833333333	56.7291666666667
122.3125	53.9791666666667	0.0344081184879077	0.00588873843651572	443811.837518988	-37.5418902784709	117.854166666667	57.0625
122.354166666667	53.9791666666667	0.0343654082455838	0.00550880809905228	445482.216195107	-37.7865857561888	117.854166666667	57.0625
122.395833333333	53.9791666666667	0.0348272277183438	0.00604423757010914	447161.784542022	-38.0293199338123	117.854166666667	57.0625
122.4375	53.9791666666667	0.0343949405582983	0.0057226249335042	448850.438797113	-38.2701042462522	117.854166666667	57.0625
122.479166666667	53.9791666666667	0.0343507900121704	0.00569845951231825	450548.076193949	-38.5089502726806	117.854166666667	57.0625
122.520833333333	53.9791666666667	0.0340957506454727	0.0052006867709847	452254.594964222	-38.7458697275267	117.854166666667	57.0625
122.5625	53.9791666666667	0.034233461190463	0.00514722997849342	453969.894339104	-38.9808744517133	117.854166666667	57.0625
122.604166666667	53.9791666666667	0.0340666400886497	0.00525744363859778	455693.874550061	-39.2139764041363	117.854166666667	57.0625
122.645833333333	53.9791666666667	0.0346521160368659	0.00576487410850341	457426.436829151	-39.4451876533822	117.854166666667	57.0625
122.6875	53.9791666666667	0.0346985101841501	0.00555729890892074	459167.483408797	-39.6745203696794	117.854166666667	57.0625
122.729166666667	53.9791666666667	0.0347071801551058	0.00564740785515155	460916.917521088	-39.9019868170848	117.854166666667	57.0625
122.770833333333	53.9791666666667	0.034424230169866	0.00558828768945062	462674.643396625	-40.1275993459018	117.854166666667	57.0625
122.8125	53.9791666666667	0.0343806436707166	0.00545948606388742	464440.566262896	-40.351370385322	117.854166666667	57.0625
122.854166666667	53.9791666666667	0.0350274957564631	0.00545306762034743	466214.592342257	-40.5733124362953	117.854166666667	57.0625
122.895833333333	53.9791666666667	0.0344094434748796	0.00510448180818252	467996.628849495	-40.7934380646203	117.854166666667	57.0625
122.9375	53.9791666666667	0.0344236609936228	0.0051375950923246	469786.583988991	-41.01175989425	117.854166666667	57.0625
122.979166666667	53.9791666666667	0.0341498168323255	0.00480232511453486	471584.366951533	-41.2282906008147	117.854166666667	57.0625
123.020833333333	53.9791666666667	0.03410531652512	0.00490137816851426	473389.887910783	-41.4430429053557	117.854166666667	57.0625
123.0625	53.9791666666667	0.0336964423615539	0.00515393644196436	475203.058019375	-41.6560295682633	117.854166666667	57.0625
123.104166666667	53.9791666666667	0.0339151835283813	0.00531099866222797	477023.789404732	-41.8672633834206	117.854166666667	57.0625
123.145833333333	53.9791666666667	0.0340211987728271	0.00500304841372869	466216.73631447	-48.1684271197906	117.479166666667	56.6458333333333
123.1875	53.9791666666667	0.0344092339164511	0.00503811642462041	465001.953235861	-47.3316343483759	117.604166666667	56.6875
123.229166666667	53.9791666666667	0.034320844199242	0.00473397866648676	482530.487021033	-42.4905760661839	117.854166666667	57.0625
123.270833333333	53.9791666666667	0.0346427387138166	0.00478828371458931	484380.60412013	-42.6949269051109	117.854166666667	57.0625
123.3125	53.9791666666667	0.0364691030453347	0.00524842993134826	468149.415904953	-43.9389272802052	117.979166666667	56.8958333333333
123.354166666667	53.9791666666667	0.0368035153159891	0.0050409686446397	504384.997483322	-44.0599991841563	117.5625	57.1041666666667
123.395833333333	53.9791666666667	0.0349237353834481	0.00447015491256274	489973.44605551	-43.2978995476871	117.854166666667	57.0625
123.4375	53.9791666666667	0.0344382886566259	0.00421513279856589	471748.881472599	-45.8085444963818	117.895833333333	56.8125
123.479166666667	53.9791666666667	0.0342446684523688	0.00417945377675735	473712.243004017	-46.0049703410275	117.895833333333	56.8125
123.520833333333	53.9791666666667	0.0343895730098629	0.00411724909610609	481276.481945834	-48.8281975012814	117.604166666667	56.6875
123.5625	53.9791666666667	0.0342336705354177	0.00408569524872942	483337.052357913	-49.0074973798005	117.604166666667	56.6875
123.604166666667	53.9791666666667	0.0336220882398754	0.00402105002832866	485403.208204349	-49.1851276496474	117.604166666667	56.6875
123.645833333333	53.9791666666667	0.0344234478050205	0.00408504840327547	487474.877727607	-49.3611051035798	117.604166666667	56.6875
123.6875	53.9791666666667	0.0343984500863135	0.00404423562804097	489551.99019175	-49.535446399955	117.604166666667	56.6875
123.729166666667	53.9791666666667	0.0345796122342324	0.00441113480775904	491634.475868805	-49.7081680614385	117.604166666667	56.6875
123.770833333333	53.9791666666667	0.0343035225107697	0.00422725032530489	493722.26602521	-49.8792864738442	117.604166666667	56.6875
123.8125	53.9791666666667	0.0345107962097326	0.00441956277608478	495815.292908314	-50.0488178850988	117.604166666667	56.6875
123.854166666667	53.9791666666667	0.0355899549506628	0.00490142310843088	497913.489732992	-50.2167784043301	117.604166666667	56.6875
123.895833333333	53.9791666666667	0.0371285543977803	0.00495445340525607	494326.873175122	-49.2685570620516	117.770833333333	56.7291666666667
123.9375	53.9791666666667	0.0371726403505291	0.00451109792426789	496401.073298453	-49.4404021836953	117.770833333333	56.7291666666667
123.979166666667	53.9791666666667	0.0356336776089194	0.00456471749557457	498480.580337206	-49.6106729418536	117.770833333333	56.7291666666667
124.020833333333	53.9791666666667	0.0343589428126379	0.00425314599030097	506356.673866485	-50.8732288440199	117.604166666667	56.6875
124.0625	53.9791666666667	0.034241802951347	0.00419771314164614	508479.751560302	-51.0335716323302	117.604166666667	56.6875
124.104166666667	53.9791666666667	0.0346257168629925	0.00524737013583238	580903.324421493	-55.5801364383415	116.270833333333	56.6875
124.145833333333	53.9791666666667	0.0341904980216135	0.00432790697291737	512740.213002582	-51.3498407623818	117.604166666667	56.6875
124.1875	53.9791666666667	0.0342696395581868	0.00438449800600416	514877.476857051	-51.5057972039222	117.604166666667	56.6875
124.229166666667	53.9791666666667	0.0345027120410689	0.00421012144912144	517019.350965483	-51.6603213923923	117.604166666667	56.6875
124.270833333333	53.9791666666667	0.0341691468784876	0.00395863016808457	519165.777504014	-51.8134280217883	117.604166666667	56.6875
124.3125	53.9791666666667	0.0340834303875052	0.00406351651551857	521316.699475999	-51.9651316438643	117.604166666667	56.6875
124.354166666667	53.9791666666667	0.0339097683484086	0.00411755590905212	523472.060699999	-52.1154466683081	117.604166666667	56.6875
124.395833333333	53.9791666666667	0.0342948861966379	0.00436535939991456	531909.07018585	-53.2736529368567	117.4375	56.6458333333333
124.4375	53.9791666666667	0.0339609202556124	0.00483270360860619	534102.140155136	-53.4149807600736	117.4375	56.6458333333333
124.479166666667	53.9791666666667	0.033615392099535	0.00526616501793715	525967.914905077	-51.6878770750807	117.729166666667	56.7291666666667
124.520833333333	53.9791666666667	0.0344096405216095	0.00493701520537848	538500.231825137	-53.6937594279595	117.4375	56.6458333333333
124.5625	53.9791666666667	0.0345300767685318	0.00500219276813107	540705.154746063	-53.8312372259571	117.4375	56.6458333333333
124.604166666667	53.9791666666667	0.0340952220873317	0.00662188791916721	603848.535682207	-57.2150949376032	116.3125	56.6458333333333
124.645833333333	53.9791666666667	0.034274269460261	0.005310050411655	538679.334836847	-53.1299518241516	117.604166666667	56.6875
124.6875	53.9791666666667	0.0347668598946168	0.00548500392658359	540868.281501894	-53.2696598747488	117.604166666667	56.6875
124.729166666667	53.9791666666667	0.0350414967164102	0.00543983122640505	373338.712399453	-68.9517506544765	119.270833333333	55.0625
124.770833333333	53.9791666666667	0.0348993004077176	0.006520270051315	379757.204766446	-83.4560821667911	118.979166666667	54.2291666666667
124.8125	53.9791666666667	0.0348842050147155	0.00665936901810621	624640.136112306	-58.1351816553452	116.145833333333	56.6458333333333
124.854166666667	53.9791666666667	0.0355682731882787	0.00657991051675879	381001.409570846	-69.2941007574142	119.270833333333	55.0625
124.895833333333	53.9791666666667	0.0359827964887706	0.00656116315546393	383559.456059128	-69.4047238652438	119.270833333333	55.0625
124.9375	53.9791666666667	0.0373206639315723	0.00638621527269053	386119.344971433	-69.5136559225739	119.270833333333	55.0625
124.979166666667	53.9791666666667	0.036282989420507	0.00489541175162014	388681.039014229	-69.6209291547806	119.270833333333	55.0625
125.020833333333	53.9791666666667	0.0362277554266181	0.00498554006154425	391244.501838856	-69.7265750053153	119.270833333333	55.0625
125.0625	53.9791666666667	0.0362931135276513	0.00495345069170844	560741.681882095	-54.4716292105596	117.604166666667	56.6875
125.104166666667	53.9791666666667	0.0376281069315251	0.00506376577520153	562968.203413598	-54.5992541110909	117.604166666667	56.6875
125.145833333333	53.9791666666667	0.0382059210227896	0.00486414035048602	398945.153086348	-70.0340514399226	119.270833333333	55.0625
125.1875	53.9791666666667	0.0386352994025825	0.00578873993292575	662675.951107479	-60.0593229857162	115.8125	56.6041666666667
125.229166666667	53.9791666666667	0.0382057748939626	0.00578347995791399	647976.397042583	-59.0762272855069	116.145833333333	56.6458333333333
125.270833333333	53.9791666666667	0.0382025713775775	0.0047364615034136	659197.621628141	-59.0584694371454	116.020833333333	56.6875
125.3125	53.9791666666667	0.038632043062867	0.004706356483168	661543.360986957	-59.1461299609409	116.020833333333	56.6875
125.354166666667	53.9791666666667	0.0385544652047705	0.00545447597398339	663891.236246909	-59.2330496381413	116.020833333333	56.6875
125.395833333333	53.9791666666667	0.0384779699856918	0.00416723205417441	666241.223987291	-59.3192356329952	116.020833333333	56.6875
125.4375	53.9791666666667	0.0382178320397753	0.00392345447416989	668593.301092741	-59.404695027851	116.020833333333	56.6875
125.479166666667	53.9791666666667	0.0376653639133089	0.00392590383955786	670947.444748632	-59.4894348241224	116.020833333333	56.6875
125.520833333333	53.9791666666667	0.0370982897602882	0.00389544592114088	673303.63243652	-59.5734619432451	116.020833333333	56.6875
125.5625	53.9791666666667	0.0371044363871346	0.00394520447668635	675661.841929661	-59.6567832276249	116.020833333333	56.6875
125.604166666667	53.9791666666667	0.0373680235449639	0.00382586968126174	678022.051288616	-59.7394054415771	116.020833333333	56.6875
125.645833333333	53.9791666666667	0.0376325802973367	0.00385759745413644	680384.238856926	-59.8213352722576	116.020833333333	56.6875
125.6875	53.9791666666667	0.0380376001391553	0.00368016740733466	682748.383256837	-59.9025793305841	116.020833333333	56.6875
125.729166666667	53.9791666666667	0.0380031730341916	0.00384680812566181	685114.463385117	-59.9831441521493	116.020833333333	56.6875
125.770833333333	53.9791666666667	0.0370486182962475	0.00386376758622938	687482.45840894	-60.0630361981254	116.020833333333	56.6875
125.8125	53.9791666666667	0.0372062339673837	0.00370750413305644	689852.347761818	-60.1422618561588	116.020833333333	56.6875
125.854166666667	53.9791666666667	0.0380422643688044	0.00367069416122804	692224.111139614	-60.2208274412559	116.020833333333	56.6875
125.895833333333	53.9791666666667	0.0385102480197378	0.00383576039515617	694597.728496628	-60.298739196661	116.020833333333	56.6875
120.0625	53.9375	0.0289372835039095	0.00791731750005018	232973.091206293	-28.1297654955313	118.3125	55.7708333333333
120.104166666667	53.9375	0.0283522625841396	0.00804373465271562	235599.978894536	-29.2360620582381	118.270833333333	55.7708333333333
120.145833333333	53.9375	0.0290989875932201	0.00859337762899132	235764.343015508	-27.0209483243848	118.4375	55.8125
120.1875	53.9375	0.028612604058737	0.00810422805045603	238318.014763728	-30.3167820015948	118.270833333333	55.7708333333333
120.229166666667	53.9375	0.0283619784171987	0.00820114859220841	235599.978894536	-29.2360620582381	118.395833333333	55.7708333333333
120.270833333333	53.9375	0.0292246998945539	0.00840803152854653	239599.168154454	-28.6689584749169	118.4375	55.8125
120.3125	53.9375	0.0296780303402269	0.00846914124337678	243637.732632577	-30.2620496997701	118.354166666667	55.8125
120.354166666667	53.9375	0.0295604195707567	0.00854320187583689	311499.334996469	-38.0152284850319	117.270833333333	56.1041666666667
120.395833333333	53.9375	0.0285467082010345	0.00787095821222366	245491.735810079	-32.9070977272123	118.270833333333	55.7708333333333
120.4375	53.9375	0.0287381568671659	0.00722789604338753	245491.735810079	-32.9070977272123	118.3125	55.7708333333333
120.479166666667	53.9375	0.0312644757541078	0.00688377865117875	278788.992583013	-25.2726011633524	118.5625	56.1875
120.520833333333	53.9375	0.0282330959729832	0.00774737997848392	250040.628066275	-34.3856601276456	118.270833333333	55.7708333333333
120.5625	53.9375	0.0282262441093407	0.00775156752984134	230440.472608338	-26.9979353615295	118.895833333333	55.7708333333333
120.604166666667	53.9375	0.0285484462362553	0.00723814052070894	231694.802138642	-27.5670361413668	118.895833333333	55.7708333333333
120.645833333333	53.9375	0.0316386831166555	0.00642295462685266	309820.914508164	-37.6506242087122	117.604166666667	56.1041666666667
120.6875	53.9375	0.0327967415171517	0.00620504559177069	311499.334996471	-38.0152284850324	117.604166666667	56.1041666666667
120.729166666667	53.9375	0.0333191851058347	0.00629951237834922	299386.920723623	-38.0349506541528	117.770833333333	56.0208333333333
120.770833333333	53.9375	0.0329627238737056	0.00600309466887744	293837.635663703	-33.7718708866762	118.145833333333	56.1041666666667
120.8125	53.9375	0.0324437384633345	0.00595920218728901	299510.816253847	-30.6042359948823	118.354166666667	56.2291666666667
120.854166666667	53.9375	0.0323845897384798	0.00578333565735581	318347.24493828	-39.4329172548814	117.604166666667	56.1041666666667
120.895833333333	53.9375	0.032411071446637	0.00574659939687191	320091.699573166	-39.7773308262924	117.604166666667	56.1041666666667
120.9375	53.9375	0.0339442617557424	0.00565915695624089	321848.723738604	-40.1178122879371	117.604166666667	56.1041666666667
120.979166666667	53.9375	0.0322645543929834	0.00559375043725774	323618.112083607	-40.4543981382302	117.604166666667	56.1041666666667
121.020833333333	53.9375	0.0331441942066342	0.0056863302175442	392644.455113968	-37.2070570471539	117.145833333333	56.6875
121.0625	53.9375	0.0337081928421046	0.00555767440030781	294209.438361775	-30.6668774627897	118.645833333333	56.1875
121.104166666667	53.9375	0.0331840135577953	0.0057104812508216	311969.344207104	-32.5392083625308	118.395833333333	56.2708333333333
121.145833333333	53.9375	0.0330978905774289	0.00559073302193498	395975.279932237	-37.7698951169715	117.1875	56.6875
121.1875	53.9375	0.0332815699769161	0.00566369440537155	314944.132920206	-33.3108625007201	118.395833333333	56.2708333333333
121.229166666667	53.9375	0.0330210959355111	0.00505688084304137	399348.224062694	-38.3227117054778	117.1875	56.6875
121.270833333333	53.9375	0.0327175732677873	0.00513452460705906	315819.016080416	-34.9446138594095	118.354166666667	56.2291666666667
121.3125	53.9375	0.0313043196400519	0.00588067403193941	406329.111398921	-37.4525349736525	117.270833333333	56.7708333333333
121.354166666667	53.9375	0.0307874264072859	0.00609167312606384	407998.275620543	-37.7235723887793	117.270833333333	56.7708333333333
121.395833333333	53.9375	0.0325439058216213	0.0054959189407332	388137.108460473	-35.3261299337869	117.729166666667	56.7291666666667
121.4375	53.9375	0.0337921408215265	0.00576749280146095	394184.80894153	-38.4932759034032	117.4375	56.6458333333333
121.479166666667	53.9375	0.0335276678635432	0.00572700825143071	395893.17507392	-38.7692368926112	117.4375	56.6458333333333
121.520833333333	53.9375	0.0336101044621595	0.00585559415112285	414834.337850333	-39.737143887437	117.1875	56.7291666666667
121.5625	53.9375	0.0338311653678167	0.00592109124838849	397611.770109603	-39.0426723440593	117.479166666667	56.6458333333333
121.604166666667	53.9375	0.0344792707911432	0.00633937263246777	394556.828681372	-36.48779389753	117.770833333333	56.7291666666667
121.645833333333	53.9375	0.0339441506863649	0.00536460675525187	401079.117707269	-39.5820381067607	117.479166666667	56.6458333333333
121.6875	53.9375	0.0344239893980419	0.00606422155184864	397832.991453253	-37.0536031257085	117.770833333333	56.7291666666667
121.729166666667	53.9375	0.034467418436625	0.00608051110865827	408432.521038568	-41.6001434539891	117.3125	56.6041666666667
121.770833333333	53.9375	0.0341903710291709	0.00579754523238867	404484.295029335	-39.1334328611775	117.604166666667	56.6875
121.8125	53.9375	0.0344211668268585	0.00568865914533238	428355.605785691	-34.0982604554058	117.854166666667	57.0625
121.854166666667	53.9375	0.0344323925184954	0.00588457512022859	409917.390496887	-40.8875253420824	117.479166666667	56.6458333333333
121.895833333333	53.9375	0.0354892900212309	0.00677970994209183	406208.151723345	-38.4252354659461	117.770833333333	56.7291666666667
121.9375	53.9375	0.0379606851283417	0.00712097307885824	407913.812252683	-38.6923313147086	117.770833333333	56.7291666666667
121.979166666667	53.9375	0.0379689047506856	0.0071533465062711	386560.612192081	-35.0293759813913	118.354166666667	56.7291666666667
122.020833333333	53.9375	0.0370931885048043	0.0067255506354106	451017.684696792	-36.7947233976486	117.5625	57.1041666666667
122.0625	53.9375	0.0352994944106631	0.00641403322419862	437747.411607229	-35.6753924517372	117.854166666667	57.0625
122.104166666667	53.9375	0.0347453483838872	0.00627766965219639	439348.231474823	-35.9312054137042	117.854166666667	57.0625
122.145833333333	53.9375	0.0369180768530879	0.00646417196268675	416588.327280382	-39.9925365801602	117.770833333333	56.7291666666667
122.1875	53.9375	0.0344305401912455	0.00559775068732303	442579.326102464	-36.4368782157485	117.854166666667	57.0625
122.229166666667	53.9375	0.0345266579682863	0.00576292067742268	444209.385459262	-36.6867576619024	117.854166666667	57.0625
122.270833333333	53.9375	0.0349179874429111	0.00636528870672151	421905.643201687	-40.7450381259851	117.770833333333	56.7291666666667
122.3125	53.9375	0.0348830498539897	0.00612173284722454	423696.143067085	-40.9913699980453	117.770833333333	56.7291666666667
122.354166666667	53.9375	0.0346536152654862	0.00561023215659586	449156.338867711	-37.4246899474028	117.854166666667	57.0625
122.395833333333	53.9375	0.0350196408885805	0.00615524059821468	450823.900377288	-37.6668002377474	117.854166666667	57.0625
122.4375	53.9375	0.0343849021050045	0.0059383803787171	452500.578742779	-37.9069948131554	117.854166666667	57.0625
122.479166666667	53.9375	0.0343919236099623	0.00566536708181898	454186.272396612	-38.1452846155444	117.854166666667	57.0625
122.520833333333	53.9375	0.0342317685198101	0.00496296926656209	455880.880729124	-38.381680727413	117.854166666667	57.0625
122.5625	53.9375	0.0342804360551932	0.00489908678280077	457584.304090618	-38.6161943633018	117.854166666667	57.0625
122.604166666667	53.9375	0.0345304262213032	0.00493495357189363	459296.443792889	-38.8488368614828	117.854166666667	57.0625
122.645833333333	53.9375	0.0344007715702638	0.00525421244867798	461017.202110241	-39.0796196758714	117.854166666667	57.0625
122.6875	53.9375	0.0348136187645094	0.00565413250077366	462746.482279964	-39.308554368158	117.854166666667	57.0625
122.729166666667	53.9375	0.0353979257555576	0.00581478181043614	464484.188502362	-39.5356526001613	117.854166666667	57.0625
122.770833333333	53.9375	0.0353482363968391	0.00564102196357191	466230.225940316	-39.7609261263985	117.854166666667	57.0625
122.8125	53.9375	0.0363055246000396	0.00544230020840967	467984.500718372	-39.9843867868677	117.854166666667	57.0625
122.854166666667	53.9375	0.0340523235454562	0.00448407203604688	469746.91992144	-40.2060465000454	117.854166666667	57.0625
122.895833333333	53.9375	0.0341339337794428	0.00439151513491386	471517.391593072	-40.4259172560917	117.854166666667	57.0625
122.9375	53.9375	0.0338114763329975	0.0046941196860947	473295.824733337	-40.6440111102613	117.854166666667	57.0625
122.979166666667	53.9375	0.0340812725346895	0.00483190889689905	475082.129296341	-40.8603401765184	117.854166666667	57.0625
123.020833333333	53.9375	0.0341544836674762	0.00512274575429242	476876.216187395	-41.0749166213532	117.854166666667	57.0625
123.0625	53.9375	0.0341245253597912	0.00497605792884458	478677.997259822	-41.287752657792	117.854166666667	57.0625
123.104166666667	53.9375	0.0337371144236543	0.00478849602365061	480487.385311459	-41.4988605396036	117.854166666667	57.0625
123.145833333333	53.9375	0.03385101869435	0.00456557187243547	482304.294080859	-41.7082525556961	117.854166666667	57.0625
123.1875	53.9375	0.0343470146939518	0.00462715703416542	484128.63824317	-41.915941024698	117.854166666667	57.0625
123.229166666667	53.9375	0.0345580133110375	0.00479766543394768	485960.333405769	-42.1219382897248	117.854166666667	57.0625
123.270833333333	53.9375	0.0363316195648078	0.00518914569930654	467104.191445419	-46.0790680619335	117.770833333333	56.7291666666667
123.3125	53.9375	0.0375569414527035	0.00543508557552108	469078.502982195	-46.2768933440622	117.770833333333	56.7291666666667
123.354166666667	53.9375	0.0365780657552465	0.00476815702203413	475913.073017396	-42.5136675841774	118.0625	56.9791666666667
123.395833333333	53.9375	0.0342542146029386	0.00436150211500564	481582.570838535	-48.8589305406038	117.479166666667	56.6458333333333
123.4375	53.9375	0.0341239770729767	0.00422560144207419	474993.23013717	-45.4081637193557	117.895833333333	56.8125
123.479166666667	53.9375	0.034640103265976	0.00459306238816063	482298.193302877	-48.2344175912174	117.604166666667	56.6875
123.520833333333	53.9375	0.0343767311186544	0.00407772367217808	484342.109748514	-48.4160118977354	117.604166666667	56.6875
123.5625	53.9375	0.0343058183588617	0.00403692452249505	486391.756007525	-48.5959341169379	117.604166666667	56.6875
123.604166666667	53.9375	0.0342795849057431	0.00403712643589616	488447.059218746	-48.7742007021422	117.604166666667	56.6875
123.645833333333	53.9375	0.0332910379935548	0.00404874074264014	490507.947539695	-48.9508279845853	117.604166666667	56.6875
123.6875	53.9375	0.0343771794084084	0.00400902423566756	492574.35013351	-49.1258321718066	117.604166666667	56.6875
123.729166666667	53.9375	0.0339358231426097	0.00420021529294232	494646.197155946	-49.2992293461716	117.604166666667	56.6875
123.770833333333	53.9375	0.035594386248129	0.00492068621826123	496723.419742454	-49.4710354635269	117.604166666667	56.6875
123.8125	53.9375	0.0373607373207	0.00496157588647174	493254.498348988	-48.514804213325	117.770833333333	56.7291666666667
123.854166666667	53.9375	0.0345251489883924	0.00428287784925558	500893.720970655	-49.8099377108048	117.604166666667	56.6875
123.895833333333	53.9375	0.0343585492116898	0.00382326399316025	502986.666666113	-49.9770651094575	117.604166666667	56.6875
123.9375	53.9375	0.0340304399197691	0.00378536644991594	505084.722007783	-50.1426639867104	117.604166666667	56.6875
123.979166666667	53.9375	0.0343144927097293	0.00382617044027868	507187.822837861	-50.3067496498887	117.604166666667	56.6875
124.020833333333	53.9375	0.0338708321387217	0.00406900019447588	509295.905902136	-50.4693372742114	117.604166666667	56.6875
124.0625	53.9375	0.0345965133295199	0.00416520805290689	511408.9088376	-50.6304419022279	117.604166666667	56.6875
124.104166666667	53.9375	0.0344485190172734	0.00540150880800196	583537.29112027	-55.2055389448326	116.270833333333	56.6875
124.145833333333	53.9375	0.0338575707224369	0.00400444996548108	515649.429252555	-50.9482616734741	117.604166666667	56.6875
124.1875	53.9375	0.0339659405591098	0.00400393130623024	517776.826352084	-51.1050062346839	117.604166666667	56.6875
124.229166666667	53.9375	0.0340795644954607	0.00417067592279936	519908.902538832	-51.2603266350403	117.604166666667	56.6875
124.270833333333	53.9375	0.0340100736273393	0.00409377633148066	522045.599723735	-51.4142372484464	117.604166666667	56.6875
124.3125	53.9375	0.033949898787949	0.00420289594747711	524186.860636827	-51.5667523145846	117.604166666667	56.6875
124.354166666667	53.9375	0.0339261314059736	0.00415281434070914	526332.628815631	-51.7178859389273	117.604166666667	56.6875
124.395833333333	53.9375	0.0341790016253907	0.00455378174755264	534695.262170131	-52.8762644627698	117.4375	56.6458333333333
124.4375	53.9375	0.0338542164773594	0.0048305398230776	536879.149512635	-53.0184892305715	117.4375	56.6458333333333
124.479166666667	53.9375	0.0345434336067885	0.00488797342662295	539067.104415454	-53.1594219610383	117.4375	56.6458333333333
124.520833333333	53.9375	0.0341465063436186	0.00489361718266022	534959.672559036	-52.3088834364727	117.604166666667	56.6875
124.5625	53.9375	0.0343720360315725	0.00521910087696764	537127.157592003	-52.4533167453964	117.604166666667	56.6875
124.604166666667	53.9375	0.0343909873221124	0.00533248376722074	539298.827436653	-52.5964504355112	117.604166666667	56.6875
124.645833333333	53.9375	0.0347456169679586	0.00540264464002715	541474.630967282	-52.7382976783131	117.604166666667	56.6875
124.6875	53.9375	0.0348495589933663	0.00680268330081977	617861.550550044	-57.3726860910109	116.1875	56.6458333333333
124.729166666667	53.9375	0.0349053482026241	0.00665002108797734	375029.30097183	-68.2912364113814	119.270833333333	55.0625
124.770833333333	53.9375	0.0349236030237514	0.00661750766053239	377572.69799405	-68.4110846349023	119.270833333333	55.0625
124.8125	53.9375	0.0356692270380922	0.00488637954785967	380118.184987347	-68.5291014501071	119.270833333333	55.0625
124.854166666667	53.9375	0.0356792049794286	0.00656287718665343	382665.719359552	-68.645321939834	119.270833333333	55.0625
124.895833333333	53.9375	0.0358309289282823	0.00651322364448188	385215.259605456	-68.759780336211	119.270833333333	55.0625
124.9375	53.9375	0.0363230954280645	0.00480041366732558	387766.765273259	-68.8725100449207	119.270833333333	55.0625
124.979166666667	53.9375	0.0361773133081466	0.0050682432681604	390320.196932229	-68.9835436686974	119.270833333333	55.0625
125.020833333333	53.9375	0.0362361148653235	0.00508346729771305	392875.516141512	-69.0929130300807	119.270833333333	55.0625
125.0625	53.9375	0.0377602728143572	0.0048847082587914	395432.685420007	-69.2006491934477	119.270833333333	55.0625
125.104166666667	53.9375	0.0377535122973391	0.00604438041300216	660280.936668481	-59.5432852324663	115.8125	56.6041666666667
125.145833333333	53.9375	0.0380814219338192	0.00607156862043238	662640.800352841	-59.6291669378146	115.8125	56.6041666666667
125.1875	53.9375	0.0384426268186242	0.00468200294070079	403114.932653188	-69.5143582102377	119.270833333333	55.0625
125.229166666667	53.9375	0.0386770767477529	0.00474915246801717	659256.634129241	-58.6258997583258	116.020833333333	56.6875
125.270833333333	53.9375	0.0384990665204058	0.00461115525765819	647603.463999827	-58.167818354349	116.270833333333	56.6875
125.3125	53.9375	0.0387375653042556	0.00447645273894165	663933.688912289	-58.8037806184264	116.020833333333	56.6875
125.354166666667	53.9375	0.038385096936998	0.0052370551860718	657398.322943723	-58.996561318509	116.145833333333	56.6458333333333
125.395833333333	53.9375	0.0386830611293205	0.00404932500489401	668619.470985231	-58.9786909866077	116.020833333333	56.6875
125.4375	53.9375	0.0382054544499155	0.00382786378510113	670965.575542151	-59.0650499789925	116.020833333333	56.6875
125.479166666667	53.9375	0.0370797362989213	0.00367089397054974	673313.791476596	-59.1506874799557	116.020833333333	56.6875
125.520833333333	53.9375	0.0376588339655227	0.00393317545084772	675664.095935361	-59.2356103685425	116.020833333333	56.6875
125.5625	53.9375	0.0381116562845635	0.0039049052984999	678016.466358967	-59.319825446294	116.020833333333	56.6875
125.604166666667	53.9375	0.0381115509048458	0.0038865310869885	680370.88047728	-59.4033394381472	116.020833333333	56.6875
125.645833333333	53.9375	0.0380247219693494	0.00372141369661744	682727.316305209	-59.4861589933265	116.020833333333	56.6875
125.6875	53.9375	0.0389852641721744	0.00385683340006392	685085.752138441	-59.5682906862268	116.020833333333	56.6875
125.729166666667	53.9375	0.0382829864672392	0.00387786314328323	688972.956465104	-56.7427044155383	116.229166666667	56.9791666666667
125.770833333333	53.9375	0.0379607499237479	0.00403054410619337	689808.538382517	-59.730516413871	116.020833333333	56.6875
125.8125	53.9375	0.0384320183659697	0.00388075957630115	692172.846751418	-59.8106232311002	116.020833333333	56.6875
125.854166666667	53.9375	0.0384159926005912	0.00380676291390544	694539.071033703	-59.8900677527321	116.020833333333	56.6875
125.895833333333	53.9375	0.0386264177070875	0.00368269756834496	696907.190867664	-59.9688561919906	116.020833333333	56.6875
125.9375	53.9375	0.0395509776848889	0.00380291567251346	699277.186148288	-60.0469946924029	116.020833333333	56.6875
125.979166666667	53.9375	0.0399961860850091	0.00383064437135788	690399.017711058	-55.0779919907873	116.604166666667	57.1458333333333
126.020833333333	53.9375	0.0394696255287119	0.00375422305064476	692643.997500686	-55.1734386469476	116.604166666667	57.1458333333333
120.0625	53.8958333333333	0.0280846651406513	0.0081742893568038	239657.554908068	-28.6947843621861	118.229166666667	55.7708333333333
120.104166666667	53.8958333333333	0.0279370445535635	0.00779004679134896	294730.92357342	-32.4539729540625	117.5625	56.1041666666667
120.145833333333	53.8958333333333	0.0281060483094791	0.00796634781581976	240984.006829604	-29.2322233366823	118.270833333333	55.7708333333333
120.1875	53.8958333333333	0.0292390048538704	0.00847963026684416	241139.693339795	-27.0664904979329	118.4375	55.8125
120.229166666667	53.8958333333333	0.0300681116845284	0.00835898761966908	244981.722350577	-28.6770881942886	118.354166666667	55.8125
120.270833333333	53.8958333333333	0.0301900310778528	0.00846782427927745	246307.176841681	-29.2022666931971	118.354166666667	55.8125
120.3125	53.8958333333333	0.0300356787764438	0.00851783159608566	247654.425568812	-29.7215940240355	118.354166666667	55.8125
120.354166666667	53.8958333333333	0.0303508351349837	0.00860848486082324	316840.1794771	-37.8554928413494	117.229166666667	56.1041666666667
120.395833333333	53.8958333333333	0.02944803120722	0.00849315982770785	247654.425568809	-29.7215940240348	118.4375	55.8125
120.4375	53.8958333333333	0.0283460087522495	0.00782774238132427	250872.817767376	-32.8233318821724	118.270833333333	55.7708333333333
120.479166666667	53.8958333333333	0.0310186809408398	0.00696260569805394	308608.560294729	-36.019691093724	117.5625	56.1041666666667
120.520833333333	53.8958333333333	0.0311600068938898	0.00673081294556804	282989.674564376	-24.8719864864452	118.604166666667	56.1875
120.5625	53.8958333333333	0.0327044067034017	0.00650459528198855	310226.605384061	-36.3949710221439	117.604166666667	56.1041666666667
120.604166666667	53.8958333333333	0.0320118524921272	0.0067172394833942	285334.162215042	-25.802345049608	118.604166666667	56.1875
120.645833333333	53.8958333333333	0.0324955187048181	0.00620690063236591	313505.55939352	-37.133293081961	117.604166666667	56.1041666666667
120.6875	53.8958333333333	0.0323494739910524	0.00615075300906301	315166.021210838	-37.4963932283091	117.604166666667	56.1041666666667
120.729166666667	53.8958333333333	0.0331854740212428	0.00616660584690322	316840.1794771	-37.8554928413494	117.604166666667	56.1041666666667
120.770833333333	53.8958333333333	0.0329205430513373	0.00634585058068542	385135.042961413	-34.759626051823	117.1875	56.6875
120.8125	53.8958333333333	0.033291516180716	0.00592541738511328	306416.027322589	-38.2402953824741	117.770833333333	56.0208333333333
120.854166666667	53.8958333333333	0.0331249868245491	0.00597909888918842	389872.584080676	-35.650210464559	117.145833333333	56.6875
120.895833333333	53.8958333333333	0.0333544390094875	0.00598548044985216	389872.584080676	-35.650210464559	117.1875	56.6875
120.9375	53.8958333333333	0.0332266490271862	0.00622012235968535	391474.720384784	-35.9419758642206	117.1875	56.6875
120.979166666667	53.8958333333333	0.0335497380824516	0.00625229039675564	287524.549781926	-28.5186558778555	118.770833333333	56.1458333333333
121.020833333333	53.8958333333333	0.0336202063337832	0.00586369710075648	394712.586395101	-36.5179415879023	117.1875	56.6875
121.0625	53.8958333333333	0.033157844242077	0.00556491177105828	396348.04051933	-36.8021695173624	117.1875	56.6875
121.104166666667	53.8958333333333	0.0331410637142666	0.00544430988994359	399651.31203261	-37.3631869745224	117.145833333333	56.6875
121.145833333333	53.8958333333333	0.0320508691640635	0.00536368096441333	300021.999545006	-32.3589950872385	118.5625	56.1458333333333
121.1875	53.8958333333333	0.032039907353264	0.00533796176862009	316560.589226136	-33.7196809903982	118.354166666667	56.2291666666667
121.229166666667	53.8958333333333	0.0324614688406116	0.00540236894451235	325607.607678563	-37.1431223311445	118.0625	56.1875
121.270833333333	53.8958333333333	0.0311137821979998	0.00603381952988993	308268.711605902	-33.0596071325859	118.5625	56.1875
121.3125	53.8958333333333	0.0288408650474875	0.00714956938671278	411936.001033802	-36.3706617808565	117.3125	56.8125
121.354166666667	53.8958333333333	0.0326625209745683	0.00571551762568284	394467.405819808	-37.5201215376406	117.4375	56.6458333333333
121.395833333333	53.8958333333333	0.0338734666554066	0.00557176971042467	309770.772422542	-33.450310766817	118.645833333333	56.1875
121.4375	53.8958333333333	0.0337529856369818	0.00612758917549547	394712.586395103	-36.5179415879027	117.604166666667	56.6875
121.479166666667	53.8958333333333	0.0336795263998368	0.00590917486751646	395598.950528611	-34.5210526166783	117.8125	56.7708333333333
121.520833333333	53.8958333333333	0.0340272608780079	0.00596504513747607	397156.98971727	-34.8126188536398	117.8125	56.7708333333333
121.5625	53.8958333333333	0.0341031542622143	0.00645472164354548	404773.076850176	-40.1424044446129	117.3125	56.6041666666667
121.604166666667	53.8958333333333	0.0344372365801364	0.0064274271955478	406543.744893531	-40.4035223660411	117.3125	56.6041666666667
121.645833333333	53.8958333333333	0.0345104738999826	0.0064096347685579	408323.874907852	-40.6622212761424	117.3125	56.6041666666667
121.6875	53.8958333333333	0.0347107473293769	0.00648518949288341	410113.34304946	-40.918520030809	117.3125	56.6041666666667
121.729166666667	53.8958333333333	0.0344767717245045	0.0063024099468034	403184.48290139	-36.9336475802057	117.770833333333	56.7291666666667
121.770833333333	53.8958333333333	0.0347073184070441	0.00628757717354962	408143.563328421	-39.692628513739	117.520833333333	56.6458333333333
121.8125	53.8958333333333	0.0352595302582047	0.00633754501696956	406497.328483502	-37.4829937143563	117.770833333333	56.7291666666667
121.854166666667	53.8958333333333	0.0355177595929096	0.00663750246062515	408169.310218401	-37.7541001684533	117.770833333333	56.7291666666667
121.895833333333	53.8958333333333	0.0348673178942784	0.00654928036390125	435268.776484751	-34.2856753409175	117.854166666667	57.0625
121.9375	53.8958333333333	0.035293027737469	0.00699485972714313	411543.756499131	-38.2892528451673	117.770833333333	56.7291666666667
121.979166666667	53.8958333333333	0.0371404708775212	0.00671215753221354	413245.97093281	-38.5533289484431	117.770833333333	56.7291666666667
122.020833333333	53.8958333333333	0.0372305531049293	0.00669571654287981	391930.00403649	-34.9345888568038	118.354166666667	56.7291666666667
122.0625	53.8958333333333	0.0366681454807038	0.00636836580372618	416679.766948508	-39.0745569187879	117.770833333333	56.7291666666667
122.104166666667	53.8958333333333	0.0354290178407664	0.00602193802837266	443111.778279871	-35.5798712135437	117.854166666667	57.0625
122.145833333333	53.8958333333333	0.0353354800755113	0.00628936386748894	444710.43120623	-35.8328271194802	117.854166666667	57.0625
122.1875	53.8958333333333	0.0355179150772561	0.00626281242339046	446318.850738088	-36.0838425573407	117.854166666667	57.0625
122.229166666667	53.8958333333333	0.0352307255949895	0.00653787257506177	423661.464041149	-40.0897539651273	117.770833333333	56.7291666666667
122.270833333333	53.8958333333333	0.0369750168714192	0.0064810350991265	425429.974832276	-40.3379673109114	117.770833333333	56.7291666666667
122.3125	53.8958333333333	0.0352128945293068	0.00629373856083105	427207.490507812	-40.5839786983633	117.770833333333	56.7291666666667
122.354166666667	53.8958333333333	0.0369697219313951	0.00624132490794259	468048.695056339	-38.3343950295862	117.5625	57.1041666666667
122.395833333333	53.8958333333333	0.0366154975045515	0.00621741939193318	430789.087551884	-41.069461260257	117.770833333333	56.7291666666667
122.4375	53.8958333333333	0.0353266206279366	0.00597675896271762	456168.605440391	-37.5497180602165	117.854166666667	57.0625
122.479166666667	53.8958333333333	0.0343801609310913	0.00517396706620281	457842.479539591	-37.7874203712639	117.854166666667	57.0625
122.520833333333	53.8958333333333	0.034182291175173	0.00478671456139151	459525.299213393	-38.0232614610125	117.854166666667	57.0625
122.5625	53.8958333333333	0.0341718648767721	0.00485773329992355	461216.965942035	-38.2572519421101	117.854166666667	57.0625
122.604166666667	53.8958333333333	0.0345259826870741	0.00489713644192558	462917.382129451	-38.4894025560466	117.854166666667	57.0625
122.645833333333	53.8958333333333	0.0341841699030112	0.00485084821138018	464626.451104943	-38.7197241652661	117.854166666667	57.0625
122.6875	53.8958333333333	0.0339720097319871	0.00466316613800615	466344.077124337	-38.9482277454846	117.854166666667	57.0625
122.729166666667	53.8958333333333	0.0341380556425594	0.00496550548071598	468070.165370674	-39.1749243782163	117.854166666667	57.0625
122.770833333333	53.8958333333333	0.0371221333891692	0.00595895599820422	447323.218696706	-43.1495149699653	117.770833333333	56.7291666666667
122.8125	53.8958333333333	0.0367504047381135	0.00541448395893655	471547.35391336	-39.6229416128465	117.854166666667	57.0625
122.854166666667	53.8958333333333	0.0348646263596327	0.00524716393901695	473298.269211705	-39.8442848423361	117.854166666667	57.0625
122.895833333333	53.8958333333333	0.0341149908364539	0.00430647703751272	475057.276739305	-40.0638663659839	117.854166666667	57.0625
122.9375	53.8958333333333	0.0337638826057743	0.00418109582777076	476824.286310064	-40.2816976892439	117.854166666667	57.0625
122.979166666667	53.8958333333333	0.0338348173709504	0.00469096662137855	478599.208660154	-40.497790382731	117.854166666667	57.0625
123.020833333333	53.8958333333333	0.0339517532818174	0.004817120598479	480381.95544585	-40.7121560761284	117.854166666667	57.0625
123.0625	53.8958333333333	0.0343526032943932	0.00489594758614016	482172.439240995	-40.924806452279	117.854166666667	57.0625
123.104166666667	53.8958333333333	0.0339581949310204	0.00443608254448605	483970.573534169	-41.1357532414647	117.854166666667	57.0625
123.145833333333	53.8958333333333	0.0338955360460383	0.0042728080494337	485776.272725534	-41.3450082158657	117.854166666667	57.0625
123.1875	53.8958333333333	0.0339057292048859	0.00421841094228084	487589.45212337	-41.552583184196	117.854166666667	57.0625
123.229166666667	53.8958333333333	0.0339805667693568	0.00428756930653254	489410.027940352	-41.758489986516	117.854166666667	57.0625
123.270833333333	53.8958333333333	0.0343634202247795	0.00453047435136263	491237.917289548	-41.9627404892177	117.854166666667	57.0625
123.3125	53.8958333333333	0.0363636488822511	0.00503585465992794	436226.24793984	-41.7815829608603	118.5625	56.7291666666667
123.354166666667	53.8958333333333	0.0378684090174188	0.00519299393623261	511090.9720156	-43.3384002108283	117.5625	57.1041666666667
123.395833333333	53.8958333333333	0.0370559429165987	0.00501591866679072	476240.986267362	-46.2620500111932	117.770833333333	56.7291666666667
123.4375	53.8958333333333	0.0348512764649568	0.00441223558414732	483372.476080281	-47.6430584947039	117.604166666667	56.6875
123.479166666667	53.8958333333333	0.0366425219292674	0.00486164830415201	480211.796497022	-46.646057456622	117.770833333333	56.7291666666667
123.520833333333	53.8958333333333	0.0366450149417302	0.00473954234954207	482206.608264292	-46.8354731719338	117.770833333333	56.7291666666667
123.5625	53.8958333333333	0.0349736064458967	0.0045933238557352	489471.268376737	-48.18953661262	117.604166666667	56.6875
123.604166666667	53.8958333333333	0.0339469322194306	0.00403149953616162	491515.749735615	-48.3683919880366	117.604166666667	56.6875
123.645833333333	53.8958333333333	0.0341755715095834	0.00412085307131125	493565.885737203	-48.5456219155509	117.604166666667	56.6875
123.6875	53.8958333333333	0.0344539852347774	0.00434450989028833	495621.605480417	-48.7212421565733	117.604166666667	56.6875
123.729166666667	53.8958333333333	0.0345247026775268	0.00445102977155479	497682.839041045	-48.895268357468	117.604166666667	56.6875
123.770833333333	53.8958333333333	0.0355400095794071	0.00486874657775601	499749.51745943	-49.0677160480394	117.604166666667	56.6875
123.8125	53.8958333333333	0.037311010540938	0.00513469938714268	496338.731433044	-48.1145527060523	117.770833333333	56.7291666666667
123.854166666667	53.8958333333333	0.0369786525193646	0.00481688625893816	498380.783335764	-48.2907753284688	117.770833333333	56.7291666666667
123.895833333333	53.8958333333333	0.0348662587830372	0.00452281985653207	505981.546475216	-49.5757415791312	117.604166666667	56.6875
123.9375	53.8958333333333	0.0348784811832779	0.00437929750940198	508069.333590342	-49.742028149164	117.604166666667	56.6875
123.979166666667	53.8958333333333	0.0345149892244165	0.00386668668395457	510162.234805355	-49.9068120650513	117.604166666667	56.6875
124.020833333333	53.8958333333333	0.0337328782819374	0.00402443819736671	518129.379291388	-51.1351542294019	117.4375	56.6458333333333
124.0625	53.8958333333333	0.0339407970543438	0.0039604599346238	514363.126702356	-50.2319310320207	117.604166666667	56.6875
124.104166666667	53.8958333333333	0.0339982677136229	0.00400288389638215	516470.993155993	-50.3922953215646	117.604166666667	56.6875
124.145833333333	53.8958333333333	0.033774152482989	0.00415215642267225	524548.492306262	-51.596757392599	117.4375	56.6458333333333
124.1875	53.8958333333333	0.0339260514305904	0.00401591966372626	520701.262943495	-50.708705671847	117.604166666667	56.6875
124.229166666667	53.8958333333333	0.0339055465870938	0.00392534362920352	522823.547152871	-50.8647802194618	117.604166666667	56.6875
124.270833333333	53.8958333333333	0.0337384019489333	0.00390907378223541	524950.519533729	-51.0194531298585	117.604166666667	56.6875
124.3125	53.8958333333333	0.0341195032560076	0.00430242632294985	533170.161673336	-52.1929444131553	117.4375	56.6458333333333
124.354166666667	53.8958333333333	0.034253393499199	0.00437705948004147	535336.436381352	-52.3386400103532	117.4375	56.6458333333333
124.395833333333	53.8958333333333	0.0342876459479289	0.00438246674498429	537506.947639647	-52.4830222573423	117.4375	56.6458333333333
124.4375	53.8958333333333	0.0343349094864758	0.0044509319817387	539681.643559145	-52.6261044768682	117.4375	56.6458333333333
124.479166666667	53.8958333333333	0.0343280333194216	0.00448301297868444	535653.718791073	-51.7722761692641	117.604166666667	56.6875
124.520833333333	53.8958333333333	0.0344166702648125	0.00474433354578224	537807.640012362	-51.9188273113349	117.604166666667	56.6875
124.5625	53.8958333333333	0.0346319418255407	0.00520398750812854	539965.863212736	-52.0640716532946	117.604166666667	56.6875
124.604166666667	53.8958333333333	0.03441602267997	0.00661874070703802	618078.073302174	-56.9090013358159	116.145833333333	56.6458333333333
124.645833333333	53.8958333333333	0.0347891470710081	0.00666790490621019	618078.073302174	-56.9090013358159	116.1875	56.6458333333333
124.6875	53.8958333333333	0.0349495599940655	0.00575217978255277	374237.334304024	-67.5111493111587	119.270833333333	55.0625
124.729166666667	53.8958333333333	0.0353129444692578	0.00575088554611457	376769.323440703	-67.6367446621952	119.270833333333	55.0625
124.770833333333	53.8958333333333	0.0356260068440364	0.00567522806043131	379303.579766977	-67.760436154592	119.270833333333	55.0625
124.8125	53.8958333333333	0.0358364348641531	0.00565418328650893	381840.057260681	-67.8822600373513	119.270833333333	55.0625
124.854166666667	53.8958333333333	0.0357076929905007	0.00648828637243404	627002.283649543	-56.8359878679974	116.270833333333	56.6875
124.895833333333	53.8958333333333	0.0361588347213556	0.00625774157300208	629296.579861909	-56.9383715685285	116.270833333333	56.6875
124.9375	53.8958333333333	0.0376151369648229	0.0048916324323737	389462.373847608	-68.2368756215744	119.270833333333	55.0625
124.979166666667	53.8958333333333	0.0375716455360449	0.00473766457513583	392007.298641954	-68.3515745278565	119.270833333333	55.0625
125.020833333333	53.8958333333333	0.0377269458256286	0.00462699145726456	394554.231332242	-68.4645745039626	119.270833333333	55.0625
125.0625	53.8958333333333	0.038272874931222	0.00604907465175706	660292.002460184	-59.1113067762324	115.8125	56.6041666666667
125.104166666667	53.8958333333333	0.0380755793023235	0.00595683115357167	662643.715402811	-59.1988549202688	115.8125	56.6041666666667
125.145833333333	53.8958333333333	0.0383837238961248	0.00460952461557973	402206.686412494	-68.7936910322032	119.270833333333	55.0625
125.1875	53.8958333333333	0.0382406831778611	0.0046199367518819	572821.648174492	-54.0944927400811	117.604166666667	56.6875
125.229166666667	53.8958333333333	0.0387068876260416	0.00457809707068292	661682.906671967	-58.2842572446187	116.020833333333	56.6875
125.270833333333	53.8958333333333	0.0391190722606286	0.00454712090376866	664014.136483586	-58.3744574787353	116.020833333333	56.6875
125.3125	53.8958333333333	0.039378037517405	0.00447568987742577	666347.61804674	-58.4639064422344	116.020833333333	56.6875
125.354166666667	53.8958333333333	0.0396098129732743	0.00440554863883489	668683.326954215	-58.5526112817624	116.020833333333	56.6875
125.395833333333	53.8958333333333	0.0398339558054234	0.00435466917319403	662015.406126184	-53.339504351963	116.604166666667	57.1458333333333
125.4375	53.8958333333333	0.0396241386749146	0.0037928837364077	673361.330737354	-58.7278167790755	116.020833333333	56.6875
125.479166666667	53.8958333333333	0.0387600953613656	0.00376634542051509	675703.578348778	-58.8143313363871	116.020833333333	56.6875
125.520833333333	53.8958333333333	0.0388734528860954	0.00386376601217617	678047.958766981	-58.9001295705335	116.020833333333	56.6875
125.5625	53.8958333333333	0.0390132298103445	0.00389259869947212	680394.449107697	-58.9852182396506	116.020833333333	56.6875
125.604166666667	53.8958333333333	0.0395682862861255	0.00389233965762677	673039.596430243	-53.8661845634999	116.604166666667	57.1458333333333
125.645833333333	53.8958333333333	0.0392246635574974	0.00378493344721306	685093.669471403	-59.1532935407064	116.020833333333	56.6875
125.6875	53.8958333333333	0.0395040679770929	0.00383150691428	687446.35516484	-59.2362933168339	116.020833333333	56.6875
125.729166666667	53.8958333333333	0.0395473664896843	0.0037791094657753	679689.30770763	-54.172633285977	116.604166666667	57.1458333333333
125.770833333333	53.8958333333333	0.0389102153985669	0.00376341843312938	692157.768846292	-59.4002494352915	116.020833333333	56.6875
125.8125	53.8958333333333	0.0391217393164439	0.00556290276726666	924042.117794981	-75.0556085082205	111.6875	55.2291666666667
125.854166666667	53.8958333333333	0.039010321617913	0.0037231937371308	696877.097132185	-59.5615232290158	116.020833333333	56.6875
125.895833333333	53.8958333333333	0.0392847472957266	0.00364108209760192	699239.677080386	-59.6411698363912	116.020833333333	56.6875
125.9375	53.8958333333333	0.0395425839361736	0.00374186886147321	701604.173596005	-59.7201644234137	116.020833333333	56.6875
125.979166666667	53.8958333333333	0.0399344302863858	0.00376139250830823	705262.200310981	-56.9581401696629	116.229166666667	56.9791666666667
126.020833333333	53.8958333333333	0.0404832070989471	0.00389761830616831	707559.478781045	-57.0449774572712	116.229166666667	56.9791666666667
126.0625	53.8958333333333	0.0407636678166317	0.00390082304423157	709859.006790221	-57.1311413594704	116.229166666667	56.9791666666667
126.104166666667	53.8958333333333	0.0405336569074879	0.00389905912762987	699788.050706132	-55.0509855598851	116.604166666667	57.1458333333333
126.145833333333	53.8958333333333	0.040168979742854	0.00383366918157068	713454.707888682	-60.1055662920902	116.020833333333	56.6875
120.020833333333	53.8541666666667	0.0289600732039604	0.00829041414187154	241192.400841198	-27.0913608718929	118.270833333333	55.7708333333333
120.0625	53.8541666666667	0.0293910878641244	0.0084602880942692	241704.092807486	-24.9321897673954	118.4375	55.8125
120.104166666667	53.8541666666667	0.0293514626655518	0.00842673970278721	242871.907409632	-25.4849043588058	118.4375	55.8125
120.145833333333	53.8541666666667	0.0293118330935273	0.00853361947810869	244063.479562815	-26.0321115493305	118.4375	55.8125
120.1875	53.8541666666667	0.0296673427141156	0.00853622538602066	247777.275458612	-27.6404299893105	118.354166666667	55.8125
120.229166666667	53.8541666666667	0.0303003453026461	0.0085732176473669	249060.413662012	-28.1653720307387	118.354166666667	55.8125
120.270833333333	53.8541666666667	0.0286428586828658	0.00794093298474674	249090.161603464	-30.2617479115505	118.270833333333	55.7708333333333
120.3125	53.8541666666667	0.0283848904534725	0.00782818819912524	250482.425780543	-30.7696410580927	118.270833333333	55.7708333333333
120.354166666667	53.8541666666667	0.0286737567771174	0.00804066860928299	251895.453539806	-31.2716887811273	118.270833333333	55.7708333333333
120.395833333333	53.8541666666667	0.0279063027642249	0.00750791152887268	251895.453539806	-31.2716887811273	118.3125	55.7708333333333
120.4375	53.8541666666667	0.0278823531858989	0.007447020162418	253328.896938583	-31.7679045208661	118.3125	55.7708333333333
120.479166666667	53.8541666666667	0.030670956050923	0.00712146647586173	254782.410890627	-32.2583051577307	118.3125	55.7708333333333
120.520833333333	53.8541666666667	0.0312915822602277	0.00689001021177282	313971.680605739	-35.8932090727269	117.5625	56.1041666666667
120.5625	53.8541666666667	0.0325757093880104	0.00638533231624354	313971.680605742	-35.8932090727275	117.604166666667	56.1041666666667
120.604166666667	53.8541666666667	0.0331208983129592	0.00624459324651495	315586.332755141	-36.2625947029703	117.604166666667	56.1041666666667
120.645833333333	53.8541666666667	0.0334106797170579	0.00654681758042701	317215.161781593	-36.6280295280883	117.604166666667	56.1041666666667
120.6875	53.8541666666667	0.0332519099701577	0.00641528080613256	318857.949851259	-36.9895403444334	117.604166666667	56.1041666666667
120.729166666667	53.8541666666667	0.0335400860130996	0.00661721495798271	237126.706429123	-27.6267197747229	118.979166666667	55.7291666666667
120.770833333333	53.8541666666667	0.0332227524776764	0.00664002054843769	388954.054169579	-34.370607940513	117.1875	56.6875
120.8125	53.8541666666667	0.0332132160007667	0.00604917073448022	390507.844402053	-34.6686693458027	117.1875	56.6875
120.854166666667	53.8541666666667	0.0336917018413716	0.00670775708653999	392073.316496282	-34.9642237508663	117.1875	56.6875
120.895833333333	53.8541666666667	0.0332466480921201	0.00620500127061717	393650.330526137	-35.2572826202822	117.1875	56.6875
120.9375	53.8541666666667	0.0331626527119337	0.00560387987996003	328995.951933043	-39.0777982483368	117.604166666667	56.1041666666667
120.979166666667	53.8541666666667	0.0330861956827293	0.00548886729788801	330730.576416891	-39.4126534666027	117.604166666667	56.1041666666667
121.020833333333	53.8541666666667	0.0322301192839971	0.00564625655860142	332477.513125046	-39.7438241350074	117.604166666667	56.1041666666667
121.0625	53.8541666666667	0.0304974434100075	0.00655062811172404	336007.551256072	-40.3952414847189	117.5625	56.1041666666667
121.104166666667	53.8541666666667	0.0310952965634873	0.00647346646421654	317451.223691534	-32.5003732064854	118.354166666667	56.2291666666667
121.145833333333	53.8541666666667	0.0288567211016222	0.00739735955853211	307806.342082116	-31.4082364470713	118.5625	56.1875
121.1875	53.8541666666667	0.0288132635215538	0.00738555400596322	309243.379792684	-31.8079052165633	118.5625	56.1875
121.229166666667	53.8541666666667	0.0325695005779385	0.00596015256596497	321939.540659879	-33.6338435204524	118.354166666667	56.2291666666667
121.270833333333	53.8541666666667	0.0323566235775745	0.00557601295953147	323465.595844505	-34.0043010082149	118.354166666667	56.2291666666667
121.3125	53.8541666666667	0.0323922599539092	0.00595329937822871	413730.737692727	-36.6724716620216	117.270833333333	56.7708333333333
121.354166666667	53.8541666666667	0.0322582399642006	0.00575693680019625	334286.42569477	-37.6862301441565	118.0625	56.1875
121.395833333333	53.8541666666667	0.033681009402875	0.0057131463211436	330269.024048026	-34.2474961341553	118.395833333333	56.2708333333333
121.4375	53.8541666666667	0.0343128894049948	0.00615586996071831	415140.420122331	-38.8458214806848	117.1875	56.6875
121.479166666667	53.8541666666667	0.0340630015385928	0.00569982171888627	400071.050071032	-36.4048056897931	117.604166666667	56.6875
121.520833333333	53.8541666666667	0.0338305902209214	0.00569547507952128	400973.307279806	-34.4347882081738	117.8125	56.7708333333333
121.5625	53.8541666666667	0.0336345092567262	0.00590022545591825	420342.910791581	-39.6175329450797	117.1875	56.6875
121.604166666667	53.8541666666667	0.0345345937489241	0.00668412486868127	402051.767373535	-35.7027677095779	117.770833333333	56.7291666666667
121.645833333333	53.8541666666667	0.0354343701356537	0.00662340125499169	403657.34741831	-35.9848102134043	117.770833333333	56.7291666666667
121.6875	53.8541666666667	0.0369618786374573	0.00652674217607001	413628.854298781	-40.498334479411	117.3125	56.6041666666667
121.729166666667	53.8541666666667	0.0353800441194058	0.00631556094860983	406901.003531851	-36.5417739896706	117.770833333333	56.7291666666667
121.770833333333	53.8541666666667	0.0370190077298379	0.0064597427913575	408538.820441958	-36.8167207029341	117.770833333333	56.7291666666667
121.8125	53.8541666666667	0.037104462272274	0.00644277951737571	410187.125846774	-37.0893280757585	117.770833333333	56.7291666666667
121.854166666667	53.8541666666667	0.0351823755055627	0.00648380748384509	420824.303722276	-41.4988482900534	117.3125	56.6041666666667
121.895833333333	53.8541666666667	0.034506750725016	0.00623951797156653	376386.16247457	-35.3454975812032	118.354166666667	56.5625
121.9375	53.8541666666667	0.0345987740629584	0.00630221322173424	387497.880651981	-31.7362174053	118.604166666667	56.7708333333333
121.979166666667	53.8541666666667	0.035055272098084	0.00662075907583511	416882.720653144	-38.1566362681438	117.770833333333	56.7291666666667
122.020833333333	53.8541666666667	0.0356006536617297	0.00654801783273915	418581.595610235	-38.4177530740148	117.770833333333	56.7291666666667
122.0625	53.8541666666667	0.0376948762269252	0.0065900854641275	397301.599485158	-34.8422517114253	118.354166666667	56.7291666666667
122.104166666667	53.8541666666667	0.0370134424182332	0.00650271138408647	398873.760238831	-35.1315002081485	118.354166666667	56.7291666666667
122.145833333333	53.8541666666667	0.0368978614560724	0.00644808846383315	423736.234133661	-39.1876306260158	117.770833333333	56.7291666666667
122.1875	53.8541666666667	0.034445228025031	0.0057732676608156	450075.038921472	-35.7366937515713	117.854166666667	57.0625
122.229166666667	53.8541666666667	0.0344029691586799	0.00595978264823618	451681.27852374	-35.9849564379341	117.854166666667	57.0625
122.270833333333	53.8541666666667	0.0369297151313107	0.00662822321470329	405273.802866401	-36.2644747831124	118.354166666667	56.7291666666667
122.3125	53.8541666666667	0.0352387983672089	0.00615697217097191	430740.090113541	-40.1832573811991	117.770833333333	56.7291666666667
122.354166666667	53.8541666666667	0.0355266789815346	0.00637984335165462	432513.688061328	-40.426752507577	117.770833333333	56.7291666666667
122.395833333333	53.8541666666667	0.0371838402074439	0.00644677962354206	410187.125846774	-37.0893280757585	118.354166666667	56.7291666666667
122.4375	53.8541666666667	0.0371207532103577	0.00614545696033518	475087.3519604	-38.4388679867783	117.5625	57.1041666666667
122.479166666667	53.8541666666667	0.0371398453820299	0.0058406640775419	476796.111879888	-38.6628815350562	117.5625	57.1041666666667
122.520833333333	53.8541666666667	0.0354613686875111	0.00551794852593609	463187.421420826	-37.6705034756566	117.854166666667	57.0625
122.5625	53.8541666666667	0.0349377549481243	0.005357500972637	464867.45102461	-37.9039405421062	117.854166666667	57.0625
122.604166666667	53.8541666666667	0.0345965420749345	0.00501003082144383	466556.260895312	-38.1355686342788	117.854166666667	57.0625
122.645833333333	53.8541666666667	0.0347228165766861	0.00503141867303115	468253.755428033	-38.3653980457447	117.854166666667	57.0625
122.6875	53.8541666666667	0.0352719546200376	0.00530198940130228	469959.83990884	-38.5934391882469	117.854166666667	57.0625
122.729166666667	53.8541666666667	0.036885210593206	0.00543177981835894	471674.420516093	-38.8197025844056	117.854166666667	57.0625
122.770833333333	53.8541666666667	0.0370098695565223	0.00578292376028896	488985.92248135	-40.1832226046455	117.5625	57.1041666666667
122.8125	53.8541666666667	0.0370381679171751	0.00567268576164876	490758.915770253	-40.3937180476724	117.5625	57.1041666666667
122.854166666667	53.8541666666667	0.0353385904791886	0.00523974377630522	476868.214279284	-39.4879330363039	117.854166666667	57.0625
122.895833333333	53.8541666666667	0.0352982763538936	0.00495583392647756	478615.85904238	-39.7071926461363	117.854166666667	57.0625
122.9375	53.8541666666667	0.0344380907664226	0.00467257580831087	480371.5442228	-39.9247285438215	117.854166666667	57.0625
122.979166666667	53.8541666666667	0.0337716061358674	0.00468148202370857	482135.181355685	-40.1405517746248	117.854166666667	57.0625
123.020833333333	53.8541666666667	0.034775066660067	0.00516359061351924	483906.682865755	-40.3546734488795	117.854166666667	57.0625
123.0625	53.8541666666667	0.0352712942136976	0.0050559552969692	485685.96206541	-40.5671047361686	117.854166666667	57.0625
123.104166666667	53.8541666666667	0.0364047793002249	0.00489764399033766	487472.933152506	-40.7778568596842	117.854166666667	57.0625
123.145833333333	53.8541666666667	0.0365998072161793	0.0049853189575383	489267.51120784	-40.9869410907591	117.854166666667	57.0625
123.1875	53.8541666666667	0.0365364922211571	0.00500207721658354	491069.61219229	-41.1943687435649	117.854166666667	57.0625
123.229166666667	53.8541666666667	0.0349754894238589	0.00461210172660197	492879.152943705	-41.40015116998	117.854166666667	57.0625
123.270833333333	53.8541666666667	0.0351797714919949	0.004662322053656	494696.05117351	-41.6042997546217	117.854166666667	57.0625
123.3125	53.8541666666667	0.0365460741557297	0.00477454540349246	478265.10884192	-42.7843956810746	117.979166666667	56.8958333333333
123.354166666667	53.8541666666667	0.0376508382280431	0.00524083035754411	514473.791212959	-42.9846943121372	117.5625	57.1041666666667
123.395833333333	53.8541666666667	0.0387112737379516	0.00523759365501011	516346.503166539	-43.1731944793347	117.5625	57.1041666666667
123.4375	53.8541666666667	0.0377537154178584	0.00588588718504469	553637.748388547	-52.3899472805238	116.270833333333	56.6875
123.479166666667	53.8541666666667	0.0378619841553182	0.00559429738583284	555811.828881192	-52.528426765031	116.270833333333	56.6875
123.520833333333	53.8541666666667	0.0352415207566783	0.00452368854700835	490547.224164565	-47.6072237615244	117.604166666667	56.6875
123.5625	53.8541666666667	0.0344846340588388	0.0041059279758641	492575.123238545	-47.788248557843	117.604166666667	56.6875
123.604166666667	53.8541666666667	0.0341869838283167	0.00392771385672214	494608.816500387	-47.96764664834	117.604166666667	56.6875
123.645833333333	53.8541666666667	0.0341390234962652	0.00397179902191323	496648.232047627	-48.1454334569622	117.604166666667	56.6875
123.6875	53.8541666666667	0.0344855424288579	0.0041478192025354	498693.298950314	-48.3216243041506	117.604166666667	56.6875
123.729166666667	53.8541666666667	0.0345984117790603	0.00425484850320019	500743.947239261	-48.4962344050405	117.604166666667	56.6875
123.770833333333	53.8541666666667	0.034504824663664	0.00426174837353484	502800.107894333	-48.6692788677927	117.604166666667	56.6875
123.8125	53.8541666666667	0.0372052604616345	0.0048112211979211	499446.912267637	-47.7192715723874	117.770833333333	56.7291666666667
123.854166666667	53.8541666666667	0.0370319930342018	0.00441537698189359	501478.347424641	-47.8960180264053	117.770833333333	56.7291666666667
123.895833333333	53.8541666666667	0.0344472633843536	0.0042170976440794	518481.88181981	-51.1652500445497	117.3125	56.6041666666667
123.9375	53.8541666666667	0.034676128354108	0.00411796852271311	514704.689031266	-50.2623122972628	117.479166666667	56.6458333333333
123.979166666667	53.8541666666667	0.0340895534756102	0.00385447540846474	513161.245920187	-49.5115377224301	117.604166666667	56.6875
124.020833333333	53.8541666666667	0.0340078602932361	0.00388104177492385	515249.083027885	-49.675499457589	117.604166666667	56.6875
124.0625	53.8541666666667	0.0343458608428257	0.00392437218567491	517341.974957541	-49.8379982015268	117.604166666667	56.6875
124.104166666667	53.8541666666667	0.0339456425970169	0.00392111034641152	519439.859864444	-49.9990481606774	117.604166666667	56.6875
124.145833333333	53.8541666666667	0.0338185602797014	0.00415786404528155	527441.832907444	-51.2028525363869	117.4375	56.6458333333333
124.1875	53.8541666666667	0.0339825780191328	0.00419207064365858	529581.035414629	-51.3547172130925	117.4375	56.6458333333333
124.229166666667	53.8541666666667	0.0342269346555455	0.00422661303056487	531724.75606688	-51.5052211143669	117.4375	56.6458333333333
124.270833333333	53.8541666666667	0.0345174739017342	0.0044183213422804	533872.939674594	-51.6543778094317	117.4375	56.6458333333333
124.3125	53.8541666666667	0.0338866597167366	0.0042337420756481	536025.531815789	-51.8022007403921	117.4375	56.6458333333333
124.354166666667	53.8541666666667	0.0346284638226873	0.00420457308532855	532128.663680059	-50.9357042002956	117.604166666667	56.6875
124.395833333333	53.8541666666667	0.0344784144609061	0.0043604579065612	534259.83741669	-51.0870005628435	117.604166666667	56.6875
124.4375	53.8541666666667	0.0346622489599044	0.00447094920477513	536395.538890228	-51.236957543888	117.604166666667	56.6875
124.479166666667	53.8541666666667	0.034443264120498	0.0047161893303985	538535.7134724	-51.3855882827745	117.604166666667	56.6875
124.520833333333	53.8541666666667	0.0349146661264342	0.00489934348268367	540680.307283309	-51.5329057992428	117.604166666667	56.6875
124.5625	53.8541666666667	0.0347911244601339	0.00561980028293149	616052.281662545	-56.3387322223608	116.1875	56.6458333333333
124.604166666667	53.8541666666667	0.0352216663464252	0.00567183653740575	370998.083057801	-66.5943041410651	119.270833333333	55.0625
124.645833333333	53.8541666666667	0.0356437729883666	0.00564846617293747	373515.602313196	-66.7276574408312	119.270833333333	55.0625
124.6875	53.8541666666667	0.0355391853572984	0.00631738813893366	622911.340710363	-56.6564066900414	116.1875	56.6458333333333
124.729166666667	53.8541666666667	0.0351647217712099	0.00495521322648772	378558.09695024	-66.9883622037807	119.270833333333	55.0625
124.770833333333	53.8541666666667	0.0351145897483678	0.00494853880134961	381082.971927265	-67.1157892819176	119.270833333333	55.0625
124.8125	53.8541666666667	0.0352168497136776	0.00491984736102367	383610.200520225	-67.2413150757172	119.270833333333	55.0625
124.854166666667	53.8541666666667	0.0374997960668006	0.00642435617904508	634397.697319436	-57.1680877019691	116.145833333333	56.6458333333333
124.895833333333	53.8541666666667	0.0375157707427681	0.00469151621133929	388671.531371939	-67.4868043977999	119.270833333333	55.0625
124.9375	53.8541666666667	0.037267073324785	0.00475088827995032	391205.542948445	-67.6068366494356	119.270833333333	55.0625
124.979166666667	53.8541666666667	0.0377406548454433	0.00615292701194647	641320.940033774	-57.4648066872389	116.145833333333	56.6458333333333
125.020833333333	53.8541666666667	0.0377656222368975	0.00597776338001316	641320.940033774	-57.4648066872389	116.1875	56.6458333333333
125.0625	53.8541666666667	0.0375002225735736	0.00590575064733804	643633.751992806	-57.5620476965105	116.1875	56.6458333333333
125.104166666667	53.8541666666667	0.0377452299428327	0.00469607808405957	571140.161369491	-53.4644702517709	117.604166666667	56.6875
125.145833333333	53.8541666666667	0.0382685818460668	0.00471735328633862	573345.056169468	-53.5935709815322	117.604166666667	56.6875
125.1875	53.8541666666667	0.0381901656692933	0.00474549245487846	661809.92406424	-57.8533067157326	116.020833333333	56.6875
125.229166666667	53.8541666666667	0.0382386310569093	0.00449603453057793	664132.599308414	-57.9451299417119	116.020833333333	56.6875
125.270833333333	53.8541666666667	0.0382247993810689	0.00417501961993421	666457.597020072	-58.0361934878742	116.020833333333	56.6875
125.3125	53.8541666666667	0.0385944803276468	0.00413671555177954	668784.8921472	-58.1265045253797	116.020833333333	56.6875
125.354166666667	53.8541666666667	0.0395859334564565	0.00409171256584438	671114.459957768	-58.2160701468132	116.020833333333	56.6875
125.395833333333	53.8541666666667	0.0395218206253522	0.0037609680700258	673446.276035058	-58.3048973670318	116.020833333333	56.6875
125.4375	53.8541666666667	0.0402023058892986	0.00391126720469917	678232.938207766	-55.4425100785129	116.229166666667	56.9791666666667
125.479166666667	53.8541666666667	0.0407301533262314	0.00398073223405118	680492.336696082	-55.5393759176339	116.229166666667	56.9791666666667
125.520833333333	53.8541666666667	0.0407307513342322	0.00395571918977468	671379.596325916	-53.3403087467276	116.604166666667	57.1458333333333
125.5625	53.8541666666667	0.0405348731780601	0.00383130556738692	673580.611739347	-53.4454534332464	116.604166666667	57.1458333333333
125.604166666667	53.8541666666667	0.0405757113010077	0.00382112484022537	675784.612581683	-53.5498009893895	116.604166666667	57.1458333333333
125.645833333333	53.8541666666667	0.0402687152073965	0.00381875640662948	677991.568946456	-53.653358120352	116.604166666667	57.1458333333333
125.6875	53.8541666666667	0.0402736113295734	0.00388185323039814	680201.451272865	-53.7561314720957	116.604166666667	57.1458333333333
125.729166666667	53.8541666666667	0.0404160637278634	0.00375694607455645	682414.230341471	-53.8581276316887	116.604166666667	57.1458333333333
125.770833333333	53.8541666666667	0.0395182240031517	0.00376895363602728	694529.914224699	-59.0722343446857	116.020833333333	56.6875
125.8125	53.8541666666667	0.0389055126338896	0.00376162610903687	696882.936203596	-59.154046864701	116.020833333333	56.6875
125.854166666667	53.8541666666667	0.0398336489819377	0.00373103270823677	689069.660837284	-54.1595179521687	116.604166666667	57.1458333333333
125.895833333333	53.8541666666667	0.0395529243490597	0.00373706542695055	691293.741359238	-54.2584700482304	116.604166666667	57.1458333333333
125.9375	53.8541666666667	0.0395294400199143	0.00372209939645799	705512.440908697	-56.5564969946978	116.229166666667	56.9791666666667
125.979166666667	53.8541666666667	0.0391682933991545	0.0036682762521938	706314.807895766	-59.4746967612216	116.020833333333	56.6875
126.020833333333	53.8541666666667	0.0402680728774711	0.00375906578682317	710092.868086581	-56.7322754455483	116.229166666667	56.9791666666667
126.0625	53.8541666666667	0.0410299671447309	0.00378446431117305	700217.348591943	-54.6468892841804	116.604166666667	57.1458333333333
126.104166666667	53.8541666666667	0.0407669893032489	0.00390799315033806	702454.937716661	-54.7421775910902	116.604166666667	57.1458333333333
126.145833333333	53.8541666666667	0.0407820940363857	0.00380722306350683	704695.149249347	-54.8367514163509	116.604166666667	57.1458333333333
126.1875	53.8541666666667	0.0401814156898623	0.00385472486477511	706937.957454533	-54.9306167232329	116.604166666667	57.1458333333333
126.229166666667	53.8541666666667	0.039890513226588	0.0038192933681018	720519.736774796	-59.9365271419977	116.020833333333	56.6875
126.270833333333	53.8541666666667	0.0408059066080027	0.00382152293846021	723888.373324549	-57.243623030372	116.229166666667	56.9791666666667
126.3125	53.8541666666667	0.0403597834665789	0.00375487862069036	713681.70912815	-55.2080203525189	116.604166666667	57.1458333333333
120.020833333333	53.8125	0.0282211667861809	0.00795516231544883	245330.238256665	-26.5983425950232	118.270833333333	55.7708333333333
120.0625	53.8125	0.0280248120548072	0.00785899978474626	246570.571784766	-27.1347912647993	118.270833333333	55.7708333333333
120.104166666667	53.8125	0.0286522640031272	0.00804786070496663	247833.655030452	-27.6656496335307	118.270833333333	55.7708333333333
120.145833333333	53.8125	0.0281074865013523	0.00797428459144698	249119.14151457	-28.1909034330326	118.270833333333	55.7708333333333
120.1875	53.8125	0.0289270580072115	0.00781110956815962	305500.625117612	-32.3222759775977	117.5625	56.1041666666667
120.229166666667	53.8125	0.0282372531150548	0.00795907142410585	251755.943705106	-29.2245616071923	118.270833333333	55.7708333333333
120.270833333333	53.8125	0.0315749130646204	0.00724392584440557	308467.737606285	-33.1163072453593	117.5625	56.1041666666667
120.3125	53.8125	0.0309839073179169	0.00744638389847869	313036.101697826	-34.2775038994298	117.479166666667	56.1041666666667
120.354166666667	53.8125	0.0320407790245576	0.00694458234431759	309975.062349295	-33.507335989823	117.604166666667	56.1041666666667
120.395833333333	53.8125	0.0313847351898523	0.00707846988917505	313036.101697824	-34.2775038994293	117.5625	56.1041666666667
120.4375	53.8125	0.0328925402173246	0.00647520199882355	313036.101697826	-34.2775038994298	117.604166666667	56.1041666666667
120.479166666667	53.8125	0.0328734588859009	0.00666884035844973	314589.363842424	-34.6566804606489	117.604166666667	56.1041666666667
120.520833333333	53.8125	0.0319526114936015	0.00670613898063751	316157.489681548	-35.0319456069344	117.604166666667	56.1041666666667
120.5625	53.8125	0.031770072915115	0.00658398012819463	317740.258595154	-35.4033208191464	117.604166666667	56.1041666666667
120.604166666667	53.8125	0.0324117395264764	0.00655844546234177	319337.452294485	-35.7708285825618	117.604166666667	56.1041666666667
120.645833333333	53.8125	0.0327181553600098	0.00644042836784397	320948.854863453	-36.1344923287888	117.604166666667	56.1041666666667
120.6875	53.8125	0.032804650823179	0.00609506561856324	322574.252795729	-36.4943363792117	117.604166666667	56.1041666666667
120.729166666667	53.8125	0.0333147813684161	0.00640945264707809	391262.256542498	-33.6900485218532	117.1875	56.6875
120.770833333333	53.8125	0.0333347242161389	0.00656407691758227	392790.641441434	-33.9891793396975	117.1875	56.6875
120.8125	53.8125	0.033137360072798	0.00599499108731177	327532.32052094	-37.5512057724006	117.604166666667	56.1041666666667
120.854166666667	53.8125	0.0326625887704643	0.00609787855170406	329211.6141115	-37.896030157542	117.604166666667	56.1041666666667
120.895833333333	53.8125	0.0333508359026218	0.00656429054931726	397446.234365263	-34.8718498486161	117.1875	56.6875
120.9375	53.8125	0.033900674144698	0.00700992363196174	399021.119673231	-35.1612009967546	117.1875	56.6875
120.979166666667	53.8125	0.0336094880517048	0.00646024862898153	297222.624897796	-34.6687280939155	118.270833333333	55.9791666666667
121.020833333333	53.8125	0.0339277767550953	0.00647023534273354	336056.466414084	-39.2387498406886	117.604166666667	56.1041666666667
121.0625	53.8125	0.0322374153571122	0.00629417474426539	337798.625804259	-39.5654319433033	117.604166666667	56.1041666666667
121.104166666667	53.8125	0.0324897468293695	0.00604529699931172	339552.78346892	-39.8885751917979	117.604166666667	56.1041666666667
121.145833333333	53.8125	0.0324941337403908	0.00612346524593975	308982.588660819	-30.1598406274822	118.645833333333	56.1875
121.1875	53.8125	0.0326756967511594	0.00590193153559657	324316.195906959	-32.8107529854338	118.354166666667	56.2291666666667
121.229166666667	53.8125	0.0336924115120478	0.00571369470139077	311773.763968259	-30.9644357705427	118.645833333333	56.1875
121.270833333333	53.8125	0.0331093692310093	0.00563203461899704	412015.320483388	-37.3899930317716	117.1875	56.6875
121.3125	53.8125	0.0330374048400376	0.00554959848422649	413687.037633397	-37.6580313131257	117.1875	56.6875
121.354166666667	53.8125	0.033528581928065	0.00549557551684684	398750.286511144	-32.8944952628727	117.8125	56.7708333333333
121.395833333333	53.8125	0.0335250438125839	0.00559897832323197	417060.712218885	-38.1872169128957	117.1875	56.6875
121.4375	53.8125	0.0339175228230393	0.0057759626514786	418762.42483315	-38.4483928429077	117.1875	56.6875
121.479166666667	53.8125	0.0341740580293074	0.0058205538431433	420473.893218314	-38.7073102686184	117.1875	56.6875
121.520833333333	53.8125	0.034404140379309	0.0054527365624897	404806.727811327	-34.064104884909	117.8125	56.7708333333333
121.5625	53.8125	0.0340274378336993	0.00549589213063326	406349.71402832	-34.3506978268308	117.8125	56.7708333333333
121.604166666667	53.8125	0.033997345689949	0.00584399991776016	407903.988834522	-34.6349851280502	117.8125	56.7708333333333
121.645833333333	53.8125	0.0345339019874218	0.00610494581821038	427414.95848773	-39.720693146974	117.1875	56.6875
121.6875	53.8125	0.034650879588273	0.00630382931809697	429173.442343285	-39.9685430680918	117.1875	56.6875
121.729166666667	53.8125	0.0371820092075139	0.00668254820793317	410636.212287238	-36.1570192331373	117.770833333333	56.7291666666667
121.770833333333	53.8125	0.037301891484092	0.00666181851191114	412260.818974052	-36.4310092314536	117.770833333333	56.7291666666667
121.8125	53.8125	0.0369504247486631	0.0068393276977046	422509.600767467	-40.8380844928877	117.3125	56.6041666666667
121.854166666667	53.8125	0.0348820592318527	0.00656543733384141	415541.45447372	-36.9721252149312	117.770833333333	56.7291666666667
121.895833333333	53.8125	0.0354798121707863	0.00675566411619429	417197.235034049	-37.2392765153281	117.770833333333	56.7291666666667
121.9375	53.8125	0.034598540702412	0.00633867490837645	444487.535107174	-33.8714881173889	117.854166666667	57.0625
121.979166666667	53.8125	0.0352681814577564	0.00663609177289767	420539.110029492	-37.7668308712673	117.770833333333	56.7291666666667
122.020833333333	53.8125	0.0370145333655648	0.00650777510905237	422224.963346846	-38.0272606636461	117.770833333333	56.7291666666667
122.0625	53.8125	0.0355610864157318	0.00636985106641943	423920.601800004	-38.2854770377017	117.770833333333	56.7291666666667
122.104166666667	53.8125	0.0370333344319073	0.00667846922010448	425625.90783783	-38.5414938637739	117.770833333333	56.7291666666667
122.145833333333	53.8125	0.0379359772845043	0.0068061477762469	404245.47676325	-35.0378967158442	118.354166666667	56.7291666666667
122.1875	53.8125	0.0353808783299358	0.00609209176952422	429065.058510105	-39.0469852315049	117.770833333333	56.7291666666667
122.229166666667	53.8125	0.0349349957428163	0.00586343246133003	455442.012350995	-35.6427273940725	117.854166666667	57.0625
122.270833333333	53.8125	0.0348245443023924	0.00602815740637773	457046.144312327	-35.8882928548348	117.854166666667	57.0625
122.3125	53.8125	0.0369374059563525	0.0060613737282472	434293.422231543	-39.7890820335046	117.770833333333	56.7291666666667
122.354166666667	53.8125	0.0367626982644891	0.00622399297633335	436054.333009207	-40.0322019940689	117.770833333333	56.7291666666667
122.395833333333	53.8125	0.0371749669853941	0.00637723922716976	413895.941274795	-36.702707049172	118.354166666667	56.7291666666667
122.4375	53.8125	0.0368663611153555	0.00617953038276817	415541.454473722	-36.9721252149316	118.354166666667	56.7291666666667
122.479166666667	53.8125	0.0345125650454073	0.00546960818492107	449926.987559267	-36.6410666921867	118.0625	56.9791666666667
122.520833333333	53.8125	0.0341540210602752	0.00496409156257425	449675.813415999	-43.4328515751173	117.479166666667	56.6458333333333
122.5625	53.8125	0.0340278509825558	0.00518629765236023	468535.341767765	-37.5561551177461	117.854166666667	57.0625
122.604166666667	53.8125	0.0347345219064578	0.00542971631694647	470212.662608298	-37.7872317696089	117.854166666667	57.0625
122.645833333333	53.8125	0.0343660039688857	0.00520403114612524	471898.697759471	-38.0165396967334	117.854166666667	57.0625
122.6875	53.8125	0.035428083184075	0.00546908539667494	473593.353547462	-38.2440887683173	117.854166666667	57.0625
122.729166666667	53.8125	0.0365520696004474	0.0056471143801387	456522.070073546	-39.3383379453377	117.979166666667	56.8958333333333
122.770833333333	53.8125	0.0374933094945357	0.00596351220241617	492538.035183197	-39.8358137939694	117.5625	57.1041666666667
122.8125	53.8125	0.0366310235736019	0.00573401954032251	455987.205936838	-42.5713781838797	117.770833333333	56.7291666666667
122.854166666667	53.8125	0.0363348893020761	0.00546182809392442	480456.339656619	-39.1368977778931	117.854166666667	57.0625
122.895833333333	53.8125	0.0350118627908662	0.00526206693745902	482192.723600899	-39.3558044098355	117.854166666667	57.0625
122.9375	53.8125	0.0344044714319651	0.00506415688015376	483937.18419736	-39.5730135883677	117.854166666667	57.0625
122.979166666667	53.8125	0.0340174995698467	0.00490247201610536	485689.633795248	-39.7885358510676	117.854166666667	57.0625
123.020833333333	53.8125	0.0343812878514533	0.00493776280399495	487449.985603475	-40.0023818060673	117.854166666667	57.0625
123.0625	53.8125	0.0346839479110359	0.0050347379826118	489218.1536893	-40.2145621263322	117.854166666667	57.0625
123.104166666667	53.8125	0.0343687056092055	0.00485284102306416	490994.052976706	-40.4250875441086	117.854166666667	57.0625
123.145833333333	53.8125	0.0353289718410196	0.00502394179976359	475808.088732707	-45.501886589825	117.604166666667	56.6875
123.1875	53.8125	0.0364441818020321	0.00547420883571569	476159.153056921	-41.7817221060164	117.979166666667	56.8958333333333
123.229166666667	53.8125	0.0368865385000719	0.00529801720887188	474927.017015211	-44.6765597926346	117.770833333333	56.7291666666667
123.270833333333	53.8125	0.0371713348791663	0.00521351258723118	476860.16285054	-44.8770600317598	117.770833333333	56.7291666666667
123.3125	53.8125	0.0369619090403534	0.0049361579561505	481678.978018705	-42.4103993323606	117.979166666667	56.8958333333333
123.354166666667	53.8125	0.0376220906546261	0.00527047143077751	517875.97831231	-42.6356300395038	117.5625	57.1041666666667
123.395833333333	53.8125	0.0386620781194415	0.00533125182713758	455987.205936838	-42.5713781838797	118.354166666667	56.7291666666667
123.4375	53.8125	0.0376701279441677	0.00487210427042495	484659.684348692	-45.6616142207514	117.770833333333	56.7291666666667
123.479166666667	53.8125	0.0363300240204766	0.00449127009704272	491674.631575346	-47.0273702151277	117.604166666667	56.6875
123.520833333333	53.8125	0.0347851690136825	0.00419043313417698	493685.780604317	-47.2105050695002	117.604166666667	56.6875
123.5625	53.8125	0.0345300275554825	0.00412118542103835	495702.8624102	-47.3920130398915	117.604166666667	56.6875
123.604166666667	53.8125	0.0346686048441634	0.00414668188671202	497725.804146063	-47.5719091973041	117.604166666667	56.6875
123.645833333333	53.8125	0.0348325232836865	0.0041071245235797	499754.533931605	-47.7502085208057	117.604166666667	56.6875
123.6875	53.8125	0.0346587554358604	0.00416665795728078	501788.980842003	-47.9269258954523	117.604166666667	56.6875
123.729166666667	53.8125	0.0347022774111497	0.00421330238000839	503829.074896781	-48.1020761103503	117.604166666667	56.6875
123.770833333333	53.8125	0.034989214554503	0.00404904860917787	505874.747048694	-48.2756738568462	117.604166666667	56.6875
123.8125	53.8125	0.0376735411954178	0.00497394130233407	502578.595633392	-47.3289059394587	117.770833333333	56.7291666666667
123.854166666667	53.8125	0.0374209181950499	0.00447051874783393	504599.449818872	-47.5061335025273	117.770833333333	56.7291666666667
123.895833333333	53.8125	0.0349492024533817	0.00427432618658842	512044.555379812	-48.7872976984569	117.604166666667	56.6875
123.9375	53.8125	0.0350293974977207	0.00391697683106699	514111.867723751	-48.9548304731663	117.604166666667	56.6875
123.979166666667	53.8125	0.0347477589026672	0.00387845509499219	516184.426538902	-49.120882714993	117.604166666667	56.6875
124.020833333333	53.8125	0.0347186442636759	0.00399247685634667	518262.168145028	-49.2854684974293	117.604166666667	56.6875
124.0625	53.8125	0.0342294410315436	0.00400819174685985	520345.029718023	-49.4486017868017	117.604166666667	56.6875
124.104166666667	53.8125	0.0343360998235872	0.00390811736563578	522432.949279086	-49.6102964413428	117.604166666667	56.6875
124.145833333333	53.8125	0.0343535158877829	0.00374690871265824	524525.865683967	-49.7705662103551	117.604166666667	56.6875
124.1875	53.8125	0.0337320649624683	0.00408605911003844	532489.48067982	-50.9658760773189	117.4375	56.6458333333333
124.229166666667	53.8125	0.0347116342302147	0.00445918842854319	534623.679024184	-51.1171273732869	117.4375	56.6458333333333
124.270833333333	53.8125	0.0342518434891144	0.00438225696976753	536762.405285345	-51.2670387334563	117.4375	56.6458333333333
124.3125	53.8125	0.0342046880844	0.00456741087401873	538905.604793312	-51.4156233181036	117.4375	56.6458333333333
124.354166666667	53.8125	0.0338437415318476	0.00445782287762086	535063.31739108	-50.5510152855883	117.604166666667	56.6875
124.395833333333	53.8125	0.0346925398316077	0.00447339236543258	537184.976223401	-50.7030182927196	117.604166666667	56.6875
124.4375	53.8125	0.0345054438759846	0.00467299865014077	539311.22636641	-50.8536895567369	117.604166666667	56.6875
124.479166666667	53.8125	0.0345600452500422	0.00475529995363771	541442.012972808	-51.0030419352334	117.604166666667	56.6875
124.520833333333	53.8125	0.0345869325306592	0.00481043403654774	543577.281936174	-51.1510881729028	117.604166666667	56.6875
124.5625	53.8125	0.0348807646119574	0.00536898385926105	370359.776267599	-65.8018790427631	119.270833333333	55.0625
124.604166666667	53.8125	0.0350746227950811	0.00480937891073685	372666.776110222	-59.7287523741031	119.520833333333	55.3958333333333
124.645833333333	53.8125	0.0347188875294371	0.00472447470472278	550009.45280775	-51.5875157926031	117.604166666667	56.6875
124.6875	53.8125	0.0346632980674514	0.00467248506622185	552162.124604416	-51.7304626534531	117.604166666667	56.6875
124.729166666667	53.8125	0.0346276814345801	0.00612296259437029	627757.222723553	-56.4076082579798	116.1875	56.6458333333333
124.770833333333	53.8125	0.0344687171678097	0.00545646500017877	630044.829479304	-56.5116881785726	116.1875	56.6458333333333
124.8125	53.8125	0.0348809281622554	0.0054732435024577	632335.175551932	-56.6148908310713	116.1875	56.6458333333333
124.854166666667	53.8125	0.0372179083951968	0.00602856766217904	636923.964149455	-56.8186980835968	116.145833333333	56.6458333333333
124.895833333333	53.8125	0.0374757774917087	0.00487382057939013	562987.835141102	-52.4267749238544	117.604166666667	56.6875
124.9375	53.8125	0.0358343126202063	0.00488534998684375	565165.107788126	-52.5624358684221	117.604166666667	56.6875
124.979166666667	53.8125	0.0378105068970172	0.00600719586094871	643826.942936431	-57.1180380061173	116.145833333333	56.6458333333333
125.020833333333	53.8125	0.0378175361187112	0.00474907807271979	398052.328647306	-67.224192223913	119.270833333333	55.0625
125.0625	53.8125	0.037016881853863	0.00553915467434009	648441.788739486	-57.3134451401078	116.145833333333	56.6458333333333
125.104166666667	53.8125	0.0371627365566169	0.00456340143876595	573913.074706945	-53.0934591318994	117.604166666667	56.6875
125.145833333333	53.8125	0.0382791531913578	0.00550224168766178	669782.238618284	-58.6059872261917	115.8125	56.6041666666667
125.1875	53.8125	0.038259659220728	0.00451088252017948	650442.113047216	-56.9434694719572	116.270833333333	56.6875
125.229166666667	53.8125	0.03826003138987	0.0045179796138004	666605.453155438	-57.608513854197	116.020833333333	56.6875
125.270833333333	53.8125	0.0386914574565157	0.00435980042253941	668924.183300242	-57.7004193447742	116.020833333333	56.6875
125.3125	53.8125	0.0396284266451558	0.00450410993884764	671245.256238166	-57.7915713145698	116.020833333333	56.6875
125.354166666667	53.8125	0.0393717148522981	0.00400814977472838	673568.646921424	-57.8819767997381	116.020833333333	56.6875
125.395833333333	53.8125	0.0395222112026649	0.00378181185672122	675894.330618912	-57.9716427604509	116.020833333333	56.6875
125.4375	53.8125	0.0401796467477842	0.00385794796674299	678222.282911599	-58.0605760816958	116.020833333333	56.6875
125.479166666667	53.8125	0.0407063358259671	0.00401513887000766	683127.124245777	-55.2198827560427	116.229166666667	56.9791666666667
125.520833333333	53.8125	0.0402101766403499	0.00374779317933885	685382.706686432	-55.3166870394633	116.229166666667	56.9791666666667
125.5625	53.8125	0.0397908724741052	0.00392121628464931	676352.918632997	-53.1310431604694	116.604166666667	57.1458333333333
125.604166666667	53.8125	0.0394834780193302	0.003795211945691	687556.300326005	-58.4091180847154	116.020833333333	56.6875
125.645833333333	53.8125	0.0398697926521462	0.0038142464380348	689895.239920176	-58.4944889073988	116.020833333333	56.6875
125.6875	53.8125	0.0402282073565763	0.00377190483681112	694431.056963837	-55.6964897466944	116.229166666667	56.9791666666667
125.729166666667	53.8125	0.0407630404487484	0.00381324785956206	696699.518900922	-55.7896187617454	116.229166666667	56.9791666666667
125.770833333333	53.8125	0.040892631034069	0.00379929615805412	698970.479356095	-55.8820316758264	116.229166666667	56.9791666666667
125.8125	53.8125	0.0409405603200562	0.003753367031363	689580.528460017	-53.7490474846557	116.604166666667	57.1458333333333
125.854166666667	53.8125	0.0404124580314007	0.00377731443468845	691795.280609151	-53.8493633981962	116.604166666667	57.1458333333333
125.895833333333	53.8125	0.0403999550119469	0.0034297679924744	688873.691531552	-46.8408393508857	117.4375	57.7708333333333
125.9375	53.8125	0.0397736162698751	0.00339150100083646	690877.739726021	-46.9623479936443	117.4375	57.7708333333333
125.979166666667	53.8125	0.0397793966087509	0.00363548213147169	708700.153087361	-57.1003282042775	116.1875	56.8958333333333
126.020833333333	53.8125	0.0408078991472462	0.00370917929593222	700682.254147284	-54.2431873702349	116.604166666667	57.1458333333333
126.0625	53.8125	0.0407236059758816	0.00376577193961606	702910.852210301	-54.3398141404174	116.604166666667	57.1458333333333
126.104166666667	53.8125	0.0409588121222756	0.00376984706670962	705142.138603061	-54.4357213102397	116.604166666667	57.1458333333333
126.145833333333	53.8125	0.0403356556693902	0.00374509347021794	707376.087084598	-54.530914829919	116.604166666667	57.1458333333333
126.1875	53.8125	0.0408908708936559	0.00376877749458309	709612.671710698	-54.625400596435	116.604166666667	57.1458333333333
126.229166666667	53.8125	0.0407840214057787	0.0037703758555974	724108.976993517	-56.8530354874856	116.229166666667	56.9791666666667
126.270833333333	53.8125	0.0403793916469736	0.00374394806389906	726408.044301678	-56.9373202466858	116.229166666667	56.9791666666667
126.3125	53.8125	0.0408989496356668	0.00376626105726666	728709.305877417	-57.0209646906484	116.229166666667	56.9791666666667
126.354166666667	53.8125	0.0408275086854373	0.0037911374157744	718584.862957623	-54.9963822275996	116.604166666667	57.1458333333333
126.395833333333	53.8125	0.0408147333686066	0.00371540744140157	720834.249274044	-55.0874158453036	116.604166666667	57.1458333333333
126.4375	53.8125	0.0410714932536462	0.00371570436375882	723086.122098073	-55.1777759942979	116.604166666667	57.1458333333333
126.479166666667	53.8125	0.0403595399205267	0.00378752389014224	725340.457461898	-55.2674682092337	116.604166666667	57.1458333333333
126.520833333333	53.8125	0.0412617864813732	0.00359694346312035	738839.532551643	-58.1687249764415	116.1875	56.8958333333333
120.020833333333	53.7708333333333	0.0286996427808501	0.0077332189018888	303760.496997779	-30.2398505505692	117.5625	56.1041666666667
120.0625	53.7708333333333	0.0313970349557519	0.00725387595518154	305152.629646386	-30.6516281390687	117.5625	56.1041666666667
120.104166666667	53.7708333333333	0.0311959053140748	0.00734021005908008	306561.667476672	-31.0594878672725	117.5625	56.1041666666667
120.145833333333	53.7708333333333	0.0311193400725354	0.00751080006714732	307987.377969669	-31.4634371858582	117.5625	56.1041666666667
120.1875	53.7708333333333	0.0316026807577924	0.00706191602169157	313852.352476806	-33.0403322926668	117.4375	56.1041666666667
120.229166666667	53.7708333333333	0.0314941401222738	0.00714827672575387	310887.894739726	-32.2596420844267	117.5625	56.1041666666667
120.270833333333	53.7708333333333	0.0330587604905222	0.00677227581938762	310887.894739729	-32.2596420844273	117.604166666667	56.1041666666667
120.3125	53.7708333333333	0.0312550213159821	0.00709819117764122	313852.352476806	-33.0403322926668	117.5625	56.1041666666667
120.354166666667	53.7708333333333	0.0329783933304494	0.00679755211171288	313852.352476806	-33.0403322926668	117.604166666667	56.1041666666667
120.395833333333	53.7708333333333	0.032745891863021	0.0064283063150521	315357.99593383	-33.4248933464771	117.604166666667	56.1041666666667
120.4375	53.7708333333333	0.0330458110875375	0.00642294284573965	316878.952504386	-33.8056190240204	117.604166666667	56.1041666666667
120.479166666667	53.7708333333333	0.0325582786984331	0.00672771085205259	254936.747627335	-32.3134997133541	118.3125	55.6875
120.520833333333	53.7708333333333	0.0331778617995133	0.00663775017230761	319965.927159554	-34.5556332823472	117.604166666667	56.1041666666667
120.5625	53.7708333333333	0.0325113105609522	0.00665895658404307	321531.511531665	-34.9249591162453	117.604166666667	56.1041666666667
120.604166666667	53.7708333333333	0.0338175431177572	0.00667151741129575	323111.541692624	-35.2905239664294	117.604166666667	56.1041666666667
120.645833333333	53.7708333333333	0.0336829340032463	0.0069523120679406	311008.881428187	-35.2006169074621	117.770833333333	56.0208333333333
120.6875	53.7708333333333	0.0333655350526359	0.00642848837669813	326314.09587471	-36.0104560519162	117.604166666667	56.1041666666667
120.729166666667	53.7708333333333	0.0324441462191443	0.00606027969275985	327936.203785645	-36.3648681424227	117.604166666667	56.1041666666667
120.770833333333	53.7708333333333	0.0328153371979194	0.00641780282200057	329571.925332494	-36.7156088566695	117.604166666667	56.1041666666667
120.8125	53.7708333333333	0.0334280912495851	0.00669337756523424	331221.058248389	-37.0627025801488	117.604166666667	56.1041666666667
120.854166666667	53.7708333333333	0.0337652842640217	0.0071226606378748	245161.007924897	-28.7544991138927	118.979166666667	55.6875
120.895833333333	53.7708333333333	0.0339112999002114	0.00738592169169457	246493.680537223	-29.2805589547533	118.979166666667	55.6875
120.9375	53.7708333333333	0.0337678538491331	0.00729287227830983	353764.6956847	-36.7497435868235	117.520833333333	56.2708333333333
120.979166666667	53.7708333333333	0.0339295608594759	0.00695771030545872	404394.156632598	-35.0675609730586	117.1875	56.6875
121.020833333333	53.7708333333333	0.0336099310194264	0.00688310783064346	356762.111132085	-29.7399884692712	118.145833333333	56.5208333333333
121.0625	53.7708333333333	0.0335361634530076	0.00653001689544227	407573.205193616	-35.6319710751687	117.1875	56.6875
121.104166666667	53.7708333333333	0.0331424001370205	0.00597440174452765	409179.154924919	-35.9106726406147	117.1875	56.6875
121.145833333333	53.7708333333333	0.0331620375023256	0.0060148509409013	410795.883255288	-36.1870540875673	117.1875	56.6875
121.1875	53.7708333333333	0.0335341061205151	0.00614284017401863	412423.262851784	-36.4611274520074	117.1875	56.6875
121.229166666667	53.7708333333333	0.0340168752813845	0.0060120520905832	414061.167548666	-36.7329050570783	117.1875	56.6875
121.270833333333	53.7708333333333	0.0337863516267112	0.00584213035471255	415709.472356692	-37.0023994981093	117.1875	56.6875
121.3125	53.7708333333333	0.0341018771086786	0.00606292158705692	417368.053471342	-37.2696236279982	117.1875	56.6875
121.354166666667	53.7708333333333	0.0345190735771787	0.00623114812398397	419036.788280085	-37.5345905429593	117.1875	56.6875
121.395833333333	53.7708333333333	0.0345603644808446	0.00627767398516238	369596.267183243	-32.7690286597225	118.145833333333	56.5208333333333
121.4375	53.7708333333333	0.0342169927065405	0.00589073378300265	371089.765797317	-33.0917645857324	118.145833333333	56.5208333333333
121.479166666667	53.7708333333333	0.0350451676689491	0.00657619178832965	407223.308735049	-36.6020474245876	117.520833333333	56.6458333333333
121.520833333333	53.7708333333333	0.0352461350910271	0.00623463802582233	425810.854250366	-38.5721557261207	117.1875	56.6875
121.5625	53.7708333333333	0.0346944248979598	0.00595797194896086	427528.560449047	-38.8260405735986	117.1875	56.6875
121.604166666667	53.7708333333333	0.0343369694071316	0.0058715428110349	429255.70998637	-39.0777511404452	117.1875	56.6875
121.645833333333	53.7708333333333	0.0347985740040674	0.00665803741071663	413859.39842167	-37.6884452284505	117.520833333333	56.6458333333333
121.6875	53.7708333333333	0.0367913504857269	0.0066156775595326	412788.704096934	-35.5039685487271	117.770833333333	56.7291666666667
121.729166666667	53.7708333333333	0.0372393117971153	0.00685845174374429	414389.602716837	-35.7792250454405	117.770833333333	56.7291666666667
121.770833333333	53.7708333333333	0.037861438399632	0.00690150953925438	416001.165022515	-36.0522242940547	117.770833333333	56.7291666666667
121.8125	53.7708333333333	0.0371295164690582	0.00675303968782251	417623.266991136	-36.3229776974434	117.770833333333	56.7291666666667
121.854166666667	53.7708333333333	0.0357165785980877	0.00675046139082927	419255.785712128	-36.5914969350066	117.770833333333	56.7291666666667
121.895833333333	53.7708333333333	0.034846465739021	0.00653657638729544	420898.599396354	-36.8577939486193	117.770833333333	56.7291666666667
121.9375	53.7708333333333	0.0348970288776047	0.00647002845847019	422551.587384278	-37.1218809289095	117.770833333333	56.7291666666667
121.979166666667	53.7708333333333	0.0354044277954205	0.00648043943199517	424214.630153221	-37.3837703018688	117.770833333333	56.7291666666667
122.020833333333	53.7708333333333	0.0372257722391648	0.00642440234393208	425887.609323686	-37.6434747157963	117.770833333333	56.7291666666667
122.0625	53.7708333333333	0.0376256396893641	0.00666463197758698	404948.583568919	-34.0934494390689	118.354166666667	56.7291666666667
122.104166666667	53.7708333333333	0.0371797427816375	0.00672154642393977	406494.265260874	-34.3801525161944	118.354166666667	56.7291666666667
122.145833333333	53.7708333333333	0.0383617518073904	0.00670813458809155	430964.998705258	-38.4096077560242	117.770833333333	56.7291666666667
122.1875	53.7708333333333	0.0346615633565021	0.00569198891579584	454365.644820498	-42.381694030795	117.1875	56.6875
122.229166666667	53.7708333333333	0.0344566985970037	0.00557547934525328	459218.728995187	-35.3061227410567	117.854166666667	57.0625
122.270833333333	53.7708333333333	0.0345194747277154	0.00562080635800225	460811.311120665	-35.5508536822484	117.854166666667	57.0625
122.3125	53.7708333333333	0.0344645146847856	0.0060251829403877	437866.981081829	-39.4013301745977	117.770833333333	56.7291666666667
122.354166666667	53.7708333333333	0.0370197062777231	0.00633438536938345	439615.328402406	-39.6440328842455	117.770833333333	56.7291666666667
122.395833333333	53.7708333333333	0.0372316323832645	0.00651454686787372	441372.598784468	-39.8846724819292	117.770833333333	56.7291666666667
122.4375	53.7708333333333	0.0366244430653397	0.00694809253254673	508972.99820087	-47.8868503266368	116.270833333333	56.6875
122.479166666667	53.7708333333333	0.0347623718644803	0.00580121332510873	468914.933495439	-36.7475421716088	117.854166666667	57.0625
122.520833333333	53.7708333333333	0.0347605797455446	0.00544491259278037	470563.11779556	-36.9815459386257	117.854166666667	57.0625
122.5625	53.7708333333333	0.0346893729983716	0.00537623882853912	472220.231618192	-37.213792248637	117.854166666667	57.0625
122.604166666667	53.7708333333333	0.0343264463004282	0.00512299732739752	473886.180695422	-37.4442901893602	117.854166666667	57.0625
122.645833333333	53.7708333333333	0.0362659076867845	0.00565643838248103	456679.765485216	-38.5053454765911	117.979166666667	56.8958333333333
122.6875	53.7708333333333	0.0365389229995878	0.00571410415735331	453914.513829418	-41.5125889527721	117.770833333333	56.7291666666667
122.729166666667	53.7708333333333	0.0373035166856612	0.00594541028155426	430964.998705258	-38.4096077560242	118.354166666667	56.7291666666667
122.770833333333	53.7708333333333	0.0377574894819977	0.00612206915903152	496108.006639036	-39.4933997484009	117.5625	57.1041666666667
122.8125	53.7708333333333	0.0369100906563162	0.00571973979137987	459413.152455998	-42.180769455707	117.770833333333	56.7291666666667
122.854166666667	53.7708333333333	0.0365234254172514	0.00538588120837472	461261.783165063	-42.3996714088146	117.770833333333	56.7291666666667
122.895833333333	53.7708333333333	0.0345993903980804	0.00491617091795539	467515.8314754	-43.8878916660572	117.604166666667	56.6875
122.9375	53.7708333333333	0.0347234310987266	0.00505582446279104	469423.991635921	-44.095584007619	117.604166666667	56.6875
122.979166666667	53.7708333333333	0.0343460485626553	0.00497957654690348	471339.272590545	-44.3014532336891	117.604166666667	56.6875
123.020833333333	53.7708333333333	0.0343684254730919	0.00505113201292491	473261.587205387	-44.5055148081609	117.604166666667	56.6875
123.0625	53.7708333333333	0.0342994504784062	0.00506692643537756	475190.849436299	-44.7077841598143	117.604166666667	56.6875
123.104166666667	53.7708333333333	0.0346487492189508	0.00589683041504731	543948.278842238	-51.1811822857647	116.1875	56.6458333333333
123.145833333333	53.7708333333333	0.0346011879016525	0.00493693848161618	479069.877962217	-45.107007706796	117.604166666667	56.6875
123.1875	53.7708333333333	0.035073286530292	0.00506146573049497	481019.47753274	-45.3039925437074	117.604166666667	56.6875
123.229166666667	53.7708333333333	0.0372520875989754	0.0052113181834697	478235.812379383	-44.2866295565011	117.770833333333	56.7291666666667
123.270833333333	53.7708333333333	0.0380994559813654	0.00636021008227268	550763.494474331	-51.0669723772139	116.270833333333	56.6875
123.3125	53.7708333333333	0.0377269188672393	0.00494109343956433	482086.145773419	-44.6862796850314	117.770833333333	56.7291666666667
123.354166666667	53.7708333333333	0.0376331818871514	0.00488431584041334	484021.483351405	-44.883510730518	117.770833333333	56.7291666666667
123.395833333333	53.7708333333333	0.038622797830839	0.00522898119958955	523149.156712569	-42.47967283625	117.5625	57.1041666666667
123.4375	53.7708333333333	0.0375631477729017	0.00475415675576797	487912.093406297	-45.2728581777154	117.770833333333	56.7291666666667
123.479166666667	53.7708333333333	0.0364065763201076	0.00448080796288023	494847.420933053	-46.6352660326264	117.604166666667	56.6875
123.520833333333	53.7708333333333	0.0348390440407033	0.00412977546357091	496847.730054407	-46.8188249799382	117.604166666667	56.6875
123.5625	53.7708333333333	0.0347148797192883	0.00425766648010654	498854.035724465	-47.0007726314832	117.604166666667	56.6875
123.604166666667	53.7708333333333	0.0365637066728089	0.00458847727436629	500866.265169259	-47.1811236105207	117.604166666667	56.6875
123.645833333333	53.7708333333333	0.0348428600287595	0.00399964924361014	502884.346563559	-47.3598924575989	117.604166666667	56.6875
123.6875	53.7708333333333	0.0348628311485524	0.00397372559939993	504908.209020326	-47.5370936283549	117.604166666667	56.6875
123.729166666667	53.7708333333333	0.0364580841468978	0.00439236823887736	506937.782580182	-47.7127414914506	117.604166666667	56.6875
123.770833333333	53.7708333333333	0.0368637160886587	0.00437269633945048	508972.99820087	-47.8868503266368	117.604166666667	56.6875
123.8125	53.7708333333333	0.0381880865598477	0.00472483823377149	505733.344019854	-46.9434004598523	117.770833333333	56.7291666666667
123.854166666667	53.7708333333333	0.0367208446669411	0.004122922441034	513060.083978011	-48.2305075769708	117.604166666667	56.6875
123.895833333333	53.7708333333333	0.0349548234884534	0.00385807343579442	515111.820540688	-48.4000840913477	117.604166666667	56.6875
123.9375	53.7708333333333	0.0349283902098655	0.00398720210880326	517168.931955624	-48.568177773231	117.604166666667	56.6875
123.979166666667	53.7708333333333	0.0353114756958423	0.0040903234894721	519231.353608268	-48.7348024329648	117.604166666667	56.6875
124.020833333333	53.7708333333333	0.0371963597212736	0.00433923012530456	521299.021738205	-48.8999717828236	117.604166666667	56.6875
124.0625	53.7708333333333	0.0346361424775133	0.00387827547783598	523371.873428733	-49.0636994358555	117.604166666667	56.6875
124.104166666667	53.7708333333333	0.034550606759943	0.00365572598560202	525449.846596516	-49.2259989048237	117.604166666667	56.6875
124.145833333333	53.7708333333333	0.033975180472021	0.00410471591357706	533302.184456472	-50.4279793111849	117.4375	56.6458333333333
124.1875	53.7708333333333	0.0342726803048682	0.00441278596889972	535422.219409355	-50.5812846791391	117.4375	56.6458333333333
124.229166666667	53.7708333333333	0.0330701153852585	0.00505533844842934	528153.131119419	-48.815400586866	117.729166666667	56.7291666666667
124.270833333333	53.7708333333333	0.034310484714349	0.00455959270600537	539676.175362744	-50.8838724413418	117.4375	56.6458333333333
124.3125	53.7708333333333	0.0339902590844935	0.00454439269628	535914.418719028	-50.0165393008984	117.604166666667	56.6875
124.354166666667	53.7708333333333	0.0343320670195771	0.00433615307193696	538021.862376887	-50.1705477065289	117.604166666667	56.6875
124.395833333333	53.7708333333333	0.0345157150537675	0.0043043983289715	540134.015403985	-50.323219638923	117.604166666667	56.6875
124.4375	53.7708333333333	0.0344942544033017	0.00438113304680231	542250.822017585	-50.4745677807491	117.604166666667	56.6875
124.479166666667	53.7708333333333	0.0344029545805566	0.00447718748646807	544372.227177684	-50.6246047085922	117.604166666667	56.6875
124.520833333333	53.7708333333333	0.0346125052646622	0.00452325157213262	546498.176577297	-50.7733428926668	117.604166666667	56.6875
124.5625	53.7708333333333	0.0347804510614696	0.00549389944866293	618887.560966309	-55.028472761029	116.270833333333	56.6875
124.604166666667	53.7708333333333	0.0351940211029337	0.00545747658442742	621140.336677293	-55.1397192048057	116.270833333333	56.6875
124.645833333333	53.7708333333333	0.0347205987905471	0.00530171059127107	625782.241962879	-55.8450744855645	116.1875	56.6458333333333
124.6875	53.7708333333333	0.0344383137187768	0.00481214821376683	555046.355548411	-51.3555538615208	117.604166666667	56.6875
124.729166666667	53.7708333333333	0.0347003302057492	0.00552298335687005	632615.458947092	-56.1625290445647	116.145833333333	56.6458333333333
[truncated: 63,938 more rows]
