# Supplementary material for: Genomic insights into local adaptation and future climate-induced vulnerability of a keystone forest tree in East Asia
Source: Nat Commun. 2022 Nov 1;13:6541. doi: 10.1038/s41467-022-34206-8 (PMC9626627; doi:10.1038/s41467-022-34206-8)
Supplement: Supplementary file 8 — Source Data [file 41467_2022_34206_MOESM8_ESM.zip › Source data/supplementary_figures/local&forward&reverse/future_BCC_370_2080local_GF_offset.csv]

	lon	lat	offset
1	123.479166666821	54.6458333336662	0.0350439676401892
2	123.520833333488	54.6458333336662	0.0358736526745913
3	123.562500000156	54.6458333336662	0.036133254365967
4	123.604166666823	54.6458333336662	0.0359975815125727
5	123.645833333491	54.6458333336662	0.0368317924480264
6	123.729166666826	54.6458333336662	0.0323632140777219
7	123.770833333494	54.6458333336662	0.0325378903364415
8	123.812500000161	54.6458333336662	0.0306557301386107
9	123.854166666829	54.6458333336662	0.0356869879962651
10	123.895833333496	54.6458333336662	0.0357709873040446
11	123.937500000164	54.6458333336662	0.0360804419783672
12	123.979166666831	54.6458333336662	0.0374855289571152
13	124.020833333499	54.6458333336662	0.0363674947419055
14	124.062500000166	54.6458333336662	0.0359110895176117
15	124.104166666834	54.6458333336662	0.0365821531236718
16	124.145833333501	54.6458333336662	0.0360273431428763
17	124.187500000169	54.6458333336662	0.0360873830038787
18	123.395833333486	54.6041666669987	0.0357532340454735
19	123.437500000153	54.6041666669987	0.0350400771119109
20	123.479166666821	54.6041666669987	0.0363539040782407
21	123.520833333488	54.6041666669987	0.0349569554969759
22	123.562500000156	54.6041666669987	0.0337155375913039
23	123.604166666823	54.6041666669987	0.0352777123194713
24	123.645833333491	54.6041666669987	0.0373683793295114
25	123.687500000158	54.6041666669987	0.0372793133302435
26	123.729166666826	54.6041666669987	0.0374068450003144
27	123.770833333494	54.6041666669987	0.0369711417730366
28	123.812500000161	54.6041666669987	0.0357093628990401
29	123.854166666829	54.6041666669987	0.0360150575128445
30	123.895833333496	54.6041666669987	0.0362620215806074
31	123.937500000164	54.6041666669987	0.0376229764997449
32	123.979166666831	54.6041666669987	0.0350637197664945
33	124.020833333499	54.6041666669987	0.0353757025912548
34	124.062500000166	54.6041666669987	0.0337748056436613
35	124.104166666834	54.6041666669987	0.0330253591078866
36	124.145833333501	54.6041666669987	0.0359519094155012
37	124.187500000169	54.6041666669987	0.0360131667449103
38	123.062500000146	54.5625000003311	0.0364653251931154
39	123.145833333481	54.5625000003311	0.0361250470845523
40	123.187500000148	54.5625000003311	0.0378289405744606
41	123.229166666816	54.5625000003311	0.0356761318308026
42	123.270833333483	54.5625000003311	0.0359971324532889
43	123.312500000151	54.5625000003311	0.0355182178923938
44	123.354166666818	54.5625000003311	0.0363048718624696
45	123.395833333486	54.5625000003311	0.0353164002747362
46	123.437500000153	54.5625000003311	0.0352756314443046
47	123.479166666821	54.5625000003311	0.0355936705923115
48	123.520833333488	54.5625000003311	0.0366199377367269
49	123.562500000156	54.5625000003311	0.0370637134010883
50	123.604166666823	54.5625000003311	0.0352694995529984
51	123.645833333491	54.5625000003311	0.0370804629190382
52	123.687500000158	54.5625000003311	0.0369918914989466
53	123.729166666826	54.5625000003311	0.0352337696414113
54	123.770833333494	54.5625000003311	0.0362600186250843
55	123.812500000161	54.5625000003311	0.0363255219097115
56	123.854166666829	54.5625000003311	0.0367592809361115
57	123.895833333496	54.5625000003311	0.0360543578610668
58	123.937500000164	54.5625000003311	0.0362401107480353
59	123.979166666831	54.5625000003311	0.0367975823470647
60	124.020833333499	54.5625000003311	0.035786339032
61	124.062500000166	54.5625000003311	0.031507357775337
62	124.104166666834	54.5625000003311	0.0292503965239379
63	124.145833333501	54.5625000003311	0.0313694643764328
64	124.187500000169	54.5625000003311	0.0301716607185766
65	122.895833333476	54.5208333336636	0.0359488129128284
66	122.937500000143	54.5208333336636	0.0349222606009054
67	122.979166666811	54.5208333336636	0.0366919420539673
68	123.020833333478	54.5208333336636	0.0359339782439879
69	123.062500000146	54.5208333336636	0.0370870712402614
70	123.104166666813	54.5208333336636	0.0345733701153131
71	123.145833333481	54.5208333336636	0.0378719340794408
72	123.229166666816	54.5208333336636	0.0352102199359277
73	123.270833333483	54.5208333336636	0.0357180018828464
74	123.312500000151	54.5208333336636	0.0335520784935237
75	123.354166666818	54.5208333336636	0.037139836210864
76	123.395833333486	54.5208333336636	0.036067615563406
77	123.437500000153	54.5208333336636	0.036100565809718
78	123.479166666821	54.5208333336636	0.0371693061893224
79	123.520833333488	54.5208333336636	0.0365101956361287
80	123.562500000156	54.5208333336636	0.0368374434183155
81	123.604166666823	54.5208333336636	0.0365047087119466
82	123.645833333491	54.5208333336636	0.0364626173463228
83	123.687500000158	54.5208333336636	0.036266452377418
84	123.729166666826	54.5208333336636	0.0355951576334517
85	123.770833333494	54.5208333336636	0.0351420859959525
86	123.812500000161	54.5208333336636	0.0369648204150305
87	123.854166666829	54.5208333336636	0.0353105173735084
88	123.937500000164	54.5208333336636	0.0351757472212425
89	123.979166666831	54.5208333336636	0.0366652544553274
90	124.020833333499	54.5208333336636	0.0357237405167432
91	124.104166666834	54.5208333336636	0.0371887188288403
92	124.145833333501	54.5208333336636	0.036316065979972
93	124.187500000169	54.5208333336636	0.037258912794142
94	124.229166666836	54.5208333336636	0.0375436755002385
95	124.270833333504	54.5208333336636	0.0374361470120951
96	124.312500000171	54.5208333336636	0.0371468229360956
97	122.81250000014	54.479166666996	0.0379007791153457
98	122.854166666808	54.479166666996	0.0365805363707708
99	122.895833333476	54.479166666996	0.0358143540880609
100	122.937500000143	54.479166666996	0.035309992971413
101	123.020833333478	54.479166666996	0.0360590928770778
102	123.062500000146	54.479166666996	0.0371297477865286
103	123.104166666813	54.479166666996	0.037829711925475
104	123.187500000148	54.479166666996	0.0351589527673911
105	123.229166666816	54.479166666996	0.0361653397687293
106	123.270833333483	54.479166666996	0.0363541006865096
107	123.312500000151	54.479166666996	0.0353082688663918
108	123.354166666818	54.479166666996	0.0355647853312407
109	123.395833333486	54.479166666996	0.0357050901544428
110	123.437500000153	54.479166666996	0.0371435799787699
111	123.479166666821	54.479166666996	0.0365553871876901
112	123.520833333488	54.479166666996	0.0360351774592804
113	123.562500000156	54.479166666996	0.0354873610094255
114	123.604166666823	54.479166666996	0.0364625347449435
115	123.645833333491	54.479166666996	0.0366760069445026
116	123.687500000158	54.479166666996	0.0361282972683756
117	123.729166666826	54.479166666996	0.0360765421096119
118	123.770833333494	54.479166666996	0.0362878488490427
119	123.812500000161	54.479166666996	0.0377825337945788
120	123.854166666829	54.479166666996	0.0370746583008951
121	123.937500000164	54.479166666996	0.035744343693799
122	123.979166666831	54.479166666996	0.0368709502753386
123	124.020833333499	54.479166666996	0.0364163408583283
124	124.062500000166	54.479166666996	0.036374781392222
125	124.104166666834	54.479166666996	0.0366110520428734
126	124.145833333501	54.479166666996	0.0371344485317463
127	124.187500000169	54.479166666996	0.0369300049672207
128	124.229166666836	54.479166666996	0.0361106838937811
129	124.270833333504	54.479166666996	0.0329555201979674
130	124.312500000171	54.479166666996	0.0300224193445535
131	124.354166666839	54.479166666996	0.0319493279916946
132	124.395833333506	54.479166666996	0.0332789160405827
133	122.81250000014	54.4375000003285	0.0378010458703977
134	122.854166666808	54.4375000003285	0.035552367031595
135	122.895833333476	54.4375000003285	0.0351757795721663
136	122.937500000143	54.4375000003285	0.0349692787375218
137	122.979166666811	54.4375000003285	0.0381804096911627
138	123.020833333478	54.4375000003285	0.0350574600710879
139	123.062500000146	54.4375000003285	0.0382283303879049
140	123.104166666813	54.4375000003285	0.0380549252070547
141	123.145833333481	54.4375000003285	0.0361203791285081
142	123.187500000148	54.4375000003285	0.0363528535785051
143	123.229166666816	54.4375000003285	0.0362281185948959
144	123.270833333483	54.4375000003285	0.0364553093645044
145	123.312500000151	54.4375000003285	0.0330784986078926
146	123.354166666818	54.4375000003285	0.0372262388560839
147	123.395833333486	54.4375000003285	0.0361633563338636
148	123.437500000153	54.4375000003285	0.0363062441383378
149	123.479166666821	54.4375000003285	0.0362947432770976
150	123.520833333488	54.4375000003285	0.0363775319793656
151	123.562500000156	54.4375000003285	0.0382460431369122
152	123.604166666823	54.4375000003285	0.0359957178908382
153	123.645833333491	54.4375000003285	0.0355290138087575
154	123.687500000158	54.4375000003285	0.0359493024194866
155	123.729166666826	54.4375000003285	0.0350990410065577
156	123.770833333494	54.4375000003285	0.0354556353808124
157	123.812500000161	54.4375000003285	0.0369479641917365
158	123.854166666829	54.4375000003285	0.0377005297874687
159	123.895833333496	54.4375000003285	0.0382245135038764
160	123.937500000164	54.4375000003285	0.0345216937419263
161	123.979166666831	54.4375000003285	0.0350154795034032
162	124.020833333499	54.4375000003285	0.0359402502127628
163	124.062500000166	54.4375000003285	0.0348233286133019
164	124.104166666834	54.4375000003285	0.0364391013926559
165	124.145833333501	54.4375000003285	0.0361344871073109
166	124.187500000169	54.4375000003285	0.0364169498863798
167	124.229166666836	54.4375000003285	0.0372272879027135
168	124.270833333504	54.4375000003285	0.036331487718141
169	124.312500000171	54.4375000003285	0.0354270251697897
170	124.354166666839	54.4375000003285	0.0328890010964668
171	124.395833333506	54.4375000003285	0.0341408181704128
172	124.437500000174	54.4375000003285	0.0342171121421696
173	124.479166666841	54.4375000003285	0.0366999555751566
174	122.270833333463	54.3958333336609	0.0363630246844081
175	122.31250000013	54.3958333336609	0.0356491629707228
176	122.395833333465	54.3958333336609	0.0349290056788111
177	122.437500000133	54.3958333336609	0.0355379647045161
178	122.4791666668	54.3958333336609	0.0363999135007541
179	122.520833333468	54.3958333336609	0.0371786820144922
180	122.854166666808	54.3958333336609	0.036806712533111
181	122.895833333476	54.3958333336609	0.038127273428786
182	122.937500000143	54.3958333336609	0.0384284082456306
183	122.979166666811	54.3958333336609	0.0383015624754602
184	123.020833333478	54.3958333336609	0.0384279261388147
185	123.062500000146	54.3958333336609	0.0384029696620211
186	123.145833333481	54.3958333336609	0.0350511468559305
187	123.187500000148	54.3958333336609	0.0370687206432376
188	123.229166666816	54.3958333336609	0.0375725995288842
189	123.270833333483	54.3958333336609	0.0361903706617247
190	123.312500000151	54.3958333336609	0.0368205549444062
191	123.354166666818	54.3958333336609	0.0360329881790028
192	123.395833333486	54.3958333336609	0.035579925026593
193	123.437500000153	54.3958333336609	0.0367013002195125
194	123.520833333488	54.3958333336609	0.0355583160684332
195	123.562500000156	54.3958333336609	0.0347612535344587
196	123.604166666823	54.3958333336609	0.038169463077013
197	123.645833333491	54.3958333336609	0.0354308918524125
198	123.687500000158	54.3958333336609	0.0355976205383993
199	123.729166666826	54.3958333336609	0.0355306727313723
200	123.770833333494	54.3958333336609	0.0382823743587211
201	123.812500000161	54.3958333336609	0.0382969947798451
202	123.854166666829	54.3958333336609	0.0384294069221062
203	123.895833333496	54.3958333336609	0.0381046247497322
204	123.937500000164	54.3958333336609	0.0381370816968023
205	123.979166666831	54.3958333336609	0.037976449288106
206	124.020833333499	54.3958333336609	0.0351676023883444
207	124.270833333504	54.3958333336609	0.037733769970718
208	124.312500000171	54.3958333336609	0.0359823618697574
209	124.354166666839	54.3958333336609	0.0325190813906924
210	124.395833333506	54.3958333336609	0.0334822023816482
211	124.437500000174	54.3958333336609	0.0358177806389785
212	124.479166666841	54.3958333336609	0.0366286817265371
213	124.520833333509	54.3958333336609	0.0366222158758458
214	122.020833333457	54.3541666669934	0.0355315385810992
215	122.062500000125	54.3541666669934	0.036638902562318
216	122.14583333346	54.3541666669934	0.0370352198259595
217	122.187500000128	54.3541666669934	0.0365382318240296
218	122.270833333463	54.3541666669934	0.0349050944518086
219	122.31250000013	54.3541666669934	0.0345779089537987
220	122.437500000133	54.3541666669934	0.0383786022430711
221	122.4791666668	54.3541666669934	0.0351887013286963
222	122.562500000135	54.3541666669934	0.0353665765641333
223	122.604166666803	54.3541666669934	0.0370053269316937
224	122.64583333347	54.3541666669934	0.0350069219934024
225	122.895833333476	54.3541666669934	0.0357705930666901
226	122.937500000143	54.3541666669934	0.0351053740361326
227	122.979166666811	54.3541666669934	0.0348763889369428
228	123.020833333478	54.3541666669934	0.0381914147913284
229	123.062500000146	54.3541666669934	0.0389152181702764
230	123.104166666813	54.3541666669934	0.0386492736699876
231	123.145833333481	54.3541666669934	0.0378581983821749
232	123.187500000148	54.3541666669934	0.036052137188708
233	123.229166666816	54.3541666669934	0.035612566717955
234	123.270833333483	54.3541666669934	0.0357739073469925
235	123.354166666818	54.3541666669934	0.0384128963879469
236	123.395833333486	54.3541666669934	0.0356716549683173
237	123.479166666821	54.3541666669934	0.0356655393670814
238	123.520833333488	54.3541666669934	0.0355136367585364
239	123.562500000156	54.3541666669934	0.0381981784210539
240	123.687500000158	54.3541666669934	0.0378765218999046
241	123.729166666826	54.3541666669934	0.0379294676714429
242	123.770833333494	54.3541666669934	0.037804081459839
243	123.854166666829	54.3541666669934	0.0380167958231502
244	123.895833333496	54.3541666669934	0.0387152760415488
245	123.937500000164	54.3541666669934	0.0381880107453391
246	123.979166666831	54.3541666669934	0.0382758659067724
247	124.020833333499	54.3541666669934	0.0355294957852758
248	124.062500000166	54.3541666669934	0.0377743881953239
249	124.104166666834	54.3541666669934	0.0358267160193343
250	124.145833333501	54.3541666669934	0.0369044663111678
251	124.187500000169	54.3541666669934	0.0362800607060165
252	124.270833333504	54.3541666669934	0.0367534374040758
253	124.312500000171	54.3541666669934	0.0360265692251648
254	124.354166666839	54.3541666669934	0.0363419014538015
255	124.395833333506	54.3541666669934	0.0328967892694456
256	124.437500000174	54.3541666669934	0.0358938862945062
257	124.479166666841	54.3541666669934	0.037421586823249
258	124.520833333509	54.3541666669934	0.0357428474197716
259	121.47916666678	54.3125000003258	0.030315451665176
260	121.520833333447	54.3125000003258	0.0285937200950925
261	121.562500000115	54.3125000003258	0.0284686648445655
262	121.604166666782	54.3125000003258	0.0301294527868457
263	121.64583333345	54.3125000003258	0.0331309863690075
264	121.687500000117	54.3125000003258	0.0325566873850095
265	121.729166666785	54.3125000003258	0.0311191685016049
266	121.770833333452	54.3125000003258	0.0361073525252767
267	121.81250000012	54.3125000003258	0.0362484596477361
268	121.895833333455	54.3125000003258	0.0374027976406106
269	121.937500000122	54.3125000003258	0.0353550216544322
270	121.97916666679	54.3125000003258	0.0302608695223711
271	122.062500000125	54.3125000003258	0.0324958540415627
272	122.104166666793	54.3125000003258	0.0354247115945289
273	122.14583333346	54.3125000003258	0.0364389135582217
274	122.187500000128	54.3125000003258	0.0376462758545812
275	122.229166666795	54.3125000003258	0.0370461628047313
276	122.270833333463	54.3125000003258	0.0369009606202964
277	122.354166666798	54.3125000003258	0.0369654721907422
278	122.395833333465	54.3125000003258	0.0366386511131223
279	122.437500000133	54.3125000003258	0.0351867698227439
280	122.4791666668	54.3125000003258	0.0383741847561311
281	122.520833333468	54.3125000003258	0.0369882427241348
282	122.562500000135	54.3125000003258	0.0382326046183208
283	122.604166666803	54.3125000003258	0.0384500829897048
284	122.64583333347	54.3125000003258	0.037575521711268
285	122.687500000138	54.3125000003258	0.0357491527603567
286	122.729166666805	54.3125000003258	0.0363425353987338
287	122.770833333473	54.3125000003258	0.0367365337937461
288	122.81250000014	54.3125000003258	0.0364707616392684
289	122.854166666808	54.3125000003258	0.0355385156313821
290	122.895833333476	54.3125000003258	0.0357639131734612
291	122.937500000143	54.3125000003258	0.0350021883005914
292	122.979166666811	54.3125000003258	0.0372060497358302
293	123.020833333478	54.3125000003258	0.0382459068414504
294	123.104166666813	54.3125000003258	0.0383691257891209
295	123.145833333481	54.3125000003258	0.0391218803040488
296	123.187500000148	54.3125000003258	0.0383335943308008
297	123.229166666816	54.3125000003258	0.0384355812166536
298	123.312500000151	54.3125000003258	0.0383041013224077
299	123.354166666818	54.3125000003258	0.0383430385705593
300	123.395833333486	54.3125000003258	0.0380709582804446
301	123.437500000153	54.3125000003258	0.0380616558945239
302	123.479166666821	54.3125000003258	0.0382157573896189
303	123.520833333488	54.3125000003258	0.0382452234023707
304	123.645833333491	54.3125000003258	0.0382209623216551
305	123.729166666826	54.3125000003258	0.0381933595654037
306	123.770833333494	54.3125000003258	0.0384633785201625
307	123.812500000161	54.3125000003258	0.0379879908025098
308	123.854166666829	54.3125000003258	0.0381228155787833
309	123.937500000164	54.3125000003258	0.0379800567701944
310	123.979166666831	54.3125000003258	0.0379080346106754
311	124.020833333499	54.3125000003258	0.0368050703070507
312	124.062500000166	54.3125000003258	0.0378569112215697
313	124.104166666834	54.3125000003258	0.0377843611210916
314	124.145833333501	54.3125000003258	0.0348551901936204
315	124.187500000169	54.3125000003258	0.036174972810409
316	124.229166666836	54.3125000003258	0.0356961676397043
317	124.270833333504	54.3125000003258	0.0360594857330509
318	124.312500000171	54.3125000003258	0.0366189401182055
319	124.354166666839	54.3125000003258	0.0366734396043848
320	124.395833333506	54.3125000003258	0.0363697118358882
321	124.437500000174	54.3125000003258	0.0365593079462193
322	124.562500000177	54.3125000003258	0.0352125187912762
323	124.604166666844	54.3125000003258	0.0383504980501932
324	124.645833333512	54.3125000003258	0.0385722543199659
325	121.354166666777	54.2708333336582	0.0348642107992428
326	121.395833333445	54.2708333336582	0.0328155752360896
327	121.437500000112	54.2708333336582	0.0328071548432163
328	121.47916666678	54.2708333336582	0.0328370849383322
329	121.520833333447	54.2708333336582	0.0319623841416553
330	121.562500000115	54.2708333336582	0.0336093876121854
331	121.64583333345	54.2708333336582	0.0331340148683166
332	121.687500000117	54.2708333336582	0.0371900201707032
333	121.729166666785	54.2708333336582	0.0353876235259678
334	121.81250000012	54.2708333336582	0.0374580026603693
335	121.854166666787	54.2708333336582	0.0356475584454027
336	121.895833333455	54.2708333336582	0.0368183741309809
337	121.937500000122	54.2708333336582	0.035480643059756
338	121.97916666679	54.2708333336582	0.0358597713435923
339	122.020833333457	54.2708333336582	0.0358212670588709
340	122.062500000125	54.2708333336582	0.0372696916689872
341	122.104166666793	54.2708333336582	0.0377037716395685
342	122.14583333346	54.2708333336582	0.0373097806780924
343	122.187500000128	54.2708333336582	0.0370300983413493
344	122.229166666795	54.2708333336582	0.0359382533685996
345	122.270833333463	54.2708333336582	0.0370174081184942
346	122.31250000013	54.2708333336582	0.0360741638846339
347	122.354166666798	54.2708333336582	0.0357830816019328
348	122.395833333465	54.2708333336582	0.0353628363821613
349	122.437500000133	54.2708333336582	0.038318461389243
350	122.4791666668	54.2708333336582	0.0382933553243073
351	122.520833333468	54.2708333336582	0.0383039219360884
352	122.562500000135	54.2708333336582	0.0382231089207805
353	122.604166666803	54.2708333336582	0.0382477177874048
354	122.64583333347	54.2708333336582	0.0370711139295616
355	122.687500000138	54.2708333336582	0.0347350402713132
356	122.729166666805	54.2708333336582	0.0352336891548718
357	122.770833333473	54.2708333336582	0.0360620494293013
358	122.81250000014	54.2708333336582	0.0356323264163385
359	122.854166666808	54.2708333336582	0.0385616125372471
360	122.895833333476	54.2708333336582	0.0385799967248069
361	122.937500000143	54.2708333336582	0.0385692083936719
362	122.979166666811	54.2708333336582	0.0386666418894898
363	123.020833333478	54.2708333336582	0.0352135967884545
364	123.062500000146	54.2708333336582	0.038339417776412
365	123.104166666813	54.2708333336582	0.0386543960540962
366	123.145833333481	54.2708333336582	0.0394175644121717
367	123.187500000148	54.2708333336582	0.039029000470871
368	123.229166666816	54.2708333336582	0.0386434876657716
369	123.270833333483	54.2708333336582	0.0387591216352418
370	123.312500000151	54.2708333336582	0.0388528824072892
371	123.354166666818	54.2708333336582	0.0381690551666221
372	123.395833333486	54.2708333336582	0.0386837718027414
373	123.437500000153	54.2708333336582	0.0380575615310531
374	123.479166666821	54.2708333336582	0.0369583351705687
375	123.520833333488	54.2708333336582	0.0380649444204061
376	123.562500000156	54.2708333336582	0.0381294797318052
377	123.604166666823	54.2708333336582	0.0380018776730527
378	123.645833333491	54.2708333336582	0.0380737144906307
379	123.687500000158	54.2708333336582	0.0378383059990459
380	123.729166666826	54.2708333336582	0.0384123239253691
381	123.770833333494	54.2708333336582	0.0388260692235119
382	123.812500000161	54.2708333336582	0.0382937879582109
383	123.854166666829	54.2708333336582	0.0382775809822082
384	123.895833333496	54.2708333336582	0.0380344850689791
385	123.937500000164	54.2708333336582	0.0354087828544483
386	123.979166666831	54.2708333336582	0.0357128565177743
387	124.020833333499	54.2708333336582	0.0377184603661356
388	124.062500000166	54.2708333336582	0.0376902480893634
389	124.104166666834	54.2708333336582	0.0378559298684368
390	124.145833333501	54.2708333336582	0.0349082667719275
391	124.229166666836	54.2708333336582	0.0374471776453764
392	124.270833333504	54.2708333336582	0.0351186330265027
393	124.312500000171	54.2708333336582	0.0360350067453582
394	124.354166666839	54.2708333336582	0.0352624977133121
395	124.395833333506	54.2708333336582	0.035506815933706
396	124.437500000174	54.2708333336582	0.0349926673375557
397	124.479166666841	54.2708333336582	0.0352363726840485
398	124.520833333509	54.2708333336582	0.0352436770945384
399	124.562500000177	54.2708333336582	0.0352560419701879
400	124.604166666844	54.2708333336582	0.03854702293068
401	124.645833333512	54.2708333336582	0.038371699405144
402	124.687500000179	54.2708333336582	0.0385389342213701
403	124.729166666847	54.2708333336582	0.0383755653388708
404	121.187500000107	54.2291666669907	0.0353936067930942
405	121.229166666774	54.2291666669907	0.0347715519079027
406	121.270833333442	54.2291666669907	0.0343802246549515
407	121.31250000011	54.2291666669907	0.0348197485369419
408	121.354166666777	54.2291666669907	0.036767677791879
409	121.395833333445	54.2291666669907	0.0351830021470125
410	121.437500000112	54.2291666669907	0.0363282102962002
411	121.47916666678	54.2291666669907	0.0355341510776744
412	121.520833333447	54.2291666669907	0.0351923120847393
413	121.562500000115	54.2291666669907	0.0358119030820926
414	121.604166666782	54.2291666669907	0.0351500252016125
415	121.64583333345	54.2291666669907	0.0361244767785672
416	121.687500000117	54.2291666669907	0.0361549558339635
417	121.770833333452	54.2291666669907	0.035924804538582
418	121.81250000012	54.2291666669907	0.0353106930251505
419	121.895833333455	54.2291666669907	0.0369453481862073
420	121.937500000122	54.2291666669907	0.0361671232966542
421	121.97916666679	54.2291666669907	0.0357842558176672
422	122.020833333457	54.2291666669907	0.0362102505770431
423	122.062500000125	54.2291666669907	0.037600025234669
424	122.187500000128	54.2291666669907	0.0352666813683748
425	122.229166666795	54.2291666669907	0.0349556873752572
426	122.270833333463	54.2291666669907	0.034929814834206
427	122.31250000013	54.2291666669907	0.0353519842224149
428	122.354166666798	54.2291666669907	0.0365876762065701
429	122.395833333465	54.2291666669907	0.0354031423936698
430	122.437500000133	54.2291666669907	0.0357438320814656
431	122.4791666668	54.2291666669907	0.038154241888153
432	122.520833333468	54.2291666669907	0.0383279121007422
433	122.562500000135	54.2291666669907	0.0386066601757845
434	122.604166666803	54.2291666669907	0.0384397682109208
435	122.64583333347	54.2291666669907	0.0383460896349769
436	122.687500000138	54.2291666669907	0.0353103538715612
437	122.729166666805	54.2291666669907	0.0367366950722922
438	122.770833333473	54.2291666669907	0.0358188877691704
439	122.81250000014	54.2291666669907	0.0363062072030438
440	122.854166666808	54.2291666669907	0.0367599819374702
441	122.895833333476	54.2291666669907	0.0382886102821679
442	122.937500000143	54.2291666669907	0.0386568746984121
443	122.979166666811	54.2291666669907	0.0385245055018314
444	123.020833333478	54.2291666669907	0.0382959623586776
445	123.062500000146	54.2291666669907	0.0390296167849884
446	123.104166666813	54.2291666669907	0.0395814441088705
447	123.145833333481	54.2291666669907	0.0391539266380829
448	123.187500000148	54.2291666669907	0.0398402039723011
449	123.229166666816	54.2291666669907	0.0394834834461517
450	123.270833333483	54.2291666669907	0.0395660572567187
451	123.312500000151	54.2291666669907	0.0392129997467307
452	123.354166666818	54.2291666669907	0.0395223489234447
453	123.395833333486	54.2291666669907	0.0382238661446213
454	123.437500000153	54.2291666669907	0.0385734867580511
455	123.479166666821	54.2291666669907	0.0382463738025001
456	123.520833333488	54.2291666669907	0.0387596624372884
457	123.645833333491	54.2291666669907	0.0390671581751523
458	123.687500000158	54.2291666669907	0.0387026372457628
459	123.729166666826	54.2291666669907	0.0393166851737403
460	123.770833333494	54.2291666669907	0.0386522372267057
461	123.812500000161	54.2291666669907	0.0383284435347605
462	123.854166666829	54.2291666669907	0.0379156411898224
463	123.895833333496	54.2291666669907	0.037827282354689
464	123.937500000164	54.2291666669907	0.037899145584615
465	123.979166666831	54.2291666669907	0.0378836295357304
466	124.020833333499	54.2291666669907	0.0379893586837525
467	124.062500000166	54.2291666669907	0.0386818142459929
468	124.104166666834	54.2291666669907	0.037874442101895
469	124.145833333501	54.2291666669907	0.0380215340858196
470	124.187500000169	54.2291666669907	0.0380297478773054
471	124.229166666836	54.2291666669907	0.0383343079459044
472	124.270833333504	54.2291666669907	0.037794398475131
473	124.312500000171	54.2291666669907	0.0348872433861784
474	124.354166666839	54.2291666669907	0.0359485334655082
475	124.395833333506	54.2291666669907	0.0351273584179285
476	124.437500000174	54.2291666669907	0.038241354020304
477	124.479166666841	54.2291666669907	0.0382645941169553
478	124.520833333509	54.2291666669907	0.0383796031871233
479	124.562500000177	54.2291666669907	0.0384188043234399
480	124.604166666844	54.2291666669907	0.0385402212397042
481	124.687500000179	54.2291666669907	0.0386643921790245
482	124.729166666847	54.2291666669907	0.0384377847452125
483	124.770833333514	54.2291666669907	0.0385626038759583
484	124.812500000182	54.2291666669907	0.0390220419030646
485	124.854166666849	54.2291666669907	0.0387409466209499
486	120.187500000086	54.1875000003231	0.0296173223042774
487	120.229166666754	54.1875000003231	0.029676336258816
488	120.270833333421	54.1875000003231	0.0280530734921314
489	120.354166666756	54.1875000003231	0.0296191411665659
490	120.979166666769	54.1875000003231	0.0311878350250551
491	121.020833333437	54.1875000003231	0.0332366336708382
492	121.062500000104	54.1875000003231	0.0353855109613534
493	121.104166666772	54.1875000003231	0.0353842799826362
494	121.145833333439	54.1875000003231	0.0340783377743535
495	121.187500000107	54.1875000003231	0.0352538258475076
496	121.229166666774	54.1875000003231	0.0356332881170093
497	121.270833333442	54.1875000003231	0.0366365253389241
498	121.31250000011	54.1875000003231	0.0355636093281164
499	121.354166666777	54.1875000003231	0.0351832421709702
500	121.395833333445	54.1875000003231	0.0348580355766671
501	121.437500000112	54.1875000003231	0.0365929057455109
502	121.47916666678	54.1875000003231	0.0372047764017758
503	121.520833333447	54.1875000003231	0.0361225863476693
504	121.562500000115	54.1875000003231	0.0362289614613165
505	121.604166666782	54.1875000003231	0.0359326912767839
506	121.64583333345	54.1875000003231	0.0355172265283182
507	121.687500000117	54.1875000003231	0.0355301294697065
508	121.729166666785	54.1875000003231	0.0354470209750587
509	121.770833333452	54.1875000003231	0.0334129370364801
510	121.81250000012	54.1875000003231	0.0363381473393072
511	121.854166666787	54.1875000003231	0.0356900257659806
512	121.937500000122	54.1875000003231	0.0383728946873446
513	122.020833333457	54.1875000003231	0.0332394349587611
514	122.062500000125	54.1875000003231	0.0358540564197231
515	122.104166666793	54.1875000003231	0.0369924002358724
516	122.14583333346	54.1875000003231	0.0361033126248703
517	122.187500000128	54.1875000003231	0.0362458480764443
518	122.229166666795	54.1875000003231	0.0352279874673125
519	122.270833333463	54.1875000003231	0.0350698145773894
520	122.31250000013	54.1875000003231	0.0380769006117111
521	122.354166666798	54.1875000003231	0.0382188074975626
522	122.395833333465	54.1875000003231	0.0380096680413111
523	122.437500000133	54.1875000003231	0.0358469819273758
524	122.520833333468	54.1875000003231	0.0371544477986179
525	122.562500000135	54.1875000003231	0.0384417104705376
526	122.604166666803	54.1875000003231	0.0382687051650399
527	122.64583333347	54.1875000003231	0.038146398146972
528	122.687500000138	54.1875000003231	0.0385977900676668
529	122.729166666805	54.1875000003231	0.0384112487449888
530	122.770833333473	54.1875000003231	0.0360533367218488
531	122.81250000014	54.1875000003231	0.0363901098451602
532	122.854166666808	54.1875000003231	0.0353622847518775
533	122.937500000143	54.1875000003231	0.0386859640237183
534	122.979166666811	54.1875000003231	0.038347017494887
535	123.020833333478	54.1875000003231	0.03843397310596
536	123.062500000146	54.1875000003231	0.0382854936948035
537	123.145833333481	54.1875000003231	0.0385891074370003
538	123.187500000148	54.1875000003231	0.0390335237277916
539	123.229166666816	54.1875000003231	0.0389496680093701
540	123.270833333483	54.1875000003231	0.0395109613128549
541	123.312500000151	54.1875000003231	0.0397302732978612
542	123.354166666818	54.1875000003231	0.0393429269504237
543	123.395833333486	54.1875000003231	0.0392458943458283
544	123.437500000153	54.1875000003231	0.0393848537761543
545	123.479166666821	54.1875000003231	0.038798066139879
546	123.562500000156	54.1875000003231	0.0392814779219615
547	123.604166666823	54.1875000003231	0.0392619783345202
548	123.645833333491	54.1875000003231	0.0391642434177733
549	123.687500000158	54.1875000003231	0.0394772612608741
550	123.729166666826	54.1875000003231	0.0390187709499756
551	123.770833333494	54.1875000003231	0.0385409912614342
552	123.812500000161	54.1875000003231	0.0384507859031604
553	123.854166666829	54.1875000003231	0.038898860143716
554	123.895833333496	54.1875000003231	0.0384335071424659
555	123.937500000164	54.1875000003231	0.0378294632389735
556	123.979166666831	54.1875000003231	0.0377852435638632
557	124.020833333499	54.1875000003231	0.0387805680272403
558	124.062500000166	54.1875000003231	0.0388466919783129
559	124.104166666834	54.1875000003231	0.0377345308519811
560	124.145833333501	54.1875000003231	0.0383444448741766
561	124.229166666836	54.1875000003231	0.0379737232659319
562	124.270833333504	54.1875000003231	0.0380363533574617
563	124.312500000171	54.1875000003231	0.0379945515225216
564	124.354166666839	54.1875000003231	0.0380138769813763
565	124.395833333506	54.1875000003231	0.0366529725880727
566	124.437500000174	54.1875000003231	0.0353002629269119
567	124.479166666841	54.1875000003231	0.0383387753213662
568	124.520833333509	54.1875000003231	0.0385493610929969
569	124.562500000177	54.1875000003231	0.0384572433041961
570	124.604166666844	54.1875000003231	0.0386332230932686
571	124.645833333512	54.1875000003231	0.0390195436207803
572	124.687500000179	54.1875000003231	0.0393341658356763
573	124.729166666847	54.1875000003231	0.0396003438300246
574	124.770833333514	54.1875000003231	0.039292820423411
575	124.812500000182	54.1875000003231	0.0396990195715587
576	124.854166666849	54.1875000003231	0.0399119265062286
577	124.937500000184	54.1875000003231	0.0396646072622672
578	120.145833333419	54.1458333336556	0.028106115929587
579	120.187500000086	54.1458333336556	0.0280270863122017
580	120.229166666754	54.1458333336556	0.0286526589462384
581	120.312500000089	54.1458333336556	0.028828251767672
582	120.354166666756	54.1458333336556	0.0285782915510888
583	120.395833333424	54.1458333336556	0.0301345384271218
584	120.437500000091	54.1458333336556	0.029856280979001
585	120.479166666759	54.1458333336556	0.0298751680443018
586	120.520833333427	54.1458333336556	0.0311802239252508
587	120.562500000094	54.1458333336556	0.0345082012088687
588	120.937500000102	54.1458333336556	0.0361840141385849
589	120.979166666769	54.1458333336556	0.0354332152089196
590	121.062500000104	54.1458333336556	0.0353123307247049
591	121.104166666772	54.1458333336556	0.0355307931137002
592	121.145833333439	54.1458333336556	0.0354593091463579
593	121.187500000107	54.1458333336556	0.0356529664832562
594	121.270833333442	54.1458333336556	0.0354288327061384
595	121.31250000011	54.1458333336556	0.0352060567284043
596	121.354166666777	54.1458333336556	0.0355209023082959
597	121.395833333445	54.1458333336556	0.0370705350639878
598	121.437500000112	54.1458333336556	0.0351089948785761
599	121.47916666678	54.1458333336556	0.0349636288709813
600	121.520833333447	54.1458333336556	0.0348726913065861
601	121.562500000115	54.1458333336556	0.0349613057204276
602	121.604166666782	54.1458333336556	0.0356475092935988
603	121.64583333345	54.1458333336556	0.0355534661690521
604	121.687500000117	54.1458333336556	0.0352484148820758
605	121.729166666785	54.1458333336556	0.0339528961810956
606	121.770833333452	54.1458333336556	0.0356397815906054
607	121.81250000012	54.1458333336556	0.0364037173210353
608	121.854166666787	54.1458333336556	0.0363324052368465
609	121.895833333455	54.1458333336556	0.0361407412311882
610	121.937500000122	54.1458333336556	0.0383611270282686
611	121.97916666679	54.1458333336556	0.0356820166890973
612	122.020833333457	54.1458333336556	0.0371866734605502
613	122.062500000125	54.1458333336556	0.0359089970493577
614	122.104166666793	54.1458333336556	0.0358661798504183
615	122.14583333346	54.1458333336556	0.0380098121298094
616	122.187500000128	54.1458333336556	0.0382064490192278
617	122.229166666795	54.1458333336556	0.0380762885410287
618	122.270833333463	54.1458333336556	0.0382568576164451
619	122.31250000013	54.1458333336556	0.038250447648216
620	122.354166666798	54.1458333336556	0.0381477328607566
621	122.395833333465	54.1458333336556	0.0383402406626587
622	122.437500000133	54.1458333336556	0.0360684432373217
623	122.4791666668	54.1458333336556	0.0362894670957742
624	122.520833333468	54.1458333336556	0.0364905322150933
625	122.562500000135	54.1458333336556	0.0368358022498434
626	122.604166666803	54.1458333336556	0.0364687540555036
627	122.64583333347	54.1458333336556	0.0387831275688532
628	122.687500000138	54.1458333336556	0.0389585358053242
629	122.729166666805	54.1458333336556	0.0394723603552734
630	122.770833333473	54.1458333336556	0.0392967003300475
631	122.81250000014	54.1458333336556	0.0384966038057728
632	122.854166666808	54.1458333336556	0.0387982459099973
633	122.937500000143	54.1458333336556	0.0387053971753035
634	123.020833333478	54.1458333336556	0.0384220048964191
635	123.062500000146	54.1458333336556	0.0387715186519779
636	123.104166666813	54.1458333336556	0.0391020667349535
637	123.145833333481	54.1458333336556	0.0390622725380994
638	123.187500000148	54.1458333336556	0.0391004631819626
639	123.229166666816	54.1458333336556	0.0393762537143677
640	123.270833333483	54.1458333336556	0.0391675574436035
641	123.354166666818	54.1458333336556	0.0408509903083886
642	123.395833333486	54.1458333336556	0.0400142675545734
643	123.437500000153	54.1458333336556	0.039462936431074
644	123.479166666821	54.1458333336556	0.0394470794828765
645	123.520833333488	54.1458333336556	0.0395529481601733
646	123.562500000156	54.1458333336556	0.0400420818656919
647	123.604166666823	54.1458333336556	0.0395122883068567
648	123.645833333491	54.1458333336556	0.0397243430938034
649	123.687500000158	54.1458333336556	0.03988193167353
650	123.729166666826	54.1458333336556	0.0392449260211007
651	123.770833333494	54.1458333336556	0.0394232343144206
652	123.812500000161	54.1458333336556	0.0393467859626951
653	123.854166666829	54.1458333336556	0.0393576037159171
654	123.895833333496	54.1458333336556	0.0386778469272943
655	123.937500000164	54.1458333336556	0.0386720053387867
656	123.979166666831	54.1458333336556	0.0385047414242459
657	124.020833333499	54.1458333336556	0.038816896620812
658	124.062500000166	54.1458333336556	0.0384470062281992
659	124.104166666834	54.1458333336556	0.0382202128176829
660	124.145833333501	54.1458333336556	0.0378145203355821
661	124.187500000169	54.1458333336556	0.0378334125800107
662	124.229166666836	54.1458333336556	0.037805923826327
663	124.270833333504	54.1458333336556	0.0380014486023514
664	124.312500000171	54.1458333336556	0.0377494470630474
665	124.395833333506	54.1458333336556	0.0383273388261935
666	124.437500000174	54.1458333336556	0.0382458325207287
667	124.479166666841	54.1458333336556	0.0384812986189837
668	124.520833333509	54.1458333336556	0.0384415523356379
669	124.562500000177	54.1458333336556	0.0394567049202075
670	124.604166666844	54.1458333336556	0.0395421536484637
671	124.645833333512	54.1458333336556	0.039517682594909
672	124.687500000179	54.1458333336556	0.0397212838006426
673	124.729166666847	54.1458333336556	0.0400149171874849
674	124.770833333514	54.1458333336556	0.0398997331851033
675	124.812500000182	54.1458333336556	0.0398399738850475
676	124.854166666849	54.1458333336556	0.0397299755976388
677	124.895833333517	54.1458333336556	0.0401884463629002
678	124.937500000184	54.1458333336556	0.0399726106620582
679	124.979166666852	54.1458333336556	0.0398907903499864
680	125.020833333519	54.1458333336556	0.0400003418404658
681	125.062500000187	54.1458333336556	0.0399491486257558
682	125.145833333522	54.1458333336556	0.0395424109151641
683	125.187500000189	54.1458333336556	0.0395715098539375
684	120.145833333419	54.104166666988	0.0284932982274903
685	120.229166666754	54.104166666988	0.0285011961462226
686	120.270833333421	54.104166666988	0.029552189590133
687	120.354166666756	54.104166666988	0.0293422181000994
688	120.395833333424	54.104166666988	0.0298149167541489
689	120.437500000091	54.104166666988	0.0293738559479992
690	120.479166666759	54.104166666988	0.0307848028429457
691	120.520833333427	54.104166666988	0.0346216998755654
692	120.562500000094	54.104166666988	0.0367875985181513
693	120.604166666762	54.104166666988	0.0366549831239184
694	120.645833333429	54.104166666988	0.0345031738507771
695	120.729166666764	54.104166666988	0.0323676336815255
696	120.937500000102	54.104166666988	0.0352012043411964
697	120.979166666769	54.104166666988	0.0361099188541573
698	121.020833333437	54.104166666988	0.0358498001135417
699	121.062500000104	54.104166666988	0.0342198700964079
700	121.104166666772	54.104166666988	0.0339761593264634
701	121.145833333439	54.104166666988	0.0361316129892317
702	121.187500000107	54.104166666988	0.0350938142591886
703	121.229166666774	54.104166666988	0.0357436464932804
704	121.270833333442	54.104166666988	0.0374723665794185
705	121.31250000011	54.104166666988	0.0338826880054107
706	121.354166666777	54.104166666988	0.0363626016793194
707	121.395833333445	54.104166666988	0.0376418806569882
708	121.437500000112	54.104166666988	0.0374653641501514
709	121.47916666678	54.104166666988	0.0368914718542833
710	121.520833333447	54.104166666988	0.0339414328393961
711	121.562500000115	54.104166666988	0.0344988880347829
712	121.604166666782	54.104166666988	0.0350930833351862
713	121.64583333345	54.104166666988	0.0351933034673006
714	121.687500000117	54.104166666988	0.0376641368099328
715	121.729166666785	54.104166666988	0.0375059314075717
716	121.770833333452	54.104166666988	0.0360478168404521
717	121.81250000012	54.104166666988	0.0351469063387519
718	121.854166666787	54.104166666988	0.0349714289985804
719	121.895833333455	54.104166666988	0.0352211211897063
720	121.937500000122	54.104166666988	0.0384759931561676
721	121.97916666679	54.104166666988	0.0392212371569083
722	122.062500000125	54.104166666988	0.0382898224359895
723	122.104166666793	54.104166666988	0.0384439186836273
724	122.14583333346	54.104166666988	0.0389501872416341
725	122.187500000128	54.104166666988	0.0382316808059613
726	122.229166666795	54.104166666988	0.0388548192116579
727	122.270833333463	54.104166666988	0.0383108829232267
728	122.31250000013	54.104166666988	0.0382501754746645
729	122.354166666798	54.104166666988	0.0391650000487715
730	122.395833333465	54.104166666988	0.0363086036471024
731	122.437500000133	54.104166666988	0.0353374266154125
732	122.520833333468	54.104166666988	0.0373435840171033
733	122.562500000135	54.104166666988	0.0367755880037236
734	122.604166666803	54.104166666988	0.0383059208190253
735	122.64583333347	54.104166666988	0.0386621681354741
736	122.687500000138	54.104166666988	0.0386102822240553
737	122.729166666805	54.104166666988	0.0386909375292416
738	122.770833333473	54.104166666988	0.0398588406997987
739	122.81250000014	54.104166666988	0.0395222281416454
740	122.854166666808	54.104166666988	0.0397866872114107
741	122.895833333476	54.104166666988	0.0393385453077346
742	122.937500000143	54.104166666988	0.0391540240199086
743	122.979166666811	54.104166666988	0.0395125097581826
744	123.020833333478	54.104166666988	0.0390353057193742
745	123.062500000146	54.104166666988	0.0393219066350141
746	123.104166666813	54.104166666988	0.039915426965784
747	123.145833333481	54.104166666988	0.0397394034336065
748	123.187500000148	54.104166666988	0.0396768095164146
749	123.229166666816	54.104166666988	0.0394817618303523
750	123.270833333483	54.104166666988	0.0398701750547537
751	123.312500000151	54.104166666988	0.0398837245865746
752	123.354166666818	54.104166666988	0.0406256139049821
753	123.437500000153	54.104166666988	0.0408089734593477
754	123.520833333488	54.104166666988	0.0403609737507065
755	123.562500000156	54.104166666988	0.0403665304907119
756	123.604166666823	54.104166666988	0.0401549405160629
757	123.645833333491	54.104166666988	0.0398532574955236
758	123.687500000158	54.104166666988	0.0391455775783465
759	123.729166666826	54.104166666988	0.03864226890101
760	123.770833333494	54.104166666988	0.0387690211563888
761	123.812500000161	54.104166666988	0.0387156107582772
762	123.854166666829	54.104166666988	0.0393111733498406
763	123.895833333496	54.104166666988	0.0387124723651326
764	123.937500000164	54.104166666988	0.0384747546915883
765	123.979166666831	54.104166666988	0.0386572500815882
766	124.020833333499	54.104166666988	0.0383060296699824
767	124.062500000166	54.104166666988	0.0348347842648317
768	124.104166666834	54.104166666988	0.0376616801621755
769	124.145833333501	54.104166666988	0.0384707488187861
770	124.187500000169	54.104166666988	0.0353487585215808
771	124.229166666836	54.104166666988	0.0347632336016431
772	124.270833333504	54.104166666988	0.0382144301979227
773	124.312500000171	54.104166666988	0.0350121419213051
774	124.354166666839	54.104166666988	0.0380272146845786
775	124.395833333506	54.104166666988	0.0373216195753773
776	124.437500000174	54.104166666988	0.038375348447794
777	124.479166666841	54.104166666988	0.0385487857817573
778	124.520833333509	54.104166666988	0.0386220383616941
779	124.645833333512	54.104166666988	0.039657624492893
780	124.687500000179	54.104166666988	0.0398227912757533
781	124.729166666847	54.104166666988	0.0399173052502484
782	124.770833333514	54.104166666988	0.0397272986441653
783	124.812500000182	54.104166666988	0.0402252381982499
784	124.854166666849	54.104166666988	0.0401372991620665
785	124.895833333517	54.104166666988	0.0400706043591445
786	124.979166666852	54.104166666988	0.0404049176949261
787	125.020833333519	54.104166666988	0.0404932104604055
788	125.062500000187	54.104166666988	0.0401530975297058
789	125.104166666854	54.104166666988	0.0401010225142725
790	125.145833333522	54.104166666988	0.0404428810513495
791	125.187500000189	54.104166666988	0.0411267854699365
792	125.229166666857	54.104166666988	0.0412484053489136
793	125.270833333524	54.104166666988	0.0407410698548857
794	125.312500000192	54.104166666988	0.0400469776060806
795	125.35416666686	54.104166666988	0.0408429883308879
796	125.395833333527	54.104166666988	0.0403405979331944
797	125.437500000195	54.104166666988	0.0398543874134676
798	125.52083333353	54.104166666988	0.0392918155667214
799	120.104166666751	54.0625000003205	0.0295599833828268
800	120.145833333419	54.0625000003205	0.0297877934271651
801	120.187500000086	54.0625000003205	0.0310513357121869
802	120.229166666754	54.0625000003205	0.0297236083163067
803	120.270833333421	54.0625000003205	0.0299469103133438
804	120.312500000089	54.0625000003205	0.0302577243692048
805	120.354166666756	54.0625000003205	0.0310054322832866
806	120.395833333424	54.0625000003205	0.0305825657393286
807	120.437500000091	54.0625000003205	0.0305897094016006
808	120.479166666759	54.0625000003205	0.030542801047261
809	120.520833333427	54.0625000003205	0.0326995166831299
810	120.562500000094	54.0625000003205	0.0345518903742884
811	120.604166666762	54.0625000003205	0.0360919246339267
812	120.645833333429	54.0625000003205	0.0356673498881911
813	120.687500000097	54.0625000003205	0.034633450791121
814	120.729166666764	54.0625000003205	0.0358924824799617
815	120.770833333432	54.0625000003205	0.0347393480573209
816	120.812500000099	54.0625000003205	0.0352870038760869
817	120.854166666767	54.0625000003205	0.0346363798819435
818	120.895833333434	54.0625000003205	0.0315756444651515
819	120.937500000102	54.0625000003205	0.0327160363000198
820	120.979166666769	54.0625000003205	0.0323608119281353
821	121.020833333437	54.0625000003205	0.0348346371283269
822	121.062500000104	54.0625000003205	0.0357069336635446
823	121.104166666772	54.0625000003205	0.0354226881814716
824	121.145833333439	54.0625000003205	0.03504816617152
825	121.187500000107	54.0625000003205	0.0357963022425851
826	121.229166666774	54.0625000003205	0.0376033255716108
827	121.270833333442	54.0625000003205	0.0375372703277823
828	121.31250000011	54.0625000003205	0.0375639057716658
829	121.354166666777	54.0625000003205	0.0373989397737482
830	121.395833333445	54.0625000003205	0.037525033481468
831	121.437500000112	54.0625000003205	0.0365594712433141
832	121.47916666678	54.0625000003205	0.0342630689417512
833	121.520833333447	54.0625000003205	0.0344471192833602
834	121.604166666782	54.0625000003205	0.0378343477261082
835	121.64583333345	54.0625000003205	0.0380523425474015
836	121.687500000117	54.0625000003205	0.0379536801007837
837	121.729166666785	54.0625000003205	0.0386134729358068
838	121.770833333452	54.0625000003205	0.0384563032738162
839	121.81250000012	54.0625000003205	0.0389259240240101
840	121.854166666787	54.0625000003205	0.0389672534151209
841	121.895833333455	54.0625000003205	0.0391468454863649
842	121.97916666679	54.0625000003205	0.0396235441939979
843	122.020833333457	54.0625000003205	0.0382778894201779
844	122.062500000125	54.0625000003205	0.0383774702876549
845	122.104166666793	54.0625000003205	0.039608882845352
846	122.14583333346	54.0625000003205	0.0393988944683092
847	122.187500000128	54.0625000003205	0.0385620976723448
848	122.229166666795	54.0625000003205	0.0388726215576835
849	122.270833333463	54.0625000003205	0.0393057071298751
850	122.31250000013	54.0625000003205	0.0388648573031295
851	122.354166666798	54.0625000003205	0.0382881645228389
852	122.395833333465	54.0625000003205	0.0383603515199135
853	122.437500000133	54.0625000003205	0.0386866763085542
854	122.4791666668	54.0625000003205	0.0385314096608578
855	122.520833333468	54.0625000003205	0.0385185246130824
856	122.562500000135	54.0625000003205	0.0389461552069605
857	122.604166666803	54.0625000003205	0.0397620930555577
858	122.64583333347	54.0625000003205	0.0396890340962671
859	122.729166666805	54.0625000003205	0.0392168251527891
860	122.770833333473	54.0625000003205	0.0394212827603913
861	122.81250000014	54.0625000003205	0.0394444072161246
862	122.854166666808	54.0625000003205	0.0403858064312761
863	122.895833333476	54.0625000003205	0.0397433946829602
864	122.937500000143	54.0625000003205	0.0394349985877018
865	122.979166666811	54.0625000003205	0.0394819961761417
866	123.020833333478	54.0625000003205	0.0397036543487129
867	123.062500000146	54.0625000003205	0.0397172446501045
868	123.104166666813	54.0625000003205	0.0398145350101957
869	123.145833333481	54.0625000003205	0.039987334060235
870	123.187500000148	54.0625000003205	0.040233195111006
871	123.229166666816	54.0625000003205	0.0400329809283028
872	123.270833333483	54.0625000003205	0.0404165134779678
873	123.395833333486	54.0625000003205	0.0408496530779201
874	123.437500000153	54.0625000003205	0.0414500069345259
875	123.479166666821	54.0625000003205	0.0393011713504231
876	123.520833333488	54.0625000003205	0.0390372186133874
877	123.562500000156	54.0625000003205	0.0391919007614562
878	123.604166666823	54.0625000003205	0.0390249158371342
879	123.645833333491	54.0625000003205	0.0392126449852142
880	123.687500000158	54.0625000003205	0.0385598346575459
881	123.729166666826	54.0625000003205	0.0382985625583949
882	123.770833333494	54.0625000003205	0.037847745507133
883	123.812500000161	54.0625000003205	0.0381786719807947
884	123.854166666829	54.0625000003205	0.0383798659328888
885	123.895833333496	54.0625000003205	0.0381964465097579
886	123.937500000164	54.0625000003205	0.0377985245474051
887	123.979166666831	54.0625000003205	0.0380583345447419
888	124.020833333499	54.0625000003205	0.0383329192146539
889	124.062500000166	54.0625000003205	0.0349850907137474
890	124.104166666834	54.0625000003205	0.036072360541182
891	124.229166666836	54.0625000003205	0.0358704934120052
892	124.270833333504	54.0625000003205	0.0359124754504792
893	124.312500000171	54.0625000003205	0.0362119198301194
894	124.354166666839	54.0625000003205	0.0358668856881141
895	124.395833333506	54.0625000003205	0.037446835356201
896	124.437500000174	54.0625000003205	0.0350769109121931
897	124.479166666841	54.0625000003205	0.0367977853813571
898	124.520833333509	54.0625000003205	0.0386170350913529
899	124.562500000177	54.0625000003205	0.038548075649612
900	124.604166666844	54.0625000003205	0.0386039829619947
901	124.645833333512	54.0625000003205	0.0385602688773352
902	124.687500000179	54.0625000003205	0.0394421367458074
903	124.729166666847	54.0625000003205	0.039135845147934
904	124.770833333514	54.0625000003205	0.0399213690998623
905	124.812500000182	54.0625000003205	0.0397996762770592
906	124.854166666849	54.0625000003205	0.0404604985546289
907	124.895833333517	54.0625000003205	0.0407679368569966
908	124.937500000184	54.0625000003205	0.0406964497430167
909	124.979166666852	54.0625000003205	0.0409262449451599
910	125.020833333519	54.0625000003205	0.0408392617668846
911	125.104166666854	54.0625000003205	0.0408899164815068
912	125.145833333522	54.0625000003205	0.0416991080137285
913	125.187500000189	54.0625000003205	0.0416529406088831
914	125.229166666857	54.0625000003205	0.0414600620247898
915	125.270833333524	54.0625000003205	0.0410953431599374
916	125.312500000192	54.0625000003205	0.0414662107241283
917	125.35416666686	54.0625000003205	0.0418727377846766
918	125.395833333527	54.0625000003205	0.0412764336660817
919	125.437500000195	54.0625000003205	0.0410491312749596
920	125.479166666862	54.0625000003205	0.0410478749711637
921	125.52083333353	54.0625000003205	0.0402307156104542
922	125.562500000197	54.0625000003205	0.0400036143303573
923	125.604166666865	54.0625000003205	0.04005114249773
924	120.145833333419	54.0208333336529	0.0310491263283588
925	120.187500000086	54.0208333336529	0.0320659470664852
926	120.229166666754	54.0208333336529	0.0326275137801706
927	120.270833333421	54.0208333336529	0.0325503884027312
928	120.312500000089	54.0208333336529	0.0318940143131776
929	120.354166666756	54.0208333336529	0.0319333396048658
930	120.395833333424	54.0208333336529	0.0296324533916629
931	120.437500000091	54.0208333336529	0.0302365338732665
932	120.479166666759	54.0208333336529	0.0304686154626446
933	120.520833333427	54.0208333336529	0.0278895552500892
934	120.562500000094	54.0208333336529	0.0294769469590116
935	120.604166666762	54.0208333336529	0.0368532543916035
936	120.645833333429	54.0208333336529	0.0356376803140414
937	120.687500000097	54.0208333336529	0.0349272264097618
938	120.729166666764	54.0208333336529	0.0357914732457691
939	120.770833333432	54.0208333336529	0.0347689673896513
940	120.812500000099	54.0208333336529	0.0356891475676595
941	120.854166666767	54.0208333336529	0.032810392769035
942	120.895833333434	54.0208333336529	0.0346324742087292
943	120.937500000102	54.0208333336529	0.0362026576077697
944	121.020833333437	54.0208333336529	0.036153615175254
945	121.062500000104	54.0208333336529	0.0350130830992582
946	121.104166666772	54.0208333336529	0.0364075117873392
947	121.145833333439	54.0208333336529	0.0355803746081182
948	121.187500000107	54.0208333336529	0.0353779202592669
949	121.229166666774	54.0208333336529	0.0362460066936921
950	121.270833333442	54.0208333336529	0.037437717367579
951	121.354166666777	54.0208333336529	0.035352852599479
952	121.395833333445	54.0208333336529	0.0351258405008983
953	121.437500000112	54.0208333336529	0.0352178192684279
954	121.47916666678	54.0208333336529	0.0356845112829281
955	121.520833333447	54.0208333336529	0.035348678491741
956	121.562500000115	54.0208333336529	0.0358760279835266
957	121.604166666782	54.0208333336529	0.0378835804552353
958	121.64583333345	54.0208333336529	0.037917934151908
959	121.687500000117	54.0208333336529	0.038457344206252
960	121.729166666785	54.0208333336529	0.0391630260164304
961	121.770833333452	54.0208333336529	0.0390540373654682
962	121.81250000012	54.0208333336529	0.0390421574337343
963	121.854166666787	54.0208333336529	0.0399788247266447
964	121.895833333455	54.0208333336529	0.0396243437398985
965	121.937500000122	54.0208333336529	0.0403490365258544
966	121.97916666679	54.0208333336529	0.0394407639169525
967	122.062500000125	54.0208333336529	0.0394682831083117
968	122.104166666793	54.0208333336529	0.0394852745443752
969	122.14583333346	54.0208333336529	0.0396650796904192
970	122.187500000128	54.0208333336529	0.0393819301440913
971	122.229166666795	54.0208333336529	0.0394737850826587
972	122.270833333463	54.0208333336529	0.0398198708432187
973	122.31250000013	54.0208333336529	0.0395084259729547
974	122.354166666798	54.0208333336529	0.0391356580865533
975	122.395833333465	54.0208333336529	0.0393025430013933
976	122.437500000133	54.0208333336529	0.0389157018086918
977	122.4791666668	54.0208333336529	0.0390121876802849
978	122.520833333468	54.0208333336529	0.0389563347721802
979	122.562500000135	54.0208333336529	0.0394854153411848
980	122.604166666803	54.0208333336529	0.0394001231076535
981	122.64583333347	54.0208333336529	0.039783569375006
982	122.687500000138	54.0208333336529	0.0395926471179637
983	122.729166666805	54.0208333336529	0.0392032050223169
984	122.770833333473	54.0208333336529	0.0397960883064102
985	122.854166666808	54.0208333336529	0.041024555903038
986	122.895833333476	54.0208333336529	0.0407055080328687
987	122.937500000143	54.0208333336529	0.0400163546739996
988	122.979166666811	54.0208333336529	0.0394478569483196
989	123.020833333478	54.0208333336529	0.0391655274908706
990	123.062500000146	54.0208333336529	0.0391533815839662
991	123.104166666813	54.0208333336529	0.0398657519974157
992	123.145833333481	54.0208333336529	0.0393032826394142
993	123.187500000148	54.0208333336529	0.039853595977165
994	123.229166666816	54.0208333336529	0.0400960168299331
995	123.312500000151	54.0208333336529	0.039582200453144
996	123.354166666818	54.0208333336529	0.0398399664804844
997	123.437500000153	54.0208333336529	0.0406417263555046
998	123.479166666821	54.0208333336529	0.0391259052307579
999	123.520833333488	54.0208333336529	0.0391268029830012
1000	123.562500000156	54.0208333336529	0.0390500981636094
1001	123.604166666823	54.0208333336529	0.0379254533533508
1002	123.645833333491	54.0208333336529	0.0382833390008666
1003	123.687500000158	54.0208333336529	0.0385833628695476
1004	123.729166666826	54.0208333336529	0.0389859789720607
1005	123.770833333494	54.0208333336529	0.0382754190191688
1006	123.812500000161	54.0208333336529	0.0383956744057719
1007	123.854166666829	54.0208333336529	0.0387879728589424
1008	123.937500000164	54.0208333336529	0.0390771897206218
1009	123.979166666831	54.0208333336529	0.0389685088924069
1010	124.020833333499	54.0208333336529	0.0391584238191257
1011	124.062500000166	54.0208333336529	0.0391158207802403
1012	124.104166666834	54.0208333336529	0.0379891583126924
1013	124.145833333501	54.0208333336529	0.0383332948838939
1014	124.187500000169	54.0208333336529	0.0384955478510004
1015	124.229166666836	54.0208333336529	0.0384430911944815
1016	124.270833333504	54.0208333336529	0.0385950301425111
1017	124.312500000171	54.0208333336529	0.0385039219632517
1018	124.354166666839	54.0208333336529	0.0353694130855255
1019	124.395833333506	54.0208333336529	0.0370778467812493
1020	124.437500000174	54.0208333336529	0.0366086295228059
1021	124.479166666841	54.0208333336529	0.0372163528524854
1022	124.562500000177	54.0208333336529	0.035777317768884
1023	124.604166666844	54.0208333336529	0.0359755237707509
1024	124.645833333512	54.0208333336529	0.0389692520837702
1025	124.687500000179	54.0208333336529	0.0387025381151453
1026	124.729166666847	54.0208333336529	0.0389176545081895
1027	124.770833333514	54.0208333336529	0.0394685137366432
1028	124.812500000182	54.0208333336529	0.0398758609547026
1029	124.895833333517	54.0208333336529	0.0406813215702147
1030	124.937500000184	54.0208333336529	0.0412883776203428
1031	124.979166666852	54.0208333336529	0.040731422542795
1032	125.020833333519	54.0208333336529	0.0412101200490217
1033	125.062500000187	54.0208333336529	0.0416191002817174
1034	125.104166666854	54.0208333336529	0.0418671336037352
1035	125.145833333522	54.0208333336529	0.0422152715489617
1036	125.229166666857	54.0208333336529	0.0418547039959621
1037	125.35416666686	54.0208333336529	0.0424356488079014
1038	125.395833333527	54.0208333336529	0.0419253004131245
1039	125.437500000195	54.0208333336529	0.0418642183476468
1040	125.479166666862	54.0208333336529	0.0418277079630364
1041	125.52083333353	54.0208333336529	0.0413716656780677
1042	125.562500000197	54.0208333336529	0.0407516958432502
1043	125.645833333532	54.0208333336529	0.0412966301278759
1044	125.729166666867	54.0208333336529	0.0404658196451039
1045	120.104166666751	53.9791666669854	0.032349642169748
1046	120.145833333419	53.9791666669854	0.0310713821442085
1047	120.187500000086	53.9791666669854	0.0316213518504991
1048	120.229166666754	53.9791666669854	0.0324494249929853
1049	120.270833333421	53.9791666669854	0.0325056937340861
1050	120.354166666756	53.9791666669854	0.0295517601156178
1051	120.479166666759	53.9791666669854	0.0302791902150916
1052	120.520833333427	53.9791666669854	0.0319741471172954
1053	120.562500000094	53.9791666669854	0.0315640712080779
1054	120.604166666762	53.9791666669854	0.0323153429647375
1055	120.645833333429	53.9791666669854	0.0361380676039059
1056	120.687500000097	53.9791666669854	0.0346556101502396
1057	120.729166666764	53.9791666669854	0.0378014128108703
1058	120.770833333432	53.9791666669854	0.0342359559308062
1059	120.812500000099	53.9791666669854	0.035987590229144
1060	120.895833333434	53.9791666669854	0.034483170767113
1061	120.937500000102	53.9791666669854	0.0356540849364865
1062	120.979166666769	53.9791666669854	0.035699351297443
1063	121.020833333437	53.9791666669854	0.034919985979959
1064	121.062500000104	53.9791666669854	0.0355406732484473
1065	121.104166666772	53.9791666669854	0.0349454967836137
1066	121.145833333439	53.9791666669854	0.0374875772758441
1067	121.187500000107	53.9791666669854	0.0376471101957361
1068	121.270833333442	53.9791666669854	0.033775658394432
1069	121.31250000011	53.9791666669854	0.0355869568582537
1070	121.354166666777	53.9791666669854	0.0356231566952145
1071	121.395833333445	53.9791666669854	0.0356274531578011
1072	121.437500000112	53.9791666669854	0.0366131141222152
1073	121.47916666678	53.9791666669854	0.0351992736416981
1074	121.520833333447	53.9791666669854	0.0380672987126515
1075	121.562500000115	53.9791666669854	0.0379049826919265
1076	121.604166666782	53.9791666669854	0.0381286880242146
1077	121.64583333345	53.9791666669854	0.0372485976835463
1078	121.729166666785	53.9791666669854	0.0392170273571729
1079	121.770833333452	53.9791666669854	0.0388328817295322
1080	121.81250000012	53.9791666669854	0.0387289573908456
1081	121.854166666787	53.9791666669854	0.0392771667420243
1082	121.895833333455	53.9791666669854	0.0402171437447308
1083	121.97916666679	53.9791666669854	0.0411879365390238
1084	122.020833333457	53.9791666669854	0.0397932217739542
1085	122.062500000125	53.9791666669854	0.039277247404914
1086	122.14583333346	53.9791666669854	0.0400426822537755
1087	122.187500000128	53.9791666669854	0.0394075465779591
1088	122.229166666795	53.9791666669854	0.0393505664795134
1089	122.270833333463	53.9791666669854	0.039693135421848
1090	122.31250000013	53.9791666669854	0.0393654917885502
1091	122.354166666798	53.9791666669854	0.0393968933707606
1092	122.395833333465	53.9791666669854	0.0393983476562547
1093	122.437500000133	53.9791666669854	0.0393369748476744
1094	122.4791666668	53.9791666669854	0.0392666542161018
1095	122.562500000135	53.9791666669854	0.0390818911984855
1096	122.604166666803	53.9791666669854	0.0392798658291704
1097	122.64583333347	53.9791666669854	0.0396558553661406
1098	122.687500000138	53.9791666669854	0.0396972052227667
1099	122.729166666805	53.9791666669854	0.039802793285725
1100	122.81250000014	53.9791666669854	0.039970082079969
1101	122.854166666808	53.9791666669854	0.0404528700358116
1102	122.895833333476	53.9791666669854	0.0398780622114956
1103	122.937500000143	53.9791666669854	0.0396245107577252
1104	122.979166666811	53.9791666669854	0.0390800401313238
1105	123.020833333478	53.9791666669854	0.0390420776504434
1106	123.062500000146	53.9791666669854	0.0392347154503585
1107	123.104166666813	53.9791666669854	0.0393267229274092
1108	123.145833333481	53.9791666669854	0.0396823958972995
1109	123.229166666816	53.9791666669854	0.0395699225337987
1110	123.270833333483	53.9791666669854	0.0397163274923846
1111	123.312500000151	53.9791666669854	0.0407768745398707
1112	123.354166666818	53.9791666669854	0.0414072906916368
1113	123.395833333486	53.9791666669854	0.0395384460507489
1114	123.437500000153	53.9791666669854	0.0390084274273312
1115	123.479166666821	53.9791666669854	0.0388724971843266
1116	123.520833333488	53.9791666669854	0.039034330779786
1117	123.562500000156	53.9791666669854	0.0383252023633586
1118	123.604166666823	53.9791666669854	0.0383328215345805
1119	123.687500000158	53.9791666669854	0.0394988548099322
1120	123.729166666826	53.9791666669854	0.0392346629683822
1121	123.770833333494	53.9791666669854	0.03938623365089
1122	123.812500000161	53.9791666669854	0.039255011929979
1123	123.854166666829	53.9791666669854	0.0400334073917478
1124	123.895833333496	53.9791666669854	0.0406829127515591
1125	123.937500000164	53.9791666669854	0.0401775005389466
1126	123.979166666831	53.9791666669854	0.0395722234092293
1127	124.020833333499	53.9791666669854	0.0390345562603519
1128	124.062500000166	53.9791666669854	0.0387298000594656
1129	124.104166666834	53.9791666669854	0.0390648380423902
1130	124.145833333501	53.9791666669854	0.038995135935856
1131	124.187500000169	53.9791666669854	0.0390631367576985
1132	124.229166666836	53.9791666669854	0.0389697338909602
1133	124.270833333504	53.9791666669854	0.0383464248657709
1134	124.312500000171	53.9791666669854	0.0385673084343361
1135	124.354166666839	53.9791666669854	0.0384808253922864
1136	124.395833333506	53.9791666669854	0.037897304171731
1137	124.437500000174	53.9791666669854	0.0355293576402436
1138	124.520833333509	53.9791666669854	0.035921936619909
1139	124.562500000177	53.9791666669854	0.0386583765729359
1140	124.604166666844	53.9791666669854	0.0384877461157044
1141	124.645833333512	53.9791666669854	0.0389835328218408
1142	124.687500000179	53.9791666669854	0.0388980817775085
1143	124.729166666847	53.9791666669854	0.0392971532600672
1144	124.770833333514	53.9791666669854	0.03942348237223
1145	124.812500000182	53.9791666669854	0.039497084079465
1146	124.854166666849	53.9791666669854	0.0396845542118468
1147	124.895833333517	53.9791666669854	0.0404741109590809
1148	124.937500000184	53.9791666669854	0.0409896603291318
1149	124.979166666852	53.9791666669854	0.0405272227948007
1150	125.020833333519	53.9791666669854	0.0404268533587545
1151	125.062500000187	53.9791666669854	0.0405456042810847
1152	125.104166666854	53.9791666669854	0.0408970793103084
1153	125.187500000189	53.9791666669854	0.0425234936697162
1154	125.229166666857	53.9791666669854	0.0421994544887619
1155	125.312500000192	53.9791666669854	0.0428152972760632
1156	125.35416666686	53.9791666669854	0.0427845721707049
1157	125.395833333527	53.9791666669854	0.04274396538253
1158	125.437500000195	53.9791666669854	0.0422944191735837
1159	125.479166666862	53.9791666669854	0.041707331998095
1160	125.562500000197	53.9791666669854	0.0411161342261571
1161	125.604166666865	53.9791666669854	0.0419368238450957
1162	125.645833333532	53.9791666669854	0.0419779231964118
1163	125.6875000002	53.9791666669854	0.042444780075201
1164	125.729166666867	53.9791666669854	0.0420980594692777
1165	125.770833333535	53.9791666669854	0.0412239478192354
1166	125.812500000202	53.9791666669854	0.0415548004635389
1167	125.85416666687	53.9791666669854	0.0419282845221597
1168	125.895833333537	53.9791666669854	0.0433680560633865
1169	120.062500000084	53.9375000003178	0.0359913051579982
1170	120.104166666751	53.9375000003178	0.0322607488850074
1171	120.145833333419	53.9375000003178	0.0318719559363819
1172	120.187500000086	53.9375000003178	0.0324784907011637
1173	120.229166666754	53.9375000003178	0.0329837782124085
1174	120.270833333421	53.9375000003178	0.0321865267912853
1175	120.312500000089	53.9375000003178	0.0299126771792581
1176	120.354166666756	53.9375000003178	0.032052167192347
1177	120.395833333424	53.9375000003178	0.0330144436608552
1178	120.437500000091	53.9375000003178	0.0354892191385653
1179	120.479166666759	53.9375000003178	0.0368403868010894
1180	120.520833333427	53.9375000003178	0.0348791531079366
1181	120.562500000094	53.9375000003178	0.0345387041256974
1182	120.645833333429	53.9375000003178	0.0359916227486855
1183	120.687500000097	53.9375000003178	0.03590028333325
1184	120.729166666764	53.9375000003178	0.0337887531972171
1185	120.770833333432	53.9375000003178	0.0365304613739591
1186	120.812500000099	53.9375000003178	0.0353158204260144
1187	120.854166666767	53.9375000003178	0.0357027770285379
1188	120.895833333434	53.9375000003178	0.035445145026404
1189	120.937500000102	53.9375000003178	0.0341824458222605
1190	120.979166666769	53.9375000003178	0.0355898157849636
1191	121.020833333437	53.9375000003178	0.0352993175684015
1192	121.062500000104	53.9375000003178	0.0344277256623005
1193	121.104166666772	53.9375000003178	0.0375527857814042
1194	121.145833333439	53.9375000003178	0.0375001165957178
1195	121.187500000107	53.9375000003178	0.0374844625567567
1196	121.229166666774	53.9375000003178	0.0373596055756693
1197	121.270833333442	53.9375000003178	0.0345845734728557
1198	121.31250000011	53.9375000003178	0.0359696084613323
1199	121.354166666777	53.9375000003178	0.0365486379154702
1200	121.395833333445	53.9375000003178	0.0355443260163378
1201	121.437500000112	53.9375000003178	0.0345731344527267
1202	121.520833333447	53.9375000003178	0.0344107040698366
1203	121.604166666782	53.9375000003178	0.0390245516765145
1204	121.64583333345	53.9375000003178	0.0380639209174691
1205	121.687500000117	53.9375000003178	0.038792301702728
1206	121.729166666785	53.9375000003178	0.0388529723054069
1207	121.770833333452	53.9375000003178	0.0388858022140592
1208	121.81250000012	53.9375000003178	0.0393784186328478
1209	121.854166666787	53.9375000003178	0.0388866797073063
1210	121.895833333455	53.9375000003178	0.0395528986499521
1211	121.937500000122	53.9375000003178	0.0413478524133197
1212	121.97916666679	53.9375000003178	0.0415334082881121
1213	122.020833333457	53.9375000003178	0.0404236848172633
1214	122.062500000125	53.9375000003178	0.0398917568749136
1215	122.104166666793	53.9375000003178	0.0393952968508428
1216	122.14583333346	53.9375000003178	0.040373418524632
1217	122.187500000128	53.9375000003178	0.0391520621440647
1218	122.229166666795	53.9375000003178	0.0392715682188631
1219	122.270833333463	53.9375000003178	0.039771766564705
1220	122.31250000013	53.9375000003178	0.0397547734906346
1221	122.354166666798	53.9375000003178	0.0393513106334964
1222	122.395833333465	53.9375000003178	0.0396105438411472
1223	122.437500000133	53.9375000003178	0.039342217696925
1224	122.4791666668	53.9375000003178	0.0391858637104774
1225	122.520833333468	53.9375000003178	0.0389181884940466
1226	122.562500000135	53.9375000003178	0.0383250445284691
1227	122.604166666803	53.9375000003178	0.0385645175507259
1228	122.64583333347	53.9375000003178	0.0394406396085721
1229	122.687500000138	53.9375000003178	0.0398204753481293
1230	122.729166666805	53.9375000003178	0.0402166458313041
1231	122.770833333473	53.9375000003178	0.0401899545265608
1232	122.81250000014	53.9375000003178	0.0412511894821252
1233	122.895833333476	53.9375000003178	0.0384053604495542
1234	122.937500000143	53.9375000003178	0.0390439840371295
1235	122.979166666811	53.9375000003178	0.0388363396352497
1236	123.020833333478	53.9375000003178	0.0393482161453313
1237	123.062500000146	53.9375000003178	0.0393283222697866
1238	123.104166666813	53.9375000003178	0.0396203756840692
1239	123.145833333481	53.9375000003178	0.0390491249260654
1240	123.187500000148	53.9375000003178	0.0391692729742852
1241	123.229166666816	53.9375000003178	0.0396026675433902
1242	123.312500000151	53.9375000003178	0.0419126504446678
1243	123.354166666818	53.9375000003178	0.0406615474496042
1244	123.395833333486	53.9375000003178	0.0391265153189622
1245	123.437500000153	53.9375000003178	0.039030546884619
1246	123.479166666821	53.9375000003178	0.039431341347834
1247	123.520833333488	53.9375000003178	0.0390555388122736
1248	123.562500000156	53.9375000003178	0.0391619381528021
1249	123.604166666823	53.9375000003178	0.0388153974110913
1250	123.645833333491	53.9375000003178	0.0382743539885295
1251	123.687500000158	53.9375000003178	0.0384446863591892
1252	123.729166666826	53.9375000003178	0.0394140426684366
1253	123.770833333494	53.9375000003178	0.0398958048513839
1254	123.812500000161	53.9375000003178	0.0411171768355719
1255	123.854166666829	53.9375000003178	0.039274169142808
1256	123.895833333496	53.9375000003178	0.0392685722601226
1257	123.937500000164	53.9375000003178	0.0391792032931594
1258	123.979166666831	53.9375000003178	0.0382871174951213
1259	124.020833333499	53.9375000003178	0.0379773789393027
1260	124.062500000166	53.9375000003178	0.0391050865293077
1261	124.104166666834	53.9375000003178	0.0388992184667249
1262	124.145833333501	53.9375000003178	0.0380713113368062
1263	124.187500000169	53.9375000003178	0.0380067382048812
1264	124.229166666836	53.9375000003178	0.0387419685466039
1265	124.270833333504	53.9375000003178	0.0381192206141065
1266	124.312500000171	53.9375000003178	0.0383644428057944
1267	124.354166666839	53.9375000003178	0.0382322369102493
1268	124.395833333506	53.9375000003178	0.0358123166595581
1269	124.437500000174	53.9375000003178	0.0354090144084536
1270	124.479166666841	53.9375000003178	0.0364336520992946
1271	124.520833333509	53.9375000003178	0.0385630633106443
1272	124.562500000177	53.9375000003178	0.0389695700179261
1273	124.604166666844	53.9375000003178	0.0387205237387432
1274	124.645833333512	53.9375000003178	0.0389296567809353
1275	124.687500000179	53.9375000003178	0.0389927532119645
1276	124.729166666847	53.9375000003178	0.0397403148977282
1277	124.770833333514	53.9375000003178	0.0399974725254161
1278	124.812500000182	53.9375000003178	0.0401357736578321
1279	124.854166666849	53.9375000003178	0.039695103622197
1280	124.937500000184	53.9375000003178	0.0402944795888205
1281	125.020833333519	53.9375000003178	0.0408110840789612
1282	125.062500000187	53.9375000003178	0.0413550744141467
1283	125.104166666854	53.9375000003178	0.0417701492954074
1284	125.145833333522	53.9375000003178	0.0425996653128582
1285	125.187500000189	53.9375000003178	0.0434213388528101
1286	125.229166666857	53.9375000003178	0.0428694668051447
1287	125.270833333524	53.9375000003178	0.0429386135087789
1288	125.312500000192	53.9375000003178	0.042969419877175
1289	125.35416666686	53.9375000003178	0.0424244870315954
1290	125.395833333527	53.9375000003178	0.042996292588642
1291	125.437500000195	53.9375000003178	0.0422232680457214
1292	125.479166666862	53.9375000003178	0.0408927217569729
1293	125.52083333353	53.9375000003178	0.0415480491894024
1294	125.562500000197	53.9375000003178	0.0425083363642306
1295	125.604166666865	53.9375000003178	0.042434578188077
1296	125.645833333532	53.9375000003178	0.0425034522846721
1297	125.6875000002	53.9375000003178	0.0430559930500239
1298	125.729166666867	53.9375000003178	0.0429219416502214
1299	125.770833333535	53.9375000003178	0.0424389268183136
1300	125.812500000202	53.9375000003178	0.0429516858190448
1301	125.85416666687	53.9375000003178	0.0428484787730235
1302	125.895833333537	53.9375000003178	0.0432967588814047
1303	125.937500000205	53.9375000003178	0.0439476003677617
1304	125.979166666872	53.9375000003178	0.0442965100145093
1305	126.02083333354	53.9375000003178	0.0442091194327352
1306	120.062500000084	53.8958333336503	0.0351322224584523
1307	120.104166666751	53.8958333336503	0.0348216474355151
1308	120.145833333419	53.8958333336503	0.0327422421070772
1309	120.187500000086	53.8958333336503	0.0304307617920543
1310	120.229166666754	53.8958333336503	0.0291513801402104
1311	120.270833333421	53.8958333336503	0.0293473651628314
1312	120.312500000089	53.8958333336503	0.0298541338643485
1313	120.354166666756	53.8958333336503	0.0294289011049543
1314	120.395833333424	53.8958333336503	0.0302805151799089
1315	120.437500000091	53.8958333336503	0.0331030502142113
1316	120.479166666759	53.8958333336503	0.037035476618118
1317	120.520833333427	53.8958333336503	0.0363288742908265
1318	120.562500000094	53.8958333336503	0.0356191347999832
1319	120.604166666762	53.8958333336503	0.0362730311451795
1320	120.687500000097	53.8958333336503	0.0354767013694829
1321	120.729166666764	53.8958333336503	0.0352451638414465
1322	120.812500000099	53.8958333336503	0.034943715036628
1323	120.854166666767	53.8958333336503	0.0361906115029712
1324	120.895833333434	53.8958333336503	0.0372792520188978
1325	120.979166666769	53.8958333336503	0.0374328921047621
1326	121.020833333437	53.8958333336503	0.0373967798580332
1327	121.104166666772	53.8958333336503	0.0362242577104889
1328	121.145833333439	53.8958333336503	0.0354613442159866
1329	121.187500000107	53.8958333336503	0.0350568279654735
1330	121.229166666774	53.8958333336503	0.0359425395049373
1331	121.270833333442	53.8958333336503	0.0366867536143484
1332	121.31250000011	53.8958333336503	0.0359310994004137
1333	121.354166666777	53.8958333336503	0.0348248086821364
1334	121.395833333445	53.8958333336503	0.035441163992666
1335	121.437500000112	53.8958333336503	0.0380590095544109
1336	121.47916666678	53.8958333336503	0.0380828308997379
1337	121.520833333447	53.8958333336503	0.0377952508187892
1338	121.562500000115	53.8958333336503	0.0386086961221712
1339	121.604166666782	53.8958333336503	0.0390589485966416
1340	121.64583333345	53.8958333336503	0.0390572324105276
1341	121.687500000117	53.8958333336503	0.0390864895888324
1342	121.729166666785	53.8958333336503	0.0393405648123305
1343	121.770833333452	53.8958333336503	0.0395315524516831
1344	121.81250000012	53.8958333336503	0.0395500389312037
1345	121.854166666787	53.8958333336503	0.0399061470983181
1346	121.895833333455	53.8958333336503	0.0394502008760793
1347	121.937500000122	53.8958333336503	0.0402022553135455
1348	121.97916666679	53.8958333336503	0.040408072104992
1349	122.020833333457	53.8958333336503	0.0411380440318184
1350	122.062500000125	53.8958333336503	0.0405317232766263
1351	122.104166666793	53.8958333336503	0.0397719610884821
1352	122.14583333346	53.8958333336503	0.0400189629309561
1353	122.187500000128	53.8958333336503	0.0397166983433014
1354	122.229166666795	53.8958333336503	0.0404024241799477
1355	122.270833333463	53.8958333336503	0.0401619498792173
1356	122.31250000013	53.8958333336503	0.0397884410614686
1357	122.354166666798	53.8958333336503	0.0404293865506601
1358	122.395833333465	53.8958333336503	0.0405807465013717
1359	122.437500000133	53.8958333336503	0.0400366733306656
1360	122.4791666668	53.8958333336503	0.0392904367388359
1361	122.520833333468	53.8958333336503	0.038272750237208
1362	122.562500000135	53.8958333336503	0.0389050757171275
1363	122.64583333347	53.8958333336503	0.0391286101272894
1364	122.729166666805	53.8958333336503	0.0393767536865474
1365	122.770833333473	53.8958333336503	0.0413367704622456
1366	122.81250000014	53.8958333336503	0.0410208209131828
1367	122.937500000143	53.8958333336503	0.039588584422609
1368	122.979166666811	53.8958333336503	0.0390718134770129
1369	123.020833333478	53.8958333336503	0.0396192593947674
1370	123.062500000146	53.8958333336503	0.0397788605182053
1371	123.104166666813	53.8958333336503	0.0394677646166737
1372	123.145833333481	53.8958333336503	0.0395847787883106
1373	123.187500000148	53.8958333336503	0.0394561910624863
1374	123.229166666816	53.8958333336503	0.0395156075345972
1375	123.270833333483	53.8958333336503	0.039167803617147
1376	123.312500000151	53.8958333336503	0.0406668221804161
1377	123.354166666818	53.8958333336503	0.0426820092629612
1378	123.395833333486	53.8958333336503	0.0415684399885766
1379	123.437500000153	53.8958333336503	0.0396730286815782
1380	123.479166666821	53.8958333336503	0.0409944234756531
1381	123.520833333488	53.8958333336503	0.0409816596774974
1382	123.562500000156	53.8958333336503	0.0403985493934202
1383	123.604166666823	53.8958333336503	0.0395464112316535
1384	123.645833333491	53.8958333336503	0.0386303351450644
1385	123.687500000158	53.8958333336503	0.0390782590685525
1386	123.729166666826	53.8958333336503	0.0392944068130159
1387	123.770833333494	53.8958333336503	0.0399461662307679
1388	123.812500000161	53.8958333336503	0.0412483013957368
1389	123.854166666829	53.8958333336503	0.0401535511660417
1390	123.895833333496	53.8958333336503	0.0394710433204593
1391	123.937500000164	53.8958333336503	0.0395732158695358
1392	123.979166666831	53.8958333336503	0.0389276495285514
1393	124.020833333499	53.8958333336503	0.0383108908519703
1394	124.062500000166	53.8958333336503	0.0380404776443226
1395	124.104166666834	53.8958333336503	0.0381353207654389
1396	124.145833333501	53.8958333336503	0.0381686605657478
1397	124.187500000169	53.8958333336503	0.0380515227725167
1398	124.229166666836	53.8958333336503	0.0383049116621923
1399	124.270833333504	53.8958333336503	0.0382691958829627
1400	124.312500000171	53.8958333336503	0.0384922989844289
1401	124.354166666839	53.8958333336503	0.0385692317880432
1402	124.395833333506	53.8958333336503	0.0385675024962991
1403	124.437500000174	53.8958333336503	0.0388082871074343
1404	124.479166666841	53.8958333336503	0.0387214214655872
1405	124.520833333509	53.8958333336503	0.0387693550027674
1406	124.604166666844	53.8958333336503	0.0391625826529455
1407	124.687500000179	53.8958333336503	0.0395681787739209
1408	124.729166666847	53.8958333336503	0.039691041680852
1409	124.770833333514	53.8958333336503	0.0397867730580463
1410	124.812500000182	53.8958333336503	0.0398492636542517
1411	124.854166666849	53.8958333336503	0.0398972639468014
1412	124.895833333517	53.8958333336503	0.0402945354462238
1413	124.937500000184	53.8958333336503	0.0408459646855374
1414	124.979166666852	53.8958333336503	0.0412282558832353
1415	125.020833333519	53.8958333336503	0.042091747537141
1416	125.062500000187	53.8958333336503	0.0421411901024624
1417	125.104166666854	53.8958333336503	0.0424729649315384
1418	125.145833333522	53.8958333336503	0.0429529317446635
1419	125.187500000189	53.8958333336503	0.0421716468830447
1420	125.229166666857	53.8958333336503	0.0428948620329339
1421	125.270833333524	53.8958333336503	0.043420173172991
1422	125.312500000192	53.8958333336503	0.0440245189313053
1423	125.35416666686	53.8958333336503	0.0441194973664688
1424	125.437500000195	53.8958333336503	0.0436279539823121
1425	125.479166666862	53.8958333336503	0.0428542069804612
1426	125.52083333353	53.8958333336503	0.0429465295756584
1427	125.562500000197	53.8958333336503	0.0435309119451709
1428	125.604166666865	53.8958333336503	0.0437832294956043
1429	125.645833333532	53.8958333336503	0.0435806548543638
1430	125.6875000002	53.8958333336503	0.0437803552282695
1431	125.729166666867	53.8958333336503	0.0442487120636963
1432	125.770833333535	53.8958333336503	0.0434877536529026
1433	125.812500000202	53.8958333336503	0.0433533269202539
1434	125.85416666687	53.8958333336503	0.0434737537660712
1435	125.895833333537	53.8958333336503	0.044239400731714
1436	125.937500000205	53.8958333336503	0.043967035658423
1437	125.979166666872	53.8958333336503	0.0444036271723837
1438	126.02083333354	53.8958333336503	0.0453115138433361
1439	126.062500000207	53.8958333336503	0.0454146484863455
1440	126.104166666875	53.8958333336503	0.0448239906840327
1441	126.145833333543	53.8958333336503	0.044125423386016
1442	120.020833333416	53.8541666669827	0.0322197617888084
1443	120.062500000084	53.8541666669827	0.0321383930332183
1444	120.104166666751	53.8541666669827	0.0318793287090948
1445	120.187500000086	53.8541666669827	0.0299503811120298
1446	120.229166666754	53.8541666669827	0.0292883057383317
1447	120.270833333421	53.8541666669827	0.0329546937866747
1448	120.312500000089	53.8541666669827	0.034718300264033
1449	120.354166666756	53.8541666669827	0.0324390264997203
1450	120.395833333424	53.8541666669827	0.0343519745919872
1451	120.437500000091	53.8541666669827	0.0343140508597203
1452	120.479166666759	53.8541666669827	0.0349909132197882
1453	120.562500000094	53.8541666669827	0.0354758875401831
1454	120.645833333429	53.8541666669827	0.0339700171250043
1455	120.729166666764	53.8541666669827	0.0370954593929765
1456	120.770833333432	53.8541666669827	0.037532516756499
1457	120.812500000099	53.8541666669827	0.0374185994653208
1458	120.854166666767	53.8541666669827	0.0373998918174265
1459	120.895833333434	53.8541666669827	0.0372406592352493
1460	120.937500000102	53.8541666669827	0.0353381355038272
1461	120.979166666769	53.8541666669827	0.0347972083634004
1462	121.020833333437	53.8541666669827	0.0353628711214252
1463	121.062500000104	53.8541666669827	0.0366024420293198
1464	121.104166666772	53.8541666669827	0.0363445817327041
1465	121.145833333439	53.8541666669827	0.0355955067484637
1466	121.187500000107	53.8541666669827	0.0355615272400243
1467	121.229166666774	53.8541666669827	0.0354370934456137
1468	121.270833333442	53.8541666669827	0.0356167978733363
1469	121.31250000011	53.8541666669827	0.0356661281311591
1470	121.354166666777	53.8541666669827	0.0359901968958532
1471	121.437500000112	53.8541666669827	0.0381319143526636
1472	121.47916666678	53.8541666669827	0.0378645433827365
1473	121.520833333447	53.8541666669827	0.0380613813168661
1474	121.562500000115	53.8541666669827	0.0380477188128306
1475	121.604166666782	53.8541666669827	0.0392084439940213
1476	121.64583333345	53.8541666669827	0.0395820677493306
1477	121.687500000117	53.8541666669827	0.0400930908013603
1478	121.729166666785	53.8541666669827	0.0396478359592032
1479	121.770833333452	53.8541666669827	0.0401748216827011
1480	121.81250000012	53.8541666669827	0.0406979334203605
1481	121.854166666787	53.8541666669827	0.039498789561658
1482	121.895833333455	53.8541666669827	0.0393739221444526
1483	121.937500000122	53.8541666669827	0.0390993063570716
1484	121.97916666679	53.8541666669827	0.0396932886402303
1485	122.020833333457	53.8541666669827	0.0402144719162859
1486	122.062500000125	53.8541666669827	0.041336967662645
1487	122.104166666793	53.8541666669827	0.0408972139675816
1488	122.14583333346	53.8541666669827	0.040262803118999
1489	122.187500000128	53.8541666669827	0.0395304066795677
1490	122.229166666795	53.8541666669827	0.0393461821927393
1491	122.270833333463	53.8541666669827	0.040420868405678
1492	122.31250000013	53.8541666669827	0.0397399428774733
1493	122.395833333465	53.8541666669827	0.0410740410385915
1494	122.437500000133	53.8541666669827	0.041766883172917
1495	122.4791666668	53.8541666669827	0.041375838254964
1496	122.520833333468	53.8541666669827	0.0406794262659727
1497	122.604166666803	53.8541666669827	0.0392005388236685
1498	122.687500000138	53.8541666669827	0.0405363166130316
1499	122.729166666805	53.8541666669827	0.0411945522446079
1500	122.81250000014	53.8541666669827	0.0412765283820581
1501	122.854166666808	53.8541666669827	0.0403154075796484
1502	122.895833333476	53.8541666669827	0.0400318767902163
1503	122.937500000143	53.8541666669827	0.039551610988074
1504	122.979166666811	53.8541666669827	0.0392010137309952
1505	123.020833333478	53.8541666669827	0.039733469428015
1506	123.062500000146	53.8541666669827	0.0400480784541421
1507	123.104166666813	53.8541666669827	0.0407147654561956
1508	123.145833333481	53.8541666669827	0.0413336265003625
1509	123.187500000148	53.8541666669827	0.0411820347613967
1510	123.229166666816	53.8541666669827	0.039715421923653
1511	123.270833333483	53.8541666669827	0.0402897088370503
1512	123.312500000151	53.8541666669827	0.0405253637532224
1513	123.354166666818	53.8541666669827	0.0418755509783552
1514	123.395833333486	53.8541666669827	0.0427539417145664
1515	123.437500000153	53.8541666669827	0.0419481506073186
1516	123.479166666821	53.8541666669827	0.041722203491659
1517	123.520833333488	53.8541666669827	0.0400792124043109
1518	123.604166666823	53.8541666669827	0.0390751143387389
1519	123.645833333491	53.8541666669827	0.0391260527643105
1520	123.687500000158	53.8541666669827	0.0394021493975262
1521	123.729166666826	53.8541666669827	0.0396809381340644
1522	123.770833333494	53.8541666669827	0.0393642733227986
1523	123.812500000161	53.8541666669827	0.0410303166706497
1524	123.854166666829	53.8541666669827	0.0404696411200848
1525	123.937500000164	53.8541666669827	0.0389911559833689
1526	123.979166666831	53.8541666669827	0.0385373456564037
1527	124.020833333499	53.8541666669827	0.0383062589506505
1528	124.062500000166	53.8541666669827	0.0381888446787384
1529	124.104166666834	53.8541666669827	0.0381885133483927
1530	124.145833333501	53.8541666669827	0.0383757814278618
1531	124.187500000169	53.8541666669827	0.0383574623333195
1532	124.229166666836	53.8541666669827	0.0383327506792649
1533	124.270833333504	53.8541666669827	0.0385176017070609
1534	124.312500000171	53.8541666669827	0.0385559413117598
1535	124.354166666839	53.8541666669827	0.038448850126234
1536	124.395833333506	53.8541666669827	0.0386066230148677
1537	124.437500000174	53.8541666669827	0.0385968641037302
1538	124.520833333509	53.8541666669827	0.0394540915334605
1539	124.562500000177	53.8541666669827	0.0397003026861385
1540	124.604166666844	53.8541666669827	0.0395723106067265
1541	124.645833333512	53.8541666669827	0.0398262110938333
1542	124.687500000179	53.8541666669827	0.0398661195265971
1543	124.729166666847	53.8541666669827	0.0399442320447548
1544	124.812500000182	53.8541666669827	0.039756612477358
1545	124.895833333517	53.8541666669827	0.0412266207472327
1546	124.979166666852	53.8541666669827	0.0415989317033876
1547	125.020833333519	53.8541666669827	0.041245314690737
1548	125.062500000187	53.8541666669827	0.041153440468444
1549	125.104166666854	53.8541666669827	0.042072512255647
1550	125.145833333522	53.8541666669827	0.0422519674122034
1551	125.187500000189	53.8541666669827	0.0427680984022561
1552	125.229166666857	53.8541666669827	0.0419983394372434
1553	125.270833333524	53.8541666669827	0.0418789469857701
1554	125.312500000192	53.8541666669827	0.0430112681563922
1555	125.35416666686	53.8541666669827	0.0440148763250825
1556	125.395833333527	53.8541666669827	0.043896366277176
1557	125.479166666862	53.8541666669827	0.045351852716295
1558	125.52083333353	53.8541666669827	0.0451854755462835
1559	125.562500000197	53.8541666669827	0.0448948873996172
1560	125.604166666865	53.8541666669827	0.0446379458300718
1561	125.645833333532	53.8541666669827	0.0445344835797433
1562	125.6875000002	53.8541666669827	0.0446174396784265
1563	125.770833333535	53.8541666669827	0.0438073085513085
1564	125.812500000202	53.8541666669827	0.04370885752256
1565	125.85416666687	53.8541666669827	0.0441389215819882
1566	125.895833333537	53.8541666669827	0.0440269354566524
1567	125.937500000205	53.8541666669827	0.0437932442045693
1568	125.979166666872	53.8541666669827	0.043790249534153
1569	126.02083333354	53.8541666669827	0.0443635101135582
1570	126.062500000207	53.8541666669827	0.045503933041511
1571	126.104166666875	53.8541666669827	0.0460092875179869
1572	126.145833333543	53.8541666669827	0.0452660586209533
1573	126.18750000021	53.8541666669827	0.0445808363641169
1574	126.229166666878	53.8541666669827	0.0445828396847664
1575	126.270833333545	53.8541666669827	0.0453096243567393
1576	120.020833333416	53.8125000003152	0.0347161161247503
1577	120.062500000084	53.8125000003152	0.034437553061883
1578	120.104166666751	53.8125000003152	0.0320250066459311
1579	120.187500000086	53.8125000003152	0.0353803494034949
1580	120.270833333421	53.8125000003152	0.0367543507709237
1581	120.312500000089	53.8125000003152	0.0352629368730691
1582	120.354166666756	53.8125000003152	0.0368119832048557
1583	120.395833333424	53.8125000003152	0.03704561110554
1584	120.437500000091	53.8125000003152	0.0357892812491529
1585	120.479166666759	53.8125000003152	0.0354291695303818
1586	120.520833333427	53.8125000003152	0.0362631787152898
1587	120.562500000094	53.8125000003152	0.0360646462507877
1588	120.604166666762	53.8125000003152	0.0354682086387143
1589	120.645833333429	53.8125000003152	0.0347140049321094
1590	120.687500000097	53.8125000003152	0.0348511208629033
1591	120.729166666764	53.8125000003152	0.0373532165032245
1592	120.770833333432	53.8125000003152	0.0373536489380017
1593	120.812500000099	53.8125000003152	0.0347630234330206
1594	120.854166666767	53.8125000003152	0.0352141593091793
1595	120.895833333434	53.8125000003152	0.0372648376278763
1596	120.937500000102	53.8125000003152	0.0377745078033006
1597	120.979166666769	53.8125000003152	0.0362737785157949
1598	121.020833333437	53.8125000003152	0.0340883391324004
1599	121.062500000104	53.8125000003152	0.0352611995731313
1600	121.104166666772	53.8125000003152	0.0354921699500266
1601	121.187500000107	53.8125000003152	0.0356661668647855
1602	121.229166666774	53.8125000003152	0.0361936635016313
1603	121.354166666777	53.8125000003152	0.037626268769031
1604	121.395833333445	53.8125000003152	0.0379183156379638
1605	121.437500000112	53.8125000003152	0.0387005170107264
1606	121.47916666678	53.8125000003152	0.0388676119629605
1607	121.520833333447	53.8125000003152	0.0383597828235422
1608	121.562500000115	53.8125000003152	0.0381233193296323
1609	121.604166666782	53.8125000003152	0.0382330402602942
1610	121.64583333345	53.8125000003152	0.0389322052109069
1611	121.687500000117	53.8125000003152	0.03925400525336
1612	121.729166666785	53.8125000003152	0.0407395068659115
1613	121.770833333452	53.8125000003152	0.040560771129083
1614	121.81250000012	53.8125000003152	0.0403017977121657
1615	121.854166666787	53.8125000003152	0.0390775266560535
1616	121.895833333455	53.8125000003152	0.0398970895186082
1617	121.937500000122	53.8125000003152	0.0389880452755269
1618	122.020833333457	53.8125000003152	0.0404406241690399
1619	122.062500000125	53.8125000003152	0.0401984806859966
1620	122.104166666793	53.8125000003152	0.0408589353553328
1621	122.187500000128	53.8125000003152	0.0403197880236218
1622	122.229166666795	53.8125000003152	0.0392016153634794
1623	122.270833333463	53.8125000003152	0.0396702043785293
1624	122.31250000013	53.8125000003152	0.0402788927617783
1625	122.354166666798	53.8125000003152	0.0405318470285042
1626	122.395833333465	53.8125000003152	0.0415298817245645
1627	122.437500000133	53.8125000003152	0.0411882964246658
1628	122.4791666668	53.8125000003152	0.0391206232617981
1629	122.520833333468	53.8125000003152	0.0381785091460444
1630	122.562500000135	53.8125000003152	0.0392689573360143
1631	122.604166666803	53.8125000003152	0.0394755249220347
1632	122.64583333347	53.8125000003152	0.0394255437844469
1633	122.687500000138	53.8125000003152	0.0397473322050436
1634	122.729166666805	53.8125000003152	0.0406393440717366
1635	122.770833333473	53.8125000003152	0.0414919992391564
1636	122.81250000014	53.8125000003152	0.0411432926542877
1637	122.895833333476	53.8125000003152	0.0399019067294756
1638	122.937500000143	53.8125000003152	0.0395920330044254
1639	122.979166666811	53.8125000003152	0.0396517602012941
1640	123.020833333478	53.8125000003152	0.0397103154024638
1641	123.062500000146	53.8125000003152	0.0398460272330602
1642	123.104166666813	53.8125000003152	0.0395868733306412
1643	123.145833333481	53.8125000003152	0.0398540163329175
1644	123.187500000148	53.8125000003152	0.0411968104788802
1645	123.229166666816	53.8125000003152	0.0414292953770556
1646	123.270833333483	53.8125000003152	0.0411728205278334
1647	123.312500000151	53.8125000003152	0.0410881570001144
1648	123.354166666818	53.8125000003152	0.0418278251031981
1649	123.395833333486	53.8125000003152	0.0427822481298462
1650	123.437500000153	53.8125000003152	0.0419465020355471
1651	123.479166666821	53.8125000003152	0.0405177680701437
1652	123.520833333488	53.8125000003152	0.0396727844326889
1653	123.562500000156	53.8125000003152	0.0395032790099203
1654	123.604166666823	53.8125000003152	0.0395762854900511
1655	123.645833333491	53.8125000003152	0.039678976792742
1656	123.687500000158	53.8125000003152	0.03923249922446
1657	123.729166666826	53.8125000003152	0.0397743013233262
1658	123.770833333494	53.8125000003152	0.0398918395666111
1659	123.812500000161	53.8125000003152	0.0415908913392906
1660	123.854166666829	53.8125000003152	0.0412623798492373
1661	123.895833333496	53.8125000003152	0.0396500334679207
1662	123.937500000164	53.8125000003152	0.0391550715773088
1663	123.979166666831	53.8125000003152	0.0392576229013763
1664	124.020833333499	53.8125000003152	0.039333063379953
1665	124.062500000166	53.8125000003152	0.0393516402438476
1666	124.104166666834	53.8125000003152	0.0396814202977323
1667	124.145833333501	53.8125000003152	0.0386738895727504
1668	124.187500000169	53.8125000003152	0.0383879585775945
1669	124.229166666836	53.8125000003152	0.037778923357732
1670	124.270833333504	53.8125000003152	0.0385750611160565
1671	124.312500000171	53.8125000003152	0.0386006946359259
1672	124.354166666839	53.8125000003152	0.0383030914717407
1673	124.395833333506	53.8125000003152	0.0387022736697733
1674	124.437500000174	53.8125000003152	0.0393291335757938
1675	124.479166666841	53.8125000003152	0.0394528851842134
1676	124.520833333509	53.8125000003152	0.039743434186782
1677	124.562500000177	53.8125000003152	0.0392418025699676
1678	124.604166666844	53.8125000003152	0.0399337575177088
1679	124.645833333512	53.8125000003152	0.0396292702980888
1680	124.687500000179	53.8125000003152	0.0399806193249201
1681	124.729166666847	53.8125000003152	0.0393213822370487
1682	124.770833333514	53.8125000003152	0.0394227660885903
1683	124.812500000182	53.8125000003152	0.0399503412289394
1684	124.895833333517	53.8125000003152	0.0408343834629443
1685	124.937500000184	53.8125000003152	0.0400250508627107
1686	124.979166666852	53.8125000003152	0.0414446949455005
1687	125.020833333519	53.8125000003152	0.0414258013398588
1688	125.104166666854	53.8125000003152	0.0413866335692379
1689	125.145833333522	53.8125000003152	0.0420793476604882
1690	125.187500000189	53.8125000003152	0.0424452500072106
1691	125.229166666857	53.8125000003152	0.0422638678566898
1692	125.270833333524	53.8125000003152	0.0430361911771046
1693	125.312500000192	53.8125000003152	0.0440134031567012
1694	125.35416666686	53.8125000003152	0.0436168755445368
1695	125.395833333527	53.8125000003152	0.043801807917722
1696	125.437500000195	53.8125000003152	0.0443165430931618
1697	125.479166666862	53.8125000003152	0.0453273871580633
1698	125.52083333353	53.8125000003152	0.0442198697684892
1699	125.562500000197	53.8125000003152	0.0442925111309651
1700	125.604166666865	53.8125000003152	0.0439504236226038
1701	125.645833333532	53.8125000003152	0.0439778480651263
1702	125.6875000002	53.8125000003152	0.0450718796716117
1703	125.729166666867	53.8125000003152	0.0452130164822414
1704	125.770833333535	53.8125000003152	0.0457339695308362
1705	125.812500000202	53.8125000003152	0.0455000337084146
1706	125.85416666687	53.8125000003152	0.0459223265890042
1707	125.895833333537	53.8125000003152	0.0450090285563927
1708	125.937500000205	53.8125000003152	0.044499720792053
1709	125.979166666872	53.8125000003152	0.0444819451408126
1710	126.02083333354	53.8125000003152	0.0450657016083866
1711	126.062500000207	53.8125000003152	0.0455684639606642
1712	126.104166666875	53.8125000003152	0.0455572950391243
1713	126.145833333543	53.8125000003152	0.0462150783494548
1714	126.18750000021	53.8125000003152	0.0456652256756441
1715	126.229166666878	53.8125000003152	0.0450970789728188
1716	126.270833333545	53.8125000003152	0.0453204862312934
1717	126.312500000213	53.8125000003152	0.0458616565767347
1718	126.35416666688	53.8125000003152	0.0465290622667999
1719	126.395833333548	53.8125000003152	0.0465033818105322
1720	126.437500000215	53.8125000003152	0.0468549926217798
1721	126.479166666883	53.8125000003152	0.0458946145689587
1722	126.52083333355	53.8125000003152	0.0464465354043651
1723	120.020833333416	53.7708333336476	0.0353746733114958
1724	120.062500000084	53.7708333336476	0.0366910710691939
1725	120.145833333419	53.7708333336476	0.034918155230539
1726	120.187500000086	53.7708333336476	0.0365313231250513
1727	120.229166666754	53.7708333336476	0.0371482318420821
1728	120.270833333421	53.7708333336476	0.0354845300421005
1729	120.312500000089	53.7708333336476	0.0369646746713241
1730	120.354166666756	53.7708333336476	0.035967685411774
1731	120.395833333424	53.7708333336476	0.0356947141921327
1732	120.479166666759	53.7708333336476	0.0355693661695636
1733	120.520833333427	53.7708333336476	0.0352309403331977
1734	120.562500000094	53.7708333336476	0.0346227310610359
1735	120.604166666762	53.7708333336476	0.0345371487383418
1736	120.645833333429	53.7708333336476	0.0352789295368062
1737	120.687500000097	53.7708333336476	0.0340038994384626
1738	120.729166666764	53.7708333336476	0.035861730835232
1739	120.770833333432	53.7708333336476	0.0348615239776783
1740	120.812500000099	53.7708333336476	0.0342284059378523
1741	120.854166666767	53.7708333336476	0.0376499065692353
1742	120.895833333434	53.7708333336476	0.0383202950915776
1743	120.937500000102	53.7708333336476	0.0382550356181384
1744	120.979166666769	53.7708333336476	0.0377050607599874
1745	121.020833333437	53.7708333336476	0.0378362400023343
1746	121.104166666772	53.7708333336476	0.0374873397858517
1747	121.145833333439	53.7708333336476	0.0374826882842032
1748	121.187500000107	53.7708333336476	0.0374892975014406
1749	121.229166666774	53.7708333336476	0.0383515427926221
1750	121.270833333442	53.7708333336476	0.0375685905314095
1751	121.31250000011	53.7708333336476	0.0383902962897383
1752	121.354166666777	53.7708333336476	0.0390525103396938
1753	121.395833333445	53.7708333336476	0.0389256690052448
1754	121.437500000112	53.7708333336476	0.0389730281592016
1755	121.520833333447	53.7708333336476	0.0390755578597921
1756	121.562500000115	53.7708333336476	0.0391527514009232
1757	121.604166666782	53.7708333336476	0.0390104649688398
1758	121.64583333345	53.7708333336476	0.0393359130500808
1759	121.687500000117	53.7708333336476	0.0397738914132633
1760	121.729166666785	53.7708333336476	0.0407976413547452
1761	121.770833333452	53.7708333336476	0.0410657337360635
1762	121.81250000012	53.7708333336476	0.0403426923348676
1763	121.854166666787	53.7708333336476	0.0399186405920061
1764	121.895833333455	53.7708333336476	0.0395337845690671
1765	121.937500000122	53.7708333336476	0.0395886172445963
1766	121.97916666679	53.7708333336476	0.0401395961274587
1767	122.020833333457	53.7708333336476	0.0409592538649228
1768	122.062500000125	53.7708333336476	0.0411247800394488
1769	122.104166666793	53.7708333336476	0.0411440042538151
1770	122.14583333346	53.7708333336476	0.0415980605871
1771	122.187500000128	53.7708333336476	0.0394765557995952
1772	122.229166666795	53.7708333336476	0.0390442645922188
1773	122.270833333463	53.7708333336476	0.0392904796427271
1774	122.31250000013	53.7708333336476	0.0393924788888725
1775	122.354166666798	53.7708333336476	0.0407960980249958
1776	122.395833333465	53.7708333336476	0.0413163000022641
1777	122.437500000133	53.7708333336476	0.0406149522541041
1778	122.4791666668	53.7708333336476	0.0394335469489755
1779	122.520833333468	53.7708333336476	0.0394213326152007
1780	122.562500000135	53.7708333336476	0.0397411636675997
1781	122.604166666803	53.7708333336476	0.0395148563280719
1782	122.64583333347	53.7708333336476	0.0405527808677849
1783	122.687500000138	53.7708333336476	0.0411909235582215
1784	122.729166666805	53.7708333336476	0.0414764466446179
1785	122.770833333473	53.7708333336476	0.0419239236882897
1786	122.81250000014	53.7708333336476	0.0414403265732019
1787	122.854166666808	53.7708333336476	0.0407664862715138
1788	122.937500000143	53.7708333336476	0.0395118306077042
1789	122.979166666811	53.7708333336476	0.0396240872878111
1790	123.020833333478	53.7708333336476	0.0396029604646348
1791	123.062500000146	53.7708333336476	0.0398161098256155
1792	123.104166666813	53.7708333336476	0.0397463916979069
1793	123.145833333481	53.7708333336476	0.0397924946351758
1794	123.187500000148	53.7708333336476	0.0405185680060582
1795	123.229166666816	53.7708333336476	0.0414530650198375
1796	123.312500000151	53.7708333336476	0.0413725182219182
1797	123.354166666818	53.7708333336476	0.0416459476581916
1798	123.395833333486	53.7708333336476	0.0428071291786612
1799	123.437500000153	53.7708333336476	0.041686179381825
1800	123.479166666821	53.7708333336476	0.0405515277415967
1801	123.520833333488	53.7708333336476	0.0397663842030401
1802	123.562500000156	53.7708333336476	0.0396985941713886
1803	123.604166666823	53.7708333336476	0.0407036241547358
1804	123.645833333491	53.7708333336476	0.0397474424227893
1805	123.687500000158	53.7708333336476	0.039629492673513
1806	123.729166666826	53.7708333336476	0.0405859586286832
1807	123.770833333494	53.7708333336476	0.0403733698289467
1808	123.812500000161	53.7708333336476	0.0418416127681067
1809	123.854166666829	53.7708333336476	0.0405973884214238
1810	123.895833333496	53.7708333336476	0.0391541577213982
1811	123.937500000164	53.7708333336476	0.0396664738428515
1812	123.979166666831	53.7708333336476	0.0397459794802016
1813	124.062500000166	53.7708333336476	0.0395681950150595
1814	124.104166666834	53.7708333336476	0.0391337124169791
1815	124.145833333501	53.7708333336476	0.0384140592862178
1816	124.229166666836	53.7708333336476	0.035749536466364
1817	124.270833333504	53.7708333336476	0.0379472897912901
1818	124.312500000171	53.7708333336476	0.0387165209851577
1819	124.354166666839	53.7708333336476	0.0386927923181251
1820	124.395833333506	53.7708333336476	0.0389931227765834
1821	124.479166666841	53.7708333336476	0.0398237407370466
1822	124.520833333509	53.7708333336476	0.0397203969973038
1823	124.562500000177	53.7708333336476	0.0394849733699131
1824	124.604166666844	53.7708333336476	0.0395979658705696
1825	124.645833333512	53.7708333336476	0.0397277330464608
1826	124.687500000179	53.7708333336476	0.0395742289256861
1827	124.729166666847	53.7708333336476	0.0396806218257995
1828	124.770833333514	53.7708333336476	0.0395992937686182
1829	124.812500000182	53.7708333336476	0.0405290016425756
1830	124.854166666849	53.7708333336476	0.0405713755427144
1831	124.895833333517	53.7708333336476	0.0398638231940985
1832	124.937500000184	53.7708333336476	0.0403846573788996
1833	124.979166666852	53.7708333336476	0.0410163891544789
1834	125.020833333519	53.7708333336476	0.0407062024420814
1835	125.062500000187	53.7708333336476	0.0401792791284394
1836	125.104166666854	53.7708333336476	0.0402996440103931
1837	125.145833333522	53.7708333336476	0.0408603688258271
1838	125.187500000189	53.7708333336476	0.0417228081950526
1839	125.229166666857	53.7708333336476	0.0423162698048192
1840	125.395833333527	53.7708333336476	0.0441042323544558
1841	125.437500000195	53.7708333336476	0.0443044169974383
1842	125.479166666862	53.7708333336476	0.0445213932667903
1843	125.52083333353	53.7708333336476	0.0433782319826297
1844	125.562500000197	53.7708333336476	0.0430166582229302
1845	125.604166666865	53.7708333336476	0.04387782688377
1846	125.645833333532	53.7708333336476	0.0442282675408753
1847	125.6875000002	53.7708333336476	0.0444504875033039
1848	125.729166666867	53.7708333336476	0.0447162940873654
1849	125.770833333535	53.7708333336476	0.0451591762379563
1850	125.812500000202	53.7708333336476	0.0456467078518542
1851	125.85416666687	53.7708333336476	0.0463618963935752
1852	125.895833333537	53.7708333336476	0.0460413478016206
1853	125.937500000205	53.7708333336476	0.0460425503227982
1854	125.979166666872	53.7708333336476	0.0449981967652611
1855	126.02083333354	53.7708333336476	0.0452237013871005
1856	126.062500000207	53.7708333336476	0.0457651570850098
1857	126.104166666875	53.7708333336476	0.0455421728503519
1858	126.145833333543	53.7708333336476	0.0461732751067957
1859	126.18750000021	53.7708333336476	0.0471916002831123
1860	126.229166666878	53.7708333336476	0.0465374569174993
1861	126.270833333545	53.7708333336476	0.0468099801516047
1862	126.312500000213	53.7708333336476	0.0470487685646504
1863	126.395833333548	53.7708333336476	0.0468927017610808
1864	126.437500000215	53.7708333336476	0.0470083327346887
1865	126.479166666883	53.7708333336476	0.0468115777429495
1866	126.52083333355	53.7708333336476	0.046715832877788
1867	126.562500000218	53.7708333336476	0.0464276179764576
1868	119.979166666749	53.7291666669801	0.0362199676657377
1869	120.020833333416	53.7291666669801	0.0366753759239106
1870	120.062500000084	53.7291666669801	0.0363684942121598
1871	120.104166666751	53.7291666669801	0.0355485546242346
1872	120.145833333419	53.7291666669801	0.0357450591270084
1873	120.187500000086	53.7291666669801	0.0358300036616229
1874	120.229166666754	53.7291666669801	0.0354935591857035
1875	120.270833333421	53.7291666669801	0.0352081431511339
1876	120.312500000089	53.7291666669801	0.0357882884935763
1877	120.354166666756	53.7291666669801	0.034508319769578
1878	120.395833333424	53.7291666669801	0.0353693154016985
1879	120.437500000091	53.7291666669801	0.0351287201971842
1880	120.479166666759	53.7291666669801	0.0347965649623146
1881	120.520833333427	53.7291666669801	0.03474788650481
1882	120.562500000094	53.7291666669801	0.0338091101564285
1883	120.604166666762	53.7291666669801	0.0344549712918785
1884	120.645833333429	53.7291666669801	0.035060627306872
1885	120.687500000097	53.7291666669801	0.0359535085877354
1886	120.729166666764	53.7291666669801	0.0353871605331082
1887	120.770833333432	53.7291666669801	0.0346526671064021
1888	120.812500000099	53.7291666669801	0.0374752458415448
1889	120.854166666767	53.7291666669801	0.0379474626943421
1890	120.937500000102	53.7291666669801	0.0366718039746169
1891	120.979166666769	53.7291666669801	0.0380877988736935
1892	121.020833333437	53.7291666669801	0.0386966738368358
1893	121.104166666772	53.7291666669801	0.0383712809769089
1894	121.145833333439	53.7291666669801	0.0383603789057817
1895	121.187500000107	53.7291666669801	0.038354453397996
1896	121.270833333442	53.7291666669801	0.0388768094745057
1897	121.31250000011	53.7291666669801	0.0393213778505135
1898	121.354166666777	53.7291666669801	0.0387947678587023
1899	121.395833333445	53.7291666669801	0.0394661894551991
1900	121.437500000112	53.7291666669801	0.0406671337430687
1901	121.47916666678	53.7291666669801	0.0402912858559275
1902	121.520833333447	53.7291666669801	0.0401575383849775
1903	121.562500000115	53.7291666669801	0.0388023243347517
1904	121.604166666782	53.7291666669801	0.0390711590934726
1905	121.64583333345	53.7291666669801	0.0394797082247019
1906	121.687500000117	53.7291666669801	0.0406707800448776
1907	121.729166666785	53.7291666669801	0.0413129046766393
1908	121.770833333452	53.7291666669801	0.0403827929192604
1909	121.81250000012	53.7291666669801	0.0398148708836726
1910	121.854166666787	53.7291666669801	0.0390532718137016
1911	121.895833333455	53.7291666669801	0.038625895597584
1912	121.937500000122	53.7291666669801	0.0384727654541532
1913	121.97916666679	53.7291666669801	0.0390842488255155
1914	122.020833333457	53.7291666669801	0.0399523773675777
1915	122.062500000125	53.7291666669801	0.0417808527536273
1916	122.104166666793	53.7291666669801	0.0414066581906181
1917	122.14583333346	53.7291666669801	0.0426238220786961
1918	122.229166666795	53.7291666669801	0.0403587238294658
1919	122.270833333463	53.7291666669801	0.0393765691095695
1920	122.31250000013	53.7291666669801	0.0395579911558615
1921	122.354166666798	53.7291666669801	0.0399067489352256
1922	122.395833333465	53.7291666669801	0.0411076543966437
1923	122.437500000133	53.7291666669801	0.0404062745405418
1924	122.4791666668	53.7291666669801	0.0404111706656158
1925	122.520833333468	53.7291666669801	0.039831000658694
1926	122.562500000135	53.7291666669801	0.0407534170204394
1927	122.64583333347	53.7291666669801	0.0398422701021929
1928	122.687500000138	53.7291666669801	0.0401203419324403
1929	122.729166666805	53.7291666669801	0.0414246740294139
1930	122.770833333473	53.7291666669801	0.0423039803875414
1931	122.81250000014	53.7291666669801	0.0423965121539784
1932	122.854166666808	53.7291666669801	0.041239543880359
1933	122.895833333476	53.7291666669801	0.0402730841717375
1934	122.979166666811	53.7291666669801	0.040333194785998
1935	123.020833333478	53.7291666669801	0.0397124940121248
1936	123.062500000146	53.7291666669801	0.0397216260846225
1937	123.104166666813	53.7291666669801	0.0400230771270675
1938	123.145833333481	53.7291666669801	0.0409664059628211
1939	123.187500000148	53.7291666669801	0.0414831951914756
1940	123.229166666816	53.7291666669801	0.0420939652511621
1941	123.270833333483	53.7291666669801	0.0424431560208098
1942	123.312500000151	53.7291666669801	0.0425555516143881
1943	123.354166666818	53.7291666669801	0.0424060223221278
1944	123.395833333486	53.7291666669801	0.0431656551128439
1945	123.437500000153	53.7291666669801	0.0420349810511823
1946	123.479166666821	53.7291666669801	0.0406075801907018
1947	123.520833333488	53.7291666669801	0.0401177985853132
1948	123.562500000156	53.7291666669801	0.0403157459912011
1949	123.604166666823	53.7291666669801	0.0412337134031958
1950	123.645833333491	53.7291666669801	0.0400501139220665
1951	123.687500000158	53.7291666669801	0.039710501901965
1952	123.729166666826	53.7291666669801	0.0402478342512344
1953	123.770833333494	53.7291666669801	0.0413646704541704
1954	123.812500000161	53.7291666669801	0.0422606780558437
1955	123.854166666829	53.7291666669801	0.0419701244349775
1956	123.937500000164	53.7291666669801	0.0406227867653592
1957	123.979166666831	53.7291666669801	0.0410492633623927
1958	124.020833333499	53.7291666669801	0.0396661600536936
1959	124.062500000166	53.7291666669801	0.0391638259004249
1960	124.145833333501	53.7291666669801	0.0349526977945207
1961	124.187500000169	53.7291666669801	0.038501232974234
1962	124.229166666836	53.7291666669801	0.0385744309784449
1963	124.270833333504	53.7291666669801	0.0386624726300177
1964	124.312500000171	53.7291666669801	0.038639939022837
1965	124.354166666839	53.7291666669801	0.039106723266604
1966	124.437500000174	53.7291666669801	0.0399464057248562
1967	124.479166666841	53.7291666669801	0.0394667420462019
1968	124.520833333509	53.7291666669801	0.0396042733650034
1969	124.562500000177	53.7291666669801	0.0395730534664937
1970	124.604166666844	53.7291666669801	0.0396842665958063
1971	124.645833333512	53.7291666669801	0.039798616914132
1972	124.687500000179	53.7291666669801	0.0397622068700801
1973	124.729166666847	53.7291666669801	0.0398626334987001
1974	124.770833333514	53.7291666669801	0.0404304198081842
1975	124.812500000182	53.7291666669801	0.0412445967013994
1976	124.854166666849	53.7291666669801	0.0400453732526824
1977	124.895833333517	53.7291666669801	0.0400386954351015
1978	124.937500000184	53.7291666669801	0.0408995060409078
1979	125.020833333519	53.7291666669801	0.0401887402003467
1980	125.062500000187	53.7291666669801	0.0403558132028205
1981	125.104166666854	53.7291666669801	0.0412732070954948
1982	125.187500000189	53.7291666669801	0.0418880057020465
1983	125.229166666857	53.7291666669801	0.0425239182606247
1984	125.270833333524	53.7291666669801	0.0433920606597404
1985	125.312500000192	53.7291666669801	0.0431146484326006
1986	125.35416666686	53.7291666669801	0.0434797745331759
1987	125.395833333527	53.7291666669801	0.0436333189608971
1988	125.437500000195	53.7291666669801	0.044152686208918
1989	125.479166666862	53.7291666669801	0.0444369695388467
1990	125.52083333353	53.7291666669801	0.043680516004334
1991	125.562500000197	53.7291666669801	0.0434204052952873
1992	125.645833333532	53.7291666669801	0.0441224600230769
1993	125.6875000002	53.7291666669801	0.0446261902187458
1994	125.729166666867	53.7291666669801	0.0453347746956509
1995	125.770833333535	53.7291666669801	0.0457227222702243
1996	125.812500000202	53.7291666669801	0.0461941907431578
1997	125.85416666687	53.7291666669801	0.0468613961263829
1998	125.895833333537	53.7291666669801	0.0462649866209672
1999	125.937500000205	53.7291666669801	0.0466538611117953
[truncated: 58,001 more rows]
