# Supplementary material for: Genomic insights into local adaptation and future climate-induced vulnerability of a keystone forest tree in East Asia
Source: Nat Commun. 2022 Nov 1;13:6541. doi: 10.1038/s41467-022-34206-8 (PMC9626627; doi:10.1038/s41467-022-34206-8)
Supplement: Supplementary file 8 — Source Data [file 41467_2022_34206_MOESM8_ESM.zip › Source data/supplementary_figures/local&forward&reverse/future_BCC_370_2100local_GF_offset.csv]

	lon	lat	offset
1	123.479166666821	54.6458333336662	0.0523916792112975
2	123.520833333488	54.6458333336662	0.0522356065436298
3	123.562500000156	54.6458333336662	0.0522929631941267
4	123.604166666823	54.6458333336662	0.0524214734421505
5	123.645833333491	54.6458333336662	0.052418520113583
6	123.729166666826	54.6458333336662	0.0522271072294373
7	123.770833333494	54.6458333336662	0.0522239033042753
8	123.812500000161	54.6458333336662	0.0496135778435747
9	123.854166666829	54.6458333336662	0.0521682244903071
10	123.895833333496	54.6458333336662	0.0523920643638287
11	123.937500000164	54.6458333336662	0.0521699099486215
12	123.979166666831	54.6458333336662	0.0522174865495639
13	124.020833333499	54.6458333336662	0.0522495373502895
14	124.062500000166	54.6458333336662	0.0522148285059254
15	124.104166666834	54.6458333336662	0.0523278422228079
16	124.145833333501	54.6458333336662	0.0523547848643235
17	124.187500000169	54.6458333336662	0.0522519996352566
18	123.395833333486	54.6041666669987	0.0523893286459356
19	123.437500000153	54.6041666669987	0.052552085373335
20	123.479166666821	54.6041666669987	0.0523915321389048
21	123.520833333488	54.6041666669987	0.0522247120436875
22	123.562500000156	54.6041666669987	0.0522172057333826
23	123.604166666823	54.6041666669987	0.0522709391932898
24	123.645833333491	54.6041666669987	0.0525799502872314
25	123.687500000158	54.6041666669987	0.0523203437326461
26	123.729166666826	54.6041666669987	0.0521588764713947
27	123.770833333494	54.6041666669987	0.0523008060252283
28	123.812500000161	54.6041666669987	0.0520788428491426
29	123.854166666829	54.6041666669987	0.0525282844442011
30	123.895833333496	54.6041666669987	0.052477064939156
31	123.937500000164	54.6041666669987	0.0524558446097302
32	123.979166666831	54.6041666669987	0.0520996443296021
33	124.020833333499	54.6041666669987	0.0520510612312238
34	124.062500000166	54.6041666669987	0.0521835691031844
35	124.104166666834	54.6041666669987	0.0522740711603083
36	124.145833333501	54.6041666669987	0.0519951406366227
37	124.187500000169	54.6041666669987	0.0522538256117125
38	123.062500000146	54.5625000003311	0.0526545222121856
39	123.145833333481	54.5625000003311	0.0525488859179899
40	123.187500000148	54.5625000003311	0.0525200504128186
41	123.229166666816	54.5625000003311	0.0523950570526311
42	123.270833333483	54.5625000003311	0.0523119053802351
43	123.312500000151	54.5625000003311	0.052173144565851
44	123.354166666818	54.5625000003311	0.0523817577341388
45	123.395833333486	54.5625000003311	0.0522335694976717
46	123.437500000153	54.5625000003311	0.0521965679113998
47	123.479166666821	54.5625000003311	0.0523229134424807
48	123.520833333488	54.5625000003311	0.0523552497358052
49	123.562500000156	54.5625000003311	0.0520173567337137
50	123.604166666823	54.5625000003311	0.0523195460051688
51	123.645833333491	54.5625000003311	0.0522678421956102
52	123.687500000158	54.5625000003311	0.0522189264706048
53	123.729166666826	54.5625000003311	0.051985513023012
54	123.770833333494	54.5625000003311	0.0522117335384975
55	123.812500000161	54.5625000003311	0.0524803258058331
56	123.854166666829	54.5625000003311	0.0523591829899252
57	123.895833333496	54.5625000003311	0.0523861801879804
58	123.937500000164	54.5625000003311	0.0523989967346655
59	123.979166666831	54.5625000003311	0.0524274524992519
60	124.020833333499	54.5625000003311	0.0522476598456155
61	124.062500000166	54.5625000003311	0.0502933825502547
62	124.104166666834	54.5625000003311	0.0503609787779127
63	124.145833333501	54.5625000003311	0.0505953363791389
64	124.187500000169	54.5625000003311	0.0491745188498876
65	122.895833333476	54.5208333336636	0.0526811514145574
66	122.937500000143	54.5208333336636	0.0524543480317754
67	122.979166666811	54.5208333336636	0.0523758469000696
68	123.020833333478	54.5208333336636	0.052396736423763
69	123.062500000146	54.5208333336636	0.052210410962229
70	123.104166666813	54.5208333336636	0.0523432746163807
71	123.145833333481	54.5208333336636	0.0522150331567391
72	123.229166666816	54.5208333336636	0.0523051302169733
73	123.270833333483	54.5208333336636	0.0523806513708317
74	123.312500000151	54.5208333336636	0.0523726989968858
75	123.354166666818	54.5208333336636	0.0519588719275443
76	123.395833333486	54.5208333336636	0.0522615544129148
77	123.437500000153	54.5208333336636	0.0523292296047017
78	123.479166666821	54.5208333336636	0.0522441172172942
79	123.520833333488	54.5208333336636	0.0522092438749074
80	123.562500000156	54.5208333336636	0.0523532683322438
81	123.604166666823	54.5208333336636	0.0523022426993063
82	123.645833333491	54.5208333336636	0.0523895727395677
83	123.687500000158	54.5208333336636	0.052367629595177
84	123.729166666826	54.5208333336636	0.0523702218216727
85	123.770833333494	54.5208333336636	0.0524316312278231
86	123.812500000161	54.5208333336636	0.0523778789037496
87	123.854166666829	54.5208333336636	0.052277927100212
88	123.937500000164	54.5208333336636	0.0521715123543488
89	123.979166666831	54.5208333336636	0.052434541048581
90	124.020833333499	54.5208333336636	0.0520411829461044
91	124.104166666834	54.5208333336636	0.0521222763350708
92	124.145833333501	54.5208333336636	0.0523364640124051
93	124.187500000169	54.5208333336636	0.052501578374487
94	124.229166666836	54.5208333336636	0.0523353088841821
95	124.270833333504	54.5208333336636	0.0522384481314652
96	124.312500000171	54.5208333336636	0.052373859453519
97	122.81250000014	54.479166666996	0.0525406241411094
98	122.854166666808	54.479166666996	0.0525928859935968
99	122.895833333476	54.479166666996	0.0522929892720799
100	122.937500000143	54.479166666996	0.052615870113274
101	123.020833333478	54.479166666996	0.0524696687974737
102	123.062500000146	54.479166666996	0.0522214980184063
103	123.104166666813	54.479166666996	0.0523277765502924
104	123.187500000148	54.479166666996	0.0523821598406982
105	123.229166666816	54.479166666996	0.0524294090714817
106	123.270833333483	54.479166666996	0.0524798861638433
107	123.312500000151	54.479166666996	0.0525116407528501
108	123.354166666818	54.479166666996	0.0522746536679582
109	123.395833333486	54.479166666996	0.0523668039689675
110	123.437500000153	54.479166666996	0.0521360844751295
111	123.479166666821	54.479166666996	0.0523150310557772
112	123.520833333488	54.479166666996	0.0526213561718253
113	123.562500000156	54.479166666996	0.0525586180550439
114	123.604166666823	54.479166666996	0.0521648016247658
115	123.645833333491	54.479166666996	0.0522485732410126
116	123.687500000158	54.479166666996	0.0522957026152741
117	123.729166666826	54.479166666996	0.0524444782079682
118	123.770833333494	54.479166666996	0.052629597896146
119	123.812500000161	54.479166666996	0.0525707726338034
120	123.854166666829	54.479166666996	0.0522419004054962
121	123.937500000164	54.479166666996	0.0526373778518478
122	123.979166666831	54.479166666996	0.0525288341713859
123	124.020833333499	54.479166666996	0.0523928234518074
124	124.062500000166	54.479166666996	0.0524229145663555
125	124.104166666834	54.479166666996	0.0522416819151937
126	124.145833333501	54.479166666996	0.0523081055667711
127	124.187500000169	54.479166666996	0.0524820166705155
128	124.229166666836	54.479166666996	0.0521235042609384
129	124.270833333504	54.479166666996	0.0523005669093457
130	124.312500000171	54.479166666996	0.0494402477737927
131	124.354166666839	54.479166666996	0.0521432754720206
132	124.395833333506	54.479166666996	0.0522955637467616
133	122.81250000014	54.4375000003285	0.0523285514266591
134	122.854166666808	54.4375000003285	0.052632316735767
135	122.895833333476	54.4375000003285	0.052805654911756
136	122.937500000143	54.4375000003285	0.0527248770231101
137	122.979166666811	54.4375000003285	0.0525893311840197
138	123.020833333478	54.4375000003285	0.0527632238364595
139	123.062500000146	54.4375000003285	0.0526940101918302
140	123.104166666813	54.4375000003285	0.0525458526937601
141	123.145833333481	54.4375000003285	0.0526233869452812
142	123.187500000148	54.4375000003285	0.0522842241256057
143	123.229166666816	54.4375000003285	0.0523165916133225
144	123.270833333483	54.4375000003285	0.0522444230546853
145	123.312500000151	54.4375000003285	0.0524140083319096
146	123.354166666818	54.4375000003285	0.0522977994005186
147	123.395833333486	54.4375000003285	0.0523685763835378
148	123.437500000153	54.4375000003285	0.0524062407901236
149	123.479166666821	54.4375000003285	0.0523966164785524
150	123.520833333488	54.4375000003285	0.0525709979498844
151	123.562500000156	54.4375000003285	0.0525874324368765
152	123.604166666823	54.4375000003285	0.0526413383351063
153	123.645833333491	54.4375000003285	0.0526230035629737
154	123.687500000158	54.4375000003285	0.0523871996921971
155	123.729166666826	54.4375000003285	0.0524244699822078
156	123.770833333494	54.4375000003285	0.0524278870450804
157	123.812500000161	54.4375000003285	0.0524746331093043
158	123.854166666829	54.4375000003285	0.0522077468938174
159	123.895833333496	54.4375000003285	0.0525699442356533
160	123.937500000164	54.4375000003285	0.0523409747305535
161	123.979166666831	54.4375000003285	0.0525164384718909
162	124.020833333499	54.4375000003285	0.052288908864615
163	124.062500000166	54.4375000003285	0.052489416324074
164	124.104166666834	54.4375000003285	0.0522193455865808
165	124.145833333501	54.4375000003285	0.0524532297144109
166	124.187500000169	54.4375000003285	0.0524024525227797
167	124.229166666836	54.4375000003285	0.0523504452163026
168	124.270833333504	54.4375000003285	0.0522053392855631
169	124.312500000171	54.4375000003285	0.052202662922485
170	124.354166666839	54.4375000003285	0.0522573965103511
171	124.395833333506	54.4375000003285	0.0521694270624901
172	124.437500000174	54.4375000003285	0.0522155782955937
173	124.479166666841	54.4375000003285	0.0520195367403932
174	122.270833333463	54.3958333336609	0.0523636430892773
175	122.31250000013	54.3958333336609	0.0521226583878684
176	122.395833333465	54.3958333336609	0.0525863798566567
177	122.437500000133	54.3958333336609	0.0524716848755206
178	122.4791666668	54.3958333336609	0.0524498239302059
179	122.520833333468	54.3958333336609	0.052430826607797
180	122.854166666808	54.3958333336609	0.0528786649684736
181	122.895833333476	54.3958333336609	0.0526256959626692
182	122.937500000143	54.3958333336609	0.0528389606979235
183	122.979166666811	54.3958333336609	0.052808822414243
184	123.020833333478	54.3958333336609	0.0529103048899142
185	123.062500000146	54.3958333336609	0.0530284740675249
186	123.145833333481	54.3958333336609	0.0526418830992385
187	123.187500000148	54.3958333336609	0.0522259521539604
188	123.229166666816	54.3958333336609	0.0521570655861195
189	123.270833333483	54.3958333336609	0.0522131920130906
190	123.312500000151	54.3958333336609	0.0523893788949516
191	123.354166666818	54.3958333336609	0.0524683603434434
192	123.395833333486	54.3958333336609	0.052495059118549
193	123.437500000153	54.3958333336609	0.052352308124865
194	123.520833333488	54.3958333336609	0.0526883990439806
195	123.562500000156	54.3958333336609	0.0525782978264394
196	123.604166666823	54.3958333336609	0.0524335398007788
197	123.645833333491	54.3958333336609	0.0526073156571933
198	123.687500000158	54.3958333336609	0.0526025480815447
199	123.729166666826	54.3958333336609	0.0526611580258411
200	123.770833333494	54.3958333336609	0.0526204499427779
201	123.812500000161	54.3958333336609	0.0525684244566972
202	123.854166666829	54.3958333336609	0.0526176097588746
203	123.895833333496	54.3958333336609	0.0525721576984882
204	123.937500000164	54.3958333336609	0.0525935511688148
205	123.979166666831	54.3958333336609	0.0524439984499528
206	124.020833333499	54.3958333336609	0.0525075156677993
207	124.270833333504	54.3958333336609	0.0520302403988232
208	124.312500000171	54.3958333336609	0.0523724378905442
209	124.354166666839	54.3958333336609	0.0523885978114799
210	124.395833333506	54.3958333336609	0.0525548582577326
211	124.437500000174	54.3958333336609	0.0521317743038021
212	124.479166666841	54.3958333336609	0.0523111486978097
213	124.520833333509	54.3958333336609	0.0524532546740575
214	122.020833333457	54.3541666669934	0.0522530595658725
215	122.062500000125	54.3541666669934	0.0523040276917864
216	122.14583333346	54.3541666669934	0.0522682912719947
217	122.187500000128	54.3541666669934	0.0521067951976874
218	122.270833333463	54.3541666669934	0.0526539520577143
219	122.31250000013	54.3541666669934	0.0527256442949959
220	122.437500000133	54.3541666669934	0.0527469354121083
221	122.4791666668	54.3541666669934	0.0526783333778274
222	122.562500000135	54.3541666669934	0.0526517256635711
223	122.604166666803	54.3541666669934	0.0527910069212363
224	122.64583333347	54.3541666669934	0.0527671989599457
225	122.895833333476	54.3541666669934	0.052546021401956
226	122.937500000143	54.3541666669934	0.0526667845880031
227	122.979166666811	54.3541666669934	0.0525464037796437
228	123.020833333478	54.3541666669934	0.0527987779394234
229	123.062500000146	54.3541666669934	0.0534715900134135
230	123.104166666813	54.3541666669934	0.0532447539895424
231	123.145833333481	54.3541666669934	0.0527908755588243
232	123.187500000148	54.3541666669934	0.0522269898289796
233	123.229166666816	54.3541666669934	0.0524506539474503
234	123.270833333483	54.3541666669934	0.0524051149980314
235	123.354166666818	54.3541666669934	0.0528100814240104
236	123.395833333486	54.3541666669934	0.0525166887803105
237	123.479166666821	54.3541666669934	0.0526140266658452
238	123.520833333488	54.3541666669934	0.0525875672355265
239	123.562500000156	54.3541666669934	0.0525583968366673
240	123.687500000158	54.3541666669934	0.0524655970188059
241	123.729166666826	54.3541666669934	0.0525244663593321
242	123.770833333494	54.3541666669934	0.0525134596142058
243	123.854166666829	54.3541666669934	0.052485040828872
244	123.895833333496	54.3541666669934	0.0529128043259314
245	123.937500000164	54.3541666669934	0.052608263327324
246	123.979166666831	54.3541666669934	0.0524672350604988
247	124.020833333499	54.3541666669934	0.0525627023776298
248	124.062500000166	54.3541666669934	0.0524780574516314
249	124.104166666834	54.3541666669934	0.0522562415366478
250	124.145833333501	54.3541666669934	0.0524682257725059
251	124.187500000169	54.3541666669934	0.0525404253802471
252	124.270833333504	54.3541666669934	0.052324285817706
253	124.312500000171	54.3541666669934	0.0521875045818575
254	124.354166666839	54.3541666669934	0.0521577469257834
255	124.395833333506	54.3541666669934	0.0522874028747616
256	124.437500000174	54.3541666669934	0.0522692886557113
257	124.479166666841	54.3541666669934	0.051947578590805
258	124.520833333509	54.3541666669934	0.0523155319964735
259	121.47916666678	54.3125000003258	0.0500770615498715
260	121.520833333447	54.3125000003258	0.0521498277688486
261	121.562500000115	54.3125000003258	0.0513779026428477
262	121.604166666782	54.3125000003258	0.049477998801391
263	121.64583333345	54.3125000003258	0.0521600553794127
264	121.687500000117	54.3125000003258	0.0524147051374149
265	121.729166666785	54.3125000003258	0.0522998156366796
266	121.770833333452	54.3125000003258	0.0522857738057765
267	121.81250000012	54.3125000003258	0.0522194161353021
268	121.895833333455	54.3125000003258	0.0521729233317964
269	121.937500000122	54.3125000003258	0.0523678086114115
270	121.97916666679	54.3125000003258	0.0499840662225094
271	122.062500000125	54.3125000003258	0.0526299391346348
272	122.104166666793	54.3125000003258	0.0522667359976913
273	122.14583333346	54.3125000003258	0.0522846769447052
274	122.187500000128	54.3125000003258	0.0523231028157012
275	122.229166666795	54.3125000003258	0.0525606089569764
276	122.270833333463	54.3125000003258	0.0524230536024772
277	122.354166666798	54.3125000003258	0.052526544024481
278	122.395833333465	54.3125000003258	0.0524274019440001
279	122.437500000133	54.3125000003258	0.0527057145964096
280	122.4791666668	54.3125000003258	0.0530247274991026
281	122.520833333468	54.3125000003258	0.052748379828379
282	122.562500000135	54.3125000003258	0.0526919204422695
283	122.604166666803	54.3125000003258	0.0528380982316016
284	122.64583333347	54.3125000003258	0.0528749110188439
285	122.687500000138	54.3125000003258	0.0526259788223073
286	122.729166666805	54.3125000003258	0.0526807321428137
287	122.770833333473	54.3125000003258	0.0526464762318668
288	122.81250000014	54.3125000003258	0.0526664360337336
289	122.854166666808	54.3125000003258	0.0528319631245453
290	122.895833333476	54.3125000003258	0.0525173771734134
291	122.937500000143	54.3125000003258	0.0527601771879495
292	122.979166666811	54.3125000003258	0.0527961757197725
293	123.020833333478	54.3125000003258	0.0527489359738928
294	123.104166666813	54.3125000003258	0.0528883388220234
295	123.145833333481	54.3125000003258	0.0538325950969039
296	123.187500000148	54.3125000003258	0.0527783497101662
297	123.229166666816	54.3125000003258	0.0527513570602976
298	123.312500000151	54.3125000003258	0.0527006704599532
299	123.354166666818	54.3125000003258	0.0526462883401107
300	123.395833333486	54.3125000003258	0.052666180275797
301	123.437500000153	54.3125000003258	0.0525661245362531
302	123.479166666821	54.3125000003258	0.0526160525955068
303	123.520833333488	54.3125000003258	0.0525637725980186
304	123.645833333491	54.3125000003258	0.0526056658450467
305	123.729166666826	54.3125000003258	0.053025162418617
306	123.770833333494	54.3125000003258	0.0530075990873698
307	123.812500000161	54.3125000003258	0.0524707400070874
308	123.854166666829	54.3125000003258	0.0528226772890516
309	123.937500000164	54.3125000003258	0.0524608486539493
310	123.979166666831	54.3125000003258	0.0525480981329943
311	124.020833333499	54.3125000003258	0.0523861623512426
312	124.062500000166	54.3125000003258	0.0524509137365267
313	124.104166666834	54.3125000003258	0.0522647443014784
314	124.145833333501	54.3125000003258	0.0525654252169182
315	124.187500000169	54.3125000003258	0.0525319593826367
316	124.229166666836	54.3125000003258	0.0523912514045263
317	124.270833333504	54.3125000003258	0.0524013972895562
318	124.312500000171	54.3125000003258	0.0526103345085912
319	124.354166666839	54.3125000003258	0.0525295526843105
320	124.395833333506	54.3125000003258	0.0524297132373888
321	124.437500000174	54.3125000003258	0.0525434351792892
322	124.562500000177	54.3125000003258	0.0524292586740599
323	124.604166666844	54.3125000003258	0.0525607445251698
324	124.645833333512	54.3125000003258	0.0524174003719764
325	121.354166666777	54.2708333336582	0.0521655821234509
326	121.395833333445	54.2708333336582	0.0521709061369162
327	121.437500000112	54.2708333336582	0.0519277070757613
328	121.47916666678	54.2708333336582	0.0521220726837766
329	121.520833333447	54.2708333336582	0.0523553448458934
330	121.562500000115	54.2708333336582	0.0523039390067901
331	121.64583333345	54.2708333336582	0.0522768789634627
332	121.687500000117	54.2708333336582	0.0522487711330867
333	121.729166666785	54.2708333336582	0.0522579393248872
334	121.81250000012	54.2708333336582	0.0523184853452329
335	121.854166666787	54.2708333336582	0.0524514265523586
336	121.895833333455	54.2708333336582	0.052167662761504
337	121.937500000122	54.2708333336582	0.0523148691825078
338	121.97916666679	54.2708333336582	0.0522725045378344
339	122.020833333457	54.2708333336582	0.0521759958868569
340	122.062500000125	54.2708333336582	0.0521752057477157
341	122.104166666793	54.2708333336582	0.0522812426110756
342	122.14583333346	54.2708333336582	0.0525116197445927
343	122.187500000128	54.2708333336582	0.0521261957467868
344	122.229166666795	54.2708333336582	0.0522867189760948
345	122.270833333463	54.2708333336582	0.052190180045086
346	122.31250000013	54.2708333336582	0.0522945675113942
347	122.354166666798	54.2708333336582	0.0521741537138356
348	122.395833333465	54.2708333336582	0.0526203346348071
349	122.437500000133	54.2708333336582	0.0528903795024404
350	122.4791666668	54.2708333336582	0.0529187210371534
351	122.520833333468	54.2708333336582	0.0528914440510616
352	122.562500000135	54.2708333336582	0.0528220710500715
353	122.604166666803	54.2708333336582	0.053054802987592
354	122.64583333347	54.2708333336582	0.0527388526119597
355	122.687500000138	54.2708333336582	0.0530014189235038
356	122.729166666805	54.2708333336582	0.0525890261379446
357	122.770833333473	54.2708333336582	0.0523981139800647
358	122.81250000014	54.2708333336582	0.0525319835468912
359	122.854166666808	54.2708333336582	0.053060787860213
360	122.895833333476	54.2708333336582	0.0529781083193933
361	122.937500000143	54.2708333336582	0.0531897340156599
362	122.979166666811	54.2708333336582	0.0529787826307243
363	123.020833333478	54.2708333336582	0.0526936451852786
364	123.062500000146	54.2708333336582	0.052922774152063
365	123.104166666813	54.2708333336582	0.0533616040326639
366	123.145833333481	54.2708333336582	0.0540820043962918
367	123.187500000148	54.2708333336582	0.0534233982353037
368	123.229166666816	54.2708333336582	0.0530669899693587
369	123.270833333483	54.2708333336582	0.0532836633267199
370	123.312500000151	54.2708333336582	0.0534935917645863
371	123.354166666818	54.2708333336582	0.0527582693983408
372	123.395833333486	54.2708333336582	0.0530359570686543
373	123.437500000153	54.2708333336582	0.0526126624823871
374	123.479166666821	54.2708333336582	0.0527551055068943
375	123.520833333488	54.2708333336582	0.0524898628629348
376	123.562500000156	54.2708333336582	0.0526094628209121
377	123.604166666823	54.2708333336582	0.0525380554755542
378	123.645833333491	54.2708333336582	0.0526725728941664
379	123.687500000158	54.2708333336582	0.0524473485722116
380	123.729166666826	54.2708333336582	0.0531728158595136
381	123.770833333494	54.2708333336582	0.0535374894132777
382	123.812500000161	54.2708333336582	0.0529127912242703
383	123.854166666829	54.2708333336582	0.0529026696159481
384	123.895833333496	54.2708333336582	0.0524065149578015
385	123.937500000164	54.2708333336582	0.0524066427549919
386	123.979166666831	54.2708333336582	0.0526439467982633
387	124.020833333499	54.2708333336582	0.0523842258385365
388	124.062500000166	54.2708333336582	0.0521799139202858
389	124.104166666834	54.2708333336582	0.0524443808097231
390	124.145833333501	54.2708333336582	0.0525887046735038
391	124.229166666836	54.2708333336582	0.0524055094376916
392	124.270833333504	54.2708333336582	0.052312547908366
393	124.312500000171	54.2708333336582	0.0523994616759761
394	124.354166666839	54.2708333336582	0.0524605767437561
395	124.395833333506	54.2708333336582	0.0526248604960507
396	124.437500000174	54.2708333336582	0.0522741801377863
397	124.479166666841	54.2708333336582	0.0523312098304993
398	124.520833333509	54.2708333336582	0.0522710384497782
399	124.562500000177	54.2708333336582	0.0523978380095932
400	124.604166666844	54.2708333336582	0.0522489508498477
401	124.645833333512	54.2708333336582	0.0523069542674414
402	124.687500000179	54.2708333336582	0.0523305137112308
403	124.729166666847	54.2708333336582	0.052388145353592
404	121.187500000107	54.2291666669907	0.0525695697457012
405	121.229166666774	54.2291666669907	0.0524099138640284
406	121.270833333442	54.2291666669907	0.0524881344247864
407	121.31250000011	54.2291666669907	0.0520411222450319
408	121.354166666777	54.2291666669907	0.0521143924698323
409	121.395833333445	54.2291666669907	0.0522243324661875
410	121.437500000112	54.2291666669907	0.0520326087128892
411	121.47916666678	54.2291666669907	0.0522664604403732
412	121.520833333447	54.2291666669907	0.0521372729523341
413	121.562500000115	54.2291666669907	0.052221467553207
414	121.604166666782	54.2291666669907	0.0523354466447629
415	121.64583333345	54.2291666669907	0.0520894853453747
416	121.687500000117	54.2291666669907	0.0522586681782344
417	121.770833333452	54.2291666669907	0.0522085308703642
418	121.81250000012	54.2291666669907	0.0525424507625412
419	121.895833333455	54.2291666669907	0.0522381357293092
420	121.937500000122	54.2291666669907	0.0523225959684972
421	121.97916666679	54.2291666669907	0.0524589522168404
422	122.020833333457	54.2291666669907	0.0522123282855019
423	122.062500000125	54.2291666669907	0.0522577465645673
424	122.187500000128	54.2291666669907	0.0526318420224437
425	122.229166666795	54.2291666669907	0.052726026404971
426	122.270833333463	54.2291666669907	0.0529453869517768
427	122.31250000013	54.2291666669907	0.0528902617664984
428	122.354166666798	54.2291666669907	0.0529729548207618
429	122.395833333465	54.2291666669907	0.0527747403261691
430	122.437500000133	54.2291666669907	0.0527038823909232
431	122.4791666668	54.2291666669907	0.0528240475992442
432	122.520833333468	54.2291666669907	0.0527653386933209
433	122.562500000135	54.2291666669907	0.0531557948486946
434	122.604166666803	54.2291666669907	0.0529905749946038
435	122.64583333347	54.2291666669907	0.0530802236184463
436	122.687500000138	54.2291666669907	0.0525731765935806
437	122.729166666805	54.2291666669907	0.0530147502371164
438	122.770833333473	54.2291666669907	0.052600837167766
439	122.81250000014	54.2291666669907	0.0525639414268546
440	122.854166666808	54.2291666669907	0.0531938397980196
441	122.895833333476	54.2291666669907	0.0528779687507608
442	122.937500000143	54.2291666669907	0.0529705399862359
443	122.979166666811	54.2291666669907	0.0531368748997
444	123.020833333478	54.2291666669907	0.0530828710219064
445	123.062500000146	54.2291666669907	0.053679788610373
446	123.104166666813	54.2291666669907	0.0540042371182557
447	123.145833333481	54.2291666669907	0.053874066616504
448	123.187500000148	54.2291666669907	0.0541517939766339
449	123.229166666816	54.2291666669907	0.0540745392260066
450	123.270833333483	54.2291666669907	0.0542564576272301
451	123.312500000151	54.2291666669907	0.0539031795495468
452	123.354166666818	54.2291666669907	0.0539997170068708
453	123.395833333486	54.2291666669907	0.0527776973902174
454	123.437500000153	54.2291666669907	0.052998580600992
455	123.479166666821	54.2291666669907	0.0525752778894126
456	123.520833333488	54.2291666669907	0.0533666640436124
457	123.645833333491	54.2291666669907	0.0538072954608741
458	123.687500000158	54.2291666669907	0.0531913465256287
459	123.729166666826	54.2291666669907	0.0537144408386869
460	123.770833333494	54.2291666669907	0.0534376470768584
461	123.812500000161	54.2291666669907	0.053050052342871
462	123.854166666829	54.2291666669907	0.0526340068588762
463	123.895833333496	54.2291666669907	0.0524036716018258
464	123.937500000164	54.2291666669907	0.0525710033653648
465	123.979166666831	54.2291666669907	0.0524415102223675
466	124.020833333499	54.2291666669907	0.0523803854226487
467	124.062500000166	54.2291666669907	0.0530345458563233
468	124.104166666834	54.2291666669907	0.052316979833887
469	124.145833333501	54.2291666669907	0.0524290758866404
470	124.187500000169	54.2291666669907	0.0526338462604742
471	124.229166666836	54.2291666669907	0.0526380645920846
472	124.270833333504	54.2291666669907	0.0523594745419419
473	124.312500000171	54.2291666669907	0.0525430365055796
474	124.354166666839	54.2291666669907	0.0525383040944721
475	124.395833333506	54.2291666669907	0.0525330574170421
476	124.437500000174	54.2291666669907	0.0523895559785652
477	124.479166666841	54.2291666669907	0.0523239424398898
478	124.520833333509	54.2291666669907	0.0524542119976586
479	124.562500000177	54.2291666669907	0.0524736248089941
480	124.604166666844	54.2291666669907	0.0523830122586416
481	124.687500000179	54.2291666669907	0.0526084891565643
482	124.729166666847	54.2291666669907	0.0522710604189906
483	124.770833333514	54.2291666669907	0.0523094958492481
484	124.812500000182	54.2291666669907	0.0529558041035008
485	124.854166666849	54.2291666669907	0.0524835115709689
486	120.187500000086	54.1875000003231	0.0495324625508749
487	120.229166666754	54.1875000003231	0.0494366240793825
488	120.270833333421	54.1875000003231	0.0506988369605533
489	120.354166666756	54.1875000003231	0.0498337545458052
490	120.979166666769	54.1875000003231	0.0524736138346864
491	121.020833333437	54.1875000003231	0.0522085539346695
492	121.062500000104	54.1875000003231	0.0520475960480928
493	121.104166666772	54.1875000003231	0.0523281984421089
494	121.145833333439	54.1875000003231	0.0521563202152901
495	121.187500000107	54.1875000003231	0.0526618493901439
496	121.229166666774	54.1875000003231	0.0524195002899301
497	121.270833333442	54.1875000003231	0.0523296828296028
498	121.31250000011	54.1875000003231	0.0523974794930204
499	121.354166666777	54.1875000003231	0.0523835804266415
500	121.395833333445	54.1875000003231	0.052565626459962
501	121.437500000112	54.1875000003231	0.0522521940211229
502	121.47916666678	54.1875000003231	0.0521892229160696
503	121.520833333447	54.1875000003231	0.0521139266810193
504	121.562500000115	54.1875000003231	0.0522516376413046
505	121.604166666782	54.1875000003231	0.0520651020787315
506	121.64583333345	54.1875000003231	0.052464466290183
507	121.687500000117	54.1875000003231	0.0522041231580458
508	121.729166666785	54.1875000003231	0.0524339933974975
509	121.770833333452	54.1875000003231	0.0524377769838727
510	121.81250000012	54.1875000003231	0.0522382989804622
511	121.854166666787	54.1875000003231	0.0528975099140966
512	121.937500000122	54.1875000003231	0.0527975982420508
513	122.020833333457	54.1875000003231	0.0523194163222554
514	122.062500000125	54.1875000003231	0.0525268723335979
515	122.104166666793	54.1875000003231	0.0522789828418299
516	122.14583333346	54.1875000003231	0.0525304111647902
517	122.187500000128	54.1875000003231	0.0528587657400972
518	122.229166666795	54.1875000003231	0.0529950481122115
519	122.270833333463	54.1875000003231	0.0527874183003507
520	122.31250000013	54.1875000003231	0.0527161731768533
521	122.354166666798	54.1875000003231	0.0528908665766347
522	122.395833333465	54.1875000003231	0.0530011659252922
523	122.437500000133	54.1875000003231	0.0524222928468014
524	122.520833333468	54.1875000003231	0.0529594764678075
525	122.562500000135	54.1875000003231	0.0530463986496699
526	122.604166666803	54.1875000003231	0.052965532462716
527	122.64583333347	54.1875000003231	0.0529404038413596
528	122.687500000138	54.1875000003231	0.053361247609312
529	122.729166666805	54.1875000003231	0.0530500114455313
530	122.770833333473	54.1875000003231	0.0523249952870592
531	122.81250000014	54.1875000003231	0.0522839971440444
532	122.854166666808	54.1875000003231	0.0526074518657779
533	122.937500000143	54.1875000003231	0.0532895278711903
534	122.979166666811	54.1875000003231	0.0530445007082443
535	123.020833333478	54.1875000003231	0.0529536370629777
536	123.062500000146	54.1875000003231	0.052975259037247
537	123.145833333481	54.1875000003231	0.0535612472192789
538	123.187500000148	54.1875000003231	0.0534081526316987
539	123.229166666816	54.1875000003231	0.053770304771359
540	123.270833333483	54.1875000003231	0.053854712045429
541	123.312500000151	54.1875000003231	0.054027323950208
542	123.354166666818	54.1875000003231	0.05402196702743
543	123.395833333486	54.1875000003231	0.0539112182545509
544	123.437500000153	54.1875000003231	0.0539051107873118
545	123.479166666821	54.1875000003231	0.0533546969825987
546	123.562500000156	54.1875000003231	0.053736347108229
547	123.604166666823	54.1875000003231	0.0539425436953526
548	123.645833333491	54.1875000003231	0.0537049204822413
549	123.687500000158	54.1875000003231	0.0538930105211508
550	123.729166666826	54.1875000003231	0.0537916689039756
551	123.770833333494	54.1875000003231	0.0534534725552896
552	123.812500000161	54.1875000003231	0.0530626446565239
553	123.854166666829	54.1875000003231	0.0532705258366212
554	123.895833333496	54.1875000003231	0.0532340838297544
555	123.937500000164	54.1875000003231	0.0527135497252364
556	123.979166666831	54.1875000003231	0.0524906342912456
557	124.020833333499	54.1875000003231	0.0531583410924658
558	124.062500000166	54.1875000003231	0.0532023464527109
559	124.104166666834	54.1875000003231	0.0524829262757076
560	124.145833333501	54.1875000003231	0.0527453544467933
561	124.229166666836	54.1875000003231	0.0523141954835547
562	124.270833333504	54.1875000003231	0.0523558792219367
563	124.312500000171	54.1875000003231	0.0523472207945255
564	124.354166666839	54.1875000003231	0.0523772252215975
565	124.395833333506	54.1875000003231	0.0524649533647888
566	124.437500000174	54.1875000003231	0.0524576067566339
567	124.479166666841	54.1875000003231	0.0523985818060926
568	124.520833333509	54.1875000003231	0.0524778262375773
569	124.562500000177	54.1875000003231	0.0525301232890106
570	124.604166666844	54.1875000003231	0.0525852846919574
571	124.645833333512	54.1875000003231	0.0529735154160265
572	124.687500000179	54.1875000003231	0.0533082483949313
573	124.729166666847	54.1875000003231	0.0535136929576451
574	124.770833333514	54.1875000003231	0.0532472185858326
575	124.812500000182	54.1875000003231	0.0535720621810711
576	124.854166666849	54.1875000003231	0.0537256057716821
577	124.937500000184	54.1875000003231	0.0535336023589957
578	120.145833333419	54.1458333336556	0.0511438522723725
579	120.187500000086	54.1458333336556	0.0515910485792395
580	120.229166666754	54.1458333336556	0.0524486830245532
581	120.312500000089	54.1458333336556	0.0504514860564483
582	120.354166666756	54.1458333336556	0.0513792557085093
583	120.395833333424	54.1458333336556	0.0505535173864097
584	120.437500000091	54.1458333336556	0.0497204234791698
585	120.479166666759	54.1458333336556	0.0499989519581109
586	120.520833333427	54.1458333336556	0.0521984443958016
587	120.562500000094	54.1458333336556	0.0522691109271411
588	120.937500000102	54.1458333336556	0.0522047804886804
589	120.979166666769	54.1458333336556	0.0524571140746999
590	121.062500000104	54.1458333336556	0.0524143626366395
591	121.104166666772	54.1458333336556	0.0527253017175186
592	121.145833333439	54.1458333336556	0.052542429195963
593	121.187500000107	54.1458333336556	0.0526783297837506
594	121.270833333442	54.1458333336556	0.0523487917345007
595	121.31250000011	54.1458333336556	0.0522984505442432
596	121.354166666777	54.1458333336556	0.0523842214181527
597	121.395833333445	54.1458333336556	0.0523306015165218
598	121.437500000112	54.1458333336556	0.0520737966026383
599	121.47916666678	54.1458333336556	0.0524243350283392
600	121.520833333447	54.1458333336556	0.0523816962882331
601	121.562500000115	54.1458333336556	0.0523154314067266
602	121.604166666782	54.1458333336556	0.0523401312282919
603	121.64583333345	54.1458333336556	0.0523268438531261
604	121.687500000117	54.1458333336556	0.0522240299823308
605	121.729166666785	54.1458333336556	0.0524614252307254
606	121.770833333452	54.1458333336556	0.0523927824641511
607	121.81250000012	54.1458333336556	0.0521481442782474
608	121.854166666787	54.1458333336556	0.0524356900047053
609	121.895833333455	54.1458333336556	0.052302937533128
610	121.937500000122	54.1458333336556	0.0528025775901157
611	121.97916666679	54.1458333336556	0.0527722397768932
612	122.020833333457	54.1458333336556	0.0523606064577125
613	122.062500000125	54.1458333336556	0.0524940883507497
614	122.104166666793	54.1458333336556	0.0524892174526182
615	122.14583333346	54.1458333336556	0.0528943306511298
616	122.187500000128	54.1458333336556	0.0529436057629484
617	122.229166666795	54.1458333336556	0.0529404170038216
618	122.270833333463	54.1458333336556	0.0528352592005184
619	122.31250000013	54.1458333336556	0.0530979765989385
620	122.354166666798	54.1458333336556	0.0529070420332796
621	122.395833333465	54.1458333336556	0.0530343179231413
622	122.437500000133	54.1458333336556	0.0525070228348464
623	122.4791666668	54.1458333336556	0.0523850807544124
624	122.520833333468	54.1458333336556	0.0525155270664114
625	122.562500000135	54.1458333336556	0.0528253213209365
626	122.604166666803	54.1458333336556	0.0531130809259385
627	122.64583333347	54.1458333336556	0.0533624878146805
628	122.687500000138	54.1458333336556	0.0535898896453584
629	122.729166666805	54.1458333336556	0.0539647649921047
630	122.770833333473	54.1458333336556	0.0536921480830271
631	122.81250000014	54.1458333336556	0.0530392329781959
632	122.854166666808	54.1458333336556	0.0534596758429378
633	122.937500000143	54.1458333336556	0.0534047916419731
634	123.020833333478	54.1458333336556	0.0529652986958684
635	123.062500000146	54.1458333336556	0.053390903861665
636	123.104166666813	54.1458333336556	0.0539894187554213
637	123.145833333481	54.1458333336556	0.0535914923830648
638	123.187500000148	54.1458333336556	0.0538053178879845
639	123.229166666816	54.1458333336556	0.0540815664541719
640	123.270833333483	54.1458333336556	0.0538553870361064
641	123.354166666818	54.1458333336556	0.0552870023614632
642	123.395833333486	54.1458333336556	0.0546229725284048
643	123.437500000153	54.1458333336556	0.0537973830021342
644	123.479166666821	54.1458333336556	0.0538554236916829
645	123.520833333488	54.1458333336556	0.0538023450595789
646	123.562500000156	54.1458333336556	0.0542087143537512
647	123.604166666823	54.1458333336556	0.0539898579502244
648	123.645833333491	54.1458333336556	0.0541807378713446
649	123.687500000158	54.1458333336556	0.0540990530183108
650	123.729166666826	54.1458333336556	0.0540752545754762
651	123.770833333494	54.1458333336556	0.0538447877179319
652	123.812500000161	54.1458333336556	0.0539181923642544
653	123.854166666829	54.1458333336556	0.0537401052392613
654	123.895833333496	54.1458333336556	0.0533754121529257
655	123.937500000164	54.1458333336556	0.0531703361734106
656	123.979166666831	54.1458333336556	0.0533815989455262
657	124.020833333499	54.1458333336556	0.0534894237917001
658	124.062500000166	54.1458333336556	0.0534281065627899
659	124.104166666834	54.1458333336556	0.0529373295693982
660	124.145833333501	54.1458333336556	0.0528231032520909
661	124.187500000169	54.1458333336556	0.0525000819794237
662	124.229166666836	54.1458333336556	0.0526309586401614
663	124.270833333504	54.1458333336556	0.0523569208718015
664	124.312500000171	54.1458333336556	0.0522507508910938
665	124.395833333506	54.1458333336556	0.0523976601535567
666	124.437500000174	54.1458333336556	0.0526057477974035
667	124.479166666841	54.1458333336556	0.052356428675142
668	124.520833333509	54.1458333336556	0.0525282701897672
669	124.562500000177	54.1458333336556	0.053381459068005
670	124.604166666844	54.1458333336556	0.0535770117951776
671	124.645833333512	54.1458333336556	0.0534861269234847
672	124.687500000179	54.1458333336556	0.0537611238169654
673	124.729166666847	54.1458333336556	0.0539266053275342
674	124.770833333514	54.1458333336556	0.0538775660012241
675	124.812500000182	54.1458333336556	0.0534389627182747
676	124.854166666849	54.1458333336556	0.0537760259469339
677	124.895833333517	54.1458333336556	0.0539302002052896
678	124.937500000184	54.1458333336556	0.0540312237587691
679	124.979166666852	54.1458333336556	0.0537637178361232
680	125.020833333519	54.1458333336556	0.0535187822899262
681	125.062500000187	54.1458333336556	0.0535711586897213
682	125.145833333522	54.1458333336556	0.0530273207992667
683	125.187500000189	54.1458333336556	0.0532871803133673
684	120.145833333419	54.104166666988	0.0513932570468602
685	120.229166666754	54.104166666988	0.0514360976194341
686	120.270833333421	54.104166666988	0.0511038890093998
687	120.354166666756	54.104166666988	0.0493103231617421
688	120.395833333424	54.104166666988	0.0496327918627782
689	120.437500000091	54.104166666988	0.0495473144179443
690	120.479166666759	54.104166666988	0.0523610495777164
691	120.520833333427	54.104166666988	0.0521582672938276
692	120.562500000094	54.104166666988	0.0521341988201591
693	120.604166666762	54.104166666988	0.0521966535136011
694	120.645833333429	54.104166666988	0.0524597474297662
695	120.729166666764	54.104166666988	0.0524981019295251
696	120.937500000102	54.104166666988	0.0521096302199654
697	120.979166666769	54.104166666988	0.0525614843067467
698	121.020833333437	54.104166666988	0.0523902561384233
699	121.062500000104	54.104166666988	0.0525556953143798
700	121.104166666772	54.104166666988	0.0523553038678682
701	121.145833333439	54.104166666988	0.0524267703798325
702	121.187500000107	54.104166666988	0.0526498981691149
703	121.229166666774	54.104166666988	0.0526721306720082
704	121.270833333442	54.104166666988	0.0525522598720314
705	121.31250000011	54.104166666988	0.0525290282303001
706	121.354166666777	54.104166666988	0.0527130734074576
707	121.395833333445	54.104166666988	0.0528123385958006
708	121.437500000112	54.104166666988	0.0523908171404315
709	121.47916666678	54.104166666988	0.0523842063838178
710	121.520833333447	54.104166666988	0.0525012115006583
711	121.562500000115	54.104166666988	0.0526023814235147
712	121.604166666782	54.104166666988	0.0525916358342985
713	121.64583333345	54.104166666988	0.0526422222547651
714	121.687500000117	54.104166666988	0.0527701963735138
715	121.729166666785	54.104166666988	0.0528667180627852
716	121.770833333452	54.104166666988	0.0529396525388153
717	121.81250000012	54.104166666988	0.0526247375170251
718	121.854166666787	54.104166666988	0.0526603464246533
719	121.895833333455	54.104166666988	0.0526607144523814
720	121.937500000122	54.104166666988	0.0531932613232973
721	121.97916666679	54.104166666988	0.0539737711565954
722	122.062500000125	54.104166666988	0.0530168190942032
723	122.104166666793	54.104166666988	0.0530688659167075
724	122.14583333346	54.104166666988	0.05357031244987
725	122.187500000128	54.104166666988	0.0530860573181617
726	122.229166666795	54.104166666988	0.0536150697055494
727	122.270833333463	54.104166666988	0.0531117285321999
728	122.31250000013	54.104166666988	0.0530094717919652
729	122.354166666798	54.104166666988	0.0535749063669917
730	122.395833333465	54.104166666988	0.0529341670652237
731	122.437500000133	54.104166666988	0.0528069858765814
732	122.520833333468	54.104166666988	0.052834527835388
733	122.562500000135	54.104166666988	0.0528515379578492
734	122.604166666803	54.104166666988	0.0529276529523429
735	122.64583333347	54.104166666988	0.0531956536879093
736	122.687500000138	54.104166666988	0.0531076744992193
737	122.729166666805	54.104166666988	0.0531049940093697
738	122.770833333473	54.104166666988	0.0541049141960508
739	122.81250000014	54.104166666988	0.054273714833536
740	122.854166666808	54.104166666988	0.0544737260631315
741	122.895833333476	54.104166666988	0.0541373488962329
742	122.937500000143	54.104166666988	0.0537224348573285
743	122.979166666811	54.104166666988	0.053998760332385
744	123.020833333478	54.104166666988	0.0537342979099434
745	123.062500000146	54.104166666988	0.0538524704781652
746	123.104166666813	54.104166666988	0.0543085123710789
747	123.145833333481	54.104166666988	0.0544380053575644
748	123.187500000148	54.104166666988	0.054185678691177
749	123.229166666816	54.104166666988	0.0541035065262045
750	123.270833333483	54.104166666988	0.0542282369587338
751	123.312500000151	54.104166666988	0.0542957168021148
752	123.354166666818	54.104166666988	0.0549910591786142
753	123.437500000153	54.104166666988	0.0550855422867878
754	123.520833333488	54.104166666988	0.0548417693812674
755	123.562500000156	54.104166666988	0.054918430493376
756	123.604166666823	54.104166666988	0.0544302230558335
757	123.645833333491	54.104166666988	0.0543223138693714
758	123.687500000158	54.104166666988	0.0538599579929055
759	123.729166666826	54.104166666988	0.0534472660135897
760	123.770833333494	54.104166666988	0.053489676571434
761	123.812500000161	54.104166666988	0.0536133244597168
762	123.854166666829	54.104166666988	0.0535558798283636
763	123.895833333496	54.104166666988	0.0534296213232879
764	123.937500000164	54.104166666988	0.0530823268666517
765	123.979166666831	54.104166666988	0.0531790668368578
766	124.020833333499	54.104166666988	0.0528120498149919
767	124.062500000166	54.104166666988	0.0528965841631299
768	124.104166666834	54.104166666988	0.0530493060595057
769	124.145833333501	54.104166666988	0.0529614424739522
770	124.187500000169	54.104166666988	0.0531245979517969
771	124.229166666836	54.104166666988	0.0527936799267673
772	124.270833333504	54.104166666988	0.0525135650208749
773	124.312500000171	54.104166666988	0.0525770200376105
774	124.354166666839	54.104166666988	0.0523887960052949
775	124.395833333506	54.104166666988	0.0526925793104675
776	124.437500000174	54.104166666988	0.0524979337730923
777	124.479166666841	54.104166666988	0.0526438962486508
778	124.520833333509	54.104166666988	0.0524683175485352
779	124.645833333512	54.104166666988	0.0537310756875474
780	124.687500000179	54.104166666988	0.0538690950327362
781	124.729166666847	54.104166666988	0.0538642153141366
782	124.770833333514	54.104166666988	0.0535506321936626
783	124.812500000182	54.104166666988	0.0540611691263577
784	124.854166666849	54.104166666988	0.0541745689650352
785	124.895833333517	54.104166666988	0.0542037821782256
786	124.979166666852	54.104166666988	0.0543865753361143
787	125.020833333519	54.104166666988	0.054208745928481
788	125.062500000187	54.104166666988	0.0538578926230898
789	125.104166666854	54.104166666988	0.0536915246252722
790	125.145833333522	54.104166666988	0.0543970026711523
791	125.187500000189	54.104166666988	0.0547096440904226
792	125.229166666857	54.104166666988	0.0549446511712882
793	125.270833333524	54.104166666988	0.0543720411071548
794	125.312500000192	54.104166666988	0.0537532093958293
795	125.35416666686	54.104166666988	0.054192764144725
796	125.395833333527	54.104166666988	0.0538834018450821
797	125.437500000195	54.104166666988	0.0533646128118674
798	125.52083333353	54.104166666988	0.0529312832370365
799	120.104166666751	54.0625000003205	0.0490437095391366
800	120.145833333419	54.0625000003205	0.0493839564048998
801	120.187500000086	54.0625000003205	0.0524270153326941
802	120.229166666754	54.0625000003205	0.0495468039375339
803	120.270833333421	54.0625000003205	0.0505549260112084
804	120.312500000089	54.0625000003205	0.0512518835096597
805	120.354166666756	54.0625000003205	0.0523514702188587
806	120.395833333424	54.0625000003205	0.0523436125730955
807	120.437500000091	54.0625000003205	0.0525145066444398
808	120.479166666759	54.0625000003205	0.0526348601275374
809	120.520833333427	54.0625000003205	0.0523883047974605
810	120.562500000094	54.0625000003205	0.0525036829358658
811	120.604166666762	54.0625000003205	0.0523014270866975
812	120.645833333429	54.0625000003205	0.0525249496099064
813	120.687500000097	54.0625000003205	0.0523269142218741
814	120.729166666764	54.0625000003205	0.0524797726476893
815	120.770833333432	54.0625000003205	0.0526368956025802
816	120.812500000099	54.0625000003205	0.0523448234478131
817	120.854166666767	54.0625000003205	0.0524820536861977
818	120.895833333434	54.0625000003205	0.0525821706273834
819	120.937500000102	54.0625000003205	0.052500939845115
820	120.979166666769	54.0625000003205	0.0524420098011614
821	121.020833333437	54.0625000003205	0.0525547705714845
822	121.062500000104	54.0625000003205	0.0524711678743349
823	121.104166666772	54.0625000003205	0.0524900955311325
824	121.145833333439	54.0625000003205	0.0527304396039265
825	121.187500000107	54.0625000003205	0.0526021031235773
826	121.229166666774	54.0625000003205	0.0523827502813553
827	121.270833333442	54.0625000003205	0.0522881553915216
828	121.31250000011	54.0625000003205	0.0522784901871412
829	121.354166666777	54.0625000003205	0.0524181182562162
830	121.395833333445	54.0625000003205	0.0526385747784051
831	121.437500000112	54.0625000003205	0.0524363742538031
832	121.47916666678	54.0625000003205	0.0525763931321372
833	121.520833333447	54.0625000003205	0.0527873098057611
834	121.604166666782	54.0625000003205	0.0527519824335989
835	121.64583333345	54.0625000003205	0.05277165592581
836	121.687500000117	54.0625000003205	0.0528705135716513
837	121.729166666785	54.0625000003205	0.0535261467281392
838	121.770833333452	54.0625000003205	0.0534320724338243
839	121.81250000012	54.0625000003205	0.0535660544885535
840	121.854166666787	54.0625000003205	0.0536390684770954
841	121.895833333455	54.0625000003205	0.053803506786932
842	121.97916666679	54.0625000003205	0.0540424850408009
843	122.020833333457	54.0625000003205	0.05292866733117
844	122.062500000125	54.0625000003205	0.0529472482497426
845	122.104166666793	54.0625000003205	0.0541702575094421
846	122.14583333346	54.0625000003205	0.0541004158363111
847	122.187500000128	54.0625000003205	0.0530459773877203
848	122.229166666795	54.0625000003205	0.0536220546759948
849	122.270833333463	54.0625000003205	0.0542594230336087
850	122.31250000013	54.0625000003205	0.0537279791859945
851	122.354166666798	54.0625000003205	0.0528424416096976
852	122.395833333465	54.0625000003205	0.0529514218796012
853	122.437500000133	54.0625000003205	0.0533501452184887
854	122.4791666668	54.0625000003205	0.0530369321832959
855	122.520833333468	54.0625000003205	0.0530613867719966
856	122.562500000135	54.0625000003205	0.0534376979954065
857	122.604166666803	54.0625000003205	0.0541700605250229
858	122.64583333347	54.0625000003205	0.0541008045823297
859	122.729166666805	54.0625000003205	0.0537258440405949
860	122.770833333473	54.0625000003205	0.0540497306968008
861	122.81250000014	54.0625000003205	0.0543310814393919
862	122.854166666808	54.0625000003205	0.0550937647423548
863	122.895833333476	54.0625000003205	0.0544552547491394
864	122.937500000143	54.0625000003205	0.0542340836291953
865	122.979166666811	54.0625000003205	0.0542676358125693
866	123.020833333478	54.0625000003205	0.054514014266198
867	123.062500000146	54.0625000003205	0.0542513583914192
868	123.104166666813	54.0625000003205	0.0543647934219056
869	123.145833333481	54.0625000003205	0.0545662245201823
870	123.187500000148	54.0625000003205	0.0549654607834258
871	123.229166666816	54.0625000003205	0.0546653444771432
872	123.270833333483	54.0625000003205	0.0551136667811721
873	123.395833333486	54.0625000003205	0.055486534110759
874	123.437500000153	54.0625000003205	0.0558280576456351
875	123.479166666821	54.0625000003205	0.0540038097346052
876	123.520833333488	54.0625000003205	0.0538083901405736
877	123.562500000156	54.0625000003205	0.0538379422426882
878	123.604166666823	54.0625000003205	0.0535955373198484
879	123.645833333491	54.0625000003205	0.0538182637694246
880	123.687500000158	54.0625000003205	0.0533142623192004
881	123.729166666826	54.0625000003205	0.052926082773208
882	123.770833333494	54.0625000003205	0.0526006235386212
883	123.812500000161	54.0625000003205	0.0528743387105462
884	123.854166666829	54.0625000003205	0.0530748197639287
885	123.895833333496	54.0625000003205	0.0528768192475515
886	123.937500000164	54.0625000003205	0.0523961255859278
887	123.979166666831	54.0625000003205	0.0526651815036449
888	124.020833333499	54.0625000003205	0.0528453561352356
889	124.062500000166	54.0625000003205	0.0529022561719312
890	124.104166666834	54.0625000003205	0.0528559622610403
891	124.229166666836	54.0625000003205	0.0528590157033259
892	124.270833333504	54.0625000003205	0.0527542956237395
893	124.312500000171	54.0625000003205	0.0527638014902135
894	124.354166666839	54.0625000003205	0.052650401676209
895	124.395833333506	54.0625000003205	0.0526127568864825
896	124.437500000174	54.0625000003205	0.0525851418452929
897	124.479166666841	54.0625000003205	0.0524379612867905
898	124.520833333509	54.0625000003205	0.0527889649253824
899	124.562500000177	54.0625000003205	0.0526876119186854
900	124.604166666844	54.0625000003205	0.0525443077566174
901	124.645833333512	54.0625000003205	0.0526299600200187
902	124.687500000179	54.0625000003205	0.0535554822352293
903	124.729166666847	54.0625000003205	0.0529756073988124
904	124.770833333514	54.0625000003205	0.0538518878773646
905	124.812500000182	54.0625000003205	0.0536471883808071
906	124.854166666849	54.0625000003205	0.0542989708393545
907	124.895833333517	54.0625000003205	0.0544937569956695
908	124.937500000184	54.0625000003205	0.054714226533383
909	124.979166666852	54.0625000003205	0.054962152425538
910	125.020833333519	54.0625000003205	0.0548543785214302
911	125.104166666854	54.0625000003205	0.0544988612261684
912	125.145833333522	54.0625000003205	0.0554011938299822
913	125.187500000189	54.0625000003205	0.055146438925686
914	125.229166666857	54.0625000003205	0.0551505522689716
915	125.270833333524	54.0625000003205	0.0547642538879416
916	125.312500000192	54.0625000003205	0.0550837563927071
917	125.35416666686	54.0625000003205	0.0554047951770487
918	125.395833333527	54.0625000003205	0.0548214851054824
919	125.437500000195	54.0625000003205	0.0543258721273484
920	125.479166666862	54.0625000003205	0.0543087345741217
921	125.52083333353	54.0625000003205	0.0534048954055595
922	125.562500000197	54.0625000003205	0.0535237358692432
923	125.604166666865	54.0625000003205	0.053329653852912
924	120.145833333419	54.0208333336529	0.0521109913546517
925	120.187500000086	54.0208333336529	0.0525176098182941
926	120.229166666754	54.0208333336529	0.0526155920040483
927	120.270833333421	54.0208333336529	0.0525377492650014
928	120.312500000089	54.0208333336529	0.0524496240255852
929	120.354166666756	54.0208333336529	0.0522578479767377
930	120.395833333424	54.0208333336529	0.0492947462337006
931	120.437500000091	54.0208333336529	0.0502541441086076
932	120.479166666759	54.0208333336529	0.0500834339371597
933	120.520833333427	54.0208333336529	0.0509988100245983
934	120.562500000094	54.0208333336529	0.0503837836104829
935	120.604166666762	54.0208333336529	0.0521935359663589
936	120.645833333429	54.0208333336529	0.0523198943670058
937	120.687500000097	54.0208333336529	0.052554795812158
938	120.729166666764	54.0208333336529	0.0524878056737608
939	120.770833333432	54.0208333336529	0.05246922362285
940	120.812500000099	54.0208333336529	0.0524535720929315
941	120.854166666767	54.0208333336529	0.0527026932632131
942	120.895833333434	54.0208333336529	0.0525335832248485
943	120.937500000102	54.0208333336529	0.0523102897972066
944	121.020833333437	54.0208333336529	0.0524193992050882
945	121.062500000104	54.0208333336529	0.052509558464614
946	121.104166666772	54.0208333336529	0.0522772310995228
947	121.145833333439	54.0208333336529	0.0521185012511973
948	121.187500000107	54.0208333336529	0.0526093656239845
949	121.229166666774	54.0208333336529	0.0527850253159523
950	121.270833333442	54.0208333336529	0.0524849077903559
951	121.354166666777	54.0208333336529	0.0524379677781465
952	121.395833333445	54.0208333336529	0.052438756651863
953	121.437500000112	54.0208333336529	0.052530156521228
954	121.47916666678	54.0208333336529	0.0523670189359263
955	121.520833333447	54.0208333336529	0.0523029641826405
956	121.562500000115	54.0208333336529	0.0527203957113333
957	121.604166666782	54.0208333336529	0.0526374581958411
958	121.64583333345	54.0208333336529	0.052801645428926
959	121.687500000117	54.0208333336529	0.0533981633212937
960	121.729166666785	54.0208333336529	0.0541511851226084
961	121.770833333452	54.0208333336529	0.0541169999299514
962	121.81250000012	54.0208333336529	0.0537735037149028
963	121.854166666787	54.0208333336529	0.0545467921057809
964	121.895833333455	54.0208333336529	0.0541439778977051
965	121.937500000122	54.0208333336529	0.054824604923676
966	121.97916666679	54.0208333336529	0.0542146243448497
967	122.062500000125	54.0208333336529	0.0541389843385955
968	122.104166666793	54.0208333336529	0.0540383648364925
969	122.14583333346	54.0208333336529	0.0544756124895979
970	122.187500000128	54.0208333336529	0.0541115609702316
971	122.229166666795	54.0208333336529	0.0539992437391933
972	122.270833333463	54.0208333336529	0.054554250155824
973	122.31250000013	54.0208333336529	0.0542722988451918
974	122.354166666798	54.0208333336529	0.053984144149528
975	122.395833333465	54.0208333336529	0.0538454651390966
976	122.437500000133	54.0208333336529	0.0537605888962502
977	122.4791666668	54.0208333336529	0.0537572852945689
978	122.520833333468	54.0208333336529	0.0537228427647072
979	122.562500000135	54.0208333336529	0.0542143568332749
980	122.604166666803	54.0208333336529	0.0539791939932206
981	122.64583333347	54.0208333336529	0.054348508126934
982	122.687500000138	54.0208333336529	0.0543176413840805
983	122.729166666805	54.0208333336529	0.0539376301246719
984	122.770833333473	54.0208333336529	0.0542988822599723
985	122.854166666808	54.0208333336529	0.0556589882176447
986	122.895833333476	54.0208333336529	0.0551975338104562
987	122.937500000143	54.0208333336529	0.0544892471837301
988	122.979166666811	54.0208333336529	0.0539774833582466
989	123.020833333478	54.0208333336529	0.0540877748252868
990	123.062500000146	54.0208333336529	0.054091364919736
991	123.104166666813	54.0208333336529	0.0543994777773671
992	123.145833333481	54.0208333336529	0.0539725244401345
993	123.187500000148	54.0208333336529	0.0543197294493647
994	123.229166666816	54.0208333336529	0.0546966163906253
995	123.312500000151	54.0208333336529	0.054135859961933
996	123.354166666818	54.0208333336529	0.0544757467197046
997	123.437500000153	54.0208333336529	0.0554630411793389
998	123.479166666821	54.0208333336529	0.0536665800737054
999	123.520833333488	54.0208333336529	0.0535205789605452
1000	123.562500000156	54.0208333336529	0.0536773345683544
1001	123.604166666823	54.0208333336529	0.0526701469710038
1002	123.645833333491	54.0208333336529	0.0531573933445667
1003	123.687500000158	54.0208333336529	0.053486750668263
1004	123.729166666826	54.0208333336529	0.0533305902811878
1005	123.770833333494	54.0208333336529	0.0529524271699067
1006	123.812500000161	54.0208333336529	0.0532209747415195
1007	123.854166666829	54.0208333336529	0.0533866781569147
1008	123.937500000164	54.0208333336529	0.0537636201654013
1009	123.979166666831	54.0208333336529	0.0534171644171509
1010	124.020833333499	54.0208333336529	0.0535665666300926
1011	124.062500000166	54.0208333336529	0.0534414264425971
1012	124.104166666834	54.0208333336529	0.0526774054581202
1013	124.145833333501	54.0208333336529	0.0526805178716484
1014	124.187500000169	54.0208333336529	0.0527676839860786
1015	124.229166666836	54.0208333336529	0.0527872616172093
1016	124.270833333504	54.0208333336529	0.0527150657883344
1017	124.312500000171	54.0208333336529	0.0527268928999627
1018	124.354166666839	54.0208333336529	0.0527170524494911
1019	124.395833333506	54.0208333336529	0.0527850939350012
1020	124.437500000174	54.0208333336529	0.0524958659892645
1021	124.479166666841	54.0208333336529	0.0525780412297007
1022	124.562500000177	54.0208333336529	0.0525627814124863
1023	124.604166666844	54.0208333336529	0.0525338142645545
1024	124.645833333512	54.0208333336529	0.0528204325279233
1025	124.687500000179	54.0208333336529	0.0526421790180753
1026	124.729166666847	54.0208333336529	0.0525778451381679
1027	124.770833333514	54.0208333336529	0.0534786428693347
1028	124.812500000182	54.0208333336529	0.0537548309844123
1029	124.895833333517	54.0208333336529	0.0545676651806353
1030	124.937500000184	54.0208333336529	0.0551128955119136
1031	124.979166666852	54.0208333336529	0.0545130638656645
1032	125.020833333519	54.0208333336529	0.0549483362417236
1033	125.062500000187	54.0208333336529	0.0553844224758511
1034	125.104166666854	54.0208333336529	0.055610230495274
1035	125.145833333522	54.0208333336529	0.0557912009111961
1036	125.229166666857	54.0208333336529	0.0552525270756939
1037	125.35416666686	54.0208333336529	0.055961360989016
1038	125.395833333527	54.0208333336529	0.0552809305968159
1039	125.437500000195	54.0208333336529	0.0552836548832035
1040	125.479166666862	54.0208333336529	0.0553169569331691
1041	125.52083333353	54.0208333336529	0.0547459195297651
1042	125.562500000197	54.0208333336529	0.0544713358664954
1043	125.645833333532	54.0208333336529	0.0545372742232801
1044	125.729166666867	54.0208333336529	0.0536159303134638
1045	120.104166666751	53.9791666669854	0.0523924178907132
1046	120.145833333419	53.9791666669854	0.0520227625595695
1047	120.187500000086	53.9791666669854	0.0522084454190118
1048	120.229166666754	53.9791666669854	0.0523078320644296
1049	120.270833333421	53.9791666669854	0.0525032285884664
1050	120.354166666756	53.9791666669854	0.0495908253744981
1051	120.479166666759	53.9791666669854	0.0526760652013719
1052	120.520833333427	53.9791666669854	0.0524339312126819
1053	120.562500000094	53.9791666669854	0.0525136135392112
1054	120.604166666762	53.9791666669854	0.0524267039943468
1055	120.645833333429	53.9791666669854	0.0523837666127268
1056	120.687500000097	53.9791666669854	0.0527323390416865
1057	120.729166666764	53.9791666669854	0.052767767180634
1058	120.770833333432	53.9791666669854	0.0526214006652796
1059	120.812500000099	53.9791666669854	0.0523962907523912
1060	120.895833333434	53.9791666669854	0.0525660996757833
1061	120.937500000102	53.9791666669854	0.0526150574446115
1062	120.979166666769	53.9791666669854	0.0522086793543092
1063	121.020833333437	53.9791666669854	0.0528260157831431
1064	121.062500000104	53.9791666669854	0.0523535323984894
1065	121.104166666772	53.9791666669854	0.0529600465624872
1066	121.145833333439	53.9791666669854	0.0524819351045125
1067	121.187500000107	53.9791666669854	0.0524954538733631
1068	121.270833333442	53.9791666669854	0.0526790360485836
1069	121.31250000011	53.9791666669854	0.0523973844060891
1070	121.354166666777	53.9791666669854	0.0523057377839229
1071	121.395833333445	53.9791666669854	0.0522736414816084
1072	121.437500000112	53.9791666669854	0.0523781270126584
1073	121.47916666678	53.9791666669854	0.0523828207288263
1074	121.520833333447	53.9791666669854	0.0527306369020582
1075	121.562500000115	53.9791666669854	0.0527071847033413
1076	121.604166666782	53.9791666669854	0.053025358829808
1077	121.64583333345	53.9791666669854	0.0529291298777404
1078	121.729166666785	53.9791666669854	0.0542363714298439
1079	121.770833333452	53.9791666669854	0.0537901007807903
1080	121.81250000012	53.9791666669854	0.0538128593135141
1081	121.854166666787	53.9791666669854	0.0543590663340856
1082	121.895833333455	53.9791666669854	0.0549391183236237
1083	121.97916666679	53.9791666669854	0.055837835383422
1084	122.020833333457	53.9791666669854	0.0543947660418265
1085	122.062500000125	53.9791666669854	0.0539144594393219
1086	122.14583333346	53.9791666669854	0.0547096412109527
1087	122.187500000128	53.9791666669854	0.0542560175871526
1088	122.229166666795	53.9791666669854	0.0538774625540546
1089	122.270833333463	53.9791666669854	0.0543984799403404
1090	122.31250000013	53.9791666669854	0.0542102489001614
1091	122.354166666798	53.9791666669854	0.0541714494860583
1092	122.395833333465	53.9791666669854	0.054114666508343
1093	122.437500000133	53.9791666669854	0.054095594979495
1094	122.4791666668	53.9791666669854	0.0538183764638096
1095	122.562500000135	53.9791666669854	0.0537343770283495
1096	122.604166666803	53.9791666669854	0.0541163778288212
1097	122.64583333347	53.9791666669854	0.0546051308488086
1098	122.687500000138	53.9791666669854	0.0544881007852582
1099	122.729166666805	53.9791666669854	0.0543561299690417
1100	122.81250000014	53.9791666669854	0.0545605251044965
1101	122.854166666808	53.9791666669854	0.0550329589978951
1102	122.895833333476	53.9791666669854	0.0545215983651818
1103	122.937500000143	53.9791666669854	0.0543946750301391
1104	122.979166666811	53.9791666669854	0.05389970405666
1105	123.020833333478	53.9791666669854	0.0537689023887353
1106	123.062500000146	53.9791666669854	0.0542485935091232
1107	123.104166666813	53.9791666669854	0.0539624826965532
1108	123.145833333481	53.9791666669854	0.0543328119135931
1109	123.229166666816	53.9791666669854	0.0541268638295629
1110	123.270833333483	53.9791666669854	0.0543393890431553
1111	123.312500000151	53.9791666669854	0.0553915215339222
1112	123.354166666818	53.9791666669854	0.0559917242107387
1113	123.395833333486	53.9791666669854	0.0541419110060906
1114	123.437500000153	53.9791666669854	0.0537311955343493
1115	123.479166666821	53.9791666669854	0.0536181223322211
1116	123.520833333488	53.9791666669854	0.0537617173264581
1117	123.562500000156	53.9791666669854	0.0528960843893929
1118	123.604166666823	53.9791666669854	0.0529271297134475
1119	123.687500000158	53.9791666669854	0.0539385418519895
1120	123.729166666826	53.9791666669854	0.0538474693973325
1121	123.770833333494	53.9791666669854	0.0537037667046087
1122	123.812500000161	53.9791666669854	0.0537396967267356
1123	123.854166666829	53.9791666669854	0.0544964907661032
1124	123.895833333496	53.9791666669854	0.0551073751637667
1125	123.937500000164	53.9791666669854	0.0549869865206464
1126	123.979166666831	53.9791666669854	0.0539755768377008
1127	124.020833333499	53.9791666669854	0.0536538133775602
1128	124.062500000166	53.9791666669854	0.0533772594473898
1129	124.104166666834	53.9791666669854	0.0536916181490137
1130	124.145833333501	53.9791666669854	0.0535636051713241
1131	124.187500000169	53.9791666669854	0.0535160449581464
1132	124.229166666836	53.9791666669854	0.0532193753653999
1133	124.270833333504	53.9791666669854	0.0528272558760567
1134	124.312500000171	53.9791666669854	0.0527646713353857
1135	124.354166666839	53.9791666669854	0.0528837483322996
1136	124.395833333506	53.9791666669854	0.0525810808272762
1137	124.437500000174	53.9791666669854	0.0526338573237258
1138	124.520833333509	53.9791666669854	0.052605100553322
1139	124.562500000177	53.9791666669854	0.0524960025300035
1140	124.604166666844	53.9791666669854	0.0525209682802889
1141	124.645833333512	53.9791666669854	0.0528934827634904
1142	124.687500000179	53.9791666669854	0.0528108103342979
1143	124.729166666847	53.9791666669854	0.0531103676509725
1144	124.770833333514	53.9791666669854	0.0533369804007865
1145	124.812500000182	53.9791666669854	0.0535335684680354
1146	124.854166666849	53.9791666669854	0.0536316034591376
1147	124.895833333517	53.9791666669854	0.0544470539476854
1148	124.937500000184	53.9791666669854	0.0547087386147083
1149	124.979166666852	53.9791666669854	0.0543421404623154
1150	125.020833333519	53.9791666669854	0.0541457108894674
1151	125.062500000187	53.9791666669854	0.054292836330445
1152	125.104166666854	53.9791666669854	0.0546013420400486
1153	125.187500000189	53.9791666669854	0.0560134099186951
1154	125.229166666857	53.9791666669854	0.0559164565387809
1155	125.312500000192	53.9791666669854	0.0562062863776928
1156	125.35416666686	53.9791666669854	0.0563008588843732
1157	125.395833333527	53.9791666669854	0.0562261866886012
1158	125.437500000195	53.9791666669854	0.0556180935714376
1159	125.479166666862	53.9791666669854	0.0550962484754104
1160	125.562500000197	53.9791666669854	0.0544012688264185
1161	125.604166666865	53.9791666669854	0.0551443752266243
1162	125.645833333532	53.9791666669854	0.0550822622067497
1163	125.6875000002	53.9791666669854	0.0558119384530732
1164	125.729166666867	53.9791666669854	0.0554823739151166
1165	125.770833333535	53.9791666669854	0.054510927267896
1166	125.812500000202	53.9791666669854	0.0547569909879186
1167	125.85416666687	53.9791666669854	0.0549966842961807
1168	125.895833333537	53.9791666669854	0.0561258659142054
1169	120.062500000084	53.9375000003178	0.0523684196875892
1170	120.104166666751	53.9375000003178	0.0525286131892884
1171	120.145833333419	53.9375000003178	0.0523720684857508
1172	120.187500000086	53.9375000003178	0.0524503686043273
1173	120.229166666754	53.9375000003178	0.0524978143806137
1174	120.270833333421	53.9375000003178	0.0523392365078619
1175	120.312500000089	53.9375000003178	0.0521166531160049
1176	120.354166666756	53.9375000003178	0.0525355972685086
1177	120.395833333424	53.9375000003178	0.0523095862859986
1178	120.437500000091	53.9375000003178	0.0522071194085862
1179	120.479166666759	53.9375000003178	0.0525551040882039
1180	120.520833333427	53.9375000003178	0.0525718881842742
1181	120.562500000094	53.9375000003178	0.0524877379090855
1182	120.645833333429	53.9375000003178	0.0526061732512249
1183	120.687500000097	53.9375000003178	0.0523669852929701
1184	120.729166666764	53.9375000003178	0.052510890177656
1185	120.770833333432	53.9375000003178	0.0526043742651341
1186	120.812500000099	53.9375000003178	0.0525185479035241
1187	120.854166666767	53.9375000003178	0.0527727772007033
1188	120.895833333434	53.9375000003178	0.0526221164541135
1189	120.937500000102	53.9375000003178	0.0526217546786779
1190	120.979166666769	53.9375000003178	0.0527348006299654
1191	121.020833333437	53.9375000003178	0.0527057241702746
1192	121.062500000104	53.9375000003178	0.0528422443123838
1193	121.104166666772	53.9375000003178	0.0523283054504838
1194	121.145833333439	53.9375000003178	0.0523558539426894
1195	121.187500000107	53.9375000003178	0.0525052283808583
1196	121.229166666774	53.9375000003178	0.052474027823031
1197	121.270833333442	53.9375000003178	0.0527499419333531
1198	121.31250000011	53.9375000003178	0.0525851921602283
1199	121.354166666777	53.9375000003178	0.0522299119109031
1200	121.395833333445	53.9375000003178	0.0523670800388055
1201	121.437500000112	53.9375000003178	0.0526094588645889
1202	121.520833333447	53.9375000003178	0.0529268179837026
1203	121.604166666782	53.9375000003178	0.0539977687235551
1204	121.64583333345	53.9375000003178	0.0529595150249991
1205	121.687500000117	53.9375000003178	0.0535761088690234
1206	121.729166666785	53.9375000003178	0.0540543135665632
1207	121.770833333452	53.9375000003178	0.0538732860420884
1208	121.81250000012	53.9375000003178	0.053941035158801
1209	121.854166666787	53.9375000003178	0.053589435808352
1210	121.895833333455	53.9375000003178	0.054317193188407
1211	121.937500000122	53.9375000003178	0.0561760710833947
1212	121.97916666679	53.9375000003178	0.056246326371577
1213	122.020833333457	53.9375000003178	0.055131084668251
1214	122.062500000125	53.9375000003178	0.0545565558434648
1215	122.104166666793	53.9375000003178	0.0544050305759961
1216	122.14583333346	53.9375000003178	0.0551419516559684
1217	122.187500000128	53.9375000003178	0.0539873839958951
1218	122.229166666795	53.9375000003178	0.0540382910452357
1219	122.270833333463	53.9375000003178	0.0543954580335776
1220	122.31250000013	53.9375000003178	0.0544810471255975
1221	122.354166666798	53.9375000003178	0.0541458752600034
1222	122.395833333465	53.9375000003178	0.0544448061357423
1223	122.437500000133	53.9375000003178	0.0542961485589526
1224	122.4791666668	53.9375000003178	0.0541760569165581
1225	122.520833333468	53.9375000003178	0.0539183544468724
1226	122.562500000135	53.9375000003178	0.0532344697225001
1227	122.604166666803	53.9375000003178	0.0532900834424178
1228	122.64583333347	53.9375000003178	0.0542896727565642
1229	122.687500000138	53.9375000003178	0.0544650069036071
1230	122.729166666805	53.9375000003178	0.0550304269454741
1231	122.770833333473	53.9375000003178	0.0550261065295089
1232	122.81250000014	53.9375000003178	0.0558221345513383
1233	122.895833333476	53.9375000003178	0.0534776582117261
1234	122.937500000143	53.9375000003178	0.053802115884105
1235	122.979166666811	53.9375000003178	0.0536533986437943
1236	123.020833333478	53.9375000003178	0.0537949032582618
1237	123.062500000146	53.9375000003178	0.0541556613013903
1238	123.104166666813	53.9375000003178	0.0540927493650477
1239	123.145833333481	53.9375000003178	0.0538396560300344
1240	123.187500000148	53.9375000003178	0.0541432020015292
1241	123.229166666816	53.9375000003178	0.0542748522481809
1242	123.312500000151	53.9375000003178	0.056495428345855
1243	123.354166666818	53.9375000003178	0.0556269235999841
1244	123.395833333486	53.9375000003178	0.0537588640058032
1245	123.437500000153	53.9375000003178	0.0537639035537589
1246	123.479166666821	53.9375000003178	0.0542246671329928
1247	123.520833333488	53.9375000003178	0.0536752777810074
1248	123.562500000156	53.9375000003178	0.0540462856428732
1249	123.604166666823	53.9375000003178	0.0535643207880471
1250	123.645833333491	53.9375000003178	0.0529803059153159
1251	123.687500000158	53.9375000003178	0.0532721063215455
1252	123.729166666826	53.9375000003178	0.0539382849412363
1253	123.770833333494	53.9375000003178	0.0546007068536126
1254	123.812500000161	53.9375000003178	0.0555906992294262
1255	123.854166666829	53.9375000003178	0.0540502870641449
1256	123.895833333496	53.9375000003178	0.0539277642966512
1257	123.937500000164	53.9375000003178	0.0536347552834671
1258	123.979166666831	53.9375000003178	0.0527566157305602
1259	124.020833333499	53.9375000003178	0.052809774446426
1260	124.062500000166	53.9375000003178	0.0532336014225201
1261	124.104166666834	53.9375000003178	0.0533386986848749
1262	124.145833333501	53.9375000003178	0.0526804803493234
1263	124.187500000169	53.9375000003178	0.0524353128237957
1264	124.229166666836	53.9375000003178	0.052990458458364
1265	124.270833333504	53.9375000003178	0.0525799850215375
1266	124.312500000171	53.9375000003178	0.0526007117129751
1267	124.354166666839	53.9375000003178	0.052527143652212
1268	124.395833333506	53.9375000003178	0.0526792501357374
1269	124.437500000174	53.9375000003178	0.0528102236756305
1270	124.479166666841	53.9375000003178	0.0527436274726888
1271	124.520833333509	53.9375000003178	0.0527685074461499
1272	124.562500000177	53.9375000003178	0.052893349741673
1273	124.604166666844	53.9375000003178	0.0526502720205889
1274	124.645833333512	53.9375000003178	0.0530972451669036
1275	124.687500000179	53.9375000003178	0.0530466521850089
1276	124.729166666847	53.9375000003178	0.0538166542791873
1277	124.770833333514	53.9375000003178	0.0537915464042044
1278	124.812500000182	53.9375000003178	0.0539702914928201
1279	124.854166666849	53.9375000003178	0.0535234416951654
1280	124.937500000184	53.9375000003178	0.054253342831649
1281	125.020833333519	53.9375000003178	0.0545632469230465
1282	125.062500000187	53.9375000003178	0.0548887308375626
1283	125.104166666854	53.9375000003178	0.0553592686131544
1284	125.145833333522	53.9375000003178	0.0560955337898721
1285	125.187500000189	53.9375000003178	0.056866767859634
1286	125.229166666857	53.9375000003178	0.0565366455116316
1287	125.270833333524	53.9375000003178	0.0562235654467732
1288	125.312500000192	53.9375000003178	0.0563310947733967
1289	125.35416666686	53.9375000003178	0.0557585658642909
1290	125.395833333527	53.9375000003178	0.0562619089145482
1291	125.437500000195	53.9375000003178	0.0555215002743402
1292	125.479166666862	53.9375000003178	0.0543598939607781
1293	125.52083333353	53.9375000003178	0.055048368503436
1294	125.562500000197	53.9375000003178	0.055580889667075
1295	125.604166666865	53.9375000003178	0.0556311875855796
1296	125.645833333532	53.9375000003178	0.0558426258952847
1297	125.6875000002	53.9375000003178	0.0563065511200764
1298	125.729166666867	53.9375000003178	0.056192826723875
1299	125.770833333535	53.9375000003178	0.0555144285181896
1300	125.812500000202	53.9375000003178	0.0558459638786024
1301	125.85416666687	53.9375000003178	0.0559537936759027
1302	125.895833333537	53.9375000003178	0.0563749165097218
1303	125.937500000205	53.9375000003178	0.0569994191840279
1304	125.979166666872	53.9375000003178	0.0573772918615111
1305	126.02083333354	53.9375000003178	0.0570064150319838
1306	120.062500000084	53.8958333336503	0.0525034716485842
1307	120.104166666751	53.8958333336503	0.0524706065660153
1308	120.145833333419	53.8958333336503	0.052240465128542
1309	120.187500000086	53.8958333336503	0.0522489269342239
1310	120.229166666754	53.8958333336503	0.0496872722983885
1311	120.270833333421	53.8958333336503	0.0496853130439519
1312	120.312500000089	53.8958333336503	0.0508782301909019
1313	120.354166666756	53.8958333336503	0.049238657853222
1314	120.395833333424	53.8958333336503	0.0523750937085199
1315	120.437500000091	53.8958333336503	0.0524471155942243
1316	120.479166666759	53.8958333336503	0.0524971526021617
1317	120.520833333427	53.8958333336503	0.0525269263954466
1318	120.562500000094	53.8958333336503	0.0526752171134433
1319	120.604166666762	53.8958333336503	0.0525004565022451
1320	120.687500000097	53.8958333336503	0.0525773140511143
1321	120.729166666764	53.8958333336503	0.052543328645269
1322	120.812500000099	53.8958333336503	0.052626839284891
1323	120.854166666767	53.8958333336503	0.0528916498443552
1324	120.895833333434	53.8958333336503	0.0526323943754754
1325	120.979166666769	53.8958333336503	0.0524391300016557
1326	121.020833333437	53.8958333336503	0.05264579890046
1327	121.104166666772	53.8958333336503	0.0525119926691984
1328	121.145833333439	53.8958333336503	0.0525312492951174
1329	121.187500000107	53.8958333336503	0.0528727307871235
1330	121.229166666774	53.8958333336503	0.0526598713194748
1331	121.270833333442	53.8958333336503	0.0525179629978297
1332	121.31250000011	53.8958333336503	0.0523426837504888
1333	121.354166666777	53.8958333336503	0.0526573220640657
1334	121.395833333445	53.8958333336503	0.0527915582682496
1335	121.437500000112	53.8958333336503	0.0528517712263201
1336	121.47916666678	53.8958333336503	0.0532118247398489
1337	121.520833333447	53.8958333336503	0.0529338678087883
1338	121.562500000115	53.8958333336503	0.0536433496131652
1339	121.604166666782	53.8958333336503	0.0540975903374017
1340	121.64583333345	53.8958333336503	0.0542175345138763
1341	121.687500000117	53.8958333336503	0.0544004617859633
1342	121.729166666785	53.8958333336503	0.0541043966125359
1343	121.770833333452	53.8958333336503	0.0545951417717623
1344	121.81250000012	53.8958333336503	0.0545462919675047
1345	121.854166666787	53.8958333336503	0.0545876631763563
1346	121.895833333455	53.8958333336503	0.0540287833872759
1347	121.937500000122	53.8958333336503	0.0546534028340685
1348	121.97916666679	53.8958333336503	0.0553652653399206
1349	122.020833333457	53.8958333336503	0.0558669175773195
1350	122.062500000125	53.8958333336503	0.055101229082703
1351	122.104166666793	53.8958333336503	0.0546710681511932
1352	122.14583333346	53.8958333336503	0.0546006328379806
1353	122.187500000128	53.8958333336503	0.0545071716020621
1354	122.229166666795	53.8958333336503	0.0549866920751741
1355	122.270833333463	53.8958333336503	0.0551941859433029
1356	122.31250000013	53.8958333336503	0.0544533266049379
1357	122.354166666798	53.8958333336503	0.0553354014201924
1358	122.395833333465	53.8958333336503	0.0553112685050242
1359	122.437500000133	53.8958333336503	0.0547716820371214
1360	122.4791666668	53.8958333336503	0.0539771361096266
1361	122.520833333468	53.8958333336503	0.0534010489523758
1362	122.562500000135	53.8958333336503	0.0535236590822243
1363	122.64583333347	53.8958333336503	0.0539792061274023
1364	122.729166666805	53.8958333336503	0.054248384390074
1365	122.770833333473	53.8958333336503	0.0563234310789618
1366	122.81250000014	53.8958333336503	0.0559134444781748
1367	122.937500000143	53.8958333336503	0.0541783289070975
1368	122.979166666811	53.8958333336503	0.0539157028197964
1369	123.020833333478	53.8958333336503	0.054351572595409
1370	123.062500000146	53.8958333336503	0.0543038424205061
1371	123.104166666813	53.8958333336503	0.0543042054276457
1372	123.145833333481	53.8958333336503	0.0543488952498432
1373	123.187500000148	53.8958333336503	0.0541254875247004
1374	123.229166666816	53.8958333336503	0.054359074199708
1375	123.270833333483	53.8958333336503	0.0540391751101566
1376	123.312500000151	53.8958333336503	0.0552717810948189
1377	123.354166666818	53.8958333336503	0.0570477814804727
1378	123.395833333486	53.8958333336503	0.0562223370942539
1379	123.437500000153	53.8958333336503	0.0542654303977217
1380	123.479166666821	53.8958333336503	0.0555613692415188
1381	123.520833333488	53.8958333336503	0.0555648508275303
1382	123.562500000156	53.8958333336503	0.0550215652941182
1383	123.604166666823	53.8958333336503	0.0539863560459344
1384	123.645833333491	53.8958333336503	0.0534430557013841
1385	123.687500000158	53.8958333336503	0.0537359418782867
1386	123.729166666826	53.8958333336503	0.054105199456834
1387	123.770833333494	53.8958333336503	0.0546824264948903
1388	123.812500000161	53.8958333336503	0.0559537873813082
1389	123.854166666829	53.8958333336503	0.0548623697539181
1390	123.895833333496	53.8958333336503	0.0541635408778164
1391	123.937500000164	53.8958333336503	0.0540291819709029
1392	123.979166666831	53.8958333336503	0.0535138061541301
1393	124.020833333499	53.8958333336503	0.0528501318333454
1394	124.062500000166	53.8958333336503	0.0525064039642918
1395	124.104166666834	53.8958333336503	0.0526578892642641
1396	124.145833333501	53.8958333336503	0.0526368776560292
1397	124.187500000169	53.8958333336503	0.0525285114256252
1398	124.229166666836	53.8958333336503	0.0526584148189916
1399	124.270833333504	53.8958333336503	0.0526570857820955
1400	124.312500000171	53.8958333336503	0.052566541963061
1401	124.354166666839	53.8958333336503	0.0526732339105277
1402	124.395833333506	53.8958333336503	0.0527205592656379
1403	124.437500000174	53.8958333336503	0.052665332278574
1404	124.479166666841	53.8958333336503	0.0526497258210924
1405	124.520833333509	53.8958333336503	0.0528479069434314
1406	124.604166666844	53.8958333336503	0.0533150716925079
1407	124.687500000179	53.8958333336503	0.053496713423232
1408	124.729166666847	53.8958333336503	0.0538195529631283
1409	124.770833333514	53.8958333336503	0.0538401695628082
1410	124.812500000182	53.8958333336503	0.0537401949483651
1411	124.854166666849	53.8958333336503	0.0537429937320587
1412	124.895833333517	53.8958333336503	0.0541261494234275
1413	124.937500000184	53.8958333336503	0.05460363482566
1414	124.979166666852	53.8958333336503	0.0551867050511436
1415	125.020833333519	53.8958333336503	0.0557983252754977
1416	125.062500000187	53.8958333336503	0.0558769593020918
1417	125.104166666854	53.8958333336503	0.056098012511632
1418	125.145833333522	53.8958333336503	0.0564288141320181
1419	125.187500000189	53.8958333336503	0.0557871195302251
1420	125.229166666857	53.8958333336503	0.0564859883489465
1421	125.270833333524	53.8958333336503	0.0568294191712445
1422	125.312500000192	53.8958333336503	0.0574250447252078
1423	125.35416666686	53.8958333336503	0.0574965709704278
1424	125.437500000195	53.8958333336503	0.057156977112319
1425	125.479166666862	53.8958333336503	0.0564041926922012
1426	125.52083333353	53.8958333336503	0.0563304069537277
1427	125.562500000197	53.8958333336503	0.0567868245328506
1428	125.604166666865	53.8958333336503	0.0572482776374656
1429	125.645833333532	53.8958333336503	0.0568326698017082
1430	125.6875000002	53.8958333336503	0.0570006081733162
1431	125.729166666867	53.8958333336503	0.0572461900650731
1432	125.770833333535	53.8958333336503	0.0567049962222045
1433	125.812500000202	53.8958333336503	0.0565588646319523
1434	125.85416666687	53.8958333336503	0.056621088963908
1435	125.895833333537	53.8958333336503	0.0570510182362374
1436	125.937500000205	53.8958333336503	0.0568254593035575
1437	125.979166666872	53.8958333336503	0.057439801823785
1438	126.02083333354	53.8958333336503	0.0583147041578246
1439	126.062500000207	53.8958333336503	0.0523514654711907
1440	126.104166666875	53.8958333336503	0.0578022403937151
1441	126.145833333543	53.8958333336503	0.0570237019023116
1442	120.020833333416	53.8541666669827	0.0521076915706955
1443	120.062500000084	53.8541666669827	0.0521378244758319
1444	120.104166666751	53.8541666669827	0.052318458926275
1445	120.187500000086	53.8541666669827	0.0514324050280065
1446	120.229166666754	53.8541666669827	0.0497627273374497
1447	120.270833333421	53.8541666669827	0.0522590018801092
1448	120.312500000089	53.8541666669827	0.0523172814784538
1449	120.354166666756	53.8541666669827	0.052510593865891
1450	120.395833333424	53.8541666669827	0.0524755569472523
1451	120.437500000091	53.8541666669827	0.0522515696579494
1452	120.479166666759	53.8541666669827	0.0523030111423338
1453	120.562500000094	53.8541666669827	0.0526022315087495
1454	120.645833333429	53.8541666669827	0.0526074405828571
1455	120.729166666764	53.8541666669827	0.052544819836966
1456	120.770833333432	53.8541666669827	0.0524327291442521
1457	120.812500000099	53.8541666669827	0.0524142119577381
1458	120.854166666767	53.8541666669827	0.0524558339388669
1459	120.895833333434	53.8541666669827	0.0524823177535699
1460	120.937500000102	53.8541666669827	0.0527762732509768
1461	120.979166666769	53.8541666669827	0.0524865902152372
1462	121.020833333437	53.8541666669827	0.0527326239236557
1463	121.062500000104	53.8541666669827	0.0524439284074207
1464	121.104166666772	53.8541666669827	0.0522596685585534
1465	121.145833333439	53.8541666669827	0.0526077509951195
1466	121.187500000107	53.8541666669827	0.052457784064713
1467	121.229166666774	53.8541666669827	0.0522328219090437
1468	121.270833333442	53.8541666669827	0.0523191623278882
1469	121.31250000011	53.8541666669827	0.0525195184779563
1470	121.354166666777	53.8541666669827	0.0525229842496389
1471	121.437500000112	53.8541666669827	0.0534008298871845
1472	121.47916666678	53.8541666669827	0.0529997274138872
1473	121.520833333447	53.8541666669827	0.0530551819390225
1474	121.562500000115	53.8541666669827	0.0532366684013017
1475	121.604166666782	53.8541666669827	0.0541245797175678
1476	121.64583333345	53.8541666669827	0.0546914881027243
1477	121.687500000117	53.8541666669827	0.0551352661471809
1478	121.729166666785	53.8541666669827	0.0547153115742844
1479	121.770833333452	53.8541666669827	0.0550681526557254
1480	121.81250000012	53.8541666669827	0.0554482680725337
1481	121.854166666787	53.8541666669827	0.0545702162589289
1482	121.895833333455	53.8541666669827	0.0543107109826458
1483	121.937500000122	53.8541666669827	0.0540695523954418
1484	121.97916666679	53.8541666669827	0.0543437491722732
1485	122.020833333457	53.8541666669827	0.0549468209917803
1486	122.062500000125	53.8541666669827	0.0560840134386397
1487	122.104166666793	53.8541666669827	0.0557122519457559
1488	122.14583333346	53.8541666669827	0.0550216290325855
1489	122.187500000128	53.8541666669827	0.0544735118911781
1490	122.229166666795	53.8541666669827	0.0541624211462664
1491	122.270833333463	53.8541666669827	0.0550852224788136
1492	122.31250000013	53.8541666669827	0.0547032194974867
1493	122.395833333465	53.8541666669827	0.0559562652918397
1494	122.437500000133	53.8541666669827	0.0561209502101939
1495	122.4791666668	53.8541666669827	0.0562408205438614
1496	122.520833333468	53.8541666669827	0.0552909289395614
1497	122.604166666803	53.8541666669827	0.0539122025774255
1498	122.687500000138	53.8541666669827	0.0552142528115809
1499	122.729166666805	53.8541666669827	0.0558839561143925
1500	122.81250000014	53.8541666669827	0.0562862434921786
1501	122.854166666808	53.8541666669827	0.0550222802820298
1502	122.895833333476	53.8541666669827	0.0549508036199282
1503	122.937500000143	53.8541666669827	0.0543577847539271
1504	122.979166666811	53.8541666669827	0.0541267659333094
1505	123.020833333478	53.8541666669827	0.0547417294374766
1506	123.062500000146	53.8541666669827	0.0551449033107281
1507	123.104166666813	53.8541666669827	0.0553296126390647
1508	123.145833333481	53.8541666669827	0.0558224348518314
1509	123.187500000148	53.8541666669827	0.0558060098676727
1510	123.229166666816	53.8541666669827	0.0544622814291603
1511	123.270833333483	53.8541666669827	0.0549724772046747
1512	123.312500000151	53.8541666669827	0.0553797509704401
1513	123.354166666818	53.8541666669827	0.0565414360377062
1514	123.395833333486	53.8541666669827	0.0575596168533815
1515	123.437500000153	53.8541666669827	0.0564427687374235
1516	123.479166666821	53.8541666669827	0.0563867634140916
1517	123.520833333488	53.8541666669827	0.0549356743299377
1518	123.604166666823	53.8541666669827	0.0537494678794956
1519	123.645833333491	53.8541666669827	0.0538576847329216
1520	123.687500000158	53.8541666669827	0.0539872276743151
1521	123.729166666826	53.8541666669827	0.0543407492137526
1522	123.770833333494	53.8541666669827	0.0542217444848007
1523	123.812500000161	53.8541666669827	0.0558338192136059
1524	123.854166666829	53.8541666669827	0.05518715286473
1525	123.937500000164	53.8541666669827	0.0537140421475266
1526	123.979166666831	53.8541666669827	0.0531783433899239
1527	124.020833333499	53.8541666669827	0.0529988123544646
1528	124.062500000166	53.8541666669827	0.052892146216925
1529	124.104166666834	53.8541666669827	0.0528090719218101
1530	124.145833333501	53.8541666669827	0.0528750390979911
1531	124.187500000169	53.8541666669827	0.0526970950447355
1532	124.229166666836	53.8541666669827	0.0528775541944087
1533	124.270833333504	53.8541666669827	0.0528564591627127
1534	124.312500000171	53.8541666669827	0.0529256756138712
1535	124.354166666839	53.8541666669827	0.0528072883550125
1536	124.395833333506	53.8541666669827	0.0530315418839706
1537	124.437500000174	53.8541666669827	0.0529341859099101
1538	124.520833333509	53.8541666669827	0.0536927643476493
1539	124.562500000177	53.8541666669827	0.0537244610007149
1540	124.604166666844	53.8541666669827	0.0537227623752575
1541	124.645833333512	53.8541666669827	0.053990919302178
1542	124.687500000179	53.8541666669827	0.0540623532811194
1543	124.729166666847	53.8541666669827	0.0540173160612342
1544	124.812500000182	53.8541666669827	0.053911954610711
1545	124.895833333517	53.8541666669827	0.055329926451666
1546	124.979166666852	53.8541666669827	0.0554048992877844
1547	125.020833333519	53.8541666669827	0.0552305483928365
1548	125.062500000187	53.8541666669827	0.0549545955264283
1549	125.104166666854	53.8541666669827	0.0557681322066564
1550	125.145833333522	53.8541666669827	0.0559463032753353
1551	125.187500000189	53.8541666669827	0.0564834007818346
1552	125.229166666857	53.8541666669827	0.0556721535985127
1553	125.270833333524	53.8541666669827	0.0554843912843583
1554	125.312500000192	53.8541666669827	0.0564616767404077
1555	125.35416666686	53.8541666669827	0.0572795033434286
1556	125.395833333527	53.8541666669827	0.0572998675124671
1557	125.479166666862	53.8541666669827	0.0588163349147227
1558	125.52083333353	53.8541666669827	0.0586996167970178
1559	125.562500000197	53.8541666669827	0.0583610335704278
1560	125.604166666865	53.8541666669827	0.0583831223440229
1561	125.645833333532	53.8541666669827	0.0578948003963251
1562	125.6875000002	53.8541666669827	0.0578097815571264
1563	125.770833333535	53.8541666669827	0.0570523926329505
1564	125.812500000202	53.8541666669827	0.0568886950172458
1565	125.85416666687	53.8541666669827	0.0569625495667334
1566	125.895833333537	53.8541666669827	0.0573486255874296
1567	125.937500000205	53.8541666669827	0.0570357405999376
1568	125.979166666872	53.8541666669827	0.056954104620684
1569	126.02083333354	53.8541666669827	0.0576767064247791
1570	126.062500000207	53.8541666669827	0.0586586165185499
1571	126.104166666875	53.8541666669827	0.0528325532261786
1572	126.145833333543	53.8541666669827	0.0579661058517302
1573	126.18750000021	53.8541666669827	0.0574716721302983
1574	126.229166666878	53.8541666669827	0.051328102346303
1575	126.270833333545	53.8541666669827	0.0579350362248605
1576	120.020833333416	53.8125000003152	0.0522268838878581
1577	120.062500000084	53.8125000003152	0.0521378140956012
1578	120.104166666751	53.8125000003152	0.0523028985544933
1579	120.187500000086	53.8125000003152	0.0522529015114426
1580	120.270833333421	53.8125000003152	0.05257026943799
1581	120.312500000089	53.8125000003152	0.0522011503808505
1582	120.354166666756	53.8125000003152	0.0525480735491225
1583	120.395833333424	53.8125000003152	0.0522462465740195
1584	120.437500000091	53.8125000003152	0.0522515290002022
1585	120.479166666759	53.8125000003152	0.0524682756985499
1586	120.520833333427	53.8125000003152	0.0524805156021325
1587	120.562500000094	53.8125000003152	0.0525675494720751
1588	120.604166666762	53.8125000003152	0.0526522894677
1589	120.645833333429	53.8125000003152	0.0525313506734366
1590	120.687500000097	53.8125000003152	0.0523916913427094
1591	120.729166666764	53.8125000003152	0.0524235246630263
1592	120.770833333432	53.8125000003152	0.052396320577677
1593	120.812500000099	53.8125000003152	0.0525390635892686
1594	120.854166666767	53.8125000003152	0.0523676338151878
1595	120.895833333434	53.8125000003152	0.0524321441597823
1596	120.937500000102	53.8125000003152	0.052776107484271
1597	120.979166666769	53.8125000003152	0.0526586177524996
1598	121.020833333437	53.8125000003152	0.0525949336640043
1599	121.062500000104	53.8125000003152	0.0526683653604901
1600	121.104166666772	53.8125000003152	0.0525659642336715
1601	121.187500000107	53.8125000003152	0.0523617498084347
1602	121.229166666774	53.8125000003152	0.0525616921410996
1603	121.354166666777	53.8125000003152	0.0527358672071194
1604	121.395833333445	53.8125000003152	0.0529192075429061
1605	121.437500000112	53.8125000003152	0.053695041328654
1606	121.47916666678	53.8125000003152	0.0540379243856872
1607	121.520833333447	53.8125000003152	0.0536111456332186
1608	121.562500000115	53.8125000003152	0.0532295642368745
1609	121.604166666782	53.8125000003152	0.0532615155706896
1610	121.64583333345	53.8125000003152	0.0541866768262226
1611	121.687500000117	53.8125000003152	0.0544185164818223
1612	121.729166666785	53.8125000003152	0.0556484997497507
1613	121.770833333452	53.8125000003152	0.0554408995426155
1614	121.81250000012	53.8125000003152	0.0553349759626517
1615	121.854166666787	53.8125000003152	0.054289291411419
1616	121.895833333455	53.8125000003152	0.0548401877627552
1617	121.937500000122	53.8125000003152	0.0540221462551629
1618	122.020833333457	53.8125000003152	0.0554273051806043
1619	122.062500000125	53.8125000003152	0.0549661544229811
1620	122.104166666793	53.8125000003152	0.0555527143709037
1621	122.187500000128	53.8125000003152	0.0551629717187799
1622	122.229166666795	53.8125000003152	0.0543521995807218
1623	122.270833333463	53.8125000003152	0.0543486482118426
1624	122.31250000013	53.8125000003152	0.0553299915970715
1625	122.354166666798	53.8125000003152	0.0552785611023263
1626	122.395833333465	53.8125000003152	0.0563791083062771
1627	122.437500000133	53.8125000003152	0.0557258520868718
1628	122.4791666668	53.8125000003152	0.0543437808081044
1629	122.520833333468	53.8125000003152	0.0535483308173262
1630	122.562500000135	53.8125000003152	0.0541649104749373
1631	122.604166666803	53.8125000003152	0.0544552843552065
1632	122.64583333347	53.8125000003152	0.0544259094612888
1633	122.687500000138	53.8125000003152	0.0546835928192799
1634	122.729166666805	53.8125000003152	0.0554151541035342
1635	122.770833333473	53.8125000003152	0.0562132028994438
1636	122.81250000014	53.8125000003152	0.0557365484361295
1637	122.895833333476	53.8125000003152	0.0549255699625927
1638	122.937500000143	53.8125000003152	0.0544853230466787
1639	122.979166666811	53.8125000003152	0.0545561057329256
1640	123.020833333478	53.8125000003152	0.0543392152127816
1641	123.062500000146	53.8125000003152	0.0545979363468774
1642	123.104166666813	53.8125000003152	0.054324561987088
1643	123.145833333481	53.8125000003152	0.0548214229586624
1644	123.187500000148	53.8125000003152	0.0558135832610548
1645	123.229166666816	53.8125000003152	0.0560975201588767
1646	123.270833333483	53.8125000003152	0.0561346839335614
1647	123.312500000151	53.8125000003152	0.0557619418655774
1648	123.354166666818	53.8125000003152	0.0566101762984828
1649	123.395833333486	53.8125000003152	0.0574589499843766
1650	123.437500000153	53.8125000003152	0.0563189540104722
1651	123.479166666821	53.8125000003152	0.0554119177070296
1652	123.520833333488	53.8125000003152	0.054503010548669
1653	123.562500000156	53.8125000003152	0.0542064997181919
1654	123.604166666823	53.8125000003152	0.0542785309995791
1655	123.645833333491	53.8125000003152	0.0542951358746175
1656	123.687500000158	53.8125000003152	0.0537948361967121
1657	123.729166666826	53.8125000003152	0.0543499819437012
1658	123.770833333494	53.8125000003152	0.0543470938746806
1659	123.812500000161	53.8125000003152	0.0563876906757087
1660	123.854166666829	53.8125000003152	0.0559367874423703
1661	123.895833333496	53.8125000003152	0.054418469216818
1662	123.937500000164	53.8125000003152	0.0538575843313598
1663	123.979166666831	53.8125000003152	0.0537292001043844
1664	124.020833333499	53.8125000003152	0.0536434780283283
1665	124.062500000166	53.8125000003152	0.0539709593545391
1666	124.104166666834	53.8125000003152	0.0540944314768147
1667	124.145833333501	53.8125000003152	0.0531794637084173
1668	124.187500000169	53.8125000003152	0.0528269614915326
1669	124.229166666836	53.8125000003152	0.0528809506486911
1670	124.270833333504	53.8125000003152	0.052756326684662
1671	124.312500000171	53.8125000003152	0.0528718091565481
1672	124.354166666839	53.8125000003152	0.0528817037842977
1673	124.395833333506	53.8125000003152	0.0526256411882412
1674	124.437500000174	53.8125000003152	0.0536041848099553
1675	124.479166666841	53.8125000003152	0.0537421662560365
1676	124.520833333509	53.8125000003152	0.0542452502248984
1677	124.562500000177	53.8125000003152	0.0535283829038738
1678	124.604166666844	53.8125000003152	0.0540492198607417
1679	124.645833333512	53.8125000003152	0.0538005000708295
1680	124.687500000179	53.8125000003152	0.0538473741110878
1681	124.729166666847	53.8125000003152	0.0531332091981696
1682	124.770833333514	53.8125000003152	0.0533983389959552
1683	124.812500000182	53.8125000003152	0.0537933279984471
1684	124.895833333517	53.8125000003152	0.0546928814292397
1685	124.937500000184	53.8125000003152	0.0539790403573469
1686	124.979166666852	53.8125000003152	0.0552621947243211
1687	125.020833333519	53.8125000003152	0.0551876767346359
1688	125.104166666854	53.8125000003152	0.0549524334949837
1689	125.145833333522	53.8125000003152	0.0557353789920163
1690	125.187500000189	53.8125000003152	0.0560452605152995
1691	125.229166666857	53.8125000003152	0.0558625141293171
1692	125.270833333524	53.8125000003152	0.0564620131219552
1693	125.312500000192	53.8125000003152	0.0576064545663148
1694	125.35416666686	53.8125000003152	0.0569634526927896
1695	125.395833333527	53.8125000003152	0.0573623463184418
1696	125.437500000195	53.8125000003152	0.057701150163928
1697	125.479166666862	53.8125000003152	0.0525852381235124
1698	125.52083333353	53.8125000003152	0.0576079216427734
1699	125.562500000197	53.8125000003152	0.0516451692286732
1700	125.604166666865	53.8125000003152	0.0570932074135483
1701	125.645833333532	53.8125000003152	0.0573042413892459
1702	125.6875000002	53.8125000003152	0.0582475365285827
1703	125.729166666867	53.8125000003152	0.0526550857881308
1704	125.770833333535	53.8125000003152	0.0590354664327666
1705	125.812500000202	53.8125000003152	0.0588943336792738
1706	125.85416666687	53.8125000003152	0.0592284350281631
1707	125.895833333537	53.8125000003152	0.0580720079623235
1708	125.937500000205	53.8125000003152	0.0574067193586306
1709	125.979166666872	53.8125000003152	0.0574648926564948
1710	126.02083333354	53.8125000003152	0.0582569956440672
1711	126.062500000207	53.8125000003152	0.0586632570229598
1712	126.104166666875	53.8125000003152	0.0585904254162614
1713	126.145833333543	53.8125000003152	0.0531023798409281
1714	126.18750000021	53.8125000003152	0.0586404611361118
1715	126.229166666878	53.8125000003152	0.0581089893288687
1716	126.270833333545	53.8125000003152	0.0521546799178873
1717	126.312500000213	53.8125000003152	0.0585212283498952
1718	126.35416666688	53.8125000003152	0.0532716045376585
1719	126.395833333548	53.8125000003152	0.0531722438641368
1720	126.437500000215	53.8125000003152	0.053571797823151
1721	126.479166666883	53.8125000003152	0.0584952837294803
1722	126.52083333355	53.8125000003152	0.0592205970640731
1723	120.020833333416	53.7708333336476	0.0521771015960263
1724	120.062500000084	53.7708333336476	0.0521614826274918
1725	120.145833333419	53.7708333336476	0.0519877632726465
1726	120.187500000086	53.7708333336476	0.0522968345221544
1727	120.229166666754	53.7708333336476	0.0525969339983039
1728	120.270833333421	53.7708333336476	0.052525428824814
1729	120.312500000089	53.7708333336476	0.0520646210733098
1730	120.354166666756	53.7708333336476	0.0525396874424101
1731	120.395833333424	53.7708333336476	0.0523765581373583
1732	120.479166666759	53.7708333336476	0.0525994665463434
1733	120.520833333427	53.7708333336476	0.0524801811033608
1734	120.562500000094	53.7708333336476	0.0526128954052673
1735	120.604166666762	53.7708333336476	0.0523677314096753
1736	120.645833333429	53.7708333336476	0.052298451664447
1737	120.687500000097	53.7708333336476	0.0524338997161395
1738	120.729166666764	53.7708333336476	0.0524264383867646
1739	120.770833333432	53.7708333336476	0.052594413393252
1740	120.812500000099	53.7708333336476	0.0525951876329617
1741	120.854166666767	53.7708333336476	0.0523496354046232
1742	120.895833333434	53.7708333336476	0.0529917556006236
1743	120.937500000102	53.7708333336476	0.0530752014506258
1744	120.979166666769	53.7708333336476	0.0526363972337448
1745	121.020833333437	53.7708333336476	0.0525965537759012
1746	121.104166666772	53.7708333336476	0.0526264120791119
1747	121.145833333439	53.7708333336476	0.0527046116198776
1748	121.187500000107	53.7708333336476	0.0528982059914754
1749	121.229166666774	53.7708333336476	0.0532406078619117
1750	121.270833333442	53.7708333336476	0.0527961478665506
1751	121.31250000011	53.7708333336476	0.0535138615789139
1752	121.354166666777	53.7708333336476	0.0540280154073595
1753	121.395833333445	53.7708333336476	0.0537823545136585
1754	121.437500000112	53.7708333336476	0.0539731084738365
1755	121.520833333447	53.7708333336476	0.0544848277269982
1756	121.562500000115	53.7708333336476	0.0544484815360967
1757	121.604166666782	53.7708333336476	0.0544053340738365
1758	121.64583333345	53.7708333336476	0.0545262103057244
1759	121.687500000117	53.7708333336476	0.0548027637200421
1760	121.729166666785	53.7708333336476	0.0558938817908344
1761	121.770833333452	53.7708333336476	0.0560759464480963
1762	121.81250000012	53.7708333336476	0.0554395354944267
1763	121.854166666787	53.7708333336476	0.0550500768426799
1764	121.895833333455	53.7708333336476	0.0545245682767534
1765	121.937500000122	53.7708333336476	0.0544735883372836
1766	121.97916666679	53.7708333336476	0.0549904498382724
1767	122.020833333457	53.7708333336476	0.055715074147193
1768	122.062500000125	53.7708333336476	0.056096475344776
1769	122.104166666793	53.7708333336476	0.0559462660728767
1770	122.14583333346	53.7708333336476	0.0566120125539072
1771	122.187500000128	53.7708333336476	0.0545405000494897
1772	122.229166666795	53.7708333336476	0.0541028216326115
1773	122.270833333463	53.7708333336476	0.0543473331253158
1774	122.31250000013	53.7708333336476	0.0543582052834279
1775	122.354166666798	53.7708333336476	0.0554833375348867
1776	122.395833333465	53.7708333336476	0.0560988494049579
1777	122.437500000133	53.7708333336476	0.0551765819863983
1778	122.4791666668	53.7708333336476	0.0544076981148782
1779	122.520833333468	53.7708333336476	0.0544241075957363
1780	122.562500000135	53.7708333336476	0.0547567963543874
1781	122.604166666803	53.7708333336476	0.0542391812856774
1782	122.64583333347	53.7708333336476	0.0554568465492873
1783	122.687500000138	53.7708333336476	0.0558707498551901
1784	122.729166666805	53.7708333336476	0.0562259328840728
1785	122.770833333473	53.7708333336476	0.0567627338410421
1786	122.81250000014	53.7708333336476	0.0561814479183257
1787	122.854166666808	53.7708333336476	0.0557940748995947
1788	122.937500000143	53.7708333336476	0.0541642924377386
1789	122.979166666811	53.7708333336476	0.0543991362745798
1790	123.020833333478	53.7708333336476	0.0543483532745619
1791	123.062500000146	53.7708333336476	0.0545825673704212
1792	123.104166666813	53.7708333336476	0.0545239676238739
1793	123.145833333481	53.7708333336476	0.0546610590995737
1794	123.187500000148	53.7708333336476	0.0551166816862666
1795	123.229166666816	53.7708333336476	0.0559890566508955
1796	123.312500000151	53.7708333336476	0.0562713704439496
1797	123.354166666818	53.7708333336476	0.0564660173133572
1798	123.395833333486	53.7708333336476	0.057384949036234
1799	123.437500000153	53.7708333336476	0.0565015401492757
1800	123.479166666821	53.7708333336476	0.0553370562954998
1801	123.520833333488	53.7708333336476	0.0543875660739591
1802	123.562500000156	53.7708333336476	0.0543962353977383
1803	123.604166666823	53.7708333336476	0.0554110936972901
1804	123.645833333491	53.7708333336476	0.0546194184212105
1805	123.687500000158	53.7708333336476	0.054252712505289
1806	123.729166666826	53.7708333336476	0.0551872238318228
1807	123.770833333494	53.7708333336476	0.05528919985812
1808	123.812500000161	53.7708333336476	0.0565453401742042
1809	123.854166666829	53.7708333336476	0.0551060596704831
1810	123.895833333496	53.7708333336476	0.0539980520834333
1811	123.937500000164	53.7708333336476	0.0544392477721893
1812	123.979166666831	53.7708333336476	0.0541613269219506
1813	124.062500000166	53.7708333336476	0.0541710761902597
1814	124.104166666834	53.7708333336476	0.0534618274286864
1815	124.145833333501	53.7708333336476	0.0528564396252302
1816	124.229166666836	53.7708333336476	0.0527658807272306
1817	124.270833333504	53.7708333336476	0.0529013793952512
1818	124.312500000171	53.7708333336476	0.052813127086063
1819	124.354166666839	53.7708333336476	0.0528796544335927
1820	124.395833333506	53.7708333336476	0.0534548638122066
1821	124.479166666841	53.7708333336476	0.0540148819854551
1822	124.520833333509	53.7708333336476	0.0538964774963805
1823	124.562500000177	53.7708333336476	0.0536159924042712
1824	124.604166666844	53.7708333336476	0.05380244306258
1825	124.645833333512	53.7708333336476	0.0537546725132974
1826	124.687500000179	53.7708333336476	0.0534360618462689
1827	124.729166666847	53.7708333336476	0.0538127628077728
1828	124.770833333514	53.7708333336476	0.0537199946629344
1829	124.812500000182	53.7708333336476	0.0545465700341598
1830	124.854166666849	53.7708333336476	0.0543944272289189
1831	124.895833333517	53.7708333336476	0.053631062424661
1832	124.937500000184	53.7708333336476	0.0543878409351741
1833	124.979166666852	53.7708333336476	0.0548811338956998
1834	125.020833333519	53.7708333336476	0.0544935903077457
1835	125.062500000187	53.7708333336476	0.0540382295719833
1836	125.104166666854	53.7708333336476	0.0539064157025595
1837	125.145833333522	53.7708333336476	0.0544699861582069
1838	125.187500000189	53.7708333336476	0.0552882766099893
1839	125.229166666857	53.7708333336476	0.0558445332722394
1840	125.395833333527	53.7708333336476	0.0574319002335059
1841	125.437500000195	53.7708333336476	0.0576809886778934
1842	125.479166666862	53.7708333336476	0.0581060245863237
1843	125.52083333353	53.7708333336476	0.0566833751924872
1844	125.562500000197	53.7708333336476	0.0565081010259945
1845	125.604166666865	53.7708333336476	0.0570029233473931
1846	125.645833333532	53.7708333336476	0.0575376878457974
1847	125.6875000002	53.7708333336476	0.057770159948154
1848	125.729166666867	53.7708333336476	0.0580663438001054
1849	125.770833333535	53.7708333336476	0.0584030104545278
1850	125.812500000202	53.7708333336476	0.0530329831327547
1851	125.85416666687	53.7708333336476	0.0541622852000162
1852	125.895833333537	53.7708333336476	0.0598516654045696
1853	125.937500000205	53.7708333336476	0.0594661964656618
1854	125.979166666872	53.7708333336476	0.058155116936616
1855	126.02083333354	53.7708333336476	0.0585180271060122
1856	126.062500000207	53.7708333336476	0.0589120818623466
1857	126.104166666875	53.7708333336476	0.0584328352424603
1858	126.145833333543	53.7708333336476	0.0590505875285576
1859	126.18750000021	53.7708333336476	0.0601946711456608
1860	126.229166666878	53.7708333336476	0.05361990561553
1861	126.270833333545	53.7708333336476	0.0599905131785849
1862	126.312500000213	53.7708333336476	0.0536338243382743
1863	126.395833333548	53.7708333336476	0.0536858679451735
1864	126.437500000215	53.7708333336476	0.0534589388915339
1865	126.479166666883	53.7708333336476	0.0593255384524379
1866	126.52083333355	53.7708333336476	0.0589418928188426
1867	126.562500000218	53.7708333336476	0.0591588253347492
1868	119.979166666749	53.7291666669801	0.0526352376811068
1869	120.020833333416	53.7291666669801	0.052106043638027
1870	120.062500000084	53.7291666669801	0.0521586720267403
1871	120.104166666751	53.7291666669801	0.0523411120803564
1872	120.145833333419	53.7291666669801	0.0524015015004995
1873	120.187500000086	53.7291666669801	0.0523366081307286
1874	120.229166666754	53.7291666669801	0.0522156014422071
1875	120.270833333421	53.7291666669801	0.0522936812155236
1876	120.312500000089	53.7291666669801	0.0521798667019413
1877	120.354166666756	53.7291666669801	0.0523688223529433
1878	120.395833333424	53.7291666669801	0.0523067198801464
1879	120.437500000091	53.7291666669801	0.0523747023940139
1880	120.479166666759	53.7291666669801	0.0527192924719197
1881	120.520833333427	53.7291666669801	0.0525727675988854
1882	120.562500000094	53.7291666669801	0.0522347875072554
1883	120.604166666762	53.7291666669801	0.0523801388488852
1884	120.645833333429	53.7291666669801	0.0525078181662909
1885	120.687500000097	53.7291666669801	0.0524857123388019
1886	120.729166666764	53.7291666669801	0.0525535077118533
1887	120.770833333432	53.7291666669801	0.0524870011686683
1888	120.812500000099	53.7291666669801	0.0527169327322245
1889	120.854166666767	53.7291666669801	0.052773366673561
1890	120.937500000102	53.7291666669801	0.0526256772281636
1891	120.979166666769	53.7291666669801	0.0526787144187114
1892	121.020833333437	53.7291666669801	0.0535780767694876
1893	121.104166666772	53.7291666669801	0.0533762589991815
1894	121.145833333439	53.7291666669801	0.0533245777106332
1895	121.187500000107	53.7291666669801	0.0535779366281005
1896	121.270833333442	53.7291666669801	0.053949944403741
1897	121.31250000011	53.7291666669801	0.0539726825642835
1898	121.354166666777	53.7291666669801	0.0539238387284314
1899	121.395833333445	53.7291666669801	0.0542597827726064
1900	121.437500000112	53.7291666669801	0.0556803448121508
1901	121.47916666678	53.7291666669801	0.0553258493657533
1902	121.520833333447	53.7291666669801	0.0551886903301308
1903	121.562500000115	53.7291666669801	0.0540544815862281
1904	121.604166666782	53.7291666669801	0.0543190724285066
1905	121.64583333345	53.7291666669801	0.0548203552798726
1906	121.687500000117	53.7291666669801	0.0557434333890246
1907	121.729166666785	53.7291666669801	0.0562394245678646
1908	121.770833333452	53.7291666669801	0.0555456012110031
1909	121.81250000012	53.7291666669801	0.0546580310604426
1910	121.854166666787	53.7291666669801	0.0540973118209052
1911	121.895833333455	53.7291666669801	0.0536548599108468
1912	121.937500000122	53.7291666669801	0.0535835035833862
1913	121.97916666679	53.7291666669801	0.0542406878297684
1914	122.020833333457	53.7291666669801	0.0549533089257272
1915	122.062500000125	53.7291666669801	0.0563319268035982
1916	122.104166666793	53.7291666669801	0.0563253351491022
1917	122.14583333346	53.7291666669801	0.057268656399674
1918	122.229166666795	53.7291666669801	0.0549717882369306
1919	122.270833333463	53.7291666669801	0.0542121993837312
1920	122.31250000013	53.7291666669801	0.0543496556762789
1921	122.354166666798	53.7291666669801	0.054737264508802
1922	122.395833333465	53.7291666669801	0.0559187158120877
1923	122.437500000133	53.7291666669801	0.0552020166684008
1924	122.4791666668	53.7291666669801	0.0552796792014429
1925	122.520833333468	53.7291666669801	0.0550471419030087
1926	122.562500000135	53.7291666669801	0.055637352618507
1927	122.64583333347	53.7291666669801	0.0545570176963744
1928	122.687500000138	53.7291666669801	0.0549710294956982
1929	122.729166666805	53.7291666669801	0.0560481183242612
1930	122.770833333473	53.7291666669801	0.0570181231295564
1931	122.81250000014	53.7291666669801	0.0569418316315763
1932	122.854166666808	53.7291666669801	0.0559767349530482
1933	122.895833333476	53.7291666669801	0.0551434286438065
1934	122.979166666811	53.7291666669801	0.0552454215446206
1935	123.020833333478	53.7291666669801	0.054334286176415
1936	123.062500000146	53.7291666669801	0.0546424069528566
1937	123.104166666813	53.7291666669801	0.0547312152340206
1938	123.145833333481	53.7291666669801	0.0555349329898453
1939	123.187500000148	53.7291666669801	0.0561469321898399
1940	123.229166666816	53.7291666669801	0.0567430906316112
1941	123.270833333483	53.7291666669801	0.0572585046774567
1942	123.312500000151	53.7291666669801	0.0571463413991523
1943	123.354166666818	53.7291666669801	0.0571430483525202
1944	123.395833333486	53.7291666669801	0.0577585519829768
1945	123.437500000153	53.7291666669801	0.056753599699784
1946	123.479166666821	53.7291666669801	0.0551699808524703
1947	123.520833333488	53.7291666669801	0.0548371010206199
1948	123.562500000156	53.7291666669801	0.0552123762120387
1949	123.604166666823	53.7291666669801	0.0559321527652971
1950	123.645833333491	53.7291666669801	0.0549041281941622
1951	123.687500000158	53.7291666669801	0.0545575643139193
1952	123.729166666826	53.7291666669801	0.0551917491527432
1953	123.770833333494	53.7291666669801	0.0560550109728496
1954	123.812500000161	53.7291666669801	0.05717221287343
1955	123.854166666829	53.7291666669801	0.0567972866500272
1956	123.937500000164	53.7291666669801	0.0552816187714979
1957	123.979166666831	53.7291666669801	0.0557634524134802
1958	124.020833333499	53.7291666669801	0.0542139884473578
1959	124.062500000166	53.7291666669801	0.0536251239028135
1960	124.145833333501	53.7291666669801	0.0526043470130099
1961	124.187500000169	53.7291666669801	0.0529897194743004
1962	124.229166666836	53.7291666669801	0.052850236303479
1963	124.270833333504	53.7291666669801	0.0528493559374599
1964	124.312500000171	53.7291666669801	0.0528933447533822
1965	124.354166666839	53.7291666669801	0.0535313285292775
1966	124.437500000174	53.7291666669801	0.0541704597747576
1967	124.479166666841	53.7291666669801	0.0535248253571958
1968	124.520833333509	53.7291666669801	0.0537270560235963
1969	124.562500000177	53.7291666669801	0.0539391140079867
1970	124.604166666844	53.7291666669801	0.0538347523270147
1971	124.645833333512	53.7291666669801	0.0537437829670597
1972	124.687500000179	53.7291666669801	0.0539291558538976
1973	124.729166666847	53.7291666669801	0.0541130235804778
1974	124.770833333514	53.7291666669801	0.054542817493719
1975	124.812500000182	53.7291666669801	0.055396907275193
1976	124.854166666849	53.7291666669801	0.0539270542164327
1977	124.895833333517	53.7291666669801	0.0539638908627763
1978	124.937500000184	53.7291666669801	0.0545837144638447
1979	125.020833333519	53.7291666669801	0.054149123057001
1980	125.062500000187	53.7291666669801	0.0540811961371006
1981	125.104166666854	53.7291666669801	0.0549095549812815
1982	125.187500000189	53.7291666669801	0.0555427627544944
1983	125.229166666857	53.7291666669801	0.0561788041959843
1984	125.270833333524	53.7291666669801	0.0567847489295197
1985	125.312500000192	53.7291666669801	0.0567114094278742
1986	125.35416666686	53.7291666669801	0.0568601805544677
1987	125.395833333527	53.7291666669801	0.057236091982694
1988	125.437500000195	53.7291666669801	0.0575685729604733
1989	125.479166666862	53.7291666669801	0.0578272926346739
1990	125.52083333353	53.7291666669801	0.0571451858592436
1991	125.562500000197	53.7291666669801	0.0567868284146708
1992	125.645833333532	53.7291666669801	0.0575916968217736
1993	125.6875000002	53.7291666669801	0.0579107637367568
1994	125.729166666867	53.7291666669801	0.0587282942713963
1995	125.770833333535	53.7291666669801	0.0592937628339055
1996	125.812500000202	53.7291666669801	0.059719690420247
1997	125.85416666687	53.7291666669801	0.0545274445587602
1998	125.895833333537	53.7291666669801	0.0598391645167356
1999	125.937500000205	53.7291666669801	0.0600555291387728
[truncated: 58,001 more rows]
