# Supplementary material for: Genomic insights into local adaptation and future climate-induced vulnerability of a keystone forest tree in East Asia
Source: Nat Commun. 2022 Nov 1;13:6541. doi: 10.1038/s41467-022-34206-8 (PMC9626627; doi:10.1038/s41467-022-34206-8)
Supplement: Supplementary file 8 — Source Data [file 41467_2022_34206_MOESM8_ESM.zip › Source data/supplementary_figures/local&forward&reverse/future_ACCESS-CM2_370_2080_forwardOffsetGF_19bio.csv]

x1	y1	local	forwardOffset	predDist	bearing	x2	y2
123.479166666667	54.6458333333333	0.0476585328532253	0.00606580687179477	393743.56461619	-58.8980167484821	118.020833333333	56.3541666666667
123.520833333333	54.6458333333333	0.0477033238902592	0.00675347120710037	351706.208292011	-52.6802281998789	118.979166666667	56.4791666666667
123.5625	54.6458333333333	0.0474811952377905	0.00684380922568545	353848.628989335	-52.9101364538052	118.979166666667	56.4791666666667
123.604166666667	54.6458333333333	0.0477384679265301	0.00726926068848617	355997.516710428	-53.1370666481529	118.979166666667	56.4791666666667
123.645833333333	54.6458333333333	0.047609404980727	0.0076009299964979	388925.69302568	-56.9943707418475	118.354166666667	56.4375
123.6875	54.6458333333333	0.0459759800746765	0.00780532510340268	391183.761744432	-57.1748277230378	118.354166666667	56.4375
123.729166666667	54.6458333333333	0.0465028372253319	0.00991312414023184	393446.393985691	-57.3530142294168	118.354166666667	56.4375
123.770833333333	54.6458333333333	0.0464237850665852	0.0100640130875841	408451.096000384	-61.3552192611099	117.979166666667	56.2708333333333
123.8125	54.6458333333333	0.0468714068804957	0.0109060489340412	408451.096000384	-61.3552192611099	118.020833333333	56.2708333333333
123.854166666667	54.6458333333333	0.0462684339297444	0.00882254140098841	400260.88913364	-57.8742927559333	118.354166666667	56.4375
123.895833333333	54.6458333333333	0.0461439746715533	0.00768272930416772	402541.00081559	-58.043736341163	118.354166666667	56.4375
123.9375	54.6458333333333	0.0458544177128166	0.00817835017647012	404825.296627263	-58.2110760923948	118.354166666667	56.4375
123.979166666667	54.6458333333333	0.0459880012363471	0.00784890956201473	407113.705321975	-58.3763436587759	118.354166666667	56.4375
124.020833333333	54.6458333333333	0.0476430864403579	0.00757394842089864	409406.157114528	-58.5395701497149	118.354166666667	56.4375
124.0625	54.6458333333333	0.0473428316297227	0.00723276613333859	424493.144031683	-61.6244642832506	118.020833333333	56.3125
124.104166666667	54.6458333333333	0.0470130694025738	0.00730518697896171	426861.353409249	-61.7619096760398	118.020833333333	56.3125
124.145833333333	54.6458333333333	0.0474498112101889	0.00706481145882161	429232.596796725	-61.8976481331856	118.020833333333	56.3125
124.1875	54.6458333333333	0.0473816926618325	0.00714592511510837	386699.612598481	-56.0253381250765	118.979166666667	56.4791666666667
123.395833333333	54.6041666666667	0.0477945296905576	0.00651563485342632	348195.438662557	-51.3715588372121	118.979166666667	56.4791666666667
123.4375	54.6041666666667	0.0474932285491795	0.00630729714276078	385085.039958482	-54.2852987938636	118.354166666667	56.5208333333333
123.479166666667	54.6041666666667	0.0480006293795314	0.0068441225851059	352416.47528845	-51.8500590550321	118.979166666667	56.4791666666667
123.520833333333	54.6041666666667	0.0458245655305218	0.00799337733244963	384763.178307539	-55.8641598152096	118.354166666667	56.4375
123.5625	54.6041666666667	0.0463684579655735	0.00888681153189838	386994.375823695	-56.0537258539752	118.354166666667	56.4375
123.604166666667	54.6041666666667	0.0460856528239036	0.00867160652345164	389230.516918881	-56.2409194425602	118.354166666667	56.4375
123.645833333333	54.6041666666667	0.0459619524928779	0.00771403422208534	391471.516079856	-56.4257761158082	118.354166666667	56.4375
123.6875	54.6041666666667	0.0462014268650539	0.00767218980470699	393717.289552013	-56.6083308318853	118.354166666667	56.4375
123.729166666667	54.6041666666667	0.0461790233523288	0.0076207073166916	395967.755299813	-56.7886179795642	118.354166666667	56.4375
123.770833333333	54.6041666666667	0.0475286473062422	0.0074809521410384	398222.832968073	-56.9666713856006	118.354166666667	56.4375
123.8125	54.6041666666667	0.0462078795830141	0.00777088811759756	400482.443844071	-57.1425243221864	118.354166666667	56.4375
123.854166666667	54.6041666666667	0.0479436590859643	0.00720577260280137	371736.84418508	-53.8576621775677	118.979166666667	56.4791666666667
123.895833333333	54.6041666666667	0.0477681583602173	0.00727288906714922	417316.011002605	-60.5005853563501	118.020833333333	56.3125
123.9375	54.6041666666667	0.046544932929895	0.00773710263769575	407287.712456134	-57.6572048769211	118.354166666667	56.4375
123.979166666667	54.6041666666667	0.0458753193854688	0.00838458773195666	409564.70060584	-57.8245778304354	118.354166666667	56.4375
124.020833333333	54.6041666666667	0.0460194971522256	0.00825995504474076	411845.851768579	-57.9899086216053	118.354166666667	56.4375
124.0625	54.6041666666667	0.0457917788722363	0.00909722889700564	414131.096336724	-58.1532273544213	118.354166666667	56.4375
124.104166666667	54.6041666666667	0.046109348756058	0.00954423849342518	416420.366102553	-58.3145636315589	118.354166666667	56.4375
124.145833333333	54.6041666666667	0.0455180521752934	0.00826352367581518	418713.594226665	-58.4739465620054	118.354166666667	56.4375
124.1875	54.6041666666667	0.045575124566358	0.0079940343086943	421010.715207104	-58.6314047686623	118.354166666667	56.4375
123.0625	54.5625	0.0475966599140265	0.00624184034043902	334647.815067534	-48.7265821373094	118.979166666667	56.4791666666667
123.104166666667	54.5625	0.0475756562292617	0.00596771329026449	336677.731615154	-48.9950396511858	118.979166666667	56.4791666666667
123.145833333333	54.5625	0.0475917848184747	0.00625644948217988	338715.881428014	-49.2600671646945	118.979166666667	56.4791666666667
123.1875	54.5625	0.0477267803181171	0.00581899242183091	374876.687141333	-52.4761596241612	118.354166666667	56.5208333333333
123.229166666667	54.5625	0.0477699792517299	0.00612593208677233	342816.289968249	-49.7800238066993	118.979166666667	56.4791666666667
123.270833333333	54.5625	0.0472874396025591	0.00665094045890808	344878.260596653	-50.0350474706308	118.979166666667	56.4791666666667
123.3125	54.5625	0.0454662284814395	0.0074386652732559	376371.891059636	-54.3025800378895	118.354166666667	56.4375
123.354166666667	54.5625	0.0472788625195927	0.00685906772856459	378563.616272674	-54.506491251341	118.354166666667	56.4375
123.395833333333	54.5625	0.0458843469683971	0.00786592489924603	380760.876228063	-54.7078545041294	118.354166666667	56.4375
123.4375	54.5625	0.0461908900273198	0.00836291346421141	382963.574875175	-54.9067073880855	118.354166666667	56.4375
123.479166666667	54.5625	0.0454620411006941	0.00759683368488441	385171.618120948	-55.1030869206376	118.354166666667	56.4375
123.520833333333	54.5625	0.046969996538003	0.00710253246950996	387384.913787333	-55.2970295501092	118.354166666667	56.4375
123.5625	54.5625	0.0459106768362204	0.00742130644504868	389603.371569556	-55.4885711612394	118.354166666667	56.4375
123.604166666667	54.5625	0.0457373348627985	0.00751902757728722	391826.902995215	-55.6777470809092	118.354166666667	56.4375
123.645833333333	54.5625	0.0474743516973039	0.00741801071066921	394055.421384208	-55.86459208405	118.354166666667	56.4375
123.6875	54.5625	0.0473171525085617	0.00720115376742856	396288.841809436	-56.0491403997113	118.354166666667	56.4375
123.729166666667	54.5625	0.0456408614032618	0.00732039186941144	398527.081058336	-56.2314257172749	118.354166666667	56.4375
123.770833333333	54.5625	0.0475933308232234	0.00710187555403914	400770.05759521	-56.4114811927943	118.354166666667	56.4375
123.8125	54.5625	0.047661580641049	0.00673619595230003	372333.456603483	-53.0716113240725	118.979166666667	56.4791666666667
123.854166666667	54.5625	0.0472666530913938	0.00737910171605154	405269.90455374	-56.7650326140523	118.354166666667	56.4375
123.895833333333	54.5625	0.0460572687101059	0.0078717649752813	407526.619960081	-56.9385922637453	118.354166666667	56.4375
123.9375	54.5625	0.048163012924804	0.00714130173110174	409787.762553805	-57.1100494926128	118.354166666667	56.4375
123.979166666667	54.5625	0.047899511001071	0.00720383525331983	412053.258645413	-57.2794348884628	118.354166666667	56.4375
124.020833333333	54.5625	0.0459934011348005	0.00799045298352769	414323.036012318	-57.4467785456036	118.354166666667	56.4375
124.0625	54.5625	0.0467592404669976	0.0108282764763697	427077.120983721	-61.1027673153335	118.020833333333	56.2708333333333
124.104166666667	54.5625	0.0463407322533555	0.0117994231300413	494796.504776359	-56.2220834858076	117.354166666667	56.8541666666667
124.145833333333	54.5625	0.0465946432546762	0.0107469904358451	431802.943034748	-61.3803833444679	118.020833333333	56.2708333333333
124.1875	54.5625	0.0468405053724363	0.0113927290227055	434170.514243431	-61.5166430980129	118.020833333333	56.2708333333333
124.229166666667	54.5625	0.0462392358051714	0.00997264536522752	438914.721455082	-61.7841928070003	117.979166666667	56.2708333333333
122.895833333333	54.5208333333333	0.047296122053787	0.0059322249295652	329757.79528336	-47.0227135217864	118.979166666667	56.4791666666667
122.9375	54.5208333333333	0.0475161372840247	0.00581669900527602	365095.020441089	-50.5605952944686	118.354166666667	56.5208333333333
122.979166666667	54.5208333333333	0.0472401430697158	0.0067044609985458	361886.976212227	-51.9922983484165	118.354166666667	56.4375
123.020833333333	54.5208333333333	0.0457066773869427	0.00723004668071651	364514.714431009	-51.3887667413233	118.395833333333	56.4791666666667
123.0625	54.5208333333333	0.0470229189048794	0.00692259476476286	366151.914545748	-52.4442343745391	118.354166666667	56.4375
123.104166666667	54.5208333333333	0.0474452393222365	0.00598296416351465	373484.885841802	-51.4770561045793	118.354166666667	56.5208333333333
123.145833333333	54.5208333333333	0.0475737785629838	0.00575627469610013	375599.03113803	-51.6992737301581	118.354166666667	56.5208333333333
123.1875	54.5208333333333	0.0475151473885377	0.00552950855700375	377719.622993944	-51.9188079132506	118.354166666667	56.5208333333333
123.229166666667	54.5208333333333	0.0461193718590245	0.00831994038378681	374757.770652171	-53.3147415477833	118.354166666667	56.4375
123.270833333333	54.5208333333333	0.0462469125853636	0.00854682318371845	336889.856362908	-49.0257296241546	119.145833333333	56.4375
123.3125	54.5208333333333	0.0465217852625935	0.00927205244878691	338931.0282888	-49.2907048825846	119.145833333333	56.4375
123.354166666667	54.5208333333333	0.0458669851640078	0.0071431333100698	381275.242239246	-53.9396729083954	118.354166666667	56.4375
123.395833333333	54.5208333333333	0.0454172522188123	0.00751357324857466	383459.200386619	-54.142863200819	118.354166666667	56.4375
123.4375	54.5208333333333	0.0455344309747327	0.00748524184962476	385917.458016164	-53.5564489148061	118.395833333333	56.4791666666667
123.479166666667	54.5208333333333	0.0476312901951034	0.00719714484825188	388090.760853482	-53.7589479602155	118.395833333333	56.4791666666667
123.520833333333	54.5208333333333	0.0472551007980794	0.00691382488765246	390044.118495463	-54.7375866760012	118.354166666667	56.4375
123.5625	54.5208333333333	0.0471135685094803	0.00711329097418196	392249.794980931	-54.9309972840688	118.354166666667	56.4375
123.604166666667	54.5208333333333	0.0470961717474056	0.00714246113256981	394460.672604846	-55.1220505862067	118.354166666667	56.4375
123.645833333333	54.5208333333333	0.0476919657874691	0.00665630294919427	366626.373855742	-51.617774863908	118.979166666667	56.4791666666667
123.6875	54.5208333333333	0.0478563895341301	0.00649550761921658	368744.687943366	-51.8439594744363	118.979166666667	56.4791666666667
123.729166666667	54.5208333333333	0.0477151646959786	0.00628029640254618	370869.541909203	-52.0673602939846	118.979166666667	56.4791666666667
123.770833333333	54.5208333333333	0.04744950698668	0.00628276811749045	417088.141971573	-58.3688489634887	118.020833333333	56.3541666666667
123.8125	54.5208333333333	0.047608797073532	0.00580053721814866	419387.387548221	-58.5280526476861	118.020833333333	56.3541666666667
123.854166666667	54.5208333333333	0.0473998851937774	0.00639600099970695	421690.52351637	-58.6853318181778	118.020833333333	56.3541666666667
123.895833333333	54.5208333333333	0.0476271782195023	0.00642732184261157	423997.485657864	-58.8407146579071	118.020833333333	56.3541666666667
123.9375	54.5208333333333	0.0478211852550238	0.00580079823348688	426308.21103456	-58.9942288770779	118.020833333333	56.3541666666667
123.979166666667	54.5208333333333	0.0476825199151592	0.0068162997784195	383749.854503402	-53.3514654438335	118.979166666667	56.4791666666667
124.020833333333	54.5208333333333	0.045869014550869	0.00784363516807535	416837.040384082	-56.9101603539959	118.354166666667	56.4375
124.0625	54.5208333333333	0.0457909163872848	0.00783012431483548	419099.704729558	-57.0774164077997	118.354166666667	56.4375
124.104166666667	54.5208333333333	0.047323411445318	0.00738541614810893	421366.624470545	-57.242690311138	118.354166666667	56.4375
124.145833333333	54.5208333333333	0.0477416302414147	0.00699356179394539	447716.489490937	-60.973738426445	117.8125	56.3125
124.1875	54.5208333333333	0.0475761303475207	0.00732494852200438	425912.954995826	-57.5674039432059	118.354166666667	56.4375
124.229166666667	54.5208333333333	0.0464749417520957	0.00752341105705266	428192.231538566	-57.7268987009389	118.354166666667	56.4375
124.270833333333	54.5208333333333	0.0462888052877767	0.00763986330107281	430475.49493623	-57.8845213785092	118.354166666667	56.4375
124.3125	54.5208333333333	0.0476065224266893	0.00748270320601654	432762.681269841	-58.0402984087019	118.354166666667	56.4375
122.8125	54.4791666666667	0.0456031734956214	0.00717589731277252	357047.075568646	-49.6287083613382	118.395833333333	56.4791666666667
122.854166666667	54.4791666666667	0.0456050337290312	0.00774470179276753	344311.263539577	-41.8002673396429	119.104166666667	56.7291666666667
122.895833333333	54.4791666666667	0.0456621756299825	0.0071689529951079	361177.312280118	-50.1157456388175	118.395833333333	56.4791666666667
122.9375	54.4791666666667	0.0478158015698613	0.00570325832830584	334898.676331312	-46.723581096883	118.979166666667	56.4791666666667
122.979166666667	54.4791666666667	0.0475698711685961	0.00566408448947651	348400.219311113	-43.5283502394609	119.0625	56.6875
123.020833333333	54.4791666666667	0.0473183224766716	0.0062806777829834	438556.650217282	-52.1295133853299	117.354166666667	56.7708333333333
123.0625	54.4791666666667	0.0469679032502419	0.0069442769374786	369524.055598238	-51.0546559721572	118.395833333333	56.4791666666667
123.104166666667	54.4791666666667	0.0475176645626116	0.00564529344047137	376391.093287675	-50.9253114821691	118.354166666667	56.5208333333333
123.145833333333	54.4791666666667	0.0474565320290859	0.00568665646657519	382245.581612856	-52.3798077249403	118.229166666667	56.4791666666667
123.1875	54.4791666666667	0.0471836543727069	0.00565640707089915	380597.785993947	-51.3698431777747	118.354166666667	56.5208333333333
123.229166666667	54.4791666666667	0.0472065903346697	0.00649295546764573	348878.009229312	-48.6178309139271	118.979166666667	56.4791666666667
123.270833333333	54.4791666666667	0.0460606633778857	0.00771982111990027	380109.38788663	-52.1655996544262	118.395833333333	56.4791666666667
123.3125	54.4791666666667	0.0458761110872648	0.00790237365584147	382245.581612856	-52.3798077249403	118.395833333333	56.4791666666667
123.354166666667	54.4791666666667	0.0460676932469008	0.00842731518047779	384387.902045626	-52.591440883897	118.395833333333	56.4791666666667
123.395833333333	54.4791666666667	0.0458610084841317	0.00813594743090336	386194.313251518	-53.5858297399595	118.354166666667	56.4375
123.4375	54.4791666666667	0.0469437145060924	0.00686767557939621	388370.647312155	-53.788251813076	118.354166666667	56.4375
123.479166666667	54.4791666666667	0.0473750237283454	0.00626671764666519	361177.312280118	-50.1157456388175	118.979166666667	56.4791666666667
123.520833333333	54.4791666666667	0.04794826725053	0.00624272696204582	363253.400530763	-50.3548084783765	118.979166666667	56.4791666666667
123.5625	54.4791666666667	0.0478186709246464	0.00624550980898829	365336.634971305	-50.5909546647013	118.979166666667	56.4791666666667
123.604166666667	54.4791666666667	0.0471929649399067	0.00691547134355973	397131.080831077	-54.5737848464336	118.354166666667	56.4375
123.645833333333	54.4791666666667	0.0473449076082405	0.00703527604150461	399334.506396481	-54.7642990134414	118.354166666667	56.4375
123.6875	54.4791666666667	0.0471457821024848	0.00697021670689787	371628.004216798	-51.2822893837046	118.979166666667	56.4791666666667
123.729166666667	54.4791666666667	0.047584400227191	0.00656016546108861	373738.623802526	-51.5071627169641	118.979166666667	56.4791666666667
123.770833333333	54.4791666666667	0.0475668135426436	0.00650518833954423	426653.989514969	-59.0209343838699	117.854166666667	56.3125
123.8125	54.4791666666667	0.0473976722247738	0.00582982854718713	421827.371446526	-57.9915115147959	118.020833333333	56.3541666666667
123.854166666667	54.4791666666667	0.0475513561183347	0.00580691781183685	424119.600863761	-58.1508043863749	118.020833333333	56.3541666666667
123.895833333333	54.4791666666667	0.0473749520244293	0.00570032581611369	426415.768980666	-58.3081989475502	118.020833333333	56.3541666666667
123.9375	54.4791666666667	0.047359836120531	0.00638598047674493	428715.811693062	-58.4637225148435	118.020833333333	56.3541666666667
123.979166666667	54.4791666666667	0.047422163468616	0.00687358856404661	386536.246551989	-52.8005347493907	118.979166666667	56.4791666666667
124.020833333333	54.4791666666667	0.0476015422674927	0.00724737924346198	419387.201657304	-56.3800303691451	118.354166666667	56.4375
124.0625	54.4791666666667	0.0476470219572273	0.00691692327041166	390850.607111408	-53.2112447204655	118.979166666667	56.4791666666667
124.104166666667	54.4791666666667	0.0472975704059833	0.00736049924207976	423894.133127197	-56.7162384997901	118.354166666667	56.4375
124.145833333333	54.4791666666667	0.047699607360233	0.00743660754438652	426154.080684763	-56.8814003105408	118.354166666667	56.4375
124.1875	54.4791666666667	0.0478334969539881	0.00726087269600839	428418.257248891	-57.0446371107034	118.354166666667	56.4375
124.229166666667	54.4791666666667	0.0462709862421157	0.00803197936226166	430686.595314625	-57.2059757421454	118.354166666667	56.4375
124.270833333333	54.4791666666667	0.0466146129879189	0.0101164793971408	443375.697284927	-60.7295157311394	118.020833333333	56.2708333333333
124.3125	54.4791666666667	0.0458279638113862	0.011621914705555	445733.269994895	-60.8651643454849	118.020833333333	56.2708333333333
124.354166666667	54.4791666666667	0.0465716489190588	0.0104436921461353	448093.937410309	-60.9992043510427	118.020833333333	56.2708333333333
124.395833333333	54.4791666666667	0.045954068202337	0.00962706809888644	439800.256992026	-57.8328709951377	118.354166666667	56.4375
122.8125	54.4375	0.0456690761569065	0.00712350210868124	360068.647475941	-49.0670102570119	118.395833333333	56.4791666666667
122.854166666667	54.4375	0.048142115993645	0.00579678502479994	334214.18820172	-45.5784558205941	118.979166666667	56.4791666666667
122.895833333333	54.4375	0.0473697252364153	0.00553393580344494	369006.089376824	-49.2169560748519	118.354166666667	56.5208333333333
122.9375	54.4375	0.047416074485085	0.00582262620724774	349938.308237552	-42.7192024563609	119.0625	56.6875
122.979166666667	54.4375	0.0484190781057259	0.00558107138214459	373114.980945251	-49.6913077648002	118.354166666667	56.5208333333333
123.020833333333	54.4375	0.0473143098193718	0.00559953841216622	375180.218649026	-49.9242963305811	118.354166666667	56.5208333333333
123.0625	54.4375	0.0469848790247601	0.00552379614626467	377252.492578202	-50.1545418140256	118.354166666667	56.5208333333333
123.104166666667	54.4375	0.0471018077304869	0.00545175327633608	379331.68667804	-50.382080066151	118.354166666667	56.5208333333333
123.145833333333	54.4375	0.0469879751243457	0.00611476340355503	347956.314631278	-47.5254735008022	118.979166666667	56.4791666666667
123.1875	54.4375	0.0469938841054154	0.00617428886469326	349954.645467155	-47.7902787929565	118.979166666667	56.4791666666667
123.229166666667	54.4375	0.0470275089526212	0.00652523736675342	380372.185610615	-52.1954503850322	118.354166666667	56.4375
123.270833333333	54.4375	0.0459396818733343	0.00802859537402071	382511.410658068	-52.4095886997355	118.354166666667	56.4375
123.3125	54.4375	0.0466475921880702	0.00976046551886325	353976.196673674	-48.3103068710345	119.020833333333	56.4791666666667
123.354166666667	54.4375	0.0473337698201484	0.0070878380401576	387223.00508533	-52.0469691353398	118.395833333333	56.4791666666667
123.395833333333	54.4375	0.0454685211865576	0.00741212115869526	389357.886962082	-52.2575481042761	118.395833333333	56.4791666666667
123.4375	54.4375	0.0454995802825617	0.00749378495299388	391498.815188534	-52.4656402163271	118.395833333333	56.4791666666667
123.479166666667	54.4375	0.0473988181276365	0.00658979009519484	364168.790994275	-49.5563916925196	118.979166666667	56.4791666666667
123.520833333333	54.4375	0.0471489904692782	0.00628261912970286	366230.026180109	-49.7966751285311	118.979166666667	56.4791666666667
123.5625	54.4375	0.0470771117282264	0.00573198086169802	402628.432229436	-52.7161845224834	118.354166666667	56.5208333333333
123.604166666667	54.4375	0.0469744996850668	0.00617013967240669	370374.198478639	-50.2686216929641	118.979166666667	56.4791666666667
123.645833333333	54.4375	0.0479055597185877	0.00601939301084702	372456.892650689	-50.5003612853765	118.979166666667	56.4791666666667
123.6875	54.4375	0.0475018172948824	0.00621066315621264	374546.500686332	-50.7293286946588	118.979166666667	56.4791666666667
123.729166666667	54.4375	0.0474031804064328	0.00599408693622189	419753.869715779	-57.1329438850352	118.020833333333	56.3541666666667
123.770833333333	54.4375	0.0476702968459296	0.00606787354304242	422026.820113638	-57.2980469061636	118.020833333333	56.3541666666667
123.8125	54.4375	0.0475380944112992	0.00598738643870776	424303.95464538	-57.4611958588082	118.020833333333	56.3541666666667
123.854166666667	54.4375	0.0471985388009754	0.00580496748216241	387715.417908857	-51.2658641826401	118.9375	56.5208333333333
123.895833333333	54.4375	0.0471070315028366	0.00577894498347017	419709.393936208	-56.4081502011928	118.229166666667	56.3958333333333
123.9375	54.4375	0.0471347295828118	0.00605299600645264	431159.791438868	-57.9391939092749	118.020833333333	56.3541666666667
123.979166666667	54.4375	0.0473665879817376	0.00636874061701953	433452.997373763	-58.0948000063485	118.020833333333	56.3541666666667
124.020833333333	54.4375	0.0474719171031019	0.00667214642861658	391498.815188534	-52.4656402163271	118.979166666667	56.4791666666667
124.0625	54.4375	0.0470800671141905	0.0061509429945289	438050.921561987	-58.4005792655924	118.020833333333	56.3541666666667
124.104166666667	54.4375	0.0477956614120883	0.00721307441683957	426457.03698643	-56.1960790838039	118.354166666667	56.4375
124.145833333333	54.4375	0.0473787539296575	0.00702382995379512	452289.994300058	-59.9478744109564	117.8125	56.3125
124.1875	54.4375	0.0480192269529824	0.00681212783263388	426999.676031915	-59.0475871603658	118.270833333333	56.2708333333333
124.229166666667	54.4375	0.0473238933393978	0.00700153516019655	433216.183968515	-56.69110217296	118.354166666667	56.4375
124.270833333333	54.4375	0.0462288112493481	0.00791766142300488	435477.727363478	-56.8523347085422	118.354166666667	56.4375
124.3125	54.4375	0.046118301469428	0.0082039734257015	437743.40700965	-57.0117226321104	118.354166666667	56.4375
124.354166666667	54.4375	0.0466226912138858	0.00996504154681211	452715.091035802	-60.618457359038	117.979166666667	56.2708333333333
124.395833333333	54.4375	0.04583368371453	0.00886463620658033	442286.917456177	-57.3250650505848	118.354166666667	56.4375
124.4375	54.4375	0.0458087753581069	0.00882555815102621	444564.622453913	-57.4790687987451	118.354166666667	56.4375
124.479166666667	54.4375	0.045462015925179	0.00777755936878029	446846.21204795	-57.6313264513702	118.354166666667	56.4375
122.270833333333	54.3958333333333	0.0469931243079111	0.00618109178937812	311709.252856274	-40.5865584938306	118.979166666667	56.4791666666667
122.3125	54.3958333333333	0.0459867894215098	0.00800447147953541	338289.489871431	-46.1828948282888	118.354166666667	56.4375
122.354166666667	54.3958333333333	0.0460960546006215	0.00716166709626826	340246.860913815	-46.4643506071626	118.354166666667	56.4375
122.395833333333	54.3958333333333	0.0471006735209313	0.0057527400854178	348241.733008057	-45.5709909266558	118.354166666667	56.5208333333333
122.4375	54.3958333333333	0.0472008293542937	0.0057943861685964	318848.585494874	-41.9288048560453	118.979166666667	56.4791666666667
122.479166666667	54.3958333333333	0.0459713343227736	0.00787617418398356	347165.771413557	-46.4269151427968	118.395833333333	56.4791666666667
122.520833333333	54.3958333333333	0.0466791369559324	0.00665687152593738	419423.292262667	-48.8280928789668	117.354166666667	56.7708333333333
122.854166666667	54.3958333333333	0.0472643918262471	0.00553631249545121	370023.522569647	-48.4343023403681	118.354166666667	56.5208333333333
122.895833333333	54.3958333333333	0.0472742997570215	0.00540367084242146	372052.191813857	-48.6767281911636	118.354166666667	56.5208333333333
122.9375	54.3958333333333	0.0477908206307957	0.0057116293502464	372025.583976228	-44.9645068779972	118.645833333333	56.6875
122.979166666667	54.3958333333333	0.0474575056558634	0.00575735969161712	373942.401450235	-45.2237800107484	118.645833333333	56.6875
123.020833333333	54.3958333333333	0.0482980839878904	0.00579043602029496	424915.551262204	-50.1542347132611	117.6875	56.7291666666667
123.0625	54.3958333333333	0.0482841927333101	0.00577495703422907	377801.640942355	-45.733880836564	118.645833333333	56.6875
123.104166666667	54.3958333333333	0.0472436902349251	0.00561519341456987	382305.871370134	-49.8472620422845	118.354166666667	56.5208333333333
123.145833333333	54.3958333333333	0.0469970608703797	0.0057110825606063	351104.851789295	-46.9677718186452	118.979166666667	56.4791666666667
123.1875	54.3958333333333	0.0466044592942467	0.00669528489710804	452789.203104636	-51.9096668219787	117.354166666667	56.7708333333333
123.229166666667	54.3958333333333	0.0469947404532926	0.00710132965429026	383232.658795489	-51.6482203948184	118.354166666667	56.4375
123.270833333333	54.3958333333333	0.0454147959692898	0.00745209681822701	385868.642786322	-51.0790064012656	118.395833333333	56.4791666666667
123.3125	54.3958333333333	0.0468320047485753	0.00666879861660287	459202.069441551	-52.4326381420533	117.354166666667	56.7708333333333
123.354166666667	54.3958333333333	0.0472372123264542	0.00639389153271347	361100.7867309	-48.26454323435	118.979166666667	56.4791666666667
123.395833333333	54.3958333333333	0.0471896234718979	0.00581398573072706	363124.261601834	-48.5147217219091	118.979166666667	56.4791666666667
123.4375	54.3958333333333	0.0469786646489916	0.00624619603195964	365155.51798379	-48.7619321876754	118.979166666667	56.4791666666667
123.479166666667	54.3958333333333	0.0473630469358206	0.00625388555425616	367194.426015454	-49.0062127741582	118.979166666667	56.4791666666667
123.520833333333	54.3958333333333	0.0473174918839945	0.00592639341325765	369240.858215973	-49.2476012697241	118.979166666667	56.4791666666667
123.5625	54.3958333333333	0.0474902342496369	0.00603876241255878	405454.75433968	-52.1953966053781	118.354166666667	56.5208333333333
123.604166666667	54.3958333333333	0.0475144402892683	0.00564770328607911	406724.715384742	-54.6316238857683	118.229166666667	56.3958333333333
123.645833333333	54.3958333333333	0.0477450334082353	0.00599466415995942	375424.059904484	-49.9547866292622	118.979166666667	56.4791666666667
123.6875	54.3958333333333	0.0473877171058019	0.00612600580634759	377499.360208639	-50.1849773136674	118.979166666667	56.4791666666667
123.729166666667	54.3958333333333	0.047424752205756	0.00594454244381804	414053.33520388	-52.9782979421105	118.354166666667	56.5208333333333
123.770833333333	54.3958333333333	0.0472788014902342	0.00574163672615916	429035.108286504	-56.3911093093323	117.979166666667	56.3958333333333
123.8125	54.3958333333333	0.0479917737603244	0.00591517230099362	388542.119542502	-50.5175578190196	118.9375	56.5208333333333
123.854166666667	54.3958333333333	0.0481142490039308	0.00579212551843008	390634.202721229	-50.7358557171661	118.9375	56.5208333333333
123.895833333333	54.3958333333333	0.0474305596718676	0.00587748931187065	435816.117315447	-56.8801997156927	117.979166666667	56.3958333333333
123.9375	54.3958333333333	0.0469301101599324	0.00587941233789907	438084.812548466	-57.0395061788824	117.979166666667	56.3958333333333
123.979166666667	54.3958333333333	0.0474381303961928	0.00579980790556852	404464.38811625	-58.206983978955	118.4375	56.1875
124.020833333333	54.3958333333333	0.0475096653941878	0.00645824444129887	438208.4755996	-57.7337175121422	118.020833333333	56.3541666666667
124.0625	54.3958333333333	0.0473291686859699	0.00609176450257462	440498.830436833	-57.8875566888413	118.020833333333	56.3541666666667
124.104166666667	54.3958333333333	0.0472943283500611	0.00718882505919288	429054.700709806	-55.6821844032799	118.354166666667	56.4375
124.145833333333	54.3958333333333	0.0477686752463116	0.00665876874340683	400760.387537882	-52.545921463099	118.979166666667	56.4791666666667
124.1875	54.3958333333333	0.0474030253828501	0.00622875279979065	447392.698414902	-58.338551658817	118.020833333333	56.3541666666667
124.229166666667	54.3958333333333	0.0474482616222293	0.0068243333616427	459297.948765312	-59.7180590177085	117.8125	56.3125
124.270833333333	54.3958333333333	0.0458619292220477	0.00703301629308663	438030.983401408	-56.3451763346007	118.354166666667	56.4375
124.3125	54.3958333333333	0.0461738622504018	0.00873171328665221	440285.82438637	-56.5062551006638	118.354166666667	56.4375
124.354166666667	54.3958333333333	0.0467717644978773	0.0102355385655516	455008.534798706	-60.110396628087	117.979166666667	56.2708333333333
124.395833333333	54.3958333333333	0.0464628483475818	0.00941050115360903	455008.534798706	-60.110396628087	118.020833333333	56.2708333333333
124.4375	54.3958333333333	0.0458767214085708	0.00705766247281068	447075.140928762	-56.9786830944274	118.354166666667	56.4375
124.479166666667	54.3958333333333	0.0474348362106205	0.00641211859787758	449346.300177391	-57.1326364673358	118.354166666667	56.4375
124.520833333333	54.3958333333333	0.047949986859843	0.00612787333332485	449488.094213391	-57.8092373870194	118.354166666667	56.3958333333333
122.020833333333	54.3541666666667	0.0454533514148516	0.00705964077233185	328202.313418984	-43.5500536679248	118.354166666667	56.4375
122.0625	54.3541666666667	0.0473941062786876	0.00656373508383606	330074.094058364	-43.8568180229841	118.354166666667	56.4375
122.104166666667	54.3541666666667	0.0468010198803403	0.00649935180663658	402592.928526504	-46.1432366798153	117.354166666667	56.7708333333333
122.145833333333	54.3541666666667	0.0466382343238898	0.00678383820420539	404550.171899666	-46.3749436569954	117.354166666667	56.7708333333333
122.1875	54.3541666666667	0.0470691820252083	0.00656614142368406	406514.934815641	-46.6042498704491	117.354166666667	56.7708333333333
122.229166666667	54.3541666666667	0.0469218701206915	0.00612937942595187	313509.370934601	-39.693768999617	118.979166666667	56.4791666666667
122.270833333333	54.3541666666667	0.0470192668068718	0.00573369345323902	345796.522753912	-44.1833018127677	118.354166666667	56.5208333333333
122.3125	54.3541666666667	0.0474686001531652	0.00572977107059169	347689.483071785	-44.4693622602244	118.354166666667	56.5208333333333
122.354166666667	54.3541666666667	0.0474041995124043	0.00587198124645233	318755.953659798	-40.716259651001	118.979166666667	56.4791666666667
122.395833333333	54.3541666666667	0.0472985563217937	0.00543561526915921	351504.037285463	-45.0316458966996	118.354166666667	56.5208333333333
122.4375	54.3541666666667	0.0471179480492889	0.00555127976445547	353425.320781564	-45.3079433839338	118.354166666667	56.5208333333333
122.479166666667	54.3541666666667	0.0477786475381329	0.00595174822943118	337637.699209122	-38.3190696816315	119.0625	56.6875
122.520833333333	54.3541666666667	0.0474919774903759	0.00586764990280453	357295.143984638	-45.8510345237962	118.354166666667	56.5208333333333
122.5625	54.3541666666667	0.0473853092953367	0.00613368200831242	327737.7387258	-42.3428697028539	118.979166666667	56.4791666666667
122.604166666667	54.3541666666667	0.0475407471533673	0.0058613850750471	361200.329701615	-46.3816985435111	118.354166666667	56.5208333333333
122.645833333333	54.3541666666667	0.0468624161161935	0.0058487950134064	331409.058479982	-42.9672833843328	118.979166666667	56.4791666666667
122.895833333333	54.3541666666667	0.0471112467635814	0.00585912894994773	342673.660654037	-44.7547048989276	118.979166666667	56.4791666666667
122.9375	54.3541666666667	0.0470499588492834	0.0057457827530406	344585.84969185	-45.0405095242784	118.979166666667	56.4791666666667
122.979166666667	54.3541666666667	0.0467534035533448	0.00576404242046872	346507.531491679	-45.3229626729618	118.979166666667	56.4791666666667
123.020833333333	54.3541666666667	0.0470023076819093	0.00548693259888553	381218.128336574	-48.8586724484066	118.354166666667	56.5208333333333
123.0625	54.3541666666667	0.0484886142705528	0.00582625985039315	381053.38466486	-45.235064517202	118.645833333333	56.6875
123.104166666667	54.3541666666667	0.0482073447816838	0.00570793850427124	382981.020495544	-45.4863569833154	118.645833333333	56.6875
123.145833333333	54.3541666666667	0.0470610306223947	0.00549634366094129	387370.854653466	-49.5478521987523	118.354166666667	56.5208333333333
123.1875	54.3541666666667	0.0471020870144086	0.00598101836872548	356252.905180135	-46.6863245402594	118.979166666667	56.4791666666667
123.229166666667	54.3541666666667	0.0469453851339059	0.00579786580486643	358228.324763839	-46.9494871861657	118.979166666667	56.4791666666667
123.270833333333	54.3541666666667	0.0471240087738233	0.0058825759987209	360212.18872577	-47.2095692584561	118.979166666667	56.4791666666667
123.3125	54.3541666666667	0.0470078627398791	0.0059279845088619	362204.357605255	-47.4666085542646	118.979166666667	56.4791666666667
123.354166666667	54.3541666666667	0.0470077066960163	0.00555288607525674	397762.515092897	-50.645201639659	118.354166666667	56.5208333333333
123.395833333333	54.3541666666667	0.0468555380294789	0.00601734908360563	366213.064587602	-47.9717086475143	118.979166666667	56.4791666666667
123.4375	54.3541666666667	0.0470900931404991	0.0059772154520964	368229.335973302	-48.219843647091	118.979166666667	56.4791666666667
123.479166666667	54.3541666666667	0.0472204813710636	0.00607777080679774	370253.378769161	-48.4650842534589	118.979166666667	56.4791666666667
123.520833333333	54.3541666666667	0.0476352535834225	0.00604741043204882	406191.613121672	-51.4792067260429	118.354166666667	56.5208333333333
123.5625	54.3541666666667	0.0471860003411817	0.00581217955145189	408314.133294946	-51.6818691893539	118.354166666667	56.5208333333333
123.604166666667	54.3541666666667	0.0476125521987137	0.00579229262085414	381218.128336571	-48.8586724484063	118.9375	56.5208333333333
123.645833333333	54.3541666666667	0.0476068379265853	0.00571264043909366	383261.921438051	-49.0910392276313	118.9375	56.5208333333333
123.6875	54.3541666666667	0.0473356335994089	0.00571079528431421	385312.868329903	-49.3207547899614	118.9375	56.5208333333333
123.729166666667	54.3541666666667	0.0473876441451912	0.00572442614400984	387370.854653464	-49.547852198752	118.9375	56.5208333333333
123.770833333333	54.3541666666667	0.0474919084626252	0.00584537625467195	418245.821920914	-54.8382670829459	118.229166666667	56.3958333333333
123.8125	54.3541666666667	0.047216256047752	0.00576929419411568	397807.455757216	-56.955677023276	118.4375	56.1875
123.854166666667	54.3541666666667	0.0472237144536038	0.00576439840711061	400080.627917503	-57.1331936917102	118.4375	56.1875
123.895833333333	54.3541666666667	0.0482581935547465	0.00577338010174761	395670.977271975	-50.4307103356795	118.9375	56.5208333333333
123.9375	54.3541666666667	0.0477460072159393	0.00577967332766696	397762.515092897	-50.645201639659	118.9375	56.5208333333333
123.979166666667	54.3541666666667	0.0471896347273374	0.00566949483160679	442887.355629427	-56.6934556854112	117.979166666667	56.3958333333333
124.020833333333	54.3541666666667	0.0472822776201058	0.0059840617353324	440701.916591625	-57.2246418906468	118.020833333333	56.3541666666667
124.0625	54.3541666666667	0.0473876851249701	0.00599817799716946	404577.993276688	-55.9765816523721	118.645833333333	56.2708333333333
124.104166666667	54.3541666666667	0.0477370225587488	0.00618825529714876	406825.676677314	-56.1560107976628	118.645833333333	56.2708333333333
124.145833333333	54.3541666666667	0.0477191862463991	0.00583277475974832	409078.056535893	-56.3332780500658	118.645833333333	56.2708333333333
124.1875	54.3541666666667	0.0476479059624029	0.00653619249523441	405736.053748364	-52.2252380058878	118.979166666667	56.4791666666667
124.229166666667	54.3541666666667	0.047592420509428	0.00679586531122879	407880.260541227	-52.424262199134	118.979166666667	56.4791666666667
124.270833333333	54.3541666666667	0.0472843972716007	0.00668807597071689	440618.195003512	-55.843942989133	118.354166666667	56.4375
124.3125	54.3541666666667	0.0467674478479882	0.00904623735901881	424859.235770544	-56.0836958321265	118.604166666667	56.3541666666667
124.354166666667	54.3541666666667	0.0463142470886362	0.00815519413728265	445110.380367242	-56.1675186527219	118.354166666667	56.4375
124.395833333333	54.3541666666667	0.0468265787517804	0.00993818473453326	414346.757602015	-53.0078713976454	119.020833333333	56.4791666666667
124.4375	54.3541666666667	0.046426942035252	0.00848074465747415	449619.413472177	-56.4839310868635	118.354166666667	56.4375
124.479166666667	54.3541666666667	0.0471397146875253	0.0068742311494676	451880.088395019	-56.6395099622144	118.354166666667	56.4375
124.520833333333	54.3541666666667	0.0476254061974734	0.00582648902854453	451975.956123768	-57.3124885770635	118.354166666667	56.3958333333333
121.479166666667	54.3125	0.0454764158254252	0.0116434731321003	384241.128156605	-40.9041338904753	117.354166666667	56.8541666666667
121.520833333333	54.3125	0.044547417392764	0.0116676286444056	380620.584638892	-39.3197029400032	117.5625	56.8958333333333
121.5625	54.3125	0.0454120574102571	0.0116437319059431	382344.052465161	-39.5999473030874	117.5625	56.8958333333333
121.604166666667	54.3125	0.0470070880326387	0.011444055514331	389611.276136417	-41.706478144536	117.354166666667	56.8541666666667
121.645833333333	54.3125	0.0461791462625756	0.00958791002812535	292955.080881751	-33.5131867382104	119.020833333333	56.4791666666667
121.6875	54.3125	0.0463935459945759	0.00974496782139178	294460.36462857	-33.919068876767	119.020833333333	56.4791666666667
121.729166666667	54.3125	0.046479484799956	0.0107050875361224	295981.504867696	-34.3206260452162	119.020833333333	56.4791666666667
121.770833333333	54.3125	0.04539296746791	0.00780499690756045	320681.657183675	-41.080146151239	118.354166666667	56.4375
121.8125	54.3125	0.0469955184646882	0.00679226028043788	322469.504765541	-41.4092935042826	118.354166666667	56.4375
121.854166666667	54.3125	0.0467480487514681	0.00666153469903803	302219.79401175	-35.8840658262559	118.979166666667	56.4791666666667
121.895833333333	54.3125	0.0465125892630039	0.00691705448400961	326079.855125938	-42.0561362875304	118.354166666667	56.4375
121.9375	54.3125	0.0460660938953252	0.00833799718950555	327901.975055346	-42.3739103463242	118.354166666667	56.4375
121.979166666667	54.3125	0.0474004279341841	0.0111406768486411	327901.975055344	-42.3739103463237	118.395833333333	56.4375
122.020833333333	54.3125	0.047258221503381	0.0110468887743145	329735.14131192	-42.6879722205617	118.395833333333	56.4375
122.0625	54.3125	0.0466381010799392	0.00958711394073083	338761.294305741	-48.2893674640922	117.979166666667	56.2708333333333
122.104166666667	54.3125	0.0460149199162399	0.00827228428513408	335299.094316103	-43.6082819698329	118.354166666667	56.4375
122.145833333333	54.3125	0.0470954980039479	0.00647648627829473	337174.63698612	-43.9078926235765	118.354166666667	56.4375
122.1875	54.3125	0.0454898287494788	0.00695688444762686	339060.336279644	-44.2039900246769	118.354166666667	56.4375
122.229166666667	54.3125	0.046801527707421	0.00725060489776066	409824.448946481	-47.8164696820947	117.270833333333	56.6875
122.270833333333	54.3125	0.0470911205019945	0.00678763818059714	342861.530838116	-44.7858041386727	118.354166666667	56.4375
122.3125	54.3125	0.0454378847077886	0.0075846487146829	344776.696252268	-45.0716001940783	118.354166666667	56.4375
122.354166666667	54.3125	0.0465366385569527	0.00665283509752891	346701.358526137	-45.3540416329519	118.354166666667	56.4375
122.395833333333	54.3125	0.0468978143999821	0.00624121322356937	324041.095163951	-40.5111347970075	118.979166666667	56.4791666666667
122.4375	54.3125	0.0473172910117709	0.00587669797517835	356702.407894483	-44.7788757362584	118.354166666667	56.5208333333333
122.479166666667	54.3125	0.047879082882189	0.00599557927803672	425587.049716183	-47.8893930593179	117.3125	56.7708333333333
122.520833333333	54.3125	0.0475422233744797	0.00589302827112018	360540.952558091	-45.3227267211144	118.354166666667	56.5208333333333
122.5625	54.3125	0.0474059368642028	0.0059441777195216	362473.717960788	-45.5900466993986	118.354166666667	56.5208333333333
122.604166666667	54.3125	0.0473829895106931	0.00589962551495324	364415.287214124	-45.8543427938916	118.354166666667	56.5208333333333
122.645833333333	54.3125	0.0474857661271079	0.00577285502160735	366365.519657702	-46.1156496605093	118.354166666667	56.5208333333333
122.6875	54.3125	0.0469335283839645	0.00596392832580832	336652.648449516	-42.7334246256854	118.979166666667	56.4791666666667
122.729166666667	54.3125	0.0469617361027298	0.0060850974668515	338498.127093698	-43.0365183421727	118.979166666667	56.4791666666667
122.770833333333	54.3125	0.0467644766970697	0.00627771963845528	340354.030902775	-43.3361299480013	118.979166666667	56.4791666666667
122.8125	54.3125	0.0469248318205372	0.00614823036629466	342220.189605559	-43.6322969530488	118.979166666667	56.4791666666667
122.854166666667	54.3125	0.0468634142767255	0.00581859093811011	344096.435690276	-43.9250568781951	118.979166666667	56.4791666666667
122.895833333333	54.3125	0.047137416567588	0.00586713159840743	345982.60437941	-44.2144472285133	118.979166666667	56.4791666666667
122.9375	54.3125	0.0471511625435125	0.00592597476535051	347878.533603344	-44.5005054679025	118.979166666667	56.4791666666667
122.979166666667	54.3125	0.0472245702016453	0.00555778372894198	382263.137791707	-48.1025893008425	118.354166666667	56.5208333333333
123.020833333333	54.3125	0.0474199950628988	0.00545036198091397	384285.387694576	-48.3385205431871	118.354166666667	56.5208333333333
123.0625	54.3125	0.047395110532988	0.00544198500316895	386315.018647141	-48.5717977975911	118.354166666667	56.5208333333333
123.104166666667	54.3125	0.0480249599328704	0.00577016086513383	388351.914200496	-48.8024532291708	118.354166666667	56.5208333333333
123.145833333333	54.3125	0.0480782017303995	0.00561278750377982	458569.594669028	-50.9990037316658	117.3125	56.7708333333333
123.1875	54.3125	0.0475308249027585	0.00546428689723521	392447.043352681	-49.2560258840594	118.354166666667	56.5208333333333
123.229166666667	54.3125	0.0470624662462286	0.00566407093754168	394505.053998746	-49.479006020263	118.354166666667	56.5208333333333
123.270833333333	54.3125	0.0471393177318316	0.00556531827112143	396569.883277941	-49.6994901493247	118.354166666667	56.5208333333333
123.3125	54.3125	0.0477363679519741	0.00573657940037638	398641.424500001	-49.9175089886426	118.354166666667	56.5208333333333
123.354166666667	54.3125	0.047760628920526	0.00573999959703701	400719.572833717	-50.1330929526592	118.354166666667	56.5208333333333
123.395833333333	54.3125	0.0468834196051637	0.00580589524374047	401320.65496584	-52.6052605108722	118.229166666667	56.3958333333333
123.4375	54.3125	0.04734882028549	0.00592443369816799	364869.601210234	-49.6478568231393	118.9375	56.3541666666667
123.479166666667	54.3125	0.0472249916652512	0.00587972886283929	406992.639440407	-50.7655351255943	118.354166666667	56.5208333333333
123.520833333333	54.3125	0.0470309696030227	0.00591109315643779	409096.204028283	-50.9716775652931	118.354166666667	56.5208333333333
123.5625	54.3125	0.0471251653364131	0.00575926110873597	411205.878399412	-51.175532554873	118.354166666667	56.5208333333333
123.604166666667	54.3125	0.047381924836247	0.00577258423644642	413321.568245478	-51.3771286349766	118.354166666667	56.5208333333333
123.645833333333	54.3125	0.0482847934127304	0.00566442966407694	386315.018647137	-48.5717977975908	118.9375	56.5208333333333
123.6875	54.3125	0.0480245432184508	0.00582992343178174	421467.703966794	-52.8806511577471	118.229166666667	56.4791666666667
123.729166666667	54.3125	0.0482879516440871	0.00577541843645058	390395.959919734	-49.0305187241652	118.9375	56.5208333333333
123.770833333333	54.3125	0.0481287305950057	0.00553645330893426	392447.043352678	-49.2560258840591	118.9375	56.5208333333333
123.8125	54.3125	0.0476535058468024	0.00571899145230206	394505.053998746	-49.479006020263	118.9375	56.5208333333333
123.854166666667	54.3125	0.0481189941073587	0.00568855192282673	396569.883277938	-49.6994901493244	118.9375	56.5208333333333
123.895833333333	54.3125	0.048214484577802	0.00564925432895662	398641.424499998	-49.9175089886423	118.9375	56.5208333333333
123.9375	54.3125	0.0476282048349497	0.00572405359798427	443199.73602537	-56.0348807870401	117.979166666667	56.3958333333333
123.979166666667	54.3125	0.0475390477397246	0.00575608731457558	445450.98570186	-56.1956840114737	117.979166666667	56.3958333333333
124.020833333333	54.3125	0.0473701557707526	0.00600705268422792	443229.792068344	-56.7213417712996	118.020833333333	56.3541666666667
124.0625	54.3125	0.0473714431257243	0.00590689856644643	407191.202976242	-55.4364132719316	118.645833333333	56.2708333333333
124.104166666667	54.3125	0.0476434721511708	0.00581311949327593	398803.00903721	-53.1637495664109	118.9375	56.3541666666667
124.145833333333	54.3125	0.047368150526116	0.00601721345051865	450049.335475133	-57.1879844368554	118.020833333333	56.3541666666667
124.1875	54.3125	0.0480040307071629	0.00676711980598143	434319.711242486	-57.4756031614444	118.270833333333	56.2708333333333
124.229166666667	54.3125	0.0474989349166817	0.00658062639311696	438710.13142004	-55.7078053384564	118.354166666667	56.3958333333333
124.270833333333	54.3125	0.0477413940503882	0.00657511852894426	440952.762426293	-55.8722626797368	118.354166666667	56.3958333333333
124.3125	54.3125	0.0478413914549531	0.00663931680560466	443199.73602537	-56.0348807870401	118.354166666667	56.3958333333333
124.354166666667	54.3125	0.0475134891316611	0.0063078177407787	445450.98570186	-56.1956840114737	118.354166666667	56.3958333333333
124.395833333333	54.3125	0.0474136453871805	0.00662062908661481	447706.446148831	-56.3546963541062	118.354166666667	56.3958333333333
124.4375	54.3125	0.0477102564330505	0.00608448879275998	449966.053243744	-56.5119414699081	118.354166666667	56.3958333333333
124.479166666667	54.3125	0.0472820308881818	0.00633382409314158	452229.744024849	-56.6674426717363	118.354166666667	56.3958333333333
124.520833333333	54.3125	0.0478282467414269	0.00621669064210282	454497.456668044	-56.8212229343548	118.354166666667	56.3958333333333
124.5625	54.3125	0.0471345680110879	0.00572930081064431	434319.711242486	-57.4756031614444	118.645833333333	56.2708333333333
124.604166666667	54.3125	0.0480746848700601	0.00500763286073538	425230.023925235	-55.3962076410825	118.9375	56.3541666666667
124.645833333333	54.3125	0.0476413377150594	0.00521260612534288	438900.686746356	-57.7883577994734	118.645833333333	56.2708333333333
121.354166666667	54.2708333333333	0.0455954591095018	0.00879010500406119	307175.811972919	-37.0425278254557	118.354166666667	56.4375
121.395833333333	54.2708333333333	0.0458179605864405	0.00949936748412758	308818.041361081	-37.4104837899253	118.354166666667	56.4375
121.4375	54.2708333333333	0.0458494617909451	0.00943050189083443	310474.040923959	-37.7743493618642	118.354166666667	56.4375
121.479166666667	54.2708333333333	0.0461169412463595	0.00958959299620588	312143.590910524	-38.134156296493	118.354166666667	56.4375
121.520833333333	54.2708333333333	0.0464250727462879	0.010263316926934	316552.365022864	-43.869519038596	117.979166666667	56.2708333333333
121.5625	54.2708333333333	0.0457592333369744	0.00906967710951956	315522.477636156	-38.8417248685266	118.354166666667	56.4375
121.604166666667	54.2708333333333	0.0465010865764678	0.0103078128884592	318439.037607262	-44.1876205531974	118.020833333333	56.2708333333333
121.645833333333	54.2708333333333	0.0460592485663296	0.00927569330787501	318953.001667168	-39.533457123548	118.354166666667	56.4375
121.6875	54.2708333333333	0.0463963106037908	0.00718071405057246	320687.109270444	-39.8734707722799	118.354166666667	56.4375
121.729166666667	54.2708333333333	0.0457120888762242	0.00817540318493089	322433.509989287	-40.2096296910307	118.354166666667	56.4375
121.770833333333	54.2708333333333	0.0454489892759173	0.00760938026376274	324192.004536595	-40.541969599437	118.354166666667	56.4375
121.8125	54.2708333333333	0.0467349782662418	0.00724851297796342	325962.396557004	-40.8705265838921	118.354166666667	56.4375
121.854166666667	54.2708333333333	0.0471142774070434	0.00608330007529945	305989.537586998	-35.3754071248623	118.979166666667	56.4791666666667
121.895833333333	54.2708333333333	0.0468199587490556	0.00658552633068139	329538.102211248	-41.5164376987584	118.354166666667	56.4375
121.9375	54.2708333333333	0.0462058014972486	0.00829509365755619	331343.037719687	-41.8338654500558	118.354166666667	56.4375
121.979166666667	54.2708333333333	0.0460158942932476	0.0072651106022525	333159.114424924	-42.1476574407345	118.354166666667	56.4375
122.020833333333	54.2708333333333	0.0461976909220678	0.00735883515314036	334986.150480707	-42.4578509698852	118.354166666667	56.4375
122.0625	54.2708333333333	0.0468757593795573	0.00684448171176971	336823.966897217	-42.7644834676956	118.354166666667	56.4375
122.104166666667	54.2708333333333	0.0468821737752886	0.00708393732780526	338672.387521483	-43.0675924623572	118.354166666667	56.4375
122.145833333333	54.2708333333333	0.0465297828903473	0.00690263348497753	340531.239016153	-43.367215548616	118.354166666667	56.4375
122.1875	54.2708333333333	0.0467891578196493	0.0068102373256868	342400.350836733	-43.6633903579142	118.354166666667	56.4375
122.229166666667	54.2708333333333	0.0472179360311052	0.00652095086564605	320701.571220372	-38.636135235983	118.979166666667	56.4791666666667
122.270833333333	54.2708333333333	0.0466086128562739	0.00673729797622288	346168.687095849	-44.2455456865402	118.354166666667	56.4375
122.3125	54.2708333333333	0.0467604619968623	0.00647663760595064	418801.782763386	-46.3469905152096	117.354166666667	56.7708333333333
122.354166666667	54.2708333333333	0.0469330647538998	0.00631043028143242	420769.472077967	-46.5680365521011	117.354166666667	56.7708333333333
122.395833333333	54.2708333333333	0.0469840502582408	0.00608956660370104	327581.065595357	-39.9846295427302	118.979166666667	56.4791666666667
122.4375	54.2708333333333	0.0475395157734914	0.00596701054763654	360009.362192727	-44.2594928387439	118.354166666667	56.5208333333333
122.479166666667	54.2708333333333	0.0473991985868705	0.00605506389025242	363591.704089325	-46.7044484873867	118.1875	56.4375
122.520833333333	54.2708333333333	0.0480888964237181	0.00619054069359678	430713.384628762	-47.6404085693868	117.3125	56.7708333333333
122.5625	54.2708333333333	0.0471036059801448	0.00593117975316734	365734.276935486	-45.0715687381356	118.354166666667	56.5208333333333
122.604166666667	54.2708333333333	0.0470993905042719	0.0056671077979804	367660.58489792	-45.3362622027674	118.354166666667	56.5208333333333
122.645833333333	54.2708333333333	0.0472170172448842	0.00576495625189903	369595.659218787	-45.5980116295738	118.354166666667	56.5208333333333
122.6875	54.2708333333333	0.0470911051497689	0.00589044204833268	371539.362236864	-45.8568499597029	118.354166666667	56.5208333333333
122.729166666667	54.2708333333333	0.0470991753930663	0.00598334652296525	341902.718876516	-42.5065844127563	118.979166666667	56.4791666666667
122.770833333333	54.2708333333333	0.0466771239716927	0.00597275645041269	343742.109445867	-42.8060924185966	118.979166666667	56.4791666666667
122.8125	54.2708333333333	0.0469377530324691	0.00584869260154501	345591.851954843	-43.1022207709734	118.979166666667	56.4791666666667
122.854166666667	54.2708333333333	0.0470752170805129	0.00552932061886185	379397.78638449	-46.8637457771878	118.354166666667	56.5208333333333
122.895833333333	54.2708333333333	0.047289941409396	0.00569314494753719	341902.335193794	-45.683968148783	118.9375	56.3541666666667
122.9375	54.2708333333333	0.0472559226546326	0.00587000265315681	343849.261882721	-45.9659412796882	118.9375	56.3541666666667
122.979166666667	54.2708333333333	0.0472759483053065	0.00561023808428801	385375.789788667	-47.5899408932123	118.354166666667	56.5208333333333
123.020833333333	54.2708333333333	0.0470614511517678	0.00573243610101841	354990.125386459	-44.5334092679495	118.979166666667	56.4791666666667
123.0625	54.2708333333333	0.0474848251954309	0.00570919183387487	389399.360575364	-48.0607490306681	118.354166666667	56.5208333333333
123.104166666667	54.2708333333333	0.048363146050371	0.00611479508418695	394758.298405366	-49.5095606544481	118.229166666667	56.4791666666667
123.145833333333	54.2708333333333	0.0482636084393003	0.00595846588573426	396826.15037842	-49.7299957621988	118.229166666667	56.4791666666667
123.1875	54.2708333333333	0.048349357878719	0.00586609172891281	398900.715331146	-49.9479641802969	118.229166666667	56.4791666666667
123.229166666667	54.2708333333333	0.0484503028358773	0.00602983113275227	400981.888332166	-50.1634963815816	118.229166666667	56.4791666666667
123.270833333333	54.2708333333333	0.0482514530712579	0.00583616410697437	403069.566282612	-50.3766225308904	118.229166666667	56.4791666666667
123.3125	54.2708333333333	0.048323758465954	0.00556168055018571	405163.647885727	-50.5873724821754	118.229166666667	56.4791666666667
123.354166666667	54.2708333333333	0.0482290906496535	0.00594460354144653	407264.03361674	-50.7957757760291	118.229166666667	56.4791666666667
123.395833333333	54.2708333333333	0.0485907846568207	0.00587695697837085	409370.625693006	-51.0018616375982	118.229166666667	56.4791666666667
123.4375	54.2708333333333	0.0469771957514263	0.0059073481348836	407857.509110915	-50.0545927334183	118.354166666667	56.5208333333333
123.479166666667	54.2708333333333	0.0474137634000295	0.00592074142255194	409941.830650125	-50.264120326091	118.354166666667	56.5208333333333
123.520833333333	54.2708333333333	0.0473526032884863	0.00584906161448026	412032.463238011	-50.4713515588946	118.354166666667	56.5208333333333
123.5625	54.2708333333333	0.0481439288032481	0.00582465545125886	385375.789788667	-47.5899408932123	118.9375	56.5208333333333
123.604166666667	54.2708333333333	0.0480582796408737	0.00562950926917829	419993.377103986	-51.9985300716433	118.229166666667	56.4791666666667
123.645833333333	54.2708333333333	0.0476264549544146	0.00575663585536108	422135.247682968	-52.1913072278324	118.229166666667	56.4791666666667
123.6875	54.2708333333333	0.0480441574915908	0.0058108873124792	391422.26133271	-48.2922501483147	118.9375	56.5208333333333
123.729166666667	54.2708333333333	0.048086620586156	0.0058357471850206	393452.419117669	-48.5211903507012	118.9375	56.5208333333333
123.770833333333	54.2708333333333	0.0482514459410333	0.00582446144344199	395489.721450422	-48.7476001123152	118.9375	56.5208333333333
123.8125	54.2708333333333	0.0484082420003874	0.00589556393224324	423449.485560933	-54.5318577527833	118.229166666667	56.3541666666667
123.854166666667	54.2708333333333	0.0481897361241091	0.00580597371825073	432926.447986399	-53.1238946623508	118.229166666667	56.4791666666667
123.895833333333	54.2708333333333	0.0471851179335795	0.00596603304540882	407443.076758144	-56.2121308774586	118.4375	56.1875
123.9375	54.2708333333333	0.0473860763407143	0.00620737465871843	433265.502571066	-52.4233763141603	118.354166666667	56.5208333333333
123.979166666667	54.2708333333333	0.047116451463827	0.00608858499549923	405408.306967915	-54.5306461071352	118.645833333333	56.2708333333333
124.020833333333	54.2708333333333	0.0476511659273217	0.00605204022693571	407621.690198738	-54.7180230629861	118.645833333333	56.2708333333333
124.0625	54.2708333333333	0.0476694092646142	0.00591982056379749	409941.830650125	-50.264120326091	118.9375	56.5208333333333
124.104166666667	54.2708333333333	0.0474349037937812	0.00575325696897308	454794.758800391	-56.1800803141849	117.979166666667	56.3958333333333
124.145833333333	54.2708333333333	0.0471035883204751	0.00626873494893916	452579.318863961	-56.6953221510965	118.020833333333	56.3541666666667
124.1875	54.2708333333333	0.0472795679531821	0.00630334338960976	454850.044762061	-56.8490246833263	118.020833333333	56.3541666666667
124.229166666667	54.2708333333333	0.0474399393003507	0.00607482297151017	418763.428953573	-55.6223511836336	118.645833333333	56.2708333333333
124.270833333333	54.2708333333333	0.0473744760046108	0.00601767740134017	421006.181305729	-55.7969144699622	118.645833333333	56.2708333333333
124.3125	54.2708333333333	0.0472105059299277	0.00593565039349281	423253.555631003	-55.9694446022989	118.645833333333	56.2708333333333
124.354166666667	54.2708333333333	0.0471648590894643	0.00614111289035636	448047.886436141	-55.7036537882171	118.354166666667	56.3958333333333
124.395833333333	54.2708333333333	0.0476871600164669	0.00620903109780304	450292.619747268	-55.8642192202831	118.354166666667	56.3958333333333
124.4375	54.2708333333333	0.0473093727582697	0.00578885675425056	430022.677119036	-56.4751152234425	118.645833333333	56.2708333333333
124.479166666667	54.2708333333333	0.0475472331464569	0.00598610604522262	398293.015782243	-62.19874852205	118.854166666667	55.8125
124.520833333333	54.2708333333333	0.0471314914255739	0.00587507824913604	400695.860284052	-62.3458285263721	118.854166666667	55.8125
124.5625	54.2708333333333	0.0470722998006725	0.00574949946004113	403101.917495103	-62.4909504621371	118.854166666667	55.8125
124.604166666667	54.2708333333333	0.0475286243242631	0.00510921996573101	398293.015782243	-62.19874852205	118.979166666667	55.8125
124.645833333333	54.2708333333333	0.0479905429320194	0.00479973810615182	430103.80181433	-55.05973212864	118.9375	56.3541666666667
124.6875	54.2708333333333	0.0475374161855213	0.0045709467899879	432331.393812066	-55.2317212855183	118.9375	56.3541666666667
124.729166666667	54.2708333333333	0.0475184773940332	0.00476773457379116	405511.12937998	-62.6341466319148	118.979166666667	55.8125
121.1875	54.2291666666667	0.0470591203538047	0.00768888670480812	314069.89490248	-41.0514893495705	117.854166666667	56.3125
121.229166666667	54.2291666666667	0.0449850916306391	0.00828836623824616	306102.30359517	-35.4049799454653	118.354166666667	56.4375
121.270833333333	54.2291666666667	0.0454389733314343	0.00866538516252491	307683.889202282	-35.7833794912948	118.354166666667	56.4375
121.3125	54.2291666666667	0.0464520201938263	0.00790119138765795	309279.954993261	-36.1577157234156	118.354166666667	56.4375
121.354166666667	54.2291666666667	0.0461992425224821	0.00772470485868601	310890.277383641	-36.5280150398554	118.354166666667	56.4375
121.395833333333	54.2291666666667	0.0451492159387316	0.00794094956004624	312514.635417619	-36.8943047716661	118.354166666667	56.4375
121.4375	54.2291666666667	0.0463098036072062	0.00713491506884844	314152.810800179	-37.2566131216022	118.354166666667	56.4375
121.479166666667	54.2291666666667	0.0457034956791833	0.00885119270741833	315804.587924938	-37.6149691046866	118.354166666667	56.4375
121.520833333333	54.2291666666667	0.045479929433331	0.0084607553443175	317469.753897905	-37.9694024906665	118.354166666667	56.4375
121.5625	54.2291666666667	0.0456870307301106	0.00779604976527525	319148.098557303	-38.3199437483602	118.354166666667	56.4375
121.604166666667	54.2291666666667	0.0456701501739119	0.00830152478085553	320839.414489705	-38.6666239919032	118.354166666667	56.4375
121.645833333333	54.2291666666667	0.0466907433118486	0.00709234452156857	336302.258554499	-44.8483450790992	117.8125	56.3125
121.6875	54.2291666666667	0.0468251405598342	0.00690835467831426	324260.144333693	-39.3485288103241	118.354166666667	56.4375
121.729166666667	54.2291666666667	0.0461849302860216	0.00709964106692884	325989.157256781	-39.6838183825897	118.354166666667	56.4375
121.770833333333	54.2291666666667	0.0472034060390101	0.00672143358233771	327730.339484965	-40.0153768410504	118.354166666667	56.4375
121.8125	54.2291666666667	0.0470005701076946	0.0062725029872488	308236.31549229	-34.4990258181493	118.979166666667	56.4791666666667
121.854166666667	54.2291666666667	0.0473369634487921	0.00592907267754693	338034.50982238	-39.5832889442581	118.354166666667	56.5208333333333
121.895833333333	54.2291666666667	0.0466622480848016	0.00678229728773116	333024.980404458	-40.9880033010096	118.354166666667	56.4375
121.9375	54.2291666666667	0.0470769945508957	0.00625468002457862	312919.690384095	-35.6276017231628	118.979166666667	56.4791666666667
121.979166666667	54.2291666666667	0.0470193177366897	0.00585638484199891	314509.655176146	-35.9959250656894	118.979166666667	56.4791666666667
122.020833333333	54.2291666666667	0.0455268849773514	0.00766334610700295	338422.34363687	-41.9282788818616	118.354166666667	56.4375
122.0625	54.2291666666667	0.0471089915579052	0.00713591846057483	340243.446696142	-42.2346778348407	118.354166666667	56.4375
122.104166666667	54.2291666666667	0.047002812739505	0.00637803061167496	319363.046027158	-37.0776329962926	118.979166666667	56.4791666666667
122.145833333333	54.2291666666667	0.0470847369463753	0.00638350852266505	321007.971894897	-37.430535883898	118.979166666667	56.4791666666667
122.1875	54.2291666666667	0.0473239502188025	0.00630092910815355	322666.116926376	-37.7796512755276	118.979166666667	56.4791666666667
122.229166666667	54.2291666666667	0.0475372970713996	0.00613611905289129	354071.262233694	-42.3342088186828	118.354166666667	56.5208333333333
122.270833333333	54.2291666666667	0.0471793333840473	0.00609644036775529	355906.308438887	-42.6235305414136	118.354166666667	56.5208333333333
122.3125	54.2291666666667	0.047440057860201	0.00609468557348003	357751.396052707	-42.909700246562	118.354166666667	56.5208333333333
122.354166666667	54.2291666666667	0.0478317484234683	0.00609264071107668	359606.369855785	-43.1927496432594	118.354166666667	56.5208333333333
122.395833333333	54.2291666666667	0.0469935521666265	0.0062686911836396	331148.103595811	-39.4694328061316	118.979166666667	56.4791666666667
122.4375	54.2291666666667	0.0468951220646389	0.00632422988675454	332881.384493639	-39.7964410711774	118.979166666667	56.4791666666667
122.479166666667	54.2291666666667	0.047528093166523	0.00623778853913808	365229.091485443	-44.0234934651935	118.354166666667	56.5208333333333
122.520833333333	54.2291666666667	0.0471593925919026	0.00599758619103048	368752.463399398	-46.4360218905413	118.1875	56.4375
122.5625	54.2291666666667	0.0481618289200475	0.00611191511697661	435848.585834297	-47.3971539388243	117.3125	56.7708333333333
122.604166666667	54.2291666666667	0.0479410169116634	0.0058415952935176	437852.004624817	-47.6037438646503	117.3125	56.7708333333333
122.645833333333	54.2291666666667	0.0471597420736791	0.00553588347209032	372855.451880564	-45.0893924021253	118.354166666667	56.5208333333333
122.6875	54.2291666666667	0.0472124978541264	0.0058329737041976	343523.544535185	-41.6845028718006	118.979166666667	56.4791666666667
122.729166666667	54.2291666666667	0.0472185647410256	0.00555942977389652	376721.553518307	-45.6050133395311	118.354166666667	56.5208333333333
122.770833333333	54.2291666666667	0.0468090066832991	0.00599711828733799	347159.033261305	-42.2864535576523	118.979166666667	56.4791666666667
122.8125	54.2291666666667	0.0467486410347019	0.00615110271709968	348992.525396763	-42.5824398126481	118.979166666667	56.4791666666667
122.854166666667	54.2291666666667	0.0474247444692192	0.00580441537239529	382583.837817481	-46.3574880216617	118.354166666667	56.5208333333333
122.895833333333	54.2291666666667	0.0481648662596001	0.00595628495453342	386797.331371389	-48.6332177780012	118.1875	56.4375
122.9375	54.2291666666667	0.0475764499187222	0.00621342862064898	388840.260511055	-48.8637874374438	118.1875	56.4375
122.979166666667	54.2291666666667	0.0475831865006739	0.00576141665570918	349028.969058743	-45.6951511947508	118.9375	56.3541666666667
123.020833333333	54.2291666666667	0.0474663212324888	0.00592873250046417	350978.12646097	-45.9709652134132	118.9375	56.3541666666667
123.0625	54.2291666666667	0.0483166761377991	0.00607940644270425	395738.050364606	-48.7782919928638	118.229166666667	56.4791666666667
123.104166666667	54.2291666666667	0.0480781734036082	0.00595912649204253	397785.404778778	-49.0021582209418	118.229166666667	56.4791666666667
123.145833333333	54.2291666666667	0.0486803256075868	0.00609060402393549	399839.685831988	-49.2235526404634	118.229166666667	56.4791666666667
123.1875	54.2291666666667	0.0486246985658223	0.00622167905041155	401900.786578713	-49.4425049939248	118.229166666667	56.4791666666667
123.229166666667	54.2291666666667	0.0485471285425467	0.00611287400845583	403968.601900812	-49.6590447484785	118.229166666667	56.4791666666667
123.270833333333	54.2291666666667	0.0485299875589403	0.00590696204552989	406043.02847868	-49.8732010919957	118.229166666667	56.4791666666667
123.3125	54.2291666666667	0.0481387311963522	0.00570789068926967	408123.964762538	-50.0850029295577	118.229166666667	56.4791666666667
123.354166666667	54.2291666666667	0.0481320376561124	0.00571062116544294	410211.310943929	-50.2944788803614	118.229166666667	56.4791666666667
123.395833333333	54.2291666666667	0.0477973476790293	0.0057902706842827	411760.741248534	-51.2357328285427	118.1875	56.4375
123.4375	54.2291666666667	0.0481978596250665	0.0059106447744415	414404.84230255	-50.7065661532038	118.229166666667	56.4791666666667
123.479166666667	54.2291666666667	0.0479788982111356	0.00577068881190337	412921.989221865	-49.7699141379113	118.354166666667	56.5208333333333
123.520833333333	54.2291666666667	0.0484779292441394	0.00589204355838202	418622.857843539	-51.1096860527326	118.229166666667	56.4791666666667
123.5625	54.2291666666667	0.0483838615128416	0.00604843400991521	388518.812315554	-47.0855555267521	118.9375	56.5208333333333
123.604166666667	54.2291666666667	0.0481791035096029	0.00590234414886904	390512.715614197	-47.322963165487	118.9375	56.5208333333333
123.645833333333	54.2291666666667	0.048359517753261	0.00582322793944983	392514.20951522	-47.5577802261073	118.9375	56.5208333333333
123.6875	54.2291666666667	0.0484027982606768	0.00593694602235769	394523.177780419	-47.7900365132236	118.9375	56.5208333333333
123.729166666667	54.2291666666667	0.0492615634899981	0.00637288539781936	396539.506093787	-48.0197616156104	118.9375	56.5208333333333
123.770833333333	54.2291666666667	0.0484075110680047	0.00588851235793565	398563.082034349	-48.2469848991892	118.9375	56.5208333333333
123.8125	54.2291666666667	0.0483673378238738	0.00586235165364337	400593.795048962	-48.4717355005545	118.9375	56.5208333333333
123.854166666667	54.2291666666667	0.0478363329547593	0.0058677677892506	402631.536425128	-48.6940423210216	118.9375	56.5208333333333
123.895833333333	54.2291666666667	0.0475001442291683	0.00591352945921835	404676.199263853	-48.9139340211703	118.9375	56.5208333333333
123.9375	54.2291666666667	0.047550223640934	0.00601606511842814	435166.976882555	-54.0317502576396	118.229166666667	56.3958333333333
123.979166666667	54.2291666666667	0.0473615447863511	0.00602828872036137	408116.987066784	-54.001066425859	118.645833333333	56.2708333333333
124.020833333333	54.2291666666667	0.0470120648005416	0.00595522931750966	400154.993141044	-51.704066354545	118.9375	56.3541666666667
124.0625	54.2291666666667	0.0485757404640973	0.00596724556691539	412921.989221865	-49.7699141379113	118.9375	56.5208333333333
124.104166666667	54.2291666666667	0.0478263118612019	0.00578824895956768	414999.717469354	-49.9781513954028	118.9375	56.5208333333333
124.145833333333	54.2291666666667	0.0473942657138539	0.00593138704987482	446222.839681745	-54.8878671509895	118.229166666667	56.3958333333333
124.1875	54.2291666666667	0.0473750228557481	0.00610941986954683	419173.309611045	-54.9243529800122	118.645833333333	56.2708333333333
124.229166666667	54.2291666666667	0.0471447321265703	0.00597040510479296	410891.98612185	-52.7098308869803	118.9375	56.3541666666667
124.270833333333	54.2291666666667	0.0473335579520439	0.00593221101370351	423630.616442288	-55.278875057923	118.645833333333	56.2708333333333
124.3125	54.2291666666667	0.0474985615379286	0.00602936794030883	425866.407810407	-55.4530806162006	118.645833333333	56.2708333333333
124.354166666667	54.2291666666667	0.0476370277785396	0.00637783559943893	450677.481689969	-55.2173378284866	118.354166666667	56.3958333333333
124.395833333333	54.2291666666667	0.0475440679445153	0.00601615202161237	430351.891669616	-55.7955186147943	118.645833333333	56.2708333333333
124.4375	54.2291666666667	0.0476815956138209	0.00534389389607661	421769.452260845	-53.6596687497653	118.9375	56.3541666666667
124.479166666667	54.2291666666667	0.0474875056795714	0.00549935174328682	434855.426876044	-56.1301716047558	118.645833333333	56.2708333333333
124.520833333333	54.2291666666667	0.0475147166474189	0.00521403212943453	395702.935072116	-61.306943645547	118.979166666667	55.8125
124.5625	54.2291666666667	0.0474856040921761	0.00526187209778643	446511.12618217	-58.2980196553721	118.4375	56.1875
124.604166666667	54.2291666666667	0.0478090616676689	0.00519555238075312	448824.830164968	-58.4462893373209	118.4375	56.1875
124.645833333333	54.2291666666667	0.0484540758391024	0.00479329752188784	432776.706016058	-54.5571494005693	118.9375	56.3541666666667
124.6875	54.2291666666667	0.0484068515080618	0.00477013636032522	434992.857842979	-54.7306605905151	118.9375	56.3541666666667
124.729166666667	54.2291666666667	0.0476126813734674	0.00486737524087104	407663.816933652	-62.0560236997851	118.979166666667	55.8125
124.770833333333	54.2291666666667	0.0479649346801063	0.00483635163835616	410065.892953044	-62.1999897283294	118.979166666667	55.8125
124.8125	54.2291666666667	0.0484975824916791	0.00480039957893112	449755.511237765	-64.9380510248956	118.3125	55.7708333333333
124.854166666667	54.2291666666667	0.0482615285567074	0.00496073471166797	443903.997826001	-55.4056135267316	118.9375	56.3541666666667
120.1875	54.1875	0.0458963271498337	0.0134006004385227	269833.074669532	-27.9248341067303	118.145833333333	56.3125
120.229166666667	54.1875	0.0459161392479146	0.0131518004442348	271144.817777993	-30.3063864509505	118.020833333333	56.2708333333333
120.270833333333	54.1875	0.0452298983403066	0.0144945809146274	1437997.06458673	-91.3627723675813	99.0625	51.9375
120.3125	54.1875	0.0449996097044004	0.014403876036963	1440716.34634177	-91.3264857639771	99.0625	51.9375
120.354166666667	54.1875	0.0452984373200544	0.0133968192488451	275085.16898719	-29.7924201926192	118.145833333333	56.3125
120.979166666667	54.1875	0.0458463395766598	0.0109045749837813	300326.193232594	-38.2307201882241	117.979166666667	56.2708333333333
121.020833333333	54.1875	0.0454354905413747	0.00947512768498839	302300.018867531	-32.9669876675997	118.354166666667	56.4375
121.0625	54.1875	0.0450672289085443	0.00853241811121476	303788.034657885	-33.3633697823592	118.354166666667	56.4375
121.104166666667	54.1875	0.0469456469998316	0.00792542936235455	293707.22891652	-36.7011527867449	118.270833333333	56.2708333333333
121.145833333333	54.1875	0.0465512669419826	0.00741421684449583	281617.317833707	-36.6623646070451	118.4375	56.1875
121.1875	54.1875	0.0469705517428301	0.0076143459752872	234539.316331868	-38.5860328762958	118.854166666667	55.8125
121.229166666667	54.1875	0.0467964909234323	0.00755792258324431	319354.689919283	-40.83948277241	117.854166666667	56.3125
121.270833333333	54.1875	0.0461739170826436	0.00792532040199283	310615.703475638	-39.1141442792186	118.104166666667	56.3125
121.3125	54.1875	0.0451681951207658	0.00838655715392799	313036.503375205	-35.6572559010322	118.354166666667	56.4375
121.354166666667	54.1875	0.0467299421563958	0.00724739712996083	324744.179753294	-41.8273050779767	117.854166666667	56.3125
121.395833333333	54.1875	0.0469058639541392	0.00695783629420588	326563.824871893	-42.1489169798995	117.854166666667	56.3125
121.4375	54.1875	0.0464627600906452	0.00731485974841607	317856.6313537	-36.7509105505912	118.354166666667	56.4375
121.479166666667	54.1875	0.0465221758385279	0.00750608717577366	319490.915246243	-37.1077303167258	118.354166666667	56.4375
121.520833333333	54.1875	0.0468081591444604	0.00707952992017366	321138.63612172	-37.4607289017202	118.354166666667	56.4375
121.5625	54.1875	0.0464608868966696	0.00706872562481403	322799.587629	-37.8099342446019	118.354166666667	56.4375
121.604166666667	54.1875	0.0467261198737034	0.00700971365920383	324473.565998988	-38.1553749533236	118.354166666667	56.4375
121.645833333333	54.1875	0.0464581352702994	0.00667064550078619	316011.854083623	-41.4199623106476	118.270833333333	56.2708333333333
121.6875	54.1875	0.04557382710239	0.00754130353512952	327859.801255336	-38.8350799479877	118.354166666667	56.4375
121.729166666667	54.1875	0.045896352920677	0.00890182664337451	329571.663643945	-39.1694043552741	118.354166666667	56.4375
121.770833333333	54.1875	0.0465621057615473	0.0092609671011574	331295.763916504	-39.5000842800479	118.354166666667	56.4375
121.8125	54.1875	0.0470332813526808	0.00676256987504259	333031.911394883	-39.8271509625415	118.354166666667	56.4375
121.854166666667	54.1875	0.0471642972472951	0.00633892846889397	341621.682871786	-39.0881030155754	118.354166666667	56.5208333333333
121.895833333333	54.1875	0.047958411188996	0.00607774616046231	343691.441095055	-41.7154673994196	118.1875	56.4375
121.9375	54.1875	0.0476161509903595	0.00591797207693098	345075.065225531	-39.7212955192248	118.354166666667	56.5208333333333
121.979166666667	54.1875	0.0467176912004592	0.00636738722318342	340093.251936049	-41.0999230990328	118.354166666667	56.4375
122.020833333333	54.1875	0.0462345856925377	0.00908175761194516	341886.86735533	-41.4094046635367	118.354166666667	56.4375
122.0625	54.1875	0.0463317623367119	0.00890749528925173	343691.441095057	-41.71546739942	118.354166666667	56.4375
122.104166666667	54.1875	0.0465437928706865	0.00687497133689959	345506.800809268	-42.0181445360853	118.354166666667	56.4375
122.145833333333	54.1875	0.0470983214866618	0.0064924760360761	338410.1845812	-45.1715949084575	118.270833333333	56.2708333333333
122.1875	54.1875	0.0472782990096042	0.00622498109378358	326453.941632221	-45.4826001236748	118.4375	56.1875
122.229166666667	54.1875	0.0473641965388108	0.00626649805471829	281675.625524807	-48.6776076498991	118.854166666667	55.8125
122.270833333333	54.1875	0.0475134745085491	0.00615950947176762	283723.540398075	-49.0063994969603	118.854166666667	55.8125
122.3125	54.1875	0.0469764366052281	0.00610891019946863	332316.628539851	-46.3677200518448	118.4375	56.1875
122.354166666667	54.1875	0.0469720524094529	0.00598791428642412	364217.533579208	-44.8660900103106	118.1875	56.4375
122.395833333333	54.1875	0.0475039793093616	0.00601629245393124	364850.727982165	-42.972146952517	118.354166666667	56.5208333333333
122.4375	54.1875	0.0469397317279205	0.006104832322708	336457.851856504	-39.2913817543971	118.979166666667	56.4791666666667
122.479166666667	54.1875	0.0467345509749571	0.00610418053001325	338186.278996803	-39.6140024601984	118.979166666667	56.4791666666667
122.520833333333	54.1875	0.0472302052480765	0.00584997620514246	370455.85534154	-43.7939998922841	118.354166666667	56.5208333333333
122.5625	54.1875	0.0470734483475755	0.00593024573095524	372342.895227436	-44.062084934227	118.354166666667	56.5208333333333
122.604166666667	54.1875	0.0479327258564192	0.00602281435908758	375888.605009739	-46.4279272087096	118.1875	56.4375
122.645833333333	54.1875	0.0481045800714309	0.0059350933115021	442990.158565277	-47.3645593679374	117.3125	56.7708333333333
122.6875	54.1875	0.0484815575672009	0.00577191886872198	444994.492925611	-47.5676807046177	117.3125	56.7708333333333
122.729166666667	54.1875	0.0472139915610494	0.00562034590811309	379980.645484775	-45.1058972447016	118.354166666667	56.5208333333333
122.770833333333	54.1875	0.0469821825904096	0.00590814043990285	350603.957695808	-41.7769936058762	118.979166666667	56.4791666666667
122.8125	54.1875	0.0468134201594383	0.0064168776220212	449022.497594001	-47.9680090099194	117.354166666667	56.7708333333333
122.854166666667	54.1875	0.0468925682547328	0.00570299502776657	354249.14516749	-42.3652682276414	118.979166666667	56.4791666666667
122.895833333333	54.1875	0.0472664609055536	0.00561503954090575	387755.333565228	-46.105498572733	118.354166666667	56.5208333333333
122.9375	54.1875	0.0479304964966741	0.00599856954839079	457153.439872166	-48.7455721685845	117.3125	56.7708333333333
122.979166666667	54.1875	0.0472153609806515	0.00580242333783372	393943.023661078	-48.5826066209599	118.1875	56.4375
123.020833333333	54.1875	0.0475874677533993	0.00577514925684565	395986.357937344	-48.8089327953052	118.1875	56.4375
123.0625	54.1875	0.048163868216762	0.00589468177773767	398036.729103968	-49.0327555576754	118.1875	56.4375
123.104166666667	54.1875	0.0478940965666469	0.00593383329284523	400094.028245977	-49.2541049836038	118.1875	56.4375
123.145833333333	54.1875	0.0479264751871446	0.00593209417271968	402158.148309038	-49.4730108759559	118.1875	56.4375
123.1875	54.1875	0.048161387001412	0.0056734416475562	404228.984070297	-49.6895027605683	118.1875	56.4375
123.229166666667	54.1875	0.0482337256682856	0.00569293631211862	471609.358053463	-50.0354897772473	117.3125	56.7708333333333
123.270833333333	54.1875	0.0494160624063127	0.00592512278571122	409047.400512569	-49.3771452538549	118.229166666667	56.4791666666667
123.3125	54.1875	0.0494144269169274	0.00621311861799718	411115.225042901	-49.5899145776211	118.229166666667	56.4791666666667
123.354166666667	54.1875	0.0493820966610643	0.00621888194477054	413189.562064985	-49.8003796049138	118.229166666667	56.4791666666667
123.395833333333	54.1875	0.0494221962054493	0.00623069241920779	415270.313248468	-50.0085677794888	118.229166666667	56.4791666666667
123.4375	54.1875	0.0485665575862994	0.0059697674608672	417357.38191914	-50.2145062793718	118.229166666667	56.4791666666667
123.479166666667	54.1875	0.0484562709110897	0.00577619398376153	419450.673032532	-50.4182220143212	118.229166666667	56.4791666666667
123.520833333333	54.1875	0.0478445889214114	0.0058974082003305	389719.439772183	-46.3487129864179	118.9375	56.5208333333333
123.5625	54.1875	0.0485057978630012	0.00630543127815704	423655.55040133	-50.8190914742274	118.229166666667	56.4791666666667
123.604166666667	54.1875	0.0483991786044544	0.00612274092701442	425766.954481745	-51.0162976591277	118.229166666667	56.4791666666667
123.645833333333	54.1875	0.0484007996986628	0.00608123278199035	427884.216603617	-51.2113859961102	118.229166666667	56.4791666666667
123.6875	54.1875	0.0493573749625881	0.00639571837173965	397653.947263908	-47.2957017577931	118.9375	56.5208333333333
123.729166666667	54.1875	0.0492939522542817	0.00618051347728255	399656.509976066	-47.5261254527126	118.9375	56.5208333333333
123.770833333333	54.1875	0.048176021399561	0.00570332243804076	401666.419673756	-47.7540765900312	118.9375	56.5208333333333
123.8125	54.1875	0.0481644608576295	0.00571509985078651	403683.565901604	-47.9795832457728	118.9375	56.5208333333333
123.854166666667	54.1875	0.0482595234433076	0.00587163726503369	405707.84000358	-48.2026732882522	118.9375	56.5208333333333
123.895833333333	54.1875	0.0482495469058964	0.00560038712389459	407739.135097623	-48.423374372135	118.9375	56.5208333333333
123.9375	54.1875	0.047492787558634	0.00588538738776999	437907.031778299	-53.5413826666292	118.229166666667	56.3958333333333
123.979166666667	54.1875	0.0475763465138672	0.0058544276896685	411822.369451348	-48.8577191821361	118.9375	56.5208333333333
124.020833333333	54.1875	0.0485548773989621	0.00591214828384951	413874.103588664	-49.0714171023071	118.9375	56.5208333333333
124.0625	54.1875	0.0484409542349995	0.0060229707281127	415932.448422815	-49.2828344432034	118.9375	56.5208333333333
124.104166666667	54.1875	0.0481111279559347	0.00578928197131854	417997.305562074	-49.4919977178261	118.9375	56.5208333333333
124.145833333333	54.1875	0.0478146178765229	0.00573651632025201	420068.578237401	-49.6989331990275	118.9375	56.5208333333333
124.1875	54.1875	0.047336215235915	0.00587634518439101	451120.539123503	-54.5714635126511	118.229166666667	56.3958333333333
124.229166666667	54.1875	0.0470655209480365	0.00592452720188067	413718.279953674	-52.1995343720339	118.9375	56.3541666666667
124.270833333333	54.1875	0.0474141990735126	0.00591725398664739	415870.360167216	-52.3951984644475	118.9375	56.3541666666667
124.3125	54.1875	0.0477497736036027	0.00590560677229964	428513.457608218	-54.9430632873933	118.645833333333	56.2708333333333
124.354166666667	54.1875	0.0474684337466248	0.00577539551087408	430742.395686535	-55.1168683048077	118.645833333333	56.2708333333333
124.395833333333	54.1875	0.0475868499389082	0.00574558461505807	432976.025909978	-55.2887059403483	118.645833333333	56.2708333333333
124.4375	54.1875	0.0474113963051908	0.0058009543657496	435214.275242228	-55.4586024392627	118.645833333333	56.2708333333333
124.479166666667	54.1875	0.047604516881802	0.00532979660559989	437457.07198811	-55.626583674845	118.645833333333	56.2708333333333
124.520833333333	54.1875	0.0478804167032156	0.00511815828118424	428898.194141747	-53.5240964234794	118.9375	56.3541666666667
124.5625	54.1875	0.0480616101476651	0.00502399300319356	429761.894700178	-63.3102450320661	118.4375	55.7708333333333
124.604166666667	54.1875	0.0481607179334163	0.00494581014944795	402702.780806251	-61.0327881398024	118.979166666667	55.8125
124.645833333333	54.1875	0.0486508665561498	0.00512824699253677	437064.696264585	-63.6894723056749	118.395833333333	55.7708333333333
124.6875	54.1875	0.0493393380751127	0.00512057008174353	444390.989064805	-64.0545320855891	118.3125	55.7708333333333
124.729166666667	54.1875	0.0487504904371149	0.00506556603108023	446838.103351826	-64.1731832256331	118.3125	55.7708333333333
124.770833333333	54.1875	0.0488262059976567	0.00516111863448472	449287.65627365	-64.2903554310169	118.3125	55.7708333333333
124.8125	54.1875	0.0492453298491707	0.00508877474243883	451739.607296156	-64.4060713181531	118.3125	55.7708333333333
124.854166666667	54.1875	0.0497733605579418	0.00520805617066277	454193.916716529	-64.5203530773087	118.3125	55.7708333333333
124.895833333333	54.1875	0.049821525474127	0.00521009155318647	456650.545643017	-64.633222481649	118.3125	55.7708333333333
124.9375	54.1875	0.0496374370935004	0.00481030686365037	459109.455975214	-64.7447008960845	118.3125	55.7708333333333
120.145833333333	54.1458333333333	0.0450932511452132	0.0145437874299675	1429727.71702831	-91.2893866611206	99.0625	51.9375
120.1875	54.1458333333333	0.0438848981506152	0.0145120171825886	1427208.46912962	-91.7184500068719	99.1875	51.8541666666667
120.229166666667	54.1458333333333	0.0436803498602003	0.0144948235407075	1420295.92057728	-91.6138336006274	99.3125	51.8958333333333
120.270833333333	54.1458333333333	0.0438116872174449	0.0143330723913588	1397065.93541004	-91.7289541898979	99.6875	51.9375
120.3125	54.1458333333333	0.0436211881131415	0.0142108710485071	1399787.48737313	-91.6919065912609	99.6875	51.9375
120.354166666667	54.1458333333333	0.0438354203366188	0.0147322182498201	1438095.04011139	-91.5710736246426	99.1875	51.8541666666667
120.395833333333	54.1458333333333	0.0450566264959792	0.0139748454492623	280722.600803474	-31.6132831534487	118.020833333333	56.2708333333333
120.4375	54.1458333333333	0.0451819689323985	0.0133388904513826	282158.670394596	-32.0501431987367	118.020833333333	56.2708333333333
120.479166666667	54.1458333333333	0.0454231779117438	0.0134485673581184	283612.24287865	-32.4823783993897	118.020833333333	56.2708333333333
120.520833333333	54.1458333333333	0.0457088278216519	0.0114841528494184	289857.272417548	-27.46124251932	118.354166666667	56.4375
120.5625	54.1458333333333	0.0446190894789412	0.00973085476843616	291122.180597242	-27.9027097414763	118.354166666667	56.4375
120.9375	54.1458333333333	0.0467926383583957	0.00813502466801117	303308.013239933	-31.6959797094366	118.354166666667	56.4375
120.979166666667	54.1458333333333	0.0468555615627111	0.00797235453687514	314227.769901148	-38.5810632906636	117.8125	56.3125
121.020833333333	54.1458333333333	0.0471878444733429	0.00783727001701282	294255.107315899	-35.3800992294106	118.270833333333	56.2708333333333
121.0625	54.1458333333333	0.0469852283929669	0.00786327740503336	233248.782822897	-36.409955342133	118.854166666667	55.8125
121.104166666667	54.1458333333333	0.0466963541039712	0.00798432005846758	258892.845638523	-40.1157389103816	118.4375	55.8958333333333
121.145833333333	54.1458333333333	0.0466896691602045	0.00744196690060338	285351.071933221	-36.1066807602348	118.4375	56.1875
121.1875	54.1458333333333	0.0468003316646449	0.00760126013994946	262432.187784865	-40.9573893772168	118.4375	55.8958333333333
121.229166666667	54.1458333333333	0.0468585452195441	0.00726341678338399	322877.653776474	-40.3017313875157	117.854166666667	56.3125
121.270833333333	54.1458333333333	0.0467937664046991	0.00753303568274619	303982.870597457	-37.6901597405355	118.270833333333	56.2708333333333
121.3125	54.1458333333333	0.0468062014992406	0.00738484728005363	305654.501871249	-38.0600637182563	118.270833333333	56.2708333333333
121.354166666667	54.1458333333333	0.0468048447511487	0.00751991270096017	307339.894639285	-38.4257409729622	118.270833333333	56.2708333333333
121.395833333333	54.1458333333333	0.047082429827124	0.00675127206546017	295250.435921327	-38.4677824325431	118.4375	56.1875
121.4375	54.1458333333333	0.0468913073233979	0.00708230242164373	303014.473286802	-29.9961106657277	118.979166666667	56.4791666666667
121.479166666667	54.1458333333333	0.0473808799597162	0.0070229131103321	333655.515465899	-42.2404401733117	117.854166666667	56.3125
121.520833333333	54.1458333333333	0.0469876634635515	0.00713644073189576	335491.335328068	-42.5507011894142	117.854166666667	56.3125
121.5625	54.1458333333333	0.0468346037046863	0.00707386736198146	337337.954248863	-42.8573890858164	117.854166666667	56.3125
121.604166666667	54.1458333333333	0.0465992605969703	0.00682561310684715	317728.821008776	-40.5330676286466	118.270833333333	56.2708333333333
121.645833333333	54.1458333333333	0.0454306689983589	0.00775273652169242	329802.751516569	-37.9959724911096	118.354166666667	56.4375
121.6875	54.1458333333333	0.0457298600675931	0.00856004073711417	331485.211395453	-38.3328309048541	118.354166666667	56.4375
121.729166666667	54.1458333333333	0.0462378525889797	0.00911811748769426	333180.161387449	-38.6661015728588	118.354166666667	56.4375
121.770833333333	54.1458333333333	0.0456991542442091	0.00813616376682216	334887.411244022	-38.9958130335106	118.354166666667	56.4375
121.8125	54.1458333333333	0.0465690889477784	0.00673576124336564	336606.773206557	-39.3219942900024	118.354166666667	56.4375
121.854166666667	54.1458333333333	0.0472579288797422	0.00646536889344801	328558.984984974	-42.4976260022581	118.270833333333	56.2708333333333
121.895833333333	54.1458333333333	0.0471606229226801	0.00649841388509487	330403.880240986	-42.8117674770378	118.270833333333	56.2708333333333
121.9375	54.1458333333333	0.0474753429087463	0.00606995209500972	348654.899516982	-39.234709377115	118.354166666667	56.5208333333333
121.979166666667	54.1458333333333	0.0473949932754897	0.00596903864587257	350382.766816492	-39.5455419200396	118.354166666667	56.5208333333333
122.020833333333	54.1458333333333	0.0466821353353183	0.00688738286144318	345378.867766889	-40.9009902391181	118.354166666667	56.4375
122.0625	54.1458333333333	0.0470453524005495	0.00617326792550088	325213.813130402	-35.744576495709	118.979166666667	56.4791666666667
122.104166666667	54.1458333333333	0.0469447084592717	0.00632136808060719	326811.195526518	-36.0979846877286	118.979166666667	56.4791666666667
122.145833333333	54.1458333333333	0.047604075250962	0.00622847239149072	357405.881982217	-40.7568562485661	118.354166666667	56.5208333333333
122.1875	54.1458333333333	0.0479454460146059	0.00626428494575024	424688.670877657	-44.5519716827912	117.3125	56.7708333333333
122.229166666667	54.1458333333333	0.0481117280734317	0.00642740513181187	361850.392786984	-43.5348923468254	118.1875	56.4375
122.270833333333	54.1458333333333	0.0474070495799727	0.00605285686917584	333586.660009919	-45.5031315505427	118.4375	56.1875
122.3125	54.1458333333333	0.0468098580786169	0.00607827076758444	335533.640249241	-45.7950247794199	118.4375	56.1875
122.354166666667	54.1458333333333	0.0478540263099741	0.00616678865919341	432389.920968486	-45.4450251039342	117.3125	56.7708333333333
122.395833333333	54.1458333333333	0.0476531754887003	0.00619501873683223	368257.719949	-42.4808169837484	118.354166666667	56.5208333333333
122.4375	54.1458333333333	0.0469221265163175	0.00613023577570956	340059.910316154	-38.7969926388914	118.979166666667	56.4791666666667
122.479166666667	54.1458333333333	0.0467644001335771	0.00617458718967964	341771.853251658	-39.1187171289002	118.979166666667	56.4791666666667
122.520833333333	54.1458333333333	0.0467587508836507	0.00625253242770383	343495.595364436	-39.4370529048187	118.979166666667	56.4791666666667
122.5625	54.1458333333333	0.0472617310890733	0.00570418786005067	375689.41294848	-43.570749875199	118.354166666667	56.5208333333333
122.604166666667	54.1458333333333	0.0472185233954971	0.00568258924209151	377570.647094207	-43.8360729129995	118.354166666667	56.5208333333333
122.645833333333	54.1458333333333	0.0470674137727021	0.00607018870353625	379460.927940202	-44.0985890920245	118.354166666667	56.5208333333333
122.6875	54.1458333333333	0.048480054020215	0.00599664683915056	448136.781867536	-47.1307366322537	117.3125	56.7708333333333
122.729166666667	54.1458333333333	0.048405038809628	0.00575854030626742	450135.579679425	-47.3324330299414	117.3125	56.7708333333333
122.770833333333	54.1458333333333	0.0484092042024896	0.00573657433405456	452140.842363339	-47.5321917284091	117.3125	56.7708333333333
122.8125	54.1458333333333	0.0475056618449102	0.00559287937955518	387109.844947591	-45.1211557988441	118.354166666667	56.5208333333333
122.854166666667	54.1458333333333	0.0478599258347773	0.00559910786171125	435296.895729416	-46.5630918099104	117.6875	56.7291666666667
122.895833333333	54.1458333333333	0.0478400358265484	0.00576603471463981	458194.562359378	-48.1200362876245	117.3125	56.7708333333333
122.9375	54.1458333333333	0.0477611727724622	0.0059888367110857	392935.100086022	-45.8600023705983	118.354166666667	56.5208333333333
122.979166666667	54.1458333333333	0.0475450308634018	0.00560917116806533	394893.056681213	-46.1010864710394	118.354166666667	56.5208333333333
123.020833333333	54.1458333333333	0.047531881957797	0.00554110181376718	396858.915103576	-46.3396180187366	118.354166666667	56.5208333333333
123.0625	54.1458333333333	0.0481023563957927	0.00581872194761423	359413.736028523	-45.1765409469623	118.9375	56.3541666666667
123.104166666667	54.1458333333333	0.0484339626696674	0.00601833418833152	468405.57518329	-49.0628200133013	117.3125	56.7708333333333
123.145833333333	54.1458333333333	0.0484077830498578	0.00575638190868118	470465.282365175	-49.2460022235991	117.3125	56.7708333333333
123.1875	54.1458333333333	0.0483692669426071	0.00562463184806309	472530.645184338	-49.427435904936	117.3125	56.7708333333333
123.229166666667	54.1458333333333	0.0481921778697569	0.005718807784559	474601.589066575	-49.6071391804794	117.3125	56.7708333333333
123.270833333333	54.1458333333333	0.0481095181200903	0.00574762119494305	412082.005220534	-48.888367549831	118.229166666667	56.4791666666667
123.3125	54.1458333333333	0.0495410575276609	0.00634004694122952	383268.090990522	-44.6153151008515	118.9375	56.5208333333333
123.354166666667	54.1458333333333	0.0498916966587412	0.00670976538023001	385184.708916946	-44.8695819119284	118.9375	56.5208333333333
123.395833333333	54.1458333333333	0.0498398200388742	0.00662298186450214	387109.844947588	-45.1211557988437	118.9375	56.5208333333333
123.4375	54.1458333333333	0.0494201684325301	0.00629522698781298	389043.371945356	-45.3700650584008	118.9375	56.5208333333333
123.479166666667	54.1458333333333	0.0487943122584688	0.00611071506277054	422420.907153449	-49.9340889462216	118.229166666667	56.4791666666667
123.520833333333	54.1458333333333	0.0493562919195936	0.00612694428724554	392935.100086018	-45.860002370598	118.9375	56.5208333333333
123.5625	54.1458333333333	0.0495852738158917	0.00646091577237492	426600.728097494	-50.3369548256199	118.229166666667	56.4791666666667
123.604166666667	54.1458333333333	0.0493471831257346	0.00624671528168071	428699.751180717	-50.5351857300648	118.229166666667	56.4791666666667
123.645833333333	54.1458333333333	0.0494430618538221	0.00622001994600145	398832.557808924	-46.5756247016748	118.9375	56.5208333333333
123.6875	54.1458333333333	0.0498450226477886	0.00672420287081006	418716.520902271	-51.8931301563527	118.354166666667	56.3541666666667
123.729166666667	54.1458333333333	0.0492044865178733	0.00652214686529241	427331.28371981	-52.6592948789852	118.229166666667	56.3541666666667
123.770833333333	54.1458333333333	0.0493065733194414	0.00670310708119482	423012.764861287	-52.2804610182936	118.354166666667	56.3541666666667
123.8125	54.1458333333333	0.0487818978763924	0.00643235960614974	406802.684867593	-47.4949510835333	118.9375	56.5208333333333
123.854166666667	54.1458333333333	0.0487617941060981	0.00613281457399929	408813.549789969	-47.7187431901556	118.9375	56.5208333333333
123.895833333333	54.1458333333333	0.0483605182380195	0.00564736568084414	410831.53178187	-47.9401731106038	118.9375	56.5208333333333
123.9375	54.1458333333333	0.0481555989587233	0.00566792915160696	412856.525763933	-48.1592673166727	118.9375	56.5208333333333
123.979166666667	54.1458333333333	0.0481539988506569	0.00576890196133863	414888.428343147	-48.3760520808431	118.9375	56.5208333333333
124.020833333333	54.1458333333333	0.0481757762866079	0.00579261200538151	442611.984531626	-53.9213282587403	118.229166666667	56.3541666666667
124.0625	54.1458333333333	0.0484459809868151	0.00560107397755814	444814.963224457	-54.0938431627134	118.229166666667	56.3541666666667
124.104166666667	54.1458333333333	0.0483607737998218	0.00563253279342386	447022.723708011	-54.2644873439892	118.229166666667	56.3541666666667
124.145833333333	54.1458333333333	0.0482108443959554	0.00556878081690844	449235.194698112	-54.4332844127189	118.229166666667	56.3541666666667
124.1875	54.1458333333333	0.0480151997072145	0.00568608057501484	451452.30615346	-54.6002576715184	118.229166666667	56.3541666666667
124.229166666667	54.1458333333333	0.0477724692369631	0.00555780423590365	453673.989252555	-54.7654301178134	118.229166666667	56.3541666666667
124.270833333333	54.1458333333333	0.0473286298934315	0.00571513934282578	435515.654651561	-56.1862052359613	118.4375	56.1875
124.3125	54.1458333333333	0.0475818080437126	0.00589681544973437	431194.074168913	-54.4393559289077	118.645833333333	56.2708333333333
124.354166666667	54.1458333333333	0.0474664053456255	0.00587998356924796	423012.764861284	-52.2804610182933	118.9375	56.3541666666667
124.395833333333	54.1458333333333	0.0473422712345629	0.00557069766667882	435633.660604795	-54.7880463802949	118.645833333333	56.2708333333333
124.4375	54.1458333333333	0.0472998142515485	0.00544569201624505	427331.28371981	-52.6592948789852	118.9375	56.3541666666667
124.479166666667	54.1458333333333	0.0475995312584654	0.00528977916032591	429498.684492701	-52.8455921998645	118.9375	56.3541666666667
124.520833333333	54.1458333333333	0.0482007252848655	0.00530069461522532	431671.402866198	-53.029844742864	118.9375	56.3541666666667
124.5625	54.1458333333333	0.0486901620254069	0.00524779888693969	439140.001338427	-63.1478889691366	118.3125	55.7708333333333
124.604166666667	54.1458333333333	0.0486868806360735	0.00524248287516222	441570.534707534	-63.2735360362765	118.3125	55.7708333333333
124.645833333333	54.1458333333333	0.0492437799961966	0.00520770618894316	444003.736669411	-63.3976200731984	118.3125	55.7708333333333
124.6875	54.1458333333333	0.0494994328562354	0.00523247491810404	446439.562733246	-63.5201649585144	118.3125	55.7708333333333
124.729166666667	54.1458333333333	0.0495502802167386	0.00524562600743974	448877.969321758	-63.6411941252974	118.3125	55.7708333333333
124.770833333333	54.1458333333333	0.0498128203963978	0.00516039217875777	451318.913749071	-63.760730570298	118.3125	55.7708333333333
124.8125	54.1458333333333	0.0495789624341012	0.00626335595364612	453762.354199147	-63.8787968629728	118.3125	55.7708333333333
124.854166666667	54.1458333333333	0.0496193805903487	0.0062352940622521	456208.249704833	-63.9954151543304	118.3125	55.7708333333333
124.895833333333	54.1458333333333	0.0497189841558943	0.00525895667996514	458656.560127477	-64.1106071855953	118.3125	55.7708333333333
124.9375	54.1458333333333	0.0495750352148424	0.00608446752170341	461107.246137045	-64.2243942966913	118.3125	55.7708333333333
124.979166666667	54.1458333333333	0.0499552470825564	0.00601168698335731	463560.269192816	-64.3367974345508	118.3125	55.7708333333333
125.020833333333	54.1458333333333	0.0498513533277332	0.00483625249746393	466015.591524585	-64.4478371612494	118.3125	55.7708333333333
125.0625	54.1458333333333	0.0491998026321899	0.00467661814187702	460365.798020176	-55.250368029893	118.9375	56.3541666666667
125.104166666667	54.1458333333333	0.0488401146343484	0.004352679572458	462605.103088504	-55.4085611837444	118.9375	56.3541666666667
125.145833333333	54.1458333333333	0.0490729791207761	0.00412611602970755	464848.653208589	-55.5650640225897	118.9375	56.3541666666667
125.1875	54.1458333333333	0.0490386379332009	0.00407681602107597	467096.386414081	-55.7198977666912	118.9375	56.3541666666667
120.145833333333	54.1041666666667	0.0438544142667863	0.0147693746625295	1439246.28579162	-91.1765220797078	98.9375	51.8958333333333
120.1875	54.1041666666667	0.0450883219071289	0.0134107295195188	277865.774417644	-28.8906153992428	118.020833333333	56.2708333333333
120.229166666667	54.1041666666667	0.0438647490428687	0.0143183854564009	1394209.0875548	-91.5786147861511	99.6875	51.9375
120.270833333333	54.1041666666667	0.0417640280402791	0.0138412361405365	1411998.99973736	-91.5395855859971	99.4791666666666	51.8958333333333
120.3125	54.1041666666667	0.0450540330879379	0.0142285620750566	281900.775116946	-30.2443222335081	118.020833333333	56.2708333333333
120.354166666667	54.1041666666667	0.0459637753054756	0.0130265970018056	283282.66519164	-30.6865624365392	118.020833333333	56.2708333333333
120.395833333333	54.1041666666667	0.0464275225744414	0.0135374073033174	284497.190129999	-29.3072004821703	118.145833333333	56.3125
120.4375	54.1041666666667	0.0459784145283017	0.0130044066313424	285840.476993708	-29.7496078478683	118.145833333333	56.3125
120.479166666667	54.1041666666667	0.0454318279114738	0.0116877323296987	287535.275050042	-31.9863934105252	118.020833333333	56.2708333333333
120.520833333333	54.1041666666667	0.0447597466472536	0.00984737664780493	293980.278134217	-27.0446984083881	118.354166666667	56.4375
120.5625	54.1041666666667	0.0463611678155303	0.00909935033335509	295228.783242841	-27.4817925339921	118.354166666667	56.4375
120.604166666667	54.1041666666667	0.046409918368522	0.00905861095555973	296495.653010993	-27.9150337131778	118.354166666667	56.4375
120.645833333333	54.1041666666667	0.0449783380432551	0.00965784526746845	297780.652598547	-28.3444159319072	118.354166666667	56.4375
120.6875	54.1041666666667	0.045894226851524	0.0108253833804352	294273.051232303	-32.3134045973761	118.145833333333	56.3125
120.729166666667	54.1041666666667	0.045820416879155	0.0100469289721126	300404.105506304	-29.1915892448499	118.354166666667	56.4375
120.9375	54.1041666666667	0.0449028362446564	0.0085539221964715	307263.735877415	-31.2419341879024	118.354166666667	56.4375
120.979166666667	54.1041666666667	0.046862775201332	0.0080896973186055	308685.42889357	-31.6404519046104	118.354166666667	56.4375
121.020833333333	54.1041666666667	0.0466804143830109	0.00776579652183952	235414.7911029	-35.2404500563509	118.854166666667	55.8125
121.0625	54.1041666666667	0.0466612589027305	0.00766156701921317	285972.203748829	-34.7454624415515	118.4375	56.1875
121.104166666667	54.1041666666667	0.0469567558451621	0.00764318214428088	287533.611068006	-35.1577663456924	118.4375	56.1875
121.145833333333	54.1041666666667	0.0468684133588151	0.00726478376036626	289110.962681805	-35.5654089710798	118.4375	56.1875
121.1875	54.1041666666667	0.0471966810742583	0.00727762592348611	241858.998819413	-37.2160487952074	118.854166666667	55.8125
121.229166666667	54.1041666666667	0.0467568289788637	0.0074680450550531	243516.473834426	-37.692852327842	118.854166666667	55.8125
121.270833333333	54.1041666666667	0.0468071660717197	0.006991764881179	293936.097912473	-36.7606724816664	118.4375	56.1875
121.3125	54.1041666666667	0.0469380597503576	0.00721211673072097	295574.657069603	-37.1499796789936	118.4375	56.1875
121.354166666667	54.1041666666667	0.0465503040327592	0.00703342630700347	297227.891606322	-37.5347865209234	118.4375	56.1875
121.395833333333	54.1041666666667	0.047042200535602	0.00701702148713854	321400.01594576	-37.5210004094178	118.229166666667	56.3541666666667
121.4375	54.1041666666667	0.0469456660103642	0.00698977399581466	300577.413728649	-38.2910422302661	118.4375	56.1875
121.479166666667	54.1041666666667	0.0469642216615379	0.0070712474989245	302273.223058689	-38.6625648967501	118.4375	56.1875
121.520833333333	54.1041666666667	0.0473220388367861	0.00729340558979563	303982.751297828	-39.0297346592494	118.4375	56.1875
121.5625	54.1041666666667	0.0473144101161702	0.00704452642694805	257388.094995713	-41.2714861558935	118.854166666667	55.8125
121.604166666667	54.1041666666667	0.0472375556991488	0.00689697890731126	259193.400204955	-41.6904296333996	118.854166666667	55.8125
121.645833333333	54.1041666666667	0.0471936942264966	0.00660054808869664	261013.479650271	-42.1033177615242	118.854166666667	55.8125
121.6875	54.1041666666667	0.0469515175617597	0.00661849559748859	342236.080931475	-36.8303625218537	118.354166666667	56.5208333333333
121.729166666667	54.1041666666667	0.0471320820053111	0.00649130393258523	312728.217675956	-40.8016702544258	118.4375	56.1875
121.770833333333	54.1041666666667	0.047379137077931	0.00658364164718295	266559.31841458	-43.3064318379969	118.854166666667	55.8125
121.8125	54.1041666666667	0.0470665956181386	0.00637655166576869	304106.948452905	-37.7202036849186	118.8125	56.2291666666667
121.854166666667	54.1041666666667	0.047083292385634	0.00637255481414773	329233.531470187	-43.7357222949532	118.1875	56.1875
121.895833333333	54.1041666666667	0.0469375276177137	0.00612469547440564	307469.598843751	-38.4559614440322	118.8125	56.2291666666667
121.9375	54.1041666666667	0.0474505572241751	0.00622850550554027	414215.151635058	-44.1287991796523	117.229166666667	56.6875
121.979166666667	54.1041666666667	0.0484615583186988	0.00648810658504583	354246.418581016	-41.3084039020456	118.1875	56.4375
122.020833333333	54.1041666666667	0.0470653889211697	0.00608243543355071	312614.625077604	-39.5282096428578	118.8125	56.2291666666667
122.0625	54.1041666666667	0.0471643246581211	0.00603659558440423	357429.382504331	-39.6785986740192	118.354166666667	56.5208333333333
122.104166666667	54.1041666666667	0.0476006279331713	0.00614736284777655	359690.858676475	-42.1852939837069	118.1875	56.4375
122.145833333333	54.1041666666667	0.0487546467496338	0.00636161912285679	361526.156334995	-42.4713495285795	118.1875	56.4375
122.1875	54.1041666666667	0.047830330548236	0.00614074250213828	363371.437129607	-42.7543347431055	118.1875	56.4375
122.229166666667	54.1041666666667	0.0486396618973134	0.00643723847100264	365226.549088186	-43.0342798833604	118.1875	56.4375
122.270833333333	54.1041666666667	0.0474534629057596	0.00591818421254858	367091.342505702	-43.3112152478377	118.1875	56.4375
122.3125	54.1041666666667	0.0480500818622016	0.00614618891037825	433732.403404459	-44.7907409626591	117.3125	56.7708333333333
122.354166666667	54.1041666666667	0.0483489768554723	0.00627703527962689	435656.289951971	-45.0110543641284	117.3125	56.7708333333333
122.395833333333	54.1041666666667	0.0473559703236896	0.00613672538409999	371691.299832122	-41.9985379646941	118.354166666667	56.5208333333333
122.4375	54.1041666666667	0.0470447714628547	0.00609591054341337	373519.854132336	-42.2752142340181	118.354166666667	56.5208333333333
122.479166666667	54.1041666666667	0.047680843406466	0.00582127832540282	375358.096199777	-42.5490209044826	118.354166666667	56.5208333333333
122.520833333333	54.1041666666667	0.0472045695141658	0.00582043326167331	377205.88374661	-42.8199850945517	118.354166666667	56.5208333333333
122.5625	54.1041666666667	0.047215248478923	0.0056618613730494	379063.076524453	-43.0881339689024	118.354166666667	56.5208333333333
122.604166666667	54.1041666666667	0.0472695754814674	0.00564140684584667	429238.830416094	-43.4285061906385	117.770833333333	56.8125
122.645833333333	54.1041666666667	0.0473018955529708	0.00571613438497815	431116.427461562	-43.6574865235957	117.770833333333	56.8125
122.6875	54.1041666666667	0.0469845012202652	0.0057516212299589	433001.868101362	-43.8843282452582	117.770833333333	56.8125
122.729166666667	54.1041666666667	0.0480133296103733	0.00605135750987538	453291.628918126	-46.9021023076043	117.3125	56.7708333333333
122.770833333333	54.1041666666667	0.048630567297309	0.00594825169459917	455285.008805817	-47.1023772851673	117.3125	56.7708333333333
122.8125	54.1041666666667	0.0490885632118896	0.00635785300184	457284.842806323	-47.3007540065449	117.3125	56.7708333333333
122.854166666667	54.1041666666667	0.0490363377339049	0.00600087054971882	459291.045898631	-47.4972512481414	117.3125	56.7708333333333
122.895833333333	54.1041666666667	0.0483781896053932	0.00577035048851546	461303.534269175	-47.6918876684778	117.3125	56.7708333333333
122.9375	54.1041666666667	0.0479449575456443	0.00586710466230104	463322.225297123	-47.8846818049752	117.3125	56.7708333333333
122.979166666667	54.1041666666667	0.0483674746251268	0.00563806975307336	465347.037539684	-48.075652070955	117.3125	56.7708333333333
123.020833333333	54.1041666666667	0.0481258480971931	0.00577835972650947	467377.89071741	-48.2648167528476	117.3125	56.7708333333333
123.0625	54.1041666666667	0.0484905863830999	0.00608350391558075	469414.705699493	-48.4521940075976	117.3125	56.7708333333333
123.104166666667	54.1041666666667	0.0490553724370296	0.00634725260521792	407048.394504101	-47.5258170617267	118.229166666667	56.4791666666667
123.145833333333	54.1041666666667	0.0489359076879466	0.00624031420095181	409062.266885643	-47.7495768130522	118.229166666667	56.4791666666667
123.1875	54.1041666666667	0.0490049423525412	0.00621268205477461	411083.258201389	-47.9709727018823	118.229166666667	56.4791666666667
123.229166666667	54.1041666666667	0.0484084031793896	0.0060789528738626	413111.263253085	-48.1900312592791	118.229166666667	56.4791666666667
123.270833333333	54.1041666666667	0.0494045648452776	0.0062699838194984	415146.178532974	-48.4067788154882	118.229166666667	56.4791666666667
123.3125	54.1041666666667	0.0496194971159135	0.00634516221573087	417187.902199969	-48.6212414949264	118.229166666667	56.4791666666667
123.354166666667	54.1041666666667	0.0499109944749958	0.00681582361763665	419236.334055875	-48.8334452115772	118.229166666667	56.4791666666667
123.395833333333	54.1041666666667	0.0504436564077007	0.00669463558853707	421291.375521665	-49.0434156647731	118.229166666667	56.4791666666667
123.4375	54.1041666666667	0.0498871381929062	0.00657378651238881	423352.929613793	-49.2511783353472	118.229166666667	56.4791666666667
123.479166666667	54.1041666666667	0.049771870555691	0.00626306708398791	394243.038015546	-45.1352354316616	118.9375	56.5208333333333
123.520833333333	54.1041666666667	0.0498396608328537	0.00646489294672255	396178.895388528	-45.3792684290567	118.9375	56.5208333333333
123.5625	54.1041666666667	0.0497798900155893	0.00648357230206638	398122.864107868	-45.6207568198826	118.9375	56.5208333333333
123.604166666667	54.1041666666667	0.0498270586271279	0.0062496267636509	400074.825243114	-45.8597272857612	118.9375	56.5208333333333
123.645833333333	54.1041666666667	0.049510556709245	0.00608200869511054	402034.661685885	-46.0962063925135	118.9375	56.5208333333333
123.6875	54.1041666666667	0.0489159321273388	0.00578528430407521	404002.25812885	-46.330220580881	118.9375	56.5208333333333
123.729166666667	54.1041666666667	0.0480365891919947	0.00566093790215469	437958.339393575	-50.6457921578852	118.229166666667	56.4791666666667
123.770833333333	54.1041666666667	0.0482408930754896	0.00585744217391636	440068.686823455	-50.8367826535423	118.229166666667	56.4791666666667
123.8125	54.1041666666667	0.0480642972510407	0.00574489558674909	409950.480953367	-47.0177359873282	118.9375	56.5208333333333
123.854166666667	54.1041666666667	0.0481903120689837	0.00585718970475568	411947.999596298	-47.2421521135264	118.9375	56.5208333333333
123.895833333333	54.1041666666667	0.0481218745213132	0.00578344392853754	413952.727967439	-47.4642333615274	118.9375	56.5208333333333
123.9375	54.1041666666667	0.0483834487676667	0.00599095399386731	415964.561112793	-47.6840052561672	118.9375	56.5208333333333
123.979166666667	54.1041666666667	0.0483841714509579	0.00584011969841111	443172.19677118	-53.2641561513508	118.229166666667	56.3541666666667
124.020833333333	54.1041666666667	0.0474256573876746	0.00569612144388544	424690.183966937	-54.6468185411198	118.4375	56.1875
124.0625	54.1041666666667	0.0471870618592409	0.00609569058088582	426915.548764459	-54.8244891998342	118.4375	56.1875
124.104166666667	54.1041666666667	0.0472235972324362	0.00578701891716164	429145.754677822	-55.0001380831805	118.4375	56.1875
124.145833333333	54.1041666666667	0.0475850203676758	0.00569755018462579	431380.725832831	-55.1737922527628	118.4375	56.1875
124.1875	54.1041666666667	0.0474465079487885	0.00645624785876408	471963.007930357	-56.0527400181912	117.854166666667	56.3125
124.229166666667	54.1041666666667	0.0475971268392821	0.0060806108283946	393199.532639044	-58.904930393141	118.854166666667	55.8125
124.270833333333	54.1041666666667	0.0474950077397545	0.00559528042514644	438113.49283492	-55.6830513972287	118.4375	56.1875
124.3125	54.1041666666667	0.0472467239535767	0.0061747156293766	397875.590577185	-59.2427101007032	118.854166666667	55.8125
124.354166666667	54.1041666666667	0.0473397350134544	0.00564161878789353	442624.501071664	-56.0130630635824	118.4375	56.1875
124.395833333333	54.1041666666667	0.0475344071112594	0.00552434476066375	444886.546783461	-56.1752961483318	118.4375	56.1875
124.4375	54.1041666666667	0.0475731367869227	0.00538617259849329	447152.864287249	-56.3357134816156	118.4375	56.1875
124.479166666667	54.1041666666667	0.0479440897912077	0.00522183346147917	429190.50689061	-61.9469969061989	118.4375	55.7708333333333
124.520833333333	54.1041666666667	0.0482623780509629	0.00543855707653395	431597.318984579	-62.0832390437719	118.4375	55.7708333333333
124.5625	54.1041666666667	0.0486829310636735	0.00544319677737087	443675.608994142	-62.739448770209	118.270833333333	55.7708333333333
124.604166666667	54.1041666666667	0.0490695610608932	0.00522430236173117	443675.608994139	-62.7394487702089	118.3125	55.7708333333333
124.645833333333	54.1041666666667	0.0496279743718855	0.00520367323104973	446099.771705745	-62.8658665662704	118.3125	55.7708333333333
124.6875	54.1041666666667	0.0497578924236429	0.00519337770133659	448526.660213763	-62.9907328478914	118.3125	55.7708333333333
124.729166666667	54.1041666666667	0.0500525161909541	0.00515939464603837	450956.229655475	-63.1140709579242	118.3125	55.7708333333333
124.770833333333	54.1041666666667	0.0495886389949229	0.00617452736281414	453388.436076116	-63.2359038119415	118.3125	55.7708333333333
124.8125	54.1041666666667	0.0498069291163888	0.00525779548218681	455823.236407226	-63.356253906843	118.3125	55.7708333333333
124.854166666667	54.1041666666667	0.050034778852937	0.00632309480514005	458260.588445595	-63.4751433292969	118.3125	55.7708333333333
124.895833333333	54.1041666666667	0.0500105935083576	0.00553183305545017	460700.450832771	-63.5925937640164	118.3125	55.7708333333333
124.9375	54.1041666666667	0.0502169214962836	0.00612223863778742	463142.783035063	-63.7086265018731	118.3125	55.7708333333333
124.979166666667	54.1041666666667	0.0500177135541106	0.00598619720145548	465587.545324118	-63.8232624478498	118.3125	55.7708333333333
125.020833333333	54.1041666666667	0.0500565340080911	0.00595238336490143	468034.698757992	-63.9365221288363	118.3125	55.7708333333333
125.0625	54.1041666666667	0.0497763257306506	0.00593990008599795	470484.205162699	-64.0484257012663	118.3125	55.7708333333333
125.104166666667	54.1041666666667	0.049834217083179	0.00601264643196706	472936.027114263	-64.1589929586024	118.3125	55.7708333333333
125.145833333333	54.1041666666667	0.0502387977284299	0.00489428813268562	494763.244387842	-57.4824262530109	118.395833333333	56.3125
125.1875	54.1041666666667	0.0499418431376226	0.0045463718619704	460709.57158983	-55.2788260295375	119.0625	56.3125
125.229166666667	54.1041666666667	0.0504565016113682	0.00453086742781645	499366.537877749	-57.7507602056628	118.395833333333	56.3125
125.270833333333	54.1041666666667	0.0501495289002678	0.00411338937667323	501673.263887813	-57.8828433739642	118.395833333333	56.3125
125.3125	54.1041666666667	0.0501377478529748	0.00400252598505506	476461.32944551	-55.7121307981723	118.9375	56.3541666666667
125.354166666667	54.1041666666667	0.0499530597030737	0.00373013411888056	478715.191338746	-55.8618830621371	118.9375	56.3541666666667
125.395833333333	54.1041666666667	0.0499610712753494	0.00352024915467225	568472.563996494	-55.9574221760539	117.6875	56.7291666666667
125.4375	54.1041666666667	0.0494409711668307	0.00347671253907891	570732.557342016	-56.0765004060601	117.6875	56.7291666666667
125.479166666667	54.1041666666667	0.0485982948992866	0.00349462848313859	572995.697643593	-56.1945034610113	117.6875	56.7291666666667
125.520833333333	54.1041666666667	0.0486316942289735	0.00385406730164835	575261.946950571	-56.3114425566099	117.6875	56.7291666666667
120.104166666667	54.0625	0.0461404747022151	0.0129030205335314	279375.373670405	-27.5198827400572	118.020833333333	56.2708333333333
120.145833333333	54.0625	0.0459834097198585	0.0132800453070707	280645.683661937	-27.9798771788422	118.020833333333	56.2708333333333
120.1875	54.0625	0.0459150342788181	0.0118777281607809	281935.245830007	-28.4355402399898	118.020833333333	56.2708333333333
120.229166666667	54.0625	0.0451596406464417	0.0131533789175235	283243.796762215	-28.886867259854	118.020833333333	56.2708333333333
120.270833333333	54.0625	0.0449110671594075	0.0140430742888903	284571.074045741	-29.3338559760558	118.020833333333	56.2708333333333
120.3125	54.0625	0.0459339163172344	0.0128952989001815	285916.816417539	-29.7765064424986	118.020833333333	56.2708333333333
120.354166666667	54.0625	0.0455394783176811	0.0123180151368945	287280.763906901	-30.2148209442785	118.020833333333	56.2708333333333
120.395833333333	54.0625	0.0456216535281139	0.0123406689501124	288662.657970474	-30.6488039127067	118.020833333333	56.2708333333333
120.4375	54.0625	0.0456256779075137	0.0119830574777046	290062.241619807	-31.078461840648	118.020833333333	56.2708333333333
120.479166666667	54.0625	0.045636315003772	0.0117759509761287	291479.259541608	-31.503803198379	118.020833333333	56.2708333333333
120.520833333333	54.0625	0.0458444830701884	0.0107895997976105	298118.373239533	-26.639704118188	118.354166666667	56.4375
120.5625	54.0625	0.0449830675778223	0.00961061684918709	293961.350590336	-30.5849505807353	118.145833333333	56.3125
120.604166666667	54.0625	0.0466611884190394	0.00879480158803438	246749.487707618	-33.3216791611453	118.4375	55.8958333333333
120.645833333333	54.0625	0.0467359897994655	0.00850004901454659	248258.005525093	-33.8139263794684	118.4375	55.8958333333333
120.6875	54.0625	0.0467009588306975	0.00873345356551752	303157.042909579	-28.3483758250225	118.354166666667	56.4375
120.729166666667	54.0625	0.0465385096724931	0.0081805315298002	228879.522529633	-30.905046265493	118.854166666667	55.8125
120.770833333333	54.0625	0.0468797754028151	0.00770939551776231	230291.99453106	-31.4535736371207	118.854166666667	55.8125
120.8125	54.0625	0.0467681180358848	0.00815773831307532	254482.084248976	-35.7213839820944	118.4375	55.8958333333333
120.854166666667	54.0625	0.0455425508300847	0.0093583673645435	308477.148209658	-29.9973611836553	118.354166666667	56.4375
120.895833333333	54.0625	0.0461007515073744	0.0108789240876753	306553.558367397	-35.522918720722	118.020833333333	56.2708333333333
120.9375	54.0625	0.045612417900903	0.0100189052640536	311238.249806765	-30.7994653146671	118.354166666667	56.4375
120.979166666667	54.0625	0.0456672817217791	0.00977800938523701	312643.287437456	-31.1949348547775	118.354166666667	56.4375
121.020833333333	54.0625	0.0449720566417371	0.00884265815439961	311800.445557211	-35.373259516509	118.104166666667	56.3125
121.0625	54.0625	0.0465163881262839	0.00820342704380989	264350.697042489	-38.4027217325135	118.4375	55.8958333333333
121.104166666667	54.0625	0.0466771811707849	0.0081392818607108	324882.526438529	-38.2462421198138	117.854166666667	56.3125
121.145833333333	54.0625	0.0469630043818199	0.00776125062773883	243952.358843742	-36.081306511725	118.854166666667	55.8125
121.1875	54.0625	0.0465179393476713	0.00745936684028512	294470.127978066	-35.4387761216194	118.4375	56.1875
121.229166666667	54.0625	0.0467341432807909	0.00744986361689496	318628.06640701	-35.5943394677626	118.229166666667	56.3541666666667
121.270833333333	54.0625	0.0472028056434138	0.00738262192667212	320223.040769039	-35.9573011676744	118.229166666667	56.3541666666667
121.3125	54.0625	0.0470379328979291	0.00736247301142122	299284.324670783	-36.6141710168965	118.4375	56.1875
121.354166666667	54.0625	0.0472225950919726	0.00719753704526744	323454.532078558	-36.6718996317804	118.229166666667	56.3541666666667
121.395833333333	54.0625	0.0463799197283247	0.00720755110631229	325090.634939412	-37.0235858137706	118.229166666667	56.3541666666667
121.4375	54.0625	0.0470702778198893	0.00710455765812263	304231.041469871	-37.7502094108847	118.4375	56.1875
121.479166666667	54.0625	0.0469126349846604	0.00722070299902444	305908.287112677	-38.1202956077163	118.4375	56.1875
121.520833333333	54.0625	0.0474460735968939	0.00729621184456486	307599.317104251	-38.4861426872958	118.4375	56.1875
121.5625	54.0625	0.0474387773661805	0.00725363217856534	309303.904761363	-38.8477863279468	118.4375	56.1875
121.604166666667	54.0625	0.0471979282181568	0.00715581755673868	342146.060004051	-38.0192439392747	118.1875	56.4375
121.645833333333	54.0625	0.0471557826371094	0.0067397913454468	343832.529354746	-38.343407212337	118.1875	56.4375
121.6875	54.0625	0.0479722134559392	0.00680893092889712	345531.042515899	-38.6642276965866	118.1875	56.4375
121.729166666667	54.0625	0.0485092160695337	0.00682279951565765	347241.422149981	-38.9817311765058	118.1875	56.4375
121.770833333333	54.0625	0.0482915449060809	0.00689890813123905	348963.493166325	-39.2959438363342	118.1875	56.4375
121.8125	54.0625	0.0484270770309241	0.00679311443644975	350697.082725143	-39.6068922265657	118.1875	56.4375
121.854166666667	54.0625	0.048548368017818	0.00651593284285246	416531.766486479	-41.7954343624976	117.3125	56.7708333333333
121.895833333333	54.0625	0.048437159063642	0.00651831736565757	354198.137375011	-40.2191040388733	118.1875	56.4375
121.9375	54.0625	0.0485225306978877	0.00678178282255594	420185.638131426	-42.2821708911303	117.3125	56.7708333333333
121.979166666667	54.0625	0.0489354839381216	0.00662799538792043	422025.37091865	-42.5221460253874	117.3125	56.7708333333333
122.020833333333	54.0625	0.0476851079309771	0.0062343313492124	359291.850241628	-38.9061926635544	118.354166666667	56.5208333333333
122.0625	54.0625	0.0475320696000505	0.00633192095943975	361010.920959905	-39.2091285187139	118.354166666667	56.5208333333333
122.104166666667	54.0625	0.0483114831201268	0.00633620961449459	363140.68297488	-41.694424183845	118.1875	56.4375
122.145833333333	54.0625	0.0483680350219072	0.0062200852163446	429467.035836571	-43.4598723027386	117.3125	56.7708333333333
122.1875	54.0625	0.0475969923707867	0.00609959791511477	366790.318032398	-42.263058168262	118.1875	56.4375
122.229166666667	54.0625	0.0484696616422649	0.00619817754373477	368630.081016562	-42.5428831160511	118.1875	56.4375
122.270833333333	54.0625	0.0487694133770895	0.00651492681444487	435132.158673418	-44.140420577643	117.3125	56.7708333333333
122.3125	54.0625	0.0486504714618566	0.00627915862971903	372338.756179118	-43.0936923974788	118.1875	56.4375
122.354166666667	54.0625	0.0480536114980574	0.00633164354920563	374207.378154693	-43.3647342675164	118.1875	56.4375
122.395833333333	54.0625	0.0470638190560741	0.00631678049828439	376085.333156221	-43.6329060181304	118.1875	56.4375
122.4375	54.0625	0.0485227397262489	0.00618763853785781	377972.481404059	-43.8982364457721	118.1875	56.4375
122.479166666667	54.0625	0.0480936342367961	0.00602828993733384	444725.588567212	-45.2328697718683	117.3125	56.7708333333333
122.520833333333	54.0625	0.0476767766172858	0.00604152300739762	380620.695622319	-42.3460135585375	118.354166666667	56.5208333333333
122.5625	54.0625	0.0482042317749611	0.00621005267263851	448613.723797491	-45.6556628161871	117.3125	56.7708333333333
122.604166666667	54.0625	0.0484693906012298	0.00619761239269357	450568.292433851	-45.8640945785304	117.3125	56.7708333333333
122.645833333333	54.0625	0.0483998495935849	0.00613518122982441	452529.73998175	-46.070574693742	117.3125	56.7708333333333
122.6875	54.0625	0.0479795110875917	0.00605850467827145	454497.976680648	-46.2751217026205	117.3125	56.7708333333333
122.729166666667	54.0625	0.0478837827233781	0.00597761779744481	456472.914007048	-46.4777540574001	117.3125	56.7708333333333
122.770833333333	54.0625	0.0480230146641213	0.00576192064363701	458454.46466098	-46.6784901174197	117.3125	56.7708333333333
122.8125	54.0625	0.0490758017320398	0.00612631012113683	460442.542552365	-46.8773481450335	117.3125	56.7708333333333
122.854166666667	54.0625	0.0498483649692919	0.00636112111112387	462437.062787335	-47.0743463017623	117.3125	56.7708333333333
122.895833333333	54.0625	0.0490634751907526	0.00586246759913517	464437.941654494	-47.2695026446725	117.3125	56.7708333333333
122.9375	54.0625	0.0485568046310282	0.00588296445696179	466445.096611105	-47.4628351229731	117.3125	56.7708333333333
122.979166666667	54.0625	0.0481003600185479	0.00600846830185965	468458.446269272	-47.6543615748278	117.3125	56.7708333333333
123.020833333333	54.0625	0.047957376619723	0.0062066379683529	470477.910382111	-47.8440997243726	117.3125	56.7708333333333
123.0625	54.0625	0.0483992940843653	0.00624743841873076	472503.409829864	-48.0320671789269	117.3125	56.7708333333333
123.104166666667	54.0625	0.0490240986230764	0.0063360020176266	410194.331781201	-47.0486543674318	118.229166666667	56.4791666666667
123.145833333333	54.0625	0.0495771522461714	0.00678088648798544	476572.203803689	-48.4027598328689	117.3125	56.7708333333333
123.1875	54.0625	0.0495125722778283	0.00690168877017605	478615.345601344	-48.5855196403573	117.3125	56.7708333333333
123.229166666667	54.0625	0.0495284304806069	0.00687847303981916	480664.217249459	-48.766577964748	117.3125	56.7708333333333
123.270833333333	54.0625	0.0498778460584369	0.00680385785587288	418239.269474255	-47.9322884185894	118.229166666667	56.4791666666667
123.3125	54.0625	0.0498051146926599	0.00643717013665408	420268.014198887	-48.1474826439258	118.229166666667	56.4791666666667
123.354166666667	54.0625	0.049917112701937	0.00624927500928939	422303.560247762	-48.3604415059772	118.229166666667	56.4791666666667
123.395833333333	54.0625	0.0503825450897165	0.00651637218584117	393709.585216484	-44.1657846190799	118.9375	56.5208333333333
123.4375	54.0625	0.05035803883202	0.00651230316918994	426394.663486074	-48.7797523216606	118.229166666667	56.4791666666667
123.479166666667	54.0625	0.0494097607135123	0.00597457635699298	428450.028146958	-48.9861533709678	118.229166666667	56.4791666666667
123.520833333333	54.0625	0.0485056352555488	0.00575771705393087	430511.809030651	-49.1904172408786	118.229166666667	56.4791666666667
123.5625	54.0625	0.048883773383349	0.00589483499243367	401380.212934701	-45.1481987960759	118.9375	56.5208333333333
123.604166666667	54.0625	0.0483687359348624	0.00562370585505562	403318.365888817	-45.387530843795	118.9375	56.5208333333333
123.645833333333	54.0625	0.049260506324599	0.00568640766313727	405264.481380527	-45.6244053667443	118.9375	56.5208333333333
123.6875	54.0625	0.0481102399941488	0.00537342090371143	407218.444558253	-45.8588477358845	118.9375	56.5208333333333
123.729166666667	54.0625	0.0476170570606156	0.00575331240830619	448470.69728544	-52.2870151994849	117.979166666667	56.3958333333333
123.770833333333	54.0625	0.0479821401113335	0.0058121679990758	411149.463204329	-46.3205369399197	118.9375	56.5208333333333
123.8125	54.0625	0.0479061718469395	0.00594449804650725	413126.297549041	-46.5478339351623	118.9375	56.5208333333333
123.854166666667	54.0625	0.0481594312357833	0.00597659223479003	415110.537292423	-46.7727990818173	118.9375	56.5208333333333
123.895833333333	54.0625	0.0482539574068748	0.00585361875184965	417102.076042267	-46.9954571228193	118.9375	56.5208333333333
123.9375	54.0625	0.0481669315067944	0.00596009678126088	459325.66899448	-53.1595059878209	117.979166666667	56.3958333333333
123.979166666667	54.0625	0.0471623673323266	0.00578641949514069	425181.800323975	-53.9592494559068	118.4375	56.1875
124.020833333333	54.0625	0.0474761066540171	0.00571357210066111	427390.382892314	-54.1404722717462	118.4375	56.1875
124.0625	54.0625	0.0479870551414412	0.00611497711656988	467834.710398934	-55.1255873808653	117.854166666667	56.3125
124.104166666667	54.0625	0.0475125807379316	0.00630667613567086	470075.09631992	-55.2817272189294	117.854166666667	56.3125
124.145833333333	54.0625	0.0473556316153242	0.00666295604105964	472319.694388217	-55.4362223122208	117.854166666667	56.3125
124.1875	54.0625	0.0472716807932561	0.00704992860427898	461139.446981892	-54.6470922090918	118.104166666667	56.3125
124.229166666667	54.0625	0.0475912146863227	0.00636724054982956	476821.285739339	-55.7403592347954	117.854166666667	56.3125
124.270833333333	54.0625	0.0477850087390434	0.00627268625710424	479078.160958802	-55.890040879142	117.854166666667	56.3125
124.3125	54.0625	0.0475737125593633	0.0070289838333397	456575.583738812	-54.9859718377281	118.270833333333	56.2708333333333
124.354166666667	54.0625	0.0473402605106206	0.00598560605626662	445233.614604678	-55.5189889723171	118.4375	56.1875
124.395833333333	54.0625	0.0474984756460782	0.00582924223324956	447484.74068459	-55.6827792617328	118.4375	56.1875
124.4375	54.0625	0.0472431886811741	0.00593825310568348	407277.15137938	-59.1704817832115	118.854166666667	55.8125
124.479166666667	54.0625	0.0476933123412879	0.00569209340796406	445460.182548464	-54.1516899833841	118.645833333333	56.2708333333333
124.520833333333	54.0625	0.0473564126146834	0.00529412379107857	454264.09081661	-56.1633714107391	118.4375	56.1875
124.5625	54.0625	0.0475691218262759	0.00505992704087805	436188.13822718	-61.679631726772	118.4375	55.7708333333333
124.604166666667	54.0625	0.0482025703703308	0.00511534157818885	438591.350182443	-61.8148034526529	118.4375	55.7708333333333
124.645833333333	54.0625	0.0482074032288009	0.00507190037479986	411970.439632006	-59.4917755529914	118.979166666667	55.8125
124.6875	54.0625	0.0488121135295615	0.00478001443661927	450651.745257775	-62.4662571371213	118.3125	55.7708333333333
124.729166666667	54.0625	0.0488019802267829	0.00486611724335984	445818.915288688	-62.2104589585069	118.4375	55.7708333333333
124.770833333333	54.0625	0.0491331839043202	0.004818919787889	455495.700697889	-62.7158973954038	118.3125	55.7708333333333
124.8125	54.0625	0.0498365216677643	0.00604121505063394	457921.738046982	-62.8384650754192	118.3125	55.7708333333333
124.854166666667	54.0625	0.0503778985207032	0.00611887135330992	460350.423642927	-62.9595605877883	118.3125	55.7708333333333
124.895833333333	54.0625	0.0500902069845778	0.00613124514298041	462781.714936266	-63.0792055372901	118.3125	55.7708333333333
124.9375	54.0625	0.050206792641493	0.00622650735189136	465215.5702173	-63.1974211427778	118.3125	55.7708333333333
124.979166666667	54.0625	0.0505763082866397	0.00596455562309073	467651.948596583	-63.3142282447708	118.3125	55.7708333333333
125.020833333333	54.0625	0.0502847760763064	0.00590214997522284	470090.809985902	-63.4296473129043	118.3125	55.7708333333333
125.0625	54.0625	0.0500332729416545	0.00585717544246343	472532.115079732	-63.5436984532341	118.3125	55.7708333333333
125.104166666667	54.0625	0.0500595457934181	0.00588399658401245	474975.825337187	-63.6564014154037	118.3125	55.7708333333333
125.145833333333	54.0625	0.0504310400193986	0.0048220941662066	440861.148694452	-54.4951237893072	119.354166666667	56.2291666666667
125.1875	54.0625	0.0510304850503915	0.00476525961541513	499562.365191604	-57.1690021488307	118.395833333333	56.3125
125.229166666667	54.0625	0.0504603668627776	0.00446735257912114	501856.565602254	-57.3038685140211	118.395833333333	56.3125
125.270833333333	54.0625	0.0500654960154601	0.00410751260729964	504154.217200879	-57.4373509765198	118.395833333333	56.3125
125.3125	54.0625	0.0503944132888375	0.00402147508964747	506455.272200408	-57.5694663293211	118.395833333333	56.3125
125.354166666667	54.0625	0.0509624056302213	0.00409180178433876	508759.683604417	-57.7002311354475	118.395833333333	56.3125
125.395833333333	54.0625	0.0508717912514336	0.00398759886932811	511067.405192454	-57.8296617308092	118.395833333333	56.3125
125.4375	54.0625	0.0499800969511761	0.00393834182737194	513378.391505599	-57.9577742270574	118.395833333333	56.3125
125.479166666667	54.0625	0.0499364331331373	0.00386337140167769	575588.906205212	-55.8119277726855	117.6875	56.7291666666667
125.520833333333	54.0625	0.0495178373152661	0.00371876333642473	490348.488752681	-55.9947039137559	118.9375	56.3541666666667
125.5625	54.0625	0.0494053843096437	0.00369652926315597	492612.063588694	-56.1381637618223	118.9375	56.3541666666667
125.604166666667	54.0625	0.0494156670070248	0.00353242989205526	582373.353041274	-56.1625494450928	117.6875	56.7291666666667
120.104166666667	54.0208333333333	0.0452314719411985	0.0113656967266432	283984.902037184	-25.266806650563	118.145833333333	56.3125
120.145833333333	54.0208333333333	0.0459145432980689	0.0121645618333327	285160.532427259	-25.7290571294311	118.145833333333	56.3125
120.1875	54.0208333333333	0.0459590215777761	0.0122071939164125	286355.926148413	-26.1873390407452	118.145833333333	56.3125
120.229166666667	54.0208333333333	0.0458660047135932	0.0120763943848428	287570.836316629	-26.6416369468228	118.145833333333	56.3125
120.270833333333	54.0208333333333	0.0457733893473762	0.0120324465322829	288805.016203308	-27.0919378227495	118.145833333333	56.3125
120.3125	54.0208333333333	0.0456518695081089	0.0119532410885807	290058.219396961	-27.5382309891646	118.145833333333	56.3125
120.354166666667	54.0208333333333	0.0454434080295425	0.0117807138990303	291330.199958448	-27.980508043943	118.145833333333	56.3125
120.395833333333	54.0208333333333	0.0461009949155905	0.0131190769697475	292620.712569717	-28.4187627929923	118.145833333333	56.3125
120.4375	54.0208333333333	0.0459138683009635	0.0124616190368295	293929.512676056	-28.8529911803754	118.145833333333	56.3125
120.479166666667	54.0208333333333	0.0458854047583602	0.0121806797788031	295443.355718592	-31.0341383975474	118.020833333333	56.2708333333333
120.520833333333	54.0208333333333	0.0453117880121069	0.0138121703894707	1458331.48200113	-90.9532558159427	99.0625	51.8125
120.5625	54.0208333333333	0.046212869981463	0.0121451009330078	298293.202606566	-31.8653604507086	118.020833333333	56.2708333333333
120.604166666667	54.0208333333333	0.0465569370795931	0.00889195680007567	300739.336228312	-30.9637365264008	118.104166666667	56.3125
120.645833333333	54.0208333333333	0.0466820418449075	0.00875501932110665	252124.472338625	-33.2277013770031	118.4375	55.8958333333333
120.6875	54.0208333333333	0.0466269365994791	0.00824975365861235	253630.564501057	-33.709882866127	118.4375	55.8958333333333
120.729166666667	54.0208333333333	0.0469183203026444	0.00854919374757421	255155.657651537	-34.1861340221724	118.4375	55.8958333333333
120.770833333333	54.0208333333333	0.0471574148863378	0.00839889262284097	256699.41259029	-34.6564881680901	118.4375	55.8958333333333
120.8125	54.0208333333333	0.0467486163869803	0.00837670761951891	258261.494123081	-35.1209812459345	118.4375	55.8958333333333
120.854166666667	54.0208333333333	0.0455733093553228	0.0106117816921235	307970.322598257	-32.9743205993357	118.145833333333	56.3125
120.895833333333	54.0208333333333	0.0453599867044067	0.00995221646763219	309464.486186176	-33.3645323886119	118.145833333333	56.3125
120.9375	54.0208333333333	0.0466910036653235	0.00857131270297012	312498.955497801	-34.133171975328	118.104166666667	56.3125
120.979166666667	54.0208333333333	0.0466599855422613	0.00834170481682267	304190.858846402	-33.4782159035925	118.270833333333	56.2708333333333
121.020833333333	54.0208333333333	0.0465153443596382	0.00829559765569715	305705.123600166	-33.8711854867218	118.270833333333	56.2708333333333
121.0625	54.0208333333333	0.0447775928489301	0.00850073968874984	319444.786418767	-31.5346123738315	118.354166666667	56.4375
121.104166666667	54.0208333333333	0.0460583820837877	0.00806207852839801	320880.86875853	-31.916247853884	118.354166666667	56.4375
121.145833333333	54.0208333333333	0.0468870341855201	0.0078153247528335	310339.827548244	-35.0258017371406	118.270833333333	56.2708333333333
121.1875	54.0208333333333	0.0466685917740973	0.00752405357700785	249308.749409165	-35.9272756192802	118.854166666667	55.8125
121.229166666667	54.0208333333333	0.0466596752156847	0.00741938813013866	299831.863284208	-35.316514688155	118.4375	56.1875
121.270833333333	54.0208333333333	0.0469359170891663	0.007250319728994	323988.517523174	-35.4761173598149	118.229166666667	56.3541666666667
121.3125	54.0208333333333	0.0472556056139189	0.00739837278726409	303019.515748923	-36.0915353741774	118.4375	56.1875
121.354166666667	54.0208333333333	0.0467078650931897	0.00748229940830762	338793.490681196	-39.7364449115108	117.854166666667	56.3125
121.395833333333	54.0208333333333	0.0468371408394558	0.00738122215899091	340545.130451725	-40.0558172041745	117.854166666667	56.3125
121.4375	54.0208333333333	0.0468682810912694	0.00710950067748438	342308.358910447	-40.3717351111638	117.854166666667	56.3125
121.479166666667	54.0208333333333	0.0468461331474957	0.00702588578660985	344082.997277168	-40.6842294791535	117.854166666667	56.3125
121.520833333333	54.0208333333333	0.046910864137462	0.00692961604970517	262684.506773751	-39.5238069464332	118.854166666667	55.8125
121.5625	54.0208333333333	0.0470406602388559	0.00696154461181907	312929.358426947	-38.3155673941217	118.4375	56.1875
121.604166666667	54.0208333333333	0.047040047803874	0.00709200053607635	345811.47711943	-37.5464138758575	118.1875	56.4375
121.645833333333	54.0208333333333	0.0474143763640829	0.00674668782917732	347481.840015524	-37.8694568774947	118.1875	56.4375
121.6875	54.0208333333333	0.0485203389840695	0.00702742025409217	349164.296539045	-38.1892341152193	118.1875	56.4375
121.729166666667	54.0208333333333	0.0483748900495674	0.00721021272904402	342222.452569377	-39.2103165310782	118.229166666667	56.3541666666667
121.770833333333	54.0208333333333	0.0492806827218639	0.00729932761087262	343954.763207061	-39.5288341008467	118.229166666667	56.3541666666667
121.8125	54.0208333333333	0.0488830859328636	0.00726757252565515	340501.968190863	-38.888396213922	118.354166666667	56.3541666666667
121.854166666667	54.0208333333333	0.049691620579311	0.00711565453341699	342222.452569377	-39.2103165310782	118.354166666667	56.3541666666667
121.895833333333	54.0208333333333	0.0492202048356659	0.00691376550326459	357751.94813236	-39.7399852289129	118.1875	56.4375
121.9375	54.0208333333333	0.050117613097872	0.00697350484948415	423628.300816122	-41.8607728262947	117.3125	56.7708333333333
121.979166666667	54.0208333333333	0.049511600805727	0.00688913138756978	425454.990951554	-42.1006337168449	117.3125	56.7708333333333
122.020833333333	54.0208333333333	0.0479618146519391	0.00648085693183738	427290.124922619	-42.3382925866423	117.3125	56.7708333333333
122.0625	54.0208333333333	0.0484701345704257	0.00647665811150319	429133.593748061	-42.5737677222953	117.3125	56.7708333333333
122.104166666667	54.0208333333333	0.0494306359144349	0.0070005948216293	430985.289817624	-42.807077436842	117.3125	56.7708333333333
122.145833333333	54.0208333333333	0.0497593104073643	0.0068532661292479	432845.106883444	-43.0382400606559	117.3125	56.7708333333333
122.1875	54.0208333333333	0.0482847771996044	0.00656641417496051	434712.940051004	-43.2672739327188	117.3125	56.7708333333333
122.229166666667	54.0208333333333	0.0492190993111641	0.00699289058276409	436588.6857697	-43.4941973922593	117.3125	56.7708333333333
122.270833333333	54.0208333333333	0.0496136528996847	0.00693737298915559	375333.505516593	-41.5560921464518	118.229166666667	56.4791666666667
122.3125	54.0208333333333	0.0482931379229985	0.0064022141111352	440363.507318442	-43.941786384202	117.3125	56.7708333333333
122.354166666667	54.0208333333333	0.0484225866051198	0.00638744632607404	442262.382676797	-44.1624885259067	117.3125	56.7708333333333
122.395833333333	54.0208333333333	0.0484369872070576	0.00658121568904631	444168.769621647	-44.3811534593555	117.3125	56.7708333333333
122.4375	54.0208333333333	0.0488256646858394	0.00676409212156072	446082.571168115	-44.5977994115836	117.3125	56.7708333333333
122.479166666667	54.0208333333333	0.0484573543479716	0.00659761166841398	448003.691611596	-44.81244456678	117.3125	56.7708333333333
122.520833333333	54.0208333333333	0.0483279500145932	0.00649491331255943	449932.036516202	-45.0251070602031	117.3125	56.7708333333333
122.5625	54.0208333333333	0.0483334733331472	0.00646942569119234	451867.512702973	-45.2358049723829	117.3125	56.7708333333333
122.604166666667	54.0208333333333	0.0484211801893022	0.0063641360721374	453810.028237924	-45.4445563236079	117.3125	56.7708333333333
122.645833333333	54.0208333333333	0.0490973976048741	0.00647220675128776	455759.49241991	-45.6513790686836	117.3125	56.7708333333333
122.6875	54.0208333333333	0.0486831824742413	0.00602393626261708	457715.815768306	-45.8562910919531	117.3125	56.7708333333333
122.729166666667	54.0208333333333	0.048170974101203	0.00602667769747118	459678.91001058	-46.0593102025756	117.3125	56.7708333333333
122.770833333333	54.0208333333333	0.0485605294853732	0.00621805375534223	461648.688069732	-46.2604541300524	117.3125	56.7708333333333
122.8125	54.0208333333333	0.0491445604141143	0.00747396718040861	463625.064051603	-46.4597405199904	117.3125	56.7708333333333
122.854166666667	54.0208333333333	0.0499750145311942	0.00774657370700114	465607.953232119	-46.6571869300989	117.3125	56.7708333333333
122.895833333333	54.0208333333333	0.0494966967333864	0.00735685909123625	467597.272044445	-46.8528108264112	117.3125	56.7708333333333
122.9375	54.0208333333333	0.0490632467638083	0.00606250246207297	469592.938066056	-47.046629579719	117.3125	56.7708333333333
122.979166666667	54.0208333333333	0.0479265568687721	0.00711246419189178	471594.870005776	-47.2386604622187	117.3125	56.7708333333333
123.020833333333	54.0208333333333	0.0477100953998238	0.00623803354538761	473602.987690776	-47.4289206443592	117.3125	56.7708333333333
123.0625	54.0208333333333	0.0484648614377671	0.00621252769751742	475617.212053514	-47.6174271918809	117.3125	56.7708333333333
123.104166666667	54.0208333333333	0.0489694308621107	0.00630504006834127	413368.300646162	-46.578795361224	118.229166666667	56.4791666666667
123.145833333333	54.0208333333333	0.048625912915806	0.00644315054539566	415355.538060983	-46.8037363736367	118.229166666667	56.4791666666667
123.1875	54.0208333333333	0.0490273358489326	0.00653960734036841	417350.076771086	-47.0263684862427	118.229166666667	56.4791666666667
123.229166666667	54.0208333333333	0.0493679634893393	0.0063876927907176	419351.811888093	-47.246716353796	118.229166666667	56.4791666666667
123.270833333333	54.0208333333333	0.0489645635946783	0.00611768509472147	421360.640138502	-47.4648044762696	118.229166666667	56.4791666666667
123.3125	54.0208333333333	0.049251813536912	0.00595465178190841	423376.459842923	-47.6806571931127	118.229166666667	56.4791666666667
123.354166666667	54.0208333333333	0.0497110481340618	0.00595533916245704	425399.170895284	-47.8942986779034	118.229166666667	56.4791666666667
123.395833333333	54.0208333333333	0.0503315563106758	0.00632919162929384	397049.493055086	-43.7000861364105	118.9375	56.5208333333333
123.4375	54.0208333333333	0.0497184214726068	0.00606506852905842	429464.874361083	-48.3150437868261	118.229166666667	56.4791666666667
123.479166666667	54.0208333333333	0.0481682347178784	0.00541070455780184	431507.674241333	-48.52219488582	118.229166666667	56.4791666666667
123.520833333333	54.0208333333333	0.0482825817999818	0.00543823196139038	433556.980361478	-48.7272296942976	118.229166666667	56.4791666666667
123.5625	54.0208333333333	0.0482721974665433	0.00550036665592695	435612.700169392	-48.9301714889457	118.229166666667	56.4791666666667
123.604166666667	54.0208333333333	0.047632205100084	0.00576507552492765	437674.742561361	-49.1310433558977	118.229166666667	56.4791666666667
123.645833333333	54.0208333333333	0.0485374339588714	0.00574563307904834	408521.358407923	-45.1601042359357	118.9375	56.5208333333333
123.6875	54.0208333333333	0.0480985276017256	0.00548564836730347	410461.773863938	-45.3949013844637	118.9375	56.5208333333333
123.729166666667	54.0208333333333	0.0481772253631621	0.00543037252934498	443897.915497486	-49.721467332282	118.229166666667	56.4791666666667
123.770833333333	54.0208333333333	0.0480014290110205	0.00580621612681252	414365.950983598	-45.8573952354655	118.9375	56.5208333333333
123.8125	54.0208333333333	0.0484191443338754	0.00578329896508379	416329.492331849	-46.0851401251507	118.9375	56.5208333333333
123.854166666667	54.0208333333333	0.0481621397931873	0.00569220083637505	418300.524722437	-46.3105822682297	118.9375	56.5208333333333
123.895833333333	54.0208333333333	0.0490234095816936	0.0056210384787548	452278.713613026	-50.4810864009422	118.229166666667	56.4791666666667
123.9375	54.0208333333333	0.0483118540935543	0.00554279185678477	454388.223981288	-50.6662062097162	118.229166666667	56.4791666666667
123.979166666667	54.0208333333333	0.0484522425216441	0.00547599719929515	456503.29880404	-50.8494548804454	118.229166666667	56.4791666666667
124.020833333333	54.0208333333333	0.048334066666532	0.00562272496287998	458623.860343594	-51.0308534701193	118.229166666667	56.4791666666667
124.0625	54.0208333333333	0.0482880311639802	0.00547828285464833	460749.832090063	-51.2104228254485	118.229166666667	56.4791666666667
124.104166666667	54.0208333333333	0.0481971508690692	0.00557265992012367	470849.724202069	-53.3706155203063	117.979166666667	56.3958333333333
124.145833333333	54.0208333333333	0.0481513988417294	0.00546693622732169	421155.256691105	-49.820503434388	118.9375	56.3541666666667
124.1875	54.0208333333333	0.0475738073277711	0.00562547993120889	423244.9295728	-50.0250451112052	118.9375	56.3541666666667
124.229166666667	54.0208333333333	0.0476016250498623	0.00550018455839076	425340.832542935	-50.2274061207264	118.9375	56.3541666666667
124.270833333333	54.0208333333333	0.0476176092685745	0.0054794273997489	437253.678943617	-52.7842914978263	118.645833333333	56.2708333333333
124.3125	54.0208333333333	0.047572387235246	0.00549608511680124	439431.132777645	-52.9656829117017	118.645833333333	56.2708333333333
124.354166666667	54.0208333333333	0.0473748099537727	0.00611178679162988	405018.805870969	-58.280228406353	118.854166666667	55.8125
124.395833333333	54.0208333333333	0.0472485172695571	0.00638086248803509	463708.613422469	-54.8368858198903	118.270833333333	56.2708333333333
124.4375	54.0208333333333	0.0473144693545898	0.0065409982637122	471121.48271678	-52.7255642594422	118.354166666667	56.4375
124.479166666667	54.0208333333333	0.0473514701606271	0.00671846674302913	473297.026851245	-52.8917826535429	118.354166666667	56.4375
124.520833333333	54.0208333333333	0.0471187502466786	0.00635744706587262	475477.32676388	-53.0563219105674	118.354166666667	56.4375
124.5625	54.0208333333333	0.0477271392547725	0.00574721525767027	416685.465885328	-59.0998580896917	118.854166666667	55.8125
124.604166666667	54.0208333333333	0.0474405744823074	0.00549728590301102	419030.736039071	-59.2577264735244	118.854166666667	55.8125
124.645833333333	54.0208333333333	0.0476943174378666	0.00483779733103384	443197.43325633	-61.4200265584335	118.4375	55.7708333333333
124.6875	54.0208333333333	0.0478549168863621	0.0046518294583431	445597.155595651	-61.5541147893905	118.4375	55.7708333333333
124.729166666667	54.0208333333333	0.0476595962618826	0.00465354249376404	447999.903855632	-61.686583139724	118.4375	55.7708333333333
124.770833333333	54.0208333333333	0.0488120976044595	0.00466457413763195	457640.185256837	-62.2007299724351	118.3125	55.7708333333333
124.8125	54.0208333333333	0.0492654253155749	0.00478630270575097	460057.343343304	-62.3254494738304	118.3125	55.7708333333333
124.854166666667	54.0208333333333	0.0499681669875862	0.00492246558988915	462477.246002445	-62.4486864608306	118.3125	55.7708333333333
124.895833333333	54.0208333333333	0.0503186621100861	0.00499652420705193	464899.849524128	-62.5704624360149	118.3125	55.7708333333333
124.9375	54.0208333333333	0.050509034031135	0.00494348970683656	467325.111051823	-62.6907985243634	118.3125	55.7708333333333
124.979166666667	54.0208333333333	0.050579815228297	0.00597747330951539	469752.988563043	-62.8097154804855	118.3125	55.7708333333333
125.020833333333	54.0208333333333	0.0502562805082648	0.00590723033042621	472183.440850281	-62.9272336957177	118.3125	55.7708333333333
125.0625	54.0208333333333	0.0504985046846292	0.00475726683252897	495258.560452083	-56.3080906399797	118.395833333333	56.3125
125.104166666667	54.0208333333333	0.050937295192233	0.00474824574751208	497532.665311444	-56.4485588599557	118.395833333333	56.3125
125.145833333333	54.0208333333333	0.0509650074362376	0.00467173730298647	499810.451668179	-56.5875923427565	118.395833333333	56.3125
125.1875	54.0208333333333	0.0510147329257095	0.00458343881392198	502091.86860971	-56.7252083370824	118.395833333333	56.3125
125.229166666667	54.0208333333333	0.0510618597185322	0.004494723898322	504376.866060488	-56.8614238618964	118.395833333333	56.3125
125.270833333333	54.0208333333333	0.0505230932767732	0.00547157013359951	470501.832860605	-54.6630767835687	119.0625	56.3125
125.3125	54.0208333333333	0.0508656751365323	0.00412532590859116	508957.406281369	-57.1297204457685	118.395833333333	56.3125
125.354166666667	54.0208333333333	0.0511850614380749	0.00553122758885095	474966.119524254	-54.9763504275968	119.0625	56.3125
125.395833333333	54.0208333333333	0.0507976586558574	0.00541122672144983	477204.653800898	-55.130546648462	119.0625	56.3125
125.4375	54.0208333333333	0.0508434709969972	0.00538913289387132	479447.368117158	-55.2831421343824	119.0625	56.3125
125.479166666667	54.0208333333333	0.0508509624485736	0.00408214941778911	518159.338901578	-57.6502319229419	118.395833333333	56.3125
125.520833333333	54.0208333333333	0.0499099880569092	0.00412556446265502	520468.064972258	-57.7771019419754	118.395833333333	56.3125
125.5625	54.0208333333333	0.0499078005106499	0.00394433590977471	582711.683491844	-55.6695033029182	117.6875	56.7291666666667
125.604166666667	54.0208333333333	0.0502495773568661	0.00365404593254752	584968.475341682	-55.7862849480669	117.6875	56.7291666666667
125.645833333333	54.0208333333333	0.0502850635407291	0.00338462237486548	587228.383217608	-55.9020366987429	117.6875	56.7291666666667
125.6875	54.0208333333333	0.0501590525443883	0.0035437759669455	589491.370474695	-56.0167689990018	117.6875	56.7291666666667
125.729166666667	54.0208333333333	0.0495400688013774	0.00332435563400134	591757.400975874	-56.1304921760196	117.6875	56.7291666666667
125.770833333333	54.0208333333333	0.0497525609958771	0.00356745663961913	594026.439084137	-56.2432164411859	117.6875	56.7291666666667
120.104166666667	53.9791666666667	0.0452602668670165	0.0111092475630837	288185.715080831	-24.873503468585	118.145833333333	56.3125
120.145833333333	53.9791666666667	0.0455728951231164	0.0119852233578007	289345.444297545	-25.330649419832	118.145833333333	56.3125
120.1875	53.9791666666667	0.045950499269156	0.0120488737006237	290524.805519648	-25.7839775777227	118.145833333333	56.3125
120.229166666667	53.9791666666667	0.0453143806405472	0.0112809156450858	291723.560228524	-26.2334713192853	118.145833333333	56.3125
120.270833333333	53.9791666666667	0.0453583263906315	0.0112362664140479	292941.469917706	-26.6791163234609	118.145833333333	56.3125
120.3125	53.9791666666667	0.0455985136049708	0.0118500798681952	294178.29624889	-27.1209005105652	118.145833333333	56.3125
120.354166666667	53.9791666666667	0.0460592005165184	0.0131555424822789	295332.959145641	-29.309829196901	118.020833333333	56.2708333333333
120.395833333333	53.9791666666667	0.0450378746673966	0.0135983077179918	296707.74721956	-27.992848950433	118.145833333333	56.3125
120.4375	53.9791666666667	0.0459524854920918	0.0115293626434002	297999.897344493	-28.4229996905871	118.145833333333	56.3125
120.479166666667	53.9791666666667	0.0462347825882279	0.0117054021352925	299310.01535281	-28.8492624609248	118.145833333333	56.3125
120.520833333333	53.9791666666667	0.0455530733274132	0.0111047548172369	300825.887949676	-30.9912630873921	118.020833333333	56.2708333333333
120.5625	53.9791666666667	0.0456635748785111	0.0108921775879637	301983.214540383	-29.690118691913	118.145833333333	56.3125
120.604166666667	53.9791666666667	0.045248189225936	0.0104324619962754	303345.828044127	-30.104714038367	118.145833333333	56.3125
120.645833333333	53.9791666666667	0.0464977231135149	0.00913703093124118	256016.519818288	-32.6592508822272	118.4375	55.8958333333333
120.6875	53.9791666666667	0.0470468860896236	0.00876087745124931	257501.338475841	-33.1374730178948	118.4375	55.8958333333333
120.729166666667	53.9791666666667	0.0466635592394428	0.00842537460332506	308645.542195356	-30.0516306585817	118.229166666667	56.3541666666667
120.770833333333	53.9791666666667	0.046795765579618	0.00804864878421402	260527.62215271	-34.0768022332163	118.4375	55.8958333333333
120.8125	53.9791666666667	0.0468262371686997	0.00833937998870022	311871.170666722	-32.5109533032045	118.104166666667	56.3125
120.854166666667	53.9791666666667	0.0448807588234139	0.00907807697679525	316544.080379562	-29.1586126260527	118.354166666667	56.4375
120.895833333333	53.9791666666667	0.0453650098872959	0.00965130792364041	313348.219331197	-32.898522212075	118.145833333333	56.3125
120.9375	53.9791666666667	0.0468776723525815	0.00822881026771437	266797.68058934	-35.8878774024183	118.4375	55.8958333333333
120.979166666667	53.9791666666667	0.0465851078932647	0.00831203091327161	317871.189387186	-34.0383933445223	118.104166666667	56.3125
121.020833333333	53.9791666666667	0.0469240267239291	0.00793365798516144	246908.733418877	-33.3780566803631	118.854166666667	55.8125
121.0625	53.9791666666667	0.04695655034672	0.00818758790743144	320960.855404562	-34.779443491627	118.104166666667	56.3125
121.104166666667	53.9791666666667	0.0470301732692364	0.00795117868220389	273340.972872667	-37.6108384286524	118.4375	55.8958333333333
121.145833333333	53.9791666666667	0.0470835215971539	0.00763912476191324	323135.425363926	-33.9177404867674	118.229166666667	56.3541666666667
121.1875	53.9791666666667	0.0467687176703715	0.00748808633821785	302075.013638191	-34.4193485202504	118.4375	56.1875
121.229166666667	53.9791666666667	0.0476944189881144	0.00746062562626109	326215.113659867	-34.6468745671326	118.229166666667	56.3541666666667
121.270833333333	53.9791666666667	0.0471550304454655	0.00747619334640849	305196.099586188	-35.1983970331848	118.4375	56.1875
121.3125	53.9791666666667	0.0462507615053181	0.00749610370515788	340649.350352433	-38.918784101604	117.854166666667	56.3125
121.354166666667	53.9791666666667	0.0467350034041482	0.0073012273939449	342372.680605239	-39.2407688266748	117.854166666667	56.3125
121.395833333333	53.9791666666667	0.0467269475378395	0.0072770203982141	323707.431114278	-36.7315423694645	118.270833333333	56.2708333333333
121.4375	53.9791666666667	0.0464325450307319	0.00743275900449219	336722.320193162	-34.3913580559779	118.354166666667	56.4375
121.479166666667	53.9791666666667	0.046792853865024	0.0069414802732742	264569.870757954	-38.4623573107964	118.854166666667	55.8125
121.520833333333	53.9791666666667	0.0473909215053773	0.00724428645301504	314912.622695832	-37.4366747690869	118.4375	56.1875
121.5625	53.9791666666667	0.0480558863795495	0.00713026278220518	347857.775585174	-36.758472999705	118.1875	56.4375
121.604166666667	53.9791666666667	0.0484521459315837	0.00696957220122862	349499.946580937	-37.0835409831235	118.1875	56.4375
121.645833333333	53.9791666666667	0.0471764755807899	0.00683783135634276	319958.480038798	-38.5015826052924	118.4375	56.1875
121.6875	53.9791666666667	0.0484427825800691	0.00700706488678553	352821.050175911	-37.7240631954834	118.1875	56.4375
121.729166666667	53.9791666666667	0.0483032103497082	0.0073050996136987	345828.307127048	-38.7250442472316	118.229166666667	56.3541666666667
121.770833333333	53.9791666666667	0.0486313892560607	0.0072990184269734	347544.370957526	-39.0426799426434	118.229166666667	56.3541666666667
121.8125	53.9791666666667	0.0483107787802002	0.00712914584303594	349272.144200739	-39.3570156873663	118.229166666667	56.3541666666667
121.854166666667	53.9791666666667	0.0488961504233072	0.00716983293394718	351011.453334337	-39.6680782629189	118.229166666667	56.3541666666667
121.895833333333	53.9791666666667	0.0500021626057605	0.00716438383809929	361330.282495852	-39.2703319470344	118.1875	56.4375
121.9375	53.9791666666667	0.0505947472992521	0.00766669480342774	349272.144200739	-39.3570156873663	118.354166666667	56.3541666666667
121.979166666667	53.9791666666667	0.0506327222404255	0.00754050987853687	351011.453334337	-39.6680782629189	118.354166666667	56.3541666666667
122.020833333333	53.9791666666667	0.0497550931411221	0.00704528327585359	430729.540223927	-41.9234192122745	117.3125	56.7708333333333
122.0625	53.9791666666667	0.0485452139965076	0.00681170520540532	432560.196625445	-42.1587956170979	117.3125	56.7708333333333
122.104166666667	53.9791666666667	0.0492965170057398	0.00711822770272066	434399.140159512	-42.392039361136	117.3125	56.7708333333333
122.145833333333	53.9791666666667	0.0496500570815156	0.00733610127667804	373471.731851964	-40.2459805175645	118.229166666667	56.4791666666667
122.1875	53.9791666666667	0.0487981418939212	0.00670453466910854	438101.468112897	-42.8521989559275	117.3125	56.7708333333333
122.229166666667	53.9791666666667	0.048849156858008	0.00682020426746972	439964.645543834	-43.0791498977791	117.3125	56.7708333333333
122.270833333333	53.9791666666667	0.0497262861776134	0.00721471454503647	378816.41162255	-41.0913160469988	118.229166666667	56.4791666666667
122.3125	53.9791666666667	0.0488812040944084	0.00682526945607154	443714.519557272	-43.5268818525951	117.3125	56.7708333333333
122.354166666667	53.9791666666667	0.0485783729807682	0.0063855408977688	445601.01688473	-43.7476979679724	117.3125	56.7708333333333
122.395833333333	53.9791666666667	0.0490612960599688	0.00699525907869617	447495.090371535	-43.9665042208688	117.3125	56.7708333333333
122.4375	53.9791666666667	0.0482684229201338	0.00672849153877691	449396.643548653	-44.1833181181256	117.3125	56.7708333333333
122.479166666667	53.9791666666667	0.0485511738097475	0.00683533671345373	451305.581192276	-44.3981571369436	117.3125	56.7708333333333
122.520833333333	53.9791666666667	0.048259555636083	0.00642031219146309	453221.809313316	-44.6110387187287	117.3125	56.7708333333333
122.5625	53.9791666666667	0.0479513059264691	0.00628260032287905	455145.235146648	-44.8219802632152	117.3125	56.7708333333333
122.604166666667	53.9791666666667	0.0484240940424477	0.0063540870821654	457075.76714017	-45.030999122864	117.3125	56.7708333333333
122.645833333333	53.9791666666667	0.0493488252906684	0.00663421461883096	459013.314943663	-45.2381125975235	117.3125	56.7708333333333
122.6875	53.9791666666667	0.0490936702600739	0.00647316561289235	460957.789397443	-45.4433379293455	117.3125	56.7708333333333
122.729166666667	53.9791666666667	0.0491154933246274	0.00663582198053735	462909.102520882	-45.6466922979512	117.3125	56.7708333333333
122.770833333333	53.9791666666667	0.0485966667750261	0.00667771457543588	464867.167500788	-45.8481928158384	117.3125	56.7708333333333
122.8125	53.9791666666667	0.0490984370765558	0.00640114186495301	466831.898679627	-46.0478565240194	117.3125	56.7708333333333
122.854166666667	53.9791666666667	0.0494631677799559	0.00657993694390438	468803.211543649	-46.2457003878873	117.3125	56.7708333333333
122.895833333333	53.9791666666667	0.0490226249849661	0.00636622454866859	470781.022710933	-46.441741293301	117.3125	56.7708333333333
122.9375	53.9791666666667	0.0484965281741549	0.00646554895356433	472765.249919297	-46.6359960428798	117.3125	56.7708333333333
122.979166666667	53.9791666666667	0.0478820672054949	0.00623563716727637	474755.812014184	-46.828481352504	117.3125	56.7708333333333
123.020833333333	53.9791666666667	0.0478454994588563	0.00628149040409338	476752.628936462	-47.0192138480143	117.3125	56.7708333333333
123.0625	53.9791666666667	0.0479415793287186	0.00638872075887786	478755.621710171	-47.2082100620989	117.3125	56.7708333333333
123.104166666667	53.9791666666667	0.048647961675041	0.00645914586687066	416569.659265743	-46.1161356326848	118.229166666667	56.4791666666667
123.145833333333	53.9791666666667	0.0483389221433548	0.00607926807097185	417598.062950129	-47.0572303897601	118.1875	56.4375
123.1875	53.9791666666667	0.0484887655777609	0.00608467702503999	419602.798931601	-47.2775504069228	118.1875	56.4375
123.229166666667	53.9791666666667	0.0489031278435876	0.00594460058301445	421614.630070568	-47.4956090077796	118.1875	56.4375
123.270833333333	53.9791666666667	0.0492621283695969	0.00601400996429202	424509.665643301	-47.0042340596901	118.229166666667	56.4791666666667
123.3125	53.9791666666667	0.0498131251838499	0.00624906727397444	426512.618576166	-47.2206749212421	118.229166666667	56.4791666666667
123.354166666667	53.9791666666667	0.0502298038802271	0.00621161528562474	428522.549797925	-47.4349291505018	118.229166666667	56.4791666666667
123.395833333333	53.9791666666667	0.0493156800176627	0.00588767975365075	430539.360862722	-47.6470199225865	118.229166666667	56.4791666666667
123.4375	53.9791666666667	0.0480683499958348	0.00581408384644963	429422.581163365	-46.7365223383793	118.354166666667	56.5208333333333
123.479166666667	53.9791666666667	0.0482683972648329	0.00564798502461597	431416.792981117	-46.9513469942055	118.354166666667	56.5208333333333
123.520833333333	53.9791666666667	0.0482186530360453	0.00541606365320526	436630.111021175	-48.2705408878247	118.229166666667	56.4791666666667
123.5625	53.9791666666667	0.047828537035471	0.00563503323909	435426.005379887	-47.3746055534854	118.354166666667	56.5208333333333
123.604166666667	53.9791666666667	0.0476368763681807	0.00571467955037886	437440.814007876	-47.583083664496	118.354166666667	56.5208333333333
123.645833333333	53.9791666666667	0.0482281406106782	0.00566993022270972	411804.649692864	-44.7031853652188	118.9375	56.5208333333333
123.6875	53.9791666666667	0.0483806415573151	0.00546468665936148	444841.714288562	-49.0729915015618	118.229166666667	56.4791666666667
123.729166666667	53.9791666666667	0.0492396853216954	0.00553599465302295	446910.195797555	-49.2685893828009	118.229166666667	56.4791666666667
123.770833333333	53.9791666666667	0.0488771254359064	0.00542643364829933	417609.110032892	-45.4014258281661	118.9375	56.5208333333333
123.8125	53.9791666666667	0.0490126995808733	0.00548948930121939	419559.437149603	-45.6295491770295	118.9375	56.5208333333333
123.854166666667	53.9791666666667	0.0497508018133069	0.00596528396780179	421517.337600975	-45.8553991951931	118.9375	56.5208333333333
123.895833333333	53.9791666666667	0.0501232482948692	0.00610584449902842	440950.435108514	-50.9270033343711	118.354166666667	56.3541666666667
123.9375	53.9791666666667	0.0502199992513785	0.0055588654920767	449484.357977115	-51.6706562031065	118.229166666667	56.3541666666667
123.979166666667	53.9791666666667	0.0498454553156465	0.00560454281664188	451631.504258313	-51.8517630033493	118.229166666667	56.3541666666667
124.020833333333	53.9791666666667	0.0483238228480223	0.00561370660069801	461554.583950965	-50.5840164459559	118.229166666667	56.4791666666667
124.0625	53.9791666666667	0.0479868164618995	0.00565561378393845	455941.650323177	-52.2083658176335	118.229166666667	56.3541666666667
124.104166666667	53.9791666666667	0.0487543789484692	0.00596753283297606	451631.504258313	-51.8517630033493	118.354166666667	56.3541666666667
124.145833333333	53.9791666666667	0.0482088326055685	0.0055578750907597	435426.005379884	-47.3746055534852	118.9375	56.5208333333333
124.1875	53.9791666666667	0.0485960689461528	0.00559397993951994	437440.814007876	-47.583083664496	118.9375	56.5208333333333
124.229166666667	53.9791666666667	0.0482836566058527	0.00555106693017271	439462.298673942	-47.7894902300092	118.9375	56.5208333333333
124.270833333333	53.9791666666667	0.0481965644594302	0.0053499985288344	446105.152793411	-54.2093257196041	118.4375	56.1875
124.3125	53.9791666666667	0.0475495968747484	0.0054201157053754	448324.986393881	-54.3796930851895	118.4375	56.1875
124.354166666667	53.9791666666667	0.0472811269181206	0.00530462016744618	434609.661223768	-50.3484319531126	118.9375	56.3541666666667
124.395833333333	53.9791666666667	0.0473463591409569	0.00550117856245989	446587.109050407	-52.8461778157666	118.645833333333	56.2708333333333
124.4375	53.9791666666667	0.0476495160004811	0.00565215805479111	471452.780624885	-52.7550380669048	118.354166666667	56.3958333333333
124.479166666667	53.9791666666667	0.0472324417370858	0.0058061820645227	473631.347263359	-52.9211970832328	118.354166666667	56.3958333333333
124.520833333333	53.9791666666667	0.0472965846050915	0.0053698963445924	416755.750880087	-58.3945914687565	118.854166666667	55.8125
124.5625	53.9791666666667	0.0475966811836249	0.0052183327324305	455342.479468657	-53.5423216543207	118.645833333333	56.2708333333333
124.604166666667	53.9791666666667	0.0473396712177019	0.00607332444300799	414429.579581129	-58.2306016163737	118.979166666667	55.8125
124.645833333333	53.9791666666667	0.0477282183083038	0.00494064231249273	445434.631547447	-60.8970081917184	118.4375	55.7708333333333
124.6875	53.9791666666667	0.0482892581614733	0.0050268259810119	457416.085310655	-61.5620971428835	118.270833333333	55.7708333333333
124.729166666667	53.9791666666667	0.0485295457390186	0.00493995425691018	459821.368015975	-61.6904167149268	118.270833333333	55.7708333333333
124.770833333333	53.9791666666667	0.0485945007225255	0.00577319578494367	459821.368015975	-61.6904167149268	118.3125	55.7708333333333
124.8125	53.9791666666667	0.0486367350417561	0.00590144866197782	462229.537034057	-61.8172227905789	118.3125	55.7708333333333
124.854166666667	53.9791666666667	0.0493844705451351	0.00589663785992657	464640.546639455	-61.9425371249941	118.3125	55.7708333333333
124.895833333333	53.9791666666667	0.0503872392860523	0.00601142727757462	467054.351993086	-62.066381097448	118.3125	55.7708333333333
124.9375	53.9791666666667	0.0501182386116547	0.00586865473582057	469470.909122142	-62.1887757183113	118.3125	55.7708333333333
124.979166666667	53.9791666666667	0.0502990373218262	0.00469703577443177	471890.174900524	-62.3097416359102	118.3125	55.7708333333333
125.020833333333	53.9791666666667	0.0499548127680766	0.00462327582591178	474312.107029769	-62.4292991432717	118.3125	55.7708333333333
125.0625	53.9791666666667	0.050227209579151	0.00455956488644648	497846.146679433	-55.864889265849	118.395833333333	56.3125
125.104166666667	53.9791666666667	0.0504842470121371	0.0045359903921824	500110.764301827	-56.0066527910572	118.395833333333	56.3125
125.145833333333	53.9791666666667	0.0510916409447795	0.00437957791858573	502379.144422977	-56.146983200785	118.395833333333	56.3125
125.1875	53.9791666666667	0.0511997605873051	0.00580553967224108	468773.577088394	-53.8834031991269	119.0625	56.3125
125.229166666667	53.9791666666667	0.0513198213690004	0.00575540170343275	470984.182243283	-54.0454479823559	119.0625	56.3125
125.270833333333	53.9791666666667	0.0514411002221966	0.0043796202821543	509206.348535877	-56.5595445356345	118.395833333333	56.3125
125.3125	53.9791666666667	0.0513142657759645	0.0044471065154234	511489.271533357	-56.694310186622	118.395833333333	56.3125
125.354166666667	53.9791666666667	0.0513259863850996	0.00551546347815148	464366.175833549	-53.5542067793011	119.3125	56.3125
125.395833333333	53.9791666666667	0.0509632088984611	0.00402325926390756	516065.609060483	-56.9598063445595	118.395833333333	56.3125
125.4375	53.9791666666667	0.0508246591980131	0.00396457003666135	468773.577088394	-53.8834031991269	119.3125	56.3125
125.479166666667	53.9791666666667	0.0505084488522851	0.003968683293241	580851.424705166	-55.0571303629893	117.6875	56.7291666666667
125.520833333333	53.9791666666667	0.0499001594584668	0.00383406366282472	583093.930711922	-55.1769222836629	117.6875	56.7291666666667
125.5625	53.9791666666667	0.0497896053635216	0.00383222725010694	525258.946586176	-57.4750962665287	118.395833333333	56.3125
125.604166666667	53.9791666666667	0.0503864711387801	0.00366913731635677	587588.653153564	-55.4133674273923	117.6875	56.7291666666667
125.645833333333	53.9791666666667	0.0507100069276657	0.00353223665612491	589840.79399041	-55.5300416120051	117.6875	56.7291666666667
125.6875	53.9791666666667	0.0510138474934865	0.00316579277452865	592096.071703595	-55.6456973221285	117.6875	56.7291666666667
125.729166666667	53.9791666666667	0.0512805956985754	0.00340541962008256	594354.449778858	-55.7603447539843	117.6875	56.7291666666667
125.770833333333	53.9791666666667	0.0497757999442474	0.00311233745557551	596615.89220191	-55.8739939917619	117.6875	56.7291666666667
125.8125	53.9791666666667	0.0496962599935038	0.00309143782186033	598880.36345083	-55.9866550086218	117.6875	56.7291666666667
125.854166666667	53.9791666666667	0.0505694778863355	0.00308016003821879	601147.828488627	-56.0983376677065	117.6875	56.7291666666667
125.895833333333	53.9791666666667	0.0513765939302134	0.00311212705917065	603418.252755888	-56.2090517231553	117.6875	56.7291666666667
120.0625	53.9375	0.0450248570744975	0.0108741523955191	292399.696407068	-24.4915255522654	118.104166666667	56.3125
120.104166666667	53.9375	0.0450305217694284	0.0109910894530721	292399.696407067	-24.4915255522648	118.145833333333	56.3125
120.145833333333	53.9375	0.0454209885265105	0.0115504690927554	293543.927004258	-24.943626658532	118.145833333333	56.3125
120.1875	53.9375	0.0453617040722004	0.0109935607847281	294707.656222637	-25.3920538006717	118.145833333333	56.3125
120.229166666667	53.9375	0.0450107944354137	0.0105577220386198	302830.921733171	-22.4581813913039	118.354166666667	56.4375
120.270833333333	53.9375	0.0454946447184365	0.0115658944471758	297092.688508633	-26.2778178408003	118.145833333333	56.3125
120.3125	53.9375	0.0462915127211297	0.0121285466533328	298313.530428039	-26.7151259963645	118.145833333333	56.3125
120.354166666667	53.9375	0.0457020971738979	0.0113638914722703	299385.546538926	-28.8756534926082	118.020833333333	56.2708333333333
120.395833333333	53.9375	0.0458716879943029	0.0103217048643923	300810.71406691	-27.5785384423031	118.145833333333	56.3125
120.4375	53.9375	0.0454021795911399	0.00969825032762276	295502.181424061	-27.5844399407314	118.229166666667	56.2708333333333
120.479166666667	53.9375	0.0466529432719317	0.00932769732695453	304691.795674231	-28.845538842164	118.104166666667	56.3125
120.520833333333	53.9375	0.0453901696846878	0.0102557841657699	304691.795674231	-28.845538842164	118.145833333333	56.3125
120.5625	53.9375	0.0449903042965934	0.0100021670217817	311803.807369416	-25.9096831281905	118.354166666667	56.4375
120.604166666667	53.9375	0.0452308540111939	0.00949320053089705	313008.44355221	-26.3262597672277	118.354166666667	56.4375
120.645833333333	53.9375	0.0465584599253334	0.00890867676724669	259932.997143909	-32.1078858384106	118.4375	55.8958333333333
120.6875	53.9375	0.0469359986205648	0.00893304414036332	261397.036785166	-32.5820792341625	118.4375	55.8958333333333
120.729166666667	53.9375	0.0469756739466901	0.00889243744952914	262880.048751775	-33.0507659998551	118.4375	55.8958333333333
120.770833333333	53.9375	0.0465416523383696	0.00818337723619997	314029.445811191	-30.0264200867553	118.229166666667	56.3541666666667
120.8125	53.9375	0.0467548231745505	0.00808328848322848	243637.732632577	-30.2620496997701	118.854166666667	55.8125
120.854166666667	53.9375	0.0469028677400915	0.00809021174025035	267439.737064955	-34.4240345444534	118.4375	55.8958333333333
120.895833333333	53.9375	0.0469569382969057	0.0081476655192853	268995.473513489	-34.8709549932308	118.4375	55.8958333333333
120.9375	53.9375	0.0470061263669621	0.00801160771858307	270568.61700476	-35.312510593141	118.4375	55.8958333333333
120.979166666667	53.9375	0.0467845361732133	0.00793149347678018	272158.865135711	-35.7487362220247	118.4375	55.8958333333333
121.020833333333	53.9375	0.0467843989580239	0.00795719435323963	273765.919276263	-36.1796686177036	118.4375	55.8958333333333
121.0625	53.9375	0.0472546123880614	0.00793632410067579	252286.401867861	-33.2839950530131	118.854166666667	55.8125
121.104166666667	53.9375	0.0466861244809518	0.00782241357466134	325492.585976124	-33.096959446795	118.229166666667	56.3541666666667
121.145833333333	53.9375	0.0468601001529621	0.00772091195313138	326994.183890206	-33.4646862815447	118.229166666667	56.3541666666667
121.1875	53.9375	0.0465939978520101	0.0075554588263949	328510.362477436	-33.8288785847148	118.229166666667	56.3541666666667
121.229166666667	53.9375	0.0467650603530168	0.00746721662176169	333144.376607318	-34.9004055456293	118.145833333333	56.3541666666667
121.270833333333	53.9375	0.0468786663048419	0.00746603672728975	342575.014052496	-38.1099713488831	117.854166666667	56.3125
121.3125	53.9375	0.046168637214509	0.00752304110930757	336037.50993453	-32.8927202325548	118.354166666667	56.4375
121.354166666667	53.9375	0.0460428938900287	0.00751701748032027	337530.710025131	-33.2487945249253	118.354166666667	56.4375
121.395833333333	53.9375	0.0468657223202488	0.00710822666429064	347695.866994186	-39.0730940864578	117.854166666667	56.3125
121.4375	53.9375	0.0468497349764695	0.00721224442401336	266545.94599882	-37.4160631120777	118.854166666667	55.8125
121.479166666667	53.9375	0.0471734232196506	0.00722088943241728	268216.753371268	-37.8464919643993	118.854166666667	55.8125
121.520833333333	53.9375	0.0473017285315574	0.00749630075699913	294258.144493185	-40.9533747985356	118.4375	55.8958333333333
121.5625	53.9375	0.0476077339831017	0.00725260143104086	351584.264547221	-36.3066287993638	118.1875	56.4375
121.604166666667	53.9375	0.0483248523207209	0.00727734469633152	344430.693383893	-37.2801891552671	118.229166666667	56.3541666666667
121.645833333333	53.9375	0.0475119211952179	0.00690397957271714	323600.752162569	-37.9908211272838	118.4375	56.1875
121.6875	53.9375	0.0483439151165195	0.00700815548829059	347770.361222326	-37.9298987113495	118.229166666667	56.3541666666667
121.729166666667	53.9375	0.0489096804139668	0.00699749372685826	349458.454515619	-38.2498285971908	118.229166666667	56.3541666666667
121.770833333333	53.9375	0.0483010532857213	0.00663627080545673	359838.447919656	-37.8941921554115	118.1875	56.4375
121.8125	53.9375	0.0488460848639605	0.00668757963117792	425230.339238453	-40.3069281831715	117.3125	56.7708333333333
121.854166666667	53.9375	0.0483333448586722	0.00677496466708427	363223.022657704	-38.5076992749086	118.1875	56.4375
121.895833333333	53.9375	0.0498527055231767	0.0076254953928612	428788.461950911	-40.7966987043518	117.3125	56.7708333333333
121.9375	53.9375	0.0505912079282687	0.00798003763908267	352870.283369947	-38.8799593152023	118.354166666667	56.3541666666667
121.979166666667	53.9375	0.0509343965539775	0.00805617910699291	354593.674783831	-39.1902096724628	118.354166666667	56.3541666666667
122.020833333333	53.9375	0.0499367767797197	0.00756700049457376	434191.189787978	-41.5151478104064	117.3125	56.7708333333333
122.0625	53.9375	0.0496191362373497	0.00710890135490145	436009.1422214	-41.7503752728187	117.3125	56.7708333333333
122.104166666667	53.9375	0.049636033837666	0.00707168306650464	437835.438658112	-41.9835027140372	117.3125	56.7708333333333
122.145833333333	53.9375	0.0501358268193253	0.00735241347062968	439669.974469698	-42.214546863043	117.3125	56.7708333333333
122.1875	53.9375	0.0489106439193862	0.00655441887238435	441512.64629583	-42.4435244831251	117.3125	56.7708333333333
122.229166666667	53.9375	0.0488174702175439	0.00661981531859516	443363.352037136	-42.6704523635839	117.3125	56.7708333333333
122.270833333333	53.9375	0.0494628983062117	0.00721034036072201	445221.990847645	-42.8953473117563	117.3125	56.7708333333333
122.3125	53.9375	0.049688678098968	0.0070055303467664	447088.463126844	-43.1182261453529	117.3125	56.7708333333333
122.354166666667	53.9375	0.0488279551088402	0.00659709907304964	448962.670511401	-43.339105685104	117.3125	56.7708333333333
122.395833333333	53.9375	0.0497177303765242	0.00704464601095291	450844.515866539	-43.5580027477054	117.3125	56.7708333333333
122.4375	53.9375	0.0488822918821401	0.00694071316093736	452733.903277087	-43.7749341390541	117.3125	56.7708333333333
122.479166666667	53.9375	0.0486062972787624	0.00674488777594824	454630.738038262	-43.9899166477705	117.3125	56.7708333333333
122.520833333333	53.9375	0.0479624649859009	0.00625290952951044	456534.926646178	-44.2029670389979	117.3125	56.7708333333333
122.5625	53.9375	0.04784596633118	0.00625016190935074	393702.417466243	-43.2553994286717	118.1875	56.4375
122.604166666667	53.9375	0.047969664804888	0.00620482342863733	460364.997332377	-44.6233383768409	117.3125	56.7708333333333
122.645833333333	53.9375	0.0487835752794932	0.00637141916281408	462290.698318452	-44.8306926842759	117.3125	56.7708333333333
122.6875	53.9375	0.0493841281315273	0.00678416815797501	464223.390946258	-45.0361815852803	117.3125	56.7708333333333
122.729166666667	53.9375	0.0497744209888663	0.00690382163790008	466162.987565761	-45.2398216437773	117.3125	56.7708333333333
122.770833333333	53.9375	0.0497300262267915	0.00669263252013748	468109.401666218	-45.441629368417	117.3125	56.7708333333333
122.8125	53.9375	0.0496720878956894	0.00647680717933422	470062.54786528	-45.641621208111	117.3125	56.7708333333333
122.854166666667	53.9375	0.0484926671721743	0.00590121458479331	472022.341897993	-45.8398135477886	117.3125	56.7708333333333
122.895833333333	53.9375	0.0477083444358214	0.00602054483421707	407541.393275116	-43.2887872494269	118.354166666667	56.5208333333333
122.9375	53.9375	0.0478463516914768	0.00607657453335931	475961.541924688	-46.2308649229218	117.3125	56.7708333333333
122.979166666667	53.9375	0.0478325926247113	0.0062748187040889	477940.784875074	-46.4237563730702	117.3125	56.7708333333333
123.020833333333	53.9375	0.048001416979331	0.00637043669813394	414840.296630445	-45.9193741901171	118.1875	56.4375
123.0625	53.9375	0.0478674365047688	0.00635171222888006	481918.157100303	-46.8043512488958	117.3125	56.7708333333333
123.104166666667	53.9375	0.0480195519902747	0.00604590868631361	483916.12973086	-46.99208660654	117.3125	56.7708333333333
123.145833333333	53.9375	0.0480192290791839	0.00582103098790174	420771.237463389	-46.5956034958869	118.1875	56.4375
123.1875	53.9375	0.0482852566016168	0.00576479842586518	487930.264217512	-47.3625123350496	117.3125	56.7708333333333
123.229166666667	53.9375	0.0490441957221432	0.00582543327265477	489946.275620862	-47.5452341015282	117.3125	56.7708333333333
123.270833333333	53.9375	0.0494254621041489	0.00621471863474974	427685.734063177	-46.5504833865175	118.229166666667	56.4791666666667
123.3125	53.9375	0.0508685626935866	0.00667862238250621	429675.882516347	-46.7674446964977	118.229166666667	56.4791666666667
123.354166666667	53.9375	0.0499790228051198	0.0059787646484495	430800.502939975	-47.6777882010662	118.1875	56.4375
123.395833333333	53.9375	0.0480000431532853	0.00571111859238259	432827.102771777	-47.8877065500972	118.1875	56.4375
123.4375	53.9375	0.0481677880245027	0.00563300708522567	432614.19482079	-46.2899155830563	118.354166666667	56.5208333333333
123.479166666667	53.9375	0.0491718962153838	0.00567457509870938	437706.122651868	-47.6138966356084	118.229166666667	56.4791666666667
123.520833333333	53.9375	0.0479825792920868	0.00560054641256909	439730.61378097	-47.8202720623769	118.229166666667	56.4791666666667
123.5625	53.9375	0.0481268246989538	0.00530690934504371	441761.690167978	-48.0245962658513	118.229166666667	56.4791666666667
123.604166666667	53.9375	0.0482050840182408	0.00561784319850496	443799.260678495	-48.2268908806554	118.229166666667	56.4791666666667
123.645833333333	53.9375	0.0477171137452445	0.00572549576816836	442591.460499638	-47.3455067212168	118.354166666667	56.5208333333333
123.6875	53.9375	0.047995916463729	0.00576553965642528	404941.619267588	-46.453895578848	118.9375	56.3541666666667
123.729166666667	53.9375	0.0485906301713852	0.00549633200254066	418948.886713927	-44.7218190474346	118.9375	56.5208333333333
123.770833333333	53.9375	0.0497384594708179	0.00593051016972214	420878.322710627	-44.952520058848	118.9375	56.5208333333333
123.8125	53.9375	0.0507406713703832	0.00618986853814844	439679.179513707	-50.077424789335	118.354166666667	56.3541666666667
123.854166666667	53.9375	0.0496615389764567	0.00545803842133923	448120.400354696	-50.8406832526601	118.229166666667	56.3541666666667
123.895833333333	53.9375	0.0487448012449534	0.00529935272245408	458236.718332229	-49.587908104102	118.229166666667	56.4791666666667
123.9375	53.9375	0.0484459772977065	0.00528411197759444	460323.122024164	-49.7747252923847	118.229166666667	56.4791666666667
123.979166666667	53.9375	0.0480613027234505	0.00564226212160088	469953.055592932	-51.9703200732651	117.979166666667	56.3958333333333
124.020833333333	53.9375	0.0481884437407409	0.00587837202433302	421044.541355116	-48.2394618590702	118.9375	56.3541666666667
124.0625	53.9375	0.0483950365795928	0.00587471814774677	474273.956611838	-52.3098446336342	117.979166666667	56.3958333333333
124.104166666667	53.9375	0.0480984406161283	0.00613642278705711	454510.797037168	-51.3927679413688	118.354166666667	56.3541666666667
124.145833333333	53.9375	0.0474885212788251	0.00586482100036929	478614.488160824	-52.6426073503009	117.979166666667	56.3958333333333
124.1875	53.9375	0.0475239153437522	0.00577022290028523	480791.947415436	-52.806500917103	117.979166666667	56.3958333333333
124.229166666667	53.9375	0.048208283264573	0.00564510685254739	482974.114859276	-52.9687610798398	117.979166666667	56.3958333333333
124.270833333333	53.9375	0.0481223891224002	0.00555422356121637	433410.668110339	-49.4838255244313	118.9375	56.3541666666667
124.3125	53.9375	0.0475851883712611	0.00550743331447669	435494.055439455	-49.6837532567351	118.9375	56.3541666666667
124.354166666667	53.9375	0.0474098974195857	0.00538288147462152	437583.588695246	-49.8816118344598	118.9375	56.3541666666667
124.395833333333	53.9375	0.0474955016854118	0.00592958469090634	449403.242145297	-52.3756903388075	118.645833333333	56.2708333333333
124.4375	53.9375	0.0478490208430988	0.00578948660441105	474273.956611838	-52.3098446336342	118.354166666667	56.3958333333333
124.479166666667	53.9375	0.0474371824469554	0.00560929050436384	442546.48441465	-52.516221906346	118.8125	56.2291666666667
124.520833333333	53.9375	0.0477360692189857	0.00507335751410057	446001.434864378	-50.6528219123054	118.9375	56.3541666666667
124.5625	53.9375	0.0475826699648344	0.0051113186959499	414579.369550055	-57.5213919735612	118.979166666667	55.8125
124.604166666667	53.9375	0.0479914154175234	0.00503759394477462	416889.943706196	-57.6894690906888	118.979166666667	55.8125
124.645833333333	53.9375	0.0482019761468603	0.00502767078997157	457249.572094486	-60.92272705135	118.270833333333	55.7708333333333
124.6875	53.9375	0.0484287588505088	0.00622249656957057	457249.572094486	-60.92272705135	118.3125	55.7708333333333
124.729166666667	53.9375	0.0486487932578287	0.00606414487822502	459642.634787224	-61.0546199660298	118.3125	55.7708333333333
124.770833333333	53.9375	0.0486070488777907	0.00597196467261657	462038.728261832	-61.1849694248804	118.3125	55.7708333333333
124.8125	53.9375	0.0497362930794359	0.00481006548815268	464437.804767069	-61.3137974035859	118.3125	55.7708333333333
124.854166666667	53.9375	0.0495976358436484	0.00589859991642065	466839.817470032	-61.4411255046569	118.3125	55.7708333333333
124.895833333333	53.9375	0.0500147684481543	0.00592872477794304	469244.720435645	-61.5669749641244	118.3125	55.7708333333333
124.9375	53.9375	0.0502073162252194	0.00465270987064418	471652.46860661	-61.6913666581315	118.3125	55.7708333333333
124.979166666667	53.9375	0.0502388660503839	0.00467950919258015	495964.804447589	-55.1359283411596	118.395833333333	56.3125
125.020833333333	53.9375	0.0502214112349284	0.00463946487130925	498212.054487588	-55.2818490962177	118.395833333333	56.3125
125.0625	53.9375	0.0501896051709357	0.00450345344750038	500463.253776971	-55.4263049031226	118.395833333333	56.3125
125.104166666667	53.9375	0.0508284615798806	0.00565751349766199	481311.041839809	-62.1747610670621	118.3125	55.7708333333333
125.145833333333	53.9375	0.0508724513266262	0.00583777285183019	483732.369559293	-62.2921649286165	118.3125	55.7708333333333
125.1875	53.9375	0.0513409639592379	0.0044843981974168	451273.539024763	-53.227139841992	119.354166666667	56.2291666666667
125.229166666667	53.9375	0.0512396297212612	0.0044588236987519	509506.479270002	-55.989818530542	118.395833333333	56.3125
125.270833333333	53.9375	0.0513021925316853	0.00437304762534646	511776.634106686	-56.1272026361923	118.395833333333	56.3125
125.3125	53.9375	0.0513363390965048	0.00423875832153002	514050.427765164	-56.2632215240077	118.395833333333	56.3125
125.354166666667	53.9375	0.0508753983890298	0.00534802699318402	467136.113723841	-53.0974365850748	119.3125	56.3125
125.395833333333	53.9375	0.0511975383333545	0.00384222433143352	469326.699592023	-53.2640647850014	119.3125	56.3125
125.4375	53.9375	0.0509897150064696	0.00358449543035338	581288.852650571	-54.5631428116435	117.6875	56.7291666666667
125.479166666667	53.9375	0.0497279838326627	0.00319487953505241	583520.046756709	-54.6848803687776	117.6875	56.7291666666667
125.520833333333	53.9375	0.0504294317788283	0.00356209415611084	585754.587232075	-54.8055594004134	117.6875	56.7291666666667
125.5625	53.9375	0.0508930808547291	0.00360886083676284	587992.435127442	-54.9251904112591	117.6875	56.7291666666667
125.604166666667	53.9375	0.0508958797870773	0.0035301985687332	590233.552024	-55.0437837941504	117.6875	56.7291666666667
125.645833333333	53.9375	0.0508178859172825	0.00333942538551451	592477.900025469	-55.1613498309285	117.6875	56.7291666666667
125.6875	53.9375	0.0523060806773528	0.00362401338471173	594725.441750318	-55.2778986933275	117.6875	56.7291666666667
125.729166666667	53.9375	0.0513902001233395	0.00318150377895724	596976.140324104	-55.3934404438736	117.6875	56.7291666666667
125.770833333333	53.9375	0.0508191582015613	0.00314791317105454	599229.959371927	-55.5079850367928	117.6875	56.7291666666667
125.8125	53.9375	0.0517565182908496	0.00337115224940258	601486.863010962	-55.6215423189264	117.6875	56.7291666666667
125.854166666667	53.9375	0.0517049943641374	0.00337178109626159	603746.815843128	-55.7341220306544	117.6875	56.7291666666667
125.895833333333	53.9375	0.0517179812973235	0.00314400478788221	606009.782947863	-55.8457338068255	117.6875	56.7291666666667
125.9375	53.9375	0.0526612780525751	0.00339737064267999	608275.729874978	-55.9563871776917	117.6875	56.7291666666667
125.979166666667	53.9375	0.0525682330305612	0.00341971734930111	610544.622637632	-56.0660915698486	117.6875	56.7291666666667
126.020833333333	53.9375	0.0525843184539135	0.00326410094952936	612816.427705428	-56.1748563071804	117.6875	56.7291666666667
120.0625	53.8958333333333	0.0454905641408983	0.0113577916963176	295516.747474682	-23.6697889446013	118.145833333333	56.3125
120.104166666667	53.8958333333333	0.0452454921775086	0.0109477682866534	297755.404958023	-24.5675417612072	118.104166666667	56.3125
120.145833333333	53.8958333333333	0.0451559609406095	0.0106413810164898	297755.404958023	-24.5675417612072	118.145833333333	56.3125
120.1875	53.8958333333333	0.0457653079166294	0.0117797419415082	298903.890195239	-25.0111233853377	118.145833333333	56.3125
120.229166666667	53.8958333333333	0.0461016476233405	0.0124359387878298	300071.516235557	-25.4511497773252	118.145833333333	56.3125
120.270833333333	53.8958333333333	0.0461356359003013	0.0125285935565688	301258.060106134	-25.8876045328396	118.145833333333	56.3125
120.3125	53.8958333333333	0.0459320986364993	0.0124142826325485	302463.298746882	-26.3204732911864	118.145833333333	56.3125
120.354166666667	53.8958333333333	0.0462199608078513	0.0128094600424233	303687.009150321	-26.7497436850464	118.145833333333	56.3125
120.395833333333	53.8958333333333	0.0459095837299343	0.0115627091938925	304928.968496436	-27.1754052891295	118.145833333333	56.3125
120.4375	53.8958333333333	0.0452102565210014	0.0104502938657095	306188.954282545	-27.5974495679043	118.145833333333	56.3125
120.479166666667	53.8958333333333	0.0466323081363866	0.00948616647651245	308762.117494769	-28.4306611374575	118.104166666667	56.3125
120.520833333333	53.8958333333333	0.0467084254099456	0.0091895900482297	259658.382571863	-30.1306256495628	118.4375	55.8958333333333
120.5625	53.8958333333333	0.0470595170369609	0.00896408343190604	261043.40922355	-30.61674355963	118.4375	55.8958333333333
120.604166666667	53.8958333333333	0.0465856275253157	0.0091546564402019	262448.326035016	-31.0975131154656	118.4375	55.8958333333333
120.645833333333	53.8958333333333	0.0469159496917636	0.00868500783933281	263872.814814178	-31.5729452996054	118.4375	55.8958333333333
120.6875	53.8958333333333	0.0465375530354111	0.00880841866867895	265316.559814221	-32.0430540119999	118.4375	55.8958333333333
120.729166666667	53.8958333333333	0.0467296202220074	0.00888447819088856	266779.247898118	-32.5078559295476	118.4375	55.8958333333333
120.770833333333	53.8958333333333	0.0466746948608424	0.00824885293629388	318053.153094231	-29.6086972334208	118.229166666667	56.3541666666667
120.8125	53.8958333333333	0.0466414247077794	0.00818331845920714	269760.21472326	-33.4216191431205	118.4375	55.8958333333333
120.854166666667	53.8958333333333	0.0466878334656052	0.00818973178410044	320792.384265532	-30.3916687472169	118.229166666667	56.3541666666667
120.895833333333	53.8958333333333	0.0471225062840612	0.00822985415209746	322186.103562361	-30.7779038878881	118.229166666667	56.3541666666667
120.9375	53.8958333333333	0.047130822301692	0.00784565164843941	323595.615305193	-31.1606456315498	118.229166666667	56.3541666666667
120.979166666667	53.8958333333333	0.0470962051327728	0.00779497504786649	325020.713534765	-31.5399008292538	118.229166666667	56.3541666666667
121.020833333333	53.8958333333333	0.0476128840475181	0.00794004887246069	326461.193628131	-31.9156775459471	118.229166666667	56.3541666666667
121.0625	53.8958333333333	0.0469119587729631	0.00778334024205644	327916.852366258	-32.2879850121445	118.229166666667	56.3541666666667
121.104166666667	53.8958333333333	0.0467362318057308	0.00801776749400943	280745.681184853	-36.4562194875324	118.4375	55.8958333333333
121.145833333333	53.8958333333333	0.0465538361485236	0.00786371745220227	282381.246799051	-36.8693857286689	118.4375	55.8958333333333
121.1875	53.8958333333333	0.0466798608361594	0.00795637030489846	260702.779134934	-34.1337700002395	118.854166666667	55.8125
121.229166666667	53.8958333333333	0.0464501288240828	0.00773675420102386	334839.020376755	-35.279996997279	118.104166666667	56.3125
121.270833333333	53.8958333333333	0.0460947521111056	0.00796523248549282	336427.843494755	-35.6268808909066	118.104166666667	56.3125
121.3125	53.8958333333333	0.0449409965022205	0.00835970593834469	339941.00900751	-32.4686176667153	118.354166666667	56.4375
121.354166666667	53.8958333333333	0.0468915140191413	0.00743754889076368	266994.368773617	-35.9461220109857	118.854166666667	55.8125
121.395833333333	53.8958333333333	0.0471007367961602	0.00730152045310171	317509.17133727	-35.3448767167107	118.4375	56.1875
121.4375	53.8958333333333	0.0477441269151866	0.00755226412201178	350575.078595479	-34.8786555025146	118.1875	56.4375
121.479166666667	53.8958333333333	0.0473322574727923	0.00785518264498211	346496.883578794	-36.4898209463367	118.145833333333	56.3541666666667
121.520833333333	53.8958333333333	0.0479983236931164	0.00727033246391134	344874.345653788	-36.1580633022346	118.229166666667	56.3541666666667
121.5625	53.8958333333333	0.0483062722066787	0.00739747547187555	346496.883578796	-36.4898209463372	118.229166666667	56.3541666666667
121.604166666667	53.8958333333333	0.0485506968366939	0.00753134752863748	348132.109935141	-36.8183146729739	118.229166666667	56.3541666666667
121.645833333333	53.8958333333333	0.0484453429912725	0.0072968191749481	349779.846188466	-37.1435653640935	118.229166666667	56.3541666666667
121.6875	53.8958333333333	0.0493440115536386	0.00749085016236946	351439.915796792	-37.4655944361438	118.229166666667	56.3541666666667
121.729166666667	53.8958333333333	0.0488923731617841	0.00730240722594862	353112.144226151	-37.7844238056325	118.229166666667	56.3541666666667
121.770833333333	53.8958333333333	0.049868336041545	0.00769976999763285	354796.358963861	-38.1000758557153	118.229166666667	56.3541666666667
121.8125	53.8958333333333	0.0499088042864119	0.00721672907860682	365180.631165815	-37.7529413633942	118.1875	56.4375
121.854166666667	53.8958333333333	0.0498297309834731	0.00757579752763941	366863.443745904	-38.0572231115901	118.1875	56.4375
121.895833333333	53.8958333333333	0.0494522488799852	0.00749452021047967	432309.913414414	-40.3957064407268	117.3125	56.7708333333333
121.9375	53.8958333333333	0.0502489832825802	0.0079504448529225	356492.389529528	-38.4125734038076	118.354166666667	56.3541666666667
121.979166666667	53.8958333333333	0.05012810213557	0.00783870922329482	363391.33203428	-39.6314883958737	118.229166666667	56.3541666666667
122.020833333333	53.8958333333333	0.0505329438912365	0.00769035396602678	359919.226435814	-39.0281982478315	118.354166666667	56.3541666666667
122.0625	53.8958333333333	0.0499598838537337	0.00722506970031413	439479.903477358	-41.3483934908063	117.3125	56.7708333333333
122.104166666667	53.8958333333333	0.0497591228906229	0.00691291644090613	441293.659878965	-41.5813567101017	117.3125	56.7708333333333
122.145833333333	53.8958333333333	0.0497915499459689	0.00722962121466949	443115.710445809	-41.8122683588582	117.3125	56.7708333333333
122.1875	53.8958333333333	0.0498338635457863	0.00721524146791136	444945.952635272	-42.0411444495068	117.3125	56.7708333333333
122.229166666667	53.8958333333333	0.0502196887608498	0.00748140632462514	446784.285125034	-42.2680010319448	117.3125	56.7708333333333
122.270833333333	53.8958333333333	0.0503003888389015	0.00758348601127704	370466.222074433	-40.801849208104	118.354166666667	56.3541666666667
122.3125	53.8958333333333	0.0497019205890616	0.00718177258084717	387627.540663187	-40.4624453369781	118.229166666667	56.4791666666667
122.354166666667	53.8958333333333	0.04986565705428	0.00710909666623869	389410.064830833	-40.73511396678	118.229166666667	56.4791666666667
122.395833333333	53.8958333333333	0.0499301477641688	0.00721683479980553	391202.418489817	-41.0051351394656	118.229166666667	56.4791666666667
122.4375	53.8958333333333	0.0498339919474091	0.00692495385763588	456093.840366552	-43.3725547163971	117.3125	56.7708333333333
122.479166666667	53.8958333333333	0.0489114996273888	0.00638588537465721	457978.6543591	-43.5876324341723	117.3125	56.7708333333333
122.520833333333	53.8958333333333	0.0477446179909872	0.00604052396893447	395236.259065288	-42.5401915866623	118.1875	56.4375
122.5625	53.8958333333333	0.0482133966974686	0.00609776604030693	397092.743797777	-42.7974373389998	118.1875	56.4375
122.604166666667	53.8958333333333	0.048132628940786	0.00620910152545153	463677.217905579	-44.2214894866347	117.3125	56.7708333333333
122.645833333333	53.8958333333333	0.0482547799941525	0.00611083149763046	465591.144018622	-44.4290366818305	117.3125	56.7708333333333
122.6875	53.8958333333333	0.0483594820925898	0.00583255030699931	467512.124313334	-44.6347413296473	117.3125	56.7708333333333
122.729166666667	53.8958333333333	0.0489505292979994	0.00606837080784598	404607.221448893	-43.8010678359838	118.1875	56.4375
122.770833333333	53.8958333333333	0.0501575448168288	0.00695079634886633	470333.004358959	-45.6728568721486	117.270833333333	56.7291666666667
122.8125	53.8958333333333	0.0497128778443879	0.00652594588474041	473316.523003639	-45.2409593868832	117.3125	56.7708333333333
122.854166666667	53.8958333333333	0.0492453051008332	0.0063027211634595	475264.858256688	-45.4394530048336	117.3125	56.7708333333333
122.895833333333	53.8958333333333	0.0484384690926629	0.00548748837778983	456093.840366552	-43.3725547163971	117.770833333333	56.7708333333333
122.9375	53.8958333333333	0.0480181420568081	0.00550616375283639	457978.654359102	-43.5876324341726	117.770833333333	56.7708333333333
122.979166666667	53.8958333333333	0.0479037485927606	0.00596291866826842	481149.310424574	-46.0244172610646	117.3125	56.7708333333333
123.020833333333	53.8958333333333	0.0478972655211855	0.00591172324098458	483123.674042205	-46.2159519228662	117.3125	56.7708333333333
123.0625	53.8958333333333	0.0490936742400687	0.00600308425293314	485104.345437267	-46.4057857550026	117.3125	56.7708333333333
123.104166666667	53.8958333333333	0.0488307997637247	0.00575113710595323	487091.24695549	-46.5939341764295	117.3125	56.7708333333333
123.145833333333	53.8958333333333	0.0482524289920352	0.00547260113855796	489084.301959297	-46.780412528257	117.3125	56.7708333333333
123.1875	53.8958333333333	0.0482583168847524	0.00532653666605716	491083.434816891	-46.9652360709049	117.3125	56.7708333333333
123.229166666667	53.8958333333333	0.0482005856772183	0.00539090717454517	493088.570891309	-47.1484199814184	117.3125	56.7708333333333
123.270833333333	53.8958333333333	0.0488009862577801	0.00570833307433643	495099.636529456	-47.3299793509417	117.3125	56.7708333333333
123.3125	53.8958333333333	0.0498780625039576	0.00605252381695785	432865.656380735	-46.3208746551248	118.229166666667	56.4791666666667
123.354166666667	53.8958333333333	0.0512281720727285	0.00637185154223649	434850.209475855	-46.5361550454776	118.229166666667	56.4791666666667
123.395833333333	53.8958333333333	0.0507623857164679	0.0059243922972929	436841.807574279	-46.7493207381988	118.229166666667	56.4791666666667
123.4375	53.8958333333333	0.0492662874332847	0.0054505227721579	438840.354052132	-46.9603931803518	118.229166666667	56.4791666666667
123.479166666667	53.8958333333333	0.0497165998167909	0.00575795960258459	440845.753700381	-47.1693936954107	118.229166666667	56.4791666666667
123.520833333333	53.8958333333333	0.0496329020078678	0.00570634289576422	442857.912707745	-47.3763434784757	118.229166666667	56.4791666666667
123.5625	53.8958333333333	0.0494913549330983	0.00559251784432046	444876.738643539	-47.5812635917919	118.229166666667	56.4791666666667
123.604166666667	53.8958333333333	0.0481714505507863	0.00531481803613985	446902.140440481	-47.7841749605643	118.229166666667	56.4791666666667
123.645833333333	53.8958333333333	0.0477689518242939	0.00571427277254886	445746.84401102	-46.9077910778795	118.354166666667	56.5208333333333
123.6875	53.8958333333333	0.0483970525114555	0.0055278852125795	420348.299102242	-44.0464760146751	118.9375	56.5208333333333
123.729166666667	53.8958333333333	0.0492889712087955	0.00542224486495964	422256.671189705	-44.2796506996147	118.9375	56.5208333333333
123.770833333333	53.8958333333333	0.0496901419619317	0.00582511637831296	424172.985538326	-44.5105691317839	118.9375	56.5208333333333
123.8125	53.8958333333333	0.0506310592132589	0.00641878689212234	426097.134310357	-44.7392525681092	118.9375	56.5208333333333
123.854166666667	53.8958333333333	0.0500253863619815	0.00577210137107052	428029.011167103	-44.9657222120897	118.9375	56.5208333333333
123.895833333333	53.8958333333333	0.0496074504284915	0.0055786931762182	429968.511254632	-45.189999205983	118.9375	56.5208333333333
123.9375	53.8958333333333	0.0492179040800212	0.00538385327251174	431915.531189186	-45.4121046233811	118.9375	56.5208333333333
123.979166666667	53.8958333333333	0.048635086011633	0.0055025501734009	465412.296986762	-49.5233640230957	118.229166666667	56.4791666666667
124.020833333333	53.8958333333333	0.0473106370567808	0.0057015809400294	438514.846094286	-52.1786628934511	118.4375	56.1875
124.0625	53.8958333333333	0.0476162089645346	0.00581398000360299	477123.458792396	-51.8699504266054	117.979166666667	56.3958333333333
124.104166666667	53.8958333333333	0.0474746434690405	0.00590888024176218	479280.581550983	-52.0381691034365	117.979166666667	56.3958333333333
124.145833333333	53.8958333333333	0.0474572557994002	0.00594662487645199	445030.110653598	-52.7261323032516	118.4375	56.1875
124.1875	53.8958333333333	0.0476621442141817	0.00572580653080521	432314.693366974	-48.6139446618619	118.9375	56.3541666666667
124.229166666667	53.8958333333333	0.0480785556756347	0.00556890969509481	485781.218744691	-52.5329264030035	117.979166666667	56.3958333333333
124.270833333333	53.8958333333333	0.0474994325779667	0.00533127641390873	451592.174968689	-53.2562676147519	118.4375	56.1875
124.3125	53.8958333333333	0.0470616578498002	0.0057038653789164	453789.575618183	-53.4292366416256	118.4375	56.1875
124.354166666667	53.8958333333333	0.0472690481164632	0.00562468508325543	450096.143654889	-51.7301078782784	118.645833333333	56.2708333333333
124.395833333333	53.8958333333333	0.0473035355819266	0.00557046961530983	452249.328992701	-51.9111016581234	118.645833333333	56.2708333333333
124.4375	53.8958333333333	0.0473312058938043	0.00520286318389902	454407.824371349	-52.0902163744625	118.645833333333	56.2708333333333
124.479166666667	53.8958333333333	0.0478250182429397	0.00495289945783381	446854.692221713	-50.0051493786562	118.9375	56.3541666666667
124.520833333333	53.8958333333333	0.0479700662458072	0.0049431135572093	414793.438389315	-56.8126037306306	118.979166666667	55.8125
124.5625	53.8958333333333	0.0485083788398295	0.00512342320544127	417088.03635939	-56.9847083719567	118.979166666667	55.8125
124.604166666667	53.8958333333333	0.0482388755849656	0.00614425032915054	454763.484836192	-60.1457496391737	118.3125	55.7708333333333
124.645833333333	53.8958333333333	0.0483893079267306	0.00620802895713349	459521.259603133	-60.4182180144345	118.270833333333	55.7708333333333
124.6875	53.8958333333333	0.0486796780210747	0.00544995336329346	459521.259603133	-60.4182180144345	118.3125	55.7708333333333
124.729166666667	53.8958333333333	0.0492977830709961	0.0055187567036438	461904.939119117	-60.5520824195111	118.3125	55.7708333333333
124.770833333333	53.8958333333333	0.0498026265328811	0.00544640206581698	464291.746689079	-60.6843966460476	118.3125	55.7708333333333
124.8125	53.8958333333333	0.0499341579899733	0.00530906360587556	466681.633479389	-60.8151824879469	118.3125	55.7708333333333
124.854166666667	53.8958333333333	0.0497576104575572	0.00599339064168061	469074.55158493	-60.9444613760128	118.3125	55.7708333333333
124.895833333333	53.8958333333333	0.0500207780731751	0.00588805669081355	471470.454008679	-61.0722543842482	118.3125	55.7708333333333
124.9375	53.8958333333333	0.0502638726025904	0.00477712294874324	473869.294641741	-61.1985822360654	118.3125	55.7708333333333
124.979166666667	53.8958333333333	0.0505198248428966	0.00463131972652898	498630.318136946	-54.6995605761971	118.395833333333	56.3125
125.020833333333	53.8958333333333	0.050948270771167	0.0046472801840756	478675.61042457	-61.4469236478032	118.3125	55.7708333333333
125.0625	53.8958333333333	0.0510080013320967	0.00577800538592227	481082.997624304	-61.5689769562796	118.3125	55.7708333333333
125.104166666667	53.8958333333333	0.0508766410675656	0.00574657585413866	483493.147096598	-61.6896446172585	118.3125	55.7708333333333
125.145833333333	53.8958333333333	0.051276280576019	0.00450498166286988	507604.421989612	-55.2792938833278	118.395833333333	56.3125
125.1875	53.8958333333333	0.0510755273372977	0.00431790905760197	509857.752003847	-55.420657008786	118.395833333333	56.3125
125.229166666667	53.8958333333333	0.0518167106503451	0.00433003252525781	463425.689075401	-52.1324634777026	119.3125	56.3125
125.270833333333	53.8958333333333	0.0519297847946561	0.00430958207443979	465590.593262528	-52.3054256044715	119.3125	56.3125
125.3125	53.8958333333333	0.0522028278302998	0.00426500032042639	467760.527687571	-52.4766268852708	119.3125	56.3125
125.354166666667	53.8958333333333	0.0527288272063496	0.00412694404876662	469935.421900558	-52.6460877064712	119.3125	56.3125
125.395833333333	53.8958333333333	0.0526823331014723	0.00407841538180559	472115.206586555	-52.8138282260723	119.3125	56.3125
125.4375	53.8958333333333	0.052454809416248	0.00340023602893369	583989.973901513	-54.1934510515095	117.6875	56.7291666666667
125.479166666667	53.8958333333333	0.0516125796695903	0.00317936610726502	586213.123799142	-54.3160424770142	117.6875	56.7291666666667
125.520833333333	53.8958333333333	0.0517481157237549	0.003455297921197	588439.677609857	-54.4375775728759	117.6875	56.7291666666667
125.5625	53.8958333333333	0.0523533893000835	0.00364336599796524	590669.596045546	-54.5580666919159	117.6875	56.7291666666667
125.604166666667	53.8958333333333	0.0528634157773578	0.00364014419986312	592902.840347195	-54.6775200791508	117.6875	56.7291666666667
125.645833333333	53.8958333333333	0.0523035090721183	0.00356585043505458	595139.372277157	-54.7959478725772	117.6875	56.7291666666667
125.6875	53.8958333333333	0.0527289065217406	0.00362088539869836	597379.154111512	-54.9133601039672	117.6875	56.7291666666667
125.729166666667	53.8958333333333	0.0530663105889779	0.00365644531286766	599622.148632543	-55.0297666996785	117.6875	56.7291666666667
125.770833333333	53.8958333333333	0.0517941168292608	0.00315783814870804	601868.319121333	-55.1451774814742	117.6875	56.7291666666667
125.8125	53.8958333333333	0.0515340815095064	0.00586809803415408	604117.629350422	-55.2596021673515	117.6875	56.7291666666667
125.854166666667	53.8958333333333	0.0518148054472538	0.00334616134396866	606370.043576604	-55.3730503723814	117.6875	56.7291666666667
125.895833333333	53.8958333333333	0.0524108678486388	0.00344441256273921	608625.526533821	-55.4855316095556	117.6875	56.7291666666667
125.9375	53.8958333333333	0.0523414010753475	0.00335882299477696	610884.043426129	-55.5970552906405	117.6875	56.7291666666667
125.979166666667	53.8958333333333	0.0525254737314092	0.00349605576004043	613145.55992079	-55.7076307270376	117.6875	56.7291666666667
126.020833333333	53.8958333333333	0.0536175709480551	0.00369358521772155	615410.042141469	-55.8172671306514	117.6875	56.7291666666667
126.0625	53.8958333333333	0.0535895202819533	0.00371417180519215	617677.456661494	-55.9259736147593	117.6875	56.7291666666667
126.104166666667	53.8958333333333	0.053024581400524	0.00366034986323974	619947.770497243	-56.0337591948887	117.6875	56.7291666666667
126.145833333333	53.8958333333333	0.0526272948878206	0.00358175398277814	622220.951101625	-56.1406327896966	117.6875	56.7291666666667
120.020833333333	53.8541666666667	0.0456956181548373	0.0110635064993127	298694.702777566	-22.8652394877191	118.145833333333	56.3125
120.0625	53.8541666666667	0.0457075695666978	0.0115306936887648	299769.994767294	-23.3141848804869	118.145833333333	56.3125
120.104166666667	53.8541666666667	0.0456325422815047	0.0114163501491215	300864.942891671	-23.7597690876067	118.145833333333	56.3125
120.145833333333	53.8541666666667	0.0457456447851139	0.0116532973774022	301979.332949531	-24.2019687743429	118.145833333333	56.3125
120.1875	53.8541666666667	0.0463030736912279	0.0121510361678825	303112.950112734	-24.6407626838806	118.145833333333	56.3125
120.229166666667	53.8541666666667	0.0462241712104887	0.0126488769011612	304265.579074157	-25.0761315963278	118.145833333333	56.3125
120.270833333333	53.8541666666667	0.0457581104528708	0.0104364253888988	305437.004191366	-25.5080582861147	118.145833333333	56.3125
120.3125	53.8541666666667	0.0454603497156018	0.0102988026472476	306627.009625854	-25.9365274779513	118.145833333333	56.3125
120.354166666667	53.8541666666667	0.0457444454325049	0.0106632179151709	307835.379477806	-26.3615258015178	118.145833333333	56.3125
120.395833333333	53.8541666666667	0.0451465022422181	0.0099983089232298	302527.460043103	-26.3453115825627	118.229166666667	56.2708333333333
120.4375	53.8541666666667	0.0452090154870616	0.0100640335312618	303753.456710182	-26.7748593646835	118.229166666667	56.2708333333333
120.479166666667	53.8541666666667	0.0450543158903342	0.00961902001646777	312848.190082168	-28.0266070550543	118.104166666667	56.3125
120.520833333333	53.8541666666667	0.046738327284401	0.00941697496927556	263679.645828985	-29.6250512168398	118.4375	55.8958333333333
120.5625	53.8541666666667	0.0467412009041265	0.00891444082141813	265045.024346046	-30.1064421192509	118.4375	55.8958333333333
120.604166666667	53.8541666666667	0.046907700652315	0.00873198849841811	266430.225463346	-30.5826877951054	118.4375	55.8958333333333
120.645833333333	53.8541666666667	0.0470639930899145	0.0089432916681555	267834.941136259	-31.053795629451	118.4375	55.8958333333333
120.6875	53.8541666666667	0.0470963151820395	0.00898870357606924	269258.865451036	-31.5197758349578	118.4375	55.8958333333333
120.729166666667	53.8541666666667	0.0470766163107419	0.00890272939967434	320763.839137942	-28.8079981747934	118.229166666667	56.3541666666667
120.770833333333	53.8541666666667	0.0468500921493788	0.00862161918026411	322093.328292046	-29.2014397340594	118.229166666667	56.3541666666667
120.8125	53.8541666666667	0.0471459957329656	0.00821076437178376	323439.181726879	-29.5914860970261	118.229166666667	56.3541666666667
120.854166666667	53.8541666666667	0.047705535736549	0.00810322849713322	324801.195544113	-29.9781387037103	118.229166666667	56.3541666666667
120.895833333333	53.8541666666667	0.0471591577817066	0.00830911484147898	326179.16682105	-30.361400316492	118.229166666667	56.3541666666667
120.9375	53.8541666666667	0.0472206331624019	0.00833550958263145	278188.969083961	-34.2088729893189	118.4375	55.8958333333333
120.979166666667	53.8541666666667	0.0471203382267754	0.00811643095628988	279738.998942654	-34.6394566831204	118.4375	55.8958333333333
121.020833333333	53.8541666666667	0.046665013043125	0.00822652694993579	281305.884241533	-35.0650811763994	118.4375	55.8958333333333
121.0625	53.8541666666667	0.0463530862831386	0.00889779512864765	332482.946107302	-33.4128653745288	118.104166666667	56.3125
121.104166666667	53.8541666666667	0.046586748405604	0.00830421454602528	336769.769586255	-30.2488969023976	118.354166666667	56.4375
121.145833333333	53.8541666666667	0.0450511662173235	0.00886266640234363	338158.59875952	-30.6162631017034	118.354166666667	56.4375
121.1875	53.8541666666667	0.0450310037306765	0.00883427249319399	339562.492320801	-30.9804678289907	118.354166666667	56.4375
121.229166666667	53.8541666666667	0.0467585144135602	0.0078946052069901	328733.125814709	-33.8865418401871	118.270833333333	56.2708333333333
121.270833333333	53.8541666666667	0.0466776487831605	0.00751666241222281	349919.822972901	-37.1735212770694	117.854166666667	56.3125
121.3125	53.8541666666667	0.0464850765472956	0.00750391718506741	331819.131167819	-34.6049351741872	118.270833333333	56.2708333333333
121.354166666667	53.8541666666667	0.0466784016168869	0.0074492062268459	285705.376559234	-39.1112886093213	118.479166666667	55.8125
121.395833333333	53.8541666666667	0.047452319300487	0.00744592815737746	321303.191780095	-34.8668550958112	118.4375	56.1875
121.4375	53.8541666666667	0.0486356145678207	0.00738283107181222	345454.810126073	-35.0386044225588	118.229166666667	56.3541666666667
121.479166666667	53.8541666666667	0.0479320671026856	0.00714590558537825	355947.087564356	-34.7803273322518	118.1875	56.4375
121.520833333333	53.8541666666667	0.0472812953875106	0.00762996099922938	348629.445360701	-35.7088057292211	118.229166666667	56.3541666666667
121.5625	53.8541666666667	0.0474697070780942	0.00774094380236046	353487.682928189	-36.6901319076995	118.145833333333	56.3541666666667
121.604166666667	53.8541666666667	0.0488064763814909	0.00773043654043938	351855.668144974	-36.3661949742264	118.229166666667	56.3541666666667
121.645833333333	53.8541666666667	0.049863041888355	0.00766559510166378	353487.682928189	-36.6901319076995	118.229166666667	56.3541666666667
121.6875	53.8541666666667	0.0501947084092353	0.00765501198744256	355132.067996636	-37.0109231564796	118.229166666667	56.3541666666667
121.729166666667	53.8541666666667	0.0495478169799413	0.00741635300035917	356788.651730434	-37.3285889491515	118.229166666667	56.3541666666667
121.770833333333	53.8541666666667	0.0498609327190255	0.00758932579465623	353487.682928189	-36.6901319076995	118.354166666667	56.3541666666667
121.8125	53.8541666666667	0.0500125082631314	0.00751374303792994	355132.067996636	-37.0109231564796	118.354166666667	56.3541666666667
121.854166666667	53.8541666666667	0.0496779489669329	0.00761052657408906	361829.907427293	-38.2630428817238	118.229166666667	56.3541666666667
121.895833333333	53.8541666666667	0.0487374610307222	0.00725529117716783	372205.317839521	-37.9160212122987	118.1875	56.4375
121.9375	53.8541666666667	0.0484150136256008	0.00725310503865199	373895.827338221	-38.2135477115841	118.1875	56.4375
121.979166666667	53.8541666666667	0.0498739759053493	0.00754565443962934	439394.767942535	-40.4811103698002	117.3125	56.7708333333333
122.020833333333	53.8541666666667	0.0496019654122419	0.00738298383890741	441179.090722767	-40.7179494231823	117.3125	56.7708333333333
122.0625	53.8541666666667	0.0505467911489736	0.00765081272169718	441511.988111307	-41.612542585424	117.270833333333	56.7291666666667
122.104166666667	53.8541666666667	0.0505610428468942	0.00744335061565339	444773.291434451	-41.1854914767908	117.3125	56.7708333333333
122.145833333333	53.8541666666667	0.0501682390771257	0.0073211692765406	446582.962415246	-41.4162248718437	117.3125	56.7708333333333
122.1875	53.8541666666667	0.0488000455817133	0.0068684935664056	448400.87782425	-41.6449535415415	117.3125	56.7708333333333
122.229166666667	53.8541666666667	0.0483680908310017	0.00695923156421595	450226.937146746	-41.8716928198197	117.3125	56.7708333333333
122.270833333333	53.8541666666667	0.0501431492584412	0.00763375092979291	389409.330528324	-39.7473274409153	118.229166666667	56.4791666666667
122.3125	53.8541666666667	0.0496126490130668	0.00703069674524623	391167.544904947	-40.0221613189918	118.229166666667	56.4791666666667
122.354166666667	53.8541666666667	0.0500367606200567	0.00740615900218651	392935.783087808	-40.2943757410901	118.229166666667	56.4791666666667
122.395833333333	53.8541666666667	0.0499722284712571	0.00763402540855592	394713.909736429	-40.5639913160893	118.229166666667	56.4791666666667
122.4375	53.8541666666667	0.0504918135342682	0.00721095915190231	396501.79118512	-40.8310288036061	118.229166666667	56.4791666666667
122.479166666667	53.8541666666667	0.0501023265220036	0.00689665176670021	461348.833684515	-43.1912141016055	117.3125	56.7708333333333
122.520833333333	53.8541666666667	0.0499398366032012	0.0066132878826973	463229.183877914	-43.4044594457599	117.3125	56.7708333333333
122.5625	53.8541666666667	0.0491019392770039	0.00649434789725411	465116.915616317	-43.6158389148723	117.3125	56.7708333333333
122.604166666667	53.8541666666667	0.0483390251003348	0.00622121288134126	467011.938715571	-43.8253679546608	117.3125	56.7708333333333
122.645833333333	53.8541666666667	0.0491472240540638	0.00623850034177899	468914.164101089	-44.0330619924484	117.3125	56.7708333333333
122.6875	53.8541666666667	0.0500364443402482	0.00640342247182137	470823.503799212	-44.2389364318908	117.3125	56.7708333333333
122.729166666667	53.8541666666667	0.0500780864449084	0.00648898923584149	472739.870928384	-44.4430066479302	117.3125	56.7708333333333
122.770833333333	53.8541666666667	0.0503933183629513	0.00681044831555116	411140.524050983	-42.8770459689342	118.229166666667	56.4791666666667
122.8125	53.8541666666667	0.0500155268195902	0.00654734767913182	475536.477976287	-45.4706939356234	117.270833333333	56.7291666666667
122.854166666667	53.8541666666667	0.049507676444852	0.00633204318387216	478530.28427764	-45.0445451744835	117.3125	56.7708333333333
122.895833333333	53.8541666666667	0.0494396655485693	0.00612305844679929	480473.913838263	-45.2415515075661	117.3125	56.7708333333333
122.9375	53.8541666666667	0.0490556219965474	0.00594898347385469	482424.152482084	-45.4368298996511	117.3125	56.7708333333333
122.979166666667	53.8541666666667	0.0477236111401994	0.00592267881024248	484380.919684983	-45.6303954592864	117.3125	56.7708333333333
123.020833333333	53.8541666666667	0.0490620654537368	0.00620098321835071	486344.13594854	-45.8222632367883	117.3125	56.7708333333333
123.0625	53.8541666666667	0.0494151204728076	0.0060534298398187	488313.722790032	-46.0124482207827	117.3125	56.7708333333333
123.104166666667	53.8541666666667	0.0497359534697144	0.005890366577255	490289.602732366	-46.2009653349217	117.3125	56.7708333333333
123.145833333333	53.8541666666667	0.0500223115994282	0.00585797235250046	492271.699293943	-46.3878294347688	117.3125	56.7708333333333
123.1875	53.8541666666667	0.0499515827033905	0.00576954061723822	494259.936978415	-46.5730553048432	117.3125	56.7708333333333
123.229166666667	53.8541666666667	0.0491979900955291	0.0055759765508724	496254.24126442	-46.756657655825	117.3125	56.7708333333333
123.270833333333	53.8541666666667	0.049934610721056	0.00560966380084086	434116.616204374	-45.6630629461477	118.229166666667	56.4791666666667
123.3125	53.8541666666667	0.0494929164274095	0.00566910980416642	436081.357395202	-45.8808723690123	118.229166666667	56.4791666666667
123.354166666667	53.8541666666667	0.0506679259969826	0.00638727382149883	438053.319551619	-46.0965711881995	118.229166666667	56.4791666666667
123.395833333333	53.8541666666667	0.0517542799943274	0.00660516709958795	440032.404894315	-46.3101801886849	118.229166666667	56.4791666666667
123.4375	53.8541666666667	0.0509212723361599	0.0066029673039085	505558.086352823	-48.2448272271605	117.270833333333	56.7291666666667
123.479166666667	53.8541666666667	0.0508942150140839	0.00636607393825977	507606.253097453	-48.4169191952947	117.270833333333	56.7291666666667
123.520833333333	53.8541666666667	0.0494950754007582	0.00555979700592716	446011.443121233	-46.9386745743667	118.229166666667	56.4791666666667
123.5625	53.8541666666667	0.0490145476445911	0.00533329675070776	447174.581313889	-47.8149022316745	118.1875	56.4375
123.604166666667	53.8541666666667	0.0483493914416338	0.00536260392101839	449209.475314665	-48.0157936301941	118.1875	56.4375
123.645833333333	53.8541666666667	0.0483319952072763	0.00541305837820619	452051.202363122	-47.5490985312771	118.229166666667	56.4791666666667
123.6875	53.8541666666667	0.0489737269370268	0.00538952817492939	454077.527613838	-47.7486516274122	118.229166666667	56.4791666666667
123.729166666667	53.8541666666667	0.0494473152467879	0.00535773166420612	425589.224571632	-43.8443895550072	118.9375	56.5208333333333
123.770833333333	53.8541666666667	0.049205542811492	0.00534376195426946	427492.509022703	-44.0754642777635	118.9375	56.5208333333333
123.8125	53.8541666666667	0.0505796474981765	0.00601384713993238	460194.501161406	-48.3358240020162	118.229166666667	56.4791666666667
123.854166666667	53.8541666666667	0.050438514340478	0.00561668759468653	462245.876525464	-48.5277843743339	118.229166666667	56.4791666666667
123.895833333333	53.8541666666667	0.0489090155391184	0.00527205203011011	456135.667837379	-50.1223122670045	118.229166666667	56.3541666666667
123.9375	53.8541666666667	0.0484690290269965	0.00552541779419239	458242.668027675	-50.3081712749118	118.229166666667	56.3541666666667
123.979166666667	53.8541666666667	0.0480554781614374	0.00547537409581129	467801.294978481	-49.7376589330205	118.1875	56.4375
124.020833333333	53.8541666666667	0.0475446789275354	0.00556103135850152	477859.451653028	-51.2644761005274	117.979166666667	56.3958333333333
124.0625	53.8541666666667	0.0480781882011737	0.00572045955245768	480000.781747256	-51.4353125596901	117.979166666667	56.3958333333333
124.104166666667	53.8541666666667	0.0479216471922215	0.00574410508120996	482147.183382622	-51.6044781599042	117.979166666667	56.3958333333333
124.145833333333	53.8541666666667	0.0473922681786928	0.00589162958920163	442358.54200405	-50.3314265075916	118.645833333333	56.2708333333333
124.1875	53.8541666666667	0.0473145635103897	0.00594487749188893	444472.020878046	-50.5231196245339	118.645833333333	56.2708333333333
124.229166666667	53.8541666666667	0.0471772503319595	0.0059073178134271	446591.301793134	-50.7128344473585	118.645833333333	56.2708333333333
124.270833333333	53.8541666666667	0.0475365778866727	0.00584270237334785	479467.859702802	-49.367970499723	118.354166666667	56.5208333333333
124.3125	53.8541666666667	0.047063147570061	0.00535528350570709	450846.939252365	-51.086419854376	118.645833333333	56.2708333333333
124.354166666667	53.8541666666667	0.0480244410593634	0.00512926011268384	443616.894973669	-48.9669238948228	118.9375	56.3541666666667
124.395833333333	53.8541666666667	0.0484023546281005	0.0051154609196638	445688.270676076	-49.1643853395504	118.9375	56.3541666666667
124.4375	53.8541666666667	0.0485900499115878	0.00515152467574085	412798.216839302	-55.9262595230388	118.979166666667	55.8125
124.479166666667	53.8541666666667	0.048486110547528	0.00520097059829499	415071.740524183	-56.1044572208666	118.979166666667	55.8125
124.520833333333	53.8541666666667	0.048809458884644	0.00518836929877282	447653.66377648	-59.0701684120083	118.395833333333	55.7708333333333
124.5625	53.8541666666667	0.0485162683286905	0.00538063779371656	454725.509831302	-59.5018511085045	118.3125	55.7708333333333
124.604166666667	53.8541666666667	0.0494636131746359	0.0053987545004755	457089.733364453	-59.6424222245576	118.3125	55.7708333333333
124.645833333333	53.8541666666667	0.0498323657234039	0.00536523426112688	459457.337043776	-59.7813705457505	118.3125	55.7708333333333
124.6875	53.8541666666667	0.0496752762666421	0.00606671252839685	461828.268051609	-59.9187187605987	118.3125	55.7708333333333
124.729166666667	53.8541666666667	0.0498104637637858	0.00508297820058745	464202.474571582	-60.0544891866946	118.3125	55.7708333333333
124.770833333333	53.8541666666667	0.049184685716786	0.00498175806394259	466579.905766849	-60.1887037768197	118.3125	55.7708333333333
124.8125	53.8541666666667	0.0495137817871417	0.00497824537828955	468960.511758805	-60.321384124989	118.3125	55.7708333333333
124.854166666667	53.8541666666667	0.0500387134401417	0.00604884342236465	471344.243606304	-60.4525514724272	118.3125	55.7708333333333
124.895833333333	53.8541666666667	0.0501894816277867	0.00480587098828467	473731.05328538	-60.5822267134739	118.3125	55.7708333333333
124.9375	53.8541666666667	0.0501349775614229	0.00477254493581773	499100.850741823	-54.1181449821722	118.395833333333	56.3125
124.979166666667	53.8541666666667	0.0507937744206905	0.00587156573270558	478513.71850965	-60.8371827542444	118.3125	55.7708333333333
125.020833333333	53.8541666666667	0.0503495637199908	0.00580704149341451	480909.48241654	-60.9625036603452	118.3125	55.7708333333333
125.0625	53.8541666666667	0.0500021408115062	0.00579387121246863	483308.140840975	-61.0864126841018	118.3125	55.7708333333333
125.104166666667	53.8541666666667	0.0505780322282975	0.00434193291683505	508020.147473912	-54.7082500705734	118.395833333333	56.3125
125.145833333333	53.8541666666667	0.0508652026261852	0.00430937117918582	510260.104967369	-54.8521738653953	118.395833333333	56.3125
125.1875	53.8541666666667	0.0509880860919878	0.0042358727957781	512504.008056665	-54.9946893222751	118.395833333333	56.3125
125.229166666667	53.8541666666667	0.0510510813193925	0.00406858269570781	514751.804348073	-55.1358124247227	118.395833333333	56.3125
125.270833333333	53.8541666666667	0.0510416110655129	0.00389279111635784	517003.442265426	-55.2755589628572	118.395833333333	56.3125
125.3125	53.8541666666667	0.051381430716595	0.00387176710744562	470599.575462282	-52.0296137775149	119.3125	56.3125
125.354166666667	53.8541666666667	0.0527393620688352	0.00383304204069198	582295.599253677	-53.5771541418	117.6875	56.7291666666667
125.395833333333	53.8541666666667	0.0523490225143178	0.00350384110663663	584503.644720675	-53.7027072728546	117.6875	56.7291666666667
125.4375	53.8541666666667	0.0530308662945772	0.00387877986696817	586715.231722609	-53.8271858672235	117.6875	56.7291666666667
125.479166666667	53.8541666666667	0.0533401937677761	0.00392715714047076	613465.942650098	-54.2505654771765	117.3125	56.8125
125.520833333333	53.8541666666667	0.0535516604242128	0.00391910731877196	591148.868126447	-54.0729609746229	117.6875	56.7291666666667
125.5625	53.8541666666667	0.0533583839740451	0.00358791668216068	593370.837775418	-54.1942779898719	117.6875	56.7291666666667
125.604166666667	53.8541666666667	0.053906913371094	0.00373986724447741	595596.189437993	-54.3145614742114	117.6875	56.7291666666667
125.645833333333	53.8541666666667	0.0539286615919759	0.0037157453155069	597824.884552593	-54.4338214196528	117.6875	56.7291666666667
125.6875	53.8541666666667	0.0539364373026605	0.0038990087072739	529581.035414629	-51.3547172130925	118.9375	56.6458333333333
125.729166666667	53.8541666666667	0.0531189290341019	0.00365409273374925	602292.153446074	-54.6693101507126	117.6875	56.7291666666667
125.770833333333	53.8541666666667	0.0519161280155031	0.00335881391559381	604530.65263432	-54.7855584113611	117.6875	56.7291666666667
125.8125	53.8541666666667	0.0517260379067806	0.00334818592859032	606772.346078837	-54.9008220846515	117.6875	56.7291666666667
125.854166666667	53.8541666666667	0.0526636477683032	0.00340655727234725	609017.197707171	-55.0151106580439	117.6875	56.7291666666667
125.895833333333	53.8541666666667	0.0526760625603602	0.00339666975145843	611265.171923345	-55.1284335203467	117.6875	56.7291666666667
125.9375	53.8541666666667	0.052226895076458	0.00334915386917642	613516.233600945	-55.240799962492	117.6875	56.7291666666667
125.979166666667	53.8541666666667	0.0522744510546569	0.00334643941790927	615770.34807633	-55.3522191783192	117.6875	56.7291666666667
126.020833333333	53.8541666666667	0.0529832055207392	0.00344767083121172	618027.481141934	-55.462700265367	117.6875	56.7291666666667
126.0625	53.8541666666667	0.0532298373174887	0.00370328724779089	620287.59903964	-55.5722522256698	117.6875	56.7291666666667
126.104166666667	53.8541666666667	0.0535006450475324	0.00384007708477471	649668.685880579	-56.4487569656758	117.229166666667	56.7708333333333
126.145833333333	53.8541666666667	0.0530922556127107	0.00364713651021216	624816.656507133	-55.7886043014857	117.6875	56.7291666666667
126.1875	53.8541666666667	0.0530143957226583	0.00364040785844547	627085.530749741	-55.8954219508053	117.6875	56.7291666666667
126.229166666667	53.8541666666667	0.0527832838603085	0.00351462901489847	629357.2591575	-56.0013455426227	117.6875	56.7291666666667
126.270833333333	53.8541666666667	0.0529899587633774	0.00351657343869661	631631.810123588	-56.1063836135993	117.6875	56.7291666666667
126.3125	53.8541666666667	0.0532084916194935	0.00350689300719935	633909.152452875	-56.2105446097776	117.6875	56.7291666666667
120.020833333333	53.8125	0.0453591244497433	0.0103763069909871	302973.221884003	-22.5247084419769	118.145833333333	56.3125
120.0625	53.8125	0.0451092206587115	0.0102062468298389	304034.444222094	-22.9685494193822	118.145833333333	56.3125
120.104166666667	53.8125	0.0457598555627551	0.0104867514975955	305115.170653109	-23.4091551124248	118.145833333333	56.3125
120.145833333333	53.8125	0.0452515365754791	0.0104610558259425	306215.194287218	-23.8465017877869	118.145833333333	56.3125
120.1875	53.8125	0.0450457498694524	0.0104146030130908	308472.302211	-24.7113329900326	118.104166666667	56.3125
120.229166666667	53.8125	0.0452265326150596	0.0106683047255553	308472.302210998	-24.711332990032	118.145833333333	56.3125
120.270833333333	53.8125	0.046905782590015	0.00989261170719627	260075.096556736	-26.1709506335072	118.4375	55.8958333333333
120.3125	53.8125	0.0450172290882415	0.0100375414409311	311997.487682741	-25.9836553849847	118.104166666667	56.3125
120.354166666667	53.8125	0.0468905846519465	0.00966820409434055	262539.436258681	-27.1785984324824	118.4375	55.8958333333333
120.395833333333	53.8125	0.0465577971592046	0.00974895839054728	314438.189042053	-26.8150876226156	118.104166666667	56.3125
120.4375	53.8125	0.0470227841661708	0.00918288898673528	265088.816678657	-28.1665440418424	118.4375	55.8958333333333
120.479166666667	53.8125	0.0471202515848438	0.0094807268425553	266394.636259936	-28.6531023484938	118.4375	55.8958333333333
120.520833333333	53.8125	0.0464877931598385	0.00936448262555874	267720.804863267	-29.1347102512113	118.4375	55.8958333333333
120.5625	53.8125	0.0466354239298782	0.00917417707761946	269067.021136374	-29.6113660876881	118.4375	55.8958333333333
120.604166666667	53.8125	0.0467999086268638	0.00924108457340622	270432.985214632	-30.0830711669516	118.4375	55.8958333333333
120.645833333333	53.8125	0.0466999857650597	0.00917640501829275	271818.398903741	-30.5498296509673	118.4375	55.8958333333333
120.6875	53.8125	0.0468202156507598	0.00891274613771213	273222.965851879	-31.0116484365582	118.4375	55.8958333333333
120.729166666667	53.8125	0.0470700911146957	0.00868680370484366	324835.149303603	-28.4141564142144	118.229166666667	56.3541666666667
120.770833333333	53.8125	0.0470529443320006	0.00882123725876448	326149.358021693	-28.8042990210927	118.229166666667	56.3541666666667
120.8125	53.8125	0.0468592448588305	0.00858747640438199	277548.653696559	-32.3675741344975	118.4375	55.8958333333333
120.854166666667	53.8125	0.0473290623882232	0.00882348872563637	279026.912463846	-32.8097537029281	118.4375	55.8958333333333
120.895833333333	53.8125	0.0469637055120024	0.00874063511464426	330189.035530437	-29.9549990795121	118.229166666667	56.3541666666667
120.9375	53.8125	0.0480425998672353	0.00899958020784958	331567.286663781	-30.3319944065771	118.229166666667	56.3541666666667
120.979166666667	53.8125	0.0468294522820069	0.00901082038401444	280522.875680992	-33.247065007776	118.520833333333	55.8958333333333
121.020833333333	53.8125	0.0470880867341746	0.00870763697158742	285114.18351651	-34.5300077541992	118.4375	55.8958333333333
121.0625	53.8125	0.0467398876400295	0.00855652670502478	286678.170244418	-34.9480737015855	118.4375	55.8958333333333
121.104166666667	53.8125	0.047004199483075	0.00834418929304359	288258.478811061	-35.3613941545938	118.4375	55.8958333333333
121.145833333333	53.8125	0.0468491397157839	0.00800542706698824	266944.045502711	-32.5635161601253	118.854166666667	55.8125
121.1875	53.8125	0.0466772057778395	0.00789018738953949	268430.5619754	-33.0234278740042	118.854166666667	55.8125
121.229166666667	53.8125	0.047341184649943	0.00767070880998957	319034.313684336	-32.9102222062783	118.4375	56.1875
121.270833333333	53.8125	0.0469865052909631	0.00766685081629922	343135.791903577	-33.2304186067904	118.229166666667	56.3541666666667
121.3125	53.8125	0.047090376147488	0.00759006930782132	347710.119035535	-34.2640553538812	118.145833333333	56.3541666666667
121.354166666667	53.8125	0.0473031896451864	0.00757070915734023	346171.650760366	-33.9226996212214	118.229166666667	56.3541666666667
121.395833333333	53.8125	0.0479440632734596	0.00760168980761864	350827.229891244	-34.9372687395485	118.145833333333	56.3541666666667
121.4375	53.8125	0.0483572344609842	0.00767259987165199	349262.038431096	-34.6022400523445	118.229166666667	56.3541666666667
121.479166666667	53.8125	0.0487169710984111	0.00753017408630883	350827.229891244	-34.9372687395485	118.229166666667	56.3541666666667
121.520833333333	53.8125	0.0483153481687386	0.00728583077082389	352405.516020994	-35.2691571246248	118.229166666667	56.3541666666667
121.5625	53.8125	0.0476679037780722	0.00755356089002717	357217.193988583	-36.246147125845	118.145833333333	56.3541666666667
121.604166666667	53.8125	0.0479879009063835	0.00772127558014448	358846.119036786	-36.5656439159938	118.145833333333	56.3541666666667
121.645833333333	53.8125	0.0483597951133751	0.00783809613792183	360487.277630507	-36.88208805229	118.145833333333	56.3541666666667
121.6875	53.8125	0.0491126113130795	0.00793812100078012	358846.119036788	-36.5656439159942	118.229166666667	56.3541666666667
121.729166666667	53.8125	0.0504489535479047	0.00799859341905734	355600.671186948	-35.9235790478129	118.354166666667	56.3541666666667
121.770833333333	53.8125	0.050017802146932	0.00806120261525524	362140.502868565	-37.195498658263	118.229166666667	56.3541666666667
121.8125	53.8125	0.0499479374557567	0.00802951979012393	363805.629664807	-37.5058953170684	118.229166666667	56.3541666666667
121.854166666667	53.8125	0.0488822731281137	0.00770348473768665	365482.494761182	-37.8132980424592	118.229166666667	56.3541666666667
121.895833333333	53.8125	0.0498990630908925	0.00786657931220803	367170.93673887	-38.1177272506053	118.229166666667	56.3541666666667
121.9375	53.8125	0.048858116628981	0.00725881333730019	441169.21887422	-39.8537204944828	117.3125	56.7708333333333
121.979166666667	53.8125	0.0496151929132607	0.00749730418316463	442932.419562126	-40.0922734732067	117.3125	56.7708333333333
122.020833333333	53.8125	0.0499287528809528	0.00745397507353244	367170.93673887	-38.1177272506053	118.354166666667	56.3541666666667
122.0625	53.8125	0.0496056728618979	0.00721235885120719	446484.830678993	-40.5632978943532	117.3125	56.7708333333333
122.104166666667	53.8125	0.0500081755897118	0.00764618909001216	370581.914912404	-38.7177486287395	118.354166666667	56.3541666666667
122.145833333333	53.8125	0.0511491355844108	0.00806493821649767	372304.137540615	-39.0133834013231	118.354166666667	56.3541666666667
122.1875	53.8125	0.0498161385016791	0.00714014107010426	387834.595089723	-39.5004568896595	118.1875	56.4375
122.229166666667	53.8125	0.0489635352581242	0.00679717591222075	389585.514509737	-39.7779793856392	118.1875	56.4375
122.270833333333	53.8125	0.0494733976829951	0.00699886377396701	455512.796665433	-41.7060588035005	117.3125	56.7708333333333
122.3125	53.8125	0.0501802849971356	0.00714669065053861	384657.901158799	-41.0032029498712	118.229166666667	56.3541666666667
122.354166666667	53.8125	0.0501310339969428	0.00742265539006571	381076.482654641	-40.4486761558803	118.354166666667	56.3541666666667
122.395833333333	53.8125	0.0505419205136081	0.00765680141650352	382862.159385753	-40.7273159652187	118.354166666667	56.3541666666667
122.4375	53.8125	0.0502513002867592	0.00739539421528849	400022.251400447	-40.3972804129126	118.229166666667	56.4791666666667
122.479166666667	53.8125	0.0489059293112599	0.00649456807447427	400299.815711925	-41.3883274613297	118.1875	56.4375
122.520833333333	53.8125	0.0478274791282511	0.00623621109783172	402119.087974473	-41.6477826337583	118.1875	56.4375
122.5625	53.8125	0.0480688922335183	0.00630434278418509	468485.339000215	-43.2252813845819	117.3125	56.7708333333333
122.604166666667	53.8125	0.0490026990537658	0.00645593680228393	470368.680240971	-43.4348894782471	117.3125	56.7708333333333
122.645833333333	53.8125	0.0488059242274685	0.00619935264555165	472259.281071371	-43.6426861612598	117.3125	56.7708333333333
122.6875	53.8125	0.0495113625093186	0.00643950457029811	474157.053980163	-43.8486862543311	117.3125	56.7708333333333
122.729166666667	53.8125	0.0496181217010859	0.00654123079963908	412703.22366964	-42.1944235774945	118.229166666667	56.4791666666667
122.770833333333	53.8125	0.0505587654005146	0.0070861532010699	414551.007459326	-42.4415154225573	118.229166666667	56.4791666666667
122.8125	53.8125	0.0500643782516436	0.00676096190759304	416407.48445807	-42.6862576414771	118.229166666667	56.4791666666667
122.854166666667	53.8125	0.0496108280995169	0.00634844233508577	418272.538255282	-42.9286707085988	118.229166666667	56.4791666666667
122.895833333333	53.8125	0.0494466482396979	0.00632311940861386	483750.51077565	-44.8522550163707	117.3125	56.7708333333333
122.9375	53.8125	0.0490030275587201	0.00620679653091707	485689.537380867	-45.0477854255709	117.3125	56.7708333333333
122.979166666667	53.8125	0.0482648627149695	0.00608972486462921	487635.152786872	-45.2416222064085	117.3125	56.7708333333333
123.020833333333	53.8125	0.048829688543555	0.00603389815457765	489587.277749416	-45.4337799044645	117.3125	56.7708333333333
123.0625	53.8125	0.0491147831717067	0.00600342022962088	491545.834017264	-45.624273013089	117.3125	56.7708333333333
123.104166666667	53.8125	0.0488849257315838	0.00580894417893927	493510.744322811	-45.8131159700311	117.3125	56.7708333333333
123.145833333333	53.8125	0.0494354504089167	0.00596394447451059	495481.932372627	-46.0003231542329	117.3125	56.7708333333333
123.1875	53.8125	0.0497810707097705	0.006160544928852	433488.26420849	-44.7865841797578	118.229166666667	56.4791666666667
123.229166666667	53.8125	0.0499424438439234	0.00608037409572267	435425.519611448	-45.0089560332069	118.229166666667	56.4791666666667
123.270833333333	53.8125	0.0499190561776427	0.00602781747704293	437370.270012492	-45.2292029160694	118.229166666667	56.4791666666667
123.3125	53.8125	0.0496668230119457	0.00566122192515056	439322.415187995	-45.4473450025988	118.229166666667	56.4791666666667
123.354166666667	53.8125	0.0507672742888032	0.00633639210207594	441281.856306973	-45.6634023936164	118.229166666667	56.4791666666667
123.395833333333	53.8125	0.0517153583572378	0.00682170523237417	443248.495916809	-45.8773951103916	118.229166666667	56.4791666666667
123.4375	53.8125	0.0507308448243827	0.00604261897030736	445222.237928765	-46.0893430888428	118.229166666667	56.4791666666667
123.479166666667	53.8125	0.0497728742138332	0.00544446976414305	447202.987603375	-46.2992661740536	118.229166666667	56.4791666666667
123.520833333333	53.8125	0.0491420857502606	0.00536137928481116	449190.651535683	-46.5071841150921	118.229166666667	56.4791666666667
123.5625	53.8125	0.0488970301774719	0.00538677106875183	451185.137640347	-46.7131165601187	118.229166666667	56.4791666666667
123.604166666667	53.8125	0.0489597819852133	0.00539765747000383	423323.846290717	-42.709172295575	118.9375	56.5208333333333
123.645833333333	53.8125	0.0488568421256477	0.00530911496887496	455194.214533528	-47.1191030228687	118.229166666667	56.4791666666667
123.6875	53.8125	0.0485331595715566	0.00543025959527366	414649.17909515	-45.0622113004204	118.9375	56.3541666666667
123.729166666667	53.8125	0.0488782883293543	0.00532933815776011	428945.968497036	-43.4159243229354	118.9375	56.5208333333333
123.770833333333	53.8125	0.0493396075613813	0.00527265115092989	430836.317465219	-43.6470969048687	118.9375	56.5208333333333
123.8125	53.8125	0.0507329455941835	0.00584965124786815	432734.641720285	-43.8760963186711	118.9375	56.5208333333333
123.854166666667	53.8125	0.0504690038086378	0.00545706526509798	465330.096196261	-48.1006770356697	118.229166666667	56.4791666666667
123.895833333333	53.8125	0.049487939724396	0.00527549878949828	466661.349006853	-48.9366916350776	118.1875	56.4375
123.9375	53.8125	0.0489023396006869	0.00534662004723557	468733.658831676	-49.1231219700439	118.1875	56.4375
123.979166666667	53.8125	0.048606918498237	0.00530856464356317	471485.872730487	-48.6674807358401	118.229166666667	56.4791666666667
124.020833333333	53.8125	0.0488682073044572	0.00533547653075462	442342.260120098	-44.9891772584666	118.9375	56.5208333333333
124.0625	53.8125	0.0485421089559602	0.00528458934038673	444286.276139881	-45.2055459346065	118.9375	56.5208333333333
124.104166666667	53.8125	0.0485694725600386	0.00520273121186239	446237.56025632	-45.4198770985239	118.9375	56.5208333333333
124.145833333333	53.8125	0.0482885995938527	0.00541511149662491	487181.882576248	-51.344362645758	117.979166666667	56.3958333333333
124.1875	53.8125	0.0475524795305428	0.00554616304446013	478372.439242714	-48.5874338984881	118.354166666667	56.5208333333333
124.229166666667	53.8125	0.0477251977523939	0.00593439074296094	480433.679709914	-48.76998277683	118.354166666667	56.5208333333333
124.270833333333	53.8125	0.0472474354428502	0.00573509076927922	413157.583819766	-55.215051483481	118.854166666667	55.8125
124.3125	53.8125	0.0477557146891764	0.00564611287472151	453774.346761256	-50.6315513626872	118.645833333333	56.2708333333333
124.354166666667	53.8125	0.0479017449781541	0.00545249518830937	410905.973816004	-55.0307468600147	118.979166666667	55.8125
124.395833333333	53.8125	0.0485912103902367	0.0052903931518012	413157.583819766	-55.215051483481	118.979166666667	55.8125
124.4375	53.8125	0.048476416155659	0.00506568687501087	452398.478773821	-58.7119914219641	118.270833333333	55.7708333333333
124.479166666667	53.8125	0.0484336345796438	0.00518539828362604	452398.478773817	-58.7119914219639	118.3125	55.7708333333333
124.520833333333	53.8125	0.0485199743814963	0.0051591734815192	454745.727977544	-58.857738538464	118.3125	55.7708333333333
124.5625	53.8125	0.0488130754701311	0.00528476263190267	457096.567088597	-59.0018129755309	118.3125	55.7708333333333
124.604166666667	53.8125	0.0496955502830208	0.00509563037611606	459450.940176859	-59.1442379065225	118.3125	55.7708333333333
124.645833333333	53.8125	0.0491798088596498	0.00499646762822466	461808.792365286	-59.2850361341125	118.3125	55.7708333333333
124.6875	53.8125	0.0484249440209833	0.00481780735002338	464170.069807336	-59.4242300960685	118.3125	55.7708333333333
124.729166666667	53.8125	0.0481885377597529	0.00597201278103675	431344.021771016	-56.6133646354826	118.979166666667	55.8125
124.770833333333	53.8125	0.0486004259483695	0.00523978744162299	464170.069807336	-59.4242300960685	118.395833333333	55.7708333333333
124.8125	53.8125	0.0492396760724419	0.00534699285730719	471273.930187677	-59.8324054122373	118.3125	55.7708333333333
124.854166666667	53.8125	0.0500756897688156	0.00592790200425391	473648.390027291	-59.9653995907615	118.3125	55.7708333333333
124.895833333333	53.8125	0.0501152003028465	0.00459678996863138	499623.549288928	-53.537722494268	118.395833333333	56.3125
124.9375	53.8125	0.0495917934053533	0.0046813545733046	501833.047725833	-53.690013272628	118.395833333333	56.3125
124.979166666667	53.8125	0.0505592982454108	0.00592719343933681	469176.192438435	-51.2398292028411	119.0625	56.3125
125.020833333333	53.8125	0.0501244181941173	0.00461829815648016	506264.883549943	-53.9901535379899	118.395833333333	56.3125
125.0625	53.8125	0.049599296834437	0.00556621174165195	482475.70766867	-51.6342398940209	118.9375	56.3541666666667
125.104166666667	53.8125	0.0499894898721739	0.00402381589179527	510713.461214771	-54.2844821781129	118.395833333333	56.3125
125.145833333333	53.8125	0.05085884469493	0.0055052192280583	517669.801577168	-57.0696324498154	118.145833333333	56.1458333333333
125.1875	53.8125	0.0510281033585732	0.00413858946177274	515178.340762843	-54.5731286443423	118.395833333333	56.3125
125.229166666667	53.8125	0.0510314357771466	0.00399067293905329	517416.759954669	-54.7153606923292	118.395833333333	56.3125
125.270833333333	53.8125	0.0512443680837455	0.00386527313278538	519659.095717192	-54.8562193809197	118.395833333333	56.3125
125.3125	53.8125	0.0522539042711844	0.0041104134922195	473466.954475546	-51.5879963333389	119.3125	56.3125
125.354166666667	53.8125	0.0518868306488113	0.00363804432698596	585060.982176961	-53.212721358738	117.6875	56.7291666666667
125.395833333333	53.8125	0.0523632440193783	0.00340072487988528	587260.837294372	-53.3390611611438	117.6875	56.7291666666667
125.4375	53.8125	0.0530237490418948	0.00364677916085911	589464.29056932	-53.4643295515647	117.6875	56.7291666666667
125.479166666667	53.8125	0.0535595088845664	0.00409095348902593	616186.868994018	-53.9016716819546	117.3125	56.8125
125.520833333333	53.8125	0.0530911803462614	0.00356235847558492	593881.828190788	-53.7116929735448	117.6875	56.7291666666667
125.5625	53.8125	0.0528459285338695	0.00344389507295062	596095.832180703	-53.833808191802	117.6875	56.7291666666667
125.604166666667	53.8125	0.0528139506444659	0.00340763473124763	598313.273599816	-53.9548923726312	117.6875	56.7291666666667
125.645833333333	53.8125	0.0526986782322543	0.00342362009565593	600534.113579884	-54.0749553601772	117.6875	56.7291666666667
125.6875	53.8125	0.0530805271897546	0.00357284325004035	602758.313763396	-54.1940069000077	117.6875	56.7291666666667
125.729166666667	53.8125	0.0536028676246691	0.00367658516789124	604985.836296348	-54.3120566397529	117.6875	56.7291666666667
125.770833333333	53.8125	0.0540505009259195	0.00372786872341103	607216.643821124	-54.4291141297581	117.6875	56.7291666666667
125.8125	53.8125	0.0535104009095253	0.00371006003707767	609450.699469417	-54.5451888237484	117.6875	56.7291666666667
125.854166666667	53.8125	0.0531942192832717	0.00390963886073931	611687.966855297	-54.6602900795067	117.6875	56.7291666666667
125.895833333333	53.8125	0.0529915659586832	0.00384199527318171	638952.25750842	-52.1669524944862	117.5625	57.0625
125.9375	53.8125	0.0525885219240882	0.00374963157712177	641121.646675897	-52.2833218578328	117.5625	57.0625
125.979166666667	53.8125	0.0526266134001689	0.0035485629299007	618418.682671285	-54.9998453706374	117.6875	56.7291666666667
126.020833333333	53.8125	0.0530208902184771	0.00355285393188291	620668.442557387	-55.1111445567917	117.6875	56.7291666666667
126.0625	53.8125	0.0541379070258194	0.00373840662292529	622921.239249999	-55.2215156789642	117.6875	56.7291666666667
126.104166666667	53.8125	0.0534778058987276	0.00373542854065927	625177.03911647	-55.3309675340912	117.6875	56.7291666666667
126.145833333333	53.8125	0.053531102846681	0.00390108952270359	654522.861193205	-56.2103470431165	117.229166666667	56.7708333333333
126.1875	53.8125	0.0535169487518595	0.0037075055476135	629697.516015306	-55.5471481770574	117.6875	56.7291666666667
126.229166666667	53.8125	0.0529762451960883	0.00366309806964282	631962.127938626	-55.6538941071134	117.6875	56.7291666666667
126.270833333333	53.8125	0.0529076903987504	0.00364992276188283	634229.61280551	-55.7597550560639	117.6875	56.7291666666667
126.3125	53.8125	0.0534321416153049	0.00371726857775308	636499.939102897	-55.864739373706	117.6875	56.7291666666667
126.354166666667	53.8125	0.0544813404459692	0.00388785079901604	526851.979362896	-52.9596445864636	119.520833333333	56.4791666666667
126.395833333333	53.8125	0.0539991823576677	0.00413313147143904	529044.834538005	-53.1047288814898	119.520833333333	56.4791666666667
126.4375	53.8125	0.0539740674552482	0.00399376701846109	670553.118135723	-56.8874981062847	117.229166666667	56.7708333333333
126.479166666667	53.8125	0.0535982309015898	0.00395274203375936	645609.042420645	-56.2760742927981	117.6875	56.7291666666667
126.520833333333	53.8125	0.0535673277641525	0.00387234617075673	649801.266853355	-55.5424760398575	117.729166666667	56.8125
120.020833333333	53.7708333333333	0.044897875925498	0.010628946216572	308309.629528457	-22.6324934892858	118.104166666667	56.3125
120.0625	53.7708333333333	0.0468443859164977	0.0101121062433797	258559.738113885	-23.1559877845601	118.4375	55.8958333333333
120.104166666667	53.7708333333333	0.0466631279284443	0.0103379549625522	259651.620580212	-23.6795430354833	118.4375	55.8958333333333
120.145833333333	53.7708333333333	0.0454834378717551	0.0101912199775724	311567.46113106	-23.9301530341582	118.104166666667	56.3125
120.1875	53.7708333333333	0.046903630800688	0.0100748300140812	261903.763949731	-24.7128964231133	118.4375	55.8958333333333
120.229166666667	53.7708333333333	0.0467873487401704	0.00985898584601286	263063.438661463	-25.2226289585684	118.4375	55.8958333333333
120.270833333333	53.7708333333333	0.0471469076380841	0.00956514505374183	264245.12349386	-25.7276945012593	118.4375	55.8958333333333
120.3125	53.7708333333333	0.0464372361747874	0.0099074430271346	265448.524087778	-26.2280693816609	118.4375	55.8958333333333
120.354166666667	53.7708333333333	0.0468758548377408	0.00973073192385383	266673.346034573	-26.7237334108618	118.4375	55.8958333333333
120.395833333333	53.7708333333333	0.0471815007057486	0.00919861274135871	267919.295114237	-27.2146697806167	118.4375	55.8958333333333
120.4375	53.7708333333333	0.0470937477760099	0.00922675640689517	269186.077523619	-27.7008649611446	118.4375	55.8958333333333
120.479166666667	53.7708333333333	0.0470888134327586	0.00959809312042999	270473.400094729	-28.1823085971062	118.4375	55.8958333333333
120.520833333333	53.7708333333333	0.047150797355793	0.00946559616109384	271780.970503097	-28.6589934021595	118.4375	55.8958333333333
120.5625	53.7708333333333	0.0470261417442174	0.00938105877478341	273108.497466168	-29.1309150524687	118.4375	55.8958333333333
120.604166666667	53.7708333333333	0.0471062050236363	0.00938708673470491	274455.690931847	-29.5980720795444	118.4375	55.8958333333333
120.645833333333	53.7708333333333	0.0472158114310261	0.00945667312599024	326372.438448484	-27.2468439174562	118.229166666667	56.3541666666667
120.6875	53.7708333333333	0.0471955017835057	0.00908793005933308	277207.924377625	-30.5181000217826	118.4375	55.8958333333333
120.729166666667	53.7708333333333	0.0466557351699146	0.00878667015707885	278612.391966071	-30.9709813094656	118.4375	55.8958333333333
120.770833333333	53.7708333333333	0.0468080236988976	0.00909747927261003	280035.381583385	-31.4191185050814	118.4375	55.8958333333333
120.8125	53.7708333333333	0.0466775219554805	0.00925286286930457	281476.611819018	-31.8625228085418	118.4375	55.8958333333333
120.854166666667	53.7708333333333	0.0472522784309438	0.00948512953766204	332867.695344486	-29.1810839088785	118.229166666667	56.3541666666667
120.895833333333	53.7708333333333	0.0477428804255807	0.0096173676424363	334215.103440573	-29.5583766828219	118.229166666667	56.3541666666667
120.9375	53.7708333333333	0.0477706273324756	0.00930209997230554	335578.181725644	-29.9324846137018	118.229166666667	56.3541666666667
120.979166666667	53.7708333333333	0.0481006501709247	0.0090162210217087	336956.73954778	-30.3034101929277	118.229166666667	56.3541666666667
121.020833333333	53.7708333333333	0.0475624105743748	0.00899360526239728	341183.398476432	-31.3971343825027	118.145833333333	56.3541666666667
121.0625	53.7708333333333	0.0471325777047704	0.00864401741727024	342621.98805603	-31.7553773944004	118.145833333333	56.3541666666667
121.104166666667	53.7708333333333	0.0469445581299041	0.00816120447931879	344075.119556054	-32.110466617242	118.145833333333	56.3541666666667
121.145833333333	53.7708333333333	0.0471720481758209	0.00791497590572966	342621.98805603	-31.7553773944004	118.229166666667	56.3541666666667
121.1875	53.7708333333333	0.0471674639104663	0.00763968733127384	344075.119556055	-32.1104666172424	118.229166666667	56.3541666666667
121.229166666667	53.7708333333333	0.0481168173296875	0.00787471192013227	345542.609000807	-32.4624107158285	118.229166666667	56.3541666666667
121.270833333333	53.7708333333333	0.0477015738655755	0.00796866252299828	350029.40513555	-33.4994721377798	118.145833333333	56.3541666666667
121.3125	53.7708333333333	0.0482394284208478	0.0080265705491548	348519.932405134	-33.156902643893	118.229166666667	56.3541666666667
121.354166666667	53.7708333333333	0.0492417280822608	0.00808822393045745	358719.955272003	-39.9231570053238	117.645833333333	56.1875
121.395833333333	53.7708333333333	0.0492792953869781	0.00830487563074961	370988.542931378	-40.8938025022578	117.479166666667	56.2291666666667
121.4375	53.7708333333333	0.0481544331416096	0.00798926205559088	372792.265247951	-41.1790984405206	117.479166666667	56.2291666666667
121.479166666667	53.7708333333333	0.0498951960027995	0.008326374984266	364058.623868238	-40.8168196930257	117.645833333333	56.1875
121.520833333333	53.7708333333333	0.0497900810513751	0.00802797781390906	365859.677006325	-41.1085497737315	117.645833333333	56.1875
121.5625	53.7708333333333	0.0486981729264689	0.00775124353792411	360967.706293322	-35.8113706420654	118.145833333333	56.3541666666667
121.604166666667	53.7708333333333	0.048579447476646	0.00761954668984387	359366.447357171	-35.4902217748569	118.229166666667	56.3541666666667
121.645833333333	53.7708333333333	0.0493583938291026	0.00818989049523225	360967.706293322	-35.8113706420654	118.229166666667	56.3541666666667
121.6875	53.7708333333333	0.0501653191716604	0.00786219650074224	362581.394709474	-36.1295210601654	118.229166666667	56.3541666666667
121.729166666667	53.7708333333333	0.0506080681087389	0.00824769209851766	364207.34682197	-36.4446901578862	118.229166666667	56.3541666666667
121.770833333333	53.7708333333333	0.0512313475089169	0.00835159733641733	365845.398543009	-36.7568955611274	118.229166666667	56.3541666666667
121.8125	53.7708333333333	0.0499721303074485	0.00807649598370612	367495.387497511	-37.0661553643286	118.229166666667	56.3541666666667
121.854166666667	53.7708333333333	0.0501136449405272	0.00789959518390495	369157.153037988	-37.3724881026092	118.229166666667	56.3541666666667
121.895833333333	53.7708333333333	0.0497879104750379	0.00754875840371901	370830.536257492	-37.6759127246761	118.229166666667	56.3541666666667
121.9375	53.7708333333333	0.0489546963504214	0.00735161608982367	381226.520819032	-37.3521972974118	118.1875	56.4375
121.979166666667	53.7708333333333	0.0498441156499122	0.00744564341961043	374211.528873091	-38.2741153257584	118.229166666667	56.3541666666667
122.020833333333	53.7708333333333	0.0505346573153322	0.00742328272576188	370830.536257492	-37.6759127246761	118.354166666667	56.3541666666667
122.0625	53.7708333333333	0.0504971352442562	0.00777480331751247	372515.380000674	-37.976448566499	118.354166666667	56.3541666666667
122.104166666667	53.7708333333333	0.0504863124804618	0.00796902878342334	374211.528873091	-38.2741153257584	118.354166666667	56.3541666666667
122.145833333333	53.7708333333333	0.0510553167841079	0.00810810494026632	381106.129778505	-39.4364967840303	118.229166666667	56.3541666666667
122.1875	53.7708333333333	0.0490930309286174	0.00731470527547701	386388.434036382	-40.2791677935526	118.145833333333	56.3541666666667
122.229166666667	53.7708333333333	0.0489135447031274	0.00670292512117725	457175.428319527	-41.0970973269439	117.3125	56.7708333333333
122.270833333333	53.7708333333333	0.0489416401360365	0.0066470429534401	394907.678827606	-39.6204271156286	118.1875	56.4375
122.3125	53.7708333333333	0.0489275572769946	0.00696485392408512	388169.642838268	-40.5546265852244	118.229166666667	56.3541666666667
122.354166666667	53.7708333333333	0.050049951175422	0.00757999241225403	389960.838208341	-40.8274060101514	118.229166666667	56.3541666666667
122.395833333333	53.7708333333333	0.0506641513229037	0.0078326292394527	386388.434036382	-40.2791677935526	118.354166666667	56.3541666666667
122.4375	53.7708333333333	0.0498159914560693	0.00749450237578129	466304.787490769	-42.2005217323839	117.3125	56.7708333333333
122.479166666667	53.7708333333333	0.0490251578328386	0.00684699218329818	468154.051059766	-42.41561540689	117.3125	56.7708333333333
122.520833333333	53.7708333333333	0.0491140347718324	0.00658338925989117	470010.896507845	-42.6288785149136	117.3125	56.7708333333333
122.5625	53.7708333333333	0.0495395590096591	0.00634397065302381	471875.233669439	-42.8403253060365	117.3125	56.7708333333333
122.604166666667	53.7708333333333	0.0488768412244527	0.00616823527844887	473746.973434718	-43.0499700363764	117.3125	56.7708333333333
122.645833333333	53.7708333333333	0.0496541461680783	0.00646218500960825	412508.666706306	-41.2652527876625	118.229166666667	56.4791666666667
122.6875	53.7708333333333	0.0501255844598209	0.0066003901458363	414325.178930349	-41.5168882818616	118.229166666667	56.4791666666667
122.729166666667	53.7708333333333	0.0503749720916031	0.00703167369848965	416150.683360346	-41.7661724932746	118.229166666667	56.4791666666667
122.770833333333	53.7708333333333	0.0508218632467274	0.00747448552765781	417985.061532334	-42.0131248426924	118.229166666667	56.4791666666667
122.8125	53.7708333333333	0.0503404839357208	0.00673736633338985	419828.196479071	-42.2577648073924	118.229166666667	56.4791666666667
122.854166666667	53.7708333333333	0.049445942670298	0.00635929350930115	421679.972721945	-42.500111909869	118.229166666667	56.4791666666667
122.895833333333	53.7708333333333	0.0489554048179779	0.00594645972573274	487049.157951463	-44.4682218797155	117.3125	56.7708333333333
122.9375	53.7708333333333	0.0490300095698541	0.00606361517268785	488977.034949292	-44.6639624028845	117.3125	56.7708333333333
122.979166666667	53.7708333333333	0.048745475603149	0.00602087650723667	490911.558883404	-44.8580286217238	117.3125	56.7708333333333
123.020833333333	53.7708333333333	0.0485132378702847	0.00614995168907885	492852.650794489	-45.0504345876797	117.3125	56.7708333333333
123.0625	53.7708333333333	0.0485567854273551	0.00620062889479784	494800.232693524	-45.2411943089356	117.3125	56.7708333333333
123.104166666667	53.7708333333333	0.0486859191313896	0.00641124968748536	496754.227553081	-45.4303217469698	117.3125	56.7708333333333
123.145833333333	53.7708333333333	0.0492405927109542	0.00593238289130604	434874.970880732	-44.1339860699847	118.229166666667	56.4791666666667
123.1875	53.7708333333333	0.0495983437346028	0.005950720873174	436791.895805081	-44.3586951374756	118.229166666667	56.4791666666667
123.229166666667	53.7708333333333	0.0502763646928878	0.00613977238584239	438716.488114375	-44.5812874344788	118.229166666667	56.4791666666667
123.270833333333	53.7708333333333	0.0513836264770939	0.00694032406452706	425718.36429509	-45.5309648782747	118.354166666667	56.3541666666667
123.3125	53.7708333333333	0.0507509430920613	0.00583421661281589	442588.271669719	-45.020199459486	118.229166666667	56.4791666666667
123.354166666667	53.7708333333333	0.0507074026060716	0.00586050538334222	444535.264716465	-45.2365579236331	118.229166666667	56.4791666666667
123.395833333333	53.7708333333333	0.0517195198304086	0.00643683625793625	446489.528723576	-45.4508770767628	118.229166666667	56.4791666666667
123.4375	53.7708333333333	0.0509575827067445	0.00586542017505597	448450.967942306	-45.6631761235755	118.229166666667	56.4791666666667
123.479166666667	53.7708333333333	0.0497474810302421	0.00545159830341564	450419.487940171	-45.8734741929843	118.229166666667	56.4791666666667
123.520833333333	53.7708333333333	0.0491171647649594	0.00536297854088524	452394.995587306	-46.081790332781	118.229166666667	56.4791666666667
123.5625	53.7708333333333	0.0495209636444565	0.00550600535916937	454377.399042649	-46.2881435045837	118.229166666667	56.4791666666667
123.604166666667	53.7708333333333	0.0499613003149219	0.00539581768154069	456366.607740026	-46.492552579062	118.229166666667	56.4791666666667
123.645833333333	53.7708333333333	0.0493911851954373	0.00516228617828813	458362.532374126	-46.6950363314286	118.229166666667	56.4791666666667
123.6875	53.7708333333333	0.049127512678589	0.00521532267841894	460365.084886361	-46.8956134371847	118.229166666667	56.4791666666667
123.729166666667	53.7708333333333	0.0499312583597323	0.0051142335169452	432326.338438959	-42.9941441125954	118.9375	56.5208333333333
123.770833333333	53.7708333333333	0.049890584703463	0.00512549702786335	434203.848760661	-43.225358737529	118.9375	56.5208333333333
123.8125	53.7708333333333	0.0515656356999796	0.00584203059929103	436089.400120786	-43.4544311732889	118.9375	56.5208333333333
123.854166666667	53.7708333333333	0.0500555859700631	0.00508839606238121	468439.855383642	-47.6792251966333	118.229166666667	56.4791666666667
123.895833333333	53.7708333333333	0.0489961792396245	0.00522115074963912	470474.269046204	-47.8705454448204	118.229166666667	56.4791666666667
123.9375	53.7708333333333	0.0490178103240201	0.00530277560964518	472514.807617922	-48.0600687974933	118.229166666667	56.4791666666667
123.979166666667	53.7708333333333	0.0493190320043516	0.00527117166030437	474561.391367178	-48.2478131328571	118.229166666667	56.4791666666667
124.020833333333	53.7708333333333	0.050257085834938	0.00518758630972496	445634.161680005	-44.5683138715282	118.9375	56.5208333333333
124.0625	53.7708333333333	0.0490588405589099	0.00505955233316133	447565.811581803	-44.7849248269253	118.9375	56.5208333333333
124.104166666667	53.7708333333333	0.0486127737988001	0.00536218184119356	480736.633260047	-48.8005489207005	118.229166666667	56.4791666666667
124.145833333333	53.7708333333333	0.0473699362464095	0.00549837362269069	479408.329148578	-47.9894409489582	118.354166666667	56.5208333333333
124.1875	53.7708333333333	0.0477212757451431	0.00579384346598336	481452.605803438	-48.1743041608532	118.354166666667	56.5208333333333
124.229166666667	53.7708333333333	0.0471148215813531	0.00594971418307547	475291.838509572	-49.7020307692248	118.354166666667	56.3958333333333
124.270833333333	53.7708333333333	0.0473461818118193	0.00585442774483348	454622.716617703	-49.9949022452902	118.645833333333	56.2708333333333
124.3125	53.7708333333333	0.0474166896483901	0.00544476752362418	456730.01318462	-50.1825501535855	118.645833333333	56.2708333333333
124.354166666667	53.7708333333333	0.0482512614402495	0.00522235236456005	440882.247891608	-57.2918424983787	118.4375	55.7708333333333
124.395833333333	53.7708333333333	0.0485774058749729	0.00509320369498898	443195.975465849	-57.4499324490918	118.4375	55.7708333333333
124.4375	53.7708333333333	0.0485018988051704	0.00513720483046188	418065.19339765	-54.8747578592966	118.979166666667	55.8125
124.479166666667	53.7708333333333	0.0483379609840458	0.00501182836182899	447835.531895257	-57.7606772592627	118.4375	55.7708333333333
124.520833333333	53.7708333333333	0.0485910751317738	0.00500300898762641	450161.234405652	-57.9133820125918	118.4375	55.7708333333333
124.5625	53.7708333333333	0.0485115869316878	0.00539353831462602	459502.120451311	-58.5069808643774	118.3125	55.7708333333333
124.604166666667	53.7708333333333	0.0496394571079173	0.0053745692333452	461846.568113206	-58.6511926927656	118.3125	55.7708333333333
124.645833333333	53.7708333333333	0.0484949210153005	0.00533946301481621	459502.120451311	-58.5069808643774	118.395833333333	55.7708333333333
124.6875	53.7708333333333	0.0487135867308817	0.0048812792605859	466310.82103807	-49.6143963748442	118.9375	56.3541666666667
124.729166666667	53.7708333333333	0.0485379997586871	0.00539887466632979	468406.305568218	-49.7982110066832	118.9375	56.3541666666667
[truncated: 63,938 more rows]
