# Supplementary material for: Genomic insights into local adaptation and future climate-induced vulnerability of a keystone forest tree in East Asia
Source: Nat Commun. 2022 Nov 1;13:6541. doi: 10.1038/s41467-022-34206-8 (PMC9626627; doi:10.1038/s41467-022-34206-8)
Supplement: Supplementary file 8 — Source Data [file 41467_2022_34206_MOESM8_ESM.zip › Source data/supplementary_figures/local&forward&reverse/future_ACCESS-CM2_370_2100_reverseOffsetGF_19bio.csv]

x1	y1	local	reverseOffset	predDist	bearing	x2	y2
123.479166666667	54.6458333333333	0.061312200590239	0.0226656357253458	1012467.89645862	165.866798348836	126.645833333333	45.7708333333333
123.520833333333	54.6458333333333	0.061461190494971	0.0214901745346334	1011815.20330491	166.047259415937	126.645833333333	45.7708333333333
123.5625	54.6458333333333	0.0615044481437094	0.0212865844142102	1011170.73705849	166.227930808995	126.645833333333	45.7708333333333
123.604166666667	54.6458333333333	0.0614490947973001	0.0205947434732922	1010534.51366225	166.408810255169	126.645833333333	45.7708333333333
123.645833333333	54.6458333333333	0.0610534803687799	0.0198805092409239	1009906.54889494	166.589895462191	126.645833333333	45.7708333333333
123.6875	54.6458333333333	0.0608387555106746	0.0185306285513701	1009286.8583694	166.771184118504	126.645833333333	45.7708333333333
123.729166666667	54.6458333333333	0.0606321259727066	0.016919313998342	1008675.45753072	166.952673893405	126.645833333333	45.7708333333333
123.770833333333	54.6458333333333	0.0607403995049526	0.0164745422836844	1008072.3616545	167.13436243719	126.645833333333	45.7708333333333
123.8125	54.6458333333333	0.0608382696457993	0.0161891292865756	1007477.58584505	167.31624738131	126.645833333333	45.7708333333333
123.854166666667	54.6458333333333	0.060879405168008	0.0178120928038127	1006891.14503362	167.498326338522	126.645833333333	45.7708333333333
123.895833333333	54.6458333333333	0.060907958809876	0.0191016835890753	1006313.05397668	167.680596903051	126.645833333333	45.7708333333333
123.9375	54.6458333333333	0.060680048352906	0.0189451771783563	1005743.32725418	167.863056650752	126.645833333333	45.7708333333333
123.979166666667	54.6458333333333	0.0611119066179019	0.0198053801778235	1005181.97926781	168.045703139279	126.645833333333	45.7708333333333
124.020833333333	54.6458333333333	0.0611899107099572	0.0208494563123125	1004629.02423933	168.228533908257	126.645833333333	45.7708333333333
124.0625	54.6458333333333	0.0614181509110844	0.021684605212319	1004084.47620885	168.411546479458	126.645833333333	45.7708333333333
124.104166666667	54.6458333333333	0.0610978612190194	0.0209843630350306	1003548.34903316	168.594738356982	126.645833333333	45.7708333333333
124.145833333333	54.6458333333333	0.0611109031427328	0.021061365677747	1003020.65638406	168.77810702744	126.645833333333	45.7708333333333
124.1875	54.6458333333333	0.0614223246204287	0.0204109915413211	1002501.41174677	168.961649960141	126.645833333333	45.7708333333333
123.395833333333	54.6041666666667	0.0616690982792222	0.020937663276311	1009307.97411143	165.44117428454	126.645833333333	45.7708333333333
123.4375	54.6041666666667	0.0612100547211235	0.0215980653167436	1008635.23478914	165.621958775085	126.645833333333	45.7708333333333
123.479166666667	54.6041666666667	0.061533473472787	0.0203479129582384	1007970.73026804	165.802961217989	126.645833333333	45.7708333333333
123.520833333333	54.6041666666667	0.0608874854983455	0.0177068583636987	1007314.47705409	165.984179352612	126.645833333333	45.7708333333333
123.5625	54.6041666666667	0.0603862780672287	0.0170964664155581	1006666.49149094	166.165610898154	126.645833333333	45.7708333333333
123.604166666667	54.6041666666667	0.06060000236308	0.0177073064772335	1006026.78975805	166.347253553792	126.645833333333	45.7708333333333
123.645833333333	54.6041666666667	0.0609885756338641	0.0194011607531251	1005395.38786883	166.529104998815	126.645833333333	45.7708333333333
123.6875	54.6041666666667	0.0611508400489115	0.0186697324743405	1004772.30166876	166.711162892764	126.645833333333	45.7708333333333
123.729166666667	54.6041666666667	0.0611680842994397	0.018603062947938	1004157.5468336	166.893424875576	126.645833333333	45.7708333333333
123.770833333333	54.6041666666667	0.0610170273444283	0.0192801535883822	1003551.13886753	167.075888567739	126.645833333333	45.7708333333333
123.8125	54.6041666666667	0.0610611114677375	0.0188176920023979	1002953.09310135	167.258551570436	126.645833333333	45.7708333333333
123.854166666667	54.6041666666667	0.0614708915249718	0.0207214834521915	1002363.42469065	167.441411465713	126.645833333333	45.7708333333333
123.895833333333	54.6041666666667	0.0613023743946635	0.0205200055912781	1001782.14861408	167.624465816633	126.645833333333	45.7708333333333
123.9375	54.6041666666667	0.0612371201013529	0.0196042181978237	1001209.2796715	167.80771216745	126.645833333333	45.7708333333333
123.979166666667	54.6041666666667	0.0607739463075232	0.0183497845462337	1000644.83248229	167.991148043771	126.645833333333	45.7708333333333
124.020833333333	54.6041666666667	0.0611059031137408	0.0185006467141335	1000088.82148354	168.174770952742	126.645833333333	45.7708333333333
124.0625	54.6041666666667	0.0603916752921532	0.0177057398076791	999541.260928357	168.358578383216	126.645833333333	45.7708333333333
124.104166666667	54.6041666666667	0.0603368154590849	0.0174691035494755	999002.164884147	168.542567805947	126.645833333333	45.7708333333333
124.145833333333	54.6041666666667	0.0604199329441599	0.0182882503122584	998471.547230896	168.726736673768	126.645833333333	45.7708333333333
124.1875	54.6041666666667	0.0602642534017553	0.0181040714101297	997949.4216595	168.911082421793	126.645833333333	45.7708333333333
123.0625	54.5625	0.0612672308043943	0.0187270835620706	1010526.55776528	163.931146075545	126.645833333333	45.7708333333333
123.104166666667	54.5625	0.0611288124709412	0.0195564714823285	1009784.56558897	164.110838210461	126.645833333333	45.7708333333333
123.145833333333	54.5625	0.0610527697564986	0.0194312734117784	1009050.70907366	164.290769041241	126.645833333333	45.7708333333333
123.1875	54.5625	0.0612321716511207	0.0219019379082325	1008325.0062134	164.470936449178	126.645833333333	45.7708333333333
123.229166666667	54.5625	0.0613862229098208	0.020111912346366	1007607.47485369	164.651338294022	126.645833333333	45.7708333333333
123.270833333333	54.5625	0.0613785623394305	0.0189599485748404	1006898.13268951	164.831972414082	126.645833333333	45.7708333333333
123.3125	54.5625	0.0606399961517773	0.0164950197811362	1006196.99726332	165.012836626323	126.645833333333	45.7708333333333
123.354166666667	54.5625	0.0611181657459798	0.0184710811313135	1005504.08596314	165.193928726476	126.645833333333	45.7708333333333
123.395833333333	54.5625	0.0604793959166032	0.0160631134475351	1004819.41602053	165.375246489149	126.645833333333	45.7708333333333
123.4375	54.5625	0.0607365027886293	0.015845273736949	1004143.00450869	165.556787667942	126.645833333333	45.7708333333333
123.479166666667	54.5625	0.0606729393514499	0.01735228912348	1003474.86834048	165.738549995569	126.645833333333	45.7708333333333
123.520833333333	54.5625	0.060504932857795	0.0183673898457108	1002815.0242665	165.92053118398	126.645833333333	45.7708333333333
123.5625	54.5625	0.0604462573734324	0.0179445671581049	1002163.48887316	166.102728924494	126.645833333333	45.7708333333333
123.604166666667	54.5625	0.0607185289563055	0.0185765443094351	1001520.27858077	166.285140887929	126.645833333333	45.7708333333333
123.645833333333	54.5625	0.0609670651711265	0.0186654818635537	1000885.40964165	166.467764724742	126.645833333333	45.7708333333333
123.6875	54.5625	0.0608362028516703	0.0184611832384886	1000258.89813819	166.650598065173	126.645833333333	45.7708333333333
123.729166666667	54.5625	0.0606244260934822	0.0180508596291183	999640.759981012	166.833638519388	126.645833333333	45.7708333333333
123.770833333333	54.5625	0.0610917838143475	0.0195816907902655	999031.010907075	167.016883677637	126.645833333333	45.7708333333333
123.8125	54.5625	0.0612016802776291	0.0203872070634967	998429.666477832	167.200331110402	126.645833333333	45.7708333333333
123.854166666667	54.5625	0.0611687626032866	0.0193942643091571	997836.742077372	167.383978368566	126.645833333333	45.7708333333333
123.895833333333	54.5625	0.0607165231615217	0.0181491546599034	997252.252910592	167.56782298357	126.645833333333	45.7708333333333
123.9375	54.5625	0.0614281523072328	0.0203073543464997	996676.214001382	167.751862467589	126.645833333333	45.7708333333333
123.979166666667	54.5625	0.0614478941123306	0.0197947174481732	996108.640190813	167.936094313703	126.645833333333	45.7708333333333
124.020833333333	54.5625	0.0609833375469648	0.0181264180311955	995549.546135355	168.120515996074	126.645833333333	45.7708333333333
124.0625	54.5625	0.0605893788275944	0.0162042864906581	994998.946305097	168.305124970129	126.645833333333	45.7708333333333
124.104166666667	54.5625	0.0603580623390474	0.0137613981566689	1058367.67300223	161.803974404774	128.3125	45.4375
124.145833333333	54.5625	0.0605784603651957	0.0163601448116961	993923.286258109	168.674894522466	126.645833333333	45.7708333333333
124.1875	54.5625	0.0605275617464413	0.0158628288423079	1056699.65547625	162.147053507135	128.3125	45.4375
124.229166666667	54.5625	0.0606305894869786	0.0165425724057503	992881.772016569	169.045382246672	126.645833333333	45.7708333333333
122.895833333333	54.5208333333333	0.0612956587584723	0.0193045204623022	1009135.88314536	163.139396545388	126.645833333333	45.7708333333333
122.9375	54.5208333333333	0.0610176596543103	0.0199055908407834	1008357.35740305	163.318834724716	126.645833333333	45.7708333333333
122.979166666667	54.5208333333333	0.0606041026683062	0.0171369098474651	1007586.9316034	163.498523406691	126.645833333333	45.7708333333333
123.020833333333	54.5208333333333	0.0602321675192075	0.016089251252274	1006824.62458281	163.67846053786	126.645833333333	45.7708333333333
123.0625	54.5208333333333	0.0604551211124447	0.0168267524906885	1006070.45503574	163.858644042382	126.645833333333	45.7708333333333
123.104166666667	54.5208333333333	0.0611658940036253	0.0204430967231713	1005324.44151277	164.039071822105	126.645833333333	45.7708333333333
123.145833333333	54.5208333333333	0.0614505457521771	0.0220892201319778	1004586.60241842	164.219741756655	126.645833333333	45.7708333333333
123.1875	54.5208333333333	0.0610979954543506	0.0213969455511631	1003856.95600922	164.400651703524	126.645833333333	45.7708333333333
123.229166666667	54.5208333333333	0.0605037198186153	0.0153965721886866	1003135.52039165	164.581799498162	126.645833333333	45.7708333333333
123.270833333333	54.5208333333333	0.0603254300337797	0.0150322674460082	1002422.31352005	164.763182954079	126.645833333333	45.7708333333333
123.3125	54.5208333333333	0.06051637330421	0.0146856157234653	1001717.35319469	164.944799862948	126.645833333333	45.7708333333333
123.354166666667	54.5208333333333	0.0603858139468208	0.0172874476831012	1001020.6570597	165.126647994708	126.645833333333	45.7708333333333
123.395833333333	54.5208333333333	0.0604989559339318	0.0164015797290122	1000332.24260107	165.308725097683	126.645833333333	45.7708333333333
123.4375	54.5208333333333	0.0606179289595861	0.0162505288975353	999652.127144672	165.491028898695	126.645833333333	45.7708333333333
123.479166666667	54.5208333333333	0.0609553299437503	0.0198190340949854	998980.327854259	165.673557103188	126.645833333333	45.7708333333333
123.520833333333	54.5208333333333	0.0607178194504646	0.0186367619475949	998316.861729475	165.85630739535	126.645833333333	45.7708333333333
123.5625	54.5208333333333	0.0606536569228748	0.0185108571661944	997661.745603898	166.039277438248	126.645833333333	45.7708333333333
123.604166666667	54.5208333333333	0.0603778732960254	0.0185270196610323	997014.996143075	166.222464873964	126.645833333333	45.7708333333333
123.645833333333	54.5208333333333	0.0614294940263958	0.0202172975155914	996376.629842567	166.405867323731	126.645833333333	45.7708333333333
123.6875	54.5208333333333	0.0613792438152169	0.0198714244279085	995746.663026019	166.589482388079	126.645833333333	45.7708333333333
123.729166666667	54.5208333333333	0.0612148972534075	0.0205650828139392	995125.111843225	166.773307646988	126.645833333333	45.7708333333333
123.770833333333	54.5208333333333	0.0612763221990023	0.0213926196206145	994511.99226821	166.957340660038	126.645833333333	45.7708333333333
123.8125	54.5208333333333	0.0611539212210626	0.0225858190897207	993907.320097334	167.141578966566	126.645833333333	45.7708333333333
123.854166666667	54.5208333333333	0.061235151526912	0.0214978722797208	993311.110947401	167.326020085835	126.645833333333	45.7708333333333
123.895833333333	54.5208333333333	0.0614538920019771	0.0215552571182131	992723.380253774	167.510661517197	126.645833333333	45.7708333333333
123.9375	54.5208333333333	0.0613260794804224	0.0225672764101831	992144.14326852	167.695500740268	126.645833333333	45.7708333333333
123.979166666667	54.5208333333333	0.0612174908956349	0.0204240726925913	991573.415058558	167.880535215101	126.645833333333	45.7708333333333
124.020833333333	54.5208333333333	0.0607414492333599	0.0190202139044447	991011.210503828	168.065762382372	126.645833333333	45.7708333333333
124.0625	54.5208333333333	0.0606625718810641	0.0190874025965662	990457.544295468	168.251179663563	126.645833333333	45.7708333333333
124.104166666667	54.5208333333333	0.0611144238433821	0.0196005314272858	989912.430934023	168.436784461152	126.645833333333	45.7708333333333
124.145833333333	54.5208333333333	0.061161772733049	0.0203363739698048	989375.884727641	168.622574158814	126.645833333333	45.7708333333333
124.1875	54.5208333333333	0.0608854768368079	0.019689483089364	988847.919790324	168.80854612161	126.645833333333	45.7708333333333
124.229166666667	54.5208333333333	0.0611499372283821	0.0196282041212461	988328.550040162	168.994697696198	126.645833333333	45.7708333333333
124.270833333333	54.5208333333333	0.0612729600729445	0.0196575693736389	987817.789197606	169.181026211043	126.645833333333	45.7708333333333
124.3125	54.5208333333333	0.0610927166145869	0.0199117231188573	987315.650783753	169.367528976623	126.645833333333	45.7708333333333
122.8125	54.4791666666667	0.0601505059544044	0.0156775696087053	1006287.86321921	162.703758840451	126.645833333333	45.7708333333333
122.854166666667	54.4791666666667	0.0607759240049246	0.0155025049171484	1005488.91067241	162.883409496586	126.645833333333	45.7708333333333
122.895833333333	54.4791666666667	0.0605111033475217	0.0157544027259605	1004698.05735898	163.063318349191	126.645833333333	45.7708333333333
122.9375	54.4791666666667	0.0612460853200543	0.0188762995511567	1003915.32266823	163.243483368833	126.645833333333	45.7708333333333
122.979166666667	54.4791666666667	0.0612252695912474	0.0190769642000663	1003140.72585045	163.423902503026	126.645833333333	45.7708333333333
123.020833333333	54.4791666666667	0.061023089128575	0.0176199277235006	1002374.28601477	163.60457367631	126.645833333333	45.7708333333333
123.0625	54.4791666666667	0.0603887090070045	0.0169465782062386	1001616.02212709	163.785494790322	126.645833333333	45.7708333333333
123.104166666667	54.4791666666667	0.0614139869544036	0.0219343956706988	1000865.95300799	163.966663723878	126.645833333333	45.7708333333333
123.145833333333	54.4791666666667	0.0610382332979235	0.02242457134527	1000124.0973306	164.14807833306	126.645833333333	45.7708333333333
123.1875	54.4791666666667	0.0609937468397927	0.020453926537852	999390.473618552	164.329736451303	126.645833333333	45.7708333333333
123.229166666667	54.4791666666667	0.0606169258941884	0.0175574781510684	998665.100243878	164.511635889491	126.645833333333	45.7708333333333
123.270833333333	54.4791666666667	0.0609120772796617	0.0166608901168645	997947.995424943	164.693774436059	126.645833333333	45.7708333333333
123.3125	54.4791666666667	0.0602288544781865	0.0158521092048461	997239.177224384	164.876149857089	126.645833333333	45.7708333333333
123.354166666667	54.4791666666667	0.0602549857052219	0.0162463263501806	996538.663547038	165.058759896429	126.645833333333	45.7708333333333
123.395833333333	54.4791666666667	0.0604675030303922	0.0163123714473731	995846.472137891	165.241602275797	126.645833333333	45.7708333333333
123.4375	54.4791666666667	0.060379071358847	0.0174344428354013	995162.620580038	165.424674694907	126.645833333333	45.7708333333333
123.479166666667	54.4791666666667	0.0611279988326301	0.0192194712780996	994487.126292651	165.607974831584	126.645833333333	45.7708333333333
123.520833333333	54.4791666666667	0.0613822841753909	0.0200206134592593	993820.006528931	165.7915003419	126.645833333333	45.7708333333333
123.5625	54.4791666666667	0.0611168476224121	0.0201078115771931	993161.278374119	165.975248860301	126.645833333333	45.7708333333333
123.604166666667	54.4791666666667	0.0609184543431624	0.0188438317744101	992510.958743466	166.159217999743	126.645833333333	45.7708333333333
123.645833333333	54.4791666666667	0.0608082939553417	0.0186577525474968	991869.064380244	166.343405351839	126.645833333333	45.7708333333333
123.6875	54.4791666666667	0.0608973938319043	0.0190971800654358	991235.611853764	166.527808487003	126.645833333333	45.7708333333333
123.729166666667	54.4791666666667	0.0611043808363661	0.0201853280042281	990610.617557397	166.7124249546	126.645833333333	45.7708333333333
123.770833333333	54.4791666666667	0.0611736592598161	0.0208243092959393	989994.09770661	166.897252283105	126.645833333333	45.7708333333333
123.8125	54.4791666666667	0.0609434022728235	0.0226046019517017	989386.068337026	167.082287980262	126.645833333333	45.7708333333333
123.854166666667	54.4791666666667	0.0610937577824398	0.0227431116200805	988786.545302475	167.267529533249	126.645833333333	45.7708333333333
123.895833333333	54.4791666666667	0.0612391935722798	0.0235861855310575	988195.544273081	167.452974408855	126.645833333333	45.7708333333333
123.9375	54.4791666666667	0.061182658743606	0.0216442836512238	987613.080733353	167.638620053643	126.645833333333	45.7708333333333
123.979166666667	54.4791666666667	0.0608310645071269	0.0203389069333583	987039.169980283	167.824463894143	126.645833333333	45.7708333333333
124.020833333333	54.4791666666667	0.0611035768889419	0.0200925369097431	986473.827121477	168.010503337028	126.645833333333	45.7708333333333
124.0625	54.4791666666667	0.0611507046883865	0.0206632035407235	985917.067073287	168.196735769305	126.645833333333	45.7708333333333
124.104166666667	54.4791666666667	0.061095056255622	0.0201394214773612	985368.904558967	168.383158558512	126.645833333333	45.7708333333333
124.145833333333	54.4791666666667	0.0614107653260503	0.0197840803729321	984829.354106839	168.569769052913	126.645833333333	45.7708333333333
124.1875	54.4791666666667	0.0609984409336073	0.0199838760263596	984298.430048486	168.756564581705	126.645833333333	45.7708333333333
124.229166666667	54.4791666666667	0.0609130975242158	0.0188630884985893	983776.146516949	168.943542455219	126.645833333333	45.7708333333333
124.270833333333	54.4791666666667	0.0606320197729048	0.0165404285373495	983262.51744496	169.130699965142	126.645833333333	45.7708333333333
124.3125	54.4791666666667	0.0601605640189543	0.0154977601212808	1045404.17112773	162.513367268223	128.3125	45.4375
124.354166666667	54.4791666666667	0.0607230058890972	0.0166542134134931	982261.277398442	169.505542969013	126.645833333333	45.7708333333333
124.395833333333	54.4791666666667	0.0604223628627756	0.0167790597466653	981773.693272074	169.693222955061	126.645833333333	45.7708333333333
122.8125	54.4375	0.0605092731563976	0.0158820917252082	1001860.47274252	162.625550214875	126.645833333333	45.7708333333333
122.854166666667	54.4375	0.0616045971613634	0.0206086355927229	1401450.92374735	176.29005246604	123.9375	41.8541666666667
122.895833333333	54.4375	0.0611294405498653	0.0192240794278506	1000262.06440228	162.986562902702	126.645833333333	45.7708333333333
122.9375	54.4375	0.0610954611895653	0.0194974982080835	999475.085150634	163.167460068906	126.645833333333	45.7708333333333
122.979166666667	54.4375	0.0618389176739473	0.0222856310418689	998696.281930185	163.348615025603	126.645833333333	45.7708333333333
123.020833333333	54.4375	0.0608597864261413	0.0196319593078463	997925.67412758	163.53002567512	126.645833333333	45.7708333333333
123.0625	54.4375	0.0610479209450092	0.0214671463970509	997163.280984884	163.71168989636	126.645833333333	45.7708333333333
123.104166666667	54.4375	0.0609101377432646	0.020847967049832	996409.121597429	163.893605544878	126.645833333333	45.7708333333333
123.145833333333	54.4375	0.0607559819090863	0.0188234851574662	995663.214911674	164.075770452971	126.645833333333	45.7708333333333
123.1875	54.4375	0.0607134530908879	0.0183299010325747	994925.579723075	164.258182429765	126.645833333333	45.7708333333333
123.229166666667	54.4375	0.0607233833438067	0.0176680299208257	994196.234673958	164.440839261309	126.645833333333	45.7708333333333
123.270833333333	54.4375	0.0604156226639414	0.0148601596509448	993475.198251394	164.623738710681	126.645833333333	45.7708333333333
123.3125	54.4375	0.0605147664974052	0.0141150535986146	992762.488785084	164.806878518082	126.645833333333	45.7708333333333
123.354166666667	54.4375	0.0608602692580514	0.0196519569618986	992058.12444525	164.990256400956	126.645833333333	45.7708333333333
123.395833333333	54.4375	0.0605384711525314	0.0167869017472419	991362.123240534	165.173870054099	126.645833333333	45.7708333333333
123.4375	54.4375	0.060242282846064	0.0165583997319069	990674.503015903	165.357717149779	126.645833333333	45.7708333333333
123.479166666667	54.4375	0.0608431272751509	0.0184103243941613	989995.281450573	165.541795337858	126.645833333333	45.7708333333333
123.520833333333	54.4375	0.0611226731966665	0.0193256363434835	989324.47605592	165.726102245927	126.645833333333	45.7708333333333
123.5625	54.4375	0.0608435366430917	0.0215585957117921	988662.104173429	165.910635479434	126.645833333333	45.7708333333333
123.604166666667	54.4375	0.0607292742526581	0.0193995610067287	988008.182972629	166.095392621827	126.645833333333	45.7708333333333
123.645833333333	54.4375	0.0613878250900322	0.020085844455454	987362.729449051	166.280371234693	126.645833333333	45.7708333333333
123.6875	54.4375	0.0607167165910006	0.0195254595432776	986725.760422193	166.465568857913	126.645833333333	45.7708333333333
123.729166666667	54.4375	0.060937380709741	0.0217146057575771	986097.292533502	166.65098300981	126.645833333333	45.7708333333333
123.770833333333	54.4375	0.0612541650118458	0.0225038455165374	985477.342244361	166.836611187312	126.645833333333	45.7708333333333
123.8125	54.4375	0.0610807548358265	0.0228334150533801	984865.925834096	167.022450866111	126.645833333333	45.7708333333333
123.854166666667	54.4375	0.0607687804787456	0.0240246770021592	984263.059397988	167.208499500835	126.645833333333	45.7708333333333
123.895833333333	54.4375	0.0609606880238796	0.0238105091182345	983668.758845304	167.394754525219	126.645833333333	45.7708333333333
123.9375	54.4375	0.0609745943000453	0.0225174115774758	983083.039897348	167.581213352287	126.645833333333	45.7708333333333
123.979166666667	54.4375	0.0611802107380622	0.0217962446431167	982505.918085513	167.767873374528	126.645833333333	45.7708333333333
124.020833333333	54.4375	0.0609845010067123	0.0207950726387241	981937.408749359	167.954731964091	126.645833333333	45.7708333333333
124.0625	54.4375	0.0608981108250877	0.0216189441012486	981377.527034704	168.141786472973	126.645833333333	45.7708333333333
124.104166666667	54.4375	0.0611925084318804	0.0196841221955161	980826.287891735	168.32903423322	126.645833333333	45.7708333333333
124.145833333333	54.4375	0.0607615787886381	0.0198509487797035	980283.706073125	168.516472557126	126.645833333333	45.7708333333333
124.1875	54.4375	0.0614164367899729	0.0207269815622628	979749.796132181	168.704098737442	126.645833333333	45.7708333333333
124.229166666667	54.4375	0.0607483116522318	0.019020467557239	979224.572421002	168.891910047589	126.645833333333	45.7708333333333
124.270833333333	54.4375	0.0609320067562467	0.020040041749076	978708.049088657	169.079903741872	126.645833333333	45.7708333333333
124.3125	54.4375	0.0605214245864545	0.0171218730822151	978200.240079386	169.268077055702	126.645833333333	45.7708333333333
124.354166666667	54.4375	0.0604879999772849	0.0158197734238056	977701.159130812	169.456427205823	126.645833333333	45.7708333333333
124.395833333333	54.4375	0.0602455907535023	0.0161050384617002	977210.819772178	169.644951390543	126.645833333333	45.7708333333333
124.4375	54.4375	0.060378214102241	0.0163337269994502	976729.235322613	169.833646789967	126.645833333333	45.7708333333333
124.479166666667	54.4375	0.0602496267732311	0.0179169658065641	976256.4188894	170.022510566239	126.645833333333	45.7708333333333
122.270833333333	54.3958333333333	0.0609058860762201	0.0180802558847204	1008668.76053942	160.21735284548	126.645833333333	45.7708333333333
122.3125	54.3958333333333	0.0603671299428522	0.0148181421883572	1007756.73718303	160.394826610535	126.645833333333	45.7708333333333
122.354166666667	54.3958333333333	0.0605157703923025	0.015577613214257	1006852.61719579	160.572590792906	126.645833333333	45.7708333333333
122.395833333333	54.3958333333333	0.0611516690421588	0.0194948197983925	1005956.42217121	160.750643638377	126.645833333333	45.7708333333333
122.4375	54.3958333333333	0.0611234174002172	0.0189190944828568	1005068.17358994	160.928983368132	126.645833333333	45.7708333333333
122.479166666667	54.3958333333333	0.0603074211089022	0.014620288738313	1004187.89281759	161.107608178761	126.645833333333	45.7708333333333
122.520833333333	54.3958333333333	0.0608594400841625	0.0159844715747659	1003315.60110249	161.28651624228	126.645833333333	45.7708333333333
122.854166666667	54.3958333333333	0.061112593276725	0.0197743291094254	996627.382800535	162.72775040568	126.645833333333	45.7708333333333
122.895833333333	54.3958333333333	0.0610322312309838	0.0202710144680491	995827.928335665	162.90912144399	126.645833333333	45.7708333333333
122.9375	54.3958333333333	0.0612299991070713	0.0215223147748025	995036.668476467	163.090756110155	126.645833333333	45.7708333333333
122.979166666667	54.3958333333333	0.0615949410138873	0.022031664738181	994253.623035693	163.272652308133	126.645833333333	45.7708333333333
123.020833333333	54.3958333333333	0.061992931979122	0.0225884090105348	993478.811682345	163.454807917841	126.645833333333	45.7708333333333
123.0625	54.3958333333333	0.0619789132244868	0.0225533304226369	992712.253939493	163.637220795233	126.645833333333	45.7708333333333
123.104166666667	54.3958333333333	0.0610168149386317	0.0187599035802899	991953.969182072	163.819888772378	126.645833333333	45.7708333333333
123.145833333333	54.3958333333333	0.0607089782950802	0.0182891132535994	991203.976634692	164.002809657545	126.645833333333	45.7708333333333
123.1875	54.3958333333333	0.0602567761953156	0.0159543339323783	990462.295369465	164.185981235297	126.645833333333	45.7708333333333
123.229166666667	54.3958333333333	0.0602721260182581	0.0154785197806437	989728.944303816	164.369401266581	126.645833333333	45.7708333333333
123.270833333333	54.3958333333333	0.060262737403857	0.0149964547724934	989003.942198324	164.553067488834	126.645833333333	45.7708333333333
123.3125	54.3958333333333	0.0604821856728656	0.0170668238743001	988287.307654544	164.736977616083	126.645833333333	45.7708333333333
123.354166666667	54.3958333333333	0.0606644187927918	0.0179426003037803	987579.059112858	164.921129339058	126.645833333333	45.7708333333333
123.395833333333	54.3958333333333	0.0609308720717056	0.0191682229472682	986879.214850324	165.105520325307	126.645833333333	45.7708333333333
123.4375	54.3958333333333	0.0607141075985575	0.018252258453477	986187.79297853	165.290148219317	126.645833333333	45.7708333333333
123.479166666667	54.3958333333333	0.0607704698040092	0.0184117987225752	985504.811441462	165.475010642637	126.645833333333	45.7708333333333
123.520833333333	54.3958333333333	0.0607939845513669	0.0196186450136484	984830.288013378	165.66010519401	126.645833333333	45.7708333333333
123.5625	54.3958333333333	0.0609547897616686	0.0206933235638193	984164.240296701	165.845429449511	126.645833333333	45.7708333333333
123.604166666667	54.3958333333333	0.0609804791761924	0.02251670565513	983506.685719902	166.030980962681	126.645833333333	45.7708333333333
123.645833333333	54.3958333333333	0.0611854293894371	0.0202566809308789	982857.641535414	166.216757264679	126.645833333333	45.7708333333333
123.6875	54.3958333333333	0.0613571762576177	0.0202872694313416	982217.12481755	166.402755864431	126.645833333333	45.7708333333333
123.729166666667	54.3958333333333	0.0610292630747222	0.0217553117773465	981585.152460431	166.588974248784	126.645833333333	45.7708333333333
123.770833333333	54.3958333333333	0.0611406545615802	0.0231979295402275	980961.741175923	166.775409882668	126.645833333333	45.7708333333333
123.8125	54.3958333333333	0.0616417718899546	0.0246692396404821	980346.907491599	166.962060209263	126.645833333333	45.7708333333333
123.854166666667	54.3958333333333	0.0616846906710539	0.0247229859097513	979740.667748705	167.148922650167	126.645833333333	45.7708333333333
123.895833333333	54.3958333333333	0.0613244483038966	0.0240722886164767	979143.038100138	167.335994605578	126.645833333333	45.7708333333333
123.9375	54.3958333333333	0.0608168986799044	0.0237162430962768	978554.034508449	167.523273454468	126.645833333333	45.7708333333333
123.979166666667	54.3958333333333	0.0609812287155387	0.0231614545052571	977973.67274385	167.710756554773	126.645833333333	45.7708333333333
124.020833333333	54.3958333333333	0.0607763136020243	0.0212901298854936	977401.968382242	167.898441243585	126.645833333333	45.7708333333333
124.0625	54.3958333333333	0.0611566527396171	0.0220660018190242	976838.936803263	168.086324837346	126.645833333333	45.7708333333333
124.104166666667	54.3958333333333	0.0606874614341024	0.0194190246649951	976284.593188344	168.274404632049	126.645833333333	45.7708333333333
124.145833333333	54.3958333333333	0.0611485767685588	0.0204547893655391	975738.952518786	168.462677903447	126.645833333333	45.7708333333333
124.1875	54.3958333333333	0.0611391018390825	0.0210904452727591	975202.029573859	168.651141907262	126.645833333333	45.7708333333333
124.229166666667	54.3958333333333	0.0611378905920696	0.0196356531402474	974673.838928915	168.839793879399	126.645833333333	45.7708333333333
124.270833333333	54.3958333333333	0.0604041062435829	0.0177986351225881	974154.394953519	169.028631036172	126.645833333333	45.7708333333333
124.3125	54.3958333333333	0.0605528902656665	0.0162776615607736	973643.711809599	169.217650574525	126.645833333333	45.7708333333333
124.354166666667	54.3958333333333	0.0601954244649885	0.0151178263323017	973141.803449629	169.406849672265	126.645833333333	45.7708333333333
124.395833333333	54.3958333333333	0.0604818857045402	0.0147907449194437	972648.683614802	169.596225488297	126.645833333333	45.7708333333333
124.4375	54.3958333333333	0.0605634951410185	0.016892207256409	972164.365833264	169.785775162864	126.645833333333	45.7708333333333
124.479166666667	54.3958333333333	0.0604107406511638	0.0180089815659786	971688.863418336	169.975495817791	126.645833333333	45.7708333333333
124.520833333333	54.3958333333333	0.061309557889423	0.0197663023336659	971222.189466775	170.165384556736	126.645833333333	45.7708333333333
122.020833333333	54.3541666666667	0.0606459303880884	0.0165890998150111	1009972.45278723	159.065880740639	126.645833333333	45.7708333333333
122.0625	54.3541666666667	0.0607572812860514	0.0174474910329937	1009008.40891508	159.242235218044	126.645833333333	45.7708333333333
122.104166666667	54.3541666666667	0.0607326095622497	0.0172038213412001	1008052.16896081	159.418894278511	126.645833333333	45.7708333333333
122.145833333333	54.3541666666667	0.0605614571102343	0.0169113100681166	1007103.75545364	159.595856304113	126.645833333333	45.7708333333333
122.1875	54.3541666666667	0.0606679247149658	0.0172574777784584	1006163.19082271	159.773119651833	126.645833333333	45.7708333333333
122.229166666667	54.3541666666667	0.060830122629344	0.0185751517110449	1005230.49739485	159.95068265354	126.645833333333	45.7708333333333
122.270833333333	54.3541666666667	0.0611438654867405	0.0199304436790264	1004305.69739234	160.128543615986	126.645833333333	45.7708333333333
122.3125	54.3541666666667	0.0608827003070565	0.0197785112123851	1003388.81293072	160.306700820785	126.645833333333	45.7708333333333
122.354166666667	54.3541666666667	0.0608195185969476	0.0190654959647962	1002479.86601653	160.485152524417	126.645833333333	45.7708333333333
122.395833333333	54.3541666666667	0.0612421924275682	0.0203173713722155	1001578.87854506	160.663896958221	126.645833333333	45.7708333333333
122.4375	54.3541666666667	0.0612371127187574	0.0210329604453391	1000685.87229811	160.842932328404	126.645833333333	45.7708333333333
122.479166666667	54.3541666666667	0.0612011418024591	0.0196272915769417	999800.868941771	161.022256816045	126.645833333333	45.7708333333333
122.520833333333	54.3541666666667	0.0612107002518173	0.0196420326886457	998923.890024135	161.201868577112	126.645833333333	45.7708333333333
122.5625	54.3541666666667	0.0610487232193313	0.0191098319336789	998054.956973063	161.381765742475	126.645833333333	45.7708333333333
122.604166666667	54.3541666666667	0.0609391077275468	0.0200669892174474	997194.091093927	161.56194641793	126.645833333333	45.7708333333333
122.645833333333	54.3541666666667	0.0609275557827765	0.0191550416461992	996341.313567349	161.742408684228	126.645833333333	45.7708333333333
122.895833333333	54.3541666666667	0.0608145512961437	0.0183049374850714	991395.673639272	162.830985064573	126.645833333333	45.7708333333333
122.9375	54.3541666666667	0.0607733013193784	0.0187077260905025	990600.09668505	163.013362631542	126.645833333333	45.7708333333333
122.979166666667	54.3541666666667	0.0605881705874791	0.0188836147762766	989812.772766501	163.196005538403	126.645833333333	45.7708333333333
123.020833333333	54.3541666666667	0.0611212149849438	0.0203013852879251	989033.721839939	163.378911642464	126.645833333333	45.7708333333333
123.0625	54.3541666666667	0.0619117574802961	0.0225796267079837	988262.963714376	163.562078776516	126.645833333333	45.7708333333333
123.104166666667	54.3541666666667	0.0621602287884898	0.0223285728091775	987500.518049288	163.745504748915	126.645833333333	45.7708333333333
123.145833333333	54.3541666666667	0.061005736975281	0.0196482067477398	986746.404352368	163.929187343665	126.645833333333	45.7708333333333
123.1875	54.3541666666667	0.0604234335887462	0.0175462977820257	986000.641977303	164.113124320507	126.645833333333	45.7708333333333
123.229166666667	54.3541666666667	0.060669735421588	0.0186236404929655	985263.250121536	164.29731341502	126.645833333333	45.7708333333333
123.270833333333	54.3541666666667	0.0608071012509344	0.0187285142236261	984534.247824047	164.481752338717	126.645833333333	45.7708333333333
123.3125	54.3541666666667	0.0607822772764866	0.0186508174433904	983813.653963142	164.666438779153	126.645833333333	45.7708333333333
123.354166666667	54.3541666666667	0.0607640887634488	0.0207924925734344	983101.487254242	164.851370400034	126.645833333333	45.7708333333333
123.395833333333	54.3541666666667	0.060593644448343	0.0185922730118222	982397.766247677	165.036544841335	126.645833333333	45.7708333333333
123.4375	54.3541666666667	0.0608087972781985	0.0191768705538222	981702.5093265	165.221959719421	126.645833333333	45.7708333333333
123.479166666667	54.3541666666667	0.060947427694384	0.019337780871254	981015.734704305	165.407612627173	126.645833333333	45.7708333333333
123.520833333333	54.3541666666667	0.0611081437546165	0.0206279187277958	980337.460423036	165.593501134122	126.645833333333	45.7708333333333
123.5625	54.3541666666667	0.060974252932132	0.0220534926049353	979667.704350843	165.779622786581	126.645833333333	45.7708333333333
123.604166666667	54.3541666666667	0.0614604608597897	0.0233152127767077	979006.484179914	165.965975107792	126.645833333333	45.7708333333333
123.645833333333	54.3541666666667	0.0614611812252807	0.0233855600309749	978353.817424331	166.152555598074	126.645833333333	45.7708333333333
123.6875	54.3541666666667	0.0612314897265499	0.0233153655784346	977709.721417942	166.339361734969	126.645833333333	45.7708333333333
123.729166666667	54.3541666666667	0.060936853934944	0.023134507067412	977074.213312239	166.52639097341	126.645833333333	45.7708333333333
123.770833333333	54.3541666666667	0.0610488408948693	0.0227335880404868	976447.310074246	166.713640745875	126.645833333333	45.7708333333333
123.8125	54.3541666666667	0.0610481596162443	0.0225283624400503	975829.028484429	166.901108462562	126.645833333333	45.7708333333333
123.854166666667	54.3541666666667	0.0610866327368243	0.0232757939227568	975219.38513461	167.088791511558	126.645833333333	45.7708333333333
123.895833333333	54.3541666666667	0.0621465291585086	0.0249970152158452	974618.396425902	167.276687259023	126.645833333333	45.7708333333333
123.9375	54.3541666666667	0.0616341632135076	0.0246491224473361	974026.078566654	167.464793049367	126.645833333333	45.7708333333333
123.979166666667	54.3541666666667	0.0610440553473129	0.0233342671235321	973442.44757042	167.653106205447	126.645833333333	45.7708333333333
124.020833333333	54.3541666666667	0.0608027819542764	0.0221208681166675	972867.519253927	167.841624028758	126.645833333333	45.7708333333333
124.0625	54.3541666666667	0.0606710003882441	0.0228570939823948	972301.30923508	168.030343799632	126.645833333333	45.7708333333333
124.104166666667	54.3541666666667	0.0612536519770478	0.0226657537284327	971743.832930968	168.219262777441	126.645833333333	45.7708333333333
124.145833333333	54.3541666666667	0.0614505097912242	0.0225318280864113	971195.105555894	168.408378200816	126.645833333333	45.7708333333333
124.1875	54.3541666666667	0.0613593847437368	0.0205315253062011	970655.142119427	168.597687287849	126.645833333333	45.7708333333333
124.229166666667	54.3541666666667	0.0610153323033985	0.0198729828827775	970123.957424464	168.787187236325	126.645833333333	45.7708333333333
124.270833333333	54.3541666666667	0.0606377960321629	0.0187643761529043	969601.566065312	168.97687522394	126.645833333333	45.7708333333333
124.3125	54.3541666666667	0.0610671086722775	0.018864310512704	969087.982425807	169.166748408534	126.645833333333	45.7708333333333
124.354166666667	54.3541666666667	0.0607350229176346	0.0192591955187893	968583.220677424	169.356803928324	126.645833333333	45.7708333333333
124.395833333333	54.3541666666667	0.0605634572274828	0.0158257907920489	968087.294777427	169.54703890215	126.645833333333	45.7708333333333
124.4375	54.3541666666667	0.06040470165965	0.016685735891677	967600.218467048	169.737450429712	126.645833333333	45.7708333333333
124.479166666667	54.3541666666667	0.0602333794894556	0.0174484128136593	967122.005269663	169.928035591827	126.645833333333	45.7708333333333
124.520833333333	54.3541666666667	0.0610076186873493	0.0205213619863082	966652.668489011	170.11879145068	126.645833333333	45.7708333333333
121.479166666667	54.3125	0.0602937181578372	0.0134531885383284	1228103.21650741	148.216837849404	129.604166666667	44.6041666666667
121.520833333333	54.3125	0.0607243100356958	0.0113852854343391	1226677.70593548	148.357038804807	129.604166666667	44.6041666666667
121.5625	54.3125	0.0604950449089262	0.0116281035449562	1225257.8503809	148.4975271353	129.604166666667	44.6041666666667
121.604166666667	54.3125	0.0603760857724385	0.0128582732157864	1223843.66996539	148.638302694381	129.604166666667	44.6041666666667
121.645833333333	54.3125	0.0603303964820653	0.0157259942002601	1014713.10501262	157.393253119332	126.645833333333	45.7708333333333
121.6875	54.3125	0.0603209672611838	0.0157663744025438	1013674.47629581	157.567421884713	126.645833333333	45.7708333333333
121.729166666667	54.3125	0.0605849902120517	0.0140796081442498	1219635.38094453	149.062351105723	129.604166666667	44.6041666666667
121.770833333333	54.3125	0.0603623617742941	0.0159750659040834	1011620.12261645	157.916724988155	126.645833333333	45.7708333333333
121.8125	54.3125	0.060399929273112	0.0176313490380564	1010604.44485693	158.091856500603	126.645833333333	45.7708333333333
121.854166666667	54.3125	0.0606896137218222	0.0179792919556878	1009596.46448341	158.26730606099	126.645833333333	45.7708333333333
121.895833333333	54.3125	0.0602137051650452	0.0163605378536768	1008596.20488989	158.443072193221	126.645833333333	45.7708333333333
121.9375	54.3125	0.0606111747927259	0.0145261804771596	1007603.68938343	158.619153395794	126.645833333333	45.7708333333333
121.979166666667	54.3125	0.0610942349158805	0.0131953502054323	1006618.94118188	158.795548141752	126.645833333333	45.7708333333333
122.020833333333	54.3125	0.0609302525789917	0.0131479695834412	1005641.98341166	158.972254878643	126.645833333333	45.7708333333333
122.0625	54.3125	0.0611520129954561	0.0135122844634803	1004672.83910554	159.149272028481	126.645833333333	45.7708333333333
122.104166666667	54.3125	0.0607821622340491	0.014388823514874	1003711.53120037	159.326597987714	126.645833333333	45.7708333333333
122.145833333333	54.3125	0.0604895346946967	0.0169431441314155	1002758.08253484	159.504231127194	126.645833333333	45.7708333333333
122.1875	54.3125	0.059943266744595	0.0158607925227428	1001812.51584722	159.682169792151	126.645833333333	45.7708333333333
122.229166666667	54.3125	0.0606415689029583	0.0164376336167853	1000874.85377309	159.860412302174	126.645833333333	45.7708333333333
122.270833333333	54.3125	0.0604341941178662	0.016653043766139	999945.118843062	160.038956951195	126.645833333333	45.7708333333333
122.3125	54.3125	0.0608942009809938	0.014749863938792	999023.333480513	160.217802007472	126.645833333333	45.7708333333333
122.354166666667	54.3125	0.0601802839549849	0.0159985941767285	998109.519999301	160.396945713587	126.645833333333	45.7708333333333
122.395833333333	54.3125	0.0607256485797814	0.0176349271918829	997203.70060147	160.576386286441	126.645833333333	45.7708333333333
122.4375	54.3125	0.0612538938467961	0.0199271556300495	996305.897374968	160.756121917255	126.645833333333	45.7708333333333
122.479166666667	54.3125	0.0612740058066667	0.0215720661710017	995416.132291342	160.936150771575	126.645833333333	45.7708333333333
122.520833333333	54.3125	0.0609341152389486	0.020136366578127	994534.427203447	161.116470989285	126.645833333333	45.7708333333333
122.5625	54.3125	0.0609006403098997	0.0205601499325191	993660.803843139	161.297080684619	126.645833333333	45.7708333333333
122.604166666667	54.3125	0.0610702755153174	0.0215679062560822	992795.28381898	161.477977946185	126.645833333333	45.7708333333333
122.645833333333	54.3125	0.06097781691095	0.0202285376891798	991937.888613917	161.659160836987	126.645833333333	45.7708333333333
122.6875	54.3125	0.0608339055915685	0.0189836677529749	991088.639582988	161.840627394455	126.645833333333	45.7708333333333
122.729166666667	54.3125	0.0604405516193958	0.0183231927141399	990247.557951014	162.02237563048	126.645833333333	45.7708333333333
122.770833333333	54.3125	0.0606415812883828	0.0182185170156112	989414.664810278	162.204403531455	126.645833333333	45.7708333333333
122.8125	54.3125	0.0603405570737591	0.0176659462202299	988589.98111823	162.386709058316	126.645833333333	45.7708333333333
122.854166666667	54.3125	0.0606989108570525	0.0190012262152577	987773.527695172	162.569290146592	126.645833333333	45.7708333333333
122.895833333333	54.3125	0.0608409533706896	0.0188523310680407	986965.325221954	162.752144706463	126.645833333333	45.7708333333333
122.9375	54.3125	0.0612048129825576	0.0197293463001184	986165.394237668	162.935270622816	126.645833333333	45.7708333333333
122.979166666667	54.3125	0.0610565771945967	0.0200648361065226	985373.755137341	163.11866575531	126.645833333333	45.7708333333333
123.020833333333	54.3125	0.0611481077590403	0.0201349307474141	984590.428169639	163.302327938446	126.645833333333	45.7708333333333
123.0625	54.3125	0.0610923860804508	0.0202860007686293	983815.43343457	163.486254981641	126.645833333333	45.7708333333333
123.104166666667	54.3125	0.0612305363611106	0.0215082815367825	983048.79088119	163.670444669312	126.645833333333	45.7708333333333
123.145833333333	54.3125	0.0617142935775961	0.0226576536728799	982290.520305305	163.854894760955	126.645833333333	45.7708333333333
123.1875	54.3125	0.0610091873232017	0.0201788654379772	981540.6413472	164.039602991239	126.645833333333	45.7708333333333
123.229166666667	54.3125	0.0608046683748937	0.0211788346945217	980799.17348935	164.224567070103	126.645833333333	45.7708333333333
123.270833333333	54.3125	0.0608908294617261	0.0211856027843734	980066.136054147	164.409784682854	126.645833333333	45.7708333333333
123.3125	54.3125	0.0615814193843298	0.0222513482013329	979341.548201637	164.595253490275	126.645833333333	45.7708333333333
123.354166666667	54.3125	0.0615205665712895	0.0225786224445128	978625.428927256	164.780971128737	126.645833333333	45.7708333333333
123.395833333333	54.3125	0.0607028986325494	0.0219921919044669	977917.79705958	164.966935210313	126.645833333333	45.7708333333333
123.4375	54.3125	0.0611531017433935	0.0224548502498775	977218.671258073	165.153143322906	126.645833333333	45.7708333333333
123.479166666667	54.3125	0.0610332296231057	0.0215984999383639	976528.070010863	165.339593030372	126.645833333333	45.7708333333333
123.520833333333	54.3125	0.0610687549985046	0.0216110077498899	975846.011632506	165.526281872654	126.645833333333	45.7708333333333
123.5625	54.3125	0.0610436699731589	0.0220043572175681	975172.514261767	165.713207365922	126.645833333333	45.7708333333333
123.604166666667	54.3125	0.0608879643621455	0.0218633173833477	974507.595859425	165.900367002715	126.645833333333	45.7708333333333
123.645833333333	54.3125	0.0618384395359298	0.023983599793657	973851.274206062	166.087758252094	126.645833333333	45.7708333333333
123.6875	54.3125	0.0618837642631423	0.0238391373514881	973203.566899889	166.275378559792	126.645833333333	45.7708333333333
123.729166666667	54.3125	0.0619645994533728	0.0243421230987569	972564.49135457	166.463225348376	126.645833333333	45.7708333333333
123.770833333333	54.3125	0.0616924625139954	0.024439970371586	971934.064797063	166.651296017416	126.645833333333	45.7708333333333
123.8125	54.3125	0.0612192572525972	0.0233996398431437	971312.304265472	166.83958794365	126.645833333333	45.7708333333333
123.854166666667	54.3125	0.0616894397961261	0.0245266066273328	970699.226606917	167.028098481164	126.645833333333	45.7708333333333
123.895833333333	54.3125	0.0620976863073228	0.025152111271713	970094.848475411	167.216824961575	126.645833333333	45.7708333333333
123.9375	54.3125	0.0611765794185986	0.0232521975918395	969499.186329763	167.405764694216	126.645833333333	45.7708333333333
123.979166666667	54.3125	0.0610702749422595	0.0230278853594355	968912.25643148	167.594914966326	126.645833333333	45.7708333333333
124.020833333333	54.3125	0.0612009133918231	0.0222349711802278	968334.07484271	167.784273043254	126.645833333333	45.7708333333333
124.0625	54.3125	0.0609091622667473	0.023235808632513	967764.657424174	167.97383616866	126.645833333333	45.7708333333333
124.104166666667	54.3125	0.0614549360241903	0.0239931175491549	967204.019833132	168.163601564719	126.645833333333	45.7708333333333
124.145833333333	54.3125	0.0611395570865739	0.0215942123652397	966652.177521364	168.353566432343	126.645833333333	45.7708333333333
124.1875	54.3125	0.0614292283827737	0.0207911939799974	966109.145733169	168.543727951394	126.645833333333	45.7708333333333
124.229166666667	54.3125	0.0609508206861181	0.0211709744202975	965574.939503383	168.734083280909	126.645833333333	45.7708333333333
124.270833333333	54.3125	0.0611940848918294	0.0209903808639686	965049.573655411	168.924629559334	126.645833333333	45.7708333333333
124.3125	54.3125	0.061233297516799	0.0203106507442988	964533.062799291	169.115363904754	126.645833333333	45.7708333333333
124.354166666667	54.3125	0.0609099419862238	0.0200687241855022	964025.421329762	169.306283415136	126.645833333333	45.7708333333333
124.395833333333	54.3125	0.0613003494213995	0.0196856525112519	963526.663424378	169.497385168574	126.645833333333	45.7708333333333
124.4375	54.3125	0.0611170249551377	0.0206671134952076	963036.803041612	169.688666223536	126.645833333333	45.7708333333333
124.479166666667	54.3125	0.0609256955005078	0.019727675667157	962555.853919015	169.880123619125	126.645833333333	45.7708333333333
124.520833333333	54.3125	0.0608714018864876	0.0199036797657222	962083.829571368	170.071754375333	126.645833333333	45.7708333333333
124.5625	54.3125	0.0608220290005619	0.0213335339405588	961620.743288882	170.263555493314	126.645833333333	45.7708333333333
124.604166666667	54.3125	0.0614097840675398	0.0240452648719278	961166.608135405	170.455523955644	126.645833333333	45.7708333333333
124.645833333333	54.3125	0.0608301318655173	0.0226031462750579	960721.436946667	170.647656726609	126.645833333333	45.7708333333333
121.354166666667	54.2708333333333	0.0603393926801747	0.0173097536865792	1017953.78571525	156.07869541282	126.645833333333	45.7708333333333
121.395833333333	54.2708333333333	0.0601216997203076	0.0167680490653814	1016856.81793463	156.251167660381	126.645833333333	45.7708333333333
121.4375	54.2708333333333	0.0600986349431095	0.0163938794247957	1015767.3368689	156.423975736525	126.645833333333	45.7708333333333
121.479166666667	54.2708333333333	0.0602162210643572	0.0154585595737782	1014685.36697522	156.597118412913	126.645833333333	45.7708333333333
121.520833333333	54.2708333333333	0.0606929518451213	0.0157087167828114	1013610.93264582	156.770594435986	126.645833333333	45.7708333333333
121.5625	54.2708333333333	0.060219589122246	0.0160986040451853	1012544.05820586	156.944402526869	126.645833333333	45.7708333333333
121.604166666667	54.2708333333333	0.0603305454834154	0.0154262912569274	1011484.76791127	157.118541381296	126.645833333333	45.7708333333333
121.645833333333	54.2708333333333	0.0602467344950477	0.0155725387635667	1010433.08594651	157.293009669526	126.645833333333	45.7708333333333
121.6875	54.2708333333333	0.0601176290950092	0.0174626691456528	1009389.03642244	157.467806036269	126.645833333333	45.7708333333333
121.729166666667	54.2708333333333	0.0604747796931683	0.0160100151656699	1008352.64337406	157.64292910061	126.645833333333	45.7708333333333
121.770833333333	54.2708333333333	0.0603917715197443	0.0161260761531334	1007323.93075835	157.818377455945	126.645833333333	45.7708333333333
121.8125	54.2708333333333	0.0604200364214163	0.0165791735700853	1006302.92245198	157.994149669911	126.645833333333	45.7708333333333
121.854166666667	54.2708333333333	0.0611584889806672	0.0188072130255279	1005289.64224913	158.170244284329	126.645833333333	45.7708333333333
121.895833333333	54.2708333333333	0.0604299991631984	0.0165699448881244	1004284.11385919	158.346659815144	126.645833333333	45.7708333333333
121.9375	54.2708333333333	0.060662235460935	0.0151806859189906	1003286.36090456	158.523394752372	126.645833333333	45.7708333333333
121.979166666667	54.2708333333333	0.0604938811777903	0.0159796309003836	1002296.40691832	158.700447560051	126.645833333333	45.7708333333333
122.020833333333	54.2708333333333	0.060611539553781	0.0158603086699898	1001314.27534201	158.877816676196	126.645833333333	45.7708333333333
122.0625	54.2708333333333	0.0606818372812248	0.0165608492045091	1000339.98952332	159.055500512759	126.645833333333	45.7708333333333
122.104166666667	54.2708333333333	0.0604691835541344	0.0164362990345036	999373.572713808	159.233497455587	126.645833333333	45.7708333333333
122.145833333333	54.2708333333333	0.0607323629419699	0.016953565758438	998415.048066579	159.411805864396	126.645833333333	45.7708333333333
122.1875	54.2708333333333	0.0604949096444391	0.0170843818333164	997464.438634015	159.590424072739	126.645833333333	45.7708333333333
122.229166666667	54.2708333333333	0.0605990779684792	0.0179829516747937	996521.767365435	159.769350387982	126.645833333333	45.7708333333333
122.270833333333	54.2708333333333	0.0603275078795586	0.0168002583322043	995587.057104788	159.948583091287	126.645833333333	45.7708333333333
122.3125	54.2708333333333	0.0606974555340293	0.0176399486068322	994660.330588326	160.128120437591	126.645833333333	45.7708333333333
122.354166666667	54.2708333333333	0.0603697895156817	0.0177180271934377	993741.61044227	160.307960655605	126.645833333333	45.7708333333333
122.395833333333	54.2708333333333	0.0610488520255994	0.0190108617338119	992830.919180478	160.488101947799	126.645833333333	45.7708333333333
122.4375	54.2708333333333	0.0612455681384457	0.020283558624835	991928.279202103	160.668542490407	126.645833333333	45.7708333333333
122.479166666667	54.2708333333333	0.0611597285885785	0.0209528702470453	991033.712789254	160.849280433426	126.645833333333	45.7708333333333
122.520833333333	54.2708333333333	0.0615876361622828	0.0220799567528688	990147.242104639	161.030313900628	126.645833333333	45.7708333333333
122.5625	54.2708333333333	0.0608617501131675	0.0215612685159474	989268.88918922	161.211640989571	126.645833333333	45.7708333333333
122.604166666667	54.2708333333333	0.0609482590262327	0.021367833166268	988398.675959865	161.393259771617	126.645833333333	45.7708333333333
122.645833333333	54.2708333333333	0.0607317577781407	0.0202166955678432	987536.624206976	161.575168291958	126.645833333333	45.7708333333333
122.6875	54.2708333333333	0.0608711745347071	0.0199028307576556	986682.755592147	161.757364569638	126.645833333333	45.7708333333333
122.729166666667	54.2708333333333	0.0606046767695629	0.0192432125187676	985837.091645803	161.93984659759	126.645833333333	45.7708333333333
122.770833333333	54.2708333333333	0.0607195859751753	0.0185394768598551	984999.653764827	162.122612342675	126.645833333333	45.7708333333333
122.8125	54.2708333333333	0.0606489181688901	0.018828503823861	984170.463210219	162.30565974572	126.645833333333	45.7708333333333
122.854166666667	54.2708333333333	0.0609622490769024	0.0216200789730163	983349.541104724	162.488986721571	126.645833333333	45.7708333333333
122.895833333333	54.2708333333333	0.0609805057476591	0.02205964324235	982536.908430478	162.672591159143	126.645833333333	45.7708333333333
122.9375	54.2708333333333	0.0609881400313149	0.0218661096253751	981732.586026649	162.856470921482	126.645833333333	45.7708333333333
122.979166666667	54.2708333333333	0.0607506078634028	0.0203533750974435	980936.594587087	163.040623845824	126.645833333333	45.7708333333333
123.020833333333	54.2708333333333	0.0607860058076414	0.0190922807254917	980148.954657961	163.225047743668	126.645833333333	45.7708333333333
123.0625	54.2708333333333	0.0612501004340052	0.0211604727494644	979369.686635418	163.40974040085	126.645833333333	45.7708333333333
123.104166666667	54.2708333333333	0.0615528374277332	0.0227385544664943	978598.810763235	163.594699577618	126.645833333333	45.7708333333333
123.145833333333	54.2708333333333	0.0619847850515448	0.0237451479931696	977836.347130473	163.779923008725	126.645833333333	45.7708333333333
123.1875	54.2708333333333	0.0617801697273508	0.0233385719278647	977082.31566914	163.965408403511	126.645833333333	45.7708333333333
123.229166666667	54.2708333333333	0.0619451839265963	0.0230399086765935	976336.736151865	164.151153446007	126.645833333333	45.7708333333333
123.270833333333	54.2708333333333	0.0620935592978637	0.0232775610905666	975599.628189561	164.337155795029	126.645833333333	45.7708333333333
123.3125	54.2708333333333	0.0618147571010762	0.0233134890178534	974871.011229112	164.52341308429	126.645833333333	45.7708333333333
123.354166666667	54.2708333333333	0.0617470154664137	0.0227742838095669	974150.904551059	164.709922922509	126.645833333333	45.7708333333333
123.395833333333	54.2708333333333	0.0618669238167854	0.0232702015793645	973439.327267287	164.896682893531	126.645833333333	45.7708333333333
123.4375	54.2708333333333	0.0611148121839121	0.0217553988965034	972736.298318734	165.083690556451	126.645833333333	45.7708333333333
123.479166666667	54.2708333333333	0.0609068297132703	0.0205837910670322	972041.836473104	165.270943445737	126.645833333333	45.7708333333333
123.520833333333	54.2708333333333	0.0608534075032661	0.0219301994156798	971355.960322572	165.458439071375	126.645833333333	45.7708333333333
123.5625	54.2708333333333	0.0616426248813684	0.0230798132135922	970678.688281534	165.646174918998	126.645833333333	45.7708333333333
123.604166666667	54.2708333333333	0.0615521182701331	0.0230133632465254	970010.038584331	165.834148450038	126.645833333333	45.7708333333333
123.645833333333	54.2708333333333	0.0614308866824227	0.0228211897942374	969350.029283005	166.022357101877	126.645833333333	45.7708333333333
123.6875	54.2708333333333	0.0615998898622935	0.0233855268055607	968698.678245063	166.210798288001	126.645833333333	45.7708333333333
123.729166666667	54.2708333333333	0.0619812550347531	0.0245308799878452	968056.003151252	166.399469398165	126.645833333333	45.7708333333333
123.770833333333	54.2708333333333	0.0620518263993496	0.0252122089681832	967422.021493342	166.588367798558	126.645833333333	45.7708333333333
123.8125	54.2708333333333	0.0620425693077859	0.0244017464336319	966796.750571929	166.777490831981	126.645833333333	45.7708333333333
123.854166666667	54.2708333333333	0.0617799795826247	0.024384333752219	966180.207494256	166.966835818021	126.645833333333	45.7708333333333
123.895833333333	54.2708333333333	0.0610273842515503	0.0223277673523052	965572.409172027	167.15640005324	126.645833333333	45.7708333333333
123.9375	54.2708333333333	0.0612194326013008	0.0214056003769378	964973.372319269	167.346180811363	126.645833333333	45.7708333333333
123.979166666667	54.2708333333333	0.0609496634661547	0.0218908742058848	964383.113450181	167.536175343472	126.645833333333	45.7708333333333
124.020833333333	54.2708333333333	0.0611898029875981	0.0230826970804088	963801.648877008	167.726380878214	126.645833333333	45.7708333333333
124.0625	54.2708333333333	0.0615449459619561	0.0245823644996115	963228.994707947	167.916794622001	126.645833333333	45.7708333333333
124.104166666667	54.2708333333333	0.0612904814782156	0.0239533166916263	962665.166845049	168.107413759225	126.645833333333	45.7708333333333
124.145833333333	54.2708333333333	0.0610514484128984	0.0215851046093905	962110.180982147	168.298235452477	126.645833333333	45.7708333333333
124.1875	54.2708333333333	0.0612110141331357	0.0222544927094149	961564.052602807	168.489256842768	126.645833333333	45.7708333333333
124.229166666667	54.2708333333333	0.0609513713199926	0.0229752140361306	961026.796978296	168.68047504976	126.645833333333	45.7708333333333
124.270833333333	54.2708333333333	0.0611907436003509	0.0226839234833546	960498.429165566	168.871887172	126.645833333333	45.7708333333333
124.3125	54.2708333333333	0.0609552053082745	0.0221413140173185	959978.964005264	169.063490287156	126.645833333333	45.7708333333333
124.354166666667	54.2708333333333	0.0609119195550469	0.0214152728034863	959468.416119759	169.255281452269	126.645833333333	45.7708333333333
124.395833333333	54.2708333333333	0.0611113202602254	0.0208182829268688	958966.799911194	169.447257703997	126.645833333333	45.7708333333333
124.4375	54.2708333333333	0.0609265150719622	0.0214006894204785	958474.129559556	169.639416058871	126.645833333333	45.7708333333333
124.479166666667	54.2708333333333	0.0609966772720771	0.0213259736582735	957990.419020772	169.831753513561	126.645833333333	45.7708333333333
124.520833333333	54.2708333333333	0.0608489205493717	0.0213716875900222	957515.682024832	170.024267045136	126.645833333333	45.7708333333333
124.5625	54.2708333333333	0.0607788170448215	0.0210516933007403	957049.932073927	170.216953611338	126.645833333333	45.7708333333333
124.604166666667	54.2708333333333	0.0609400165342493	0.0227075188112895	956593.182440615	170.409810150858	126.645833333333	45.7708333333333
124.645833333333	54.2708333333333	0.0616644584681965	0.024189754133635	956145.446166017	170.602833583618	126.645833333333	45.7708333333333
124.6875	54.2708333333333	0.0613056829190917	0.0231934022592233	955706.736058037	170.796020811054	126.645833333333	45.7708333333333
124.729166666667	54.2708333333333	0.0608591812176191	0.0222331185018622	955277.064689598	170.989368716412	126.645833333333	45.7708333333333
121.1875	54.2291666666667	0.0606812244893606	0.020395891584264	1018201.16355059	155.284443123462	126.645833333333	45.7708333333333
121.229166666667	54.2291666666667	0.0607324613546905	0.0184140435412584	1017068.7241556	155.456142118691	126.645833333333	45.7708333333333
121.270833333333	54.2291666666667	0.0601805491106611	0.017509132290733	1015943.69938981	155.628186084794	126.645833333333	45.7708333333333
121.3125	54.2291666666667	0.0603261818624031	0.0183799789483409	1014826.11426489	155.800573892581	126.645833333333	45.7708333333333
121.354166666667	54.2291666666667	0.0602872922667416	0.0184469611808236	1013715.9937367	155.973304387553	126.645833333333	45.7708333333333
121.395833333333	54.2291666666667	0.0602137576778914	0.0175617082455199	1012613.36270304	156.146376389793	126.645833333333	45.7708333333333
121.4375	54.2291666666667	0.0601207826891069	0.0181928183829702	1011518.24600157	156.319788693864	126.645833333333	45.7708333333333
121.479166666667	54.2291666666667	0.0603541067325644	0.0160854918517242	1010430.66840761	156.493540068713	126.645833333333	45.7708333333333
121.520833333333	54.2291666666667	0.0603064004130932	0.0164987254577794	1009350.65463195	156.667629257575	126.645833333333	45.7708333333333
121.5625	54.2291666666667	0.0605776140072297	0.0172406772237933	1008278.22931867	156.842054977882	126.645833333333	45.7708333333333
121.604166666667	54.2291666666667	0.0602760314350861	0.016929747431574	1007213.41704289	157.016815921174	126.645833333333	45.7708333333333
121.645833333333	54.2291666666667	0.0601226904075102	0.0185333957503972	1006156.24230861	157.191910753015	126.645833333333	45.7708333333333
121.6875	54.2291666666667	0.0607968141695636	0.018221960382326	1005106.7295464	157.367338112913	126.645833333333	45.7708333333333
121.729166666667	54.2291666666667	0.0599172761069066	0.0169751979595494	1004064.90311121	157.543096614243	126.645833333333	45.7708333333333
121.770833333333	54.2291666666667	0.0606671087929206	0.0179449844229224	1003030.78728008	157.719184844174	126.645833333333	45.7708333333333
121.8125	54.2291666666667	0.0610574439773759	0.0193881476011232	1002004.4062499	157.895601363599	126.645833333333	45.7708333333333
121.854166666667	54.2291666666667	0.0607888101593422	0.0194474977113557	1000985.78413509	158.072344707066	126.645833333333	45.7708333333333
121.895833333333	54.2291666666667	0.0602595551730963	0.0166539679891278	999974.944965332	158.249413382726	126.645833333333	45.7708333333333
121.9375	54.2291666666667	0.060562169897308	0.0181241064691018	998971.912683263	158.426805872266	126.645833333333	45.7708333333333
121.979166666667	54.2291666666667	0.0606440159954434	0.0182852608883093	997976.711142172	158.604520630861	126.645833333333	45.7708333333333
122.020833333333	54.2291666666667	0.0604312424387541	0.0151331408964861	996989.364103672	158.782556087122	126.645833333333	45.7708333333333
122.0625	54.2291666666667	0.060360626334286	0.0159427350475203	996009.89523537	158.960910643055	126.645833333333	45.7708333333333
122.104166666667	54.2291666666667	0.0607296867734548	0.018462458698484	995038.32810854	159.139582674016	126.645833333333	45.7708333333333
122.145833333333	54.2291666666667	0.0609368102538484	0.0191410834216124	994074.686195763	159.318570528677	126.645833333333	45.7708333333333
122.1875	54.2291666666667	0.0612928115878278	0.0200283532719422	993118.992868586	159.497872528995	126.645833333333	45.7708333333333
122.229166666667	54.2291666666667	0.0612194330325342	0.0201766691858435	992171.271395155	159.677486970184	126.645833333333	45.7708333333333
122.270833333333	54.2291666666667	0.0610578390923403	0.0200607174011152	991231.544937854	159.85741212069	126.645833333333	45.7708333333333
122.3125	54.2291666666667	0.0610091370850285	0.0200567437625521	990299.836550923	160.037646222178	126.645833333333	45.7708333333333
122.354166666667	54.2291666666667	0.0612578579616743	0.0202345185146001	989376.169178092	160.218187489514	126.645833333333	45.7708333333333
122.395833333333	54.2291666666667	0.0608478593184434	0.0190594462966704	988460.565650176	160.399034110758	126.645833333333	45.7708333333333
122.4375	54.2291666666667	0.0606242687167902	0.0184188794964376	987553.048682712	160.580184247161	126.645833333333	45.7708333333333
122.479166666667	54.2291666666667	0.0612708117222271	0.0210378442877629	986653.640873545	160.761636033163	126.645833333333	45.7708333333333
122.520833333333	54.2291666666667	0.0608888885064279	0.0213591567798529	985762.364700432	160.943387576404	126.645833333333	45.7708333333333
122.5625	54.2291666666667	0.0616137630645009	0.0229154112682715	984879.242518651	161.125436957727	126.645833333333	45.7708333333333
122.604166666667	54.2291666666667	0.0616936209147826	0.0226592652129351	984004.296558589	161.307782231203	126.645833333333	45.7708333333333
122.645833333333	54.2291666666667	0.0609650277925663	0.0210759139755545	983137.548923331	161.490421424144	126.645833333333	45.7708333333333
122.6875	54.2291666666667	0.0609776417120666	0.0191527904412491	982279.021586263	161.673352537134	126.645833333333	45.7708333333333
122.729166666667	54.2291666666667	0.0610943056651981	0.0201462901359327	981428.736388652	161.856573544057	126.645833333333	45.7708333333333
122.770833333333	54.2291666666667	0.0605922011486154	0.0183375406204008	980586.715037232	162.040082392134	126.645833333333	45.7708333333333
122.8125	54.2291666666667	0.0608129985317414	0.0178681353488582	979752.979101802	162.223877001966	126.645833333333	45.7708333333333
122.854166666667	54.2291666666667	0.0609400098433014	0.019628555782226	978927.550012807	162.407955267579	126.645833333333	45.7708333333333
122.895833333333	54.2291666666667	0.0615814498031535	0.0219641962138435	978110.449058925	162.592315056477	126.645833333333	45.7708333333333
122.9375	54.2291666666667	0.061543363638763	0.0225597534413225	977301.697384665	162.776954209698	126.645833333333	45.7708333333333
122.979166666667	54.2291666666667	0.0610291513601333	0.022146669446489	976501.315987949	162.961870541879	126.645833333333	45.7708333333333
123.020833333333	54.2291666666667	0.0615773668540085	0.0225340802084856	975709.325717708	163.147061841323	126.645833333333	45.7708333333333
123.0625	54.2291666666667	0.0618617892183601	0.0237301910486793	974925.747271482	163.332525870073	126.645833333333	45.7708333333333
123.104166666667	54.2291666666667	0.0615367671925514	0.0237501328208523	974150.60119302	163.51826036399	126.645833333333	45.7708333333333
123.145833333333	54.2291666666667	0.0624330078065876	0.0245210829131746	973383.907869874	163.704263032842	126.645833333333	45.7708333333333
123.1875	54.2291666666667	0.0623828486277479	0.0245685028529461	972625.687531021	163.890531560387	126.645833333333	45.7708333333333
123.229166666667	54.2291666666667	0.0623102167558909	0.0244867926070212	971875.960244464	164.077063604478	126.645833333333	45.7708333333333
123.270833333333	54.2291666666667	0.0622996636098299	0.024498721619902	971134.745914854	164.263856797155	126.645833333333	45.7708333333333
123.3125	54.2291666666667	0.0623405649192929	0.0240243867666263	970402.064281126	164.450908744762	126.645833333333	45.7708333333333
123.354166666667	54.2291666666667	0.062321048733072	0.0238840299105086	969677.934914112	164.63821702805	126.645833333333	45.7708333333333
123.395833333333	54.2291666666667	0.0612031443563323	0.0216494341711563	968962.377214193	164.825779202304	126.645833333333	45.7708333333333
123.4375	54.2291666666667	0.0619289820840934	0.0225658475352988	968255.410408944	165.013592797464	126.645833333333	45.7708333333333
123.479166666667	54.2291666666667	0.0611770717671089	0.0219201610837595	967557.053550786	165.201655318251	126.645833333333	45.7708333333333
123.520833333333	54.2291666666667	0.0619485221387848	0.0232570665713862	966867.325514655	165.389964244311	126.645833333333	45.7708333333333
123.5625	54.2291666666667	0.0622539652942732	0.0242033932871248	966186.244995677	165.578517030349	126.645833333333	45.7708333333333
123.604166666667	54.2291666666667	0.0617500413056482	0.0247229307336388	965513.83050685	165.767311106279	126.645833333333	45.7708333333333
123.645833333333	54.2291666666667	0.0619710221454674	0.0248045715809719	964850.10037674	165.956343877381	126.645833333333	45.7708333333333
123.6875	54.2291666666667	0.0622637255379921	0.0254203700061744	964195.072747194	166.145612724452	126.645833333333	45.7708333333333
123.729166666667	54.2291666666667	0.0626303642455827	0.0257537242513245	963548.765571059	166.335115003976	126.645833333333	45.7708333333333
123.770833333333	54.2291666666667	0.0622438539548422	0.0254639489469866	962911.196609905	166.524848048292	126.645833333333	45.7708333333333
123.8125	54.2291666666667	0.0619449577595856	0.0246490225373152	962282.383431786	166.714809165774	126.645833333333	45.7708333333333
123.854166666667	54.2291666666667	0.0617322919934577	0.0244425169542354	961662.343408996	166.904995641005	126.645833333333	45.7708333333333
123.895833333333	54.2291666666667	0.0620109478565597	0.0241967542782519	961051.093715836	167.095404734975	126.645833333333	45.7708333333333
123.9375	54.2291666666667	0.0614015414045811	0.0230166772952109	960448.651326415	167.286033685264	126.645833333333	45.7708333333333
123.979166666667	54.2291666666667	0.0608889506232352	0.0229463457767084	959855.033012455	167.476879706248	126.645833333333	45.7708333333333
124.020833333333	54.2291666666667	0.061547321187641	0.0241775105015857	959270.255341106	167.667939989303	126.645833333333	45.7708333333333
124.0625	54.2291666666667	0.0621276897831387	0.02541738859321	958694.334672799	167.859211703013	126.645833333333	45.7708333333333
124.104166666667	54.2291666666667	0.0616341263516499	0.0246172354970437	958127.287159096	168.050691993387	126.645833333333	45.7708333333333
124.145833333333	54.2291666666667	0.0609495606292002	0.0231268690991063	957569.128740566	168.242377984085	126.645833333333	45.7708333333333
124.1875	54.2291666666667	0.0607095873451976	0.0230501057829411	957019.875144684	168.434266776639	126.645833333333	45.7708333333333
124.229166666667	54.2291666666667	0.0609934253299365	0.0241028137197355	956479.541883749	168.62635545069	126.645833333333	45.7708333333333
124.270833333333	54.2291666666667	0.0611899414074249	0.0233277271982497	955948.144252813	168.818641064229	126.645833333333	45.7708333333333
124.3125	54.2291666666667	0.061260146008855	0.0220945862240201	955425.697327643	169.011120653834	126.645833333333	45.7708333333333
124.354166666667	54.2291666666667	0.0610805844880912	0.0207819969945128	954912.215962693	169.20379123493	126.645833333333	45.7708333333333
124.395833333333	54.2291666666667	0.0611792280693464	0.0214442376605836	954407.714789112	169.396649802035	126.645833333333	45.7708333333333
124.4375	54.2291666666667	0.0608794269171879	0.0228582826342911	953912.208212761	169.589693329027	126.645833333333	45.7708333333333
124.479166666667	54.2291666666667	0.0609272807079139	0.0221857648047776	953425.710412261	169.782918769409	126.645833333333	45.7708333333333
124.520833333333	54.2291666666667	0.060890544761358	0.0228904216968032	952948.235337064	169.976323056577	126.645833333333	45.7708333333333
124.5625	54.2291666666667	0.0608977994398951	0.0219597133017453	952479.79670554	170.169903104105	126.645833333333	45.7708333333333
124.604166666667	54.2291666666667	0.0612757198813557	0.0223371947891975	952020.408003114	170.363655806017	126.645833333333	45.7708333333333
124.645833333333	54.2291666666667	0.0621745783247235	0.0246379449591498	951570.082480388	170.557578037083	126.645833333333	45.7708333333333
124.6875	54.2291666666667	0.0618302175196548	0.0244274677970283	951128.833151331	170.751666653109	126.645833333333	45.7708333333333
124.729166666667	54.2291666666667	0.060843738671514	0.0234553160023516	950696.672791467	170.945918491232	126.645833333333	45.7708333333333
124.770833333333	54.2291666666667	0.0614079286385249	0.0241004315468569	950273.613936106	171.140330370228	126.645833333333	45.7708333333333
124.8125	54.2291666666667	0.0623959340996148	0.0256008711696885	949859.668878591	171.334899090816	126.645833333333	45.7708333333333
124.854166666667	54.2291666666667	0.0619516358667772	0.0250063869107975	1377805.14306076	-176.66310247595	123.895833333333	41.8541666666667
120.1875	54.1875	0.0598376094521141	0.0163869471954586	1133724.95056744	145.818169441966	128.3125	45.4375
120.229166666667	54.1875	0.0597948125659234	0.0164742752856622	1132199.65689868	145.964653475918	128.3125	45.4375
120.270833333333	54.1875	0.0599649973230777	0.0142983437109087	1130680.13293709	146.111487642707	128.3125	45.4375
120.3125	54.1875	0.0596710217052378	0.0143678227814265	1129166.40245039	146.25867202264	128.3125	45.4375
120.354166666667	54.1875	0.0599070726195535	0.0159442536985261	1127658.4892424	146.406206681924	128.3125	45.4375
120.979166666667	54.1875	0.0604097168767352	0.0178631511753669	1105754.14975904	148.661260147801	128.3125	45.4375
121.020833333333	54.1875	0.0602577091934849	0.0181771409981517	1018616.9006135	154.490182404653	126.645833333333	45.7708333333333
121.0625	54.1875	0.0599730775294846	0.0184923978950105	1017449.13757706	154.661057007299	126.645833333333	45.7708333333333
121.104166666667	54.1875	0.0607535722378192	0.0207597755790168	1016288.71370646	154.832285392155	126.645833333333	45.7708333333333
121.145833333333	54.1875	0.0608697690540316	0.0228567116515502	1015135.65453366	155.003866531531	126.645833333333	45.7708333333333
121.1875	54.1875	0.0609325431933554	0.0213605569964682	1013989.98554392	155.175799372417	126.645833333333	45.7708333333333
121.229166666667	54.1875	0.0603080977041839	0.0195285661505745	1012851.73217369	155.348082836364	126.645833333333	45.7708333333333
121.270833333333	54.1875	0.0603636756822811	0.0181573177030396	1011720.91980847	155.520715819364	126.645833333333	45.7708333333333
121.3125	54.1875	0.0601333668593508	0.017665106632673	1010597.57378063	155.693697191732	126.645833333333	45.7708333333333
121.354166666667	54.1875	0.0606338233767655	0.0197111668357895	1009481.71936728	155.867025797992	126.645833333333	45.7708333333333
121.395833333333	54.1875	0.0605127152885709	0.0202753331363498	1008373.38178807	156.040700456771	126.645833333333	45.7708333333333
121.4375	54.1875	0.0602526460296567	0.0180208584561702	1007272.58620298	156.214719960687	126.645833333333	45.7708333333333
121.479166666667	54.1875	0.0603491568445442	0.017858894804561	1006179.35771016	156.389083076252	126.645833333333	45.7708333333333
121.520833333333	54.1875	0.0602642967840322	0.0183779401283305	1005093.72134363	156.563788543766	126.645833333333	45.7708333333333
121.5625	54.1875	0.0602066099296145	0.0181441820397221	1004015.70207109	156.738835077226	126.645833333333	45.7708333333333
121.604166666667	54.1875	0.0601805892231712	0.0184516396618903	1002945.32479167	156.914221364227	126.645833333333	45.7708333333333
121.645833333333	54.1875	0.0604616607752382	0.0182401696376445	1001882.61433363	157.08994606588	126.645833333333	45.7708333333333
121.6875	54.1875	0.0601688707708398	0.017012016171882	1000827.59545213	157.266007816722	126.645833333333	45.7708333333333
121.729166666667	54.1875	0.0605505547459831	0.015600291819712	999780.292826892	157.442405224634	126.645833333333	45.7708333333333
121.770833333333	54.1875	0.060613053855449	0.01462029261913	998740.731059937	157.619136870768	126.645833333333	45.7708333333333
121.8125	54.1875	0.0607080547495783	0.0176214251278407	997708.93467325	157.796201309466	126.645833333333	45.7708333333333
121.854166666667	54.1875	0.0612317617326679	0.0205298523773598	996684.928106461	157.973597068196	126.645833333333	45.7708333333333
121.895833333333	54.1875	0.0613723421748022	0.0219551656966452	995668.735714505	158.151322647487	126.645833333333	45.7708333333333
121.9375	54.1875	0.0613895169453142	0.0209271413862362	994660.381765286	158.32937652086	126.645833333333	45.7708333333333
121.979166666667	54.1875	0.0604306480864446	0.0174585199671632	993659.890437311	158.507757134779	126.645833333333	45.7708333333333
122.020833333333	54.1875	0.0605263465408504	0.0144648761987878	992667.285817327	158.686462908592	126.645833333333	45.7708333333333
122.0625	54.1875	0.0608603223794601	0.0146333048936384	991682.591897949	158.865492234488	126.645833333333	45.7708333333333
122.104166666667	54.1875	0.0602630243207092	0.0169120329500517	990705.832575268	159.044843477446	126.645833333333	45.7708333333333
122.145833333333	54.1875	0.0610397758756192	0.0189135206699251	989737.031646464	159.224514975199	126.645833333333	45.7708333333333
122.1875	54.1875	0.0610084363629447	0.0207006079396973	988776.212807408	159.404505038199	126.645833333333	45.7708333333333
122.229166666667	54.1875	0.060943414098885	0.0204694591875417	987823.399650247	159.584811949585	126.645833333333	45.7708333333333
122.270833333333	54.1875	0.06103863336628	0.0205964080293494	986878.615660985	159.765433965157	126.645833333333	45.7708333333333
122.3125	54.1875	0.0607498736093817	0.0215638186612747	985941.884217073	159.946369313356	126.645833333333	45.7708333333333
122.354166666667	54.1875	0.0613534777501357	0.0223444754908257	985013.22858497	160.127616195244	126.645833333333	45.7708333333333
122.395833333333	54.1875	0.0614486127458251	0.020496506168902	984092.671917713	160.309172784497	126.645833333333	45.7708333333333
122.4375	54.1875	0.0603657057260122	0.0179818304761318	983180.23725247	160.491037227395	126.645833333333	45.7708333333333
122.479166666667	54.1875	0.0606917333464015	0.0186110889630126	982275.947508109	160.673207642822	126.645833333333	45.7708333333333
122.520833333333	54.1875	0.0609330913811194	0.0198439904049245	981379.82548273	160.855682122266	126.645833333333	45.7708333333333
122.5625	54.1875	0.0611738355774809	0.0209500764620154	980491.893851227	161.038458729833	126.645833333333	45.7708333333333
122.604166666667	54.1875	0.0615482058418715	0.0213708189207997	979612.175162829	161.221535502254	126.645833333333	45.7708333333333
122.645833333333	54.1875	0.0615387772263739	0.0216896013647341	978740.691838631	161.404910448909	126.645833333333	45.7708333333333
122.6875	54.1875	0.0619255635453689	0.0222403347685422	977877.466169142	161.588581551846	126.645833333333	45.7708333333333
122.729166666667	54.1875	0.0607147007072712	0.0204288405639771	977022.520311819	161.772546765814	126.645833333333	45.7708333333333
122.770833333333	54.1875	0.0604906727449724	0.0174595886896883	976175.876288597	161.956804018297	126.645833333333	45.7708333333333
122.8125	54.1875	0.0604484740838373	0.0157406508015925	975337.555983431	162.141351209551	126.645833333333	45.7708333333333
122.854166666667	54.1875	0.0604165931263635	0.0182464752382697	974507.581139826	162.326186212652	126.645833333333	45.7708333333333
122.895833333333	54.1875	0.061126687719452	0.0198820501035363	973685.973358366	162.511306873547	126.645833333333	45.7708333333333
122.9375	54.1875	0.0616815711784066	0.0222436844719964	972872.754094261	162.696711011108	126.645833333333	45.7708333333333
122.979166666667	54.1875	0.0609539075683058	0.0213708614020281	972067.944654873	162.882396417194	126.645833333333	45.7708333333333
123.020833333333	54.1875	0.0614762213258693	0.0219976351160985	971271.56619726	163.068360856723	126.645833333333	45.7708333333333
123.0625	54.1875	0.0615491704898775	0.0221827085449854	970483.639725716	163.254602067738	126.645833333333	45.7708333333333
123.104166666667	54.1875	0.0620250834216712	0.0233650785238475	969704.186089316	163.441117761491	126.645833333333	45.7708333333333
123.145833333333	54.1875	0.0612863511385902	0.0221788473918957	968933.225979458	163.627905622526	126.645833333333	45.7708333333333
123.1875	54.1875	0.0619839508522887	0.0227788620792294	968170.779927426	163.814963308767	126.645833333333	45.7708333333333
123.229166666667	54.1875	0.0619704415596844	0.0225447956008772	967416.868301945	164.002288451617	126.645833333333	45.7708333333333
123.270833333333	54.1875	0.0628722656874584	0.024703351930712	966671.51130673	164.18987865606	126.645833333333	45.7708333333333
123.3125	54.1875	0.0631837069772406	0.0252894498078393	965934.728978077	164.377731500766	126.645833333333	45.7708333333333
123.354166666667	54.1875	0.0632170507339953	0.0253147642457185	965206.541182421	164.565844538203	126.645833333333	45.7708333333333
123.395833333333	54.1875	0.0629575725460594	0.0250507452029385	964486.967613927	164.754215294763	126.645833333333	45.7708333333333
123.4375	54.1875	0.0623203678157528	0.0240433247276295	963776.02779208	164.942841270881	126.645833333333	45.7708333333333
123.479166666667	54.1875	0.0619590898839112	0.0232817635646114	963073.741059288	165.131719941166	126.645833333333	45.7708333333333
123.520833333333	54.1875	0.0620757165251248	0.0241930132693554	962380.126578478	165.320848754544	126.645833333333	45.7708333333333
123.5625	54.1875	0.0623946939149062	0.0251332151051691	961695.203330733	165.510225134394	126.645833333333	45.7708333333333
123.604166666667	54.1875	0.0622465103213484	0.0253279584495877	961018.990112908	165.6998464787	126.645833333333	45.7708333333333
123.645833333333	54.1875	0.0623652552370488	0.0255182635361723	960351.505535272	165.889710160207	126.645833333333	45.7708333333333
123.6875	54.1875	0.0629635651470627	0.0260530124715484	959692.768019167	166.079813526578	126.645833333333	45.7708333333333
123.729166666667	54.1875	0.0629603848837144	0.025948943862726	959042.795794662	166.270153900565	126.645833333333	45.7708333333333
123.770833333333	54.1875	0.0622292406236492	0.0253305903618766	958401.60689824	166.46072858018	126.645833333333	45.7708333333333
123.8125	54.1875	0.0617586608711425	0.0244953837551542	957769.219170479	166.65153483887	126.645833333333	45.7708333333333
123.854166666667	54.1875	0.061800194202181	0.0251883215383098	957145.65025377	166.84256992571	126.645833333333	45.7708333333333
123.895833333333	54.1875	0.0618331486737107	0.0247689341646916	956530.91759002	167.033831065584	126.645833333333	45.7708333333333
123.9375	54.1875	0.0610440418792599	0.0229993569960897	955925.038418405	167.22531545939	126.645833333333	45.7708333333333
123.979166666667	54.1875	0.0609229793811323	0.0235942572877537	955328.029773109	167.417020284234	126.645833333333	45.7708333333333
124.020833333333	54.1875	0.0620803233795659	0.0254228243139605	954739.908481099	167.608942693649	126.645833333333	45.7708333333333
124.0625	54.1875	0.0620863285177603	0.0256329684732122	954160.691159908	167.801079817797	126.645833333333	45.7708333333333
124.104166666667	54.1875	0.0616934783473436	0.0249236763295978	953590.394215441	167.9934287637	126.645833333333	45.7708333333333
124.145833333333	54.1875	0.0614518183829823	0.0246428317945504	953029.033839796	168.18598661546	126.645833333333	45.7708333333333
124.1875	54.1875	0.0609171824447948	0.0234379813132489	952476.62600911	168.378750434492	126.645833333333	45.7708333333333
124.229166666667	54.1875	0.060956168268759	0.0239016693340855	951933.186481414	168.571717259763	126.645833333333	45.7708333333333
124.270833333333	54.1875	0.0612905430942743	0.0239168560779781	951398.730794523	168.764884108033	126.645833333333	45.7708333333333
124.3125	54.1875	0.0613448015838864	0.023847078588046	950873.274263937	168.95824797411	126.645833333333	45.7708333333333
124.354166666667	54.1875	0.0607905906697874	0.0230394559891262	950356.831980764	169.151805831095	126.645833333333	45.7708333333333
124.395833333333	54.1875	0.0613190085575234	0.0223776657271758	949849.418809676	169.345554630656	126.645833333333	45.7708333333333
124.4375	54.1875	0.0608154158494895	0.0213353037407026	949351.049386873	169.53949130328	126.645833333333	45.7708333333333
124.479166666667	54.1875	0.0610353171141944	0.0226067456029851	948861.738118083	169.733612758557	126.645833333333	45.7708333333333
124.520833333333	54.1875	0.0613087319971583	0.0238618171763399	948381.499176578	169.927915885451	126.645833333333	45.7708333333333
124.5625	54.1875	0.0613826414322315	0.0235699837429883	947910.346501222	170.122397552584	126.645833333333	45.7708333333333
124.604166666667	54.1875	0.0618443520002782	0.0242134439735707	947448.293794542	170.317054608527	126.645833333333	45.7708333333333
124.645833333333	54.1875	0.0623417467863568	0.0250037167771289	946995.354520818	170.51188388209	126.645833333333	45.7708333333333
124.6875	54.1875	0.0627839677487064	0.0263925965166841	946551.541904212	170.706882182626	126.645833333333	45.7708333333333
124.729166666667	54.1875	0.0618825877681245	0.0257894935034326	946116.868926921	170.902046300331	126.645833333333	45.7708333333333
124.770833333333	54.1875	0.0619785156249132	0.0257128094760359	1372871.24091421	-176.942742121373	123.895833333333	41.8541666666667
124.8125	54.1875	0.0629649030727122	0.0265476396586303	945274.992598307	171.292859054128	126.645833333333	45.7708333333333
124.854166666667	54.1875	0.0632716934866272	0.0270937746417979	1373175.16248509	-176.652013752724	123.895833333333	41.8541666666667
124.895833333333	54.1875	0.0630230592140995	0.0266116714086288	1373337.45613917	-176.50669371999	123.895833333333	41.8541666666667
124.9375	54.1875	0.0632989150424876	0.026330555977686	1373506.63508772	-176.361404833672	123.895833333333	41.8541666666667
120.145833333333	54.1458333333333	0.0598643263720787	0.0149515376829238	1131428.94738223	145.540987328223	128.3125	45.4375
120.1875	54.1458333333333	0.0602784665062032	0.0140452667986401	1129891.23134832	145.687429761468	128.3125	45.4375
120.229166666667	54.1458333333333	0.0603528123363176	0.0134416621160299	1128359.27031583	145.834225818203	128.3125	45.4375
120.270833333333	54.1458333333333	0.0604974716106648	0.0131947583719555	1126833.08823537	145.981375608459	128.3125	45.4375
120.3125	54.1458333333333	0.0606219442438713	0.0131794087733685	1125312.7090962	146.128879228191	128.3125	45.4375
120.354166666667	54.1458333333333	0.0601267490098725	0.0142854455757052	1123798.1569253	146.27673675913	128.3125	45.4375
120.395833333333	54.1458333333333	0.0601006213650986	0.0164405535764936	1122289.45578635	146.424948268609	128.3125	45.4375
120.4375	54.1458333333333	0.0600854549581514	0.0166335849189633	1120786.62977874	146.573513809411	128.3125	45.4375
120.479166666667	54.1458333333333	0.0602172432066173	0.0159213184559122	1119289.70303652	146.7224334196	128.3125	45.4375
120.520833333333	54.1458333333333	0.0603348510228145	0.0183237933562488	1117798.69972739	146.871707122361	128.3125	45.4375
120.5625	54.1458333333333	0.0598613191743222	0.0194730875855109	1027822.71173581	152.516374302681	126.645833333333	45.7708333333333
120.9375	54.1458333333333	0.0604732230707023	0.0203374495863647	1016802.58395346	154.036520289366	126.645833333333	45.7708333333333
120.979166666667	54.1458333333333	0.0607287809821165	0.0209104948691709	1015614.20992213	154.207243744146	126.645833333333	45.7708333333333
121.020833333333	54.1458333333333	0.0607246442631194	0.0205668982473384	1014433.14832414	154.378327570366	126.645833333333	45.7708333333333
121.0625	54.1458333333333	0.0607439666987576	0.0205096249462847	1013259.42509926	154.549770793227	126.645833333333	45.7708333333333
121.104166666667	54.1458333333333	0.0607658529895769	0.0209414384379082	1012093.06614564	154.721572412409	126.645833333333	45.7708333333333
121.145833333333	54.1458333333333	0.0608276841078885	0.0228683907859581	1010934.0973176	154.893731401943	126.645833333333	45.7708333333333
121.1875	54.1458333333333	0.0609558768254286	0.0207728103118495	1009782.54442356	155.066246710078	126.645833333333	45.7708333333333
121.229166666667	54.1458333333333	0.0607058260171409	0.0206724025329967	1008638.43322388	155.239117259153	126.645833333333	45.7708333333333
121.270833333333	54.1458333333333	0.060402415503186	0.0199132369994581	1007501.78942863	155.41234194547	126.645833333333	45.7708333333333
121.3125	54.1458333333333	0.0604473010147529	0.0197978468995384	1006372.63869546	155.585919639177	126.645833333333	45.7708333333333
121.354166666667	54.1458333333333	0.0603967127324216	0.0196903237635106	1005251.00662737	155.759849184144	126.645833333333	45.7708333333333
121.395833333333	54.1458333333333	0.061022868658594	0.0223847092364237	1004136.91877046	155.934129397851	126.645833333333	45.7708333333333
121.4375	54.1458333333333	0.0604993570273131	0.0195994375610953	1003030.40061176	156.108759071278	126.645833333333	45.7708333333333
121.479166666667	54.1458333333333	0.060976270478566	0.0205194719253387	1001931.47757692	156.28373696879	126.645833333333	45.7708333333333
121.520833333333	54.1458333333333	0.0608119132476189	0.0203146464075291	1000840.17502798	156.459061828037	126.645833333333	45.7708333333333
121.5625	54.1458333333333	0.0609047113615835	0.0200448446937147	999756.518261061	156.634732359852	126.645833333333	45.7708333333333
121.604166666667	54.1458333333333	0.0603249901256412	0.0179708490522237	998680.532504107	156.810747248153	126.645833333333	45.7708333333333
121.645833333333	54.1458333333333	0.0600202507722788	0.0162444450242048	997612.242914547	156.987105149846	126.645833333333	45.7708333333333
121.6875	54.1458333333333	0.0605279570067401	0.0154575577457602	996551.674576988	157.16380469474	126.645833333333	45.7708333333333
121.729166666667	54.1458333333333	0.0608715160769992	0.0149761896953273	995498.852500887	157.340844485454	126.645833333333	45.7708333333333
121.770833333333	54.1458333333333	0.0606129293754979	0.0151946550284604	994453.801618191	157.518223097343	126.645833333333	45.7708333333333
121.8125	54.1458333333333	0.0603378480891496	0.0170155860998769	993416.546780992	157.695939078411	126.645833333333	45.7708333333333
121.854166666667	54.1458333333333	0.0606553600140652	0.0182155494207391	992387.112759155	157.873990949241	126.645833333333	45.7708333333333
121.895833333333	54.1458333333333	0.0606462786892831	0.0181852687996156	991365.52423793	158.052377202925	126.645833333333	45.7708333333333
121.9375	54.1458333333333	0.0610613663526465	0.0205641754898045	990351.805815566	158.231096304997	126.645833333333	45.7708333333333
121.979166666667	54.1458333333333	0.061268203452396	0.0197193818891717	989345.982000912	158.410146693371	126.645833333333	45.7708333333333
122.020833333333	54.1458333333333	0.0603335180893736	0.0169360691634839	988348.077210989	158.589526778286	126.645833333333	45.7708333333333
122.0625	54.1458333333333	0.0608522859255803	0.0186538396325435	987358.115768588	158.769234942248	126.645833333333	45.7708333333333
122.104166666667	54.1458333333333	0.0607467434316632	0.0185764268420938	986376.121899819	158.949269539988	126.645833333333	45.7708333333333
122.145833333333	54.1458333333333	0.0613615596709417	0.0208022136022856	985402.11973168	159.129628898414	126.645833333333	45.7708333333333
122.1875	54.1458333333333	0.0613317066929621	0.0223622253484424	984436.133289606	159.310311316574	126.645833333333	45.7708333333333
122.229166666667	54.1458333333333	0.0615841691552217	0.0227952654370252	983478.186495007	159.49131506562	126.645833333333	45.7708333333333
122.270833333333	54.1458333333333	0.0608950270315882	0.0215095322424069	982528.303162804	159.67263838878	126.645833333333	45.7708333333333
122.3125	54.1458333333333	0.0609454806997273	0.0213921299044963	981586.506998962	159.854279501332	126.645833333333	45.7708333333333
122.354166666667	54.1458333333333	0.0615373128554712	0.0224723352930333	980652.821597999	160.036236590584	126.645833333333	45.7708333333333
122.395833333333	54.1458333333333	0.061073189780382	0.0206188243625008	979727.270440508	160.218507815861	126.645833333333	45.7708333333333
122.4375	54.1458333333333	0.0605718547281569	0.0174303753076595	978809.876890666	160.401091308494	126.645833333333	45.7708333333333
122.479166666667	54.1458333333333	0.0606076982184968	0.0174772454526957	977900.664193731	160.583985171815	126.645833333333	45.7708333333333
122.520833333333	54.1458333333333	0.060834000131333	0.0176680171725502	976999.655473544	160.767187481156	126.645833333333	45.7708333333333
122.5625	54.1458333333333	0.0610049000045819	0.0198062209958892	976106.873730024	160.950696283859	126.645833333333	45.7708333333333
122.604166666667	54.1458333333333	0.0610712190058485	0.0197787156546874	975222.341836656	161.134509599282	126.645833333333	45.7708333333333
122.645833333333	54.1458333333333	0.0614420766053501	0.0214040175571189	974346.082537974	161.318625418819	126.645833333333	45.7708333333333
122.6875	54.1458333333333	0.0619015964888497	0.0219281648185843	973478.118447058	161.50304170592	126.645833333333	45.7708333333333
122.729166666667	54.1458333333333	0.0621849503507583	0.0227697423812709	972618.472042999	161.687756396117	126.645833333333	45.7708333333333
122.770833333333	54.1458333333333	0.0619122624117515	0.0224144156742947	971767.165668389	161.872767397059	126.645833333333	45.7708333333333
122.8125	54.1458333333333	0.0616790275892444	0.0214917707830147	970924.221526803	162.058072588549	126.645833333333	45.7708333333333
122.854166666667	54.1458333333333	0.0619850409920248	0.0219513484151969	970089.66168027	162.243669822586	126.645833333333	45.7708333333333
122.895833333333	54.1458333333333	0.0619990070692345	0.0225367317883795	969263.508046754	162.429556923417	126.645833333333	45.7708333333333
122.9375	54.1458333333333	0.0614709847748698	0.0216329037687838	968445.782397641	162.615731687591	126.645833333333	45.7708333333333
122.979166666667	54.1458333333333	0.0612584308694862	0.021529164439844	967636.506355206	162.802191884018	126.645833333333	45.7708333333333
123.020833333333	54.1458333333333	0.0612577805934738	0.0215775380355564	966835.701390103	162.988935254041	126.645833333333	45.7708333333333
123.0625	54.1458333333333	0.0619011446618119	0.0224974756327784	966043.388818854	163.175959511498	126.645833333333	45.7708333333333
123.104166666667	54.1458333333333	0.0623096663736621	0.0239393301427248	965259.589801329	163.363262342812	126.645833333333	45.7708333333333
123.145833333333	54.1458333333333	0.061870103686767	0.0229361016747599	964484.325338236	163.550841407067	126.645833333333	45.7708333333333
123.1875	54.1458333333333	0.0621289142973069	0.0232012280861942	963717.616268628	163.7386943361	126.645833333333	45.7708333333333
123.229166666667	54.1458333333333	0.0620462222181673	0.0233528683552307	962959.483267391	163.926818734597	126.645833333333	45.7708333333333
123.270833333333	54.1458333333333	0.0619131913830705	0.0237559461844652	962209.946842752	164.115212180198	126.645833333333	45.7708333333333
123.3125	54.1458333333333	0.063401331391183	0.0255688719711006	961469.027333796	164.303872223598	126.645833333333	45.7708333333333
123.354166666667	54.1458333333333	0.0637546482317547	0.0263908534116153	960736.744907979	164.492796388666	126.645833333333	45.7708333333333
123.395833333333	54.1458333333333	0.0634072418680021	0.0258307034798534	960013.119558659	164.681982172565	126.645833333333	45.7708333333333
123.4375	54.1458333333333	0.0630017061848773	0.0255522486449379	959298.171102619	164.871427045874	126.645833333333	45.7708333333333
123.479166666667	54.1458333333333	0.0626503506385962	0.0251865911488041	958591.919177621	165.061128452724	126.645833333333	45.7708333333333
123.520833333333	54.1458333333333	0.0629633555578078	0.0256151444485993	957894.383239949	165.251083810936	126.645833333333	45.7708333333333
123.5625	54.1458333333333	0.0634134799801207	0.0261553897835142	957205.582561974	165.441290512161	126.645833333333	45.7708333333333
123.604166666667	54.1458333333333	0.0628875035032282	0.0257075458487543	956525.536229726	165.631745922036	126.645833333333	45.7708333333333
123.645833333333	54.1458333333333	0.0634050876063363	0.0263818615999927	955854.263140467	165.822447380338	126.645833333333	45.7708333333333
123.6875	54.1458333333333	0.0634542265467536	0.0263591196494163	955191.782000304	166.013392201145	126.645833333333	45.7708333333333
123.729166666667	54.1458333333333	0.0629647023758242	0.0260304701745926	954538.111321776	166.204577673008	126.645833333333	45.7708333333333
123.770833333333	54.1458333333333	0.0633159220896686	0.0263801558232928	953893.269421488	166.396001059126	126.645833333333	45.7708333333333
123.8125	54.1458333333333	0.0629487435906172	0.0260882340723047	953257.274417735	166.587659597524	126.645833333333	45.7708333333333
123.854166666667	54.1458333333333	0.062701972864704	0.0261208555815534	952630.14422816	166.779550501243	126.645833333333	45.7708333333333
123.895833333333	54.1458333333333	0.0626234486973763	0.0258587076574468	952011.896567405	166.971670958534	126.645833333333	45.7708333333333
123.9375	54.1458333333333	0.0621019614565343	0.0253487062462068	951402.548944801	167.164018133056	126.645833333333	45.7708333333333
123.979166666667	54.1458333333333	0.0620393492045799	0.0255613670876608	950802.118662056	167.356589164082	126.645833333333	45.7708333333333
124.020833333333	54.1458333333333	0.0615824610414651	0.0252787130076797	950210.62281097	167.549381166712	126.645833333333	45.7708333333333
124.0625	54.1458333333333	0.0620979082203987	0.0252679881612063	949628.078271167	167.742391232091	126.645833333333	45.7708333333333
124.104166666667	54.1458333333333	0.0620791163005567	0.0252503586378986	949054.501707838	167.935616427631	126.645833333333	45.7708333333333
124.145833333333	54.1458333333333	0.0617341670273304	0.0248607677753897	948489.909569513	168.129053797246	126.645833333333	45.7708333333333
124.1875	54.1458333333333	0.0615620647017667	0.0246504589689026	947934.318085845	168.322700361583	126.645833333333	45.7708333333333
124.229166666667	54.1458333333333	0.0610296846950251	0.0238938624358606	947387.743265422	168.516553118266	126.645833333333	45.7708333333333
124.270833333333	54.1458333333333	0.0612182817856528	0.0236369048817646	946850.200893587	168.710609042148	126.645833333333	45.7708333333333
124.3125	54.1458333333333	0.0612159627829671	0.0238644187113691	946321.706530299	168.904865085558	126.645833333333	45.7708333333333
124.354166666667	54.1458333333333	0.0612917846585957	0.0238416583548559	945802.275507994	169.099318178568	126.645833333333	45.7708333333333
124.395833333333	54.1458333333333	0.0610912155200772	0.0231411954735554	945291.922929489	169.293965229257	126.645833333333	45.7708333333333
124.4375	54.1458333333333	0.0607303016314383	0.0226927115662551	944790.663665897	169.488803123982	126.645833333333	45.7708333333333
124.479166666667	54.1458333333333	0.0610610947496147	0.0229969759688663	944298.512354573	169.683828727653	126.645833333333	45.7708333333333
124.520833333333	54.1458333333333	0.0613729082002875	0.0242317805903548	943815.483397073	169.879038884025	126.645833333333	45.7708333333333
124.5625	54.1458333333333	0.0624002900403687	0.0258182794514542	943341.590957162	170.074430415978	126.645833333333	45.7708333333333
124.604166666667	54.1458333333333	0.0623837734192909	0.026034746602626	942876.848958818	170.270000125818	126.645833333333	45.7708333333333
124.645833333333	54.1458333333333	0.0629667158031795	0.0264733413882942	942421.271084293	170.465744795574	126.645833333333	45.7708333333333
124.6875	54.1458333333333	0.0629200382414277	0.0266660889865486	941974.870772175	170.661661187308	126.645833333333	45.7708333333333
124.729166666667	54.1458333333333	0.0629693652687948	0.0269441642905083	941537.661215496	170.857746043419	126.645833333333	45.7708333333333
124.770833333333	54.1458333333333	0.0630238359891393	0.0267886256540496	941109.655359857	171.053996086972	126.645833333333	45.7708333333333
124.8125	54.1458333333333	0.0629242405184434	0.0267614647531129	1368389.18642502	-176.786682285428	123.895833333333	41.8541666666667
124.854166666667	54.1458333333333	0.0632518114307596	0.0271438780309586	1368545.266735	-176.640849475173	123.895833333333	41.8541666666667
124.895833333333	54.1458333333333	0.0634490849258552	0.0271680312225823	1368708.26457547	-176.495046873355	123.895833333333	41.8541666666667
124.9375	54.1458333333333	0.0632165495852799	0.0271005535546138	939489.91909759	171.840581938085	126.645833333333	45.7708333333333
124.979166666667	54.1458333333333	0.0632614138501283	0.0267284851072738	939108.117144087	172.037608110693	126.645833333333	45.7708333333333
125.020833333333	54.1458333333333	0.0635191477589636	0.0264358210836481	938735.591268305	172.234779421374	126.645833333333	45.7708333333333
125.0625	54.1458333333333	0.0628509871924488	0.0256070923168079	1369429.37927379	-175.91216448731	123.895833333333	41.8541666666667
125.104166666667	54.1458333333333	0.0625084938159735	0.0252256986563482	1369626.92486842	-175.766532362739	123.895833333333	41.8541666666667
125.145833333333	54.1458333333333	0.0619300852217167	0.0246585108532706	1369831.37129785	-175.620938206135	123.895833333333	41.8541666666667
125.1875	54.1458333333333	0.0624472446036255	0.0247617004414155	1370042.71541228	-175.475383303149	123.895833333333	41.8541666666667
120.145833333333	54.1041666666667	0.0601725221430829	0.0143499911983775	1127607.95365346	145.409046500104	128.3125	45.4375
120.1875	54.1041666666667	0.0600349711880898	0.0163473992885732	1126063.52476827	145.55579669999	128.3125	45.4375
120.229166666667	54.1041666666667	0.0605260075312204	0.0141034546391626	1124524.85975763	145.702904144971	128.3125	45.4375
120.270833333333	54.1041666666667	0.0603244970073272	0.0126600975838112	1122991.98279372	145.850368961314	128.3125	45.4375
120.3125	54.1041666666667	0.0604679422476968	0.0163718468830917	1121464.91808908	145.998191261082	128.3125	45.4375
120.354166666667	54.1041666666667	0.0602144984606606	0.0183649046701745	1119943.68989555	146.146371141976	128.3125	45.4375
120.395833333333	54.1041666666667	0.0603886834500508	0.0173775774990261	1118428.3225033	146.294908687164	128.3125	45.4375
120.4375	54.1041666666667	0.0597876719291849	0.017282298046255	1116918.84023985	146.443803965118	128.3125	45.4375
120.479166666667	54.1041666666667	0.0600171500435678	0.0181771250683248	1115415.26746899	146.593057029444	128.3125	45.4375
120.520833333333	54.1041666666667	0.0597068516803343	0.0199442917818622	1024976.87895856	152.230031212138	126.645833333333	45.7708333333333
120.5625	54.1041666666667	0.0601506396689703	0.0208040128948591	1023710.53430059	152.397617918994	126.645833333333	45.7708333333333
120.604166666667	54.1041666666667	0.0602263769003554	0.0206989083519508	1022451.26210427	152.565577997184	126.645833333333	45.7708333333333
120.645833333333	54.1041666666667	0.0602575373818391	0.0197934176497845	1021199.0889273	152.733910726437	126.645833333333	45.7708333333333
120.6875	54.1041666666667	0.0604948314588819	0.0182996714048001	1019954.04130723	152.902615362046	126.645833333333	45.7708333333333
120.729166666667	54.1041666666667	0.0604829587625853	0.0185427633138036	1018716.14575948	153.071691134702	126.645833333333	45.7708333333333
120.9375	54.1041666666667	0.0599463021804701	0.0188298453409384	1012634.87534189	153.922608385528	126.645833333333	45.7708333333333
120.979166666667	54.1041666666667	0.0605323355530953	0.0198837190992788	1011440.44755799	154.09389342713	126.645833333333	45.7708333333333
121.020833333333	54.1041666666667	0.0604927427063702	0.0208853472654152	1010253.35666439	154.26554351842	126.645833333333	45.7708333333333
121.0625	54.1041666666667	0.0607884992289866	0.0227730535880242	1009073.62892598	154.437557687624	126.645833333333	45.7708333333333
121.104166666667	54.1041666666667	0.0607445790401541	0.0229793200420537	1007901.29056687	154.609934936988	126.645833333333	45.7708333333333
121.145833333333	54.1041666666667	0.0606824694070193	0.0229505873332782	1006736.36776825	154.782674242643	126.645833333333	45.7708333333333
121.1875	54.1041666666667	0.0610786174915506	0.0218371967309993	1005578.88666621	154.955774554463	126.645833333333	45.7708333333333
121.229166666667	54.1041666666667	0.0603584994333455	0.0209343176241839	1004428.87334953	155.129234795937	126.645833333333	45.7708333333333
121.270833333333	54.1041666666667	0.060880104614326	0.0231917146392617	1003286.35385749	155.303053864032	126.645833333333	45.7708333333333
121.3125	54.1041666666667	0.060956950918944	0.0221932075148933	1002151.35417763	155.477230629073	126.645833333333	45.7708333333333
121.354166666667	54.1041666666667	0.0608489509739865	0.0227011614513382	1001023.90024348	155.65176393461	126.645833333333	45.7708333333333
121.395833333333	54.1041666666667	0.0614818616851095	0.0241088066896337	999904.017932373	155.826652597305	126.645833333333	45.7708333333333
121.4375	54.1041666666667	0.0608191321581706	0.0226605608997364	998791.733063083	156.00189540681	126.645833333333	45.7708333333333
121.479166666667	54.1041666666667	0.0608026666911997	0.0223561423417186	997687.071393599	156.177491125654	126.645833333333	45.7708333333333
121.520833333333	54.1041666666667	0.0608835038056698	0.0211896917004939	996590.05861878	156.353438489135	126.645833333333	45.7708333333333
121.5625	54.1041666666667	0.0610632056615158	0.0206962429424961	995500.720368056	156.529736205209	126.645833333333	45.7708333333333
121.604166666667	54.1041666666667	0.0609748089199663	0.0209346606703525	994419.082203086	156.70638295439	126.645833333333	45.7708333333333
121.645833333333	54.1041666666667	0.0609774517486195	0.0207760800212896	993345.169615396	156.883377389648	126.645833333333	45.7708333333333
121.6875	54.1041666666667	0.0611451378015605	0.0212531311382896	992279.008024038	157.060718136318	126.645833333333	45.7708333333333
121.729166666667	54.1041666666667	0.061274528331716	0.021069656476876	991220.6227732	157.238403792005	126.645833333333	45.7708333333333
121.770833333333	54.1041666666667	0.0610877529967185	0.02050316232823	990170.039129809	157.416432926496	126.645833333333	45.7708333333333
121.8125	54.1041666666667	0.0608438157119545	0.0191400370085826	989127.282281145	157.594804081681	126.645833333333	45.7708333333333
121.854166666667	54.1041666666667	0.061094467929283	0.0191843991885202	988092.377332417	157.773515771468	126.645833333333	45.7708333333333
121.895833333333	54.1041666666667	0.0611433109829151	0.0191792634537759	987065.349304331	157.952566481713	126.645833333333	45.7708333333333
121.9375	54.1041666666667	0.0610386579604541	0.0201349651174682	986046.22313066	158.131954670148	126.645833333333	45.7708333333333
121.979166666667	54.1041666666667	0.0623083679457514	0.0223133626325885	985035.023655789	158.311678766313	126.645833333333	45.7708333333333
122.020833333333	54.1041666666667	0.0609666533511668	0.0188298504729229	984031.775632257	158.491737171497	126.645833333333	45.7708333333333
122.0625	54.1041666666667	0.0610491281574655	0.0202014876587309	983036.50371828	158.672128258678	126.645833333333	45.7708333333333
122.104166666667	54.1041666666667	0.0613679649137698	0.0216292382257333	982049.232475278	158.852850372474	126.645833333333	45.7708333333333
122.145833333333	54.1041666666667	0.0621169006889518	0.0232772863139378	981069.986365376	159.033901829093	126.645833333333	45.7708333333333
122.1875	54.1041666666667	0.0618570567881162	0.0224108031019191	980098.78974891	159.215280916289	126.645833333333	45.7708333333333
122.229166666667	54.1041666666667	0.0620579974659465	0.0233539878294398	979135.666881918	159.396985893326	126.645833333333	45.7708333333333
122.270833333333	54.1041666666667	0.060874461429687	0.0216682088664318	978180.641913618	159.579014990943	126.645833333333	45.7708333333333
122.3125	54.1041666666667	0.0618168176698664	0.0226484369245591	977233.738883888	159.761366411329	126.645833333333	45.7708333333333
122.354166666667	54.1041666666667	0.0617623684932644	0.0234317159553192	976294.981720739	159.944038328092	126.645833333333	45.7708333333333
122.395833333333	54.1041666666667	0.0610597739358693	0.0201125272709514	975364.39423776	160.127028886251	126.645833333333	45.7708333333333
122.4375	54.1041666666667	0.0611741043992087	0.0194790930938468	974442.000131597	160.310336202216	126.645833333333	45.7708333333333
122.479166666667	54.1041666666667	0.0611856664588131	0.02055562582692	973527.822979384	160.49395836378	126.645833333333	45.7708333333333
122.520833333333	54.1041666666667	0.0606876981980048	0.019261179686497	972621.886236194	160.677893430122	126.645833333333	45.7708333333333
122.5625	54.1041666666667	0.0607166915407038	0.0192355121990534	971724.213232478	160.862139431803	126.645833333333	45.7708333333333
122.604166666667	54.1041666666667	0.0607585334177622	0.0205178042351038	970834.827171505	161.04669437078	126.645833333333	45.7708333333333
122.645833333333	54.1041666666667	0.0609100122228528	0.0203921728887704	969953.751126784	161.231556220417	126.645833333333	45.7708333333333
122.6875	54.1041666666667	0.0610161081654192	0.0203284013756936	969081.008039504	161.416722925504	126.645833333333	45.7708333333333
122.729166666667	54.1041666666667	0.0620678957549543	0.0217725275086926	968216.620715956	161.602192402283	126.645833333333	45.7708333333333
122.770833333333	54.1041666666667	0.0624376708185073	0.0228101404979061	967360.61182495	161.787962538477	126.645833333333	45.7708333333333
122.8125	54.1041666666667	0.0629666838826422	0.0238075353394763	966513.003895249	161.974031193329	126.645833333333	45.7708333333333
122.854166666667	54.1041666666667	0.0632247018938067	0.0241107803173046	965673.819312988	162.16039619764	126.645833333333	45.7708333333333
122.895833333333	54.1041666666667	0.0617974179514598	0.0226414266384789	964843.08031909	162.347055353821	126.645833333333	45.7708333333333
122.9375	54.1041666666667	0.061696541577182	0.0220281796206998	964020.809006697	162.534006435942	126.645833333333	45.7708333333333
122.979166666667	54.1041666666667	0.0617788151190723	0.022578999628187	963207.027318586	162.721247189798	126.645833333333	45.7708333333333
123.020833333333	54.1041666666667	0.0618380687909479	0.0227220805009548	962401.757044596	162.908775332965	126.645833333333	45.7708333333333
123.0625	54.1041666666667	0.062237248732802	0.0238438992938939	961605.019819057	163.096588554882	126.645833333333	45.7708333333333
123.104166666667	54.1041666666667	0.0625594790916843	0.0242818139881967	960816.837118217	163.284684516918	126.645833333333	45.7708333333333
123.145833333333	54.1041666666667	0.0628439658530877	0.0244923381224369	960037.230257673	163.473060852466	126.645833333333	45.7708333333333
123.1875	54.1041666666667	0.062748544282541	0.0242750688544025	959266.220389814	163.661715167022	126.645833333333	45.7708333333333
123.229166666667	54.1041666666667	0.062208619148986	0.0236650918692967	958503.828501258	163.850645038289	126.645833333333	45.7708333333333
123.270833333333	54.1041666666667	0.0629289115155329	0.0248991104214662	957750.075410297	164.039848016275	126.645833333333	45.7708333333333
123.3125	54.1041666666667	0.0631553881302946	0.0255112563963169	957004.981764353	164.229321623402	126.645833333333	45.7708333333333
123.354166666667	54.1041666666667	0.0637769107989759	0.0265558261511336	956268.56803744	164.419063354618	126.645833333333	45.7708333333333
123.395833333333	54.1041666666667	0.0642713335731006	0.0270207721326	955540.854527622	164.609070677521	126.645833333333	45.7708333333333
123.4375	54.1041666666667	0.0636917100400205	0.0265345399521023	954821.861354494	164.799341032484	126.645833333333	45.7708333333333
123.479166666667	54.1041666666667	0.0633490543459744	0.0259871391564021	954111.608456665	164.989871832788	126.645833333333	45.7708333333333
123.520833333333	54.1041666666667	0.0633449002028296	0.0262879588408139	953410.115589242	165.180660464762	126.645833333333	45.7708333333333
123.5625	54.1041666666667	0.0633516234383169	0.0263464322581674	952717.402321344	165.371704287926	126.645833333333	45.7708333333333
123.604166666667	54.1041666666667	0.0633729097941261	0.026274119533449	952033.488033602	165.563000635147	126.645833333333	45.7708333333333
123.645833333333	54.1041666666667	0.063384530370215	0.0264012868151217	951358.391915692	165.754546812797	126.645833333333	45.7708333333333
123.6875	54.1041666666667	0.0628594850209672	0.0257842686521503	950692.132963862	165.946340100912	126.645833333333	45.7708333333333
123.729166666667	54.1041666666667	0.0619708712490448	0.0245903130259866	950034.729978488	166.13837775337	126.645833333333	45.7708333333333
123.770833333333	54.1041666666667	0.0617564808907818	0.0247863177745009	949386.201561628	166.330656998067	126.645833333333	45.7708333333333
123.8125	54.1041666666667	0.0616563231435153	0.0249524868725943	948746.566114601	166.523175037095	126.645833333333	45.7708333333333
123.854166666667	54.1041666666667	0.0620677512501632	0.025405260316109	948115.841835577	166.715929046941	126.645833333333	45.7708333333333
123.895833333333	54.1041666666667	0.0621286909605487	0.0254030143651827	947494.046717173	166.908916178677	126.645833333333	45.7708333333333
123.9375	54.1041666666667	0.0621093637309599	0.0254219889717863	946881.198544088	167.102133558165	126.645833333333	45.7708333333333
123.979166666667	54.1041666666667	0.0619025949651301	0.0248546839121224	946277.314890725	167.295578286268	126.645833333333	45.7708333333333
124.020833333333	54.1041666666667	0.0609109417075885	0.0220296871952465	945682.413118857	167.489247439061	126.645833333333	45.7708333333333
124.0625	54.1041666666667	0.0614368814295759	0.0213854649468205	945096.510375294	167.68313806806	126.645833333333	45.7708333333333
124.104166666667	54.1041666666667	0.0610531400444187	0.0217143940369942	944519.623589575	167.87724720044	126.645833333333	45.7708333333333
124.145833333333	54.1041666666667	0.0613745822338234	0.0223948441247176	943951.769471678	168.071571839282	126.645833333333	45.7708333333333
124.1875	54.1041666666667	0.0612404670665599	0.0208178033927644	943392.964509746	168.266108963803	126.645833333333	45.7708333333333
124.229166666667	54.1041666666667	0.0610590152930712	0.0212960352166153	942843.224967852	168.460855529607	126.645833333333	45.7708333333333
124.270833333333	54.1041666666667	0.0609689426305957	0.0221673015135163	942302.566883756	168.655808468941	126.645833333333	45.7708333333333
124.3125	54.1041666666667	0.0610264063655602	0.0213157067727738	941771.006066703	168.85096469095	126.645833333333	45.7708333333333
124.354166666667	54.1041666666667	0.0608174941806945	0.0229268924509392	941248.558095247	169.046321081944	126.645833333333	45.7708333333333
124.395833333333	54.1041666666667	0.0610568348324098	0.0226657378160123	940735.238315085	169.24187450567	126.645833333333	45.7708333333333
124.4375	54.1041666666667	0.060967701692811	0.0230870299265256	940231.061836923	169.437621803591	126.645833333333	45.7708333333333
124.479166666667	54.1041666666667	0.0613546009754581	0.0240987957273038	939736.043534369	169.633559795166	126.645833333333	45.7708333333333
124.520833333333	54.1041666666667	0.0617086315494853	0.0247244932040998	939250.198041839	169.829685278142	126.645833333333	45.7708333333333
124.5625	54.1041666666667	0.0623847815953453	0.0255412668837526	938773.539752509	170.025995028851	126.645833333333	45.7708333333333
124.604166666667	54.1041666666667	0.0624698764562037	0.0262983202677523	938306.082816271	170.222485802509	126.645833333333	45.7708333333333
124.645833333333	54.1041666666667	0.0630315449004713	0.0266784444867943	937847.841137737	170.419154333522	126.645833333333	45.7708333333333
124.6875	54.1041666666667	0.063180543606326	0.0268363010534691	937398.828374253	170.615997335805	126.645833333333	45.7708333333333
124.729166666667	54.1041666666667	0.063473053634218	0.0271874376301827	936959.057933962	170.813011503093	126.645833333333	45.7708333333333
124.770833333333	54.1041666666667	0.0629193220764501	0.0269208003626157	936528.542973871	171.010193509271	126.645833333333	45.7708333333333
124.8125	54.1041666666667	0.063495173315536	0.0269582489344037	1363758.69711224	-176.775927883021	123.895833333333	41.8541666666667
124.854166666667	54.1041666666667	0.0631427078262242	0.0272846813279483	1363915.45636027	-176.629608875714	123.895833333333	41.8541666666667
124.895833333333	54.1041666666667	0.063302490563662	0.0274558341959135	1364079.16308175	-176.483320427415	123.895833333333	41.8541666666667
124.9375	54.1041666666667	0.063255978708591	0.027390193899412	934899.29218118	171.800532724397	126.645833333333	45.7708333333333
124.979166666667	54.1041666666667	0.0633473504465259	0.0270234356780767	934515.243057125	171.998503361884	126.645833333333	45.7708333333333
125.020833333333	54.1041666666667	0.0636494639395077	0.0272032029134098	1364611.94205882	-176.044651559238	123.895833333333	41.8541666666667
125.0625	54.1041666666667	0.0631599660006949	0.0263782342179288	933775.143291553	172.394883633818	126.645833333333	45.7708333333333
125.104166666667	54.1041666666667	0.063435706786109	0.0265352131776751	1365001.81582627	-175.752382464836	123.895833333333	41.8541666666667
125.145833333333	54.1041666666667	0.0636309955273756	0.0264628952192406	1365207.15011833	-175.606304877756	123.895833333333	41.8541666666667
125.1875	54.1041666666667	0.0636195702031617	0.0266216320741822	1365419.41180141	-175.460266998677	123.895833333333	41.8541666666667
125.229166666667	54.1041666666667	0.0638546824381627	0.0265820004565182	1365638.59758263	-175.314270125533	123.895833333333	41.8541666666667
125.270833333333	54.1041666666667	0.0636562283138258	0.0259139527501009	1365864.70406382	-175.168315553758	123.895833333333	41.8541666666667
125.3125	54.1041666666667	0.0636390716203665	0.0251250296255991	1366097.7277418	-175.022404576212	123.895833333333	41.8541666666667
125.354166666667	54.1041666666667	0.0635836273758825	0.0244504624822403	1366337.66500865	-174.876538483103	123.895833333333	41.8541666666667
125.395833333333	54.1041666666667	0.0636144291395962	0.0237645890146845	1366584.51215194	-174.730718561913	123.895833333333	41.8541666666667
125.4375	54.1041666666667	0.0630952324053464	0.0231288881183875	1366838.26535503	-174.584946097322	123.895833333333	41.8541666666667
125.479166666667	54.1041666666667	0.062169224118933	0.0221933473476495	1367098.92069739	-174.439222371133	123.895833333333	41.8541666666667
125.520833333333	54.1041666666667	0.062106520587974	0.0217711226973005	1367366.47415484	-174.293548662198	123.895833333333	41.8541666666667
120.104166666667	54.0625	0.0600477115808776	0.0177784240260195	1125349.99696628	145.129508792673	128.3125	45.4375
120.145833333333	54.0625	0.0599252899861285	0.017603934346284	1123793.07034774	145.276205295931	128.3125	45.4375
120.1875	54.0625	0.0603995129180103	0.019280803774002	1122241.89196877	145.423262545727	128.3125	45.4375
120.229166666667	54.0625	0.059760545169454	0.0167013230575849	1120696.48618186	145.570680699185	128.3125	45.4375
120.270833333333	54.0625	0.0602416119964879	0.0163488311135278	1119156.87738247	145.718459899269	128.3125	45.4375
120.3125	54.0625	0.0600817146141004	0.0188779370401031	1117623.09000802	145.866600274614	128.3125	45.4375
120.354166666667	54.0625	0.0603598376197776	0.0201689183684445	1116095.14853695	146.015101939357	128.3125	45.4375
120.395833333333	54.0625	0.0599353863089405	0.0187701549501278	1114573.07748768	146.163964992963	128.3125	45.4375
120.4375	54.0625	0.0599158403537447	0.0188782213304025	1113056.90141764	146.313189520061	128.3125	45.4375
120.479166666667	54.0625	0.0602420439838925	0.0179356813277962	1111546.64492218	146.462775590267	128.3125	45.4375
120.520833333333	54.0625	0.060192802507367	0.0186181209538511	1020875.52712418	152.109797500285	126.645833333333	45.7708333333333
120.5625	54.0625	0.0597788835984528	0.0188650029108815	1019602.85739812	152.277900769408	126.645833333333	45.7708333333333
120.604166666667	54.0625	0.0606006631224674	0.0205907494347042	1018337.2813445	152.44638209941	126.645833333333	45.7708333333333
120.645833333333	54.0625	0.0608107767991537	0.0209831376055987	1017078.82583941	152.615240777797	126.645833333333	45.7708333333333
120.6875	54.0625	0.0603017006536942	0.0200250222749251	1015827.51774006	152.784476067235	126.645833333333	45.7708333333333
120.729166666667	54.0625	0.0608419670803099	0.0211633012048687	1014583.38388272	152.954087205375	126.645833333333	45.7708333333333
120.770833333333	54.0625	0.0606906685549566	0.0222159431154685	1013346.45108072	153.124073404687	126.645833333333	45.7708333333333
120.8125	54.0625	0.0607195235021121	0.0205562018591292	1012116.74612242	153.29443385229	126.645833333333	45.7708333333333
120.854166666667	54.0625	0.0602368533971495	0.0183497886481884	1010894.29576914	153.465167709791	126.645833333333	45.7708333333333
120.895833333333	54.0625	0.0603208009632759	0.0172397677437772	1009679.12675303	153.636274113121	126.645833333333	45.7708333333333
120.9375	54.0625	0.0602849295351149	0.0175690440414924	1008471.26577505	153.807752172376	126.645833333333	45.7708333333333
120.979166666667	54.0625	0.0603139784417108	0.0180465096979492	1007270.73950278	153.979600971661	126.645833333333	45.7708333333333
121.020833333333	54.0625	0.0604429787026585	0.0191070965172667	1006077.57456829	154.151819568933	126.645833333333	45.7708333333333
121.0625	54.0625	0.0607704195638293	0.0204154076001874	1004891.79756602	154.324406995854	126.645833333333	45.7708333333333
121.104166666667	54.0625	0.0607002430914785	0.0206400068957102	1003713.43505056	154.497362257638	126.645833333333	45.7708333333333
121.145833333333	54.0625	0.0610374502332591	0.0217480943511124	1002542.51353447	154.670684332907	126.645833333333	45.7708333333333
121.1875	54.0625	0.0608667372297166	0.0228892454140541	1001379.05948606	154.844372173549	126.645833333333	45.7708333333333
121.229166666667	54.0625	0.0609757985885341	0.0238326647452653	1000223.09932719	155.018424704578	126.645833333333	45.7708333333333
121.270833333333	54.0625	0.0610360464286813	0.0240185394087599	999074.659430952	155.192840823995	126.645833333333	45.7708333333333
121.3125	54.0625	0.0611484853058173	0.0236110671733377	997933.766119487	155.36761940266	126.645833333333	45.7708333333333
121.354166666667	54.0625	0.0610012163836622	0.0238093971114575	996800.445661645	155.542759284155	126.645833333333	45.7708333333333
121.395833333333	54.0625	0.0611449039651665	0.0233649967653749	995674.724270703	155.718259284663	126.645833333333	45.7708333333333
121.4375	54.0625	0.0608867731416468	0.02253828174024	994556.628102052	155.894118192841	126.645833333333	45.7708333333333
121.479166666667	54.0625	0.0611825160973773	0.0212730035529901	993446.183250859	156.070334769705	126.645833333333	45.7708333333333
121.520833333333	54.0625	0.0610467484627333	0.0210849166418369	992343.415749724	156.246907748509	126.645833333333	45.7708333333333
121.5625	54.0625	0.0609506814372796	0.021653023668432	991248.351566315	156.423835834633	126.645833333333	45.7708333333333
121.604166666667	54.0625	0.060984677558815	0.0225146352937661	990161.01660099	156.60111770548	126.645833333333	45.7708333333333
121.645833333333	54.0625	0.0610736746651891	0.0222599303586447	989081.436684402	156.778752010365	126.645833333333	45.7708333333333
121.6875	54.0625	0.0617205252586012	0.0230965111136077	988009.637575092	156.956737370417	126.645833333333	45.7708333333333
121.729166666667	54.0625	0.0619343508482493	0.0237942341931646	986945.644957074	157.135072378482	126.645833333333	45.7708333333333
121.770833333333	54.0625	0.0620292410995579	0.0234088089178334	985889.484437387	157.313755599032	126.645833333333	45.7708333333333
121.8125	54.0625	0.0621308650826581	0.0232815490398605	984841.181543658	157.492785568073	126.645833333333	45.7708333333333
121.854166666667	54.0625	0.0619971348684563	0.0230623777955163	983800.761721634	157.672160793064	126.645833333333	45.7708333333333
121.895833333333	54.0625	0.062273379547181	0.0231856011241201	982768.250332707	157.851879752837	126.645833333333	45.7708333333333
121.9375	54.0625	0.062340495773964	0.0230330822391316	981743.672651436	158.031940897519	126.645833333333	45.7708333333333
121.979166666667	54.0625	0.0628492520633282	0.0233415952103051	980727.053863035	158.212342648465	126.645833333333	45.7708333333333
122.020833333333	54.0625	0.0611456315838241	0.0199072754241852	979718.419060871	158.393083398188	126.645833333333	45.7708333333333
122.0625	54.0625	0.0609902306286198	0.0202572344363178	978717.793243952	158.5741615103	126.645833333333	45.7708333333333
122.104166666667	54.0625	0.0626359478395382	0.0240349431381078	977725.201314375	158.755575319454	126.645833333333	45.7708333333333
122.145833333333	54.0625	0.0620427903522781	0.0235076598348139	976740.668074799	158.937323131293	126.645833333333	45.7708333333333
122.1875	54.0625	0.0616296740831133	0.021566826298524	975764.218225897	159.1194032224	126.645833333333	45.7708333333333
122.229166666667	54.0625	0.0621589147297142	0.0227194926146017	974795.876363788	159.301813840259	126.645833333333	45.7708333333333
122.270833333333	54.0625	0.0628592737584363	0.0244300138054338	973835.666977464	159.484553203217	126.645833333333	45.7708333333333
122.3125	54.0625	0.0620616677919121	0.0229648681477265	972883.614446228	159.66761950045	126.645833333333	45.7708333333333
122.354166666667	54.0625	0.0614783886204046	0.0220060550793903	971939.743037098	159.851010891937	126.645833333333	45.7708333333333
122.395833333333	54.0625	0.0610611996557852	0.0215323499464686	971004.076902214	160.034725508441	126.645833333333	45.7708333333333
122.4375	54.0625	0.0619267663072423	0.0223075720812745	970076.640076249	160.218761451488	126.645833333333	45.7708333333333
122.479166666667	54.0625	0.0615115475411608	0.0215140171797741	969157.456473797	160.403116793358	126.645833333333	45.7708333333333
122.520833333333	54.0625	0.0611691452351958	0.0211704621142637	968246.549886761	160.587789577081	126.645833333333	45.7708333333333
122.5625	54.0625	0.062009914854512	0.0221270578151032	967343.943981744	160.772777816434	126.645833333333	45.7708333333333
122.604166666667	54.0625	0.0621649001059128	0.0231482012047408	966449.662297423	160.958079495949	126.645833333333	45.7708333333333
122.645833333333	54.0625	0.0618156684634284	0.0225988942260087	965563.728241928	161.143692570922	126.645833333333	45.7708333333333
122.6875	54.0625	0.0617828439346537	0.0216882611442478	964686.165090215	161.329614967431	126.645833333333	45.7708333333333
122.729166666667	54.0625	0.0621076455837656	0.0221898289796569	963816.995981429	161.515844582357	126.645833333333	45.7708333333333
122.770833333333	54.0625	0.0619134582750029	0.0222840277445198	962956.243916281	161.702379283416	126.645833333333	45.7708333333333
122.8125	54.0625	0.062696439359706	0.0232666258666045	962103.931754404	161.889216909188	126.645833333333	45.7708333333333
122.854166666667	54.0625	0.0636847618653707	0.0241105753381651	961260.082211725	162.07635526916	126.645833333333	45.7708333333333
122.895833333333	54.0625	0.0629636556298182	0.0234873973548127	960424.717857819	162.263792143773	126.645833333333	45.7708333333333
122.9375	54.0625	0.0624796089453969	0.0230287734082323	959597.861113285	162.451525284472	126.645833333333	45.7708333333333
122.979166666667	54.0625	0.0618178447781978	0.0225611975774809	958779.534247101	162.639552413764	126.645833333333	45.7708333333333
123.020833333333	54.0625	0.062020598039713	0.0231104331860366	957969.759373989	162.827871225285	126.645833333333	45.7708333333333
123.0625	54.0625	0.0617849488391873	0.0230089558842169	957168.558451789	163.016479383866	126.645833333333	45.7708333333333
123.104166666667	54.0625	0.0627874867885849	0.024314546928385	956375.953278825	163.205374525614	126.645833333333	45.7708333333333
123.145833333333	54.0625	0.0630284207173129	0.0251340072215168	955591.965491276	163.394554257992	126.645833333333	45.7708333333333
123.1875	54.0625	0.0630772899397604	0.025402800177598	954816.616560559	163.584016159907	126.645833333333	45.7708333333333
123.229166666667	54.0625	0.0630847589685922	0.0252972119276872	954049.927790703	163.773757781812	126.645833333333	45.7708333333333
123.270833333333	54.0625	0.0634385521941861	0.0260056964087556	953291.920315741	163.963776645798	126.645833333333	45.7708333333333
123.3125	54.0625	0.0637268164458793	0.0263087175747793	952542.615097101	164.15407024571	126.645833333333	45.7708333333333
123.354166666667	54.0625	0.0635188329177013	0.0258664797361966	951802.032921001	164.344636047258	126.645833333333	45.7708333333333
123.395833333333	54.0625	0.0639033488408805	0.0265545756425737	951070.19439586	164.535471488138	126.645833333333	45.7708333333333
123.4375	54.0625	0.0641629171592926	0.0267696761271267	950347.119949709	164.726573978162	126.645833333333	45.7708333333333
123.479166666667	54.0625	0.0629904085600597	0.0249780085250385	949632.829827611	164.917940899387	126.645833333333	45.7708333333333
123.520833333333	54.0625	0.0625451077763754	0.0247028117914278	948927.344089096	165.109569606262	126.645833333333	45.7708333333333
123.5625	54.0625	0.0629236523235435	0.0254742100492137	948230.682605598	165.30145742577	126.645833333333	45.7708333333333
123.604166666667	54.0625	0.0622516711806926	0.0246156785517119	947542.86505791	165.493601657581	126.645833333333	45.7708333333333
123.645833333333	54.0625	0.0626419451000375	0.0253885679930461	946863.910933644	165.685999574218	126.645833333333	45.7708333333333
123.6875	54.0625	0.0619951219940012	0.0239610292236821	946193.839524705	165.878648421216	126.645833333333	45.7708333333333
123.729166666667	54.0625	0.0614832114215728	0.0228952336693932	945532.669924784	166.071545417302	126.645833333333	45.7708333333333
123.770833333333	54.0625	0.0618403454922754	0.0236453350951328	944880.421026846	166.264687754569	126.645833333333	45.7708333333333
123.8125	54.0625	0.0618821285442781	0.0238348815743889	944237.11152066	166.458072598667	126.645833333333	45.7708333333333
123.854166666667	54.0625	0.0617471160097692	0.0241151575137145	943602.759890315	166.651697088993	126.645833333333	45.7708333333333
123.895833333333	54.0625	0.0618364553899908	0.0238957783622315	942977.38441177	166.845558338893	126.645833333333	45.7708333333333
123.9375	54.0625	0.061784387539861	0.0235263085572177	942361.003150415	167.039653435864	126.645833333333	45.7708333333333
123.979166666667	54.0625	0.0610651889323837	0.0227405598737302	941753.63395865	167.233979441772	126.645833333333	45.7708333333333
124.020833333333	54.0625	0.0611827607077278	0.0218216687284308	941155.29447347	167.428533393068	126.645833333333	45.7708333333333
124.0625	54.0625	0.0614013540862472	0.020630224013783	940566.002114093	167.623312301013	126.645833333333	45.7708333333333
124.104166666667	54.0625	0.0611260194854196	0.0195067451008019	939985.774079578	167.818313151913	126.645833333333	45.7708333333333
124.145833333333	54.0625	0.0611878048484447	0.019063235804332	939414.627346489	168.013532907356	126.645833333333	45.7708333333333
124.1875	54.0625	0.0607257825170517	0.0184180602995968	938852.578666553	168.208968504457	126.645833333333	45.7708333333333
124.229166666667	54.0625	0.0609529614954251	0.0201610335361531	938299.644564369	168.404616856111	126.645833333333	45.7708333333333
124.270833333333	54.0625	0.0611726639741507	0.020150602361494	937755.84133511	168.600474851251	126.645833333333	45.7708333333333
124.3125	54.0625	0.0612306769149687	0.0194348252807709	937221.185042264	168.796539355112	126.645833333333	45.7708333333333
124.354166666667	54.0625	0.0611087000270022	0.0223325689700764	936695.6915154	168.992807209501	126.645833333333	45.7708333333333
124.395833333333	54.0625	0.0609537325034268	0.0221647824163045	936179.376347941	169.189275233075	126.645833333333	45.7708333333333
124.4375	54.0625	0.0608928980677764	0.021538797845892	935672.254894983	169.385940221626	126.645833333333	45.7708333333333
124.479166666667	54.0625	0.0613774708676388	0.0222140012989639	935174.342271123	169.582798948367	126.645833333333	45.7708333333333
124.520833333333	54.0625	0.0611653027952748	0.0230273188241135	934685.65334832	169.779848164234	126.645833333333	45.7708333333333
124.5625	54.0625	0.061409770429293	0.0241552827560895	934206.202753785	169.977084598181	126.645833333333	45.7708333333333
124.604166666667	54.0625	0.0619005416650245	0.0244395429929922	933736.004867888	170.174504957493	126.645833333333	45.7708333333333
124.645833333333	54.0625	0.061940241345754	0.0246250728489279	933275.073822102	170.372105928097	126.645833333333	45.7708333333333
124.6875	54.0625	0.0619255892236162	0.0251162820005884	932823.423496977	170.569884174885	126.645833333333	45.7708333333333
124.729166666667	54.0625	0.0624882746829506	0.02507783734148	932381.067520134	170.767836342038	126.645833333333	45.7708333333333
124.770833333333	54.0625	0.0624984608831341	0.0260002952321578	931948.019264297	170.965959053359	126.645833333333	45.7708333333333
124.8125	54.0625	0.063159274096558	0.0272054089076155	1359128.28918797	-176.765099696267	123.895833333333	41.8541666666667
124.854166666667	54.0625	0.063451721817486	0.0276307930516413	1359285.73191789	-176.618291176337	123.895833333333	41.8541666666667
124.895833333333	54.0625	0.0638217258197345	0.0277347407316637	1359450.15226274	-176.471513571056	123.895833333333	41.8541666666667
124.9375	54.0625	0.0638089862645881	0.027489230248888	1359621.54764256	-176.324768208838	123.895833333333	41.8541666666667
124.979166666667	54.0625	0.0638816876407807	0.027525604261139	1359799.91536927	-176.17805641611	123.895833333333	41.8541666666667
125.020833333333	54.0625	0.0636057305017659	0.0270907311437192	1359985.25264687	-176.031379517222	123.895833333333	41.8541666666667
125.0625	54.0625	0.0636397347947662	0.0268732602211452	1360177.55657163	-175.884738834376	123.895833333333	41.8541666666667
125.104166666667	54.0625	0.0636505407702768	0.0268860647892465	928820.230276754	172.55666873804	126.645833333333	45.7708333333333
125.145833333333	54.0625	0.0641285182471086	0.0269938130291181	1360583.05221063	-175.591571394374	123.895833333333	41.8541666666667
125.1875	54.0625	0.0644300384295876	0.0270104891385017	1360796.23758096	-175.445047270144	123.895833333333	41.8541666666667
125.229166666667	54.0625	0.0641748807725977	0.0266265295147055	1361016.37691113	-175.298564627651	123.895833333333	41.8541666666667
125.270833333333	54.0625	0.0635601730993887	0.0261254210568066	1361243.46676238	-175.152124777147	123.895833333333	41.8541666666667
125.3125	54.0625	0.0638797206363991	0.025878591143832	1361477.50358972	-175.005729026259	123.895833333333	41.8541666666667
125.354166666667	54.0625	0.0648751201929865	0.0261356029556032	1361718.48374217	-174.859378679915	123.895833333333	41.8541666666667
125.395833333333	54.0625	0.064180540728059	0.0259094365711997	1361966.40346303	-174.71307504026	123.895833333333	41.8541666666667
125.4375	54.0625	0.0632673255855183	0.0250110709917688	1362221.25889019	-174.566819406586	123.895833333333	41.8541666666667
125.479166666667	54.0625	0.0634946894565279	0.0247962008985938	1362483.0460564	-174.420613075249	123.895833333333	41.8541666666667
125.520833333333	54.0625	0.0633817713918512	0.0243075195949706	1362751.7608896	-174.274457339602	123.895833333333	41.8541666666667
125.5625	54.0625	0.0628843500782733	0.0243154853747031	1363027.39921319	-174.128353489911	123.895833333333	41.8541666666667
125.604166666667	54.0625	0.0628745843644019	0.023571491525144	1363309.95674638	-173.982302813286	123.895833333333	41.8541666666667
120.104166666667	54.0208333333333	0.0597306252702734	0.0200667320947226	1121548.08079056	144.995456872713	128.3125	45.4375
120.145833333333	54.0208333333333	0.0598101183147252	0.0190932292894312	1119984.3595222	145.142455984085	128.3125	45.4375
120.1875	54.0208333333333	0.0603725882781101	0.0196946467306493	1118426.39482832	145.289819520475	128.3125	45.4375
120.229166666667	54.0208333333333	0.0603081480646973	0.0197497505571074	1116874.21128456	145.437547656301	128.3125	45.4375
120.270833333333	54.0208333333333	0.0605148481441572	0.0198889611244382	1115327.83351124	145.585640551702	128.3125	45.4375
120.3125	54.0208333333333	0.0603466661436993	0.0200466883610334	1113787.28617237	145.734098352358	128.3125	45.4375
120.354166666667	54.0208333333333	0.0599970552154827	0.0191836461136757	1112252.59397466	145.882921189315	128.3125	45.4375
120.395833333333	54.0208333333333	0.0601391923582152	0.0165730401723801	1110723.78166654	146.032109178815	128.3125	45.4375
120.4375	54.0208333333333	0.059889833505447	0.016731052837875	1109200.87403712	146.181662422117	128.3125	45.4375
120.479166666667	54.0208333333333	0.060085385585201	0.0168322947332397	1107683.89591516	146.331581005324	128.3125	45.4375
120.520833333333	54.0208333333333	0.0603051904480289	0.0140224559905061	1106172.872168	146.481864999208	128.3125	45.4375
120.5625	54.0208333333333	0.060151839336725	0.0161966271507518	1104667.82770054	146.632514459033	128.3125	45.4375
120.604166666667	54.0208333333333	0.0605000043604596	0.0196777766424182	1014227.8104575	152.326216386036	126.645833333333	45.7708333333333
120.645833333333	54.0208333333333	0.0610518061333318	0.0212677623018599	1012963.02772514	152.495602613142	126.645833333333	45.7708333333333
120.6875	54.0208333333333	0.0608390905609507	0.0222135554036142	1011705.41420028	152.665370223501	126.645833333333	45.7708333333333
120.729166666667	54.0208333333333	0.0608434246005943	0.021229913537611	1010454.99704415	152.835518462205	126.645833333333	45.7708333333333
120.770833333333	54.0208333333333	0.0609976129070254	0.0237073540303547	1009211.80339631	153.00604654874	126.645833333333	45.7708333333333
120.8125	54.0208333333333	0.0607771849517172	0.0204545165722756	1007975.86037255	153.176953676811	126.645833333333	45.7708333333333
120.854166666667	54.0208333333333	0.0603868299816029	0.0177723062279926	1006747.19506277	153.348239014171	126.645833333333	45.7708333333333
120.895833333333	54.0208333333333	0.0599874116739529	0.0185040828383082	1005525.83452892	153.519901702454	126.645833333333	45.7708333333333
120.9375	54.0208333333333	0.0606415970999718	0.0200924713959274	1004311.80580281	153.691940857009	126.645833333333	45.7708333333333
120.979166666667	54.0208333333333	0.0605218291160805	0.0197082618475319	1003105.13588399	153.864355566733	126.645833333333	45.7708333333333
121.020833333333	54.0208333333333	0.0605563205903314	0.0197199023554288	1001905.85173756	154.037144893918	126.645833333333	45.7708333333333
121.0625	54.0208333333333	0.0598609777131345	0.0189597809210019	1000713.98029197	154.210307874085	126.645833333333	45.7708333333333
121.104166666667	54.0208333333333	0.0605833928296765	0.0197550408930454	999529.548436827	154.383843515834	126.645833333333	45.7708333333333
121.145833333333	54.0208333333333	0.0604367663122488	0.0200939362189242	998352.583020647	154.55775080069	126.645833333333	45.7708333333333
121.1875	54.0208333333333	0.0606588820744292	0.0208018934283018	997183.110848605	154.732028682956	126.645833333333	45.7708333333333
121.229166666667	54.0208333333333	0.0607485977364824	0.0226815322857891	996021.158680277	154.906676089562	126.645833333333	45.7708333333333
121.270833333333	54.0208333333333	0.0609722766420931	0.0234648096634285	994866.753227339	155.08169191993	126.645833333333	45.7708333333333
121.3125	54.0208333333333	0.0607959119318449	0.0218659409710027	993719.921151271	155.257075045828	126.645833333333	45.7708333333333
121.354166666667	54.0208333333333	0.0605376585677428	0.0197974466770605	992580.68906104	155.432824311236	126.645833333333	45.7708333333333
121.395833333333	54.0208333333333	0.06056022322066	0.0197330603879328	991449.083510739	155.608938532216	126.645833333333	45.7708333333333
121.4375	54.0208333333333	0.0607609031581059	0.020226560552135	990325.130997256	155.785416496777	126.645833333333	45.7708333333333
121.479166666667	54.0208333333333	0.060471500427075	0.0196415933262693	989208.857957883	155.962256964756	126.645833333333	45.7708333333333
121.520833333333	54.0208333333333	0.0606838169028646	0.019716015754621	988100.290767929	156.139458667689	126.645833333333	45.7708333333333
121.5625	54.0208333333333	0.0611436572459142	0.0214305797949669	986999.455738322	156.317020308702	126.645833333333	45.7708333333333
121.604166666667	54.0208333333333	0.0610070420548786	0.0224390384482009	985906.379113181	156.494940562387	126.645833333333	45.7708333333333
121.645833333333	54.0208333333333	0.0611519822048707	0.0221305949986013	984821.087067375	156.6732180747	126.645833333333	45.7708333333333
121.6875	54.0208333333333	0.0622152629252901	0.0234204350675883	983743.605704078	156.851851462847	126.645833333333	45.7708333333333
121.729166666667	54.0208333333333	0.0623147311875634	0.0242366316988664	982673.961052299	157.030839315191	126.645833333333	45.7708333333333
121.770833333333	54.0208333333333	0.0629601328632237	0.0252510535019	981612.1790644	157.210180191144	126.645833333333	45.7708333333333
121.8125	54.0208333333333	0.0626012154812824	0.0249289047102357	980558.2856136	157.389872621081	126.645833333333	45.7708333333333
121.854166666667	54.0208333333333	0.0635134352296566	0.0252760625923577	979512.306491468	157.569915106248	126.645833333333	45.7708333333333
121.895833333333	54.0208333333333	0.0629816969633266	0.0240389366807689	978474.267405399	157.750306118677	126.645833333333	45.7708333333333
121.9375	54.0208333333333	0.06392929368367	0.0250317262897309	977444.193976077	157.931044101104	126.645833333333	45.7708333333333
121.979166666667	54.0208333333333	0.063289544201356	0.0243199440330277	976422.111734934	158.112127466896	126.645833333333	45.7708333333333
122.020833333333	54.0208333333333	0.0619431796654214	0.0223880912344016	975408.046121581	158.29355459998	126.645833333333	45.7708333333333
122.0625	54.0208333333333	0.0621945065529709	0.0235505809359204	974402.022481246	158.475323854774	126.645833333333	45.7708333333333
122.104166666667	54.0208333333333	0.062882837917678	0.024544268157203	973404.06606219	158.657433556127	126.645833333333	45.7708333333333
122.145833333333	54.0208333333333	0.0634804430116127	0.0253559336855375	972414.202013104	158.839881999264	126.645833333333	45.7708333333333
122.1875	54.0208333333333	0.0626623276199007	0.024172700285672	971432.45538052	159.02266744973	126.645833333333	45.7708333333333
122.229166666667	54.0208333333333	0.0626398594160725	0.0246831998545634	970458.851106195	159.20578814335	126.645833333333	45.7708333333333
122.270833333333	54.0208333333333	0.0633291100037379	0.0255374451672003	969493.414024478	159.389242286181	126.645833333333	45.7708333333333
122.3125	54.0208333333333	0.062005450902977	0.0236199261846173	968536.168859694	159.573028054481	126.645833333333	45.7708333333333
122.354166666667	54.0208333333333	0.0621256510749258	0.0233562682837064	967587.1402235	159.757143594674	126.645833333333	45.7708333333333
122.395833333333	54.0208333333333	0.0621365462007551	0.0234541085787647	966646.35261223	159.94158702333	126.645833333333	45.7708333333333
122.4375	54.0208333333333	0.0619883856503526	0.0232915118740643	965713.830404256	160.126356427137	126.645833333333	45.7708333333333
122.479166666667	54.0208333333333	0.0618484362561183	0.0232610599270792	964789.597857318	160.311449862895	126.645833333333	45.7708333333333
122.520833333333	54.0208333333333	0.0620618568638612	0.0228797307933499	963873.679105855	160.496865357502	126.645833333333	45.7708333333333
122.5625	54.0208333333333	0.0621362014699333	0.0236503543814369	962966.098158342	160.682600907952	126.645833333333	45.7708333333333
122.604166666667	54.0208333333333	0.061842812681636	0.023177634528596	962066.878894609	160.868654481336	126.645833333333	45.7708333333333
122.645833333333	54.0208333333333	0.0628481883506568	0.0242920967095119	961176.045063151	161.055024014853	126.645833333333	45.7708333333333
122.6875	54.0208333333333	0.0621584887290284	0.0230344817961187	960293.620278458	161.241707415823	126.645833333333	45.7708333333333
122.729166666667	54.0208333333333	0.0618764786519696	0.0226554486141867	959419.628018313	161.428702561705	126.645833333333	45.7708333333333
122.770833333333	54.0208333333333	0.0623443255641125	0.0235209227861989	958554.091621105	161.616007300126	126.645833333333	45.7708333333333
122.8125	54.0208333333333	0.0629607278051878	0.0247714527627546	957697.034283137	161.803619448912	126.645833333333	45.7708333333333
122.854166666667	54.0208333333333	0.0635604649995962	0.0254211592952404	956848.479055931	161.991536796123	126.645833333333	45.7708333333333
122.895833333333	54.0208333333333	0.0629987222714807	0.0245421731773958	956008.448843522	162.179757100102	126.645833333333	45.7708333333333
122.9375	54.0208333333333	0.0624683791126922	0.0233118296708328	955176.966399782	162.368278089523	126.645833333333	45.7708333333333
122.979166666667	54.0208333333333	0.0615908780646376	0.0225019334219333	954354.054325702	162.557097463445	126.645833333333	45.7708333333333
123.020833333333	54.0208333333333	0.0618248752397724	0.0225939326855517	953539.735066707	162.746212891383	126.645833333333	45.7708333333333
123.0625	54.0208333333333	0.0623201395279459	0.0236374195967503	952734.030909966	162.935622013366	126.645833333333	45.7708333333333
123.104166666667	54.0208333333333	0.0624323200614592	0.0237799012413439	951936.963981696	163.125322440022	126.645833333333	45.7708333333333
123.145833333333	54.0208333333333	0.0622882702232713	0.0236807799613215	951148.556244472	163.315311752655	126.645833333333	45.7708333333333
123.1875	54.0208333333333	0.0627814359184521	0.024355719437605	950368.829494545	163.505587503336	126.645833333333	45.7708333333333
123.229166666667	54.0208333333333	0.0632807390106769	0.0249859922182635	949597.805359166	163.696147214997	126.645833333333	45.7708333333333
123.270833333333	54.0208333333333	0.0627396598173023	0.0241242750268028	948835.505293896	163.886988381531	126.645833333333	45.7708333333333
123.3125	54.0208333333333	0.062727248012028	0.0241383307093263	948081.95057996	164.078108467904	126.645833333333	45.7708333333333
123.354166666667	54.0208333333333	0.0632095941588953	0.0246041044640802	947337.162321557	164.269504910267	126.645833333333	45.7708333333333
123.395833333333	54.0208333333333	0.0639341297240518	0.0264202105533258	946601.161443221	164.461175116077	126.645833333333	45.7708333333333
123.4375	54.0208333333333	0.0637733830958435	0.0257937300218776	945873.968687168	164.653116464227	126.645833333333	45.7708333333333
123.479166666667	54.0208333333333	0.0620542764585114	0.0228427086713774	945155.604610656	164.845326305179	126.645833333333	45.7708333333333
123.520833333333	54.0208333333333	0.0621658347275527	0.0228009347245903	944446.089583343	165.037801961109	126.645833333333	45.7708333333333
123.5625	54.0208333333333	0.0617810106837335	0.0228883654941239	943745.443784685	165.230540726048	126.645833333333	45.7708333333333
123.604166666667	54.0208333333333	0.0613733031033298	0.0223566378618963	943053.687201312	165.423539866045	126.645833333333	45.7708333333333
123.645833333333	54.0208333333333	0.062111192278597	0.0235875078139954	942370.839624424	165.616796619325	126.645833333333	45.7708333333333
123.6875	54.0208333333333	0.0619880386130864	0.0241406561683724	941696.920647216	165.810308196458	126.645833333333	45.7708333333333
123.729166666667	54.0208333333333	0.0619918474960544	0.0239076816960525	941031.949662297	166.004071780532	126.645833333333	45.7708333333333
123.770833333333	54.0208333333333	0.0619219862706415	0.023522021280992	940375.94585912	166.19808452734	126.645833333333	45.7708333333333
123.8125	54.0208333333333	0.0619932108843308	0.0237457042871834	939728.928221448	166.392343565566	126.645833333333	45.7708333333333
123.854166666667	54.0208333333333	0.0621469640835051	0.0242993310286236	939090.915524814	166.58684599698	126.645833333333	45.7708333333333
123.895833333333	54.0208333333333	0.0625759650377517	0.0254023861677576	938461.926334	166.781588896643	126.645833333333	45.7708333333333
123.9375	54.0208333333333	0.0621487016160013	0.0245002633976706	937841.979000543	166.976569313113	126.645833333333	45.7708333333333
123.979166666667	54.0208333333333	0.0622716545349717	0.0244803105784088	937231.091660247	167.171784268664	126.645833333333	45.7708333333333
124.020833333333	54.0208333333333	0.0622066756865157	0.0246856979560066	936629.282230716	167.367230759509	126.645833333333	45.7708333333333
124.0625	54.0208333333333	0.0622306012648646	0.0246422607782845	936036.56840891	167.562905756029	126.645833333333	45.7708333333333
124.104166666667	54.0208333333333	0.0617445802468909	0.023496190946161	935452.967668712	167.758806203007	126.645833333333	45.7708333333333
124.145833333333	54.0208333333333	0.0614980408540644	0.0235913160692492	934878.497258519	167.954929019874	126.645833333333	45.7708333333333
124.1875	54.0208333333333	0.0614056523527613	0.0236213522894237	934313.174198861	168.151271100959	126.645833333333	45.7708333333333
124.229166666667	54.0208333333333	0.0617792385415685	0.0239975893715394	933757.015280026	168.347829315744	126.645833333333	45.7708333333333
124.270833333333	54.0208333333333	0.0608422110941201	0.0224373666568338	933210.037059715	168.544600509129	126.645833333333	45.7708333333333
124.3125	54.0208333333333	0.0610093168925696	0.0224746106319823	932672.25586073	168.741581501699	126.645833333333	45.7708333333333
124.354166666667	54.0208333333333	0.0607808388990341	0.0208005126733592	932143.687768668	168.938769090002	126.645833333333	45.7708333333333
124.395833333333	54.0208333333333	0.0608663089192009	0.0193543345398661	931624.348629646	169.136160046833	126.645833333333	45.7708333333333
124.4375	54.0208333333333	0.0606081533705891	0.0183947343189788	931114.254048057	169.333751121522	126.645833333333	45.7708333333333
124.479166666667	54.0208333333333	0.0604152508563989	0.0176676144886331	930613.419384343	169.53153904023	126.645833333333	45.7708333333333
124.520833333333	54.0208333333333	0.0605088435147701	0.0182441360382985	930121.859752801	169.729520506252	126.645833333333	45.7708333333333
124.5625	54.0208333333333	0.0608583748899519	0.0203344743895519	929639.590019412	169.927692200325	126.645833333333	45.7708333333333
124.604166666667	54.0208333333333	0.0608191771409563	0.0212833376196973	929166.624799699	170.126050780943	126.645833333333	45.7708333333333
124.645833333333	54.0208333333333	0.0613920436056101	0.0229577160604942	928702.978456612	170.324592884678	126.645833333333	45.7708333333333
124.6875	54.0208333333333	0.0611995639172388	0.0231190644922315	928248.665098448	170.523315126508	126.645833333333	45.7708333333333
124.729166666667	54.0208333333333	0.061028575534168	0.0233553162621027	927803.698576795	170.72221410015	126.645833333333	45.7708333333333
124.770833333333	54.0208333333333	0.0624985598324303	0.0257425429835845	927368.092484502	170.921286378401	126.645833333333	45.7708333333333
124.8125	54.0208333333333	0.0633620057847083	0.0270096846132777	926941.860153699	171.120528513481	126.645833333333	45.7708333333333
124.854166666667	54.0208333333333	0.0633400970834476	0.0272874751509129	926525.014653823	171.319937037386	126.645833333333	45.7708333333333
124.895833333333	54.0208333333333	0.0637736754582661	0.0275838261458092	926117.568789699	171.519508462245	126.645833333333	45.7708333333333
124.9375	54.0208333333333	0.0639216370303856	0.0275284088968381	925719.535099643	171.719239280684	126.645833333333	45.7708333333333
124.979166666667	54.0208333333333	0.0636638153158255	0.0268468609733111	1355172.52356672	-176.165184469001	123.895833333333	41.8541666666667
125.020833333333	54.0208333333333	0.064363196021959	0.0273372492491855	1355358.67009326	-176.018016243616	123.895833333333	41.8541666666667
125.0625	54.0208333333333	0.0642447148790595	0.0268758826417986	1355551.81347722	-175.870884656361	123.895833333333	41.8541666666667
125.104166666667	54.0208333333333	0.0644650497198104	0.0265864248716364	1355751.95067126	-175.72379104242	123.895833333333	41.8541666666667
125.145833333333	54.0208333333333	0.0647631868293747	0.0270214528693278	1355959.07851953	-175.576736734623	123.895833333333	41.8541666666667
125.1875	54.0208333333333	0.0642615756094336	0.0265620156093588	1356173.1937579	-175.429723063364	123.895833333333	41.8541666666667
125.229166666667	54.0208333333333	0.0643172119791171	0.0265625448999943	1356394.2930142	-175.282751356521	123.895833333333	41.8541666666667
125.270833333333	54.0208333333333	0.0642497801101405	0.0263515325777597	1356622.37280851	-175.135822939373	123.895833333333	41.8541666666667
125.3125	54.0208333333333	0.0647120635127491	0.0265940730448471	1356857.42955339	-174.988939134526	123.895833333333	41.8541666666667
125.354166666667	54.0208333333333	0.064542278287277	0.0270161806604349	1357099.45955417	-174.842101261832	123.895833333333	41.8541666666667
125.395833333333	54.0208333333333	0.0644644558453862	0.0266355288660061	1357348.45900925	-174.695310638308	123.895833333333	41.8541666666667
125.4375	54.0208333333333	0.0645101036803867	0.0264457986496419	1357604.42401036	-174.54856857806	123.895833333333	41.8541666666667
125.479166666667	54.0208333333333	0.064385436675914	0.0259765243115871	1357867.35054288	-174.401876392208	123.895833333333	41.8541666666667
125.520833333333	54.0208333333333	0.063752906193208	0.0253008449436819	1358137.23448614	-174.255235388803	123.895833333333	41.8541666666667
125.5625	54.0208333333333	0.0633999281312058	0.0253063077036252	1358414.07161373	-174.108646872754	123.895833333333	41.8541666666667
125.604166666667	54.0208333333333	0.0636773986665879	0.0247126420188637	1358697.85759383	-173.962112145752	123.895833333333	41.8541666666667
125.645833333333	54.0208333333333	0.0641044455785948	0.0241818322850826	1358697.85759383	-173.962112145752	123.9375	41.8541666666667
125.6875	54.0208333333333	0.0636944967778381	0.0230430993949413	1358988.58798952	-173.815632506194	123.9375	41.8541666666667
125.729166666667	54.0208333333333	0.0631397978972041	0.0223953389599638	1359590.86375661	-173.522843666064	123.895833333333	41.8541666666667
125.770833333333	54.0208333333333	0.0636150993465437	0.022879872851485	1359590.86375661	-173.522843666064	123.9375	41.8541666666667
120.104166666667	53.9791666666667	0.0602059934199147	0.0206962876388111	1025927.63646017	150.196448573402	126.645833333333	45.7708333333333
120.145833333333	53.9791666666667	0.0600408066401281	0.0186024027790858	1116181.88397893	145.007790767445	128.3125	45.4375
120.1875	53.9791666666667	0.0604390532067802	0.0193853295140075	1114617.09597174	145.155459779398	128.3125	45.4375
120.229166666667	53.9791666666667	0.0601913202584953	0.0208803459313066	1113058.09750931	145.303497124018	128.3125	45.4375
120.270833333333	53.9791666666667	0.0605074705338836	0.0204811110767657	1020547.71664879	150.8597325804	126.645833333333	45.7708333333333
120.3125	53.9791666666667	0.0599323457896238	0.017966275620587	1109957.56865133	145.600677507856	128.3125	45.4375
120.354166666667	53.9791666666667	0.0603184243228135	0.0161448811363506	1108416.08808475	145.749820858726	128.3125	45.4375
120.395833333333	53.9791666666667	0.0602374192526575	0.0151722732928193	1106880.49671882	145.899333165214	128.3125	45.4375
120.4375	53.9791666666667	0.060116027899813	0.0172458874631458	1105350.81957613	146.0492145457	128.3125	45.4375
120.479166666667	53.9791666666667	0.0601569360523155	0.0174231836011976	1103827.08172065	146.199465103261	128.3125	45.4375
120.520833333333	53.9791666666667	0.0600753616308882	0.0182952831351822	1102309.30825667	146.350084925496	128.3125	45.4375
120.5625	53.9791666666667	0.0603499241933398	0.0184468319723221	1011401.22276158	152.035541706592	126.645833333333	45.7708333333333
120.604166666667	53.9791666666667	0.0602925117734368	0.0185331986967696	1010122.90405734	152.205070109179	126.645833333333	45.7708333333333
120.645833333333	53.9791666666667	0.0609729058189977	0.0210762678328145	1008851.74880266	152.374985456841	126.645833333333	45.7708333333333
120.6875	53.9791666666667	0.0611631852068908	0.0235680808110299	1007587.78450622	152.545287028465	126.645833333333	45.7708333333333
120.729166666667	53.9791666666667	0.060993881104662	0.0246651832822205	1006331.03865837	152.715974077083	126.645833333333	45.7708333333333
120.770833333333	53.9791666666667	0.0607081472267104	0.0229220756997555	1005081.53872909	152.887045829689	126.645833333333	45.7708333333333
120.8125	53.9791666666667	0.0604844144156564	0.0201055625118084	1003839.31216582	153.058501487059	126.645833333333	45.7708333333333
120.854166666667	53.9791666666667	0.0598317268207646	0.0188718906069996	1002604.3863914	153.230340223573	126.645833333333	45.7708333333333
120.895833333333	53.9791666666667	0.060168560196594	0.0183855764040063	1001376.78880186	153.40256118704	126.645833333333	45.7708333333333
120.9375	53.9791666666667	0.060508857338836	0.0210406672768511	1000156.54676431	153.575163498526	126.645833333333	45.7708333333333
120.979166666667	53.9791666666667	0.0601643705093175	0.0197929878659384	998943.687614708	153.748146252182	126.645833333333	45.7708333333333
121.020833333333	53.9791666666667	0.0611190236400433	0.0218052130011767	997738.238655651	153.921508515082	126.645833333333	45.7708333333333
121.0625	53.9791666666667	0.0605740520733291	0.0199151582396474	996540.227154182	154.09524932705	126.645833333333	45.7708333333333
121.104166666667	53.9791666666667	0.0610825101485326	0.0216759572306015	995349.680339508	154.269367700508	126.645833333333	45.7708333333333
121.145833333333	53.9791666666667	0.0609580956357659	0.0234409860739311	994166.625400738	154.443862620309	126.645833333333	45.7708333333333
121.1875	53.9791666666667	0.0605740808952167	0.0230225307889251	992991.089484605	154.618733043589	126.645833333333	45.7708333333333
121.229166666667	53.9791666666667	0.0615071334714406	0.0239925261208253	991823.099693151	154.793977899607	126.645833333333	45.7708333333333
121.270833333333	53.9791666666667	0.0606983901478522	0.0216307575961237	990662.683081401	154.969596089603	126.645833333333	45.7708333333333
121.3125	53.9791666666667	0.0604121337169255	0.0192694976607178	989509.866655024	155.145586486647	126.645833333333	45.7708333333333
121.354166666667	53.9791666666667	0.060605803490231	0.0196934594255161	988364.677367967	155.321947935498	126.645833333333	45.7708333333333
121.395833333333	53.9791666666667	0.0603060853603315	0.0187708389698049	987227.14212007	155.498679252469	126.645833333333	45.7708333333333
121.4375	53.9791666666667	0.0599567024510527	0.0177736981080418	986097.287754675	155.675779225284	126.645833333333	45.7708333333333
121.479166666667	53.9791666666667	0.0605581822665686	0.0197648017600441	984975.141056213	155.853246612952	126.645833333333	45.7708333333333
121.520833333333	53.9791666666667	0.0611231571150222	0.0218920914756618	983860.728747756	156.03108014564	126.645833333333	45.7708333333333
121.5625	53.9791666666667	0.0617848158754933	0.0233578267549558	982754.077488583	156.209278524542	126.645833333333	45.7708333333333
121.604166666667	53.9791666666667	0.0619240135417565	0.0232196666034848	981655.213871711	156.387840421766	126.645833333333	45.7708333333333
121.645833333333	53.9791666666667	0.0608667634081519	0.0207139889439576	980564.164421399	156.566764480216	126.645833333333	45.7708333333333
121.6875	53.9791666666667	0.0621105100083005	0.0231807949607177	979480.955590673	156.746049313476	126.645833333333	45.7708333333333
121.729166666667	53.9791666666667	0.0623368616150762	0.0242988515599001	978405.613758793	156.925693505709	126.645833333333	45.7708333333333
121.770833333333	53.9791666666667	0.0622783574591705	0.0242246763589133	977338.165228733	157.105695611547	126.645833333333	45.7708333333333
121.8125	53.9791666666667	0.0620615133692921	0.0232557756837111	976278.63622464	157.286054155996	126.645833333333	45.7708333333333
121.854166666667	53.9791666666667	0.0629019468697513	0.0241512669780221	975227.052889272	157.466767634337	126.645833333333	45.7708333333333
121.895833333333	53.9791666666667	0.0637312982518444	0.025254480186995	974183.441281426	157.647834512043	126.645833333333	45.7708333333333
121.9375	53.9791666666667	0.0651056193702378	0.026745749791193	1357346.19433815	174.691850179217	123.4375	41.8125
121.979166666667	53.9791666666667	0.0642009806028485	0.0260256049708437	972120.237048182	158.011022177854	126.645833333333	45.7708333333333
122.020833333333	53.9791666666667	0.0633999578639391	0.0246020847088892	971100.696097262	158.193139747091	126.645833333333	45.7708333333333
122.0625	53.9791666666667	0.0626437254380237	0.0241085755676753	970089.230217586	158.375604277807	126.645833333333	45.7708333333333
122.104166666667	53.9791666666667	0.0627364697094985	0.0247005031271301	969085.86500914	158.55841408522	126.645833333333	45.7708333333333
122.145833333333	53.9791666666667	0.0634250202542893	0.0256430702864893	968090.625972245	158.741567454295	126.645833333333	45.7708333333333
122.1875	53.9791666666667	0.0626461675822551	0.0245466587339725	967103.538504923	158.925062639687	126.645833333333	45.7708333333333
122.229166666667	53.9791666666667	0.0625688412321203	0.0243755815099279	966124.627900219	159.108897865689	126.645833333333	45.7708333333333
122.270833333333	53.9791666666667	0.063408831330297	0.0255701953152743	965153.91934352	159.293071326189	126.645833333333	45.7708333333333
122.3125	53.9791666666667	0.0625965749138616	0.024158622591832	964191.43790988	159.477581184625	126.645833333333	45.7708333333333
122.354166666667	53.9791666666667	0.0622912463981468	0.0236712970078271	963237.208561321	159.662425573956	126.645833333333	45.7708333333333
122.395833333333	53.9791666666667	0.0628822417408153	0.0244336006281132	962291.256144128	159.847602596628	126.645833333333	45.7708333333333
122.4375	53.9791666666667	0.062094181129066	0.0237094933305834	961353.605386143	160.033110324552	126.645833333333	45.7708333333333
122.479166666667	53.9791666666667	0.0622548833699959	0.0238983240866191	960424.280894048	160.218946799086	126.645833333333	45.7708333333333
122.520833333333	53.9791666666667	0.0619694312620475	0.0228989250269809	959503.307150633	160.405110031022	126.645833333333	45.7708333333333
122.5625	53.9791666666667	0.062008597405084	0.0231708472932982	958590.708512077	160.59159800058	126.645833333333	45.7708333333333
122.604166666667	53.9791666666667	0.062175803760617	0.0234673975089068	957686.509205208	160.778408657406	126.645833333333	45.7708333333333
122.645833333333	53.9791666666667	0.063260782906957	0.0246824808520995	956790.733324754	160.965539920581	126.645833333333	45.7708333333333
122.6875	53.9791666666667	0.0631179659939558	0.0242753805722328	955903.404830616	161.152989678625	126.645833333333	45.7708333333333
122.729166666667	53.9791666666667	0.0628682207206326	0.0242950231054092	955024.547545104	161.340755789522	126.645833333333	45.7708333333333
122.770833333333	53.9791666666667	0.0623313279020008	0.0237690884834281	954154.185150188	161.528836080739	126.645833333333	45.7708333333333
122.8125	53.9791666666667	0.0627693302491429	0.0240453983178374	953292.341184752	161.717228349256	126.645833333333	45.7708333333333
122.854166666667	53.9791666666667	0.0631791893726242	0.0246249039148394	952439.039041832	161.905930361602	126.645833333333	45.7708333333333
122.895833333333	53.9791666666667	0.0625561261040598	0.023558346603035	951594.301965853	162.094939853899	126.645833333333	45.7708333333333
122.9375	53.9791666666667	0.0623487797650153	0.0232953762848345	950758.153049884	162.28425453191	126.645833333333	45.7708333333333
122.979166666667	53.9791666666667	0.0616437754186556	0.0221551867661826	949930.615232872	162.47387207109	126.645833333333	45.7708333333333
123.020833333333	53.9791666666667	0.061602443451121	0.0221151382850758	949111.711296884	162.663790116654	126.645833333333	45.7708333333333
123.0625	53.9791666666667	0.0617982630263847	0.023045290425973	948301.463864353	162.854006283638	126.645833333333	45.7708333333333
123.104166666667	53.9791666666667	0.0622937025272957	0.0234432885037292	947499.895395328	163.04451815698	126.645833333333	45.7708333333333
123.145833333333	53.9791666666667	0.0617186559915041	0.0227763125281361	946707.028184716	163.235323291598	126.645833333333	45.7708333333333
123.1875	53.9791666666667	0.0622915291042025	0.02330828568705	945922.884359537	163.426419212476	126.645833333333	45.7708333333333
123.229166666667	53.9791666666667	0.0622680694650861	0.0233739889095355	945147.485876185	163.617803414763	126.645833333333	45.7708333333333
123.270833333333	53.9791666666667	0.0626975254004783	0.0241207544516409	944380.854517678	163.809473363871	126.645833333333	45.7708333333333
123.3125	53.9791666666667	0.0632845738061086	0.0252665454828565	943623.011890939	164.001426495584	126.645833333333	45.7708333333333
123.354166666667	53.9791666666667	0.0640774746724519	0.0260350258602536	942873.979424054	164.193660216174	126.645833333333	45.7708333333333
123.395833333333	53.9791666666667	0.0630683820369212	0.0237122339811027	942133.778363563	164.386171902519	126.645833333333	45.7708333333333
123.4375	53.9791666666667	0.0619022103472089	0.0225092053753671	941402.42977174	164.578958902238	126.645833333333	45.7708333333333
123.479166666667	53.9791666666667	0.0620182535028521	0.0224703629520897	940679.954523891	164.772018533821	126.645833333333	45.7708333333333
123.520833333333	53.9791666666667	0.0620178743492852	0.0233791123120868	939966.373305656	164.965348086773	126.645833333333	45.7708333333333
123.5625	53.9791666666667	0.0616589341822671	0.0225617935821058	939261.706610332	165.158944821765	126.645833333333	45.7708333333333
123.604166666667	53.9791666666667	0.0612747549881505	0.0224413811402514	938565.974736184	165.35280597079	126.645833333333	45.7708333333333
123.645833333333	53.9791666666667	0.0618342860957497	0.0237338295467926	937879.197783792	165.546928737324	126.645833333333	45.7708333333333
123.6875	53.9791666666667	0.0624703116925098	0.0245296877864457	937201.395653392	165.741310296499	126.645833333333	45.7708333333333
123.729166666667	53.9791666666667	0.0625246473364949	0.0250599889016084	936532.588042244	165.935947795279	126.645833333333	45.7708333333333
123.770833333333	53.9791666666667	0.0624317547754432	0.0248338325543289	935872.794441994	166.130838352648	126.645833333333	45.7708333333333
123.8125	53.9791666666667	0.0625875726830618	0.0253298215008504	935222.034136078	166.325979059794	126.645833333333	45.7708333333333
123.854166666667	53.9791666666667	0.0637250313716491	0.0264712646688416	934580.326197111	166.521366980317	126.645833333333	45.7708333333333
123.895833333333	53.9791666666667	0.064070341194752	0.0272383920862437	933947.689484314	166.716999150426	126.645833333333	45.7708333333333
123.9375	53.9791666666667	0.0640069914103978	0.0268066055834319	933324.142640947	166.912872579157	126.645833333333	45.7708333333333
123.979166666667	53.9791666666667	0.0633963421753193	0.0257643852244365	932709.704091763	167.108984248591	126.645833333333	45.7708333333333
124.020833333333	53.9791666666667	0.0622004697108417	0.0247940727753353	932104.392040476	167.305331114081	126.645833333333	45.7708333333333
124.0625	53.9791666666667	0.0619512890092512	0.0245351402625595	931508.224467252	167.501910104484	126.645833333333	45.7708333333333
124.104166666667	53.9791666666667	0.0626367130130091	0.025614499166438	930921.219126222	167.698718122404	126.645833333333	45.7708333333333
124.145833333333	53.9791666666667	0.0620274849673491	0.0253373459444484	930343.393542999	167.895752044439	126.645833333333	45.7708333333333
124.1875	53.9791666666667	0.0618145915665982	0.025375945615594	929774.76501224	168.093008721432	126.645833333333	45.7708333333333
124.229166666667	53.9791666666667	0.0618562606572038	0.0249249580296953	929215.350595217	168.290484978738	126.645833333333	45.7708333333333
124.270833333333	53.9791666666667	0.0616993739547061	0.0240855942831344	928665.167117403	168.48817761649	126.645833333333	45.7708333333333
124.3125	53.9791666666667	0.0613236186925021	0.0229979926581371	928124.231166097	168.686083409873	126.645833333333	45.7708333333333
124.354166666667	53.9791666666667	0.0611529880980158	0.023174151989931	927592.559088062	168.884199109405	126.645833333333	45.7708333333333
124.395833333333	53.9791666666667	0.061044334600702	0.021863477844918	927070.166987192	169.082521441232	126.645833333333	45.7708333333333
124.4375	53.9791666666667	0.0610281473444318	0.0203911188316095	926557.070722208	169.281047107415	126.645833333333	45.7708333333333
124.479166666667	53.9791666666667	0.0608943923217473	0.0195644192104669	926053.285904367	169.479772786237	126.645833333333	45.7708333333333
124.520833333333	53.9791666666667	0.0610361702435635	0.0210069530199877	925558.827895217	169.678695132513	126.645833333333	45.7708333333333
124.5625	53.9791666666667	0.0610688748966117	0.0221439598250176	925073.711804363	169.877810777903	126.645833333333	45.7708333333333
124.604166666667	53.9791666666667	0.061056444077674	0.0235899059625283	924597.952487267	170.077116331232	126.645833333333	45.7708333333333
124.645833333333	53.9791666666667	0.0614144513372267	0.0242168141483516	924131.564543084	170.276608378823	126.645833333333	45.7708333333333
124.6875	53.9791666666667	0.0616831467471073	0.0246161806867626	923674.562312518	170.476283484831	126.645833333333	45.7708333333333
124.729166666667	53.9791666666667	0.0623359154078454	0.0254727078202407	923226.959875714	170.676138191579	126.645833333333	45.7708333333333
124.770833333333	53.9791666666667	0.0623015241005117	0.0257750791936963	922788.771050179	170.876169019913	126.645833333333	45.7708333333333
124.8125	53.9791666666667	0.0623464625555346	0.025599540157622	1349867.71958335	-176.743218939517	123.895833333333	41.8541666666667
124.854166666667	53.9791666666667	0.0630435051420306	0.0264719708293461	1350026.54309488	-176.595421312612	123.895833333333	41.8541666666667
124.895833333333	53.9791666666667	0.0635754824429994	0.0273252200155918	1350192.40510792	-176.447655327213	123.895833333333	41.8541666666667
124.9375	53.9791666666667	0.0637994259178713	0.0272376817004121	1350365.30298	-176.299922342718	123.895833333333	41.8541666666667
124.979166666667	53.9791666666667	0.0636382208468361	0.0265447294562105	1350545.23395797	-176.152223716457	123.895833333333	41.8541666666667
125.020833333333	53.9791666666667	0.0635997333196102	0.0262864506144488	1350732.19517815	-176.004560803606	123.895833333333	41.8541666666667
125.0625	53.9791666666667	0.0639407739986375	0.0262221012674272	1350926.18366659	-175.856934957103	123.895833333333	41.8541666666667
125.104166666667	53.9791666666667	0.0642916185971544	0.0259156863622153	1351127.19633929	-175.70934752757	123.895833333333	41.8541666666667
125.145833333333	53.9791666666667	0.0644615233772499	0.0260746183154042	1351335.23000244	-175.561799863225	123.895833333333	41.8541666666667
125.1875	53.9791666666667	0.064735115885853	0.0267166741750563	1351550.28135266	-175.414293309802	123.895833333333	41.8541666666667
125.229166666667	53.9791666666667	0.0643221186671748	0.0262643443008109	1351772.34697727	-175.26682921047	123.895833333333	41.8541666666667
125.270833333333	53.9791666666667	0.0651007616856091	0.0265661209535342	1352001.42335455	-175.119408905754	123.895833333333	41.8541666666667
125.3125	53.9791666666667	0.0652658207289085	0.026811680483331	1352237.50685401	-174.972033733447	123.895833333333	41.8541666666667
125.354166666667	53.9791666666667	0.0651809598745227	0.0271692171065191	1352480.59373665	-174.824705028537	123.895833333333	41.8541666666667
125.395833333333	53.9791666666667	0.0648154830367614	0.0264925303643401	1352730.68015529	-174.677424123124	123.895833333333	41.8541666666667
125.4375	53.9791666666667	0.0643437968679353	0.0259016548362597	1352987.76215484	-174.530192346339	123.895833333333	41.8541666666667
125.479166666667	53.9791666666667	0.0643492207752405	0.0256788368038997	1353251.83567259	-174.383011024269	123.895833333333	41.8541666666667
125.520833333333	53.9791666666667	0.0637116956539589	0.0253398734749791	1353522.89653858	-174.235881479872	123.895833333333	41.8541666666667
125.5625	53.9791666666667	0.0632253660392153	0.0252083001552509	1353800.94047583	-174.088805032905	123.895833333333	41.8541666666667
125.604166666667	53.9791666666667	0.0638955400307017	0.0251461361796556	1354085.96310075	-173.941782999845	123.895833333333	41.8541666666667
125.645833333333	53.9791666666667	0.0642653980267416	0.0243898229709185	1354377.95992344	-173.794816693808	123.895833333333	41.8541666666667
125.6875	53.9791666666667	0.064370345503589	0.024241115301968	1354676.92634803	-173.647907424476	123.895833333333	41.8541666666667
125.729166666667	53.9791666666667	0.0650817750501989	0.0246593602397025	1354676.92634803	-173.647907424476	123.9375	41.8541666666667
125.770833333333	53.9791666666667	0.0633651716129427	0.0231060710471451	1355295.74909173	-173.354265217029	123.895833333333	41.8541666666667
125.8125	53.9791666666667	0.0636989621890867	0.023467770802395	1355615.59569247	-173.20753488042	123.895833333333	41.8541666666667
125.854166666667	53.9791666666667	0.063819349296105	0.0233402806630146	1355942.39245913	-173.060866783383	123.895833333333	41.8541666666667
125.895833333333	53.9791666666667	0.0651605198582057	0.0241071466856357	1365414.54192362	-171.184186095411	123.395833333333	41.8125
120.0625	53.9375	0.0601978914343035	0.0217624315467183	1023274.74259964	149.903016483989	126.645833333333	45.7708333333333
120.104166666667	53.9375	0.0596180192297443	0.0203678781063398	1113963.12851429	144.724600048687	128.3125	45.4375
120.145833333333	53.9375	0.0599514167413169	0.0188409111007031	1112385.70727425	144.872201783196	128.3125	45.4375
120.1875	53.9375	0.0599561287238509	0.0198960179337529	1110814.05877948	145.020175410825	128.3125	45.4375
120.229166666667	53.9375	0.0600271414879482	0.0201642120329138	1017840.75060296	150.566628316955	126.645833333333	45.7708333333333
120.270833333333	53.9375	0.0604065410802911	0.0182294086621977	1107688.18018066	145.317239172808	128.3125	45.4375
120.3125	53.9375	0.0602210176211468	0.0169592075635224	1106134.00027362	145.466329684343	128.3125	45.4375
120.354166666667	53.9375	0.0602586469301018	0.018140608036945	1104585.69350392	145.615792842992	128.3125	45.4375
120.395833333333	53.9375	0.0604784513322391	0.0188697909425161	1012517.69985337	151.236593357513	126.645833333333	45.7708333333333
120.4375	53.9375	0.0604991739865253	0.0198529646656943	1011204.48098774	151.405073533146	126.645833333333	45.7708333333333
120.479166666667	53.9375	0.0602604221319882	0.0206357086010582	1009898.33544528	151.573948145098	126.645833333333	45.7708333333333
120.520833333333	53.9375	0.0599364236771888	0.0192798040172862	1008599.29111359	151.743216584352	126.645833333333	45.7708333333333
120.5625	53.9375	0.0597664839472535	0.0194022073417865	1007307.37587159	151.912878216383	126.645833333333	45.7708333333333
120.604166666667	53.9375	0.0600241714367049	0.0196831519650173	1006022.61758748	152.08293238096	126.645833333333	45.7708333333333
120.645833333333	53.9375	0.0607113165577105	0.0211036225256719	1004745.0441167	152.253378391954	126.645833333333	45.7708333333333
120.6875	53.9375	0.0612378430982574	0.0215891518500296	1003474.68329984	152.424215537138	126.645833333333	45.7708333333333
120.729166666667	53.9375	0.06076996668899	0.0236926708959434	1002211.56296056	152.595443078	126.645833333333	45.7708333333333
120.770833333333	53.9375	0.0607883695075429	0.0234483178820273	1000955.71090348	152.767060249553	126.645833333333	45.7708333333333
120.8125	53.9375	0.0606007777824451	0.0208533408933073	999707.154912027	152.939066260147	126.645833333333	45.7708333333333
120.854166666667	53.9375	0.0605260970576868	0.0206418876375608	998465.92274628	153.111460291286	126.645833333333	45.7708333333333
120.895833333333	53.9375	0.0606420806207763	0.020850988428142	997232.042140793	153.284241497444	126.645833333333	45.7708333333333
120.9375	53.9375	0.0611798085112746	0.0220501913717558	996005.540802391	153.457409005889	126.645833333333	45.7708333333333
120.979166666667	53.9375	0.0607072575054517	0.0208041406980351	994786.446407949	153.6309619165	126.645833333333	45.7708333333333
121.020833333333	53.9375	0.0609517321903978	0.0224949502804165	993574.786602137	153.804899301601	126.645833333333	45.7708333333333
121.0625	53.9375	0.0608712745608405	0.0217292722634415	992370.588995173	153.979220205783	126.645833333333	45.7708333333333
121.104166666667	53.9375	0.060506515060939	0.0231694256910682	991173.881160525	154.153923645738	126.645833333333	45.7708333333333
121.145833333333	53.9375	0.061045243231144	0.0237216490263254	989984.690632603	154.329008610095	126.645833333333	45.7708333333333
121.1875	53.9375	0.0611758728124704	0.0237103295614174	988803.044904448	154.504474059255	126.645833333333	45.7708333333333
121.229166666667	53.9375	0.0606505192963848	0.0226832082274777	987628.971425372	154.680318925235	126.645833333333	45.7708333333333
121.270833333333	53.9375	0.06040127008771	0.020638278388576	986462.497598598	154.85654211151	126.645833333333	45.7708333333333
121.3125	53.9375	0.0600138389867987	0.0186273631337548	985303.650778878	155.03314249286	126.645833333333	45.7708333333333
121.354166666667	53.9375	0.05987706473488	0.0181379416761529	984152.458270091	155.210118915224	126.645833333333	45.7708333333333
121.395833333333	53.9375	0.0603052441322914	0.0195066529521859	983008.947322811	155.387470195553	126.645833333333	45.7708333333333
121.4375	53.9375	0.0605548409307466	0.020305088099588	981873.145131879	155.565195121666	126.645833333333	45.7708333333333
121.479166666667	53.9375	0.0606140384313544	0.0208295755517919	980745.078833937	155.743292452115	126.645833333333	45.7708333333333
121.520833333333	53.9375	0.061002523248656	0.0207424783707358	979624.775504953	155.92176091605	126.645833333333	45.7708333333333
121.5625	53.9375	0.061411773783669	0.0228294164812563	978512.262157728	156.100599213088	126.645833333333	45.7708333333333
121.604166666667	53.9375	0.0620501319088893	0.0242038012886628	977407.565739388	156.279806013187	126.645833333333	45.7708333333333
121.645833333333	53.9375	0.061095702167932	0.021251938984202	976310.713128845	156.459379956524	126.645833333333	45.7708333333333
121.6875	53.9375	0.062234604874281	0.0240554310658672	975221.731134267	156.639319653376	126.645833333333	45.7708333333333
121.729166666667	53.9375	0.0625709938341884	0.024394561040462	974140.646490511	156.819623684007	126.645833333333	45.7708333333333
121.770833333333	53.9375	0.061825922307937	0.0235796212598495	973067.485856539	157.000290598559	126.645833333333	45.7708333333333
121.8125	53.9375	0.062053428259514	0.0235017983468421	972002.27581284	157.181318916946	126.645833333333	45.7708333333333
121.854166666667	53.9375	0.0621811179967295	0.0229603811164272	970945.042858821	157.362707128754	126.645833333333	45.7708333333333
121.895833333333	53.9375	0.0632173446153251	0.0250829780021435	969895.813410172	157.544453693146	126.645833333333	45.7708333333333
121.9375	53.9375	0.0650750928551907	0.026979935698623	1352728.47369422	174.673952126737	123.4375	41.8125
121.979166666667	53.9375	0.0650635033399355	0.0270323511804267	1352477.97493055	174.821328077264	123.4375	41.8125
122.020833333333	53.9375	0.0637948138646251	0.0259630754795667	966796.408942396	158.091827635207	126.645833333333	45.7708333333333
122.0625	53.9375	0.0634493550282896	0.0254465228631282	965779.455905557	158.274991589992	126.645833333333	45.7708333333333
122.104166666667	53.9375	0.0630528643267984	0.0249922209399318	964770.637104276	158.458505733795	126.645833333333	45.7708333333333
122.145833333333	53.9375	0.0636223044800579	0.0257707108649362	963769.978396205	158.642368341495	126.645833333333	45.7708333333333
122.1875	53.9375	0.0623289784468922	0.0237751670262576	962777.50553658	158.826577657011	126.645833333333	45.7708333333333
122.229166666667	53.9375	0.0622566347095526	0.0238382648696337	961793.244175489	159.011131893251	126.645833333333	45.7708333333333
122.270833333333	53.9375	0.063080647890258	0.0250905855402346	960817.219855139	159.196029232058	126.645833333333	45.7708333333333
122.3125	53.9375	0.0630913962420963	0.0248321533177081	959849.458007123	159.381267824168	126.645833333333	45.7708333333333
122.354166666667	53.9375	0.0622342199471816	0.0237739880515033	958889.983949665	159.566845789169	126.645833333333	45.7708333333333
122.395833333333	53.9375	0.0630872847342417	0.024678874762109	957938.822884855	159.752761215468	126.645833333333	45.7708333333333
122.4375	53.9375	0.0625763127205382	0.024254324231057	956995.999895893	159.939012160265	126.645833333333	45.7708333333333
122.479166666667	53.9375	0.0622977054821453	0.0235869596776592	956061.539944304	160.125596649528	126.645833333333	45.7708333333333
122.520833333333	53.9375	0.0621018426002012	0.0224410380665654	955135.467867155	160.312512677978	126.645833333333	45.7708333333333
122.5625	53.9375	0.0616677105636131	0.0213323963936274	954217.808374272	160.499758209082	126.645833333333	45.7708333333333
122.604166666667	53.9375	0.0619023762591026	0.0219211717187731	953308.58604544	160.687331175042	126.645833333333	45.7708333333333
122.645833333333	53.9375	0.0623377501607919	0.0237494373774938	952407.825327605	160.875229476804	126.645833333333	45.7708333333333
122.6875	53.9375	0.0633112949525521	0.0246255968181944	951515.550532065	161.063450984062	126.645833333333	45.7708333333333
122.729166666667	53.9375	0.0632823671148431	0.0246378707845724	950631.785831664	161.251993535274	126.645833333333	45.7708333333333
122.770833333333	53.9375	0.0632744415168686	0.0247890013923023	949756.555257978	161.440854937683	126.645833333333	45.7708333333333
122.8125	53.9375	0.0634788837298037	0.0248029107604393	948889.882698496	161.630032967342	126.645833333333	45.7708333333333
122.854166666667	53.9375	0.0623270872697406	0.022699866501736	948031.791893809	161.819525369149	126.645833333333	45.7708333333333
122.895833333333	53.9375	0.0615028119685216	0.0209613682927176	947182.306434779	162.009329856889	126.645833333333	45.7708333333333
122.9375	53.9375	0.0617715051135383	0.0217265024566379	946341.449759725	162.199444113276	126.645833333333	45.7708333333333
122.979166666667	53.9375	0.0619939078225876	0.0220221351303284	945509.245151609	162.389865790008	126.645833333333	45.7708333333333
123.020833333333	53.9375	0.061592966081258	0.0218732370504635	944685.715735196	162.580592507831	126.645833333333	45.7708333333333
123.0625	53.9375	0.0617015622190928	0.0221296855909321	943870.884474251	162.771621856599	126.645833333333	45.7708333333333
123.104166666667	53.9375	0.0617458871283964	0.0224606738333644	943064.774168716	162.962951395351	126.645833333333	45.7708333333333
123.145833333333	53.9375	0.061737530630029	0.0218409491474832	942267.407451892	163.154578652392	126.645833333333	45.7708333333333
123.1875	53.9375	0.0622369373862246	0.0229400282649033	941478.806787625	163.346501125377	126.645833333333	45.7708333333333
123.229166666667	53.9375	0.0627295170361551	0.0236798618739612	940698.994467506	163.538716281407	126.645833333333	45.7708333333333
123.270833333333	53.9375	0.0635525077570853	0.0254792910099511	939927.992608056	163.731221557129	126.645833333333	45.7708333333333
123.3125	53.9375	0.0643118334888141	0.0263192032588467	939165.823147934	163.924014358846	126.645833333333	45.7708333333333
123.354166666667	53.9375	0.0633516097039755	0.0244233928721827	938412.507845145	164.117092062629	126.645833333333	45.7708333333333
123.395833333333	53.9375	0.0621382381340195	0.022017114478201	937668.068274245	164.31045201444	126.645833333333	45.7708333333333
123.4375	53.9375	0.0620279384003233	0.0225007553443737	936932.525823575	164.504091530264	126.645833333333	45.7708333333333
123.479166666667	53.9375	0.0626715864292504	0.0240350886378638	936205.901692481	164.698007896241	126.645833333333	45.7708333333333
123.520833333333	53.9375	0.0622094848880717	0.0232250478939783	935488.216888552	164.89219836881	126.645833333333	45.7708333333333
123.5625	53.9375	0.0619529671661255	0.0233665025397157	934779.492224879	165.086660174863	126.645833333333	45.7708333333333
123.604166666667	53.9375	0.062029112248539	0.0229334916072769	934079.748317303	165.2813905119	126.645833333333	45.7708333333333
123.645833333333	53.9375	0.0612149260424399	0.022190698277662	933389.005581687	165.476386548196	126.645833333333	45.7708333333333
123.6875	53.9375	0.0620549540691347	0.0234223800875716	932707.284231199	165.671645422969	126.645833333333	45.7708333333333
123.729166666667	53.9375	0.0624956244897781	0.0247973834843868	932034.604273612	165.867164246564	126.645833333333	45.7708333333333
123.770833333333	53.9375	0.0633359329124624	0.026188326682076	931370.9855086	166.062940100641	126.645833333333	45.7708333333333
123.8125	53.9375	0.0645187889488823	0.0273515823827229	930716.447525075	166.258970038363	126.645833333333	45.7708333333333
123.854166666667	53.9375	0.0631418948078473	0.0255273182311381	930071.009698512	166.455251084601	126.645833333333	45.7708333333333
123.895833333333	53.9375	0.0627289020698228	0.0248343890854546	929434.691188313	166.651780236144	126.645833333333	45.7708333333333
123.9375	53.9375	0.0619358407553623	0.0239514004711838	928807.510935167	166.848554461912	126.645833333333	45.7708333333333
123.979166666667	53.9375	0.0619690618355795	0.0234910584056997	928189.487658447	167.045570703182	126.645833333333	45.7708333333333
124.020833333333	53.9375	0.0620324978914759	0.0237010119075003	927580.639853607	167.242825873814	126.645833333333	45.7708333333333
124.0625	53.9375	0.0622766519482169	0.0245846169038371	926980.985789616	167.440316860494	126.645833333333	45.7708333333333
124.104166666667	53.9375	0.0622890205936135	0.0252653678729507	926390.543506399	167.638040522975	126.645833333333	45.7708333333333
124.145833333333	53.9375	0.0613460774639494	0.0239995828477539	925809.330812293	167.83599369433	126.645833333333	45.7708333333333
124.1875	53.9375	0.0613324366154602	0.0240202922385113	925237.365281551	168.034173181214	126.645833333333	45.7708333333333
124.229166666667	53.9375	0.0615547687658248	0.0245114721961853	924674.664251834	168.232575764123	126.645833333333	45.7708333333333
124.270833333333	53.9375	0.0617206730495325	0.0241255034867719	924121.244821752	168.431198197678	126.645833333333	45.7708333333333
124.3125	53.9375	0.0614433654544211	0.0238652698297281	923577.123848418	168.630037210898	126.645833333333	45.7708333333333
124.354166666667	53.9375	0.0611789261019185	0.0231101950521341	923042.317945024	168.829089507487	126.645833333333	45.7708333333333
124.395833333333	53.9375	0.0608931293200401	0.0210347882279324	922516.843478448	169.028351766137	126.645833333333	45.7708333333333
124.4375	53.9375	0.0609489945945951	0.0202966622705822	922000.716566886	169.227820640819	126.645833333333	45.7708333333333
124.479166666667	53.9375	0.0611580995813748	0.0211763146407959	921493.953077506	169.427492761099	126.645833333333	45.7708333333333
124.520833333333	53.9375	0.0615753231683733	0.0228720065398631	920996.568624135	169.627364732453	126.645833333333	45.7708333333333
124.5625	53.9375	0.0610503421789528	0.0236777917467324	920508.578564972	169.827433136585	126.645833333333	45.7708333333333
124.604166666667	53.9375	0.0613634939716038	0.0241961434901306	920029.998000334	170.027694531759	126.645833333333	45.7708333333333
124.645833333333	53.9375	0.0618861295222686	0.0248432683578259	919560.841770416	170.228145453136	126.645833333333	45.7708333333333
124.6875	53.9375	0.0621306332932139	0.0254435285867911	1344801.43680438	-177.17723499346	123.895833333333	41.8541666666667
124.729166666667	53.9375	0.0623200079662337	0.0261192233576455	1344939.73503552	-177.028849936014	123.895833333333	41.8541666666667
124.770833333333	53.9375	0.062513926140355	0.0260416027178412	1345085.1098662	-176.880492753987	123.895833333333	41.8541666666667
124.8125	53.9375	0.0629393685132799	0.026301228483214	917778.747775784	171.03177431458	126.645833333333	45.7708333333333
124.854166666667	53.9375	0.0634013602621842	0.026691083510431	1345397.07986537	-176.583867538516	123.895833333333	41.8541666666667
124.895833333333	53.9375	0.0634165667605975	0.0267283641393763	1345563.67002203	-176.435602261514	123.895833333333	41.8541666666667
124.9375	53.9375	0.0636552808265248	0.0265080463443011	916541.820485389	171.636312899199	126.645833333333	45.7708333333333
124.979166666667	53.9375	0.0636199356099971	0.0261651716038218	1345918.04727775	-176.139173245027	123.895833333333	41.8541666666667
125.020833333333	53.9375	0.0639404542022309	0.026191486850843	1346105.82869211	-175.991012249578	123.895833333333	41.8541666666667
125.0625	53.9375	0.0639772716108191	0.0259840957560792	1346300.66798821	-175.842888754939	123.895833333333	41.8541666666667
125.104166666667	53.9375	0.0645030286252331	0.0257797140727598	1346502.56204481	-175.694804127389	123.895833333333	41.8541666666667
125.145833333333	53.9375	0.064728838265423	0.0267508705349643	1346711.5076296	-175.546759730753	123.895833333333	41.8541666666667
125.1875	53.9375	0.065324501938463	0.0270239573755832	1346927.50139938	-175.398756926328	123.895833333333	41.8541666666667
125.229166666667	53.9375	0.0652064956654698	0.0267051401735788	1347150.53990034	-175.250797072793	123.895833333333	41.8541666666667
125.270833333333	53.9375	0.0652166705656057	0.026686654072276	1347380.61956834	-175.102881526131	123.895833333333	41.8541666666667
125.3125	53.9375	0.0652933206884297	0.0266194932260396	1347617.73672921	-174.955011639543	123.895833333333	41.8541666666667
125.354166666667	53.9375	0.0647254424373305	0.0261829453948585	1347861.88759897	-174.807188763367	123.895833333333	41.8541666666667
125.395833333333	53.9375	0.0652169042219423	0.0261727488377234	1348113.0682842	-174.659414244999	123.895833333333	41.8541666666667
125.4375	53.9375	0.0649428158556978	0.0252538717255428	1348371.27478226	-174.511689428807	123.895833333333	41.8541666666667
125.479166666667	53.9375	0.0637184071754705	0.0239392318141373	1348636.5029817	-174.364015656056	123.895833333333	41.8541666666667
125.520833333333	53.9375	0.0644030529697089	0.0245728084611291	1348908.74866247	-174.216394264823	123.895833333333	41.8541666666667
125.5625	53.9375	0.0648559063941091	0.0252405103738188	1349188.00749634	-174.068826589921	123.895833333333	41.8541666666667
125.604166666667	53.9375	0.0648537992450358	0.0251462395822749	1349474.27504718	-173.921313962818	123.895833333333	41.8541666666667
125.645833333333	53.9375	0.0647775645418306	0.0247037377896549	1358431.29202276	-172.030881619412	123.395833333333	41.8125
125.6875	53.9375	0.0661021675370915	0.0259122772275725	1349767.54677131	-173.773857711557	123.9375	41.8541666666667
125.729166666667	53.9375	0.0649761878439707	0.024553233405408	1358814.1245593	-171.884665368926	123.4375	41.8125
125.770833333333	53.9375	0.0646993526602431	0.0239224039732445	1359600.51817041	-171.59245580886	123.395833333333	41.8125
125.8125	53.9375	0.0655459580303191	0.0249840137234588	1350689.33994094	-173.33184044029	123.9375	41.8541666666667
125.854166666667	53.9375	0.0655128633778172	0.0251042050625924	1351010.58078302	-173.184622901658	123.9375	41.8541666666667
125.895833333333	53.9375	0.0653779430017022	0.0247844172320854	1360831.83755329	-171.154717603905	123.395833333333	41.8125
125.9375	53.9375	0.0665083018851965	0.0253274714735707	1361256.04640701	-171.008963481326	123.395833333333	41.8125
125.979166666667	53.9375	0.0667037493625418	0.0255488622390569	1361687.12894731	-170.86329072463	123.395833333333	41.8125
126.020833333333	53.9375	0.0664299456477686	0.025164969743527	1362125.07852118	-170.717700562364	123.395833333333	41.8125
120.0625	53.8958333333333	0.0604102655260277	0.0205128316646889	1019264.98646983	149.77340638771	126.645833333333	45.7708333333333
120.104166666667	53.8958333333333	0.060372274985969	0.0200922887136321	1017889.46980307	149.939180574933	126.645833333333	45.7708333333333
120.145833333333	53.8958333333333	0.0599513209151237	0.0192317936529053	1016520.82067093	150.105358003453	126.645833333333	45.7708333333333
120.1875	53.8958333333333	0.0603165686579945	0.0174387752414964	1107017.34739708	144.883958436051	128.3125	45.4375
120.229166666667	53.8958333333333	0.0602170715946816	0.0161361733171545	1105444.60689371	145.032611681888	128.3125	45.4375
120.270833333333	53.8958333333333	0.0601329682583964	0.0158818989033865	1103877.6975225	145.181641054778	128.3125	45.4375
120.3125	53.8958333333333	0.0599767987998297	0.0160084344029933	1102316.64463712	145.331046754486	128.3125	45.4375
120.354166666667	53.8958333333333	0.0604229345166497	0.0164060628720629	1100761.47363929	145.480828965756	128.3125	45.4375
120.395833333333	53.8958333333333	0.060024825062142	0.0177795372532823	1099212.20997783	145.630987858118	128.3125	45.4375
120.4375	53.8958333333333	0.0601035025542191	0.0194970511876073	1007134.93764568	151.279854233868	126.645833333333	45.7708333333333
120.479166666667	53.8958333333333	0.0603705245638811	0.0204382634437522	1005822.24459224	151.449241196953	126.645833333333	45.7708333333333
120.520833333333	53.8958333333333	0.0608335250807319	0.0210184054031431	1004516.67305053	151.619026927858	126.645833333333	45.7708333333333
120.5625	53.8958333333333	0.0606755487613677	0.021303067338129	1003218.25123107	151.78921080275	126.645833333333	45.7708333333333
120.604166666667	53.8958333333333	0.0603977010071652	0.0206099013019273	1001927.00733522	151.959792171676	126.645833333333	45.7708333333333
120.645833333333	53.8958333333333	0.0610351485245759	0.0216294601812628	1000642.96955305	152.130770358361	126.645833333333	45.7708333333333
120.6875	53.8958333333333	0.0610688075056711	0.0215090208593848	999366.166061247	152.302144660007	126.645833333333	45.7708333333333
120.729166666667	53.8958333333333	0.0608556231321205	0.0224961391719468	998096.625021019	152.473914347091	126.645833333333	45.7708333333333
120.770833333333	53.8958333333333	0.0607029285660585	0.024437920727381	996834.374575914	152.646078663175	126.645833333333	45.7708333333333
120.8125	53.8958333333333	0.0610613200662297	0.0232538210588392	995579.442849673	152.818636824705	126.645833333333	45.7708333333333
120.854166666667	53.8958333333333	0.0609118411132844	0.0232391818167308	994331.857944031	152.991588020824	126.645833333333	45.7708333333333
120.895833333333	53.8958333333333	0.0610445104519435	0.0235702648410999	993091.647936499	153.164931413182	126.645833333333	45.7708333333333
120.9375	53.8958333333333	0.0609507300869201	0.0240969446036465	991858.840878134	153.338666135747	126.645833333333	45.7708333333333
120.979166666667	53.8958333333333	0.0611454112151438	0.0244356634391424	990633.464791281	153.512791294623	126.645833333333	45.7708333333333
121.020833333333	53.8958333333333	0.0616867481240072	0.024869442761666	989415.547667288	153.68730596787	126.645833333333	45.7708333333333
121.0625	53.8958333333333	0.0610302261156756	0.0237244423812116	988205.117464212	153.862209205322	126.645833333333	45.7708333333333
121.104166666667	53.8958333333333	0.0608687143977165	0.0225021057657397	987002.202104496	154.037500028415	126.645833333333	45.7708333333333
121.145833333333	53.8958333333333	0.0607117461615398	0.0206467347925528	985806.829472619	154.213177430013	126.645833333333	45.7708333333333
121.1875	53.8958333333333	0.0607580894724542	0.0211141233416697	984619.02741274	154.38924037424	126.645833333333	45.7708333333333
121.229166666667	53.8958333333333	0.0604695697903508	0.0198966576886123	983438.823726313	154.56568779631	126.645833333333	45.7708333333333
121.270833333333	53.8958333333333	0.0599907214463865	0.0178283798111331	982266.246169671	154.742518602372	126.645833333333	45.7708333333333
121.3125	53.8958333333333	0.0598546116962219	0.0172649581376452	981101.322451618	154.919731669342	126.645833333333	45.7708333333333
121.354166666667	53.8958333333333	0.0607364944018067	0.0206847246149695	979944.08023098	155.097325844754	126.645833333333	45.7708333333333
121.395833333333	53.8958333333333	0.061175041652889	0.0214950512101943	978794.547114125	155.275299946604	126.645833333333	45.7708333333333
121.4375	53.8958333333333	0.0612749421287363	0.0228071570380108	977652.750652503	155.453652763203	126.645833333333	45.7708333333333
121.479166666667	53.8958333333333	0.0610097341801997	0.0218176057863756	976518.718340128	155.63238305303	126.645833333333	45.7708333333333
121.520833333333	53.8958333333333	0.0614585039826914	0.0228579925141606	975392.477611064	155.811489544597	126.645833333333	45.7708333333333
121.5625	53.8958333333333	0.0618658898123264	0.0241936294455298	974274.055836885	155.990970936305	126.645833333333	45.7708333333333
121.604166666667	53.8958333333333	0.0626044652646928	0.0251330522566526	973163.480324117	156.170825896316	126.645833333333	45.7708333333333
121.645833333333	53.8958333333333	0.0621115765148576	0.0241024918824188	972060.778311664	156.351053062423	126.645833333333	45.7708333333333
121.6875	53.8958333333333	0.0627477294438146	0.0249341621075028	970965.976968218	156.531651041923	126.645833333333	45.7708333333333
121.729166666667	53.8958333333333	0.0627773178132988	0.0246649197009637	969879.103389649	156.712618411504	126.645833333333	45.7708333333333
121.770833333333	53.8958333333333	0.0631232640343545	0.0247336954402336	968800.18459638	156.893953717121	126.645833333333	45.7708333333333
121.8125	53.8958333333333	0.0634010097429745	0.0247625603492855	967729.247530747	157.075655473891	126.645833333333	45.7708333333333
121.854166666667	53.8958333333333	0.0632057239057678	0.0249556155414082	966666.319054348	157.257722165983	126.645833333333	45.7708333333333
121.895833333333	53.8958333333333	0.0631102487175842	0.0248365043394861	965611.42594535	157.440152246521	126.645833333333	45.7708333333333
121.9375	53.8958333333333	0.0633380172604691	0.0256140995059379	964564.594895837	157.62294413748	126.645833333333	45.7708333333333
121.979166666667	53.8958333333333	0.0636923413087996	0.0259992908179426	963525.852509079	157.806096229602	126.645833333333	45.7708333333333
122.020833333333	53.8958333333333	0.0642570440354677	0.0263370828281264	962495.225296827	157.989606882303	126.645833333333	45.7708333333333
122.0625	53.8958333333333	0.0636303684401659	0.0256120549573384	961472.739676592	158.173474423594	126.645833333333	45.7708333333333
122.104166666667	53.8958333333333	0.0633089592662428	0.0248752533882565	960458.421968897	158.357697150004	126.645833333333	45.7708333333333
122.145833333333	53.8958333333333	0.0631491458143454	0.0249784765132007	959452.298394519	158.54227332651	126.645833333333	45.7708333333333
122.1875	53.8958333333333	0.0633686240896336	0.0248403884043593	958454.395071733	158.727201186466	126.645833333333	45.7708333333333
122.229166666667	53.8958333333333	0.0635639151059164	0.0256419764015287	957464.73801353	158.912478931548	126.645833333333	45.7708333333333
122.270833333333	53.8958333333333	0.0636154432005639	0.0257950220624633	956483.353124823	159.098104731699	126.645833333333	45.7708333333333
122.3125	53.8958333333333	0.0630808339666442	0.0250908300469009	955510.266199661	159.284076725075	126.645833333333	45.7708333333333
122.354166666667	53.8958333333333	0.0636549212604235	0.0260273144571669	954545.502918411	159.470393018003	126.645833333333	45.7708333333333
122.395833333333	53.8958333333333	0.0635883972855127	0.0257430106453662	953589.08884494	159.657051684947	126.645833333333	45.7708333333333
122.4375	53.8958333333333	0.0632391894878543	0.024830523332463	952641.049423793	159.844050768472	126.645833333333	45.7708333333333
122.479166666667	53.8958333333333	0.062327218183064	0.023079846427033	951701.409977356	160.031388279217	126.645833333333	45.7708333333333
122.520833333333	53.8958333333333	0.0618383358345555	0.0214566169224157	950770.195703011	160.219062195881	126.645833333333	45.7708333333333
122.5625	53.8958333333333	0.0619088117527098	0.0215445569336115	949847.431670285	160.407070465201	126.645833333333	45.7708333333333
122.604166666667	53.8958333333333	0.0618183219300893	0.0215421927418956	948933.142818003	160.595411001951	126.645833333333	45.7708333333333
122.645833333333	53.8958333333333	0.0621622343240975	0.022106069256384	948027.353951415	160.784081688937	126.645833333333	45.7708333333333
122.6875	53.8958333333333	0.0620496937930175	0.0225810975164827	947130.089739333	160.973080377003	126.645833333333	45.7708333333333
122.729166666667	53.8958333333333	0.0622704210545421	0.0226481057220302	946241.374711262	161.162404885043	126.645833333333	45.7708333333333
122.770833333333	53.8958333333333	0.0639056130311897	0.0253042404896653	945361.233254514	161.352053000017	126.645833333333	45.7708333333333
122.8125	53.8958333333333	0.0638493932582769	0.0245617274674628	944489.689611341	161.542022476976	126.645833333333	45.7708333333333
122.854166666667	53.8958333333333	0.0635162415975644	0.0233044239424901	943626.767876046	161.732311039095	126.645833333333	45.7708333333333
122.895833333333	53.8958333333333	0.062340369607448	0.022115500424168	942772.491992097	161.922916377708	126.645833333333	45.7708333333333
122.9375	53.8958333333333	0.0617285659284023	0.0217471956183824	941926.885749248	162.113836152353	126.645833333333	45.7708333333333
122.979166666667	53.8958333333333	0.0616237247392003	0.0219479728417714	941089.972780647	162.305067990823	126.645833333333	45.7708333333333
123.020833333333	53.8958333333333	0.0617503746374816	0.0230004982214812	940261.776559953	162.496609489229	126.645833333333	45.7708333333333
123.0625	53.8958333333333	0.0623114917130227	0.02318583180905	939442.320398448	162.688458212055	126.645833333333	45.7708333333333
123.104166666667	53.8958333333333	0.0622642241126813	0.0230105213393289	938631.627442158	162.88061169224	126.645833333333	45.7708333333333
123.145833333333	53.8958333333333	0.0617044921984318	0.0224900315588787	937829.720668964	163.073067431251	126.645833333333	45.7708333333333
123.1875	53.8958333333333	0.0617168848393743	0.0225035819519544	937036.622885729	163.265822899171	126.645833333333	45.7708333333333
123.229166666667	53.8958333333333	0.0622837127951669	0.0229481245616744	936252.356725423	163.458875534792	126.645833333333	45.7708333333333
123.270833333333	53.8958333333333	0.0622107460081875	0.0231183032816587	935476.944644245	163.652222745717	126.645833333333	45.7708333333333
123.3125	53.8958333333333	0.0633593308005199	0.0251344702243816	934710.408918761	163.845861908466	126.645833333333	45.7708333333333
123.354166666667	53.8958333333333	0.0647510505252951	0.0267984895628426	933952.771643051	164.039790368589	126.645833333333	45.7708333333333
123.395833333333	53.8958333333333	0.0640103725033497	0.025449632167461	933204.054725841	164.234005440793	126.645833333333	45.7708333333333
123.4375	53.8958333333333	0.0626907568466965	0.0236908857471863	932464.279887671	164.428504409068	126.645833333333	45.7708333333333
123.479166666667	53.8958333333333	0.0638943759827497	0.0259775893741349	931733.46865805	164.623284526824	126.645833333333	45.7708333333333
123.520833333333	53.8958333333333	0.0638774384325034	0.0262058966636555	931011.642372622	164.818343017038	126.645833333333	45.7708333333333
123.5625	53.8958333333333	0.0633553182782363	0.0250106558394142	930298.822170355	165.013677072402	126.645833333333	45.7708333333333
123.604166666667	53.8958333333333	0.062013895173046	0.0232816620742761	929595.028990733	165.209283855485	126.645833333333	45.7708333333333
123.645833333333	53.8958333333333	0.0621743857360757	0.0229770801953226	928900.283570949	165.405160498898	126.645833333333	45.7708333333333
123.6875	53.8958333333333	0.0619230555356297	0.0242516586957718	928214.606443124	165.60130410547	126.645833333333	45.7708333333333
123.729166666667	53.8958333333333	0.0631629273542595	0.025891322843801	927538.017931539	165.797711748427	126.645833333333	45.7708333333333
123.770833333333	53.8958333333333	0.0636326476148067	0.0267651261644558	926870.538149865	165.994380471582	126.645833333333	45.7708333333333
123.8125	53.8958333333333	0.0644931543462405	0.0274199542193931	926212.186998427	166.191307289534	126.645833333333	45.7708333333333
123.854166666667	53.8958333333333	0.0638815698753294	0.0266050794455966	925562.984161473	166.388489187868	126.645833333333	45.7708333333333
123.895833333333	53.8958333333333	0.0636783150503064	0.0260233306272786	924922.949104452	166.58592312337	126.645833333333	45.7708333333333
123.9375	53.8958333333333	0.0627594409627378	0.0253674369211399	924292.101071328	166.783606024245	126.645833333333	45.7708333333333
123.979166666667	53.8958333333333	0.0621377636906337	0.0236503677051699	923670.459081895	166.981534790343	126.645833333333	45.7708333333333
124.020833333333	53.8958333333333	0.0615075662269642	0.0222656001731038	923058.041929117	167.179706293395	126.645833333333	45.7708333333333
124.0625	53.8958333333333	0.0614543844417832	0.0232665791942756	922454.868176488	167.378117377251	126.645833333333	45.7708333333333
124.104166666667	53.8958333333333	0.0610252346756678	0.0230544399713519	921860.956155403	167.576764858134	126.645833333333	45.7708333333333
124.145833333333	53.8958333333333	0.0612804540977002	0.0222896387545873	921276.32396257	167.775645524894	126.645833333333	45.7708333333333
124.1875	53.8958333333333	0.0609598634808636	0.0229604265973586	920700.989457419	167.97475613927	126.645833333333	45.7708333333333
124.229166666667	53.8958333333333	0.0615082009204927	0.0234726615318709	920134.970259555	168.174093436167	126.645833333333	45.7708333333333
124.270833333333	53.8958333333333	0.0609836989634811	0.0227451100204622	919578.283746214	168.37365412393	126.645833333333	45.7708333333333
124.3125	53.8958333333333	0.0609484865918946	0.0218364503787926	919030.947049765	168.573434884631	126.645833333333	45.7708333333333
124.354166666667	53.8958333333333	0.0609716302460912	0.0217193207623843	918492.97705522	168.773432374364	126.645833333333	45.7708333333333
124.395833333333	53.8958333333333	0.0610084178230434	0.0215053537727584	917964.390397769	168.973643223546	126.645833333333	45.7708333333333
124.4375	53.8958333333333	0.0610689917608467	0.0218575836029778	917445.203460364	169.174064037223	126.645833333333	45.7708333333333
124.479166666667	53.8958333333333	0.0611925073725102	0.0229129593027974	916935.432371298	169.374691395385	126.645833333333	45.7708333333333
124.520833333333	53.8958333333333	0.0616682647456913	0.0236614084784721	916435.093001836	169.575521853292	126.645833333333	45.7708333333333
124.5625	53.8958333333333	0.0617397971168468	0.0244630212159061	915944.200963868	169.7765519418	126.645833333333	45.7708333333333
124.604166666667	53.8958333333333	0.062373056503206	0.0254968914730291	1339912.95654099	-177.465472891108	123.895833333333	41.8541666666667
124.645833333333	53.8958333333333	0.0618068803942642	0.0249845676215077	1340037.64192298	-177.316531475021	123.895833333333	41.8541666666667
124.6875	53.8958333333333	0.0624332833567373	0.0258655284165989	1340169.43933759	-177.167615463045	123.895833333333	41.8541666666667
124.729166666667	53.8958333333333	0.0629712026665531	0.0264121465403327	1340308.34664795	-177.018726255912	123.895833333333	41.8541666666667
124.770833333333	53.8958333333333	0.0631867812102909	0.0266550666556093	913631.978716495	170.784573758051	126.645833333333	45.7708333333333
124.8125	53.8958333333333	0.0630425862329732	0.0264546366769685	913198.083703736	170.986727454819	126.645833333333	45.7708333333333
124.854166666667	53.8958333333333	0.063121426612269	0.0263724129385889	912773.737852282	171.189055844019	126.645833333333	45.7708333333333
124.895833333333	53.8958333333333	0.0635258223510584	0.0267413431153332	1340935.02811102	-176.423465428581	123.895833333333	41.8541666666667
124.9375	53.8958333333333	0.0639872889069667	0.026692247669388	1341109.44885106	-176.27473119356	123.895833333333	41.8541666666667
124.979166666667	53.8958333333333	0.0642703327941858	0.0266147841362383	1341290.96427062	-176.126032128703	123.895833333333	41.8541666666667
125.020833333333	53.8958333333333	0.0644084600152878	0.0268421206885913	1341479.57143634	-175.977369620902	123.895833333333	41.8541666666667
125.0625	53.8958333333333	0.0650527456601082	0.0266124017803075	1341675.26730193	-175.828745054728	123.895833333333	41.8541666666667
125.104166666667	53.8958333333333	0.0648189921782089	0.0264700810786689	1341878.04870841	-175.680159812338	123.895833333333	41.8541666666667
125.145833333333	53.8958333333333	0.064909790520975	0.0268529479267789	1342087.91238434	-175.531615273393	123.895833333333	41.8541666666667
125.1875	53.8958333333333	0.0650378925410183	0.0261808119875769	1342304.85494613	-175.383112814973	123.895833333333	41.8541666666667
125.229166666667	53.8958333333333	0.0654834085926139	0.0266123231853283	1350376.65863326	-173.474877850729	123.395833333333	41.8125
125.270833333333	53.8958333333333	0.0653517694881947	0.0266171594154827	1342759.96263348	-175.086239634608	123.895833333333	41.8541666666667
125.3125	53.8958333333333	0.0658476148649965	0.0269848633081466	1351013.20013644	-173.180192987745	123.395833333333	41.8125
125.354166666667	53.8958333333333	0.0663441709197449	0.0270937338504477	1351341.96023416	-173.032944572875	123.395833333333	41.8125
125.395833333333	53.8958333333333	0.0665860027358583	0.0270546264108222	1351677.70633388	-172.885760582337	123.395833333333	41.8125
125.4375	53.8958333333333	0.06641033146425	0.0259945537102412	1352020.43313237	-172.738642321119	123.395833333333	41.8125
125.479166666667	53.8958333333333	0.0654628766391974	0.0252265133337265	1352370.13522152	-172.591591090162	123.395833333333	41.8125
125.520833333333	53.8958333333333	0.0652758848057542	0.0251500655763615	1344021.35402711	-174.344888954262	123.9375	41.8541666666667
125.5625	53.8958333333333	0.0661410052536573	0.0261259689651296	1344294.79249523	-174.196772377309	123.9375	41.8541666666667
125.604166666667	53.8958333333333	0.0667797010700585	0.0261752377798911	1344575.27439507	-174.048710144569	123.9375	41.8541666666667
125.645833333333	53.8958333333333	0.0661191575068384	0.025794660915871	1344862.7952372	-173.900703602711	123.9375	41.8541666666667
125.6875	53.8958333333333	0.0667040579353581	0.0263404459263574	1345157.35042338	-173.752754094918	123.9375	41.8541666666667
125.729166666667	53.8958333333333	0.0665137591904221	0.0257288838278556	1345458.93524692	-173.6048629608	123.9375	41.8541666666667
125.770833333333	53.8958333333333	0.065764392259694	0.0246105126425243	1355012.88187764	-171.564217715765	123.395833333333	41.8125
125.8125	53.8958333333333	0.0654718765428806	0.0246892252128217	1355418.17915695	-171.417749050867	123.395833333333	41.8125
125.854166666667	53.8958333333333	0.0657595120271728	0.0252224256067842	1355830.39840577	-171.271358930546	123.395833333333	41.8125
125.895833333333	53.8958333333333	0.0663071827362967	0.0257995220611454	1356249.53319123	-171.125048611304	123.395833333333	41.8125
125.9375	53.8958333333333	0.0662181060922918	0.025993650261306	1356249.53319123	-171.125048611304	123.4375	41.8125
125.979166666667	53.8958333333333	0.0664805820407667	0.0263593342388311	1357108.52314145	-170.832672377882	123.395833333333	41.8125
126.020833333333	53.8958333333333	0.0671961283999546	0.0266042409995788	1357548.36494272	-170.686608952321	123.395833333333	41.8125
126.0625	53.8958333333333	0.0676912151090275	0.0269840259009068	1357995.09555469	-170.540630304947	123.395833333333	41.8125
126.104166666667	53.8958333333333	0.0670157795070012	0.0266481421102149	1358448.70804971	-170.394737667485	123.395833333333	41.8125
126.145833333333	53.8958333333333	0.0663517723661575	0.0259174460063799	1358909.1954027	-170.248932266508	123.395833333333	41.8125
120.020833333333	53.8541666666667	0.0602591048765524	0.0188156373242413	1016649.69441117	149.476934910359	126.645833333333	45.7708333333333
120.0625	53.8541666666667	0.0601615121221798	0.0181709138670423	1108000.81105018	144.302198844752	128.3125	45.4375
120.104166666667	53.8541666666667	0.0600854516630643	0.0182528070722055	1106403.77834539	144.450020164054	128.3125	45.4375
120.145833333333	53.8541666666667	0.060180716811284	0.0176953229971959	1104812.50843322	144.598220731149	128.3125	45.4375
120.1875	53.8541666666667	0.0605131919294898	0.0172271967131765	1103227.02674467	144.746800809161	128.3125	45.4375
120.229166666667	53.8541666666667	0.0602435364710046	0.0165021493305579	1101647.35876368	144.895760646637	128.3125	45.4375
120.270833333333	53.8541666666667	0.0598387506922165	0.0188131723956966	1008418.30627094	150.478063116811	126.645833333333	45.7708333333333
120.3125	53.8541666666667	0.0603512153036521	0.0191220542000261	1007070.73811421	150.646342918027	126.645833333333	45.7708333333333
120.354166666667	53.8541666666667	0.0601403285919919	0.0193049274223026	1005730.19747042	150.81502868602	126.645833333333	45.7708333333333
120.395833333333	53.8541666666667	0.0602515917701073	0.0198364584808253	1004396.71289564	150.984119912242	126.645833333333	45.7708333333333
120.4375	53.8541666666667	0.0604327588917127	0.0197567390474603	1003070.31294652	151.153616062468	126.645833333333	45.7708333333333
120.479166666667	53.8541666666667	0.060513759311536	0.0205013712684211	1001751.02617827	151.323516576573	126.645833333333	45.7708333333333
120.520833333333	53.8541666666667	0.060630865886084	0.0204324178419569	1000438.88114263	151.49382086832	126.645833333333	45.7708333333333
120.5625	53.8541666666667	0.060838178290934	0.0211792172157107	999133.906385814	151.664528325146	126.645833333333	45.7708333333333
120.604166666667	53.8541666666667	0.061055421955374	0.0221150318143378	997836.130446409	151.835638307945	126.645833333333	45.7708333333333
120.645833333333	53.8541666666667	0.0608962952278968	0.0228961864581295	996545.581853288	152.007150150865	126.645833333333	45.7708333333333
120.6875	53.8541666666667	0.0608361345326236	0.0229362080276875	995262.289123473	152.179063161092	126.645833333333	45.7708333333333
120.729166666667	53.8541666666667	0.0611804246513569	0.0242507969926123	993986.280759975	152.351376618651	126.645833333333	45.7708333333333
120.770833333333	53.8541666666667	0.0613388518541086	0.0249822244376487	992717.585249621	152.524089776197	126.645833333333	45.7708333333333
120.8125	53.8541666666667	0.0606939033964698	0.0235975893097041	991456.23106085	152.697201858814	126.645833333333	45.7708333333333
120.854166666667	53.8541666666667	0.0617638875454035	0.024981288104787	990202.246641496	152.87071206382	126.645833333333	45.7708333333333
120.895833333333	53.8541666666667	0.0609920187135109	0.0243793073246918	988955.66041653	153.044619560566	126.645833333333	45.7708333333333
120.9375	53.8541666666667	0.0608536060885078	0.0217849088543692	987716.500785798	153.218923490243	126.645833333333	45.7708333333333
120.979166666667	53.8541666666667	0.0609762122641718	0.021691505146322	986484.796121727	153.393622965692	126.645833333333	45.7708333333333
121.020833333333	53.8541666666667	0.0609561940871203	0.0213316008155888	985260.574767005	153.568717071213	126.645833333333	45.7708333333333
121.0625	53.8541666666667	0.0604082898025832	0.0192499707847394	984043.865032253	153.744204862384	126.645833333333	45.7708333333333
121.104166666667	53.8541666666667	0.0601076094798844	0.0192884372593401	982834.695193658	153.920085365871	126.645833333333	45.7708333333333
121.145833333333	53.8541666666667	0.059957445196523	0.0182173230017449	981633.093490594	154.096357579255	126.645833333333	45.7708333333333
121.1875	53.8541666666667	0.0599637917026608	0.0181141106010071	980439.08812322	154.273020470852	126.645833333333	45.7708333333333
121.229166666667	53.8541666666667	0.0602875306306887	0.0195703497993446	979252.707250059	154.450072979542	126.645833333333	45.7708333333333
121.270833333333	53.8541666666667	0.060269873693017	0.0196452540254331	978073.978985543	154.627514014597	126.645833333333	45.7708333333333
121.3125	53.8541666666667	0.0604893383039846	0.0194586133795092	976902.93139756	154.805342455516	126.645833333333	45.7708333333333
121.354166666667	53.8541666666667	0.0602314233649745	0.0192879408027685	975739.592504963	154.983557151859	126.645833333333	45.7708333333333
121.395833333333	53.8541666666667	0.0610400184395713	0.0220078781101605	974583.990275051	155.162156923095	126.645833333333	45.7708333333333
121.4375	53.8541666666667	0.0622137442178723	0.0240766698965029	973436.152621069	155.34114055844	126.645833333333	45.7708333333333
121.479166666667	53.8541666666667	0.0615266371298813	0.02300648315485	972296.107399634	155.520506816704	126.645833333333	45.7708333333333
121.520833333333	53.8541666666667	0.0608884148673525	0.021806752751774	971163.882408184	155.700254426153	126.645833333333	45.7708333333333
121.5625	53.8541666666667	0.0613978906993958	0.0225070783937697	970039.505382395	155.880382084355	126.645833333333	45.7708333333333
121.604166666667	53.8541666666667	0.0625779902705787	0.0247723777987033	968923.003993569	156.060888458044	126.645833333333	45.7708333333333
121.645833333333	53.8541666666667	0.0631960955543178	0.0252085846366996	967814.405846018	156.241772182989	126.645833333333	45.7708333333333
121.6875	53.8541666666667	0.0636005465105794	0.0257900142058869	966713.738474423	156.423031863856	126.645833333333	45.7708333333333
121.729166666667	53.8541666666667	0.0634416417050217	0.0257661242905157	965621.029341181	156.604666074088	126.645833333333	45.7708333333333
121.770833333333	53.8541666666667	0.0633612696638935	0.0260089776005511	964536.30583372	156.786673355777	126.645833333333	45.7708333333333
121.8125	53.8541666666667	0.06363777521408	0.0260755083119893	963459.595261822	156.969052219553	126.645833333333	45.7708333333333
121.854166666667	53.8541666666667	0.0634191115399401	0.0248938670271361	962390.924854906	157.151801144466	126.645833333333	45.7708333333333
121.895833333333	53.8541666666667	0.0620985354311215	0.0234118608715847	961330.321759302	157.334918577882	126.645833333333	45.7708333333333
121.9375	53.8541666666667	0.06221458764984	0.023551712186986	960277.813035525	157.518402935377	126.645833333333	45.7708333333333
121.979166666667	53.8541666666667	0.0632562987586097	0.0250899882551243	959233.425655509	157.702252600642	126.645833333333	45.7708333333333
122.020833333333	53.8541666666667	0.063924920202836	0.0257959206128297	958197.186499842	157.886465925391	126.645833333333	45.7708333333333
122.0625	53.8541666666667	0.0645917346513209	0.0263982845227892	957169.122354984	158.071041229268	126.645833333333	45.7708333333333
122.104166666667	53.8541666666667	0.0641975910275682	0.0263481731627153	956149.259910476	158.255976799772	126.645833333333	45.7708333333333
122.145833333333	53.8541666666667	0.0638335914095166	0.0259097333871972	955137.625756115	158.441270892175	126.645833333333	45.7708333333333
122.1875	53.8541666666667	0.0623306966001335	0.0238190467491846	954134.246379147	158.626921729453	126.645833333333	45.7708333333333
122.229166666667	53.8541666666667	0.0623036791808773	0.0238958736807436	953139.148161429	158.81292750222	126.645833333333	45.7708333333333
122.270833333333	53.8541666666667	0.0636106628932687	0.0259177301129583	952152.357376578	158.999286368669	126.645833333333	45.7708333333333
122.3125	53.8541666666667	0.0634305702889098	0.0254529339920281	951173.900187116	159.185996454515	126.645833333333	45.7708333333333
122.354166666667	53.8541666666667	0.0635814315247726	0.0258626081941175	950203.80264161	159.373055852947	126.645833333333	45.7708333333333
122.395833333333	53.8541666666667	0.0640009733932676	0.0263252224953853	949242.090671777	159.560462624591	126.645833333333	45.7708333333333
122.4375	53.8541666666667	0.0641109431920111	0.0261747074237416	948288.790089616	159.748214797465	126.645833333333	45.7708333333333
122.479166666667	53.8541666666667	0.0639575289583464	0.0250137856479748	947343.9265845	159.936310366956	126.645833333333	45.7708333333333
122.520833333333	53.8541666666667	0.0637786949590448	0.0243019209723431	946407.525720278	160.12474729579	126.645833333333	45.7708333333333
122.5625	53.8541666666667	0.062907801184256	0.023521356948138	945479.612932356	160.31352351402	126.645833333333	45.7708333333333
122.604166666667	53.8541666666667	0.0622946001762958	0.0228488289233379	944560.213524791	160.50263691901	126.645833333333	45.7708333333333
122.645833333333	53.8541666666667	0.0628606692060972	0.0234158378240274	943649.352667347	160.69208537543	126.645833333333	45.7708333333333
122.6875	53.8541666666667	0.0638667768368518	0.0245355316645902	942747.055392586	160.881866715262	126.645833333333	45.7708333333333
122.729166666667	53.8541666666667	0.0637835308437791	0.0247661370070291	941853.346592913	161.071978737802	126.645833333333	45.7708333333333
122.770833333333	53.8541666666667	0.0641570922832982	0.0258229505197362	940968.251017646	161.26241920968	126.645833333333	45.7708333333333
122.8125	53.8541666666667	0.0638862537642755	0.0253548000780781	940091.793270068	161.453185864877	126.645833333333	45.7708333333333
122.854166666667	53.8541666666667	0.0632498422544042	0.0237238885443386	939223.997804481	161.644276404758	126.645833333333	45.7708333333333
122.895833333333	53.8541666666667	0.0633763797786242	0.0238685451846565	938364.888923256	161.835688498101	126.645833333333	45.7708333333333
122.9375	53.8541666666667	0.0622855160902839	0.0229787046407881	937514.49077388	162.027419781147	126.645833333333	45.7708333333333
122.979166666667	53.8541666666667	0.0618858960615324	0.022535348693593	936672.827346004	162.21946785764	126.645833333333	45.7708333333333
123.020833333333	53.8541666666667	0.0629297554187737	0.0239268069276415	935839.92246849	162.411830298893	126.645833333333	45.7708333333333
123.0625	53.8541666666667	0.0635516470875933	0.0247000910981686	935015.799806461	162.604504643841	126.645833333333	45.7708333333333
123.104166666667	53.8541666666667	0.0635658759361203	0.0244639114202315	934200.482858344	162.797488399121	126.645833333333	45.7708333333333
123.145833333333	53.8541666666667	0.0634443204324874	0.0248136447883448	933393.994952922	162.990779039144	126.645833333333	45.7708333333333
123.1875	53.8541666666667	0.0633504124282826	0.0249955990721093	932596.359246393	163.184374006181	126.645833333333	45.7708333333333
123.229166666667	53.8541666666667	0.0627521228178703	0.0238787405525946	931807.598719418	163.378270710456	126.645833333333	45.7708333333333
123.270833333333	53.8541666666667	0.0636708291508385	0.0246758909811277	931027.736174184	163.572466530248	126.645833333333	45.7708333333333
123.3125	53.8541666666667	0.0634028663467024	0.025144857592919	930256.794231474	163.766958811992	126.645833333333	45.7708333333333
123.354166666667	53.8541666666667	0.0646097222698132	0.0269373625788525	929494.795327731	163.961744870403	126.645833333333	45.7708333333333
123.395833333333	53.8541666666667	0.0652638398511728	0.0276475994051374	928741.761712136	164.156821988589	126.645833333333	45.7708333333333
123.4375	53.8541666666667	0.0645140313627307	0.0266544380180774	927997.715443699	164.352187418186	126.645833333333	45.7708333333333
123.479166666667	53.8541666666667	0.064310384881241	0.0263542926767147	927262.678388345	164.547838379495	126.645833333333	45.7708333333333
123.520833333333	53.8541666666667	0.0632631590311723	0.0252239520342675	926536.672216017	164.743772061627	126.645833333333	45.7708333333333
123.5625	53.8541666666667	0.062511819111377	0.0238916365431128	925819.718397787	164.939985622654	126.645833333333	45.7708333333333
123.604166666667	53.8541666666667	0.062244379483291	0.0231689231140474	925111.838202982	165.13647618977	126.645833333333	45.7708333333333
123.645833333333	53.8541666666667	0.0621963861636921	0.023275033131139	924413.052696303	165.333240859463	126.645833333333	45.7708333333333
123.6875	53.8541666666667	0.0624358103366536	0.0242031914031228	923723.382734988	165.530276697684	126.645833333333	45.7708333333333
123.729166666667	53.8541666666667	0.0629466534404849	0.0251653211544402	923042.848965953	165.727580740037	126.645833333333	45.7708333333333
123.770833333333	53.8541666666667	0.0634021039498787	0.0258525347014661	922371.471822975	165.925149991966	126.645833333333	45.7708333333333
123.8125	53.8541666666667	0.0644787193151572	0.0273367650436143	921709.271523867	166.122981428955	126.645833333333	45.7708333333333
123.854166666667	53.8541666666667	0.0638703385884294	0.02636632303571	921056.26806769	166.321071996739	126.645833333333	45.7708333333333
123.895833333333	53.8541666666667	0.0628176287986508	0.0244187629658026	920412.48123196	166.519418611513	126.645833333333	45.7708333333333
123.9375	53.8541666666667	0.0623349885142234	0.023543723642431	919777.930569887	166.718018160156	126.645833333333	45.7708333333333
123.979166666667	53.8541666666667	0.0618790489243699	0.0230433580802702	919152.63540763	166.916867500464	126.645833333333	45.7708333333333
124.020833333333	53.8541666666667	0.0619754860615852	0.0232981071571664	918536.614841558	167.115963461385	126.645833333333	45.7708333333333
124.0625	53.8541666666667	0.061946372188013	0.0235006543798561	917929.887735549	167.315302843267	126.645833333333	45.7708333333333
124.104166666667	53.8541666666667	0.0614650397131375	0.0232303504194264	917332.472718294	167.514882418108	126.645833333333	45.7708333333333
124.145833333333	53.8541666666667	0.061361875501105	0.022133203215369	916744.388180637	167.714698929823	126.645833333333	45.7708333333333
124.1875	53.8541666666667	0.0610991392627669	0.0216657225007569	916165.652272915	167.914749094506	126.645833333333	45.7708333333333
124.229166666667	53.8541666666667	0.0615910804950607	0.0218047402261246	915596.282902349	168.115029600712	126.645833333333	45.7708333333333
124.270833333333	53.8541666666667	0.0612459985392967	0.021463417976884	915036.297730432	168.31553710974	126.645833333333	45.7708333333333
124.3125	53.8541666666667	0.0609152377941171	0.0219497749353557	914485.714170361	168.516268255921	126.645833333333	45.7708333333333
124.354166666667	53.8541666666667	0.0614155659906742	0.0230051233377796	913944.549384485	168.717219646923	126.645833333333	45.7708333333333
124.395833333333	53.8541666666667	0.0619173101499545	0.0238341570438013	913412.820281777	168.918387864055	126.645833333333	45.7708333333333
124.4375	53.8541666666667	0.0619925834404816	0.0239141969204571	912890.543515343	169.119769462583	126.645833333333	45.7708333333333
124.479166666667	53.8541666666667	0.0616546791399082	0.0241358235381002	912377.735479951	169.321360972048	126.645833333333	45.7708333333333
124.520833333333	53.8541666666667	0.0619943200540485	0.0249727985451081	911874.412309585	169.523158896601	126.645833333333	45.7708333333333
124.5625	53.8541666666667	0.061906478653625	0.0251475851109363	911380.589875041	169.725159715336	126.645833333333	45.7708333333333
124.604166666667	53.8541666666667	0.062842032536094	0.0262658658951324	910896.283781543	169.927359882633	126.645833333333	45.7708333333333
124.645833333333	53.8541666666667	0.0634717350134603	0.026449571313056	1335405.13346397	-177.307352746552	123.895833333333	41.8541666666667
124.6875	53.8541666666667	0.0633513878720826	0.0264166488676296	909956.281696647	170.332343958991	126.645833333333	45.7708333333333
124.729166666667	53.8541666666667	0.0634992374717998	0.0265175304996123	909500.615566846	170.535120656449	126.645833333333	45.7708333333333
124.770833333333	53.8541666666667	0.0625894202071363	0.0257660708265083	909054.525496745	170.738082279999	126.645833333333	45.7708333333333
124.8125	53.8541666666667	0.0632062571171715	0.026289965113041	908618.025729105	170.941225165871	126.645833333333	45.7708333333333
124.854166666667	53.8541666666667	0.0638413203061378	0.0267753657830414	1336138.41870576	-176.560518198108	123.895833333333	41.8541666666667
124.895833333333	53.8541666666667	0.0638932352284675	0.0268517227837608	1336306.4800209	-176.411243960145	123.895833333333	41.8541666666667
124.9375	53.8541666666667	0.0642958754649226	0.0268824986310649	1336481.66996752	-176.262003901885	123.895833333333	41.8541666666667
124.979166666667	53.8541666666667	0.064299160180231	0.0268386441675035	1336663.98569115	-176.112799428708	123.895833333333	41.8541666666667
125.020833333333	53.8541666666667	0.0640240159110404	0.0266447424361175	1336853.4242228	-175.963631943711	123.895833333333	41.8541666666667
125.0625	53.8541666666667	0.0637096894795749	0.0261675746471534	1337049.98247921	-175.814502847621	123.895833333333	41.8541666666667
125.104166666667	53.8541666666667	0.0643945796551403	0.026460997319936	1337253.65726306	-175.665413538707	123.895833333333	41.8541666666667
125.145833333333	53.8541666666667	0.0647044430716212	0.026498528884876	1337464.44526325	-175.516365412693	123.895833333333	41.8541666666667
125.1875	53.8541666666667	0.0649571949567442	0.0260708315111499	1337682.34305515	-175.367359862669	123.895833333333	41.8541666666667
125.229166666667	53.8541666666667	0.0647185306755413	0.0256869860428181	1337907.34710088	-175.218398279008	123.895833333333	41.8541666666667
125.270833333333	53.8541666666667	0.0646631010461013	0.0257174115780284	1338139.45374958	-175.069482049277	123.895833333333	41.8541666666667
125.3125	53.8541666666667	0.0653340910230986	0.0262076942664183	1346408.51307482	-173.157108515435	123.395833333333	41.8125
125.354166666667	53.8541666666667	0.0663570764710826	0.0265715189348029	1346738.70845809	-173.00937006645	123.395833333333	41.8125
125.395833333333	53.8541666666667	0.0662745185116043	0.026251703222585	1347075.91969716	-172.861696791024	123.395833333333	41.8125
125.4375	53.8541666666667	0.0665191405445146	0.026356510203893	1347420.14142546	-172.714090008807	123.395833333333	41.8125
125.479166666667	53.8541666666667	0.0671740028298376	0.026633229588341	1347771.36817037	-172.566551035326	123.395833333333	41.8125
125.520833333333	53.8541666666667	0.0677075773896518	0.0269219488750906	1348129.59435363	-172.4190811819	123.395833333333	41.8125
125.5625	53.8541666666667	0.0672102763757612	0.0263581142121308	1348494.81429177	-172.271681755578	123.395833333333	41.8125
125.604166666667	53.8541666666667	0.0676096255413723	0.0270983405056625	1339962.74291514	-174.028454278504	123.9375	41.8541666666667
125.645833333333	53.8541666666667	0.0676099768323084	0.0272083546859511	1340251.52549936	-173.879950468027	123.9375	41.8541666666667
125.6875	53.8541666666667	0.0676004455113126	0.0273568561091371	1340547.37279553	-173.731504359402	123.9375	41.8541666666667
125.729166666667	53.8541666666667	0.0666735731486757	0.0264838965613614	1340850.28004033	-173.583117307523	123.9375	41.8541666666667
125.770833333333	53.8541666666667	0.0662072662298228	0.0256093996274588	1350425.61407491	-171.53578646858	123.395833333333	41.8125
125.8125	53.8541666666667	0.0655964911134222	0.0251647347832471	1350832.67135339	-171.388836804179	123.395833333333	41.8125
125.854166666667	53.8541666666667	0.0663669322571478	0.0255559721403755	1351246.67969399	-171.24196659036	123.395833333333	41.8125
125.895833333333	53.8541666666667	0.0663982527209732	0.0255148426540673	1351667.63258782	-171.09517709736	123.395833333333	41.8125
125.9375	53.8541666666667	0.0660999127605811	0.0256792721079545	1351667.63258782	-171.09517709736	123.4375	41.8125
125.979166666667	53.8541666666667	0.0661895354861287	0.025628603188839	1352530.34549478	-170.801845330117	123.395833333333	41.8125
126.020833333333	53.8541666666667	0.0664014663060143	0.0260852426304353	1352972.09198686	-170.655305571497	123.395833333333	41.8125
126.0625	53.8541666666667	0.0676631987052455	0.0266722398668116	1353420.75599107	-170.508851564811	123.395833333333	41.8125
126.104166666667	53.8541666666667	0.0670819589463531	0.0269152530932534	1353876.3304983	-170.362484555046	123.395833333333	41.8125
126.145833333333	53.8541666666667	0.067200933285247	0.0264553044936002	1354338.80840094	-170.216205781943	123.395833333333	41.8125
126.1875	53.8541666666667	0.0668277652397915	0.0260281236593009	1354808.1824934	-170.070016479935	123.395833333333	41.8125
126.229166666667	53.8541666666667	0.0665916913909083	0.0259633392179998	1355284.44547267	-169.923917878078	123.395833333333	41.8125
126.270833333333	53.8541666666667	0.0667753422204531	0.0260436890620634	1355767.58993883	-169.777911199994	123.395833333333	41.8125
126.3125	53.8541666666667	0.0673753436898401	0.0259400821813277	1356257.6083956	-169.631997663809	123.395833333333	41.8125
120.020833333333	53.8125	0.0602098415850886	0.0189297270330281	1012657.48500569	149.34479606122	126.645833333333	45.7708333333333
120.0625	53.8125	0.0598847371602926	0.0192791766844469	1011261.52780634	149.511095445766	126.645833333333	45.7708333333333
120.104166666667	53.8125	0.0603156512843292	0.0191834808877312	1009872.44373975	149.677808261246	126.645833333333	45.7708333333333
120.145833333333	53.8125	0.0600872945833464	0.019567990794522	1008490.2616396	149.844934164228	126.645833333333	45.7708333333333
120.1875	53.8125	0.0604622784126177	0.0203243882242292	1007115.01035361	150.012472786591	126.645833333333	45.7708333333333
120.229166666667	53.8125	0.0601881201401496	0.0199157835675517	1005746.71874163	150.180423735286	126.645833333333	45.7708333333333
120.270833333333	53.8125	0.0610356117352677	0.0212256343756653	1004385.41567372	150.348786592108	126.645833333333	45.7708333333333
120.3125	53.8125	0.0606919281388562	0.0201658715365652	1003031.13002823	150.517560913465	126.645833333333	45.7708333333333
120.354166666667	53.8125	0.0610924090240594	0.0219025589917667	1001683.89068984	150.686746230141	126.645833333333	45.7708333333333
120.395833333333	53.8125	0.0603966719833151	0.0205162416902665	1000343.72654754	150.856342047079	126.645833333333	45.7708333333333
120.4375	53.8125	0.0610882192190603	0.0214722484936731	999010.66649267	151.026347843144	126.645833333333	45.7708333333333
120.479166666667	53.8125	0.0608401352888787	0.0222724955392325	997684.739416837	151.196763070904	126.645833333333	45.7708333333333
120.520833333333	53.8125	0.0608216384431289	0.0210989902652243	996365.974209869	151.367587156403	126.645833333333	45.7708333333333
120.5625	53.8125	0.0608063785182439	0.0211373411682019	995054.399757736	151.53881949894	126.645833333333	45.7708333333333
120.604166666667	53.8125	0.0609348985001242	0.0212545620171557	993750.044940428	151.710459470851	126.645833333333	45.7708333333333
120.645833333333	53.8125	0.0609891933455463	0.0228118813408742	992452.938629822	151.882506417288	126.645833333333	45.7708333333333
120.6875	53.8125	0.0609016618463264	0.0230432559026334	991163.109687522	152.054959656005	126.645833333333	45.7708333333333
120.729166666667	53.8125	0.0608496645595123	0.0240605413842441	989880.586962678	152.227818477143	126.645833333333	45.7708333333333
120.770833333333	53.8125	0.0607777746591784	0.0239625203321813	988605.399289768	152.401082143021	126.645833333333	45.7708333333333
120.8125	53.8125	0.061231694748121	0.0222007567511585	987337.57548637	152.574749887924	126.645833333333	45.7708333333333
120.854166666667	53.8125	0.0606305515383581	0.0216544092904149	986077.144350912	152.748820917894	126.645833333333	45.7708333333333
120.895833333333	53.8125	0.0610420647989155	0.0245273428850566	984824.134660374	152.923294410533	126.645833333333	45.7708333333333
120.9375	53.8125	0.0617357570349056	0.025276816568764	983578.575168004	153.098169514795	126.645833333333	45.7708333333333
120.979166666667	53.8125	0.0609080397469432	0.0222539593314722	982340.494600975	153.273445350789	126.645833333333	45.7708333333333
121.020833333333	53.8125	0.0609855635221194	0.0220324164293432	981109.921658036	153.449121009583	126.645833333333	45.7708333333333
121.0625	53.8125	0.0606526789640446	0.0209074836352883	979886.885007149	153.625195553011	126.645833333333	45.7708333333333
121.104166666667	53.8125	0.0609067715135518	0.0207255391971792	978671.413283084	153.801668013481	126.645833333333	45.7708333333333
121.145833333333	53.8125	0.0603999185581601	0.0204408125557406	977463.53508499	153.978537393791	126.645833333333	45.7708333333333
121.1875	53.8125	0.0605655196193048	0.0203822344648408	976263.278973973	154.155802666941	126.645833333333	45.7708333333333
121.229166666667	53.8125	0.0608586338522629	0.0222655468687775	975070.673470621	154.333462775956	126.645833333333	45.7708333333333
121.270833333333	53.8125	0.0611427762527747	0.0227833665169372	973885.747052513	154.511516633705	126.645833333333	45.7708333333333
121.3125	53.8125	0.0610644320540345	0.022481556240523	972708.528151724	154.689963122733	126.645833333333	45.7708333333333
121.354166666667	53.8125	0.0610845961448401	0.0222056804617343	971539.04515229	154.868801095082	126.645833333333	45.7708333333333
121.395833333333	53.8125	0.0615824846307203	0.0224383575176575	970377.326387652	155.048029372134	126.645833333333	45.7708333333333
121.4375	53.8125	0.0626443808716139	0.0239897579682899	969223.400138097	155.227646744441	126.645833333333	45.7708333333333
121.479166666667	53.8125	0.0623392610947571	0.0243151892297664	968077.294628162	155.407651971572	126.645833333333	45.7708333333333
121.520833333333	53.8125	0.0622682038854737	0.0231453562579368	966939.038024015	155.588043781953	126.645833333333	45.7708333333333
121.5625	53.8125	0.061494559860243	0.0218446406125443	965808.658430838	155.768820872719	126.645833333333	45.7708333333333
121.604166666667	53.8125	0.061765333078585	0.0223271491463484	964686.183890168	155.949981909568	126.645833333333	45.7708333333333
121.645833333333	53.8125	0.0622359779825327	0.0235909263972935	963571.642377224	156.131525526618	126.645833333333	45.7708333333333
121.6875	53.8125	0.0631887953997244	0.02484866290271	962465.061798231	156.313450326269	126.645833333333	45.7708333333333
121.729166666667	53.8125	0.0642605080426561	0.027506685741293	961366.469987701	156.49575487907	126.645833333333	45.7708333333333
121.770833333333	53.8125	0.0643093147552734	0.0274312812094736	960275.894705712	156.678437723593	126.645833333333	45.7708333333333
121.8125	53.8125	0.0637094257566333	0.0261794603880188	959193.363635173	156.861497366303	126.645833333333	45.7708333333333
121.854166666667	53.8125	0.0631589328616734	0.0247192798747864	958118.904379056	157.044932281446	126.645833333333	45.7708333333333
121.895833333333	53.8125	0.0632271718451617	0.0249217933727577	957052.544457617	157.22874091093	126.645833333333	45.7708333333333
121.9375	53.8125	0.0623621858077481	0.0239327474953109	955994.311305618	157.412921664218	126.645833333333	45.7708333333333
121.979166666667	53.8125	0.0633995416765839	0.0255456038691539	954944.232269507	157.597472918224	126.645833333333	45.7708333333333
122.020833333333	53.8125	0.0636769210191928	0.0260315692381546	953902.334604596	157.782393017214	126.645833333333	45.7708333333333
122.0625	53.8125	0.063613082031797	0.0255743149931817	952868.645472226	157.967680272712	126.645833333333	45.7708333333333
122.104166666667	53.8125	0.0638921618703936	0.0263444033011549	951843.191936919	158.153332963412	126.645833333333	45.7708333333333
122.145833333333	53.8125	0.06473210053642	0.0271982042997782	950826.000963494	158.339349335099	126.645833333333	45.7708333333333
122.1875	53.8125	0.0636791225159653	0.0250169801359459	949817.099414207	158.525727600567	126.645833333333	45.7708333333333
122.229166666667	53.8125	0.0627177133795063	0.0236894512201606	948816.514045849	158.712465939549	126.645833333333	45.7708333333333
122.270833333333	53.8125	0.0630860842182455	0.0244800863852446	947824.271506837	158.899562498658	126.645833333333	45.7708333333333
122.3125	53.8125	0.0636277226257738	0.0255516593251314	946840.398334307	159.087015391316	126.645833333333	45.7708333333333
122.354166666667	53.8125	0.0636162417948539	0.0258871052677723	945864.920951183	159.274822697713	126.645833333333	45.7708333333333
122.395833333333	53.8125	0.0645303556762827	0.0271278689186041	944897.865663229	159.46298246475	126.645833333333	45.7708333333333
122.4375	53.8125	0.0639078674892031	0.0260216738149206	943939.258656111	159.651492706003	126.645833333333	45.7708333333333
122.479166666667	53.8125	0.0623484353082256	0.0229013491396507	942989.125992443	159.840351401688	126.645833333333	45.7708333333333
122.520833333333	53.8125	0.0616109227079665	0.0209157491243707	942047.493608799	160.029556498631	126.645833333333	45.7708333333333
122.5625	53.8125	0.0621373339511666	0.0229218732930143	941114.387312764	160.219105910244	126.645833333333	45.7708333333333
122.604166666667	53.8125	0.0628258418639723	0.0239506318435901	940189.832779936	160.408997516515	126.645833333333	45.7708333333333
122.645833333333	53.8125	0.0623280218246458	0.023364696824137	939273.855550933	160.599229163994	126.645833333333	45.7708333333333
122.6875	53.8125	0.0636073718286985	0.0247445608585358	938366.481028413	160.789798665795	126.645833333333	45.7708333333333
122.729166666667	53.8125	0.0633262588635634	0.0253562020655328	937467.734474058	160.980703801595	126.645833333333	45.7708333333333
122.770833333333	53.8125	0.0643810238383395	0.0265600327380667	936577.641005571	161.171942317652	126.645833333333	45.7708333333333
122.8125	53.8125	0.0638192081117948	0.0258387623621793	935696.225593671	161.363511926818	126.645833333333	45.7708333333333
122.854166666667	53.8125	0.0634554055501906	0.0251554777322611	934823.513059074	161.555410308567	126.645833333333	45.7708333333333
122.895833333333	53.8125	0.063298205158668	0.0246235663060428	933959.528069471	161.747635109028	126.645833333333	45.7708333333333
122.9375	53.8125	0.0625643628475212	0.0236124661817901	933104.295136518	161.940183941023	126.645833333333	45.7708333333333
122.979166666667	53.8125	0.0620887938662212	0.0229562902799654	932257.838612811	162.133054384113	126.645833333333	45.7708333333333
123.020833333333	53.8125	0.0622384475949966	0.0232643596007306	931420.18268886	162.326243984655	126.645833333333	45.7708333333333
123.0625	53.8125	0.0624986792788312	0.0233948815950243	930591.351390077	162.519750255862	126.645833333333	45.7708333333333
123.104166666667	53.8125	0.0623214987341891	0.0232566005468776	929771.368573748	162.713570677871	126.645833333333	45.7708333333333
123.145833333333	53.8125	0.063283971451608	0.0245578434875903	928960.257926011	162.90770269782	126.645833333333	45.7708333333333
123.1875	53.8125	0.0637953085888528	0.0258438368960662	928158.042958849	163.102143729933	126.645833333333	45.7708333333333
123.229166666667	53.8125	0.0641204675790056	0.0262570369817883	927364.747007072	163.296891155609	126.645833333333	45.7708333333333
123.270833333333	53.8125	0.0641128444532576	0.0262497517183561	926580.393225297	163.491942323524	126.645833333333	45.7708333333333
123.3125	53.8125	0.0640684006925996	0.0259481245691753	925805.004584959	163.687294549736	126.645833333333	45.7708333333333
123.354166666667	53.8125	0.0645739142354468	0.0269043136955307	925038.6038713	163.882945117797	126.645833333333	45.7708333333333
123.395833333333	53.8125	0.0653220202674894	0.0278782911661542	924281.213680379	164.078891278883	126.645833333333	45.7708333333333
123.4375	53.8125	0.064295700385114	0.0265221395760935	923532.856416083	164.275130251913	126.645833333333	45.7708333333333
123.479166666667	53.8125	0.063300565123034	0.0251853901003832	922793.554287153	164.471659223698	126.645833333333	45.7708333333333
123.520833333333	53.8125	0.0629375905535117	0.0243904531635484	922063.329304207	164.66847534908	126.645833333333	45.7708333333333
123.5625	53.8125	0.0625019196926026	0.0242255971141803	921342.203276785	164.865575751086	126.645833333333	45.7708333333333
123.604166666667	53.8125	0.0624505290770202	0.0242916595243631	920630.197810397	165.062957521092	126.645833333333	45.7708333333333
123.645833333333	53.8125	0.0627730284523375	0.0244707745441113	919927.334303582	165.260617718993	126.645833333333	45.7708333333333
123.6875	53.8125	0.0620025037139703	0.0237066755550636	919233.633944983	165.458553373376	126.645833333333	45.7708333333333
123.729166666667	53.8125	0.0633190837453767	0.0251799468790307	918549.117710434	165.656761481712	126.645833333333	45.7708333333333
123.770833333333	53.8125	0.0633181941995819	0.0254503755474937	917873.806360055	165.855239010546	126.645833333333	45.7708333333333
123.8125	53.8125	0.0649642624169846	0.0277503209109913	917207.720435369	166.053982895696	126.645833333333	45.7708333333333
123.854166666667	53.8125	0.0639667336729298	0.0260253326829535	916550.880256436	166.25299004247	126.645833333333	45.7708333333333
123.895833333333	53.8125	0.0627721469532195	0.0239827001261686	915903.305918985	166.452257325876	126.645833333333	45.7708333333333
123.9375	53.8125	0.0623045310853948	0.023316003877877	915265.017291595	166.651781590854	126.645833333333	45.7708333333333
123.979166666667	53.8125	0.0620067916457819	0.0237044421404056	914636.034012865	166.851559652504	126.645833333333	45.7708333333333
124.020833333333	53.8125	0.0627055116854729	0.0249568553035289	914016.375488611	167.051588296334	126.645833333333	45.7708333333333
124.0625	53.8125	0.0627484692640234	0.0252716173014389	913406.060889095	167.251864278506	126.645833333333	45.7708333333333
124.104166666667	53.8125	0.0627817271722926	0.025169585101907	912805.109146261	167.452384326092	126.645833333333	45.7708333333333
124.145833333333	53.8125	0.0624186222309013	0.0236839199130701	912213.538950993	167.653145137346	126.645833333333	45.7708333333333
124.1875	53.8125	0.0613557864715894	0.0222067297137717	911631.368750404	167.854143381973	126.645833333333	45.7708333333333
124.229166666667	53.8125	0.0614259436426836	0.0212877595793745	911058.616745145	168.055375701411	126.645833333333	45.7708333333333
124.270833333333	53.8125	0.0616044593110529	0.0217809624186	910495.300886727	168.256838709125	126.645833333333	45.7708333333333
124.3125	53.8125	0.061235091834194	0.0220841264831959	909941.438874885	168.458528990899	126.645833333333	45.7708333333333
124.354166666667	53.8125	0.0613166328889178	0.0230650071641306	909397.048154961	168.660443105143	126.645833333333	45.7708333333333
124.395833333333	53.8125	0.0619780214065749	0.0239418033626771	908862.145915305	168.862577583211	126.645833333333	45.7708333333333
124.4375	53.8125	0.0616168748110016	0.0246434487057456	908336.749084721	169.064928929715	126.645833333333	45.7708333333333
124.479166666667	53.8125	0.0618760016624119	0.0250400952975654	907820.874329921	169.267493622858	126.645833333333	45.7708333333333
124.520833333333	53.8125	0.062840148458152	0.0258934479863464	907314.538053026	169.47026811477	126.645833333333	45.7708333333333
124.5625	53.8125	0.0625569059179338	0.0258890027111397	906817.756389089	169.673248831849	126.645833333333	45.7708333333333
124.604166666667	53.8125	0.0634959272433619	0.0266939879967138	906330.545203648	169.876432175119	126.645833333333	45.7708333333333
124.645833333333	53.8125	0.0628493344620446	0.0257368393161376	905852.920090308	170.079814520581	126.645833333333	45.7708333333333
124.6875	53.8125	0.0622307082012419	0.0250759902621147	905384.896368369	170.283392219586	126.645833333333	45.7708333333333
124.729166666667	53.8125	0.0619952512573731	0.0247103662095734	904926.489080471	170.487161599205	126.645833333333	45.7708333333333
124.770833333333	53.8125	0.0620763230251848	0.0250824199997095	1331193.1040047	-176.848386965976	123.895833333333	41.8541666666667
124.8125	53.8125	0.0630019392632415	0.0257892592066601	1331347.58028729	-176.698538093307	123.895833333333	41.8541666666667
124.854166666667	53.8125	0.063748903395631	0.0263028281030988	1331509.22197344	-176.548720954535	123.895833333333	41.8541666666667
124.895833333333	53.8125	0.0635670567019916	0.0260113483452175	1331678.02640638	-176.398936975911	123.895833333333	41.8541666666667
124.9375	53.8125	0.0635588392408054	0.0259137916410939	1331853.99081302	-176.249187581535	123.895833333333	41.8541666666667
124.979166666667	53.8125	0.0643706213432766	0.0266394678316313	1332037.11230409	-176.099474193274	123.895833333333	41.8541666666667
125.020833333333	53.8125	0.0638418168106697	0.026605613174048	1332227.38787446	-175.949798230663	123.895833333333	41.8541666666667
125.0625	53.8125	0.063377814017751	0.0253892185934086	1332424.81440331	-175.800161110823	123.895833333333	41.8541666666667
125.104166666667	53.8125	0.0637881769122084	0.0256024025312928	1332629.38865443	-175.650564248367	123.895833333333	41.8541666666667
125.145833333333	53.8125	0.0649676863250151	0.0256428240211097	1340251.75111423	-173.875965450919	123.4375	41.8125
125.1875	53.8125	0.0646553625812957	0.0257158422920745	1333059.96680311	-175.351496940994	123.895833333333	41.8541666666667
125.229166666667	53.8125	0.0647088622335656	0.0254992835468453	1333285.96365355	-175.202029311972	123.895833333333	41.8541666666667
125.270833333333	53.8125	0.0654277981849223	0.026204188786663	1333519.09413257	-175.052607571947	123.895833333333	41.8541666666667
125.3125	53.8125	0.066162735431706	0.0269219277727191	1341804.08157913	-173.133864548272	123.395833333333	41.8125
125.354166666667	53.8125	0.0658335689877077	0.0259985921953977	1342135.7218809	-172.985632770072	123.395833333333	41.8125
125.395833333333	53.8125	0.066310077040179	0.0261227434880742	1342474.40808442	-172.837466925493	123.395833333333	41.8125
125.4375	53.8125	0.0666187457266213	0.0267710635212599	1342820.13475887	-172.68936834905	123.395833333333	41.8125
125.479166666667	53.8125	0.0673836983695166	0.026913915476171	1343172.89636616	-172.54133837105	123.395833333333	41.8125
125.520833333333	53.8125	0.0673545134406594	0.0260629363136313	1343532.68726134	-172.39337831752	123.395833333333	41.8125
125.5625	53.8125	0.067170844970113	0.0259158270702719	1335067.46194835	-174.157119025786	123.9375	41.8541666666667
125.604166666667	53.8125	0.0665828974514701	0.0256236189624552	1335350.41482337	-174.008057553947	123.9375	41.8541666666667
125.645833333333	53.8125	0.0666999145807421	0.0262207015950229	1344654.17763139	-171.949930898178	123.395833333333	41.8125
125.6875	53.8125	0.0669124187677977	0.0263695471059642	1345042.02710728	-171.802263714492	123.395833333333	41.8125
125.729166666667	53.8125	0.0677314661697626	0.0268643626501689	1345436.87605921	-171.654673018535	123.395833333333	41.8125
125.770833333333	53.8125	0.0676383278498162	0.0266280845687222	1345838.7182106	-171.507160109068	123.395833333333	41.8125
125.8125	53.8125	0.0677065121344019	0.0264378006642483	1346247.54718121	-171.359726280054	123.395833333333	41.8125
125.854166666667	53.8125	0.0674549055311731	0.0261716706514398	1346663.35648763	-171.212372820584	123.395833333333	41.8125
125.895833333333	53.8125	0.0671334955493981	0.0253650314168619	1347086.13954382	-171.065101014812	123.395833333333	41.8125
125.9375	53.8125	0.0666774282992959	0.0248810226217671	1347515.88966156	-170.917912141878	123.395833333333	41.8125
125.979166666667	53.8125	0.0666966525354118	0.0249946463307576	1347952.60005097	-170.770807475848	123.395833333333	41.8125
126.020833333333	53.8125	0.0668408986092623	0.0255134454679036	1348396.26382102	-170.623788285638	123.395833333333	41.8125
126.0625	53.8125	0.0680718143391805	0.0270877696302731	1338930.40491614	-172.372444112824	123.9375	41.8541666666667
126.104166666667	53.8125	0.0678343709066698	0.0266598101746808	1349304.42343637	-170.330011382214	123.395833333333	41.8125
126.145833333333	53.8125	0.0672745272273661	0.0271871234085272	1349768.9049986	-170.1832561805	123.395833333333	41.8125
126.1875	53.8125	0.0678498709443535	0.0269431548093091	1350240.31137642	-170.036591477478	123.395833333333	41.8125
126.229166666667	53.8125	0.0673079116151576	0.0264505816568652	1350718.63518098	-169.89001851534	123.395833333333	41.8125
126.270833333333	53.8125	0.0672996123732562	0.026589394514614	1351203.86892552	-169.743538530739	123.395833333333	41.8125
126.3125	53.8125	0.067821422839917	0.0270839377104446	1351696.00502589	-169.597152754729	123.395833333333	41.8125
126.354166666667	53.8125	0.068117933271923	0.0284996474932364	1341652.67528051	-171.336015148084	123.9375	41.8541666666667
126.395833333333	53.8125	0.0677506635115053	0.0277730341958551	1352700.95347397	-169.304668724321	123.395833333333	41.8125
126.4375	53.8125	0.0677708361662974	0.0274600678342859	1353213.75017157	-169.158572903475	123.395833333333	41.8125
126.479166666667	53.8125	0.0670370701219342	0.0261434665193681	1353733.41792592	-169.012576158206	123.395833333333	41.8125
126.520833333333	53.8125	0.0678797114302942	0.0271716198030995	1353733.41792592	-169.012576158206	123.4375	41.8125
120.020833333333	53.7708333333333	0.0602747924819355	0.0193360262054123	1008670.7784084	149.211608388606	126.645833333333	45.7708333333333
120.0625	53.7708333333333	0.0605888546755407	0.0202240861518992	1007267.95196894	149.378372872547	126.645833333333	45.7708333333333
120.104166666667	53.7708333333333	0.0604738485745816	0.020011122785523	1005872.01536958	149.545555792052	126.645833333333	45.7708333333333
120.145833333333	53.7708333333333	0.0604708901696818	0.0203736255020125	1004482.99776949	149.713156820037	126.645833333333	45.7708333333333
120.1875	53.7708333333333	0.0609024156087334	0.0211492916829813	1003100.92834379	149.881175604377	126.645833333333	45.7708333333333
120.229166666667	53.7708333333333	0.0610331359494698	0.0214240622253627	1001725.83628169	150.049611767659	126.645833333333	45.7708333333333
120.270833333333	53.7708333333333	0.0607980737578023	0.0217810686356025	1000357.75078449	150.218464906948	126.645833333333	45.7708333333333
120.3125	53.7708333333333	0.0605712685604992	0.0205472373708061	998996.701063675	150.387734593544	126.645833333333	45.7708333333333
120.354166666667	53.7708333333333	0.0608678503047666	0.0224888920355189	997642.716338892	150.557420372747	126.645833333333	45.7708333333333
120.395833333333	53.7708333333333	0.0609674994713098	0.0216612104096118	996295.825835962	150.727521763617	126.645833333333	45.7708333333333
120.4375	53.7708333333333	0.0610533250465699	0.0220832479294992	994956.05878483	150.898038258745	126.645833333333	45.7708333333333
120.479166666667	53.7708333333333	0.0608068662719743	0.0236571847642593	993623.444417514	151.068969324012	126.645833333333	45.7708333333333
120.520833333333	53.7708333333333	0.0608630003069201	0.0233971094165043	992298.011965995	151.240314398367	126.645833333333	45.7708333333333
120.5625	53.7708333333333	0.0611571548602921	0.023762312443246	990979.790660125	151.412072893588	126.645833333333	45.7708333333333
120.604166666667	53.7708333333333	0.0608835156566066	0.0231827604028718	989668.809725478	151.58424419406	126.645833333333	45.7708333333333
120.645833333333	53.7708333333333	0.0609572337263981	0.0240440566385897	988365.09838118	151.756827656547	126.645833333333	45.7708333333333
120.6875	53.7708333333333	0.0609168281577868	0.0231739167247904	987068.685837726	151.92982260997	126.645833333333	45.7708333333333
120.729166666667	53.7708333333333	0.0611329620837071	0.0215345875479172	985779.601294767	152.103228355182	126.645833333333	45.7708333333333
120.770833333333	53.7708333333333	0.0610703330965497	0.0226061031983131	984497.873938858	152.277044164751	126.645833333333	45.7708333333333
120.8125	53.7708333333333	0.0611082857736803	0.0238366208816712	983223.532941203	152.451269282741	126.645833333333	45.7708333333333
120.854166666667	53.7708333333333	0.0613470591969297	0.0255206313470996	981956.607455364	152.625902924498	126.645833333333	45.7708333333333
120.895833333333	53.7708333333333	0.0616952424795289	0.0257906137547238	980697.126614939	152.800944276441	126.645833333333	45.7708333333333
120.9375	53.7708333333333	0.0620652743558011	0.026127767842594	979445.119531234	152.976392495847	126.645833333333	45.7708333333333
120.979166666667	53.7708333333333	0.0617701926223108	0.0251929345876428	978200.615290891	153.152246710644	126.645833333333	45.7708333333333
121.020833333333	53.7708333333333	0.0616529516631346	0.0246979771528825	976963.6429535	153.328506019215	126.645833333333	45.7708333333333
121.0625	53.7708333333333	0.0615749504124391	0.0240584230133737	975734.231549199	153.505169490187	126.645833333333	45.7708333333333
121.104166666667	53.7708333333333	0.0611735212788407	0.0235715006787882	974512.410076227	153.682236162237	126.645833333333	45.7708333333333
121.145833333333	53.7708333333333	0.0614136990356978	0.0241442533638864	973298.207498468	153.8597050439	126.645833333333	45.7708333333333
121.1875	53.7708333333333	0.061558814054972	0.0241427506136704	972091.652742975	154.037575113372	126.645833333333	45.7708333333333
121.229166666667	53.7708333333333	0.0619254441203172	0.0246534532230798	970892.774697465	154.215845318323	126.645833333333	45.7708333333333
121.270833333333	53.7708333333333	0.061521418627886	0.0231441062372047	969701.602207781	154.394514575715	126.645833333333	45.7708333333333
121.3125	53.7708333333333	0.061872493643244	0.0242457831049604	968518.164075357	154.573581771618	126.645833333333	45.7708333333333
121.354166666667	53.7708333333333	0.0627779655052467	0.0251335826296796	967342.489054638	154.753045761031	126.645833333333	45.7708333333333
121.395833333333	53.7708333333333	0.0631104312083182	0.0248311547593618	966174.605850485	154.932905367711	126.645833333333	45.7708333333333
121.4375	53.7708333333333	0.0621046908468076	0.023837014208699	965014.543115564	155.113159384	126.645833333333	45.7708333333333
121.479166666667	53.7708333333333	0.0633994930110736	0.025914521261861	963862.329447711	155.293806570661	126.645833333333	45.7708333333333
121.520833333333	53.7708333333333	0.0633125021033436	0.0250837569657869	962717.993387264	155.474845656714	126.645833333333	45.7708333333333
121.5625	53.7708333333333	0.0627027327085217	0.0240925907463978	961581.563414398	155.656275339281	126.645833333333	45.7708333333333
121.604166666667	53.7708333333333	0.0621976442950407	0.0236739007165608	960453.067946421	155.838094283427	126.645833333333	45.7708333333333
121.645833333333	53.7708333333333	0.0635805861103313	0.0258887387394155	959332.535335047	156.020301122016	126.645833333333	45.7708333333333
121.6875	53.7708333333333	0.0635684684647791	0.0264341166624462	958219.993863678	156.202894455563	126.645833333333	45.7708333333333
121.729166666667	53.7708333333333	0.0642636084477084	0.0273823298264093	957115.471744627	156.385872852096	126.645833333333	45.7708333333333
121.770833333333	53.7708333333333	0.0648620337318271	0.0278451720934788	956018.997116349	156.569234847019	126.645833333333	45.7708333333333
121.8125	53.7708333333333	0.0637897877202253	0.0264689376923746	954930.598040656	156.75297894298	126.645833333333	45.7708333333333
121.854166666667	53.7708333333333	0.0639220398140285	0.0258789081958468	953850.302499891	156.93710360975	126.645833333333	45.7708333333333
121.895833333333	53.7708333333333	0.0631024039832857	0.0245954711980618	952778.138394105	157.121607284096	126.645833333333	45.7708333333333
121.9375	53.7708333333333	0.0625764382255995	0.0239722981274225	951714.133538212	157.306488369671	126.645833333333	45.7708333333333
121.979166666667	53.7708333333333	0.063454806623584	0.0250380694201031	950658.315659124	157.491745236898	126.645833333333	45.7708333333333
122.020833333333	53.7708333333333	0.0641812078945588	0.026355162638268	949610.712392866	157.677376222873	126.645833333333	45.7708333333333
122.0625	53.7708333333333	0.0642359949046246	0.0267388459588745	948571.351281692	157.863379631257	126.645833333333	45.7708333333333
122.104166666667	53.7708333333333	0.0639472446176311	0.0266003312093082	947540.25977117	158.049753732185	126.645833333333	45.7708333333333
122.145833333333	53.7708333333333	0.0650491864094268	0.027563483963708	946517.465207253	158.236496762181	126.645833333333	45.7708333333333
122.1875	53.7708333333333	0.0628218113170733	0.0238214216514752	945502.994833345	158.423606924071	126.645833333333	45.7708333333333
122.229166666667	53.7708333333333	0.0622969027273133	0.0235706222884154	944496.87578735	158.611082386907	126.645833333333	45.7708333333333
122.270833333333	53.7708333333333	0.062093828113314	0.0234939895742868	943499.135098703	158.798921285898	126.645833333333	45.7708333333333
122.3125	53.7708333333333	0.062567543672511	0.0242590571448336	942509.799685393	158.987121722344	126.645833333333	45.7708333333333
122.354166666667	53.7708333333333	0.0634842432779846	0.0260174738729174	941528.896350977	159.175681763577	126.645833333333	45.7708333333333
122.395833333333	53.7708333333333	0.0643382207714767	0.0269899707851894	940556.451781573	159.36459944291	126.645833333333	45.7708333333333
122.4375	53.7708333333333	0.0633706829921939	0.0257055169893248	939592.492542855	159.55387275959	126.645833333333	45.7708333333333
122.479166666667	53.7708333333333	0.0631460391364828	0.0245761295815745	938637.045077028	159.743499678756	126.645833333333	45.7708333333333
122.520833333333	53.7708333333333	0.0629003718917476	0.0241450975861783	937690.135699794	159.933478131412	126.645833333333	45.7708333333333
122.5625	53.7708333333333	0.0633389816324191	0.0246197517541137	936751.790597321	160.123806014394	126.645833333333	45.7708333333333
122.604166666667	53.7708333333333	0.0622850627025156	0.0233905128333289	935822.035823186	160.314481190355	126.645833333333	45.7708333333333
122.645833333333	53.7708333333333	0.0633358555398778	0.0252697979439293	934900.897295321	160.50550148775	126.645833333333	45.7708333333333
122.6875	53.7708333333333	0.0638075588682421	0.0256961308308132	933988.400792956	160.696864700828	126.645833333333	45.7708333333333
122.729166666667	53.7708333333333	0.0643787536794808	0.0263355767013634	933084.571953547	160.888568589638	126.645833333333	45.7708333333333
122.770833333333	53.7708333333333	0.0647581242769841	0.0273751528034261	932189.436269697	161.080610880031	126.645833333333	45.7708333333333
122.8125	53.7708333333333	0.0641443600651873	0.0266017715702318	931303.019086089	161.272989263681	126.645833333333	45.7708333333333
122.854166666667	53.7708333333333	0.0638146522690872	0.0256353930059795	930425.345596391	161.465701398099	126.645833333333	45.7708333333333
122.895833333333	53.7708333333333	0.0627922617899336	0.0240585557603662	929556.440840174	161.658744906675	126.645833333333	45.7708333333333
122.9375	53.7708333333333	0.0624831890021554	0.0237234132761994	928696.329699828	161.852117378701	126.645833333333	45.7708333333333
122.979166666667	53.7708333333333	0.062301624521787	0.0237008826706646	927845.036897466	162.045816369426	126.645833333333	45.7708333333333
123.020833333333	53.7708333333333	0.0622361902523471	0.0236354786902523	927002.586991829	162.239839400101	126.645833333333	45.7708333333333
123.0625	53.7708333333333	0.0622858214153445	0.0238753134771956	926169.004375203	162.434183958044	126.645833333333	45.7708333333333
123.104166666667	53.7708333333333	0.0620335070633061	0.024081687252791	925344.313270321	162.628847496702	126.645833333333	45.7708333333333
123.145833333333	53.7708333333333	0.0633111444452178	0.0248043751519293	924528.537727271	162.82382743573	126.645833333333	45.7708333333333
123.1875	53.7708333333333	0.0633971709649118	0.0251935378753818	923721.701620411	163.019121161069	126.645833333333	45.7708333333333
123.229166666667	53.7708333333333	0.0641288491991918	0.0264502871178905	922923.828645285	163.214726025041	126.645833333333	45.7708333333333
123.270833333333	53.7708333333333	0.0650679749280277	0.0274886997955409	922134.942315531	163.410639346443	126.645833333333	45.7708333333333
123.3125	53.7708333333333	0.0640604190802029	0.0263842901736383	921355.065959815	163.606858410658	126.645833333333	45.7708333333333
123.354166666667	53.7708333333333	0.064655238179998	0.0268725443004425	920584.222718751	163.803380469762	126.645833333333	45.7708333333333
123.395833333333	53.7708333333333	0.0649590157576335	0.0276877804627926	919822.435541836	164.000202742654	126.645833333333	45.7708333333333
123.4375	53.7708333333333	0.0644838342451821	0.0266662190416464	919069.72718439	164.197322415182	126.645833333333	45.7708333333333
123.479166666667	53.7708333333333	0.0636785524081614	0.025422720746579	918326.120204504	164.394736640278	126.645833333333	45.7708333333333
123.520833333333	53.7708333333333	0.0630126209854764	0.0243423887961231	917591.636959997	164.592442538113	126.645833333333	45.7708333333333
123.5625	53.7708333333333	0.0633022532261216	0.0248755115781207	916866.29960538	164.790437196244	126.645833333333	45.7708333333333
123.604166666667	53.7708333333333	0.0638100521409078	0.0260976045800395	916150.130088839	164.988717669779	126.645833333333	45.7708333333333
123.645833333333	53.7708333333333	0.0635096177462577	0.0249368515809325	915443.15014921	165.18728098155	126.645833333333	45.7708333333333
123.6875	53.7708333333333	0.0627017397809609	0.0245324843195271	914745.381312989	165.38612412229	126.645833333333	45.7708333333333
123.729166666667	53.7708333333333	0.0637816822278056	0.026248589516475	914056.844891339	165.585244050821	126.645833333333	45.7708333333333
123.770833333333	53.7708333333333	0.0638630622863003	0.0265225868757501	913377.561977117	165.78463769425	126.645833333333	45.7708333333333
123.8125	53.7708333333333	0.0650718364848444	0.0277405605667435	912707.553441917	165.984301948173	126.645833333333	45.7708333333333
123.854166666667	53.7708333333333	0.0634814335101261	0.0254296662031784	912046.839933123	166.184233676889	126.645833333333	45.7708333333333
123.895833333333	53.7708333333333	0.0627553308557254	0.0240889923503627	911395.441870981	166.384429713618	126.645833333333	45.7708333333333
123.9375	53.7708333333333	0.0626862075146067	0.0242856781087961	910753.379445693	166.584886860732	126.645833333333	45.7708333333333
123.979166666667	53.7708333333333	0.06306608278371	0.025337894332328	910120.672614522	166.785601889991	126.645833333333	45.7708333333333
124.020833333333	53.7708333333333	0.0640640990427112	0.0268310518085257	909497.341098917	166.986571542791	126.645833333333	45.7708333333333
124.0625	53.7708333333333	0.0628651996845502	0.0253468183523335	908883.404381666	167.187792530415	126.645833333333	45.7708333333333
124.104166666667	53.7708333333333	0.0621731564032163	0.0235633200019304	908278.88170406	167.389261534298	126.645833333333	45.7708333333333
124.145833333333	53.7708333333333	0.0608705634831051	0.0217214975286766	907683.792063081	167.590975206297	126.645833333333	45.7708333333333
124.1875	53.7708333333333	0.0614243614423484	0.0209171087731785	907098.154208621	167.792930168968	126.645833333333	45.7708333333333
124.229166666667	53.7708333333333	0.0609442356340927	0.0198976107145491	906521.986640714	167.995123015855	126.645833333333	45.7708333333333
124.270833333333	53.7708333333333	0.0614075777943596	0.0215861548722878	905955.307606793	168.197550311785	126.645833333333	45.7708333333333
124.3125	53.7708333333333	0.0608672629214091	0.0224086101867393	905398.135098983	168.400208593171	126.645833333333	45.7708333333333
124.354166666667	53.7708333333333	0.0616453290372775	0.023408012121185	904850.486851409	168.603094368324	126.645833333333	45.7708333333333
124.395833333333	53.7708333333333	0.0623186919569286	0.0241596659846016	904312.380337533	168.806204117773	126.645833333333	45.7708333333333
124.4375	53.7708333333333	0.062337816730432	0.0242261831741872	903783.832767529	169.00953429459	126.645833333333	45.7708333333333
124.479166666667	53.7708333333333	0.0623858238302688	0.0250326648174234	903264.861085672	169.213081324731	126.645833333333	45.7708333333333
124.520833333333	53.7708333333333	0.0619049761039689	0.0247024757702904	902755.481967765	169.416841607374	126.645833333333	45.7708333333333
124.5625	53.7708333333333	0.0628381392019087	0.0258338939514819	902255.7118186	169.620811515275	126.645833333333	45.7708333333333
124.604166666667	53.7708333333333	0.0627993614875446	0.0258085465174111	901765.566769441	169.824987395124	126.645833333333	45.7708333333333
124.645833333333	53.7708333333333	0.0618382373552278	0.0248188307838756	901285.062675544	170.029365567916	126.645833333333	45.7708333333333
124.6875	53.7708333333333	0.0622632373705331	0.0251898743312282	900814.215113721	170.23394232932	126.645833333333	45.7708333333333
124.729166666667	53.7708333333333	0.0618928854543027	0.0249543785536188	1326414.63399798	-176.987928230132	123.895833333333	41.8541666666667
[truncated: 63,938 more rows]
