# Supplementary material for: Genomic insights into local adaptation and future climate-induced vulnerability of a keystone forest tree in East Asia
Source: Nat Commun. 2022 Nov 1;13:6541. doi: 10.1038/s41467-022-34206-8 (PMC9626627; doi:10.1038/s41467-022-34206-8)
Supplement: Supplementary file 8 — Source Data [file 41467_2022_34206_MOESM8_ESM.zip › Source data/supplementary_figures/local&forward&reverse/future_ACCESS-CM2_126_2080_reverseOffsetGF_19bio.csv]

x1	y1	local	reverseOffset	predDist	bearing	x2	y2
123.479166666667	54.6458333333333	0.0335576604130749	0.0120000990652266	797469.885556052	140.500682478347	130.395833333333	48.8958333333333
123.520833333333	54.6458333333333	0.0337409002062235	0.0116557155520761	795762.260371908	140.683368813859	130.395833333333	48.8958333333333
123.5625	54.6458333333333	0.0336822830632793	0.0112458554453331	794061.283436917	140.866767717319	130.395833333333	48.8958333333333
123.604166666667	54.6458333333333	0.033019378864197	0.0114207203184697	831768.764023941	141.582581036435	130.604166666667	48.5625
123.645833333333	54.6458333333333	0.0326657386770909	0.0119262167235325	830100.610901398	141.761241367233	130.604166666667	48.5625
123.6875	54.6458333333333	0.0322306825305882	0.0123050784635412	830696.411751239	142.292622892023	130.5625	48.5208333333333
123.729166666667	54.6458333333333	0.030039304729744	0.0111452347759773	828439.057685756	141.940552768916	130.645833333333	48.5625
123.770833333333	54.6458333333333	0.0302669195387794	0.0112699392958819	826784.144712171	142.120516564492	130.645833333333	48.5625
123.8125	54.6458333333333	0.0305475831177746	0.0110566401001349	825135.912476449	142.301134045356	130.645833333333	48.5625
123.854166666667	54.6458333333333	0.0291301780567395	0.0109955957791799	801782.61223002	141.235720458893	130.6875	48.8125
123.895833333333	54.6458333333333	0.0323560321948118	0.0123650774332411	779118.685300017	140.670769170814	130.645833333333	49.0208333333333
123.9375	54.6458333333333	0.0319600583937171	0.0120258900687187	777417.308374352	140.857372437346	130.645833333333	49.0208333333333
123.979166666667	54.6458333333333	0.031876841580693	0.0121951070341727	775722.739391116	141.044719538277	130.645833333333	49.0208333333333
124.020833333333	54.6458333333333	0.032557892667131	0.0122611760942446	775801.867228093	142.931670634809	130.395833333333	48.8958333333333
124.0625	54.6458333333333	0.0338046554675671	0.0110096170499103	774184.108316391	143.123749412624	130.395833333333	48.8958333333333
124.104166666667	54.6458333333333	0.0332271548694677	0.0117203602985261	772573.576570651	143.316561111131	130.395833333333	48.8958333333333
124.145833333333	54.6458333333333	0.0330665023963494	0.0119622778782411	770970.31781265	143.510107012951	130.395833333333	48.8958333333333
124.1875	54.6458333333333	0.0329114639885429	0.0111466391706508	769374.378037208	143.704388355623	130.395833333333	48.8958333333333
123.395833333333	54.6041666666667	0.033739433304324	0.0116492935207821	825953.187937462	141.029127302019	130.4375	48.6041666666667
123.4375	54.6041666666667	0.0330979132047303	0.011637891300686	795620.008978101	140.106545147048	130.395833333333	48.8958333333333
123.479166666667	54.6041666666667	0.0337915345599054	0.0106150442460298	793896.360581436	140.288870346049	130.395833333333	48.8958333333333
123.520833333333	54.6041666666667	0.031254169539496	0.0122049917564623	820469.167817876	142.823774716442	130.229166666667	48.5208333333333
123.5625	54.6041666666667	0.029186615042564	0.0105878628314947	837586.912300565	141.55464304597	130.604166666667	48.4791666666667
123.604166666667	54.6041666666667	0.029381954519804	0.0114171346298357	815619.008986607	143.375629330497	130.1875	48.5208333333333
123.645833333333	54.6041666666667	0.0320868726512804	0.0121646244236982	826462.554640119	141.563341397143	130.604166666667	48.5625
123.6875	54.6041666666667	0.0318985510545817	0.0121941034784378	827031.768270904	142.097196711652	130.5625	48.5208333333333
123.729166666667	54.6041666666667	0.0319377451207882	0.0121869941930642	825380.985628447	142.277856032371	130.5625	48.5208333333333
123.770833333333	54.6041666666667	0.03209828993445	0.0120228241473584	821470.878877134	142.104407826849	130.604166666667	48.5625
123.8125	54.6041666666667	0.031748051571141	0.0118880538091322	822099.644422871	142.641143817102	130.5625	48.5208333333333
123.854166666667	54.6041666666667	0.0333583172115218	0.0117220376979127	818176.653503416	142.468432082329	130.604166666667	48.5625
123.895833333333	54.6041666666667	0.0332579563624718	0.011797042242524	816539.732078658	142.651442082223	130.604166666667	48.5625
123.9375	54.6041666666667	0.0324248296046314	0.0128174096039748	773825.545064923	140.641655768704	130.645833333333	49.0208333333333
123.979166666667	54.6041666666667	0.0315056073739209	0.0129848292146594	802995.257331317	144.876476787226	130.229166666667	48.5208333333333
124.020833333333	54.6041666666667	0.0315030128683225	0.0123576798172459	770424.087872219	141.017882995382	130.645833333333	49.0208333333333
124.0625	54.6041666666667	0.0289670766753915	0.0113862255530633	798380.859351672	145.450325670743	130.1875	48.5208333333333
124.104166666667	54.6041666666667	0.0293926660690249	0.0111758012786107	796857.555000575	145.642951538106	130.1875	48.5208333333333
124.145833333333	54.6041666666667	0.0291461101484849	0.0108057782035522	765373.765256901	141.587906955087	130.645833333333	49.0208333333333
124.1875	54.6041666666667	0.0309511807002499	0.0122249341665451	763704.339895335	141.779437895167	130.645833333333	49.0208333333333
123.0625	54.5625	0.0334083640404301	0.0105803308706676	847024.067305078	138.911989927319	130.604166666667	48.5625
123.104166666667	54.5625	0.0337918624336574	0.0109665684921294	845255.661932671	139.082870174208	130.604166666667	48.5625
123.145833333333	54.5625	0.0334537418303422	0.0108355513636194	843493.342538583	139.254395937817	130.604166666667	48.5625
123.1875	54.5625	0.0342832070448401	0.0121630272118779	830945.74336831	139.941736971472	130.4375	48.6041666666667
123.229166666667	54.5625	0.0335374038868552	0.0110984651027597	839987.117086163	139.599391234384	130.604166666667	48.5625
123.270833333333	54.5625	0.0326976895671852	0.0107669748248167	838243.289196998	139.772864319209	130.604166666667	48.5625
123.3125	54.5625	0.0313676544122953	0.0116856156935035	838407.781896192	142.058768263412	130.270833333333	48.3958333333333
123.354166666667	54.5625	0.0321714151522682	0.0114634581091125	834774.399912307	140.121770061667	130.604166666667	48.5625
123.395833333333	54.5625	0.0310849273961186	0.0119961598894345	830606.103814942	141.714471409062	130.354166666667	48.4791666666667
123.4375	54.5625	0.0287481178206389	0.0105242374547358	828939.425524438	141.893862250307	130.354166666667	48.4791666666667
123.479166666667	54.5625	0.0314498747885254	0.011590420757721	831832.159673964	142.777406166095	130.270833333333	48.3958333333333
123.520833333333	54.5625	0.0316775785528256	0.0118172658819735	827912.801110349	140.827466961962	130.604166666667	48.5625
123.5625	54.5625	0.0318969537846454	0.0116480175871656	826213.506357712	141.00554348852	130.604166666667	48.5625
123.604166666667	54.5625	0.0317504223797487	0.0118581843523315	826716.49918425	141.539901242016	130.5625	48.5208333333333
123.645833333333	54.5625	0.0321352323603679	0.0119308003546473	822834.526612659	141.363690269973	130.604166666667	48.5625
123.6875	54.5625	0.0319603489788453	0.0117969544591821	821154.923419883	141.543763540466	130.604166666667	48.5625
123.729166666667	54.5625	0.0316967266713245	0.011854240139725	828396.226066332	141.360827779563	130.729166666667	48.5208333333333
123.770833333333	54.5625	0.0322099559344166	0.011766183507427	817815.696197725	141.905917148541	130.604166666667	48.5625
123.8125	54.5625	0.0337611043499837	0.0109735167716509	816156.155005288	142.088000313512	130.604166666667	48.5625
123.854166666667	54.5625	0.0323684629088932	0.012393625465691	814503.384265772	142.270756215841	130.604166666667	48.5625
123.895833333333	54.5625	0.0319870480676535	0.0120481188868931	802336.791655322	144.305930961351	130.229166666667	48.5208333333333
123.9375	54.5625	0.0332362040059504	0.0115423241910532	811218.321669515	142.638291519011	130.604166666667	48.5625
123.979166666667	54.5625	0.0325226887049415	0.012216020425823	809586.113986202	142.823073475508	130.604166666667	48.5625
124.020833333333	54.5625	0.0313658838910514	0.0125637063616648	797651.681340495	144.877315424656	130.229166666667	48.5208333333333
124.0625	54.5625	0.0304498145135022	0.0111698345778858	807960.845098845	143.008533279144	130.645833333333	48.5625
124.104166666667	54.5625	0.0321932323620008	0.0110448173565907	811054.058009553	143.910623798963	130.5625	48.4791666666667
124.145833333333	54.5625	0.0303655934804321	0.0110832452158806	804731.29382728	143.381491137233	130.645833333333	48.5625
124.1875	54.5625	0.0308705505682596	0.0111035101315793	803127.096892197	143.568991451062	130.645833333333	48.5625
124.229166666667	54.5625	0.0300434033786588	0.0110987525950842	801530.009647	143.757174129195	130.645833333333	48.5625
122.895833333333	54.5208333333333	0.0333781895888921	0.0110560682604836	850703.860542871	138.028055843924	130.604166666667	48.5625
122.9375	54.5208333333333	0.0347093811723745	0.0111205160540011	1101300.92980505	155.392580417449	128.770833333333	45.3541666666667
122.979166666667	54.5208333333333	0.0320535654172987	0.0115787321003717	847106.887855357	138.365811479246	130.604166666667	48.5625
123.020833333333	54.5208333333333	0.0314257410561541	0.0112788623608083	852511.200955124	137.860143497298	130.770833333333	48.5625
123.0625	54.5208333333333	0.0317452744972986	0.0118459025831267	860216.03815601	138.739678058655	130.729166666667	48.4375
123.104166666667	54.5208333333333	0.0336685449406204	0.0113627401882243	841756.274614263	138.877301775177	130.604166666667	48.5625
123.145833333333	54.5208333333333	0.034199767629057	0.0121969289010571	829148.074242581	139.560833690079	130.4375	48.6041666666667
123.1875	54.5208333333333	0.0343520782707612	0.0117348858162943	827401.118725096	139.736201643248	130.4375	48.6041666666667
123.229166666667	54.5208333333333	0.0291972321482438	0.0110891535958195	833738.937381161	140.803999305385	130.354166666667	48.4791666666667
123.270833333333	54.5208333333333	0.0292425240302778	0.0106118436051568	841756.274614263	138.877301775177	130.770833333333	48.5625
123.3125	54.5208333333333	0.0301475031410434	0.0107116170186522	839984.850569239	139.049101419287	130.770833333333	48.5625
123.354166666667	54.5208333333333	0.0315955726717895	0.0118223434984597	833091.966015093	142.043238484939	130.270833333333	48.3958333333333
123.395833333333	54.5208333333333	0.0311819965824689	0.0111526732308112	836460.407605974	139.39466634856	130.770833333333	48.5625
123.4375	54.5208333333333	0.0314321019691603	0.0110226836053006	834707.467555673	139.568435328687	130.770833333333	48.5625
123.479166666667	54.5208333333333	0.0317693486488448	0.0117770036101925	828143.583998	142.584390961676	130.270833333333	48.3958333333333
123.520833333333	54.5208333333333	0.0327552548777756	0.0105967190765893	824322.281714547	140.624972978276	130.604166666667	48.5625
123.5625	54.5208333333333	0.0319768014617579	0.0113242109943283	822613.870062123	140.80339928541	130.604166666667	48.5625
123.604166666667	54.5208333333333	0.0319374704203353	0.0113161881918318	820911.982260188	140.982497648039	130.604166666667	48.5625
123.645833333333	54.5208333333333	0.0334281840259802	0.0108983155545252	819216.659524591	141.162269661534	130.604166666667	48.5625
123.6875	54.5208333333333	0.0337289658658546	0.0108712376653207	817527.943252246	141.342716890997	130.604166666667	48.5625
123.729166666667	54.5208333333333	0.0334730134313411	0.0113975025687158	815845.875019668	141.523840870516	130.604166666667	48.5625
123.770833333333	54.5208333333333	0.0335552652163256	0.0114427081985464	803625.405627415	142.262525449219	130.4375	48.6041666666667
123.8125	54.5208333333333	0.0343648117467237	0.0122681313158995	801977.502947032	142.448125327929	130.4375	48.6041666666667
123.854166666667	54.5208333333333	0.0331691293048443	0.011697874539117	800336.542356949	142.634419486376	130.4375	48.6041666666667
123.895833333333	54.5208333333333	0.0334362581695601	0.0117631428877632	798702.567182358	142.821409247768	130.4375	48.6041666666667
123.9375	54.5208333333333	0.0342870091419429	0.0121737361712628	797075.620917419	143.009095897153	130.4375	48.6041666666667
123.979166666667	54.5208333333333	0.0337598889923222	0.0110646754040002	805895.424976845	142.624878310408	130.604166666667	48.5625
124.020833333333	54.5208333333333	0.0317674505407062	0.0121130424429759	806572.233512851	143.17161960474	130.5625	48.5208333333333
124.0625	54.5208333333333	0.03170330138315	0.0121271854877199	811455.573107416	142.615099952531	130.729166666667	48.5208333333333
124.104166666667	54.5208333333333	0.0318764604956511	0.0120660584105311	801013.369675538	143.184647237812	130.604166666667	48.5625
124.145833333333	54.5208333333333	0.0331333313636589	0.0116102068656156	799400.106891116	143.372615726164	130.604166666667	48.5625
124.1875	54.5208333333333	0.0322427569051615	0.0124798392483168	797793.960860834	143.561275573686	130.604166666667	48.5625
124.229166666667	54.5208333333333	0.0322544769575588	0.012946516531858	754756.535967609	141.539965083852	130.645833333333	49.0208333333333
124.270833333333	54.5208333333333	0.0320343901285935	0.0126000979876235	753081.976973623	141.733924526211	130.645833333333	49.0208333333333
124.3125	54.5208333333333	0.0322261530178103	0.0125921430508886	793018.660011644	144.131414079372	130.604166666667	48.5625
122.8125	54.4791666666667	0.0315065892490819	0.0112910568443602	867570.789572745	137.536966737106	130.729166666667	48.4375
122.854166666667	54.4791666666667	0.0314522562901305	0.0118308451103651	856401.642279365	136.985304530343	130.770833333333	48.5625
122.895833333333	54.4791666666667	0.0315545314541803	0.0112613962223965	854562.014521467	137.150863922458	130.770833333333	48.5625
122.9375	54.4791666666667	0.0337634840769554	0.010946714149072	834497.620645567	138.484989972555	130.4375	48.6041666666667
122.979166666667	54.4791666666667	0.0335033893423643	0.0110474973676244	832710.495279768	138.657296838488	130.4375	48.6041666666667
123.020833333333	54.4791666666667	0.0333621980968317	0.0102557745499122	832710.495279766	138.657296838488	130.479166666667	48.6041666666667
123.0625	54.4791666666667	0.0316386658002051	0.0117254764494366	856734.911376552	138.536355738873	130.729166666667	48.4375
123.104166666667	54.4791666666667	0.0341421845834973	0.0119231064303106	827385.938285849	139.178235818311	130.4375	48.6041666666667
123.145833333333	54.4791666666667	0.0338736193255234	0.0127028540277162	825623.492846792	139.353228189719	130.4375	48.6041666666667
123.1875	54.4791666666667	0.0339289847070258	0.0109208195198605	834712.858422996	139.014813435725	130.604166666667	48.5625
123.229166666667	54.4791666666667	0.0326271818013854	0.0108750573687757	832944.554402422	139.188206894047	130.604166666667	48.5625
123.270833333333	54.4791666666667	0.0312753405885985	0.0118378955279976	838267.90147951	138.670016144571	130.770833333333	48.5625
123.3125	54.4791666666667	0.0293385319736904	0.0101793150372904	836487.32067681	138.842083830051	130.770833333333	48.5625
123.354166666667	54.4791666666667	0.0290341360244039	0.0103337041062645	834712.858422999	139.014813435725	130.770833333333	48.5625
123.395833333333	54.4791666666667	0.0294663234275492	0.0101863220602078	832944.554402422	139.188206894047	130.770833333333	48.5625
123.4375	54.4791666666667	0.0316834932429155	0.0117890076111662	824196.81057098	140.065197954687	130.604166666667	48.5625
123.479166666667	54.4791666666667	0.0335151874733045	0.0105822534707309	822466.300354267	140.242613767905	130.604166666667	48.5625
123.520833333333	54.4791666666667	0.0333804484775191	0.0111340555381962	820742.231657513	140.420706275185	130.604166666667	48.5625
123.5625	54.4791666666667	0.0332927642236344	0.0111974029125979	819024.645723192	140.59947720466	130.604166666667	48.5625
123.604166666667	54.4791666666667	0.0326722024232521	0.0105196785001432	817313.58398353	140.778928255715	130.604166666667	48.5625
123.645833333333	54.4791666666667	0.0321642592741047	0.0115325347746415	815609.088059199	140.959061098243	130.604166666667	48.5625
123.6875	54.4791666666667	0.032442462573268	0.0106449426255208	813911.199757958	141.139877371897	130.604166666667	48.5625
123.729166666667	54.4791666666667	0.0334501657632996	0.0111974930340629	812219.961073221	141.321378685331	130.604166666667	48.5625
123.770833333333	54.4791666666667	0.0333063631427332	0.0115772921876452	799962.501233267	142.060279700039	130.4375	48.6041666666667
123.8125	54.4791666666667	0.0341928893807144	0.0124349557297559	798305.390780656	142.246304688045	130.4375	48.6041666666667
123.854166666667	54.4791666666667	0.0343244900995978	0.0124184880766448	796655.226632623	142.433032862899	130.4375	48.6041666666667
123.895833333333	54.4791666666667	0.0339496582026781	0.012953359319223	795012.05258303	142.620465623911	130.4375	48.6041666666667
123.9375	54.4791666666667	0.032789345046969	0.0115777539976464	793375.912601138	142.808604332078	130.4375	48.6041666666667
123.979166666667	54.4791666666667	0.0335156770946584	0.0110769107990911	802214.545546287	142.424858385414	130.604166666667	48.5625
124.020833333333	54.4791666666667	0.0326470784747324	0.0112122698682539	800571.045258713	142.61119725286	130.604166666667	48.5625
124.0625	54.4791666666667	0.0334997333459398	0.0111458945723778	798934.537026243	142.798232819769	130.604166666667	48.5625
124.104166666667	54.4791666666667	0.0328712175947023	0.011266376774966	797305.06443835	142.985966380383	130.604166666667	48.5625
124.145833333333	54.4791666666667	0.0322650051567709	0.0124907424268356	795682.671252295	143.174399189935	130.604166666667	48.5625
124.1875	54.4791666666667	0.0326984765880477	0.0122835244841249	794067.401390965	143.363532463804	130.604166666667	48.5625
124.229166666667	54.4791666666667	0.0321990076250607	0.0123956134566028	794821.49357598	143.917823179161	130.5625	48.5208333333333
124.270833333333	54.4791666666667	0.0301551643798327	0.0112130056281961	792459.298940629	143.553367376668	130.645833333333	48.5625
124.3125	54.4791666666667	0.0309880770720338	0.0110958875877557	790858.408148622	143.743905061647	130.645833333333	48.5625
124.354166666667	54.4791666666667	0.0300036976693418	0.0112771988767684	789264.773420962	143.935146609441	130.645833333333	48.5625
124.395833333333	54.4791666666667	0.0297794476505005	0.0111876615842987	787678.439319875	144.127093067463	130.645833333333	48.5625
122.8125	54.4375	0.0314309399272141	0.0111271900317862	864154.867563162	137.33063489047	130.729166666667	48.4375
122.854166666667	54.4375	0.0329207265249014	0.0109894879226232	836455.750664814	137.760587557182	130.479166666667	48.6041666666667
122.895833333333	54.4375	0.0343347280618857	0.0100887955990321	1094011.78723493	155.030937343291	128.770833333333	45.3541666666667
122.9375	54.4375	0.0334297057252985	0.0108253332552638	831030.375442058	138.274244488355	130.4375	48.6041666666667
122.979166666667	54.4375	0.0341439012121905	0.0113148579532979	1091743.05986795	155.353529406794	128.770833333333	45.3541666666667
123.020833333333	54.4375	0.034001391328553	0.0103054417087527	1090619.08103359	155.515275491465	128.770833333333	45.3541666666667
123.0625	54.4375	0.033754251728516	0.0108284946052708	1089502.05451452	155.677320387853	128.770833333333	45.3541666666667
123.104166666667	54.4375	0.0340035998116917	0.0112182666356883	1088392.00206556	155.839663154329	128.770833333333	45.3541666666667
123.145833333333	54.4375	0.0329889993185491	0.0103174608184239	833000.890420288	138.633326972219	130.604166666667	48.5625
123.1875	54.4375	0.0328575711736364	0.0101572028874711	831217.215383703	138.806325967303	130.604166666667	48.5625
123.229166666667	54.4375	0.0323901933530309	0.0106928683177413	820645.828308134	139.858486131371	130.395833333333	48.5625
123.270833333333	54.4375	0.0288685692253656	0.0098072496711523	834790.680085019	138.460997282248	130.770833333333	48.5625
123.3125	54.4375	0.0302625644881872	0.0109071560577643	833000.890420288	138.633326972219	130.770833333333	48.5625
123.354166666667	54.4375	0.0314098168711754	0.0114280652907682	833228.3406156	139.164345830078	130.729166666667	48.5208333333333
123.395833333333	54.4375	0.0313978968160078	0.0110512005741084	829439.695006112	138.979996275157	130.770833333333	48.5625
123.4375	54.4375	0.0314078345052683	0.0109815878317977	827668.36952225	139.154339880523	130.770833333333	48.5625
123.479166666667	54.4375	0.0324106035968806	0.0105186299999008	818906.087890338	140.036225144969	130.604166666667	48.5625
123.520833333333	54.4375	0.0332418597830097	0.0106881675493485	817172.788007129	140.214648844306	130.604166666667	48.5625
123.5625	54.4375	0.033936229851221	0.0118239901812015	804744.354350011	140.934573878826	130.4375	48.6041666666667
123.604166666667	54.4375	0.0328947342712087	0.010642472731634	813725.676584958	140.573557490036	130.604166666667	48.5625
123.645833333333	54.4375	0.0336760881969998	0.0109157601890496	812011.948904561	140.754045958945	130.604166666667	48.5625
123.6875	54.4375	0.0332906976153981	0.0109699570278703	810304.82947329	140.935226157095	130.604166666667	48.5625
123.729166666667	54.4375	0.0342617520516191	0.0118335284967028	797983.021611424	141.670437642831	130.4375	48.6041666666667
123.770833333333	54.4375	0.0342519036133956	0.0120792563935926	796309.73442322	141.856172389794	130.4375	48.6041666666667
123.8125	54.4375	0.0343028965718355	0.0126048694472466	794643.353141201	142.042617816618	130.4375	48.6041666666667
123.854166666667	54.4375	0.033618674663118	0.0135100203754989	792983.921846355	142.229775438702	130.4375	48.6041666666667
123.895833333333	54.4375	0.033448890983723	0.0130497157230215	791331.484803645	142.417646733874	130.4375	48.6041666666667
123.9375	54.4375	0.0341833918238835	0.0119826025910666	789686.086460041	142.606233141526	130.4375	48.6041666666667
123.979166666667	54.4375	0.0334795451147635	0.0113941596544842	788047.771442466	142.795536061731	130.4375	48.6041666666667
124.020833333333	54.4375	0.0333571690078722	0.0113235954385106	796890.899976669	142.409765374719	130.604166666667	48.5625
124.0625	54.4375	0.0331499518754962	0.0116177417743638	784792.57078002	143.176296838171	130.4375	48.6041666666667
124.104166666667	54.4375	0.0327353540718761	0.0110998683141943	793606.512407736	142.78542768457	130.604166666667	48.5625
124.145833333333	54.4375	0.0334895280994933	0.0106025583842456	791974.923968051	142.974320757272	130.604166666667	48.5625
124.1875	54.4375	0.0334581308276995	0.0111156229717235	790350.464915872	143.163923510087	130.604166666667	48.5625
124.229166666667	54.4375	0.0320342533020705	0.0123416324353081	788733.179832371	143.354237193277	130.604166666667	48.5625
124.270833333333	54.4375	0.0315886406803512	0.0115079097707769	795909.605244422	143.151347191452	130.729166666667	48.5208333333333
124.3125	54.4375	0.0294320429208089	0.0110322862954897	791974.923968051	142.974320757272	130.770833333333	48.5625
124.354166666667	54.4375	0.0303480023580245	0.0109696076944858	785520.310731757	143.737002141925	130.645833333333	48.5625
124.395833333333	54.4375	0.0293067834258265	0.0108264913480878	788733.179832371	143.354237193277	130.770833333333	48.5625
124.4375	54.4375	0.0293782010113441	0.0106437783989095	787123.113466328	143.545263015301	130.770833333333	48.5625
124.479166666667	54.4375	0.0289270444367288	0.0108719080808872	785520.310731757	143.737002141925	130.770833333333	48.5625
122.270833333333	54.3958333333333	0.0333593828795921	0.0107915379232934	859016.920213853	135.741177774841	130.395833333333	48.5625
122.3125	54.3958333333333	0.0294792978295979	0.0102279147547254	874299.628910432	134.462465086763	130.770833333333	48.5625
122.354166666667	54.3958333333333	0.0318393761684911	0.0114655905707278	872370.698835771	134.620103179444	130.770833333333	48.5625
122.395833333333	54.3958333333333	0.0333993312243817	0.0110535283794938	853472.497471217	135.712833869312	130.479166666667	48.6041666666667
122.4375	54.3958333333333	0.0330686292019686	0.011113020558096	851585.548723831	135.876318183229	130.479166666667	48.6041666666667
122.479166666667	54.3958333333333	0.0294792814202952	0.0108670438426078	866615.49312479	135.096771245639	130.770833333333	48.5625
122.520833333333	54.3958333333333	0.0314850856688576	0.0116540060666349	917420.875337586	139.724854005343	130.4375	47.8125
122.854166666667	54.3958333333333	0.0343043923616181	0.00951504170275154	1090959.22375192	154.767664946686	128.770833333333	45.3541666666667
122.895833333333	54.3958333333333	0.0344502128794367	0.0100275414224637	1089808.9870549	154.929012966932	128.770833333333	45.3541666666667
122.9375	54.3958333333333	0.0342922181510361	0.0107194988805482	1088665.66004042	155.090666216524	128.770833333333	45.3541666666667
122.979166666667	54.3958333333333	0.0337990141298691	0.0110715032105459	1087529.26485825	155.252623811318	128.770833333333	45.3541666666667
123.020833333333	54.3958333333333	0.0345856410212941	0.0115910978139401	1086399.82361587	155.414884847808	128.770833333333	45.3541666666667
123.0625	54.3958333333333	0.0345704982188421	0.0115039410593925	1085277.35837684	155.577448403045	128.770833333333	45.3541666666667
123.104166666667	54.3958333333333	0.0337677311771419	0.0096585872714767	1079809.07156728	155.656229342458	128.770833333333	45.3958333333333
123.145833333333	54.3958333333333	0.0330712119463907	0.010528360215111	820388.568456727	138.757096997554	130.479166666667	48.6041666666667
123.1875	54.3958333333333	0.0314075022050628	0.0108882135471094	844413.070517451	138.634455868477	130.729166666667	48.4375
123.229166666667	54.3958333333333	0.0315490400678507	0.0108457885979572	833129.870447451	138.078318291525	130.770833333333	48.5625
123.270833333333	54.3958333333333	0.0295002571739985	0.00959255301120732	831324.749843316	138.250229105782	130.770833333333	48.5625
123.3125	54.3958333333333	0.0317860667444186	0.0113000047583568	839074.972844177	139.150076739884	130.729166666667	48.4375
123.354166666667	54.3958333333333	0.0321778647894752	0.0107884253610851	820622.90918496	139.29593440751	130.604166666667	48.5625
123.395833333333	54.3958333333333	0.0326821739084741	0.0105525466291593	809797.116738752	139.820876315923	130.479166666667	48.6041666666667
123.4375	54.3958333333333	0.0332286069539625	0.0101097212187184	808054.287890963	140.000617832004	130.479166666667	48.6041666666667
123.479166666667	54.3958333333333	0.0335429691075079	0.0101991363763269	806317.975557884	140.181063137051	130.479166666667	48.6041666666667
123.520833333333	54.3958333333333	0.0337291671719024	0.0109838880065134	813614.089824943	140.006782547351	130.604166666667	48.5625
123.5625	54.3958333333333	0.0343501650698423	0.0113851910116513	811877.982736928	140.186226426126	130.604166666667	48.5625
123.604166666667	54.3958333333333	0.0339814011972074	0.0129341268379744	1071330.07526442	157.717848040228	128.770833333333	45.3541666666667
123.645833333333	54.3958333333333	0.0335963451971554	0.0110154832746999	797735.665204896	141.093911809752	130.4375	48.6041666666667
123.6875	54.3958333333333	0.0337747037570899	0.0110195959918545	796039.356954734	141.278618597886	130.4375	48.6041666666667
123.729166666667	54.3958333333333	0.0339093236990676	0.0114073747758254	794349.868765065	141.464041792117	130.4375	48.6041666666667
123.770833333333	54.3958333333333	0.033662509720056	0.0127977900433268	792667.244796567	141.65018306158	130.4375	48.6041666666667
123.8125	54.3958333333333	0.0341495100221457	0.0138130908272246	790991.529404311	141.837044039526	130.4375	48.6041666666667
123.854166666667	54.3958333333333	0.033907909161346	0.0138293247885655	789322.767135958	142.024626322437	130.4375	48.6041666666667
123.895833333333	54.3958333333333	0.0336022323046876	0.0132682323782673	787661.002729884	142.21293146915	130.4375	48.6041666666667
123.9375	54.3958333333333	0.0333072564373491	0.0129973746537123	786006.281113242	142.401960999951	130.4375	48.6041666666667
123.979166666667	54.3958333333333	0.033688992100589	0.0125004789312367	784358.64739994	142.591716395681	130.4375	48.6041666666667
124.020833333333	54.3958333333333	0.0335742586638386	0.0114935324817196	782718.146888533	142.782199096821	130.4375	48.6041666666667
124.0625	54.3958333333333	0.0341279970673648	0.0118630383317981	781084.825060058	142.973410502573	130.4375	48.6041666666667
124.104166666667	54.3958333333333	0.0322199922435916	0.0121041214645328	789917.850032422	142.583010061761	130.604166666667	48.5625
124.145833333333	54.3958333333333	0.0337007019704322	0.0113842770829559	777839.900274837	143.358024812737	130.4375	48.6041666666667
124.1875	54.3958333333333	0.0336050643283258	0.0113844780142395	776228.389171855	143.551430300759	130.4375	48.6041666666667
124.229166666667	54.3958333333333	0.0328891547476391	0.011466694464844	785016.753390432	143.153215611676	130.604166666667	48.5625
124.270833333333	54.3958333333333	0.0316229772995747	0.0120119152458474	789917.850032422	142.583010061761	130.770833333333	48.5625
124.3125	54.3958333333333	0.0294960098576963	0.0104851729251374	788277.001197298	142.772359128748	130.770833333333	48.5625
124.354166666667	54.3958333333333	0.030689159606933	0.0114211254309134	786643.287290245	142.9624272026	130.770833333333	48.5625
124.395833333333	54.3958333333333	0.0303226060150356	0.0116960212832003	785016.753390432	143.153215611676	130.770833333333	48.5625
124.4375	54.3958333333333	0.0315650600131997	0.0117888052001722	783397.444751359	143.344725642304	130.770833333333	48.5625
124.479166666667	54.3958333333333	0.0328093805698885	0.0113108332113988	767611.823151762	145.299766226684	130.395833333333	48.5625
124.520833333333	54.3958333333333	0.0335934159211483	0.0112242584653309	766075.026447062	145.499286043853	130.395833333333	48.5625
122.020833333333	54.3541666666667	0.0313953537521659	0.0113860700220738	884767.004427404	133.159360518896	130.770833333333	48.5625
122.0625	54.3541666666667	0.0317353296079349	0.0115607050798291	882793.337400493	133.312758707216	130.770833333333	48.5625
122.104166666667	54.3541666666667	0.0316619614496984	0.0113902694494195	889612.082352882	134.19412726075	130.729166666667	48.4375
122.145833333333	54.3541666666667	0.0312951245594399	0.0113295870729981	878860.993584266	133.62139379587	130.770833333333	48.5625
122.1875	54.3541666666667	0.0320595501179694	0.011889513636217	885737.603791152	134.504735036287	130.729166666667	48.4375
122.229166666667	54.3541666666667	0.0331079421576318	0.0105186014256723	857798.008411861	134.847880642972	130.479166666667	48.6041666666667
122.270833333333	54.3541666666667	0.0343158683311877	0.0105914639797203	1103662.11694716	152.431381112478	128.770833333333	45.3541666666667
122.3125	54.3541666666667	0.0340524487366543	0.0102792323118207	1098133.40829105	152.496076019039	128.770833333333	45.3958333333333
122.354166666667	54.3541666666667	0.0336975434376648	0.0110228584513297	850158.521244516	135.495876035539	130.4375	48.6041666666667
122.395833333333	54.3541666666667	0.0342016498297505	0.00985094375904908	1099930.51465875	152.904676650352	128.770833333333	45.3541666666667
122.4375	54.3541666666667	0.0340634526614966	0.0101471630042822	1098699.93870499	153.063078854796	128.770833333333	45.3541666666667
122.479166666667	54.3541666666667	0.0335724753366085	0.0110110382378594	1093182.349827	153.130621771513	128.770833333333	45.3958333333333
122.520833333333	54.3541666666667	0.0342398349036713	0.00984367993201453	1091961.3227157	153.290059615393	128.770833333333	45.3958333333333
122.5625	54.3541666666667	0.0334019961870618	0.0107900271463013	1111091.05773666	154.052791009479	128.729166666667	45.1875
122.604166666667	54.3541666666667	0.0341562720823162	0.0100368690301535	1093844.69984443	153.699855215508	128.770833333333	45.3541666666667
122.645833333333	54.3541666666667	0.0332451082520633	0.0104129343552664	1108733.86345571	154.369806847325	128.729166666667	45.1875
122.895833333333	54.3541666666667	0.0328188010729646	0.0105540535777064	827778.524056472	137.503385784663	130.479166666667	48.6041666666667
122.9375	54.3541666666667	0.033302408364964	0.0105764355006626	825951.408288764	137.675068453874	130.479166666667	48.6041666666667
122.979166666667	54.3541666666667	0.0330313575455016	0.0105752928619371	824130.306144632	137.847437489011	130.479166666667	48.6041666666667
123.020833333333	54.3541666666667	0.0341162969285771	0.00979436810106996	1082183.98969532	155.313708528533	128.770833333333	45.3541666666667
123.0625	54.3541666666667	0.034868601343195	0.0111257065607938	1081056.04731519	155.476792980205	128.770833333333	45.3541666666667
123.104166666667	54.3541666666667	0.0347789996719432	0.0107121818453392	1079935.126935	155.640182768097	128.770833333333	45.3541666666667
123.145833333333	54.3541666666667	0.0339485761246591	0.00939223391885793	1078821.25079268	155.80387692918	128.770833333333	45.3541666666667
123.1875	54.3541666666667	0.0329198180016826	0.0106847652891045	612027.132333972	147.877290424187	127.6875	49.6041666666667
123.229166666667	54.3541666666667	0.0327889746132871	0.0106337171580835	813332.265596038	138.896191420957	130.479166666667	48.6041666666667
123.270833333333	54.3541666666667	0.0328276053491124	0.0105584172116324	811554.406564818	139.073427570623	130.479166666667	48.6041666666667
123.3125	54.3541666666667	0.0329464064811003	0.0106444430168037	809782.89172666	139.251367683856	130.479166666667	48.6041666666667
123.354166666667	54.3541666666667	0.0338431000908235	0.0104438265994864	1073358.30848863	156.626878220554	128.770833333333	45.3541666666667
123.395833333333	54.3541666666667	0.0327245980164563	0.0104939802872907	806581.891854623	140.157337473359	130.395833333333	48.5625
123.4375	54.3541666666667	0.032946944584128	0.0107584517143065	802761.123659686	139.970209190503	130.4375	48.6041666666667
123.479166666667	54.3541666666667	0.0330871503379186	0.0107520013991555	801021.968682218	140.151699943482	130.4375	48.6041666666667
123.520833333333	54.3541666666667	0.0342248759314718	0.0111454387151489	799289.414953017	140.333906790992	130.4375	48.6041666666667
123.5625	54.3541666666667	0.0341700555952159	0.0125279264493083	797563.506057694	140.516831652161	130.4375	48.6041666666667
123.604166666667	54.3541666666667	0.0338580487389221	0.0129974737412392	795844.285790818	140.70047641457	130.4375	48.6041666666667
123.645833333333	54.3541666666667	0.0338327316982572	0.0129957791782865	794131.798154505	140.884842933402	130.4375	48.6041666666667
123.6875	54.3541666666667	0.0337767237281899	0.0128802253757905	792426.087356952	141.069933030581	130.4375	48.6041666666667
123.729166666667	54.3541666666667	0.0338314603596524	0.0128819490096159	790727.197810892	141.255748493899	130.4375	48.6041666666667
123.770833333333	54.3541666666667	0.0339004434968546	0.0124861364934022	789035.174131962	141.442291076141	130.4375	48.6041666666667
123.8125	54.3541666666667	0.0337938060153016	0.0123166209013416	787350.06113704	141.629562494195	130.4375	48.6041666666667
123.854166666667	54.3541666666667	0.0336258188231489	0.0128830981443256	785671.903842461	141.817564428147	130.4375	48.6041666666667
123.895833333333	54.3541666666667	0.0342705784887921	0.01399392014231	784000.747462191	142.006298520378	130.4375	48.6041666666667
123.9375	54.3541666666667	0.033854328710344	0.013535894785429	782336.637405908	142.195766374644	130.4375	48.6041666666667
123.979166666667	54.3541666666667	0.033575093518483	0.0127401200046223	780679.61927702	142.385969555145	130.4375	48.6041666666667
124.020833333333	54.3541666666667	0.0342407839592916	0.0118582584183378	779029.738870583	142.576909585595	130.4375	48.6041666666667
124.0625	54.3541666666667	0.0339220105735567	0.0125527083053256	777387.042171166	142.768587948271	130.4375	48.6041666666667
124.104166666667	54.3541666666667	0.0341826435633655	0.0122361239058415	775751.575350611	142.961006083059	130.4375	48.6041666666667
124.145833333333	54.3541666666667	0.0345500579298985	0.0126083614001506	774123.384765724	143.154165386494	130.4375	48.6041666666667
124.1875	54.3541666666667	0.0336130063022547	0.0112672090546391	782946.006579811	142.759021811506	130.604166666667	48.5625
124.229166666667	54.3541666666667	0.0333657494149698	0.010800465398735	781310.157371706	142.950280685535	130.604166666667	48.5625
124.270833333333	54.3541666666667	0.0322532956368662	0.0119488526012587	771648.532893402	144.113234326204	130.395833333333	48.5625
124.3125	54.3541666666667	0.0294193465830862	0.0104697155725215	784589.041299802	142.568492791324	130.770833333333	48.5625
124.354166666667	54.3541666666667	0.0293958821208495	0.0105713272566207	782946.006579813	142.759021811506	130.770833333333	48.5625
124.395833333333	54.3541666666667	0.0302852965443922	0.0110003390923922	781310.157371706	142.950280685535	130.770833333333	48.5625
124.4375	54.3541666666667	0.0293138501006537	0.0105081577254879	779681.539436854	143.142270780213	130.770833333333	48.5625
124.479166666667	54.3541666666667	0.0318289033657383	0.011655802724836	778060.198715509	143.334993419171	130.770833333333	48.5625
124.520833333333	54.3541666666667	0.0340762626761006	0.0117418142758803	759804.83731046	144.926159410644	130.4375	48.6041666666667
121.479166666667	54.3125	0.0300741231098201	0.010324925001489	905769.334792867	131.146688177544	130.729166666667	48.5625
121.520833333333	54.3125	0.0294404582366887	0.00882778462892633	915775.187853025	134.48233757865	130.3125	48.1875
121.5625	54.3125	0.0301738671631124	0.00973140467777314	899663.708685479	131.587189465289	130.6875	48.5625
121.604166666667	54.3125	0.0310358880029981	0.0116104741040641	912170.43408819	132.018878490748	130.770833333333	48.4375
121.645833333333	54.3125	0.0301587218304889	0.0111026209790988	899663.708685479	131.587189465289	130.770833333333	48.5625
121.6875	54.3125	0.030105298569141	0.011323514656205	897637.738758826	131.735201655946	130.770833333333	48.5625
121.729166666667	54.3125	0.0305355694593266	0.0115222816235601	906147.517226269	132.462734809861	130.770833333333	48.4375
121.770833333333	54.3125	0.0295588548101395	0.00958600936209724	893599.849679303	132.033009567036	130.770833333333	48.5625
121.8125	54.3125	0.0324854779491858	0.0112457192480503	873699.991015279	133.558406382331	130.395833333333	48.5625
121.854166666667	54.3125	0.0322544302613669	0.0111730152066189	871737.354520608	133.71434150534	130.395833333333	48.5625
121.895833333333	54.3125	0.031285239891066	0.01121524269767	887578.631782571	132.484219936162	130.770833333333	48.5625
121.9375	54.3125	0.0292224893253724	0.010993277187657	885581.188536273	132.63583356046	130.770833333333	48.5625
121.979166666667	54.3125	0.031227984923892	0.0113968072157653	881797.540457757	137.311337005635	130.020833333333	48.1875
122.020833333333	54.3125	0.0311740019816687	0.0114653951275096	879961.721848828	137.474177086849	130.020833333333	48.1875
122.0625	54.3125	0.0304479652905396	0.011322774430202	879618.215331448	133.094341837848	130.770833333333	48.5625
122.104166666667	54.3125	0.0292478980504973	0.0109759085209702	877640.456087703	133.248409161229	130.770833333333	48.5625
122.145833333333	54.3125	0.0321958183365583	0.010979353689073	945218.810435407	138.257623204941	130.520833333333	47.6458333333333
122.1875	54.3125	0.0311241280814348	0.0114300508257486	873699.991015279	133.558406382331	130.770833333333	48.5625
122.229166666667	54.3125	0.0315130627676338	0.0123539786595686	915150.3227391	143.757183820896	129.395833333333	47.4375
122.270833333333	54.3125	0.031192227852541	0.0119127355143723	869779.828646502	133.870904444084	130.770833333333	48.5625
122.3125	54.3125	0.0315800311169383	0.0120015159174575	867827.448615974	134.028097796384	130.770833333333	48.5625
122.354166666667	54.3125	0.0314932843372819	0.0115337531351912	598739.426719612	143.120595896114	127.354166666667	49.8958333333333
122.395833333333	54.3125	0.0331496948205188	0.0107115732707069	934485.993207931	139.200811626916	130.520833333333	47.6458333333333
122.4375	54.3125	0.0346162546881685	0.00992034512590659	1094567.16097536	152.954184608859	128.770833333333	45.3541666666667
122.479166666667	54.3125	0.0344029658939587	0.0112068099329657	1093337.444909	153.113374090268	128.770833333333	45.3541666666667
122.520833333333	54.3125	0.0345513416094047	0.0104609468036631	1092114.45562444	153.272884124536	128.770833333333	45.3541666666667
122.5625	54.3125	0.0342893740827793	0.0106329218315708	1090898.21612726	153.432714023723	128.770833333333	45.3541666666667
122.604166666667	54.3125	0.0336558848806266	0.0108393029251298	1089688.74939807	153.592863080839	128.770833333333	45.3541666666667
122.645833333333	54.3125	0.0341755397687052	0.0100136902629176	1088486.0783909	153.753330569734	128.770833333333	45.3541666666667
122.6875	54.3125	0.0328811626790566	0.0106502652857228	833636.050166758	136.437641076918	130.479166666667	48.6041666666667
122.729166666667	54.3125	0.0329967456297596	0.0104475128193128	831770.107072514	136.606112606758	130.479166666667	48.6041666666667
122.770833333333	54.3125	0.0329568969162	0.0101333832152568	829916.705519138	137.308275829572	130.395833333333	48.5625
122.8125	54.3125	0.0330633939453752	0.0104263529866116	828080.922521884	137.479291537327	130.395833333333	48.5625
122.854166666667	54.3125	0.0327367047726013	0.0107425175864671	826207.272140074	137.115627383188	130.479166666667	48.6041666666667
122.895833333333	54.3125	0.0325626415225546	0.0104832528003954	824364.791826351	137.286840483689	130.479166666667	48.6041666666667
122.9375	54.3125	0.0334361075997385	0.0110638177501814	820697.770388957	137.631343362357	130.4375	48.6041666666667
122.979166666667	54.3125	0.033739363515069	0.00976213938883837	1079112.10078947	155.048440482669	128.770833333333	45.3541666666667
123.020833333333	54.3125	0.0340713821069622	0.00970976851423078	1077971.61904063	155.211737968829	128.770833333333	45.3541666666667
123.0625	54.3125	0.0340637148988791	0.00967806199168214	1076838.16074047	155.375345549213	128.770833333333	45.3541666666667
123.104166666667	54.3125	0.0343193368329535	0.0109347525930877	1075711.74844403	155.539262280365	128.770833333333	45.3541666666667
123.145833333333	54.3125	0.0344426528896906	0.0114919048949071	1074592.40466002	155.703487198522	128.770833333333	45.3541666666667
123.1875	54.3125	0.0344247174831327	0.0103320697173435	1073480.15184911	155.868019319543	128.770833333333	45.3541666666667
123.229166666667	54.3125	0.0337068998588707	0.0107580576204937	1072375.01242223	156.032857638819	128.770833333333	45.3541666666667
123.270833333333	54.3125	0.0337279465870103	0.0108869325563502	1071277.00873877	156.198001131207	128.770833333333	45.3541666666667
123.3125	54.3125	0.0340490604209685	0.0118904128277392	1070186.16310485	156.363448750946	128.770833333333	45.3541666666667
123.354166666667	54.3125	0.0341318453132111	0.0121392592241755	1069102.49777157	156.529199431589	128.770833333333	45.3541666666667
123.395833333333	54.3125	0.0337095034210461	0.0124560551737995	800970.495176968	139.576376052823	130.4375	48.6041666666667
123.4375	54.3125	0.0337538726824624	0.0124429049749843	799215.323356869	139.757477826692	130.4375	48.6041666666667
123.479166666667	54.3125	0.0339198951917391	0.0117059800648849	797466.707426431	139.939302283299	130.4375	48.6041666666667
123.520833333333	54.3125	0.0339498132815213	0.0117671387864878	795724.691176332	140.121851458096	130.4375	48.6041666666667
123.5625	54.3125	0.0338339242017529	0.0120003398380611	793989.318614291	140.305127355966	130.4375	48.6041666666667
123.604166666667	54.3125	0.0336213386486056	0.0118162765509145	792260.633963779	140.489131950369	130.4375	48.6041666666667
123.645833333333	54.3125	0.0341573283214192	0.0134137796554119	790538.681662644	140.673867182472	130.4375	48.6041666666667
123.6875	54.3125	0.0341958474898743	0.0134230145530775	788823.506361696	140.859334960265	130.4375	48.6041666666667
123.729166666667	54.3125	0.0340478657217735	0.0133558830034595	787115.152923199	141.045537157668	130.4375	48.6041666666667
123.770833333333	54.3125	0.0342073553031649	0.013810078191785	785413.666419288	141.232475613637	130.4375	48.6041666666667
123.8125	54.3125	0.0337311510851424	0.0128450085807402	783719.092130334	141.420152131244	130.4375	48.6041666666667
123.854166666667	54.3125	0.0340272265647451	0.0134101842054565	782031.475543214	141.608568476757	130.4375	48.6041666666667
123.895833333333	54.3125	0.0340437713099529	0.0142525182045158	780350.862349504	141.79772637871	130.4375	48.6041666666667
123.9375	54.3125	0.0338398429807881	0.0130221330761935	778677.298443616	141.987627526955	130.4375	48.6041666666667
123.979166666667	54.3125	0.0336067112827154	0.0126398387306538	777010.829920829	142.178273571716	130.4375	48.6041666666667
124.020833333333	54.3125	0.0341543822613958	0.0118817808405705	775351.503075256	142.369666122623	130.4375	48.6041666666667
124.0625	54.3125	0.0338453095428446	0.0128527250400504	773699.36439773	142.56180674774	130.4375	48.6041666666667
124.104166666667	54.3125	0.033568646272596	0.0129504777433874	772054.460573601	142.754696972585	130.4375	48.6041666666667
124.145833333333	54.3125	0.0342296880648348	0.0118553675929087	770416.838480446	142.948338279141	130.4375	48.6041666666667
124.1875	54.3125	0.0338596782624865	0.0117501601457983	768786.545185708	143.142732104854	130.4375	48.6041666666667
124.229166666667	54.3125	0.0339070956157953	0.0115650968194547	777613.531789827	142.745410242856	130.604166666667	48.5625
124.270833333333	54.3125	0.0333022038033021	0.0114301896269026	765548.134195759	143.533782834788	130.4375	48.6041666666667
124.3125	54.3125	0.0334279162746929	0.0111227764024072	774344.825854048	143.131084168823	130.604166666667	48.5625
124.354166666667	54.3125	0.0330647928174522	0.0106840537977345	772721.444325087	143.325036008527	130.604166666667	48.5625
124.395833333333	54.3125	0.0325621435952789	0.0112128264985276	762339.607845058	143.927859732694	130.479166666667	48.6041666666667
124.4375	54.3125	0.0336574426954618	0.0112503931538272	759161.349246377	144.324972590868	130.4375	48.6041666666667
124.479166666667	54.3125	0.0333759678904858	0.0109330975217225	759161.349246377	144.324972590868	130.479166666667	48.6041666666667
124.520833333333	54.3125	0.0337211535676569	0.0116641547820102	758448.636802037	145.104270833933	130.395833333333	48.5625
124.5625	54.3125	0.0342849165115432	0.0116067718183043	754451.558260095	144.926353718964	130.4375	48.6041666666667
124.604166666667	54.3125	0.0344542274339665	0.0130626913663155	1040038.98550867	161.636491330055	128.770833333333	45.3541666666667
124.645833333333	54.3125	0.0344430525981667	0.0119945535448885	1039188.56110705	161.810992604022	128.770833333333	45.3541666666667
121.354166666667	54.2708333333333	0.0284055792815127	0.0112576408382525	904777.579992603	130.780861523532	130.645833333333	48.5625
121.395833333333	54.2708333333333	0.0294487493865842	0.0108605102306289	908897.532739379	130.491323089036	130.770833333333	48.5625
121.4375	54.2708333333333	0.0294206869742885	0.0105408795937662	906835.322949038	130.635801261528	130.770833333333	48.5625
121.479166666667	54.2708333333333	0.0295838521758456	0.011032251785666	904777.579992603	130.780861523532	130.770833333333	48.5625
121.520833333333	54.2708333333333	0.029997968864802	0.010959410883448	896591.90410163	131.366977656709	130.645833333333	48.5625
121.5625	54.2708333333333	0.0291701037615258	0.0107230853448605	900675.619670413	131.072739152183	130.770833333333	48.5625
121.604166666667	54.2708333333333	0.0299380753960063	0.0108887467577155	892526.689075615	131.663598726829	130.645833333333	48.5625
121.645833333333	54.2708333333333	0.0294348184112293	0.0107940186189842	896591.90410163	131.366977656709	130.770833333333	48.5625
121.6875	54.2708333333333	0.0308937325550369	0.0116089388168742	894556.967898026	131.514989015438	130.770833333333	48.5625
121.729166666667	54.2708333333333	0.0286867657828998	0.0102707920053956	892526.689075615	131.663598726829	130.770833333333	48.5625
121.770833333333	54.2708333333333	0.0293132257017125	0.00963054778875046	890501.100153142	131.812809501596	130.770833333333	48.5625
121.8125	54.2708333333333	0.0317707030617172	0.0116013259765828	888480.233868911	131.962624049592	130.770833333333	48.5625
121.854166666667	54.2708333333333	0.0331898938993733	0.0114016087262839	1124059.74179428	151.183634335134	128.729166666667	45.1875
121.895833333333	54.2708333333333	0.0318538043349604	0.0118036978456918	884452.801270779	132.264075298199	130.770833333333	48.5625
121.9375	54.2708333333333	0.0292427472939362	0.011153356875439	882446.301538091	132.415717410921	130.770833333333	48.5625
121.979166666667	54.2708333333333	0.031978818649381	0.0119540592085578	930406.979771378	137.093059511598	130.4375	47.8125
122.020833333333	54.2708333333333	0.0320237966540786	0.0119171692375842	928561.584634129	137.248734451281	130.4375	47.8125
122.0625	54.2708333333333	0.0311836360308775	0.0115112721889393	876456.072765532	132.874342125938	130.770833333333	48.5625
122.104166666667	54.2708333333333	0.0315615678817964	0.0117123680851963	874469.200220855	133.028458812217	130.770833333333	48.5625
122.145833333333	54.2708333333333	0.0312248638832837	0.0113600676415763	872487.320213025	133.183200874514	130.770833333333	48.5625
122.1875	54.2708333333333	0.0314984840560281	0.0117430611375332	870510.467488543	133.338570997701	130.770833333333	48.5625
122.229166666667	54.2708333333333	0.0330434272104605	0.0109076098777038	938146.510462942	138.383807503514	130.520833333333	47.6458333333333
122.270833333333	54.2708333333333	0.0316458684568157	0.0115168420303118	866571.984007712	133.651206141557	130.770833333333	48.5625
122.3125	54.2708333333333	0.0322846844292203	0.0114723349080837	934551.987866941	138.698638094969	130.520833333333	47.6458333333333
122.354166666667	54.2708333333333	0.0332366901731596	0.0107948663003503	932763.143294545	138.85686577902	130.520833333333	47.6458333333333
122.395833333333	54.2708333333333	0.0334616879051978	0.0106016182735585	1107597.97315979	153.209891942804	128.729166666667	45.1875
122.4375	54.2708333333333	0.0343175340699713	0.0102606492478867	1090438.43528121	152.844461952219	128.770833333333	45.3541666666667
122.479166666667	54.2708333333333	0.0340596023227421	0.010951909029806	1089202.85626589	153.004122751825	128.770833333333	45.3541666666667
122.520833333333	54.2708333333333	0.034367730504184	0.0116486049946282	1087974.02428162	153.164107945052	128.770833333333	45.3541666666667
122.5625	54.2708333333333	0.0341060281956544	0.0112812961816686	1086751.96259904	153.324416848169	128.770833333333	45.3541666666667
122.604166666667	54.2708333333333	0.033790661109606	0.0108034139129819	1085536.69446466	153.485048758083	128.770833333333	45.3541666666667
122.645833333333	54.2708333333333	0.0343400547720785	0.0101721206413262	1084328.24309924	153.646002952229	128.770833333333	45.3541666666667
122.6875	54.2708333333333	0.0341403192820961	0.0106191364474549	1083126.6316962	153.807278688459	128.770833333333	45.3541666666667
122.729166666667	54.2708333333333	0.0334320011387344	0.0107927058392754	826536.500829088	136.556319365565	130.4375	48.6041666666667
122.770833333333	54.2708333333333	0.0327578101506464	0.010494600846091	826513.714443385	137.091499911034	130.395833333333	48.5625
122.8125	54.2708333333333	0.0327986077392533	0.0107546834976221	824668.535069121	137.262729072008	130.395833333333	48.5625
122.854166666667	54.2708333333333	0.0337365263344017	0.0109292647170358	1078389.04852809	154.455581519924	128.770833333333	45.3541666666667
122.895833333333	54.2708333333333	0.0338913946146229	0.0116360589016688	1077221.98376717	154.61845314155	128.770833333333	45.3541666666667
122.9375	54.2708333333333	0.0334126101845748	0.0112354582770986	1076061.89746343	154.781641435242	128.770833333333	45.3541666666667
122.979166666667	54.2708333333333	0.0341454302849408	0.0103781351281614	1074908.81257289	154.945145518861	128.770833333333	45.3541666666667
123.020833333333	54.2708333333333	0.0333234736392632	0.010667494839985	815443.17286941	137.586957901382	130.479166666667	48.6041666666667
123.0625	54.2708333333333	0.0337274278696929	0.0105788127295272	1072623.73865057	155.27309742527	128.770833333333	45.3541666666667
123.104166666667	54.2708333333333	0.034626127738503	0.0119250835205282	1071491.79532079	155.437543381454	128.770833333333	45.3541666666667
123.145833333333	54.2708333333333	0.0342170406460279	0.0128904066782215	1070366.94480471	155.602301394176	128.770833333333	45.3541666666667
123.1875	54.2708333333333	0.0339892125778924	0.0124289257830228	1069249.2098379	155.767370478434	128.770833333333	45.3541666666667
123.229166666667	54.2708333333333	0.0346257903878174	0.0123109127929268	1068138.61310659	155.932749628396	128.770833333333	45.3541666666667
123.270833333333	54.2708333333333	0.0344334613045319	0.0122891154648312	1067035.17724591	156.09843781732	128.770833333333	45.3541666666667
123.3125	54.2708333333333	0.0345849245773488	0.0125379155549434	1065938.9248381	156.264433997472	128.770833333333	45.3541666666667
123.354166666667	54.2708333333333	0.0346240493848201	0.0123690328797288	1064849.87841071	156.43073710005	128.770833333333	45.3541666666667
123.395833333333	54.2708333333333	0.0344589627629792	0.0125749154306495	1063768.06043481	156.597346035118	128.770833333333	45.3541666666667
123.4375	54.2708333333333	0.0336793414140767	0.0120623066257541	795680.72184989	139.542849919128	130.4375	48.6041666666667
123.479166666667	54.2708333333333	0.0342957240223241	0.0114601350517756	793922.585856058	139.725001788607	130.4375	48.6041666666667
123.520833333333	54.2708333333333	0.0338664230676398	0.0123795685736721	990698.105854358	156.503348084351	128.604166666667	45.9791666666667
123.5625	54.2708333333333	0.034408050969413	0.0131261246479809	1059513.52038828	157.266817557715	128.770833333333	45.3541666666667
123.604166666667	54.2708333333333	0.0343172612202799	0.0129786363987915	988548.926060872	156.857330865861	128.604166666667	45.9791666666667
123.645833333333	54.2708333333333	0.0339519902585751	0.012873631276743	987485.912270712	157.034843817172	128.604166666667	45.9791666666667
123.6875	54.2708333333333	0.0342247690199323	0.0131896561901384	785231.760529247	140.646803859355	130.4375	48.6041666666667
123.729166666667	54.2708333333333	0.034139286991673	0.0135447196443698	783513.880505997	140.833387020583	130.4375	48.6041666666667
123.770833333333	54.2708333333333	0.0340899636126647	0.0141343557496	781802.867891687	141.020715675615	130.4375	48.6041666666667
123.8125	54.2708333333333	0.0340500060718427	0.0134040663103056	780098.768431718	141.208791716321	130.4375	48.6041666666667
123.854166666667	54.2708333333333	0.0341990635607935	0.0137701100928026	778401.62808521	141.397616997787	130.4375	48.6041666666667
123.895833333333	54.2708333333333	0.0337614415494361	0.0120901807657611	776711.493023229	141.587193337368	130.4375	48.6041666666667
123.9375	54.2708333333333	0.0341917369953893	0.0113004963445033	775028.409626963	141.777522513713	130.4375	48.6041666666667
123.979166666667	54.2708333333333	0.0338893415306707	0.0114255049943188	773352.424485801	141.968606265792	130.4375	48.6041666666667
124.020833333333	54.2708333333333	0.0342310909943084	0.0126611825695624	771683.584395316	142.160446291904	130.4375	48.6041666666667
124.0625	54.2708333333333	0.0340075627395655	0.0137137875815971	770021.936355202	142.353044248684	130.4375	48.6041666666667
124.104166666667	54.2708333333333	0.0337840013592488	0.0131365621083621	768367.527567096	142.546401750091	130.4375	48.6041666666667
124.145833333333	54.2708333333333	0.0331862265843802	0.0113650253243999	766720.405432318	142.740520366389	130.4375	48.6041666666667
124.1875	54.2708333333333	0.0330464682452319	0.0114735656512429	765080.617549547	142.935401623122	130.4375	48.6041666666667
124.229166666667	54.2708333333333	0.0341633731631992	0.0125546941590793	763448.211712376	143.131047000074	130.4375	48.6041666666667
124.270833333333	54.2708333333333	0.0343785670742141	0.0120442398895389	761823.2359068	143.327457930224	130.4375	48.6041666666667
124.3125	54.2708333333333	0.0340968878322342	0.0117672924728547	760205.738308609	143.524635798687	130.4375	48.6041666666667
124.354166666667	54.2708333333333	0.033400961424642	0.0113950719392493	758595.767280689	143.722581941652	130.4375	48.6041666666667
124.395833333333	54.2708333333333	0.0339552529469517	0.0111604049291455	756993.371370212	143.921297645307	130.4375	48.6041666666667
124.4375	54.2708333333333	0.0344548001923221	0.0112701515474487	755398.599305773	144.120784144755	130.4375	48.6041666666667
124.479166666667	54.2708333333333	0.0335513737718705	0.0117005369618952	753811.499994384	144.321042622927	130.4375	48.6041666666667
124.520833333333	54.2708333333333	0.0343247493074474	0.0116400599330938	752232.122518399	144.522074209482	130.4375	48.6041666666667
124.5625	54.2708333333333	0.0344372414745935	0.0110311323559241	1036500.98974312	161.381462190855	128.770833333333	45.3541666666667
124.604166666667	54.2708333333333	0.0341300683467276	0.0118024124251256	1035638.25080027	161.556369149833	128.770833333333	45.3541666666667
124.645833333333	54.2708333333333	0.0346806259843439	0.0126823181307221	1034783.37886389	161.731539166227	128.770833333333	45.3541666666667
124.6875	54.2708333333333	0.0342167947734054	0.0119694641396542	1033936.39371374	161.906970474383	128.770833333333	45.3541666666667
124.729166666667	54.2708333333333	0.0344678707951331	0.011577540977974	1033097.31501145	162.082661286776	128.770833333333	45.3541666666667
121.1875	54.2291666666667	0.032743765811904	0.0107022043984308	887164.16928334	139.95669277934	128.8125	47.8541666666667
121.229166666667	54.2291666666667	0.0307925170761586	0.0122929171275014	885089.139359989	139.62043151498	128.895833333333	47.8958333333333
121.270833333333	54.2291666666667	0.0290550567598253	0.0117252034065042	901844.039424529	139.627956896215	129.0625	47.7708333333333
121.3125	54.2291666666667	0.0309986475887521	0.0123493797180146	886855.953723088	132.08884218772	130.229166666667	48.5208333333333
121.354166666667	54.2291666666667	0.0308601610902136	0.0122341362000171	899692.868308819	130.704834382991	130.604166666667	48.5625
121.395833333333	54.2291666666667	0.0313912368043623	0.0123444921846526	905892.810402993	130.269745018027	130.770833333333	48.5625
121.4375	54.2291666666667	0.0316779343431494	0.0106359540460033	895582.086451933	130.997849222776	130.604166666667	48.5625
121.479166666667	54.2291666666667	0.0288426319657771	0.0108029380538934	901755.044659027	130.559216313828	130.770833333333	48.5625
121.520833333333	54.2291666666667	0.0286707543716527	0.0101529658787472	899692.868308819	130.704834382991	130.770833333333	48.5625
121.5625	54.2291666666667	0.031152144794117	0.011752485529408	897635.204980155	130.851044428219	130.770833333333	48.5625
121.604166666667	54.2291666666667	0.0285571510196268	0.0103288617026609	895582.086451936	130.997849222776	130.770833333333	48.5625
121.645833333333	54.2291666666667	0.0320220744575911	0.0107537532144763	885385.793528454	131.740891557371	130.604166666667	48.5625
121.6875	54.2291666666667	0.0321202053241854	0.0112264619043178	883360.623541439	131.891323124006	130.604166666667	48.5625
121.729166666667	54.2291666666667	0.0313676605578007	0.0118117666469774	889450.320764225	131.441859849419	130.770833333333	48.5625
121.770833333333	54.2291666666667	0.0329980546195939	0.0104283539081759	869319.985998228	132.961696058337	130.395833333333	48.5625
121.8125	54.2291666666667	0.0334548337441215	0.0108933194105455	1121316.00737175	150.91639930071	128.729166666667	45.1875
121.854166666667	54.2291666666667	0.0344704193533905	0.0101156145758493	1119998.36328321	151.070455750356	128.729166666667	45.1875
121.895833333333	54.2291666666667	0.0316374089674827	0.0115453878212055	881340.227016125	132.042368864357	130.770833333333	48.5625
121.9375	54.2291666666667	0.0331137680172161	0.0112594540089219	947497.45954131	137.110014751548	130.520833333333	47.6458333333333
121.979166666667	54.2291666666667	0.033165271695345	0.010816366468963	945650.756924619	137.263591770811	130.520833333333	47.6458333333333
122.020833333333	54.2291666666667	0.0319691168680784	0.0116851765536179	875308.01497479	132.499218841683	130.770833333333	48.5625
122.0625	54.2291666666667	0.0315180534115881	0.0116202745215967	873307.05019705	132.652748980444	130.770833333333	48.5625
122.104166666667	54.2291666666667	0.0329616889212251	0.0108769361041141	853575.100074206	134.22304495411	130.395833333333	48.5625
122.145833333333	54.2291666666667	0.0330424265526964	0.0113097658314978	851630.461237611	134.383634230497	130.395833333333	48.5625
122.1875	54.2291666666667	0.0337998637491535	0.0114845246089207	1109689.58185344	152.314509958092	128.729166666667	45.1875
122.229166666667	54.2291666666667	0.0342718812866835	0.0104811500323421	1092621.89787347	151.93818109011	128.770833333333	45.3541666666667
122.270833333333	54.2291666666667	0.034333163482478	0.0102897931798077	1107177.77415883	152.628727819386	128.729166666667	45.1875
122.3125	54.2291666666667	0.0342854978183259	0.0103016106644067	1090078.61940848	152.255477755923	128.770833333333	45.3541666666667
122.354166666667	54.2291666666667	0.0344953472309301	0.0102056293548689	1088816.97770359	152.414622593719	128.770833333333	45.3541666666667
122.395833333333	54.2291666666667	0.0334920422095886	0.0106506207209426	1103459.84652622	153.102439314239	128.729166666667	45.1875
122.4375	54.2291666666667	0.0327531954897046	0.0108686133320672	838169.558114107	135.526335488588	130.395833333333	48.5625
122.479166666667	54.2291666666667	0.0341737419992265	0.0109388063448235	1085072.32603909	152.894035848474	128.770833333333	45.3541666666667
122.520833333333	54.2291666666667	0.0341378148195419	0.0113351416553257	1083837.61190197	153.054497713055	128.770833333333	45.3541666666667
122.5625	54.2291666666667	0.0346116724521928	0.0119484418390392	1082609.68855647	153.215287185082	128.770833333333	45.3541666666667
122.604166666667	54.2291666666667	0.0346869297721726	0.011780251562045	1081388.57951827	153.376403565682	128.770833333333	45.3541666666667
122.645833333333	54.2291666666667	0.03374733511695	0.0106095983205855	1080174.30827815	153.53784613619	128.770833333333	45.3541666666667
122.6875	54.2291666666667	0.0334742848033884	0.0106878931321008	826939.116041177	135.997240459193	130.479166666667	48.6041666666667
122.729166666667	54.2291666666667	0.03434525191351	0.00981499247619959	1077766.37302102	153.861706872637	128.770833333333	45.3541666666667
122.770833333333	54.2291666666667	0.0328770952253042	0.0106222708541629	823122.743159924	136.872931175749	130.395833333333	48.5625
122.8125	54.2291666666667	0.0328816223002309	0.0103788472822526	821268.117325298	137.044366547378	130.395833333333	48.5625
122.854166666667	54.2291666666667	0.0340794071129634	0.00981079353350885	1074206.33927689	154.349925284553	128.770833333333	45.3541666666667
122.895833333333	54.2291666666667	0.034480449056597	0.0117928283413727	1073033.58653045	154.513308780159	128.770833333333	45.3541666666667
122.9375	54.2291666666667	0.0338528990861159	0.0123281274336212	1071867.83518194	154.677012871546	128.770833333333	45.3541666666667
122.979166666667	54.2291666666667	0.033521748326052	0.0113608119671647	1070709.10846321	154.841036677779	128.770833333333	45.3541666666667
123.020833333333	54.2291666666667	0.0339101901564969	0.0114886379772704	1069557.42956611	155.005379297176	128.770833333333	45.3541666666667
123.0625	54.2291666666667	0.0341627359152183	0.0127649151556477	1068412.82164072	155.170039807209	128.770833333333	45.3541666666667
123.104166666667	54.2291666666667	0.0340848948685286	0.0131397927600966	1067275.30779358	155.335017264413	128.770833333333	45.3541666666667
123.145833333333	54.2291666666667	0.0340615028361987	0.0131197816503036	1066144.91108596	155.500310704293	128.770833333333	45.3541666666667
123.1875	54.2291666666667	0.0347870430757531	0.0136286201541439	1065021.65453204	155.665919141236	128.770833333333	45.3541666666667
123.229166666667	54.2291666666667	0.0347127260920333	0.0133929114478414	1063905.56109714	155.831841568421	128.770833333333	45.3541666666667
123.270833333333	54.2291666666667	0.0346561690464628	0.0135408164941936	1062796.65369591	155.998076957736	128.770833333333	45.3541666666667
123.3125	54.2291666666667	0.03419035580755	0.0125876491429745	1061694.95519053	156.164624259698	128.770833333333	45.3541666666667
123.354166666667	54.2291666666667	0.0341596059164305	0.012575935284271	990859.859747773	155.69054620081	128.604166666667	45.9791666666667
123.395833333333	54.2291666666667	0.0341014751815818	0.0118220388624088	989745.049736496	155.866574943115	128.604166666667	45.9791666666667
123.4375	54.2291666666667	0.0344696259824856	0.011996776784792	1058433.34084548	156.666126824374	128.770833333333	45.3541666666667
123.479166666667	54.2291666666667	0.0340717228105218	0.0118527896506279	1057360.70543139	156.833910851889	128.770833333333	45.3541666666667
123.520833333333	54.2291666666667	0.0344447887109532	0.0122973454063916	1056295.39237248	157.002001221342	128.770833333333	45.3541666666667
123.5625	54.2291666666667	0.0340503222673712	0.013217165785539	786874.151877549	139.875953278286	130.4375	48.6041666666667
123.604166666667	54.2291666666667	0.0337645997776923	0.0138357945475087	785126.355645114	140.060659171634	130.4375	48.6041666666667
123.645833333333	54.2291666666667	0.0336756157179228	0.0136477019661933	783385.289395165	140.246113728485	130.4375	48.6041666666667
123.6875	54.2291666666667	0.0340625879985065	0.0141648956032423	781650.998666718	140.432319036574	130.4375	48.6041666666667
123.729166666667	54.2291666666667	0.0344274677167616	0.0147584498782572	779923.529224567	140.619277149785	130.4375	48.6041666666667
123.770833333333	54.2291666666667	0.0340555503921882	0.0141943375741809	778202.927057782	140.806990087204	130.4375	48.6041666666667
123.8125	54.2291666666667	0.0339559858212716	0.0133134160809817	776489.23837817	140.995459832164	130.4375	48.6041666666667
123.854166666667	54.2291666666667	0.0339490786217787	0.0133588251902	774782.509618633	141.184688331273	130.4375	48.6041666666667
123.895833333333	54.2291666666667	0.033815323022017	0.012879298016158	773082.787431441	141.374677493438	130.4375	48.6041666666667
123.9375	54.2291666666667	0.0337901106074692	0.0123287057890429	771390.118686455	141.565429188865	130.4375	48.6041666666667
123.979166666667	54.2291666666667	0.0339352947846362	0.0124953369311945	769704.550469234	141.756945248063	130.4375	48.6041666666667
124.020833333333	54.2291666666667	0.0333301217293821	0.0127997402595599	768026.130079073	141.949227460827	130.4375	48.6041666666667
124.0625	54.2291666666667	0.0346382890503301	0.0145174772481665	766354.905026969	142.142277575212	130.4375	48.6041666666667
124.104166666667	54.2291666666667	0.0340074049343604	0.0134906838476499	764690.923033482	142.336097296498	130.4375	48.6041666666667
124.145833333333	54.2291666666667	0.0339315711653143	0.0124919913150715	763034.232026504	142.530688286142	130.4375	48.6041666666667
124.1875	54.2291666666667	0.033867566291867	0.0123743166277958	761384.880138967	142.726052160726	130.4375	48.6041666666667
124.229166666667	54.2291666666667	0.0334434775867891	0.0129321329057548	759742.915706443	142.92219049088	130.4375	48.6041666666667
124.270833333333	54.2291666666667	0.0338301791472126	0.012548400567062	758108.387264637	143.119104800216	130.4375	48.6041666666667
124.3125	54.2291666666667	0.0342453472684868	0.0115288644793766	756481.343546823	143.316796564233	130.4375	48.6041666666667
124.354166666667	54.2291666666667	0.0331919537090391	0.0113559592314842	754861.833481157	143.515267209222	130.4375	48.6041666666667
124.395833333333	54.2291666666667	0.0346070059492956	0.0115100650443314	753249.906187904	143.71451811116	130.4375	48.6041666666667
124.4375	54.2291666666667	0.0341893819290543	0.0125457051551723	751645.610976571	143.914550594597	130.4375	48.6041666666667
124.479166666667	54.2291666666667	0.034454369233829	0.0122052787813472	1033865.00116291	160.949638313682	128.770833333333	45.3541666666667
124.520833333333	54.2291666666667	0.0340375292961354	0.0122721489941566	1032982.00216623	161.124676186274	128.770833333333	45.3541666666667
124.5625	54.2291666666667	0.0347227845610117	0.0115972673649783	1032106.86413271	161.29998425628	128.770833333333	45.3541666666667
124.604166666667	54.2291666666667	0.0344295636540908	0.011509899242587	1031239.60734773	161.475560786709	128.770833333333	45.3541666666667
124.645833333333	54.2291666666667	0.0349107934994088	0.0130093493325845	1030380.25198174	161.65140401817	128.770833333333	45.3541666666667
124.6875	54.2291666666667	0.0348596829343278	0.0130040515352887	1029528.81808821	161.827512168893	128.770833333333	45.3541666666667
124.729166666667	54.2291666666667	0.0341287713655645	0.0124204311468701	1028685.32560164	162.003883434763	128.770833333333	45.3541666666667
124.770833333333	54.2291666666667	0.0344862019678635	0.0128539331475829	1027849.7943355	162.180515989357	128.770833333333	45.3541666666667
124.8125	54.2291666666667	0.0346330697177979	0.0136877285464383	1027022.2439802	162.357407983974	128.770833333333	45.3541666666667
124.854166666667	54.2291666666667	0.0346729957868255	0.0136330727366292	1026202.69410109	162.534557547686	128.770833333333	45.3541666666667
120.1875	54.1875	0.0289816190448658	0.0107076659297423	720943.237758097	134.23636060395	127.3125	49.4375
120.229166666667	54.1875	0.0292127368287018	0.0105229475644507	718997.477098764	134.420765490321	127.3125	49.4375
120.270833333333	54.1875	0.0295036305585224	0.00967409225560498	720621.55204526	134.842686495168	127.3125	49.3958333333333
120.3125	54.1875	0.02929301443359	0.00962995603016058	718696.042042687	135.028783317705	127.3125	49.3958333333333
120.354166666667	54.1875	0.0293094683287195	0.0101150738246891	713197.252801016	134.979452214818	127.3125	49.4375
120.979166666667	54.1875	0.0297046782070219	0.0112947187653029	685074.695572929	137.89977377617	127.3125	49.4375
121.020833333333	54.1875	0.0288448548224045	0.0114539055946312	915473.394598365	129.19254797969	130.645833333333	48.5625
121.0625	54.1875	0.0284570177461205	0.010301144853397	895992.252489373	130.973720448152	130.229166666667	48.5208333333333
121.104166666667	54.1875	0.0325174026081244	0.0107247610139909	909168.2248039	129.617012409819	130.604166666667	48.5625
121.145833333333	54.1875	0.0334440859095002	0.0116980047160425	895329.505876125	130.135523945502	130.4375	48.6041666666667
121.1875	54.1875	0.0329499370011803	0.011659007943081	883618.614613227	139.764457668488	128.8125	47.8541666666667
121.229166666667	54.1875	0.0318082295598649	0.011242094604468	881864.703994193	139.932328387279	128.8125	47.8541666666667
121.270833333333	54.1875	0.0308625064971239	0.012235271136344	881864.703994191	139.932328387279	128.854166666667	47.8541666666667
121.3125	54.1875	0.0311880047484383	0.0124941158546885	875979.293277321	139.421896992977	128.9375	47.9375
121.354166666667	54.1875	0.0329163667669932	0.0112934526274666	876639.779286986	140.43955836366	128.8125	47.8541666666667
121.395833333333	54.1875	0.0331233123730421	0.011491983897329	894608.431666213	130.627842680742	130.604166666667	48.5625
121.4375	54.1875	0.0312210091741214	0.0119226049458884	892546.320079342	130.774621422473	130.604166666667	48.5625
121.479166666667	54.1875	0.0311256868483137	0.0118449893954445	898746.206849357	130.336080176705	130.770833333333	48.5625
121.520833333333	54.1875	0.0318110221660434	0.0110001745555895	888435.809562647	131.069988076982	130.604166666667	48.5625
121.5625	54.1875	0.03184946857277	0.0108938417275578	886387.475566459	131.218581670319	130.604166666667	48.5625
121.604166666667	54.1875	0.0316674827994805	0.0107521800094761	884343.799411079	131.367785896129	130.604166666667	48.5625
121.645833333333	54.1875	0.0328744509612876	0.0107266700587584	882304.814130098	131.517603596234	130.604166666667	48.5625
121.6875	54.1875	0.0313294961943892	0.0117868405914094	888435.809562647	131.069988076982	130.770833333333	48.5625
121.729166666667	54.1875	0.0290604102080049	0.0110485291249001	886387.475566461	131.218581670319	130.770833333333	48.5625
121.770833333333	54.1875	0.0298240849860488	0.0108995650077055	884343.799411079	131.367785896129	130.770833333333	48.5625
121.8125	54.1875	0.0324788693954051	0.0115334819633634	866165.843130547	132.738571107471	130.4375	48.5625
121.854166666667	54.1875	0.0343269313486811	0.0105509221676987	1073889.58730157	150.53405539249	128.604166666667	45.5625
121.895833333333	54.1875	0.0340599243274533	0.011170386330696	1099016.62232639	150.56509984953	128.770833333333	45.3541666666667
121.9375	54.1875	0.0342285157465695	0.0104794560768685	1097683.13609777	150.721336127734	128.770833333333	45.3541666666667
121.979166666667	54.1875	0.0329316518690023	0.0105898903314577	942249.535933077	137.073606615052	130.520833333333	47.6458333333333
122.020833333333	54.1875	0.0298450920556979	0.0111118985954294	872181.423047716	132.275993652323	130.770833333333	48.5625
122.0625	54.1875	0.0295032534495767	0.0112352081861609	870171.289564381	132.429551848731	130.770833333333	48.5625
122.104166666667	54.1875	0.0315882083521254	0.0116664256910598	868166.084630877	132.583743390186	130.770833333333	48.5625
122.145833333333	54.1875	0.0332976299632799	0.0115228511381171	848392.896569567	134.16111359685	130.395833333333	48.5625
122.1875	54.1875	0.0342948635345099	0.0109345892939972	1063397.94850985	151.816947155729	128.604166666667	45.5625
122.229166666667	54.1875	0.0344643138654515	0.0110243556330435	1062116.69381536	151.978894305683	128.604166666667	45.5625
122.270833333333	54.1875	0.034345088138169	0.0110512838938788	1087250.41549295	151.983400773248	128.770833333333	45.3541666666667
122.3125	54.1875	0.0338904610796373	0.0114009047113935	1059574.59222088	152.303839610082	128.604166666667	45.5625
122.354166666667	54.1875	0.0339647771142451	0.0114786716108558	1084708.43790504	152.302280544232	128.770833333333	45.3541666666667
122.395833333333	54.1875	0.0344941610536757	0.0102645009190084	1083447.51100978	152.46222193289	128.770833333333	45.3541666666667
122.4375	54.1875	0.0329100625388864	0.0109141261020751	834866.387839304	135.304626496163	130.395833333333	48.5625
122.479166666667	54.1875	0.0325027843425374	0.0106829005326465	832956.091639491	135.470697356868	130.395833333333	48.5625
122.520833333333	54.1875	0.0342195440281212	0.00993264660745623	1079705.26427818	152.944044671279	128.770833333333	45.3541666666667
122.5625	54.1875	0.0336533634104072	0.0103769451205685	1078471.43945522	153.105316259906	128.770833333333	45.3541666666667
122.604166666667	54.1875	0.0343357725877403	0.0111130027710051	1077244.44967473	153.266918712551	128.770833333333	45.3541666666667
122.645833333333	54.1875	0.034306766507575	0.011067291319185	1076024.31870086	153.42885131478	128.770833333333	45.3541666666667
122.6875	54.1875	0.0344044756986505	0.0107129254014419	1074811.0702721	153.591113331925	128.770833333333	45.3541666666667
122.729166666667	54.1875	0.0339433990767423	0.00976977100222865	1073604.72809957	153.753704008969	128.770833333333	45.3541666666667
122.770833333333	54.1875	0.0330574879262929	0.0101440752713444	908056.05618996	140.099278713264	130.520833333333	47.6458333333333
122.8125	54.1875	0.031964604556645	0.0107590510870292	906314.269707245	140.264127415027	130.520833333333	47.6458333333333
122.854166666667	54.1875	0.0333005937929203	0.0100853569831648	1086151.01101916	154.760673497545	128.729166666667	45.1875
122.895833333333	54.1875	0.0337878901724647	0.00984225044088388	1064529.64496499	154.317225326602	128.770833333333	45.3958333333333
122.9375	54.1875	0.0343392261653946	0.011238359666432	1067677.43884327	154.571559428445	128.770833333333	45.3541666666667
122.979166666667	54.1875	0.03391706710494	0.0114325348270261	1066513.03039741	154.736105055833	128.770833333333	45.3541666666667
123.020833333333	54.1875	0.0340758856893762	0.0113496399400276	995872.849741939	154.180583298451	128.604166666667	45.9791666666667
123.0625	54.1875	0.0340126663414399	0.0114529837046521	994691.889889052	154.354283965805	128.604166666667	45.9791666666667
123.104166666667	54.1875	0.0339926343757022	0.0124226353205733	1063062.32669495	155.231675003503	128.770833333333	45.3541666666667
123.145833333333	54.1875	0.0340681731587613	0.0120109795877132	992352.322363921	154.702802216554	128.604166666667	45.9791666666667
123.1875	54.1875	0.0342646644554497	0.0120963055455336	1060797.52601645	155.563656371967	128.770833333333	45.3541666666667
123.229166666667	54.1875	0.0343859999249399	0.0118413412533797	1059675.89610173	155.730124519174	128.770833333333	45.3541666666667
123.270833333333	54.1875	0.0350720298415483	0.0134584554289231	1058561.47741745	155.896909609938	128.770833333333	45.3541666666667
123.3125	54.1875	0.0350613240736891	0.0139982558870286	1057454.29310959	156.064010593259	128.770833333333	45.3541666666667
123.354166666667	54.1875	0.034951237453677	0.0144604858760897	1056354.36627023	156.231426396289	128.770833333333	45.3541666666667
123.395833333333	54.1875	0.0349855824483078	0.0144601772547368	1055261.71993567	156.399155924255	128.770833333333	45.3541666666667
123.4375	54.1875	0.0341579255474298	0.0128859009710398	1054176.37708455	156.567198060378	128.770833333333	45.3541666666667
123.479166666667	54.1875	0.0347176505566404	0.0126448744299009	1053098.360636	156.735551665797	128.770833333333	45.3541666666667
123.520833333333	54.1875	0.0340355500223078	0.0132971392211509	785097.598836209	139.47415213332	130.4375	48.6041666666667
123.5625	54.1875	0.034538757225514	0.0144349305863612	783333.47310622	139.658443415113	130.4375	48.6041666666667
123.604166666667	54.1875	0.0340257286190078	0.0142733729037457	781576.02949445	139.843490289379	130.4375	48.6041666666667
123.645833333333	54.1875	0.0340204984684539	0.014239440771961	779825.313750639	140.029294970376	130.4375	48.6041666666667
123.6875	54.1875	0.0345322071443575	0.0148651445074438	778081.371859051	140.215859639624	130.4375	48.6041666666667
123.729166666667	54.1875	0.0347523515156635	0.0149368124522569	776344.250037124	140.403186444954	130.4375	48.6041666666667
123.770833333333	54.1875	0.034355293814023	0.0144430191117011	774613.994734025	140.591277499534	130.4375	48.6041666666667
123.8125	54.1875	0.0341982009354016	0.0137469866108537	772890.652629162	140.780134880891	130.4375	48.6041666666667
123.854166666667	54.1875	0.0343158160646974	0.0142550426947421	771174.270630586	140.969760629918	130.4375	48.6041666666667
123.895833333333	54.1875	0.0339739654278908	0.0137605699353116	769464.895873316	141.160156749868	130.4375	48.6041666666667
123.9375	54.1875	0.0335229574867312	0.0122667343744915	767762.575717601	141.351325205334	130.4375	48.6041666666667
123.979166666667	54.1875	0.0337468837934839	0.0129503471498455	766067.357747086	141.543267921226	130.4375	48.6041666666667
124.020833333333	54.1875	0.034588314122211	0.0143895963751675	764379.289766875	141.735986781724	130.4375	48.6041666666667
124.0625	54.1875	0.0344851184231697	0.0145830619588748	762698.419801553	141.929483629228	130.4375	48.6041666666667
124.104166666667	54.1875	0.0342722200816004	0.0139650555733463	761024.796093074	142.123760263294	130.4375	48.6041666666667
124.145833333333	54.1875	0.033914336688327	0.0134888118547578	759358.46709858	142.318818439561	130.4375	48.6041666666667
124.1875	54.1875	0.0336330186398409	0.0126367942516945	757699.481488138	142.514659868657	130.4375	48.6041666666667
124.229166666667	54.1875	0.0333820208592961	0.0129313860558504	756047.888142368	142.711286215112	130.4375	48.6041666666667
124.270833333333	54.1875	0.0337167191012649	0.012988570111868	754403.736149979	142.908699096239	130.4375	48.6041666666667
124.3125	54.1875	0.0339933246007648	0.0129849650100451	752767.07480523	143.106900081024	130.4375	48.6041666666667
124.354166666667	54.1875	0.0340348809511867	0.0126188096881676	751137.953605267	143.305890688991	130.4375	48.6041666666667
124.395833333333	54.1875	0.0344446581913456	0.0120090248136872	749516.422247379	143.505672389065	130.4375	48.6041666666667
124.4375	54.1875	0.0343512380174526	0.011229526537318	747902.530626152	143.706246598423	130.4375	48.6041666666667
124.479166666667	54.1875	0.0344403865888874	0.0120097560495292	1029482.24103197	160.866124416149	128.770833333333	45.3541666666667
124.520833333333	54.1875	0.0342759087897299	0.0129416793893424	1028594.61937732	161.041828847565	128.770833333333	45.3541666666667
124.5625	54.1875	0.0343146990356205	0.0128673767463241	1027714.89271331	161.2178072124	128.770833333333	45.3541666666667
124.604166666667	54.1875	0.0345671181751047	0.0127479798636597	1026843.08160512	161.394057758441	128.770833333333	45.3541666666667
124.645833333333	54.1875	0.0349635289578455	0.0133370616671837	1025979.20650218	161.57057871059	128.770833333333	45.3541666666667
124.6875	54.1875	0.0352059484728244	0.0144503400845001	1025123.28773621	161.747368270892	128.770833333333	45.3541666666667
124.729166666667	54.1875	0.0352830446159099	0.0147607721434658	1024275.34551905	161.92442461856	128.770833333333	45.3541666666667
124.770833333333	54.1875	0.0348790293629085	0.0143017608678215	1023435.39994064	162.101745910013	128.770833333333	45.3541666666667
124.8125	54.1875	0.0352209257216279	0.014770894570711	1022603.47096694	162.27933027891	128.770833333333	45.3541666666667
124.854166666667	54.1875	0.0355764974070835	0.0154224337233209	1021779.57843784	162.457175836189	128.770833333333	45.3541666666667
124.895833333333	54.1875	0.0355341436685202	0.0150486006462742	1020963.7420651	162.63528067012	128.770833333333	45.3541666666667
124.9375	54.1875	0.035650313898577	0.0142901689663838	1020155.98143027	162.813642846349	128.770833333333	45.3541666666667
120.145833333333	54.1458333333333	0.0295366612882132	0.0101798172627118	719677.987245309	133.788625003541	127.3125	49.4375
120.1875	54.1458333333333	0.0273577001149296	0.00876589320799514	708712.459880302	133.67139080475	127.270833333333	49.5208333333333
120.229166666667	54.1458333333333	0.027227558146816	0.00770028706330911	706746.097371631	133.857004908455	127.270833333333	49.5208333333333
120.270833333333	54.1458333333333	0.0273729891317189	0.00771531068058878	704785.86182323	134.043560424876	127.270833333333	49.5208333333333
120.3125	54.1458333333333	0.0274681766150811	0.00789671321699592	702831.805146793	134.231062259017	127.270833333333	49.5208333333333
120.354166666667	54.1458333333333	0.0287600212820238	0.00977662483706022	713492.47164233	134.954532426803	127.3125	49.3958333333333
120.395833333333	54.1458333333333	0.0290966826907506	0.0103159620762969	707994.866010553	134.903994303186	127.3125	49.4375
120.4375	54.1458333333333	0.0307176013041283	0.0120083022599014	706069.53045293	135.093142728861	127.3125	49.4375
120.479166666667	54.1458333333333	0.0298591617130486	0.0109105608940368	704150.576950772	135.283232997847	127.3125	49.4375
120.520833333333	54.1458333333333	0.0296858420184803	0.0122318573970946	702238.058455366	135.474269668325	127.3125	49.4375
120.5625	54.1458333333333	0.0283133965052291	0.0121754257097525	700332.028316141	135.666257278433	127.3125	49.4375
120.9375	54.1458333333333	0.0320460093558028	0.0111481420028195	914668.66878849	128.828149476985	130.604166666667	48.5625
120.979166666667	54.1458333333333	0.0324064966188475	0.0104079728069362	912549.643255056	128.968411324165	130.604166666667	48.5625
121.020833333333	54.1458333333333	0.0326455775707874	0.0110426018736729	910434.818140708	129.109248101809	130.604166666667	48.5625
121.0625	54.1458333333333	0.0325538434347584	0.011120704885786	885407.550098432	139.069857968707	128.8125	47.8541666666667
121.104166666667	54.1458333333333	0.032345023817066	0.0109909930445893	883626.748813265	139.236191629206	128.8125	47.8541666666667
121.145833333333	54.1458333333333	0.0335904606545084	0.0121712205854687	881851.945236563	139.403129165629	128.8125	47.8541666666667
121.1875	54.1458333333333	0.0324857668919721	0.0109223480533209	880083.17622625	139.570672177991	128.8125	47.8541666666667
121.229166666667	54.1458333333333	0.0326273027429505	0.0113691002069824	899924.757523446	129.822156443154	130.604166666667	48.5625
121.270833333333	54.1458333333333	0.0327585966514627	0.0105845098948334	897835.773198267	129.966503164417	130.604166666667	48.5625
121.3125	54.1458333333333	0.0325264378664881	0.0106611175190674	895751.2041088	130.111444976209	130.604166666667	48.5625
121.354166666667	54.1458333333333	0.0328559848731481	0.0105798866101002	893671.081831849	130.256984773904	130.604166666667	48.5625
121.395833333333	54.1458333333333	0.0333264394089131	0.0117172108150022	879896.653027982	130.791503271163	130.4375	48.6041666666667
121.4375	54.1458333333333	0.032774568284738	0.0104664848877952	889524.3051507	130.549869922996	130.604166666667	48.5625
121.479166666667	54.1458333333333	0.0333086373522385	0.0112611183203578	887457.715031227	130.697221078697	130.604166666667	48.5625
121.520833333333	54.1458333333333	0.0329317270009106	0.0113532986586245	885395.700295736	130.845181828261	130.604166666667	48.5625
121.5625	54.1458333333333	0.0331028097456949	0.0113559194938078	883338.293658257	130.993755078679	130.604166666667	48.5625
121.604166666667	54.1458333333333	0.0325237230480828	0.0105791762148266	881285.528063271	131.142943738261	130.604166666667	48.5625
121.645833333333	54.1458333333333	0.0312491168171138	0.0112925262450946	887457.715031227	130.697221078697	130.770833333333	48.5625
121.6875	54.1458333333333	0.0289135226162054	0.0102282857468716	885395.700295736	130.845181828261	130.770833333333	48.5625
121.729166666667	54.1458333333333	0.0295947268465204	0.011253247231491	883338.293658261	130.993755078678	130.770833333333	48.5625
121.770833333333	54.1458333333333	0.0289377521384232	0.0108956178333134	881285.528063271	131.142943738261	130.770833333333	48.5625
121.8125	54.1458333333333	0.0324993206705106	0.0118014203955639	606525.779437631	138.970858117985	127.354166666667	49.8958333333333
121.854166666667	54.1458333333333	0.0328906876238449	0.0110284037130977	859021.070922095	132.82546799847	130.395833333333	48.5625
121.895833333333	54.1458333333333	0.0332184144455819	0.0110526816010477	857026.652648449	132.982268390641	130.395833333333	48.5625
121.9375	54.1458333333333	0.0344059645860061	0.0105305929524216	1067178.57971134	150.732517592259	128.604166666667	45.5625
121.979166666667	54.1458333333333	0.0343281466722099	0.00994188602304341	1107938.34185072	151.308258509758	128.729166666667	45.1875
122.020833333333	54.1458333333333	0.0315990844922239	0.0115927101040407	869068.27055152	132.051162229837	130.770833333333	48.5625
122.0625	54.1458333333333	0.0330420648045538	0.0109515831182421	935147.570270691	137.191708213563	130.520833333333	47.6458333333333
122.104166666667	54.1458333333333	0.0330530852269926	0.0112102839862647	847131.65074624	133.776125468412	130.395833333333	48.5625
122.145833333333	54.1458333333333	0.034513813333853	0.0105074152519981	1087039.4578464	151.392119276324	128.770833333333	45.3541666666667
122.1875	54.1458333333333	0.0340194043169474	0.0116015405895293	1085739.07474859	151.550832032834	128.770833333333	45.3541666666667
122.229166666667	54.1458333333333	0.0345270936544032	0.0121777541738383	1084445.33018932	151.709885147473	128.770833333333	45.3541666666667
122.270833333333	54.1458333333333	0.0336382234021487	0.0113392910682799	1056744.11451221	152.0247679131	128.604166666667	45.5625
122.3125	54.1458333333333	0.0336941005352851	0.0112347507079587	1055470.31671058	152.187898951816	128.604166666667	45.5625
122.354166666667	54.1458333333333	0.0345122726538709	0.0115967122120939	1080604.16959421	152.189081237924	128.770833333333	45.3541666666667
122.395833333333	54.1458333333333	0.0340989895104204	0.0106440665007636	1079337.22098307	152.349490285293	128.770833333333	45.3541666666667
122.4375	54.1458333333333	0.0326198630097435	0.0105437920290278	918718.605527237	138.611659264393	130.520833333333	47.6458333333333
122.479166666667	54.1458333333333	0.0325098435277186	0.0103479632589328	916921.287279021	138.772227069338	130.520833333333	47.6458333333333
122.520833333333	54.1458333333333	0.0327137510287308	0.0103126611247809	915129.717900353	138.933359645971	130.520833333333	47.6458333333333
122.5625	54.1458333333333	0.033999192455353	0.00920605405852963	1074337.26140609	152.994495187981	128.770833333333	45.3541666666667
122.604166666667	54.1458333333333	0.0340441172441545	0.00920057925262309	1073104.35070239	153.156585296634	128.770833333333	45.3541666666667
122.645833333333	54.1458333333333	0.0338040160524697	0.0103362143094003	1071878.31979041	153.31900956933	128.770833333333	45.3541666666667
122.6875	54.1458333333333	0.034494316469179	0.0107637349030946	1070659.19268628	153.481767275638	128.770833333333	45.3541666666667
122.729166666667	54.1458333333333	0.0344996713954362	0.0111974883964341	1069446.99337962	153.644857664439	128.770833333333	45.3541666666667
122.770833333333	54.1458333333333	0.0341899551182087	0.0107160888541982	1068241.7458319	153.808279963813	128.770833333333	45.3541666666667
122.8125	54.1458333333333	0.03408562077813	0.0102013173901431	1067043.47397469	153.972033380916	128.770833333333	45.3541666666667
122.854166666667	54.1458333333333	0.0341009366815446	0.0101761411809017	1065852.20170788	154.136117101868	128.770833333333	45.3541666666667
122.895833333333	54.1458333333333	0.0344443858769388	0.0109531711743941	1064667.95289804	154.30053029164	128.770833333333	45.3541666666667
122.9375	54.1458333333333	0.0339610608021395	0.0108333573050606	1063490.75137655	154.465272093941	128.770833333333	45.3541666666667
122.979166666667	54.1458333333333	0.0339410007458455	0.0106864294611342	1062320.62093789	154.63034163111	128.770833333333	45.3541666666667
123.020833333333	54.1458333333333	0.0336190923716755	0.0107114964053023	1061157.58533786	154.79573800401	128.770833333333	45.3541666666667
123.0625	54.1458333333333	0.0341371123576636	0.0110743801531518	1060001.66829171	154.961460291923	128.770833333333	45.3541666666667
123.104166666667	54.1458333333333	0.0343490702752438	0.0120372265252983	1058852.89347242	155.127507552444	128.770833333333	45.3541666666667
123.145833333333	54.1458333333333	0.0347106267526316	0.0117730151654624	1057711.2845088	155.293878821388	128.770833333333	45.3541666666667
123.1875	54.1458333333333	0.0343963277832988	0.0114289295834155	1056576.86498366	155.460573112686	128.770833333333	45.3541666666667
123.229166666667	54.1458333333333	0.0343115971930599	0.011668478976911	1055449.65843202	155.627589418293	128.770833333333	45.3541666666667
123.270833333333	54.1458333333333	0.0341646019904781	0.0125444708569146	1054329.68833914	155.794926708097	128.770833333333	45.3541666666667
123.3125	54.1458333333333	0.0348862021094235	0.0145402971856746	1053216.97813875	155.962583929822	128.770833333333	45.3541666666667
123.354166666667	54.1458333333333	0.0367938023761085	0.0142341113231555	1031645.13913378	157.837614260586	128.3125	45.4375
123.395833333333	54.1458333333333	0.0355873304533762	0.0147169370333147	1051013.43088105	156.298853848625	128.770833333333	45.3541666666667
123.4375	54.1458333333333	0.034899275756624	0.0145981480764594	980168.437372948	155.824551404264	128.604166666667	45.9791666666667
123.479166666667	54.1458333333333	0.0345150154829465	0.014391253686942	979057.236687008	156.002563463165	128.604166666667	45.9791666666667
123.520833333333	54.1458333333333	0.0348996899015687	0.0148472760022948	781578.09923095	139.254341697694	130.4375	48.6041666666667
123.5625	54.1458333333333	0.0352564975657822	0.0149108030655028	980133.851168424	156.630039394	128.5625	45.9375
123.604166666667	54.1458333333333	0.0347889343596707	0.0149215343751643	778037.116018155	139.624339122526	130.4375	48.6041666666667
123.645833333333	54.1458333333333	0.0351297536459091	0.015201814221624	776276.688987524	139.810487233409	130.4375	48.6041666666667
123.6875	54.1458333333333	0.0350104198930828	0.0152548326322436	774523.033500089	139.997404658099	130.4375	48.6041666666667
123.729166666667	54.1458333333333	0.034527529841284	0.0149919250790562	772776.196226611	140.185093641094	130.4375	48.6041666666667
123.770833333333	54.1458333333333	0.0347441977126774	0.0153121062344686	771036.224077199	140.3735563924	130.4375	48.6041666666667
123.8125	54.1458333333333	0.0345067332338198	0.0149850247350219	769303.164199868	140.562795086529	130.4375	48.6041666666667
123.854166666667	54.1458333333333	0.0344968991578325	0.0148647807243264	767577.063979006	140.752811861483	130.4375	48.6041666666667
123.895833333333	54.1458333333333	0.0343107552088266	0.0144375692246374	765857.971033745	140.943608817723	130.4375	48.6041666666667
123.9375	54.1458333333333	0.0336563998529677	0.01371167685015	764145.933216271	141.135188017125	130.4375	48.6041666666667
123.979166666667	54.1458333333333	0.0340377196007301	0.014186168681618	762440.998610038	141.327551481926	130.4375	48.6041666666667
124.020833333333	54.1458333333333	0.0341110661360927	0.0144736423423534	760743.215527885	141.520701193657	130.4375	48.6041666666667
124.0625	54.1458333333333	0.0344798456152504	0.0147007659150129	759052.632510093	141.71463909206	130.4375	48.6041666666667
124.104166666667	54.1458333333333	0.0342373550586977	0.0142995381821676	757369.298322323	141.909367073996	130.4375	48.6041666666667
124.145833333333	54.1458333333333	0.0343185147935884	0.0144495571039334	755693.261953478	142.104886992344	130.4375	48.6041666666667
124.1875	54.1458333333333	0.0340592082633046	0.013739350800196	754024.572613469	142.301200654881	130.4375	48.6041666666667
124.229166666667	54.1458333333333	0.0335713070999462	0.0133787449734024	752363.279730893	142.498309823152	130.4375	48.6041666666667
124.270833333333	54.1458333333333	0.0337002456901546	0.0130986991953545	750709.432950597	142.696216211336	130.4375	48.6041666666667
124.3125	54.1458333333333	0.0335566579279078	0.0127076927498669	749063.082131173	142.894921485091	130.4375	48.6041666666667
124.354166666667	54.1458333333333	0.033669552803684	0.0128315036220847	747424.277342333	143.094427260389	130.4375	48.6041666666667
124.395833333333	54.1458333333333	0.0340017590818485	0.0127483330006498	745793.068862179	143.294735102349	130.4375	48.6041666666667
124.4375	54.1458333333333	0.0340310844791242	0.0123427956885605	744169.507174404	143.495846524049	130.4375	48.6041666666667
124.479166666667	54.1458333333333	0.0339320212234851	0.0121825781672409	1025101.73670862	160.781893997128	128.770833333333	45.3541666666667
124.520833333333	54.1458333333333	0.0343861021383406	0.0133743624660695	1024209.45516239	160.958269337817	128.770833333333	45.3541666666667
124.5625	54.1458333333333	0.0350134533307787	0.0144859750630654	1023325.10279906	161.134922410708	128.770833333333	45.3541666666667
124.604166666667	54.1458333333333	0.0349995429710298	0.0145577614984292	1022448.70046811	161.31185144832	128.770833333333	45.3541666666667
124.645833333333	54.1458333333333	0.0350642978462317	0.0146619428077389	1021580.26890261	161.489054659795	128.770833333333	45.3541666666667
124.6875	54.1458333333333	0.0353409236083653	0.0151800040047236	1020719.82871703	161.666530230922	128.770833333333	45.3541666666667
124.729166666667	54.1458333333333	0.0351382412138733	0.0151790365868438	1019867.40040518	161.844276324164	128.770833333333	45.3541666666667
124.770833333333	54.1458333333333	0.0355580397785936	0.0153060230678927	1019023.00433806	162.022291078693	128.770833333333	45.3541666666667
124.8125	54.1458333333333	0.0353295944865026	0.0151441424492516	1018186.66076177	162.20057261042	128.770833333333	45.3541666666667
124.854166666667	54.1458333333333	0.0353916626071812	0.0154264466988549	1017358.38979536	162.379119012041	128.770833333333	45.3541666666667
124.895833333333	54.1458333333333	0.0355225538662752	0.0154360405383837	1016538.21142871	162.55792835308	128.770833333333	45.3541666666667
124.9375	54.1458333333333	0.0353402990548162	0.0151340530356491	1015726.14552045	162.736998679935	128.770833333333	45.3541666666667
124.979166666667	54.1458333333333	0.0353583556210138	0.0147076154832379	1014922.21179582	162.916328015938	128.770833333333	45.3541666666667
125.020833333333	54.1458333333333	0.0356369107361954	0.0142700795688772	1014126.42984455	163.095914361407	128.770833333333	45.3541666666667
125.0625	54.1458333333333	0.0351071281792449	0.0135830870161464	1013338.81911875	163.27575569371	128.770833333333	45.3541666666667
125.104166666667	54.1458333333333	0.03476896676947	0.013145721433883	1012559.39893083	163.455849967335	128.770833333333	45.3541666666667
125.145833333333	54.1458333333333	0.034671288812498	0.012838355224939	1011788.18845134	163.636195113957	128.770833333333	45.3541666666667
125.1875	54.1458333333333	0.0349637707637546	0.0129479506847007	1011025.20670694	163.816789042517	128.770833333333	45.3541666666667
120.145833333333	54.1041666666667	0.0286890307587913	0.00977971355948097	719988.583266577	133.763695167768	127.3125	49.3958333333333
120.1875	54.1041666666667	0.0296719898181018	0.0108305187827378	714503.139787779	133.705693437719	127.3125	49.4375
120.229166666667	54.1041666666667	0.0271285454332678	0.008852913333266	714110.872653452	134.317226493538	127.270833333333	49.3958333333333
120.270833333333	54.1041666666667	0.0272513089992485	0.0078714779943865	701569.524364845	133.772406603001	127.270833333333	49.5208333333333
120.3125	54.1041666666667	0.029339558273976	0.0106432599758205	708619.828746854	134.262277740596	127.3125	49.4375
120.354166666667	54.1041666666667	0.0305935086185805	0.0125013019980103	706671.068501752	134.449675807696	127.3125	49.4375
120.395833333333	54.1041666666667	0.0307281792702433	0.0122538238534304	704728.566513903	134.638016811494	127.3125	49.4375
120.4375	54.1041666666667	0.0307015590688589	0.0121804244851819	702792.375315782	134.827305502789	127.3125	49.4375
120.479166666667	54.1041666666667	0.029705126608973	0.0120159318387489	700862.54784698	135.017546616341	127.3125	49.4375
120.520833333333	54.1041666666667	0.0280796743831994	0.0127966955949005	698939.137455021	135.208744869567	127.3125	49.4375
120.5625	54.1041666666667	0.0311764298208048	0.0135449159389677	897868.009990475	124.92898557641	130.645833333333	49.0208333333333
120.604166666667	54.1041666666667	0.0312387702018945	0.0134636564384226	895635.288257803	125.061952166619	130.645833333333	49.0208333333333
120.645833333333	54.1041666666667	0.0282493929292672	0.0119623211670761	693207.948350052	135.788129352745	127.3125	49.4375
120.6875	54.1041666666667	0.0294413004856702	0.011388585228504	691310.747924429	135.983202944124	127.3125	49.4375
120.729166666667	54.1041666666667	0.0289336117680725	0.011281625353861	689420.23745597	136.179256953867	127.3125	49.4375
120.9375	54.1041666666667	0.02870612120928	0.0105581001473807	877906.993072821	126.146884130784	130.645833333333	49.0208333333333
120.979166666667	54.1041666666667	0.0311598497642325	0.0119270828523393	885505.947924963	138.542370980723	128.8125	47.8541666666667
121.020833333333	54.1041666666667	0.032764543052851	0.0112007544074358	883704.436821611	138.707743837682	128.8125	47.8541666666667
121.0625	54.1041666666667	0.0336823827162024	0.0121014027998836	881908.847171636	138.873723684016	128.8125	47.8541666666667
121.104166666667	54.1041666666667	0.0335327616683034	0.0120335118847644	880119.21579611	139.040312220487	128.8125	47.8541666666667
121.145833333333	54.1041666666667	0.0336469943858961	0.0125152035055098	889378.533513617	129.681662238516	130.4375	48.6041666666667
121.1875	54.1041666666667	0.0326012231816272	0.0117018925006307	887283.188992399	129.827106451127	130.4375	48.6041666666667
121.229166666667	54.1041666666667	0.0325876706948546	0.0114528741470398	885192.284948163	129.973159904963	130.4375	48.6041666666667
121.270833333333	54.1041666666667	0.0334302098095007	0.0124133410823093	883105.853603644	130.11982562462	130.4375	48.6041666666667
121.3125	54.1041666666667	0.0335317680500052	0.0117974718955248	881023.927415927	130.267106638279	130.4375	48.6041666666667
121.354166666667	54.1041666666667	0.0333979425552327	0.0121481621995176	878946.539077568	130.415005977378	130.4375	48.6041666666667
121.395833333333	54.1041666666667	0.0334579817478929	0.0132840687676086	876873.721517686	130.563526676284	130.4375	48.6041666666667
121.4375	54.1041666666667	0.0331664466444371	0.0122918121018056	874805.507903087	130.712671771944	130.4375	48.6041666666667
121.479166666667	54.1041666666667	0.0335665112992035	0.012334889855993	872741.931639326	130.862444303543	130.4375	48.6041666666667
121.520833333333	54.1041666666667	0.0341570006699976	0.0120318508529172	870683.026371761	131.012847312134	130.4375	48.6041666666667
121.5625	54.1041666666667	0.0338215260681486	0.0117303381594664	880302.916525434	130.767371029233	130.604166666667	48.5625
121.604166666667	54.1041666666667	0.0337742003288049	0.0111687968133023	1032362.62012122	148.235631350819	128.604166666667	45.9791666666667
121.645833333333	54.1041666666667	0.0338371203951453	0.0106766339539257	1114585.10213932	149.952750275775	128.729166666667	45.1875
121.6875	54.1041666666667	0.034153856132992	0.0109967872995436	1097774.37591492	149.54785012266	128.770833333333	45.3541666666667
121.729166666667	54.1041666666667	0.0343453931485709	0.0107894206862487	1069905.25966095	149.813244763972	128.604166666667	45.5625
121.770833333333	54.1041666666667	0.0340708476686515	0.0104427182603524	1110519.62084753	150.415649298723	128.729166666667	45.1875
121.8125	54.1041666666667	0.0333259047265681	0.0111137709245166	1109177.23642477	150.570620153678	128.729166666667	45.1875
121.854166666667	54.1041666666667	0.034211271784496	0.00982685651117194	1107841.2794971	150.725925973	128.729166666667	45.1875
121.895833333333	54.1041666666667	0.0331814306968665	0.0105599083863973	1106511.77376029	150.881566354874	128.729166666667	45.1875
121.9375	54.1041666666667	0.0343758474285695	0.0101932480476095	1063135.19988039	150.611460311956	128.604166666667	45.5625
121.979166666667	54.1041666666667	0.0346997822725586	0.0112075885261934	1057927.97591644	153.183034980479	128.0625	45.4375
122.020833333333	54.1041666666667	0.0343024543967449	0.00924505772675216	1102562.20062684	151.350490591504	128.729166666667	45.1875
122.0625	54.1041666666667	0.0340456476619916	0.0101249616968356	1059152.81296845	151.094744148221	128.604166666667	45.5625
122.104166666667	54.1041666666667	0.0341561197318405	0.0111100006728793	1057838.77866963	151.256561843885	128.604166666667	45.5625
122.145833333333	54.1041666666667	0.0347494450632833	0.0118429070572401	1056531.50091749	151.418740254036	128.604166666667	45.5625
122.1875	54.1041666666667	0.0343174280351347	0.0115771858855013	1081663.56480654	151.434931055519	128.770833333333	45.3541666666667
122.229166666667	54.1041666666667	0.0345331629527225	0.0120331103205908	1080363.68265918	151.594437021744	128.770833333333	45.3541666666667
122.270833333333	54.1041666666667	0.0336391621060906	0.0111450135926877	1079070.48171396	151.75428682978	128.770833333333	45.3541666666667
122.3125	54.1041666666667	0.0344708193605948	0.0117031386297406	1077783.98642302	151.914479937164	128.770833333333	45.3541666666667
122.354166666667	54.1041666666667	0.0341125333132656	0.0122951433697159	1050097.35323358	152.235023794318	128.604166666667	45.5625
122.395833333333	54.1041666666667	0.0343753879654074	0.0104202819883081	1075231.21055735	152.235893780801	128.770833333333	45.3541666666667
122.4375	54.1041666666667	0.0341674488747219	0.00975443569310038	1069696.0761147	152.300726183856	128.770833333333	45.3958333333333
122.479166666667	54.1041666666667	0.0339833886675776	0.00999699928461037	1072705.55043639	152.558673813739	128.770833333333	45.3541666666667
122.520833333333	54.1041666666667	0.0343161524423892	0.00962298731799445	1071452.94976812	152.720574581823	128.770833333333	45.3541666666667
122.5625	54.1041666666667	0.0338792554087342	0.00907716856658554	1070207.20118592	152.882814973115	128.770833333333	45.3541666666667
122.604166666667	54.1041666666667	0.0339649577907501	0.0101285899375861	1068968.32903305	153.045394303439	128.770833333333	45.3541666666667
122.645833333333	54.1041666666667	0.0339932834745814	0.00972361148792612	1067736.3576306	153.208311867847	128.770833333333	45.3541666666667
122.6875	54.1041666666667	0.0338866144826637	0.00953507429428812	1066511.31127581	153.371566940488	128.770833333333	45.3541666666667
122.729166666667	54.1041666666667	0.0341101319257482	0.010082472756523	1065293.21424033	153.535158774486	128.770833333333	45.3541666666667
122.770833333333	54.1041666666667	0.0346329929542669	0.0113597721290717	1064082.09076849	153.699086601812	128.770833333333	45.3541666666667
122.8125	54.1041666666667	0.034746909297639	0.0122068813343535	1062877.96507559	153.863349633166	128.770833333333	45.3541666666667
122.854166666667	54.1041666666667	0.0346909510513154	0.0119917956225069	1061680.8613461	154.027947057855	128.770833333333	45.3541666666667
122.895833333333	54.1041666666667	0.0340719732561259	0.0107077635718653	1060490.80373192	154.192878043678	128.770833333333	45.3541666666667
122.9375	54.1041666666667	0.0346704711518293	0.01057921893951	1059307.81635056	154.358141736806	128.770833333333	45.3541666666667
122.979166666667	54.1041666666667	0.0344825933552158	0.0110235357751432	1058131.92328337	154.523737261671	128.770833333333	45.3541666666667
123.020833333333	54.1041666666667	0.0340650436518736	0.010970617308616	1056963.14857369	154.689663720858	128.770833333333	45.3541666666667
123.0625	54.1041666666667	0.0343935563226113	0.0121537406149449	1055801.51622507	154.855920194988	128.770833333333	45.3541666666667
123.104166666667	54.1041666666667	0.0346466848423296	0.0129022409357399	1054647.05019936	155.022505742618	128.770833333333	45.3541666666667
123.145833333333	54.1041666666667	0.0345998098999249	0.0128891749666064	1053499.7744149	155.189419400135	128.770833333333	45.3541666666667
123.1875	54.1041666666667	0.0346079897889492	0.012868492077111	1052359.71274467	155.356660181652	128.770833333333	45.3541666666667
123.229166666667	54.1041666666667	0.0342030642200042	0.0126856628494654	1051226.88901433	155.524227078909	128.770833333333	45.3541666666667
123.270833333333	54.1041666666667	0.0350842795702505	0.0141172441440101	980484.749075128	155.003053790018	128.604166666667	45.9791666666667
123.3125	54.1041666666667	0.0352910956723922	0.0144872846161889	979336.854797847	155.180207796225	128.604166666667	45.9791666666667
123.354166666667	54.1041666666667	0.0366133604188521	0.0145097509711244	1027351.45871081	157.740891338145	128.3125	45.4375
123.395833333333	54.1041666666667	0.0372412166380279	0.0148927829855998	1026322.86825605	157.914260353077	128.3125	45.4375
123.4375	54.1041666666667	0.0366824675878733	0.0145538462437026	1025301.92655116	158.087943129556	128.3125	45.4375
123.479166666667	54.1041666666667	0.03543576165609	0.0149389677916582	974822.116642036	155.892571005338	128.604166666667	45.9791666666667
123.520833333333	54.1041666666667	0.0355041502154872	0.0152747360638704	973712.77721577	156.071592322082	128.604166666667	45.9791666666667
123.5625	54.1041666666667	0.0355008831722103	0.0152795695714098	776286.69297082	139.217476788918	130.4375	48.6041666666667
123.604166666667	54.1041666666667	0.035078348727249	0.0148787975614993	774509.771093181	139.403185025894	130.4375	48.6041666666667
123.645833333333	54.1041666666667	0.0350901320455599	0.0148217817027317	772739.570918785	139.589669612736	130.4375	48.6041666666667
123.6875	54.1041666666667	0.0343103351262518	0.0143663784034189	770976.139323729	139.776932926651	130.4375	48.6041666666667
123.729166666667	54.1041666666667	0.0338288076761032	0.0134647051648455	769219.523432573	139.964977311576	130.4375	48.6041666666667
123.770833333333	54.1041666666667	0.0337196398212944	0.0137694797271108	767469.770617012	140.153805077172	130.4375	48.6041666666667
123.8125	54.1041666666667	0.0339555264045783	0.0140145241142203	765726.928494494	140.343418497788	130.4375	48.6041666666667
123.854166666667	54.1041666666667	0.0340748900233454	0.0141943328692556	763991.044926735	140.533819811425	130.4375	48.6041666666667
123.895833333333	54.1041666666667	0.0336797638580372	0.0137171712689427	762262.168018151	140.725011218678	130.4375	48.6041666666667
123.9375	54.1041666666667	0.0343369159529428	0.0142029933460588	760540.346114228	140.916994881666	130.4375	48.6041666666667
123.979166666667	54.1041666666667	0.0340867091375692	0.0138112704045272	758825.627799773	141.109772922956	130.4375	48.6041666666667
124.020833333333	54.1041666666667	0.0338642429000136	0.0120026611711777	757118.0618971	141.30334742446	130.4375	48.6041666666667
124.0625	54.1041666666667	0.0339722851701018	0.0115096556239819	770756.693207576	152.4975347137	128.8125	47.8541666666667
124.104166666667	54.1041666666667	0.0340177667708277	0.0120671875627908	769502.586532673	152.710443286852	128.8125	47.8541666666667
124.145833333333	54.1041666666667	0.034151527611004	0.0125190000369108	958022.619580216	158.800445881393	128.604166666667	45.9791666666667
124.1875	54.1041666666667	0.0335041769104814	0.011508874384821	767021.459847763	153.13817552618	128.8125	47.8541666666667
124.229166666667	54.1041666666667	0.0343159352547935	0.0117009786883249	748689.243718321	142.283236715863	130.4375	48.6041666666667
124.270833333333	54.1041666666667	0.0341803889038205	0.0124311409425189	747025.630602806	142.481631281098	130.4375	48.6041666666667
124.3125	54.1041666666667	0.0332798737145171	0.0119023928909993	745369.518133183	142.680835646987	130.4375	48.6041666666667
124.354166666667	54.1041666666667	0.03371258124993	0.0126253343441569	743720.956955141	142.88085152926	130.4375	48.6041666666667
124.395833333333	54.1041666666667	0.0339910128689561	0.0126657562472037	952257.361410241	159.914097824016	128.604166666667	45.9791666666667
124.4375	54.1041666666667	0.0338354436894297	0.0131864196378665	740446.692138162	143.283324449246	130.4375	48.6041666666667
124.479166666667	54.1041666666667	0.0338099586897637	0.0139720920339852	738821.090863753	143.485784658122	130.4375	48.6041666666667
124.520833333333	54.1041666666667	0.0344832354704478	0.0141632618682527	1019826.53771635	160.873988840964	128.770833333333	45.3541666666667
124.5625	54.1041666666667	0.034769228718939	0.0144230527263856	1018937.52216052	161.051321065697	128.770833333333	45.3541666666667
124.604166666667	54.1041666666667	0.0350919223181669	0.01474244816879	1018056.49128299	161.228933102637	128.770833333333	45.3541666666667
124.645833333333	54.1041666666667	0.0351245849400593	0.0148840094253946	1017183.46610506	161.406823145112	128.770833333333	45.3541666666667
124.6875	54.1041666666667	0.0354164581493678	0.0149799609131982	998341.934525192	163.436429081672	128.3125	45.4375
124.729166666667	54.1041666666667	0.0354717283558811	0.0153835646895264	997569.115103528	163.619015137623	128.3125	45.4375
124.770833333333	54.1041666666667	0.0352781845136482	0.0154220155192603	1014612.6331786	161.942142881324	128.770833333333	45.3541666666667
124.8125	54.1041666666667	0.0354199972494475	0.0153720565808564	1013771.83859256	162.121126402477	128.770833333333	45.3541666666667
124.854166666667	54.1041666666667	0.0359004822749953	0.0155934610409931	995300.766703264	164.168302313993	128.3125	45.4375
124.895833333333	54.1041666666667	0.0357885656577628	0.0154766192395707	994561.418135232	164.351900297536	128.3125	45.4375
124.9375	54.1041666666667	0.0358039442970391	0.0153036782205198	993830.485096962	164.535745644988	128.3125	45.4375
124.979166666667	54.1041666666667	0.0355721504869599	0.0148785178681856	993107.986397173	164.719836061828	128.3125	45.4375
125.020833333333	54.1041666666667	0.0358937398677908	0.0147632346497941	992393.940681838	164.90416923006	128.3125	45.4375
125.0625	54.1041666666667	0.0356385923480803	0.0141600570907812	1008898.06436751	163.200599388791	128.770833333333	45.3541666666667
125.104166666667	54.1041666666667	0.0356669233568435	0.0141311626259222	1008114.45360891	163.381421452559	128.770833333333	45.3541666666667
125.145833333333	54.1041666666667	0.0357558154700734	0.0141440200670368	1007339.09087721	163.562497991435	128.770833333333	45.3541666666667
125.1875	54.1041666666667	0.0371138294780719	0.0136124625977597	989622.65476645	165.643882242004	128.3125	45.4375
125.229166666667	54.1041666666667	0.0374061436495076	0.013665720107997	988951.147814653	165.829393584029	128.3125	45.4375
125.270833333333	54.1041666666667	0.0358114593682607	0.0136861323135339	1005062.68311466	164.107233207601	128.770833333333	45.3541666666667
125.3125	54.1041666666667	0.0357047641742954	0.0129621529745566	1004320.50401606	164.289306280296	128.770833333333	45.3541666666667
125.354166666667	54.1041666666667	0.0372315627837721	0.0121015649092036	986988.064490633	166.387287816205	128.3125	45.4375
125.395833333333	54.1041666666667	0.0358615666155729	0.0123618685485256	1002861.19347105	164.654181227039	128.770833333333	45.3541666666667
125.4375	54.1041666666667	0.0349940035280226	0.0115976295434558	1002144.09895178	164.83697862142	128.770833333333	45.3541666666667
125.479166666667	54.1041666666667	0.0345117586294591	0.0106215811822157	1001435.40262054	165.020012938978	128.770833333333	45.3541666666667
125.520833333333	54.1041666666667	0.034688114660069	0.0101534956994016	1000735.12253944	165.203281883471	128.770833333333	45.3541666666667
120.104166666667	54.0625	0.0308514894352136	0.0124294714223068	715280.631023171	133.070211378003	127.3125	49.4375
120.145833333333	54.0625	0.031112524032747	0.0125757729043992	713290.584980492	133.25302302679	127.3125	49.4375
120.1875	54.0625	0.0296437934611682	0.0123928132285943	711306.518853745	133.436763180774	127.3125	49.4375
120.229166666667	54.0625	0.0307557223424773	0.0122184274150188	709328.483475158	133.621436804804	127.3125	49.4375
120.270833333333	54.0625	0.0292039203979345	0.0106189818735313	707356.530088322	133.807048855337	127.3125	49.4375
120.3125	54.0625	0.0302784098652837	0.0125900832051879	705390.710349569	133.993604279256	127.3125	49.4375
120.354166666667	54.0625	0.029612277016668	0.0128059740992806	703431.076329274	134.181108012674	127.3125	49.4375
120.395833333333	54.0625	0.0296984308628465	0.0125590912122871	701477.680513068	134.369564979698	127.3125	49.4375
120.4375	54.0625	0.0297053738142349	0.0122101489857378	699530.575803012	134.558980091164	127.3125	49.4375
120.479166666667	54.0625	0.029966328237053	0.0118224869339881	697589.81551867	134.749358243342	127.3125	49.4375
120.520833333333	54.0625	0.029291630976032	0.0116583971423312	695655.453398102	134.940704316611	127.3125	49.4375
120.5625	54.0625	0.0280306439243677	0.0117805028178851	693727.543598792	135.133023174095	127.3125	49.4375
120.604166666667	54.0625	0.0318645314605919	0.0121912805199525	898589.215730186	136.881009216783	128.8125	47.8541666666667
120.645833333333	54.0625	0.0323542967079421	0.0126410891675005	896727.212149106	137.041180483605	128.8125	47.8541666666667
120.6875	54.0625	0.030962647242713	0.0127456515855034	896727.212149103	137.041180483605	128.854166666667	47.8541666666667
120.729166666667	54.0625	0.032509574413589	0.0123149242842437	893020.01656266	137.363315219635	128.8125	47.8541666666667
120.770833333333	54.0625	0.0331119384188795	0.012248117417874	891174.895687718	137.525282499457	128.8125	47.8541666666667
120.8125	54.0625	0.0326072205365411	0.0109624347300707	889335.473820641	137.687852236144	128.8125	47.8541666666667
120.854166666667	54.0625	0.0282862350178038	0.0111424272398501	680417.477649752	136.506897355897	127.3125	49.4375
120.895833333333	54.0625	0.0295831606341777	0.0110355179624438	678543.186653692	136.707171014814	127.3125	49.4375
120.9375	54.0625	0.0292646736366708	0.0113463399595125	676675.854377382	136.908460209129	127.3125	49.4375
120.979166666667	54.0625	0.029032035103242	0.0113484566045134	674815.539202863	137.110769547381	127.3125	49.4375
121.020833333333	54.0625	0.0307009578654986	0.0123291245451268	880093.245424975	138.002672107847	128.895833333333	47.8958333333333
121.0625	54.0625	0.0325919556397225	0.0104457562890912	878420.652214871	138.67602567559	128.8125	47.8541666666667
121.104166666667	54.0625	0.0327181359202725	0.0107418058962496	876622.142469109	138.842863964322	128.8125	47.8541666666667
121.145833333333	54.0625	0.0331794763315976	0.0116293928314702	874829.625086761	139.010319171255	128.8125	47.8541666666667
121.1875	54.0625	0.0334190259298901	0.0121475892968739	884319.946497764	129.59782461488	130.4375	48.6041666666667
121.229166666667	54.0625	0.0333470027333896	0.0129158340263404	882219.959680305	129.743814615653	130.4375	48.6041666666667
121.270833333333	54.0625	0.0331883105388278	0.0129178549679105	880124.426767448	129.890421361622	130.4375	48.6041666666667
121.3125	54.0625	0.03321471090377	0.0124452971890775	878033.380331594	130.037647948491	130.4375	48.6041666666667
121.354166666667	54.0625	0.033488321487304	0.0133608264445981	875946.853184451	130.185497475922	130.4375	48.6041666666667
121.395833333333	54.0625	0.0332094022366418	0.0126515903375082	873864.878378185	130.333973047206	130.4375	48.6041666666667
121.4375	54.0625	0.0336103341956834	0.0122012335593783	871787.48920661	130.483077768923	130.4375	48.6041666666667
121.479166666667	54.0625	0.0338030369721228	0.0115969194306915	869714.719206305	130.632814750588	130.4375	48.6041666666667
121.520833333333	54.0625	0.0338308436747952	0.0116996790650509	858972.869372154	140.545454916796	128.8125	47.8541666666667
121.5625	54.0625	0.0340307904417206	0.0119906174725497	1029867.29592213	147.939343002866	128.604166666667	45.9791666666667
121.604166666667	54.0625	0.0339231882505779	0.0122619543995937	1028422.36423014	148.100798106915	128.604166666667	45.9791666666667
121.645833333333	54.0625	0.0335078908456561	0.0119428388983078	1026983.96767134	148.262660329	128.604166666667	45.9791666666667
121.6875	54.0625	0.0341633455588909	0.0123258731689245	1025552.13419476	148.424929526567	128.604166666667	45.9791666666667
121.729166666667	54.0625	0.0343066130231012	0.0126635229697497	1024126.8917772	148.587605535247	128.604166666667	45.9791666666667
121.770833333333	54.0625	0.0346604402492184	0.0121713778447661	1064525.2960973	149.848412774767	128.604166666667	45.5625
121.8125	54.0625	0.0348017849238761	0.0117474962532597	1063158.22365159	150.008126770341	128.604166666667	45.5625
121.854166666667	54.0625	0.0344115785360266	0.0116138517961966	1061797.74549195	150.168208843774	128.604166666667	45.5625
121.895833333333	54.0625	0.0347386424363752	0.0118576728947506	1060443.88742283	150.328658623068	128.604166666667	45.5625
121.9375	54.0625	0.0346959076193625	0.0117013883572302	1059096.67525416	150.489475715795	128.604166666667	45.5625
121.979166666667	54.0625	0.0350447857159674	0.0118884623876684	1057756.13479983	150.650659708921	128.604166666667	45.5625
122.020833333333	54.0625	0.0341367586522932	0.00994790911150193	1056422.29187599	150.812210168637	128.604166666667	45.5625
122.0625	54.0625	0.0344292456634785	0.0105022402915921	1055095.17229955	150.974126640184	128.604166666667	45.5625
122.104166666667	54.0625	0.034561905080617	0.011932783623139	1053774.80188643	151.136408647692	128.604166666667	45.5625
122.145833333333	54.0625	0.034613802317874	0.0119640232900548	1078905.32120194	151.158538933862	128.770833333333	45.3541666666667
122.1875	54.0625	0.0341014497371125	0.0111245809528361	1051154.41179923	151.462067260508	128.604166666667	45.5625
122.229166666667	54.0625	0.0348103371261665	0.0115957365636592	1076286.52593456	151.478110257652	128.770833333333	45.3541666666667
122.270833333333	54.0625	0.0347301447056676	0.0125891996545055	1074987.16535754	151.638418040293	128.770833333333	45.3541666666667
122.3125	54.0625	0.0345021721207816	0.011854859869683	1073694.52912389	151.799073197273	128.770833333333	45.3541666666667
122.354166666667	54.0625	0.0344113319990734	0.0115229091782904	1072408.64195128	151.960075173834	128.770833333333	45.3541666666667
122.395833333333	54.0625	0.0336128539678293	0.0111460570774725	1071129.5285462	152.121423394936	128.770833333333	45.3541666666667
122.4375	54.0625	0.0348889007416695	0.0114389818113637	1069857.21360237	152.283117265114	128.770833333333	45.3541666666667
122.479166666667	54.0625	0.0342117814811603	0.0105987767279141	1068591.72179903	152.445156168335	128.770833333333	45.3541666666667
122.520833333333	54.0625	0.0343034065489708	0.0104709845248291	1067333.07779935	152.607539467865	128.770833333333	45.3541666666667
122.5625	54.0625	0.0344095024726806	0.0107599470629822	1066081.30624873	152.770266506126	128.770833333333	45.3541666666667
122.604166666667	54.0625	0.0346849011842832	0.011604253615079	1064836.43177308	152.933336604562	128.770833333333	45.3541666666667
122.645833333333	54.0625	0.0346316282998072	0.0113308191572239	1063598.47897714	153.096749063509	128.770833333333	45.3541666666667
122.6875	54.0625	0.0346737013181024	0.0105851437474961	1062367.47244275	153.260503162055	128.770833333333	45.3541666666667
122.729166666667	54.0625	0.0346828341102441	0.0104013616582863	1061143.43672712	153.424598157917	128.770833333333	45.3541666666667
122.770833333333	54.0625	0.0342122473017982	0.0106417491548438	1059926.39636104	153.58903328731	128.770833333333	45.3541666666667
122.8125	54.0625	0.0347398966067035	0.011697808054073	1058716.37584715	153.75380776482	128.770833333333	45.3541666666667
122.854166666667	54.0625	0.035332357379773	0.0120556575073203	1057513.39965815	153.918920783279	128.770833333333	45.3541666666667
122.895833333333	54.0625	0.0348400999058963	0.0113249379298061	1056317.49223495	154.084371513644	128.770833333333	45.3541666666667
122.9375	54.0625	0.034434386849458	0.0112971420691985	1055128.67798493	154.250159104875	128.770833333333	45.3541666666667
122.979166666667	54.0625	0.0340570345991078	0.0111910196883816	1053946.98128005	154.416282683819	128.770833333333	45.3541666666667
123.020833333333	54.0625	0.0340342180640886	0.0116563781835351	1052772.42645503	154.582741355093	128.770833333333	45.3541666666667
123.0625	54.0625	0.0344220844296248	0.0121184390721161	1051605.03780549	154.74953420097	128.770833333333	45.3541666666667
123.104166666667	54.0625	0.0341890692769145	0.0128149076519869	1050444.83958607	154.916660281266	128.770833333333	45.3541666666667
123.145833333333	54.0625	0.0347496337510216	0.0138986355416361	979791.047686591	154.357915484338	128.604166666667	45.9791666666667
123.1875	54.0625	0.0351382378464327	0.0142531903039063	978614.203207065	154.534540388023	128.604166666667	45.9791666666667
123.229166666667	54.0625	0.0351318054334746	0.0142475029249902	977444.960168565	154.711549800705	128.604166666667	45.9791666666667
123.270833333333	54.0625	0.0366412447979409	0.0140284226453414	1025151.54207014	157.296331619669	128.3125	45.4375
123.3125	54.0625	0.0366575748012635	0.0139566313473318	1024102.34849544	157.469682391773	128.3125	45.4375
123.354166666667	54.0625	0.0367948636854978	0.0140444152858761	1023060.78635097	157.64335391427	128.3125	45.4375
123.395833333333	54.0625	0.0371822119341501	0.0145700246265255	1022026.8792924	157.817344816327	128.3125	45.4375
123.4375	54.0625	0.0371587570051137	0.0145685275867218	1021000.65089669	157.991653702264	128.3125	45.4375
123.479166666667	54.0625	0.0349279388657743	0.014067771660999	970590.678548811	155.781616028337	128.604166666667	45.9791666666667
123.520833333333	54.0625	0.0342494407240649	0.0135722154502977	774574.329179831	138.808734263365	130.4375	48.6041666666667
123.5625	54.0625	0.034442905319737	0.0141109238456147	772780.90577701	138.993979121381	130.4375	48.6041666666667
123.604166666667	54.0625	0.0339041526161357	0.0133831477039084	770994.152932523	139.180007216098	130.4375	48.6041666666667
123.645833333333	54.0625	0.0343904795912735	0.0140934845156302	769214.117711126	139.366821058702	130.4375	48.6041666666667
123.6875	54.0625	0.0339044035329147	0.0132610878509322	767440.847435099	139.554423128408	130.4375	48.6041666666667
123.729166666667	54.0625	0.0336928594717688	0.0124132263026419	765674.389683075	139.742815871433	130.4375	48.6041666666667
123.770833333333	54.0625	0.0340855939524882	0.012993603711747	763914.792288779	139.932001699964	130.4375	48.6041666666667
123.8125	54.0625	0.0340108747809116	0.0130274764139669	762162.103339706	140.121982991101	130.4375	48.6041666666667
123.854166666667	54.0625	0.0339531876096796	0.0130830416802298	760416.371175697	140.312762085796	130.4375	48.6041666666667
123.895833333333	54.0625	0.0339546748314935	0.0130126213224364	758677.644387431	140.504341287771	130.4375	48.6041666666667
123.9375	54.0625	0.0342613352718676	0.0130547976218915	756945.971814846	140.69672286242	130.4375	48.6041666666667
123.979166666667	54.0625	0.0334052344581573	0.0123045653949352	755221.402545465	140.889909035704	130.4375	48.6041666666667
124.020833333333	54.0625	0.0339002634045371	0.0120591245432208	753503.985912609	141.083901993028	130.4375	48.6041666666667
124.0625	54.0625	0.0340737443362203	0.0110363751952565	751793.771493564	141.278703878102	130.4375	48.6041666666667
124.104166666667	54.0625	0.033283578823169	0.0110115847212554	752267.229509055	141.865505409139	130.395833333333	48.5625
124.145833333333	54.0625	0.0330190211829463	0.0107736532418565	764130.906501502	152.766468282664	128.8125	47.8541666666667
124.1875	54.0625	0.0323952045794683	0.0110832225241398	762886.972275861	152.981548669453	128.8125	47.8541666666667
124.229166666667	54.0625	0.0330559890206607	0.0114760191584161	745025.935927624	142.066042045997	130.4375	48.6041666666667
124.270833333333	54.0625	0.0329846156011542	0.0114911364931698	743352.484633344	142.264919184881	130.4375	48.6041666666667
124.3125	54.0625	0.0333257173229368	0.0105007859046967	759210.173382959	153.630660543754	128.8125	47.8541666666667
124.354166666667	54.0625	0.0340581870967061	0.01211388992334	740028.147323373	142.66513782869	130.4375	48.6041666666667
124.395833333333	54.0625	0.0343740338654243	0.0122379458557519	738377.363983099	142.866482920102	130.4375	48.6041666666667
124.4375	54.0625	0.0341409650725532	0.011275695106477	736734.239676159	143.068654162129	130.4375	48.6041666666667
124.479166666667	54.0625	0.0345976974820733	0.0119239855534366	735098.826295887	143.271653216054	130.4375	48.6041666666667
124.520833333333	54.0625	0.0339995025732225	0.0126512645526625	733471.175952623	143.475481688083	130.4375	48.6041666666667
124.5625	54.0625	0.0343726213140796	0.0135271265256485	1014552.17903403	160.966994252282	128.770833333333	45.3541666666667
124.604166666667	54.0625	0.0344952087656699	0.0134161873354388	1013666.4818558	161.145293828082	128.770833333333	45.3541666666667
124.645833333333	54.0625	0.0344964787932099	0.0134243689137869	1012788.82548538	161.323875306278	128.770833333333	45.3541666666667
124.6875	54.0625	0.0347714421461761	0.0139150317569764	1011919.23111692	161.502736839963	128.770833333333	45.3541666666667
124.729166666667	54.0625	0.0350970291782329	0.0136172352460535	985306.970882929	162.059654401752	128.604166666667	45.5625
124.770833333333	54.0625	0.0352919214054734	0.0145965992795058	992351.804678604	163.72776639155	128.3125	45.4375
124.8125	54.0625	0.0353146622904719	0.01524816723525	991591.552827128	163.911621200819	128.3125	45.4375
124.854166666667	54.0625	0.0374056373348295	0.0146432309041185	990839.718496482	164.095731578033	128.3125	45.4375
124.895833333333	54.0625	0.037119598040527	0.0146644466990732	990096.321095757	164.280095250659	128.3125	45.4375
124.9375	54.0625	0.0371068165208002	0.0145411374191632	989361.379874075	164.464709921925	128.3125	45.4375
124.979166666667	54.0625	0.037200867304626	0.0142944577151085	988634.913918334	164.649573270919	128.3125	45.4375
125.020833333333	54.0625	0.0370231603883834	0.0138576085634071	987916.942150966	164.834682952705	128.3125	45.4375
125.0625	54.0625	0.0370735662233639	0.0135085165950312	987207.48332772	165.020036598438	128.3125	45.4375
125.104166666667	54.0625	0.0373405453294729	0.0136328406322159	986506.556035426	165.205631815484	128.3125	45.4375
125.145833333333	54.0625	0.0376159859495588	0.0136784666622372	985814.17868978	165.391466187548	128.3125	45.4375
125.1875	54.0625	0.0376815119652319	0.0136630591726582	985130.369533149	165.57753727481	128.3125	45.4375
125.229166666667	54.0625	0.0374210928617088	0.0133869008932521	984455.146632371	165.763842614054	128.3125	45.4375
125.270833333333	54.0625	0.0371146845129951	0.0128775155446538	983788.527876562	165.95037971882	128.3125	45.4375
125.3125	54.0625	0.037558336297194	0.0130963439728708	983130.53097495	166.137146079547	128.3125	45.4375
125.354166666667	54.0625	0.0380416895046656	0.0131826125466749	982481.173454718	166.324139163725	128.3125	45.4375
125.395833333333	54.0625	0.0376914299328145	0.0128495043431832	981840.472658833	166.511356416059	128.3125	45.4375
125.4375	54.0625	0.0370160824883722	0.0123399621010615	981208.445743932	166.698795258629	128.3125	45.4375
125.479166666667	54.0625	0.0370320033817136	0.0121673058884256	980585.109678183	166.88645309106	128.3125	45.4375
125.520833333333	54.0625	0.035464296124079	0.0121237206271028	996251.845468309	165.135720726251	128.770833333333	45.3541666666667
125.5625	54.0625	0.0352403118450922	0.0123787903745771	995556.21276872	165.31999407295	128.770833333333	45.3541666666667
125.604166666667	54.0625	0.035246621055659	0.0123048021882482	994869.073483934	165.504500774338	128.770833333333	45.3541666666667
120.104166666667	54.0208333333333	0.0290025603499173	0.0129155719146493	712121.570820665	132.798762189568	127.3125	49.4375
120.145833333333	54.0208333333333	0.029483965383603	0.012787558084678	710120.705882423	132.981615949899	127.3125	49.4375
120.1875	54.0208333333333	0.029498049972981	0.0128135352184901	708125.798161262	133.165407745905	127.3125	49.4375
120.229166666667	54.0208333333333	0.0297782550076503	0.0127720494635704	706136.898802467	133.350142698113	127.3125	49.4375
120.270833333333	54.0208333333333	0.0296884844548658	0.0127513150906098	704154.059372378	133.535825920262	127.3125	49.4375
120.3125	54.0208333333333	0.0295869334312771	0.0127793381890121	702177.331859936	133.722462518115	127.3125	49.4375
120.354166666667	54.0208333333333	0.0296274475539921	0.0125533861036466	700206.768678145	133.910057588254	127.3125	49.4375
120.395833333333	54.0208333333333	0.0305176561818404	0.0118192830420899	698242.422665456	134.098616216833	127.3125	49.4375
120.4375	54.0208333333333	0.03041632626246	0.0119414202147937	696284.347087102	134.288143478309	127.3125	49.4375
120.479166666667	54.0208333333333	0.0306344649189569	0.0115395270072008	694332.595636343	134.478644434129	127.3125	49.4375
120.520833333333	54.0208333333333	0.029256545055223	0.00927181241659277	695943.938763996	134.915799036276	127.3125	49.3958333333333
120.5625	54.0208333333333	0.0304541498860275	0.011440309042335	690448.282037684	134.862587601489	127.3125	49.4375
120.604166666667	54.0208333333333	0.0306866165547464	0.0127053619091188	895209.538239919	136.679461651482	128.8125	47.8541666666667
120.645833333333	54.0208333333333	0.0321852218305055	0.0128638462519933	893338.664676352	136.839809012233	128.8125	47.8541666666667
120.6875	54.0208333333333	0.0333439692429314	0.0128039439073398	891473.376614102	137.00075903767	128.8125	47.8541666666667
120.729166666667	54.0208333333333	0.0322774337656156	0.0128087628251762	889613.709787994	137.162313702394	128.8125	47.8541666666667
120.770833333333	54.0208333333333	0.0335154253485671	0.0135026978998283	887759.700122855	137.324474966718	128.8125	47.8541666666667
120.8125	54.0208333333333	0.0317920468101812	0.0118363390340561	885911.383733232	137.487244776179	128.8125	47.8541666666667
120.854166666667	54.0208333333333	0.0293947247507446	0.0113264068203981	677060.490940618	136.237796200749	127.3125	49.4375
120.895833333333	54.0208333333333	0.0285628967903447	0.0117600647061509	675175.028786347	136.438308616853	127.3125	49.4375
120.9375	54.0208333333333	0.0312120404787942	0.0125482518448807	880400.958201468	137.979224698382	128.8125	47.8541666666667
120.979166666667	54.0208333333333	0.0312097719566587	0.0122795289716006	878575.779841358	138.144447830338	128.8125	47.8541666666667
121.020833333333	54.0208333333333	0.0312978986784932	0.0120444604398909	876756.478162374	138.310288995511	128.8125	47.8541666666667
121.0625	54.0208333333333	0.0286196378946381	0.0108372934050127	865828.257237671	126.073724241759	130.645833333333	49.0208333333333
121.104166666667	54.0208333333333	0.0311185299483569	0.011804739208417	897452.040655494	128.710772583614	130.604166666667	48.5625
121.145833333333	54.0208333333333	0.0323881464939468	0.0103187037215736	895323.160041516	128.853107414459	130.604166666667	48.5625
121.1875	54.0208333333333	0.0323842189306301	0.0112061766517513	869538.785944885	138.979870628528	128.8125	47.8541666666667
121.229166666667	54.0208333333333	0.0334604214841562	0.0122257463923909	867749.43006308	139.148829272518	128.8125	47.8541666666667
121.270833333333	54.0208333333333	0.0336135666777156	0.0133383389711187	865966.177116183	139.318416737741	128.8125	47.8541666666667
121.3125	54.0208333333333	0.0338962354515761	0.0118993258961823	875057.122801876	129.806621215411	130.4375	48.6041666666667
121.354166666667	54.0208333333333	0.0326222781158335	0.0104679994468823	862418.133626332	139.659485017159	128.8125	47.8541666666667
121.395833333333	54.0208333333333	0.0329240720844408	0.010627507758544	860653.420337858	139.830969218644	128.8125	47.8541666666667
121.4375	54.0208333333333	0.0325539386534421	0.0111373697144571	880542.176711135	129.866388170693	130.604166666667	48.5625
121.479166666667	54.0208333333333	0.0327200101703962	0.0111296859349468	878448.302055078	130.013599194289	130.604166666667	48.5625
121.520833333333	54.0208333333333	0.0329724119014244	0.0109176268721341	876358.948480659	130.161433678003	130.604166666667	48.5625
121.5625	54.0208333333333	0.0338670993311577	0.0119016083663512	1025939.80059592	147.803051625205	128.604166666667	45.9791666666667
121.604166666667	54.0208333333333	0.0335798180193328	0.0122976191021963	1024487.92525581	147.9649248218	128.604166666667	45.9791666666667
121.645833333333	54.0208333333333	0.0335870108929062	0.0117730191367241	1023042.59890334	148.127209876875	128.604166666667	45.9791666666667
121.6875	54.0208333333333	0.0345921008177913	0.0123098249589456	1021603.84978748	148.289906666221	128.604166666667	45.9791666666667
121.729166666667	54.0208333333333	0.0342767922274329	0.0124168487273165	1057233.68978424	151.97133082119	128.0625	45.4375
121.770833333333	54.0208333333333	0.0348328512507767	0.013454001766824	1055953.81229635	152.134673011928	128.0625	45.4375
121.8125	54.0208333333333	0.0348890401707015	0.0136675859089862	1085634.8815658	149.772665982408	128.770833333333	45.3541666666667
121.854166666667	54.0208333333333	0.0356877894105728	0.0126064426341578	1053414.75368101	152.462423731144	128.0625	45.4375
121.895833333333	54.0208333333333	0.0350060394739766	0.0120574098413328	1052155.62328815	152.626830958253	128.0625	45.4375
121.9375	54.0208333333333	0.0357526369334514	0.0124335812630592	1050903.45929887	152.791591859488	128.0625	45.4375
121.979166666667	54.0208333333333	0.0349752985834182	0.0122158246780789	1080187.47888684	150.403704417087	128.770833333333	45.3541666666667
122.020833333333	54.0208333333333	0.0348120089000412	0.0112787655992337	1078841.98529419	150.562351888044	128.770833333333	45.3541666666667
122.0625	54.0208333333333	0.0346447346551233	0.0118491309434166	1077503.08457225	150.721353719145	128.770833333333	45.3541666666667
122.104166666667	54.0208333333333	0.0349124319248544	0.0126558623036756	1076170.80174441	150.880709483993	128.770833333333	45.3541666666667
122.145833333333	54.0208333333333	0.0352134281573126	0.0132056887674493	1074845.16183362	151.040418736505	128.770833333333	45.3541666666667
122.1875	54.0208333333333	0.0344321983346974	0.0122424254948057	1073526.18986082	151.200481010755	128.770833333333	45.3541666666667
122.229166666667	54.0208333333333	0.0350053807166273	0.0130074386438819	1072213.91084341	151.360895820827	128.770833333333	45.3541666666667
122.270833333333	54.0208333333333	0.0354437873824328	0.013567530307998	1070908.34979359	151.521662660657	128.770833333333	45.3541666666667
122.3125	54.0208333333333	0.0343477311632167	0.0120724483893184	1069609.53171687	151.682781003882	128.770833333333	45.3541666666667
122.354166666667	54.0208333333333	0.034603315329011	0.0119259879686537	1068317.48161035	151.844250303693	128.770833333333	45.3541666666667
122.395833333333	54.0208333333333	0.0345606562902186	0.0120010339236238	1067032.22446114	152.006069992688	128.770833333333	45.3541666666667
122.4375	54.0208333333333	0.034531181145235	0.0117120768012971	1065753.78524472	152.168239482718	128.770833333333	45.3541666666667
122.479166666667	54.0208333333333	0.0345993625647232	0.0120409593200735	1064482.18892324	152.330758164751	128.770833333333	45.3541666666667
122.520833333333	54.0208333333333	0.0345351828625615	0.0114411411509709	1063217.46044386	152.493625408721	128.770833333333	45.3541666666667
122.5625	54.0208333333333	0.0344591247357886	0.0120298720856566	1061959.62473701	152.656840563389	128.770833333333	45.3541666666667
122.604166666667	54.0208333333333	0.0345347826823513	0.0119546307643675	1060708.70671475	152.820402956199	128.770833333333	45.3541666666667
122.645833333333	54.0208333333333	0.0348453707429321	0.0124745180642275	1059464.73126896	152.984311893146	128.770833333333	45.3541666666667
122.6875	54.0208333333333	0.034527018865949	0.0114732228454399	1058227.72326962	153.148566658631	128.770833333333	45.3541666666667
122.729166666667	54.0208333333333	0.0342245671899542	0.0110096214930757	1056997.70756308	153.313166515332	128.770833333333	45.3541666666667
122.770833333333	54.0208333333333	0.0343675643861277	0.0119136640446774	1055774.70897021	153.478110704067	128.770833333333	45.3541666666667
122.8125	54.0208333333333	0.0349814623455671	0.0125834889490403	1032974.1222994	155.304912308852	128.3125	45.4375
122.854166666667	54.0208333333333	0.0364861875760439	0.0125223811195024	1031836.84503877	155.475220494483	128.3125	45.4375
122.895833333333	54.0208333333333	0.0365001861181289	0.0117955541239964	1030706.96037548	155.645867227091	128.3125	45.4375
122.9375	54.0208333333333	0.0347225991881248	0.0119970253490739	1050953.38116146	154.141314823328	128.770833333333	45.3541666666667
122.979166666667	54.0208333333333	0.0339415595835224	0.0113935355700684	1049765.83943298	154.307968510348	128.770833333333	45.3541666666667
123.020833333333	54.0208333333333	0.034058179198651	0.0113151757880802	1048585.46310742	154.474961508054	128.770833333333	45.3541666666667
123.0625	54.0208333333333	0.0343442599365146	0.0118393979928269	1047412.27677638	154.642292900689	128.770833333333	45.3541666666667
123.104166666667	54.0208333333333	0.0346261114076405	0.0126929652469331	1046246.3049912	154.809961749644	128.770833333333	45.3541666666667
123.145833333333	54.0208333333333	0.0342028753253851	0.0127784160957845	975612.103283954	154.240974907086	128.604166666667	45.9791666666667
123.1875	54.0208333333333	0.0344758052339744	0.0135928292931301	974429.06806462	154.418208072057	128.604166666667	45.9791666666667
123.229166666667	54.0208333333333	0.0350997764422738	0.0133129405115669	1042791.92178012	155.314983303219	128.770833333333	45.3541666666667
123.270833333333	54.0208333333333	0.0345157256929163	0.01307869589949	1041655.05281938	155.483992130434	128.770833333333	45.3541666666667
123.3125	54.0208333333333	0.0348681962017411	0.0130237270713597	1040525.52048986	155.653333374281	128.770833333333	45.3541666666667
123.354166666667	54.0208333333333	0.0347906227930033	0.013403964590792	1039403.34906064	155.82300595675	128.770833333333	45.3541666666667
123.395833333333	54.0208333333333	0.0368443615495305	0.0141351673053528	1017733.89467239	157.719608477426	128.3125	45.4375
123.4375	54.0208333333333	0.0368504397523428	0.0138580371492255	1016702.33837166	157.894546945009	128.3125	45.4375
123.479166666667	54.0208333333333	0.0338292672080897	0.0117058186010592	966362.970325328	155.669686747013	128.604166666667	45.9791666666667
123.520833333333	54.0208333333333	0.0342059097250284	0.0116875899708024	965241.740761881	155.850004388602	128.604166666667	45.9791666666667
123.5625	54.0208333333333	0.0345605059406311	0.0121858031191609	964128.361936386	156.030701911713	128.604166666667	45.9791666666667
123.604166666667	54.0208333333333	0.033928237045614	0.0124505256814153	767490.422114897	138.954784775476	130.4375	48.6041666666667
123.645833333333	54.0208333333333	0.034146453403003	0.0129825146490872	765700.489915423	139.141920380655	130.4375	48.6041666666667
123.6875	54.0208333333333	0.0340352305028454	0.0132831404769681	763917.318341765	139.329853798679	130.4375	48.6041666666667
123.729166666667	54.0208333333333	0.034170851235783	0.0130421301615646	959753.904517246	156.757263057144	128.604166666667	45.9791666666667
123.770833333333	54.0208333333333	0.034222810135325	0.0131336792141489	958680.191625302	156.939838891551	128.604166666667	45.9791666666667
123.8125	54.0208333333333	0.0344410276468707	0.0132855425444715	758608.849018175	139.898466273933	130.4375	48.6041666666667
123.854166666667	54.0208333333333	0.0341731382576446	0.0134228102360316	756853.202901235	140.089616114417	130.4375	48.6041666666667
123.895833333333	54.0208333333333	0.0347604335999254	0.0146665855907586	955507.252034338	157.4897874829	128.604166666667	45.9791666666667
123.9375	54.0208333333333	0.0342228802435313	0.0135966827732165	954465.761985954	157.673838756533	128.604166666667	45.9791666666667
123.979166666667	54.0208333333333	0.034328932344109	0.0137299928211883	953432.395016874	157.8582548452	128.604166666667	45.9791666666667
124.020833333333	54.0208333333333	0.0341603559984545	0.013566851899375	952407.177891166	158.043034066698	128.604166666667	45.9791666666667
124.0625	54.0208333333333	0.0343575437522451	0.0134783202248721	951390.137276384	158.228174706521	128.604166666667	45.9791666666667
124.104166666667	54.0208333333333	0.0344371707378419	0.0130782159407929	1020490.27942069	158.932399456493	128.770833333333	45.3541666666667
124.145833333333	54.0208333333333	0.0342893927658511	0.0133921360514759	744762.556131056	141.450481205936	130.4375	48.6041666666667
124.1875	54.0208333333333	0.0337037804586245	0.0130379861872672	743064.332886502	141.648176947611	130.4375	48.6041666666667
124.229166666667	54.0208333333333	0.0338078705217536	0.0132856053432381	741373.514799904	141.846700719881	130.4375	48.6041666666667
124.270833333333	54.0208333333333	0.0340338807200014	0.012596199438695	739690.15320164	142.046054547298	130.4375	48.6041666666667
124.3125	54.0208333333333	0.0338880848904204	0.0123676208049951	738014.29966176	142.246240405527	130.4375	48.6041666666667
124.354166666667	54.0208333333333	0.0335494418381597	0.0115013102202031	736346.005987466	142.447260220085	130.4375	48.6041666666667
124.395833333333	54.0208333333333	0.0332249454950353	0.0108003679148923	745250.468742818	142.042720006076	130.604166666667	48.5625
124.4375	54.0208333333333	0.0326838357368189	0.0110760992822238	736946.084909526	143.045570855808	130.4375	48.5625
124.479166666667	54.0208333333333	0.032205592138116	0.0118007592043646	735308.155521137	143.248621516463	130.4375	48.5625
124.520833333333	54.0208333333333	0.0326362130042058	0.0112652638646527	732055.660592784	143.65721659617	130.395833333333	48.5625
124.5625	54.0208333333333	0.0336446870574569	0.0112815757166605	728119.765115266	143.464932358084	130.4375	48.6041666666667
124.604166666667	54.0208333333333	0.0343912805193276	0.011732048317718	1009278.70046177	161.060924589102	128.770833333333	45.3541666666667
124.645833333333	54.0208333333333	0.0340544692420994	0.0119552649465833	1008396.37488246	161.240202140781	128.770833333333	45.3541666666667
124.6875	54.0208333333333	0.0342102340927696	0.0121934562736469	1007522.14688443	161.419763694863	128.770833333333	45.3541666666667
124.729166666667	54.0208333333333	0.0343623189570711	0.0126019058718407	1006656.03783573	161.599607363126	128.770833333333	45.3541666666667
124.770833333333	54.0208333333333	0.0349628840669013	0.0140862547319057	980054.976732214	162.161231621498	128.604166666667	45.5625
124.8125	54.0208333333333	0.0352392701580068	0.0147777530322785	987136.27727841	163.837624149094	128.3125	45.4375
124.854166666667	54.0208333333333	0.035982639757573	0.0152464472657473	986380.318388908	164.022502350847	128.3125	45.4375
124.895833333333	54.0208333333333	0.0372455545687635	0.0143571768492374	985632.837058618	164.207637574917	128.3125	45.4375
124.9375	54.0208333333333	0.0371714761363195	0.0142483175486298	984893.852821502	164.393027498414	128.3125	45.4375
124.979166666667	54.0208333333333	0.037252255909612	0.0137312993581049	984163.385047629	164.578669773742	128.3125	45.4375
125.020833333333	54.0208333333333	0.0374245153703139	0.0138094265782159	983441.452940872	164.764562028715	128.3125	45.4375
125.0625	54.0208333333333	0.0377956387272086	0.0136028442072688	982728.075536642	164.950701866672	128.3125	45.4375
125.104166666667	54.0208333333333	0.0376941599341009	0.0134183591371264	982023.271699601	165.137086866601	128.3125	45.4375
125.145833333333	54.0208333333333	0.0380246729955901	0.0137373187021328	981327.060121398	165.323714583266	128.3125	45.4375
125.1875	54.0208333333333	0.0380647076098867	0.0135883426027946	980639.459318412	165.510582547342	128.3125	45.4375
125.229166666667	54.0208333333333	0.038108687268234	0.0135841867993784	979960.487629505	165.697688265552	128.3125	45.4375
125.270833333333	54.0208333333333	0.0375757772718515	0.0130522825434506	979290.16321378	165.885029220813	128.3125	45.4375
125.3125	54.0208333333333	0.0378712183652529	0.0132993175335112	978628.504048361	166.072602872386	128.3125	45.4375
125.354166666667	54.0208333333333	0.0381439263192857	0.0137088337100804	977975.527926175	166.260406656031	128.3125	45.4375
125.395833333333	54.0208333333333	0.0377361454797873	0.0135521942415265	977331.252453751	166.448437984167	128.3125	45.4375
125.4375	54.0208333333333	0.0377722867743095	0.0134320755396391	976695.695049024	166.636694246039	128.3125	45.4375
125.479166666667	54.0208333333333	0.0376138679335586	0.0129134208534361	976068.872939171	166.82517280789	128.3125	45.4375
125.520833333333	54.0208333333333	0.0373193298640907	0.0126164562311473	975450.803158434	167.01387101314	128.3125	45.4375
125.5625	54.0208333333333	0.0370500342632448	0.0123503921429904	974841.502545978	167.202786182564	128.3125	45.4375
125.604166666667	54.0208333333333	0.0370217027106717	0.0119516518427956	974240.987743768	167.391915614484	128.3125	45.4375
125.645833333333	54.0208333333333	0.036874319986736	0.0115243152581994	973649.275194433	167.581256584963	128.3125	45.4375
125.6875	54.0208333333333	0.035355235778756	0.0105884676305585	989023.482793105	165.809163921176	128.770833333333	45.3541666666667
125.729166666667	54.0208333333333	0.0350332137783579	0.0107252872042322	988358.279151282	165.995148027408	128.770833333333	45.3541666666667
125.770833333333	54.0208333333333	0.0350957158151489	0.0109816561453529	987701.682048633	166.181359118864	128.770833333333	45.3541666666667
120.104166666667	53.9791666666667	0.028754102311536	0.0128579147876736	708978.726251599	132.524896987568	127.3125	49.4375
120.145833333333	53.9791666666667	0.029460675404348	0.0125187581349866	706966.992501559	132.707778040232	127.3125	49.4375
120.1875	53.9791666666667	0.0295407110501729	0.0125815204911264	704961.192307724	132.891606665701	127.3125	49.4375
120.229166666667	53.9791666666667	0.0287892846066174	0.013016857278562	702961.377121054	133.076388143338	127.3125	49.4375
120.270833333333	53.9791666666667	0.0288339695690429	0.0128004042890927	700967.598823352	133.262127747405	127.3125	49.4375
120.3125	53.9791666666667	0.029496366303793	0.011957464242099	698979.90972898	133.448830745877	127.3125	49.4375
120.354166666667	53.9791666666667	0.0306943596378681	0.0119250091280105	696998.362586489	133.636502399221	127.3125	49.4375
120.395833333333	53.9791666666667	0.0300310007175183	0.0106788211884871	695023.010580179	133.825147959152	127.3125	49.4375
120.4375	53.9791666666667	0.0298777483751667	0.0119031654288321	693053.907331605	134.014772667347	127.3125	49.4375
120.479166666667	53.9791666666667	0.0298100702703531	0.0120993524254552	691091.106900999	134.205381754125	127.3125	49.4375
120.520833333333	53.9791666666667	0.0296023636592477	0.0119366598773827	689134.6637886	134.396980437102	127.3125	49.4375
120.5625	53.9791666666667	0.0291577005178415	0.0118679322362388	687184.632935935	134.589573919802	127.3125	49.4375
120.604166666667	53.9791666666667	0.0290510809335698	0.0122160012537535	685241.069726992	134.783167390237	127.3125	49.4375
120.645833333333	53.9791666666667	0.0319728328417646	0.0125464409752683	889961.332962826	136.636902942343	128.8125	47.8541666666667
120.6875	53.9791666666667	0.0336553430410369	0.0133012290243811	888087.124991599	136.798029087952	128.8125	47.8541666666667
120.729166666667	53.9791666666667	0.0333452198050255	0.0141732153483909	886218.531501821	136.959765871448	128.8125	47.8541666666667
120.770833333333	53.9791666666667	0.0333676548728589	0.0122365798590358	884355.588684213	137.122115316804	128.8125	47.8541666666667
120.8125	53.9791666666667	0.0320159650939497	0.0113078929446885	882498.332923908	137.285079433492	128.8125	47.8541666666667
120.854166666667	53.9791666666667	0.0288851717518214	0.0112657839643836	880641.675604631	136.941734340454	128.895833333333	47.8958333333333
120.895833333333	53.9791666666667	0.0284361276718336	0.0113683014126443	671821.966922845	136.166753186483	127.3125	49.4375
120.9375	53.9791666666667	0.0323645240061712	0.0113406920773106	876961.054747801	137.777679678046	128.8125	47.8541666666667
120.979166666667	53.9791666666667	0.0317711162405826	0.011276065289824	875126.914945165	137.943122266809	128.8125	47.8541666666667
121.020833333333	53.9791666666667	0.0330328157083569	0.011530941409499	873298.647030119	138.109189338658	128.8125	47.8541666666667
121.0625	53.9791666666667	0.0315699672340511	0.0111458999954798	871476.288546842	138.275882805079	128.8125	47.8541666666667
121.104166666667	53.9791666666667	0.0331066888152202	0.011440210135191	869659.877231091	138.443204559323	128.8125	47.8541666666667
121.145833333333	53.9791666666667	0.0332905362380355	0.0126040968273652	867849.451009634	138.611156475835	128.8125	47.8541666666667
121.1875	53.9791666666667	0.0331983156442593	0.0122785050210905	866045.047999648	138.77974040969	128.8125	47.8541666666667
121.229166666667	53.9791666666667	0.0335104064539451	0.0132131696394417	876318.48322572	129.280465176731	130.4375	48.6041666666667
121.270833333333	53.9791666666667	0.0339957668291931	0.0118788352642824	862454.465030848	139.118811649348	128.8125	47.8541666666667
121.3125	53.9791666666667	0.0316618585844917	0.011015879551017	860668.362252299	139.289302563159	128.8125	47.8541666666667
121.354166666667	53.9791666666667	0.0325474250113901	0.0107169895500022	858888.437044218	139.460432709128	128.8125	47.8541666666667
121.395833333333	53.9791666666667	0.0315903467469382	0.0111599221093843	879684.074574182	129.488935356186	130.604166666667	48.5625
121.4375	53.9791666666667	0.0312717197698951	0.01192846105512	886033.041517453	129.053087353063	130.770833333333	48.5625
121.479166666667	53.9791666666667	0.032985751575008	0.0110943543973141	875473.557440388	129.782603951412	130.604166666667	48.5625
121.520833333333	53.9791666666667	0.03374946151435	0.0116583001963112	1023483.63099429	147.503835449725	128.604166666667	45.9791666666667
121.5625	53.9791666666667	0.0342330264171112	0.0126549982650787	1022018.23343854	147.66570987287	128.604166666667	45.9791666666667
121.604166666667	53.9791666666667	0.0341067480031504	0.0121911125277341	1020559.37005069	147.828001036245	128.604166666667	45.9791666666667
121.645833333333	53.9791666666667	0.0343150325227777	0.0106964052483115	1019107.06934912	147.990708856777	128.604166666667	45.9791666666667
121.6875	53.9791666666667	0.0346275311913834	0.0121334398471292	1054435.13992779	151.69038397808	128.0625	45.4375
121.729166666667	53.9791666666667	0.034337325280847	0.0129333325277503	1016222.2702441	148.31737402614	128.604166666667	45.9791666666667
121.770833333333	53.9791666666667	0.0343892347818699	0.0129712194511057	1051856.06554674	152.017676000765	128.0625	45.4375
121.8125	53.9791666666667	0.0344344368124474	0.011996146098404	1050576.88087586	152.181862295958	128.0625	45.4375
121.854166666667	53.9791666666667	0.0347810409394568	0.0117883847091243	1049304.63211593	152.346407944689	128.0625	45.4375
121.895833333333	53.9791666666667	0.0358187669708747	0.012597160231158	1048039.34492154	152.511312292427	128.0625	45.4375
121.9375	53.9791666666667	0.0378321002901899	0.0126980873962598	1054435.13992779	151.69038397808	128.3125	45.4375
121.979166666667	53.9791666666667	0.0377954625577421	0.0124690088318632	1053142.16045858	151.853849691403	128.3125	45.4375
122.020833333333	53.9791666666667	0.0351885475611766	0.0128086116927905	1074805.44027547	150.442002517277	128.770833333333	45.3541666666667
122.0625	53.9791666666667	0.0345821738550596	0.0122976604083596	1046994.29751174	150.730079113438	128.604166666667	45.5625
122.104166666667	53.9791666666667	0.0351005600914536	0.0132135560235405	1072121.6133436	150.761242909644	128.770833333333	45.3541666666667
122.145833333333	53.9791666666667	0.0356057657598137	0.0133427949571685	1048039.34492154	152.511312292427	128.3125	45.4375
122.1875	53.9791666666667	0.0347791910037652	0.0126701832945566	1069464.42787342	151.081913821786	128.770833333333	45.3541666666667
122.229166666667	53.9791666666667	0.0348316125480007	0.0126804685237575	1068145.88893096	151.242784569173	128.770833333333	45.3541666666667
122.270833333333	53.9791666666667	0.0350854785236727	0.0137143701362391	1066834.08624148	151.40401152148	128.770833333333	45.3541666666667
122.3125	53.9791666666667	0.0347558907700809	0.0124832347279597	1065529.04509192	151.565594161025	128.770833333333	45.3541666666667
122.354166666667	53.9791666666667	0.0343919775694432	0.0120384115638787	1064230.7907621	151.727531949367	128.770833333333	45.3541666666667
122.395833333333	53.9791666666667	0.0348297102231412	0.0126359097946817	1062939.34852305	151.889824327155	128.770833333333	45.3541666666667
122.4375	53.9791666666667	0.034378614967151	0.0123080596894347	1061654.74363533	152.052470713972	128.770833333333	45.3541666666667
122.479166666667	53.9791666666667	0.0345028933191884	0.012284611380201	1060377.00134735	152.21547050819	128.770833333333	45.3541666666667
122.520833333333	53.9791666666667	0.0345305560718826	0.0117697288283596	1059106.14689368	152.378823086817	128.770833333333	45.3541666666667
122.5625	53.9791666666667	0.0342826880839762	0.011623597278852	1057842.20549327	152.542527805351	128.770833333333	45.3541666666667
122.604166666667	53.9791666666667	0.0344280390545265	0.0118249922246398	1056585.20234779	152.706583997632	128.770833333333	45.3541666666667
122.645833333333	53.9791666666667	0.0346437107667409	0.0124912416623945	1055335.1626398	152.870990975702	128.770833333333	45.3541666666667
122.6875	53.9791666666667	0.0348058028252084	0.0124554112444877	1054092.11153103	153.035748029661	128.770833333333	45.3541666666667
122.729166666667	53.9791666666667	0.0347022444959297	0.0123588271909093	1052856.07416054	153.200854427525	128.770833333333	45.3541666666667
122.770833333333	53.9791666666667	0.0344110382670408	0.0120459774008745	1051627.07564296	153.36630941509	128.770833333333	45.3541666666667
122.8125	53.9791666666667	0.0346621626728019	0.0123312085599363	1050405.14106663	153.532112215794	128.770833333333	45.3541666666667
122.854166666667	53.9791666666667	0.0353056184662847	0.0123928572043279	1049190.29549179	153.698262030581	128.770833333333	45.3541666666667
122.895833333333	53.9791666666667	0.0346738188573205	0.0119810773033188	1047982.56394869	153.864758037776	128.770833333333	45.3541666666667
122.9375	53.9791666666667	0.034405776520731	0.0116060519957077	1046781.97143574	154.031599392943	128.770833333333	45.3541666666667
122.979166666667	53.9791666666667	0.034182004962518	0.0108312369626408	1045588.54291764	154.198785228767	128.770833333333	45.3541666666667
123.020833333333	53.9791666666667	0.0341386441729373	0.0109300263165144	1044402.30332343	154.366314654924	128.770833333333	45.3541666666667
123.0625	53.9791666666667	0.0339986745475808	0.0117115624794282	1043223.27754461	154.53418675796	128.770833333333	45.3541666666667
123.104166666667	53.9791666666667	0.0343578236529827	0.0123840500993356	972634.219079537	153.945577616412	128.604166666667	45.9791666666667
123.145833333333	53.9791666666667	0.0339488794014342	0.0118843987714427	971437.319377365	154.12302553236	128.604166666667	45.9791666666667
123.1875	53.9791666666667	0.0342007829961384	0.0120705027187039	970248.045653931	154.300869488386	128.604166666667	45.9791666666667
123.229166666667	53.9791666666667	0.0346097771596586	0.0126033812804272	969066.426357989	154.479108398243	128.604166666667	45.9791666666667
123.270833333333	53.9791666666667	0.0348812434591847	0.0128294508429884	1037437.2242102	155.378653821101	128.770833333333	45.3541666666667
123.3125	53.9791666666667	0.036789052430606	0.0128402827656005	1015540.99590379	157.270879740343	128.3125	45.4375
123.354166666667	53.9791666666667	0.036835773194356	0.0129572654247451	1014488.61675477	157.445796596969	128.3125	45.4375
123.395833333333	53.9791666666667	0.0348695812025577	0.0128926025906724	964417.060792907	155.195990781466	128.604166666667	45.9791666666667
123.4375	53.9791666666667	0.0343133397547205	0.0114935333460619	1032940.75322216	156.060293823055	128.770833333333	45.3541666666667
123.479166666667	53.9791666666667	0.0344213349848681	0.0116009264612065	1031835.22496639	156.231537282626	128.770833333333	45.3541666666667
123.520833333333	53.9791666666667	0.0342571788113801	0.0120550691582448	1030737.18129047	156.403111811619	128.770833333333	45.3541666666667
123.5625	53.9791666666667	0.0341907807418006	0.0118007855820678	1029646.64648029	156.575016210315	128.770833333333	45.3541666666667
123.604166666667	53.9791666666667	0.0336377134608995	0.0121298388727258	763998.741614343	138.727496656299	130.4375	48.6041666666667
123.645833333333	53.9791666666667	0.0343990791859814	0.013205763695389	762198.850497113	138.914946251041	130.4375	48.6041666666667
123.6875	53.9791666666667	0.0342959817220598	0.0137317779774064	956581.892402104	156.465461873557	128.604166666667	45.9791666666667
123.729166666667	53.9791666666667	0.0343926218830566	0.0141961254725864	758619.38356445	139.292270549454	130.4375	48.6041666666667
123.770833333333	53.9791666666667	0.034320053353394	0.0135206942431074	954414.779322883	156.831604632491	128.604166666667	45.9791666666667
123.8125	53.9791666666667	0.0344314867485743	0.0141717219288098	755067.328302135	139.672845888377	130.4375	48.6041666666667
123.854166666667	53.9791666666667	0.0354241752725313	0.0149250186642096	955604.636213248	157.474385522079	128.5625	45.9375
123.895833333333	53.9791666666667	0.036948742850104	0.0150424639446658	1001518.43652904	159.749028746402	128.3125	45.4375
123.9375	53.9791666666667	0.0369538551164062	0.0143738107549932	995092.750910623	161.010992952885	128.0625	45.4375
123.979166666667	53.9791666666667	0.03547067633606	0.0143413005048886	952499.444257375	158.027935427977	128.5625	45.9375
124.020833333333	53.9791666666667	0.0340623155030357	0.0139461109932953	948107.439861322	157.939017187046	128.604166666667	45.9791666666667
124.0625	53.9791666666667	0.0339694170608254	0.0136624500670742	744579.586920339	140.834281050128	130.4375	48.6041666666667
124.104166666667	53.9791666666667	0.034448000213106	0.0140436143362856	742856.718594015	141.030753349774	130.4375	48.6041666666667
124.145833333333	53.9791666666667	0.0339996952002129	0.0142474328429832	741141.153933738	141.228060362985	130.4375	48.6041666666667
124.1875	53.9791666666667	0.0340770993505312	0.0143957660784511	739432.944332386	141.426204318671	130.4375	48.6041666666667
124.229166666667	53.9791666666667	0.0343271996109305	0.0143099405295313	737732.141436179	141.625187399369	130.4375	48.6041666666667
124.270833333333	53.9791666666667	0.0339745595001514	0.0136000273652012	736038.797142426	141.825011739973	130.4375	48.6041666666667
124.3125	53.9791666666667	0.0339616981593636	0.0129275915988356	734352.963597204	142.025679426444	130.4375	48.6041666666667
124.354166666667	53.9791666666667	0.033738240584386	0.0127108356299536	732674.693192892	142.227192494513	130.4375	48.6041666666667
124.395833333333	53.9791666666667	0.0341395841571197	0.0118397655390997	731004.038565604	142.429552928365	130.4375	48.6041666666667
124.4375	53.9791666666667	0.0338728452141295	0.0109672083348233	729341.052592532	142.632762659307	130.4375	48.6041666666667
124.479166666667	53.9791666666667	0.0333897267748397	0.0111673236666892	729957.432240578	143.236683679653	130.395833333333	48.5625
124.520833333333	53.9791666666667	0.0344659414124748	0.0107346338230901	1006691.55507309	160.616731158344	128.770833333333	45.3541666666667
124.5625	53.9791666666667	0.034501142702346	0.0115253529137776	1005788.32064829	160.796127806136	128.770833333333	45.3541666666667
124.604166666667	53.9791666666667	0.0339520927049198	0.0122225530797922	1004893.1758549	160.975816205189	128.770833333333	45.3541666666667
124.645833333333	53.9791666666667	0.0342176029112	0.0129557072938173	1004006.14260782	161.155794501137	128.770833333333	45.3541666666667
124.6875	53.9791666666667	0.0347378655050626	0.0133476699628462	1003127.24270028	161.336060814164	128.770833333333	45.3541666666667
124.729166666667	53.9791666666667	0.0349861220105635	0.0137862742846533	1002256.49780152	161.516613239022	128.770833333333	45.3541666666667
124.770833333333	53.9791666666667	0.0347799634361353	0.0139899552509563	1001393.92945449	161.697449845062	128.770833333333	45.3541666666667
124.8125	53.9791666666667	0.0351210848730774	0.0141903570916877	1000539.55907358	161.878568676262	128.770833333333	45.3541666666667
124.854166666667	53.9791666666667	0.0353907269531388	0.0147627379652098	999693.407942254	162.059967751259	128.770833333333	45.3541666666667
124.895833333333	53.9791666666667	0.03705553220339	0.0145379567590914	981170.987594414	164.134518607361	128.3125	45.4375
124.9375	53.9791666666667	0.0370263247710664	0.0141807208229858	980427.925069961	164.320689770153	128.3125	45.4375
124.979166666667	53.9791666666667	0.0361982510233554	0.0141783082834238	979693.420477682	164.507117026072	128.3125	45.4375
125.020833333333	53.9791666666667	0.0358715249477279	0.0137269400434309	978967.493307979	164.69379797537	128.3125	45.4375
125.0625	53.9791666666667	0.035840272369457	0.0136286409785777	995586.676496841	162.971095667308	128.770833333333	45.3541666666667
125.104166666667	53.9791666666667	0.0361690691268176	0.0137227397420401	977541.448344268	165.067911229969	128.3125	45.4375
125.145833333333	53.9791666666667	0.0381070905047318	0.0133103963897709	976841.36867044	165.255338611005	128.3125	45.4375
125.1875	53.9791666666667	0.0385054490950205	0.0134470731403396	976149.942654923	165.443009837155	128.3125	45.4375
125.229166666667	53.9791666666667	0.0380868169138744	0.0131628862714836	975467.188913601	165.630922384692	128.3125	45.4375
125.270833333333	53.9791666666667	0.0385823093977862	0.0134706812405769	974793.125880539	165.819073705512	128.3125	45.4375
125.3125	53.9791666666667	0.0383496071121772	0.0135065040962944	974127.771805713	166.00746122728	128.3125	45.4375
125.354166666667	53.9791666666667	0.0383271804992738	0.0137274077994402	973471.14475273	166.196082353593	128.3125	45.4375
125.395833333333	53.9791666666667	0.0380074349256686	0.0130526880662568	972823.262596575	166.384934464137	128.3125	45.4375
125.4375	53.9791666666667	0.0381709228301235	0.0126986351640312	972184.143021373	166.574014914862	128.3125	45.4375
125.479166666667	53.9791666666667	0.0376056577088798	0.0123472892413083	971553.803518155	166.763321038151	128.3125	45.4375
125.520833333333	53.9791666666667	0.0370347160373489	0.0120624446406324	970932.261382638	166.952850143004	128.3125	45.4375
125.5625	53.9791666666667	0.0369358374858445	0.0118518968451742	970319.533713037	167.142599515221	128.3125	45.4375
125.604166666667	53.9791666666667	0.0372117809611185	0.0117848686368816	969715.637407864	167.332566417592	128.3125	45.4375
125.645833333333	53.9791666666667	0.037713484683359	0.0116064510607874	969120.589163772	167.522748090101	128.3125	45.4375
125.6875	53.9791666666667	0.037875235545439	0.0114666490344464	968534.405473391	167.713141750119	128.3125	45.4375
125.729166666667	53.9791666666667	0.0378836093592219	0.0114089731450115	967957.1026232	167.903744592616	128.3125	45.4375
125.770833333333	53.9791666666667	0.0369395279768331	0.0107500292508159	983198.823546407	166.117322052505	128.770833333333	45.3541666666667
125.8125	53.9791666666667	0.0368645267564381	0.0105544797137925	966829.203545835	168.285566494223	128.3125	45.4375
125.854166666667	53.9791666666667	0.0376914356714791	0.0108484113262608	966278.638841874	168.476779833222	128.3125	45.4375
125.895833333333	53.9791666666667	0.0381950927771438	0.0110476022016561	965737.018020386	168.668190914936	128.3125	45.4375
120.0625	53.9375	0.0285827999732643	0.0129317543685216	930556.826870914	133.846684529085	129.020833333333	47.7708333333333
120.104166666667	53.9375	0.0287025334995088	0.0128723990688139	705852.31329533	132.24859620316	127.3125	49.4375
120.145833333333	53.9375	0.0295447102696373	0.0122981365471873	703829.661518129	132.431489321535	127.3125	49.4375
120.1875	53.9375	0.0290385775451662	0.012553952602073	701812.91866042	132.615339551597	127.3125	49.4375
120.229166666667	53.9375	0.0286402201025611	0.0124196058749782	699802.13647103	132.800152334703	127.3125	49.4375
120.270833333333	53.9375	0.0294427075010244	0.0118775927663766	697797.367139512	132.985933108889	127.3125	49.4375
120.3125	53.9375	0.0300711659436556	0.0119856870247538	695798.66329802	133.172687307678	127.3125	49.4375
120.354166666667	53.9375	0.0295343634984689	0.0120127750603248	693806.078023131	133.360420358857	127.3125	49.4375
120.395833333333	53.9375	0.0289568928912344	0.0124834117416899	691819.664837579	133.549137683224	127.3125	49.4375
120.4375	53.9375	0.0290048320574191	0.0126729026777779	896290.410641667	135.137116371056	128.895833333333	47.8958333333333
120.479166666667	53.9375	0.0311701705076167	0.0138337854490316	894183.37955054	135.79338947816	128.8125	47.8541666666667
120.520833333333	53.9375	0.028513228516738	0.0126201905803303	685897.999771422	134.121249371214	127.3125	49.4375
120.5625	53.9375	0.0281823772566934	0.0125869480239191	683936.819150925	134.313957810582	127.3125	49.4375
120.604166666667	53.9375	0.0289051132924559	0.0123113021587631	888612.057460543	135.769390946243	128.895833333333	47.8958333333333
120.645833333333	53.9375	0.0321700988338767	0.0127824037938733	886595.344690696	136.432449923214	128.8125	47.8541666666667
120.6875	53.9375	0.0322476473991755	0.0129581250886464	884712.173529799	136.593746149149	128.8125	47.8541666666667
120.729166666667	53.9375	0.0336430176079066	0.0134037201553841	882834.609603434	136.755659045795	128.8125	47.8541666666667
120.770833333333	53.9375	0.0336405964366956	0.0130866684231805	880962.689367087	136.918190702163	128.8125	47.8541666666667
120.8125	53.9375	0.0323495161860692	0.0106545623141735	879096.449475412	137.081343193072	128.8125	47.8541666666667
120.854166666667	53.9375	0.0323177732801303	0.0111459569213026	877235.926781975	137.245118578633	128.8125	47.8541666666667
120.895833333333	53.9375	0.0323330175955043	0.0114338691760675	875381.158338974	137.409518903718	128.8125	47.8541666666667
120.9375	53.9375	0.0336751731900262	0.0118233529413189	873532.18139693	137.57454619743	128.8125	47.8541666666667
120.979166666667	53.9375	0.0325547536949584	0.0111415553406192	871689.033404328	137.740202472551	128.8125	47.8541666666667
121.020833333333	53.9375	0.0334073994975434	0.0120355879895835	869851.75200721	137.906489725002	128.8125	47.8541666666667
121.0625	53.9375	0.0339552971083403	0.01143429218845	868020.375048752	138.073409933273	128.8125	47.8541666666667
121.104166666667	53.9375	0.0331372159233917	0.012362615493346	866194.940568775	138.240965057864	128.8125	47.8541666666667
121.145833333333	53.9375	0.0329872066135748	0.012540471136645	864375.486803216	138.409157040704	128.8125	47.8541666666667
121.1875	53.9375	0.0331614793471958	0.0125057984080706	862562.052183573	138.577987804574	128.8125	47.8541666666667
121.229166666667	53.9375	0.0333776744497925	0.0127291818693754	860754.675336287	138.747459252508	128.8125	47.8541666666667
121.270833333333	53.9375	0.0325894058107832	0.0108176996146848	858953.395082079	138.917573267201	128.8125	47.8541666666667
121.3125	53.9375	0.0314915238276418	0.0109707917280841	880988.614877668	128.965503867325	130.604166666667	48.5625
121.354166666667	53.9375	0.0310651350060389	0.0119159341283054	878863.165633213	129.110698807616	130.604166666667	48.5625
121.395833333333	53.9375	0.0322828858108988	0.0109143329674928	876742.100158865	129.256516655825	130.604166666667	48.5625
121.4375	53.9375	0.0335758389302952	0.0113264405149985	1022539.52022809	147.04170999004	128.604166666667	45.9791666666667
121.479166666667	53.9375	0.0337904376544494	0.0112032016310709	1021054.0682085	147.203154104795	128.604166666667	45.9791666666667
121.520833333333	53.9375	0.0338512571022236	0.0111372493225588	1019575.10605993	147.365019857371	128.604166666667	45.9791666666667
121.5625	53.9375	0.0339595471062503	0.01216876382689	1018102.66252845	147.527307228693	128.604166666667	45.9791666666667
121.604166666667	53.9375	0.0342363526187384	0.0129710708559603	1016636.76639887	147.690016177795	128.604166666667	45.9791666666667
121.645833333333	53.9375	0.0339141930773383	0.0107576301935282	1015177.44649324	147.853146641562	128.604166666667	45.9791666666667
121.6875	53.9375	0.0343654702925851	0.0126072354428056	1050354.42186084	151.571502506492	128.0625	45.4375
121.729166666667	53.9375	0.0347764974206046	0.0125562152597052	1049055.16295391	151.735449229787	128.0625	45.4375
121.770833333333	53.9375	0.0342848498503263	0.0126459916554823	1010839.23286497	148.345066152248	128.604166666667	45.9791666666667
121.8125	53.9375	0.0348276025982454	0.0122475818689241	1051130.91271454	149.632515885451	128.604166666667	45.5625
121.854166666667	53.9375	0.034741331995092	0.0113810897111074	1007980.50149743	148.675117889538	128.604166666667	45.9791666666667
121.895833333333	53.9375	0.0354615420182784	0.0131928813641901	1043927.42824253	152.394879727489	128.0625	45.4375
121.9375	53.9375	0.0376869592365526	0.0129842788327659	1050354.42186084	151.571502506492	128.3125	45.4375
121.979166666667	53.9375	0.0379219596236569	0.0129206582106243	1049055.16295391	151.735449229787	128.3125	45.4375
122.020833333333	53.9375	0.0370411266737505	0.0127417266656467	1047762.80816465	151.899760926741	128.3125	45.4375
122.0625	53.9375	0.0355589778852613	0.0131507257636032	1069422.14468368	150.480624009372	128.770833333333	45.3541666666667
122.104166666667	53.9375	0.0350284922997973	0.013054444253875	1068077.1944489	150.640867517346	128.770833333333	45.3541666666667
122.145833333333	53.9375	0.0369244268858362	0.0122223715081195	1043927.42824253	152.394879727489	128.3125	45.4375
122.1875	53.9375	0.0347362009809232	0.012211822606927	1065407.35276385	150.962439595081	128.770833333333	45.3541666666667
122.229166666667	53.9375	0.0347785480135708	0.0124328517645495	1064082.51247137	151.12376725162	128.770833333333	45.3541666666667
122.270833333333	53.9375	0.0352805680924168	0.0133166332742621	1062764.42664757	151.285455343319	128.770833333333	45.3541666666667
122.3125	53.9375	0.0355271715688619	0.0132766333400385	1038911.82049591	153.060108655434	128.3125	45.4375
122.354166666667	53.9375	0.0347903879834522	0.0124621970799717	1060148.62068678	151.609910776854	128.770833333333	45.3541666666667
122.395833333333	53.9375	0.035067163452362	0.0127936570359697	1032426.82737232	151.926639683132	128.604166666667	45.5625
122.4375	53.9375	0.0346183124415466	0.0129131747875444	1057560.13937429	151.93580157333	128.770833333333	45.3541666666667
122.479166666667	53.9375	0.0343553060441806	0.0122657487092515	1056276.20932624	152.099283788501	128.770833333333	45.3541666666667
122.520833333333	53.9375	0.0345232525508974	0.0113337705720067	1054999.18705506	152.263123068191	128.770833333333	45.3541666666667
122.5625	53.9375	0.0340319697971663	0.0109087651045445	1053729.09807175	152.427318775047	128.770833333333	45.3541666666667
122.604166666667	53.9375	0.0343034492916632	0.0110218517339016	1052465.96787112	152.591870249714	128.770833333333	45.3541666666667
122.645833333333	53.9375	0.0347089321490723	0.0121240007501094	1051209.82192997	152.756776810685	128.770833333333	45.3541666666667
122.6875	53.9375	0.0351303823389917	0.0126451468207745	1049960.68570538	152.922037754155	128.770833333333	45.3541666666667
122.729166666667	53.9375	0.0353734048133293	0.0123961250542291	1048718.58463283	153.087652353872	128.770833333333	45.3541666666667
122.770833333333	53.9375	0.0353122720017886	0.0123686740271597	1047483.54412437	153.253619860998	128.770833333333	45.3541666666667
122.8125	53.9375	0.0366874639319285	0.0119934061443761	1024554.29172107	155.090090117708	128.3125	45.4375
122.854166666667	53.9375	0.0340501618637526	0.010939452004616	1045034.74631976	153.586610488327	128.770833333333	45.3541666666667
122.895833333333	53.9375	0.0340149127966725	0.0101307426817361	1043821.03971389	153.753631996645	128.770833333333	45.3541666666667
122.9375	53.9375	0.0343763012813284	0.0107738711205271	1042614.49504892	153.921003188327	128.770833333333	45.3541666666667
122.979166666667	53.9375	0.0339673061100758	0.0106482926922578	1041415.13759171	154.088723199507	128.770833333333	45.3541666666667
123.020833333333	53.9375	0.0341742526874761	0.0109810165343643	970899.227870417	153.471096013727	128.604166666667	45.9791666666667
123.0625	53.9375	0.0340773134607929	0.0113550245218209	1039038.08519227	154.425206107736	128.770833333333	45.3541666666667
123.104166666667	53.9375	0.0340196147973307	0.0114632760139796	1037860.44060214	154.593967159508	128.770833333333	45.3541666666667
123.145833333333	53.9375	0.0340955275418168	0.010789829486782	1036690.08392	154.763073339975	128.770833333333	45.3541666666667
123.1875	53.9375	0.034312372713555	0.0117281553141626	1035527.04021922	154.932523666977	128.770833333333	45.3541666666667
123.229166666667	53.9375	0.0345678159189592	0.0124214978805946	964883.309370601	154.361370143281	128.604166666667	45.9791666666667
123.270833333333	53.9375	0.0363826420841085	0.0123517047416466	1012330.61794137	156.995001630448	128.3125	45.4375
123.3125	53.9375	0.0377051136818859	0.0137566509733719	1011265.04733675	157.170212311544	128.3125	45.4375
123.354166666667	53.9375	0.03683127660765	0.012049054293917	1010207.19651666	157.345756857491	128.3125	45.4375
123.395833333333	53.9375	0.0340801339685399	0.0110718324757231	960209.17505439	155.080780632878	128.604166666667	45.9791666666667
123.4375	53.9375	0.0344170440485652	0.0111203883376987	1028703.74884731	155.956394663841	128.770833333333	45.3541666666667
123.479166666667	53.9375	0.0348086046793451	0.0129513046789911	1027592.59406118	156.128224483839	128.770833333333	45.3541666666667
123.520833333333	53.9375	0.0342211951384679	0.011942509074547	956785.628894628	155.624483968251	128.604166666667	45.9791666666667
123.5625	53.9375	0.0341787118648431	0.0122167513922064	1025392.84445075	156.472889166592	128.770833333333	45.3541666666667
123.604166666667	53.9375	0.0344600971074504	0.011953515031664	1024304.29875745	156.645721599782	128.770833333333	45.3541666666667
123.645833333333	53.9375	0.0332424963655104	0.0117751402548214	758709.364866539	138.685877209793	130.4375	48.6041666666667
123.6875	53.9375	0.0343111857580762	0.0127402796654898	1022149.98793362	156.992380388147	128.770833333333	45.3541666666667
123.729166666667	53.9375	0.0342868589987555	0.0137221152899515	755109.839481856	139.063842739588	130.4375	48.6041666666667
123.770833333333	53.9375	0.0353948059360163	0.0148891209445678	953444.656158474	156.999584324012	128.5625	45.9375
123.8125	53.9375	0.0371790470962558	0.0149820323447411	999087.321331165	159.298365965197	128.3125	45.4375
123.854166666667	53.9375	0.0346814319942508	0.0140840798698594	951322.422672423	157.3681793903	128.5625	45.9375
123.895833333333	53.9375	0.0342507184124413	0.0135661335165882	946945.155398133	157.276526568929	128.604166666667	45.9791666666667
123.9375	53.9375	0.0343961183581757	0.0131447787692308	945892.20772623	157.461992948495	128.604166666667	45.9791666666667
123.979166666667	53.9375	0.0342589635020464	0.0129983038286357	944847.449602331	157.647834687323	128.604166666667	45.9791666666667
124.020833333333	53.9375	0.0341428439672779	0.0128705402253816	742729.83255228	140.412777836052	130.4375	48.6041666666667
124.0625	53.9375	0.0344308749106432	0.0136575921830214	740989.654915034	140.608826202635	130.4375	48.6041666666667
124.104166666667	53.9375	0.0339534055571418	0.0132991983813856	739256.728994137	140.805717887607	130.4375	48.6041666666667
124.145833333333	53.9375	0.0336610246548836	0.0129274102709255	737531.106468475	141.00345527873	130.4375	48.6041666666667
124.1875	53.9375	0.0336267048970464	0.0128785590834221	735812.839281569	141.202040718748	130.4375	48.6041666666667
124.229166666667	53.9375	0.0339164889871266	0.0135705092559981	734101.979639496	141.401476504096	130.4375	48.6041666666667
124.270833333333	53.9375	0.0341941981970138	0.0134484893413681	732398.580008709	141.601764883599	130.4375	48.6041666666667
124.3125	53.9375	0.0340496915911912	0.0135517746157537	730702.69311375	141.802908057144	130.4375	48.6041666666667
124.354166666667	53.9375	0.0338751080490459	0.0126939752701051	729014.371934849	142.004908174351	130.4375	48.6041666666667
124.395833333333	53.9375	0.0343340462838818	0.0113159391206721	727333.669705406	142.207767333215	130.4375	48.6041666666667
124.4375	53.9375	0.0338151479397098	0.0111321207229792	725660.639909383	142.411487578743	130.4375	48.6041666666667
124.479166666667	53.9375	0.0345726765711436	0.0106840371942992	1003234.07079363	160.349679554756	128.770833333333	45.3541666666667
124.520833333333	53.9375	0.0341302521139269	0.0114327642842662	1002317.91622974	160.529475722119	128.770833333333	45.3541666666667
124.5625	53.9375	0.0340408544995402	0.0122232492091431	1001409.86427691	160.709569601346	128.770833333333	45.3541666666667
124.604166666667	53.9375	0.0341830926879577	0.0130969853571492	1000509.93727789	160.889959348122	128.770833333333	45.3541666666667
124.645833333333	53.9375	0.0346036232821778	0.0137029291289149	999618.157455371	161.070643092114	128.770833333333	45.3541666666667
124.6875	53.9375	0.0346348954985303	0.0140633555170442	998734.546909594	161.251618936982	128.770833333333	45.3541666666667
124.729166666667	53.9375	0.0347409062554677	0.0144518035338087	997859.127616034	161.4328849604	128.770833333333	45.3541666666667
124.770833333333	53.9375	0.0350896234807477	0.0145578030639784	996991.921423024	161.614439214077	128.770833333333	45.3541666666667
124.8125	53.9375	0.0355101776328204	0.0146795970668517	973773.765540432	164.810113011256	128.0625	45.4375
124.854166666667	53.9375	0.0353160210050949	0.0144510673246874	977466.550912785	163.874033392111	128.3125	45.4375
124.895833333333	53.9375	0.0355734613601067	0.0142288156068528	976710.794659428	164.060729535522	128.3125	45.4375
124.9375	53.9375	0.0361449124024053	0.0141074842859959	975963.618128799	164.247687983866	128.3125	45.4375
124.979166666667	53.9375	0.0358105874095044	0.013721125977014	992779.842461213	162.526463932789	128.770833333333	45.3541666666667
125.020833333333	53.9375	0.0358228609819177	0.013647827129548	991962.366269706	162.709705204207	128.770833333333	45.3541666666667
125.0625	53.9375	0.0372093233999628	0.0128959698704499	973773.765540432	164.810113011256	128.3125	45.4375
125.104166666667	53.9375	0.0375929049318377	0.0129143495486741	973061.105709923	164.998096403732	128.3125	45.4375
125.145833333333	53.9375	0.0380253217841104	0.013256511872044	972357.123640455	165.186329835417	128.3125	45.4375
125.1875	53.9375	0.0384708383062106	0.0135633020987282	971661.838411598	165.374810776863	128.3125	45.4375
125.229166666667	53.9375	0.0383841001198991	0.0133872263028236	970975.268921369	165.563536673505	128.3125	45.4375
125.270833333333	53.9375	0.038672492172249	0.0131374866697469	970297.433883884	165.75250494581	128.3125	45.4375
125.3125	53.9375	0.0386970946282984	0.0131460959704564	969628.351827031	165.941712989428	128.3125	45.4375
125.354166666667	53.9375	0.0382640923599113	0.0130283451235371	968968.041090135	166.131158175354	128.3125	45.4375
125.395833333333	53.9375	0.0385416429144787	0.0129496544204989	968316.519821659	166.320837850093	128.3125	45.4375
125.4375	53.9375	0.0380725627857639	0.011954434402052	967673.805976898	166.510749335827	128.3125	45.4375
125.479166666667	53.9375	0.0365422359405019	0.0111736601322799	983526.527608608	164.742947924297	128.770833333333	45.3541666666667
125.520833333333	53.9375	0.0375192521200712	0.0117978360640104	966414.871400189	166.891256908487	128.3125	45.4375
125.5625	53.9375	0.0379803770303624	0.0121158379378392	965798.685592519	167.081847519802	128.3125	45.4375
125.604166666667	53.9375	0.037965375157534	0.0119590247389574	965191.37705263	167.272658991274	128.3125	45.4375
125.645833333333	53.9375	0.0378855664851134	0.0117301209000389	964592.962736019	167.463688526258	128.3125	45.4375
125.6875	53.9375	0.0385330954742746	0.0120086361804288	964003.459391545	167.654933304934	128.3125	45.4375
125.729166666667	53.9375	0.0381799925284107	0.0111406433675649	963422.88355923	167.846390484527	128.3125	45.4375
125.770833333333	53.9375	0.037891723101303	0.0109484567416732	962851.251568088	168.038057199516	128.3125	45.4375
125.8125	53.9375	0.0383567689963372	0.0114553000838223	962288.579533982	168.229930561862	128.3125	45.4375
125.854166666667	53.9375	0.0383411998697782	0.0115680445760613	961734.883357477	168.422007661236	128.3125	45.4375
125.895833333333	53.9375	0.0385144445896633	0.011335150162009	961190.178721735	168.614285565252	128.3125	45.4375
125.9375	53.9375	0.0394037878853573	0.012060204891008	960654.481090422	168.806761319711	128.3125	45.4375
125.979166666667	53.9375	0.0396469962734378	0.0122211650734111	960127.805705632	168.999431948842	128.3125	45.4375
126.020833333333	53.9375	0.0393673377115248	0.0119493244940773	959610.167585838	169.192294455557	128.3125	45.4375
120.0625	53.8958333333333	0.0284501124579382	0.0135157287740006	704782.000613139	131.787911870719	127.3125	49.4375
120.104166666667	53.8958333333333	0.0282180690763986	0.0131385765005825	925370.410021197	133.791424005371	129.020833333333	47.7708333333333
120.145833333333	53.8958333333333	0.0285210975342092	0.012609468950657	700708.932353538	132.152729916943	127.3125	49.4375
120.1875	53.8958333333333	0.0298282762000839	0.0121589556592801	698681.197368777	132.336586107444	127.3125	49.4375
120.229166666667	53.8958333333333	0.0306965309931609	0.0121175556623252	696659.397715801	132.521414551647	127.3125	49.4375
120.270833333333	53.8958333333333	0.0306411607857232	0.0122228299847824	694643.585883744	132.707220854612	127.3125	49.4375
120.3125	53.8958333333333	0.0306256608253018	0.0124845285829277	692633.814814491	132.894010618753	127.3125	49.4375
120.354166666667	53.8958333333333	0.0308438321150818	0.0124756321930344	690630.137904668	133.081789442617	127.3125	49.4375
120.395833333333	53.8958333333333	0.0297330500651135	0.0122915568737355	688632.609007562	133.27056291962	127.3125	49.4375
120.4375	53.8958333333333	0.028601223222076	0.0127328160206144	686641.282435004	133.460336636749	127.3125	49.4375
120.479166666667	53.8958333333333	0.0313068505513822	0.013850002021256	890864.806712411	135.586780981703	128.8125	47.8541666666667
120.520833333333	53.8958333333333	0.0314551923028781	0.0135331066080856	888950.594364672	135.745771947169	128.8125	47.8541666666667
120.5625	53.8958333333333	0.0318352595757147	0.0129709623291807	887041.836670439	135.905376899206	128.8125	47.8541666666667
120.604166666667	53.8958333333333	0.0313192223101845	0.013384734321962	885138.569531573	136.065598043605	128.8125	47.8541666666667
120.645833333333	53.8958333333333	0.032583059132614	0.0123099205546724	883240.829054311	136.226437574326	128.8125	47.8541666666667
120.6875	53.8958333333333	0.0327335882968444	0.0121177883900437	881348.651549254	136.387897672997	128.8125	47.8541666666667
120.729166666667	53.8958333333333	0.0325472109302447	0.0128134604863347	879462.073531254	136.549980508414	128.8125	47.8541666666667
120.770833333333	53.8958333333333	0.0331427089962043	0.013887653916212	877581.131719302	136.712688236033	128.8125	47.8541666666667
120.8125	53.8958333333333	0.03356593356065	0.0125732282350086	875705.86303638	136.876022997445	128.8125	47.8541666666667
120.854166666667	53.8958333333333	0.033402643669866	0.0125548878842674	873836.304609256	137.039986919854	128.8125	47.8541666666667
120.895833333333	53.8958333333333	0.033221923923864	0.0126415034381122	871972.493768255	137.204582115537	128.8125	47.8541666666667
120.9375	53.8958333333333	0.0335068202542547	0.0135546342569289	870114.468046989	137.369810681304	128.8125	47.8541666666667
120.979166666667	53.8958333333333	0.0334520441811349	0.013595593499248	883359.44400962	127.9463750564	130.4375	48.6041666666667
121.020833333333	53.8958333333333	0.0334807852873107	0.0136727879907187	866415.923112666	137.702176229663	128.8125	47.8541666666667
121.0625	53.8958333333333	0.0334764327133882	0.0129681508920824	864575.47998027	137.869317323521	128.8125	47.8541666666667
121.104166666667	53.8958333333333	0.0334321845706977	0.0120259466076164	862740.974128116	138.03710000885	128.8125	47.8541666666667
121.145833333333	53.8958333333333	0.0322211103478231	0.0109470774541885	860912.444100763	138.20552629667	128.8125	47.8541666666667
121.1875	53.8958333333333	0.0332882022413215	0.0112894982349596	859089.928643574	138.374598179096	128.8125	47.8541666666667
121.229166666667	53.8958333333333	0.0324416594847711	0.0104221672170952	857273.466702141	138.544317628734	128.8125	47.8541666666667
121.270833333333	53.8958333333333	0.0305772812451345	0.0117874190390064	857273.466702138	138.544317628734	128.854166666667	47.8541666666667
121.3125	53.8958333333333	0.0292686098367333	0.0109338843187377	851582.324698268	138.009742728385	128.9375	47.9375
121.354166666667	53.8958333333333	0.0338324187045392	0.0113821335817871	875944.988693498	128.876807118021	130.604166666667	48.5625
121.395833333333	53.8958333333333	0.0336142022710526	0.0119423908440785	1020150.36630999	146.739591906361	128.604166666667	45.9791666666667
121.4375	53.8958333333333	0.0338205566299583	0.0127352613126362	1018651.32495273	146.901012475017	128.604166666667	45.9791666666667
121.479166666667	53.8958333333333	0.0338316200598422	0.0120084366709768	1017158.75691943	147.062859511668	128.604166666667	45.9791666666667
121.520833333333	53.8958333333333	0.0342782765769978	0.0124238566828114	1051569.36572028	150.797680302421	128.0625	45.4375
121.5625	53.8958333333333	0.0343686519602412	0.0129309814627102	1050236.35313685	150.960626091092	128.0625	45.4375
121.604166666667	53.8958333333333	0.034843741933679	0.013523805336707	1048910.15897123	151.123943439236	128.0625	45.4375
121.645833333333	53.8958333333333	0.034330248602941	0.0123898657240461	1047590.80953042	151.287631843025	128.0625	45.4375
121.6875	53.8958333333333	0.0350256677112952	0.0131695748298865	1046278.33111751	151.45169077652	128.0625	45.4375
121.729166666667	53.8958333333333	0.034727433554422	0.0131222551260516	1044972.75002985	151.616119691507	128.0625	45.4375
121.770833333333	53.8958333333333	0.0349571229798662	0.0124744490275982	1043674.09255732	151.780918017321	128.0625	45.4375
121.8125	53.8958333333333	0.0351089604544874	0.0124067309333602	1042382.38498054	151.946085160679	128.0625	45.4375
121.854166666667	53.8958333333333	0.0353528454986879	0.0123272883610163	1041097.65356904	152.111620505511	128.0625	45.4375
121.895833333333	53.8958333333333	0.0352561925383487	0.013080754227963	1044365.51148389	149.829459686125	128.604166666667	45.5625
121.9375	53.8958333333333	0.0355849966402628	0.0137453297340867	1046278.33111751	151.45169077652	128.3125	45.4375
121.979166666667	53.8958333333333	0.0369541940973057	0.0126227207299684	1037285.57881692	152.61042924289	128.0625	45.4375
122.020833333333	53.8958333333333	0.0376294547894166	0.0127452722242944	1043674.09255732	151.780918017321	128.3125	45.4375
122.0625	53.8958333333333	0.0370348123854057	0.0123279442699002	1042382.38498054	151.946085160679	128.3125	45.4375
122.104166666667	53.8958333333333	0.0350074287380133	0.0128616206687434	1064037.59904146	150.519574038536	128.770833333333	45.3541666666667
122.145833333333	53.8958333333333	0.0357243814444896	0.0129771738953774	1062692.94801462	150.680628691203	128.770833333333	45.3541666666667
122.1875	53.8958333333333	0.0351126826081429	0.0128419315474822	1061355.01787268	150.842048999556	128.770833333333	45.3541666666667
122.229166666667	53.8958333333333	0.0370020448559715	0.0122574033644599	1037285.57881692	152.61042924289	128.3125	45.4375
122.270833333333	53.8958333333333	0.0354557650018083	0.0134634451468396	1028639.79620656	153.787072880384	128.0625	45.4375
122.3125	53.8958333333333	0.0355292777379418	0.013471968827854	1057381.81138543	151.3284991861	128.770833333333	45.3541666666667
122.354166666667	53.8958333333333	0.0365457387865116	0.0127996819962841	1033537.23380467	153.112527393021	128.3125	45.4375
122.395833333333	53.8958333333333	0.0366004790546969	0.0126620134102613	1032302.06977808	153.280620949753	128.3125	45.4375
122.4375	53.8958333333333	0.0349734378954655	0.0128572523156643	1053470.02379243	151.81822255953	128.770833333333	45.3541666666667
122.479166666667	53.8958333333333	0.0344141880132198	0.0117958527228698	1052179.86384322	151.982188478739	128.770833333333	45.3541666666667
122.520833333333	53.8958333333333	0.0340414725137225	0.0105520765497461	1024486.52684454	152.308825149451	128.604166666667	45.5625
122.5625	53.8958333333333	0.0343412632758609	0.010396377063755	1049620.35275038	152.311203896594	128.770833333333	45.3541666666667
122.604166666667	53.8958333333333	0.0348133126630153	0.010597564971776	1048351.05320478	152.476252113333	128.770833333333	45.3541666666667
122.645833333333	53.8958333333333	0.0345539081715451	0.0110571211148826	1047088.75869827	152.641659776599	128.770833333333	45.3541666666667
122.6875	53.8958333333333	0.0344163521947194	0.011434722446667	1045833.49498691	152.807426189091	128.770833333333	45.3541666666667
122.729166666667	53.8958333333333	0.0347646381156014	0.0115834631572725	975536.87268688	152.115858222333	128.604166666667	45.9791666666667
122.770833333333	53.8958333333333	0.0371285318808608	0.0114469905419837	1021512.07340708	154.809667888787	128.3125	45.4375
122.8125	53.8958333333333	0.0367327291155146	0.0113870743301742	1020349.9361662	154.981345545133	128.3125	45.4375
122.854166666667	53.8958333333333	0.0348424416825997	0.0114595492620991	1014533.43421859	153.665966274155	128.604166666667	45.5625
122.895833333333	53.8958333333333	0.0340884190692823	0.0101761406543899	1039663.5382811	153.641613479358	128.770833333333	45.3541666666667
122.9375	53.8958333333333	0.0342236387950264	0.0104527637367362	1038450.99893976	153.809516456134	128.770833333333	45.3541666666667
122.979166666667	53.8958333333333	0.0344512302762315	0.0109246485673664	1037245.67000713	153.977772654098	128.770833333333	45.3541666666667
123.020833333333	53.8958333333333	0.0339846140385511	0.0114183184131026	1036047.57702236	154.146381189396	128.770833333333	45.3541666666667
123.0625	53.8958333333333	0.0347751784049358	0.0120341629000287	1034856.74548875	154.315341154227	128.770833333333	45.3541666666667
123.104166666667	53.8958333333333	0.0347244463268451	0.0116773347898233	1033673.20087177	154.484651616712	128.770833333333	45.3541666666667
123.145833333333	53.8958333333333	0.034370174344621	0.0110397466451513	1032496.96859703	154.65431162077	128.770833333333	45.3541666666667
123.1875	53.8958333333333	0.034061595908235	0.010867482024694	1031328.07404825	154.824320185985	128.770833333333	45.3541666666667
123.229166666667	53.8958333333333	0.0340018482471235	0.0110450227342564	1030166.54256523	154.994676307486	128.770833333333	45.3541666666667
123.270833333333	53.8958333333333	0.0345061495453254	0.0123318581351347	1029012.3994418	155.165378955826	128.770833333333	45.3541666666667
123.3125	53.8958333333333	0.0368218702076161	0.0127650174170844	1006992.30355831	157.068687328249	128.3125	45.4375
123.354166666667	53.8958333333333	0.0382384393693562	0.0135253451964683	1005928.93836193	157.244862919519	128.3125	45.4375
123.395833333333	53.8958333333333	0.0368242456476249	0.0118931185530953	1004873.34747903	157.421375493841	128.3125	45.4375
123.4375	53.8958333333333	0.0348027687917731	0.0127053451663481	954850.049876181	155.146043809592	128.604166666667	45.9791666666667
123.479166666667	53.8958333333333	0.0366681312610995	0.0129929396720052	1002785.587985	157.775405882495	128.3125	45.4375
123.520833333333	53.8958333333333	0.0364477721195536	0.0136517783330443	1001753.46883591	157.952920774776	128.3125	45.4375
123.5625	53.8958333333333	0.0352355488567713	0.0131556536104978	951431.808589473	155.692900576369	128.604166666667	45.9791666666667
123.604166666667	53.8958333333333	0.0341139375298911	0.0119530557122585	1020048.2538248	156.54334337426	128.770833333333	45.3541666666667
123.645833333333	53.8958333333333	0.0343422886090887	0.0119512772557292	1018961.73553293	156.717114327908	128.770833333333	45.3541666666667
123.6875	53.8958333333333	0.0344216678206015	0.0133792913370241	1017882.85554587	156.891220137756	128.770833333333	45.3541666666667
123.729166666667	53.8958333333333	0.0346733181387957	0.0145038378418857	751612.491080758	138.833281971648	130.4375	48.6041666666667
123.770833333333	53.8958333333333	0.0353427577323592	0.0151682929050331	749812.875032552	139.023824910625	130.4375	48.6041666666667
123.8125	53.8958333333333	0.0374698608551971	0.0152265172688711	994750.451825263	159.204709385972	128.3125	45.4375
123.854166666667	53.8958333333333	0.0368132233876974	0.0144012739405061	993781.999805087	159.384829054226	128.3125	45.4375
123.895833333333	53.8958333333333	0.0347690940486548	0.0144830370119359	942669.175720003	157.168439776155	128.604166666667	45.9791666666667
123.9375	53.8958333333333	0.0347033608163259	0.0144326514932189	742683.839231096	139.794380597251	130.4375	48.6041666666667
123.979166666667	53.8958333333333	0.0348702534614596	0.0129501455306803	940559.902034394	157.541180601498	128.604166666667	45.9791666666667
124.020833333333	53.8958333333333	0.0337069229040499	0.01181804222994	739161.688910845	140.184726861677	130.4375	48.6041666666667
124.0625	53.8958333333333	0.0337360195027929	0.0125808763134297	737411.385257395	140.3811763434	130.4375	48.6041666666667
124.104166666667	53.8958333333333	0.0338333641853338	0.012624683868083	735668.331776836	140.578480137028	130.4375	48.6041666666667
124.145833333333	53.8958333333333	0.0339198972105477	0.0117932021031465	733932.580690842	140.776640747599	130.4375	48.6041666666667
124.1875	53.8958333333333	0.0337346210282422	0.0125907455274508	732204.184495102	140.975660635277	130.4375	48.6041666666667
124.229166666667	53.8958333333333	0.0336987833067099	0.0128638079644208	730483.195957315	141.175542214028	130.4375	48.6041666666667
124.270833333333	53.8958333333333	0.0339502630164396	0.0129835733402996	933438.798262552	158.857620031833	128.604166666667	45.9791666666667
124.3125	53.8958333333333	0.033939984785523	0.0118200833789228	727063.65427354	141.577899861587	130.4375	48.6041666666667
124.354166666667	53.8958333333333	0.0341663919770576	0.0114442392212844	725365.208003332	141.780380515209	130.4375	48.6041666666667
124.395833333333	53.8958333333333	0.03423115784198	0.0115297009882243	723674.383137821	141.98373202677	130.4375	48.6041666666667
124.4375	53.8958333333333	0.0341191793920243	0.0112888348076331	999796.881362887	160.08076923533	128.770833333333	45.3541666666667
124.479166666667	53.8958333333333	0.0343106580959713	0.0119124693897022	998867.719374331	160.260959280133	128.770833333333	45.3541666666667
124.520833333333	53.8958333333333	0.0346263696903275	0.0124566528204463	997946.672399612	160.441453072232	128.770833333333	45.3541666666667
124.5625	53.8958333333333	0.034324218927822	0.0130753924014139	997033.763213445	160.62224877848	128.770833333333	45.3541666666667
124.604166666667	53.8958333333333	0.0342378212402212	0.0135324819702658	996129.014472172	160.803344539141	128.770833333333	45.3541666666667
124.645833333333	53.8958333333333	0.0345857054336666	0.0135703000912105	995232.448711365	160.984738467891	128.770833333333	45.3541666666667
124.6875	53.8958333333333	0.0347821791700595	0.0143214464429772	994344.088343429	161.166428651829	128.770833333333	45.3541666666667
124.729166666667	53.8958333333333	0.0351813440179868	0.0145685982927614	993463.955655195	161.3484131515	128.770833333333	45.3541666666667
124.770833333333	53.8958333333333	0.0355448279280098	0.014783758096088	974557.907537494	163.424612735475	128.3125	45.4375
124.8125	53.8958333333333	0.0356591744772031	0.0144423497906983	973780.777928482	163.611558755306	128.3125	45.4375
124.854166666667	53.8958333333333	0.0354736113159967	0.014399924760588	973012.228755323	163.798775767019	128.3125	45.4375
124.895833333333	53.8958333333333	0.0358966645217431	0.0141140994599953	972252.280604087	163.986261394286	128.3125	45.4375
124.9375	53.8958333333333	0.0361591191744889	0.0142693815077455	971500.953894331	164.174013234175	128.3125	45.4375
124.979166666667	53.8958333333333	0.0375770277058843	0.0133538655078968	970758.268876628	164.362028857261	128.3125	45.4375
125.020833333333	53.8958333333333	0.0376459500122809	0.0135140683019162	970024.245630104	164.550305807741	128.3125	45.4375
125.0625	53.8958333333333	0.0380926045032121	0.0132931507040784	969298.90406	164.738841603546	128.3125	45.4375
125.104166666667	53.8958333333333	0.037997422474977	0.0132657945433105	968582.263895231	164.927633736477	128.3125	45.4375
125.145833333333	53.8958333333333	0.0383281013684841	0.0132303030642896	967874.344685943	165.116679672326	128.3125	45.4375
125.1875	53.8958333333333	0.0381912376795308	0.0128490143601939	967175.165801102	165.30597685102	128.3125	45.4375
125.229166666667	53.8958333333333	0.0386381564807852	0.0131774353321472	966484.746426071	165.495522686764	128.3125	45.4375
125.270833333333	53.8958333333333	0.0390451316180666	0.0133515065852185	965803.105560215	165.685314568185	128.3125	45.4375
125.3125	53.8958333333333	0.0392352298176116	0.0134474459910951	965130.262014508	165.875349858494	128.3125	45.4375
125.354166666667	53.8958333333333	0.0394455776411608	0.0134585616429966	964466.234409149	166.065625895643	128.3125	45.4375
125.395833333333	53.8958333333333	0.039688237798534	0.0134226435617716	963811.041171199	166.256139992495	128.3125	45.4375
125.4375	53.8958333333333	0.0394969211077542	0.0125336834911417	963164.700532222	166.446889436995	128.3125	45.4375
125.479166666667	53.8958333333333	0.0383886211949825	0.0116783628270406	962527.230525956	166.63787149235	128.3125	45.4375
125.520833333333	53.8958333333333	0.03840067594148	0.0118752674224649	961898.648985972	166.829083397217	128.3125	45.4375
125.5625	53.8958333333333	0.0391870329954325	0.0126996200280916	961278.973543376	167.02052236589	128.3125	45.4375
125.604166666667	53.8958333333333	0.0394693925235646	0.0124210313681587	960668.221624503	167.212185588501	128.3125	45.4375
125.645833333333	53.8958333333333	0.0392130042545924	0.0121089355021432	960066.410448646	167.404070231223	128.3125	45.4375
125.6875	53.8958333333333	0.0393563389252207	0.0124739395989335	959473.557025794	167.596173436477	128.3125	45.4375
125.729166666667	53.8958333333333	0.0390797241733535	0.0121387982792799	958889.678154381	167.788492323151	128.3125	45.4375
125.770833333333	53.8958333333333	0.0388259712086613	0.011435003299699	958314.790419062	167.981023986819	128.3125	45.4375
125.8125	53.8958333333333	0.0385691115181963	0.0116235139927293	957748.910188516	168.173765499967	128.3125	45.4375
125.854166666667	53.8958333333333	0.0388459147864365	0.0117393440437577	957192.053613245	168.36671391223	128.3125	45.4375
125.895833333333	53.8958333333333	0.0394298840540762	0.0122853930026645	956644.236623412	168.559866250627	128.3125	45.4375
125.9375	53.8958333333333	0.0393893132206563	0.0120506034857613	956105.4749267	168.753219519811	128.3125	45.4375
125.979166666667	53.8958333333333	0.0397527545845793	0.0124866975589014	955575.784006177	168.946770702314	128.3125	45.4375
126.020833333333	53.8958333333333	0.0402952071820104	0.0129848795975753	955055.1791182	169.140516758806	128.3125	45.4375
126.0625	53.8958333333333	0.0405630335343076	0.0134163760836307	954543.675290333	169.334454628359	128.3125	45.4375
126.104166666667	53.8958333333333	0.0403449541499185	0.0132282081411961	954041.287319295	169.528581228712	128.3125	45.4375
126.145833333333	53.8958333333333	0.0397656328028067	0.0127893808387774	953548.029768917	169.722893456547	128.3125	45.4375
120.020833333333	53.8541666666667	0.0290835161975105	0.0127929318304886	703756.287592634	131.325775775297	127.3125	49.4375
120.0625	53.8541666666667	0.0297075557925235	0.0126865425197765	701700.096921771	131.506710650626	127.3125	49.4375
120.104166666667	53.8541666666667	0.0297620940170289	0.0126260116830295	699649.659649293	131.688610156428	127.3125	49.4375
120.145833333333	53.8541666666667	0.0296929350288398	0.0125450042067414	697605.027180133	131.871480063049	127.3125	49.4375
120.1875	53.8541666666667	0.0302048999368982	0.0123789198783484	695566.251375291	132.05532614363	127.3125	49.4375
120.229166666667	53.8541666666667	0.0305479722293854	0.0125643266508073	693533.384554168	132.240154172986	127.3125	49.4375
120.270833333333	53.8541666666667	0.0288061904554122	0.0123658069678122	691506.479496876	132.425969926449	127.3125	49.4375
120.3125	53.8541666666667	0.0285997228312513	0.012552608806351	689485.589446498	132.61277917867	127.3125	49.4375
120.354166666667	53.8541666666667	0.0291505035452203	0.0126197739419573	687470.768111269	132.800587702395	127.3125	49.4375
120.395833333333	53.8541666666667	0.0282390700958734	0.0125283620148374	685462.069666689	132.989401267199	127.3125	49.4375
120.4375	53.8541666666667	0.028222725945317	0.0126754938862061	683459.548757596	133.179225638184	127.3125	49.4375
120.479166666667	53.8541666666667	0.0310785352401705	0.0139350423884909	887558.004227494	135.378626555986	128.8125	47.8541666666667
120.520833333333	53.8541666666667	0.0314284668132037	0.013873626855046	885634.778071502	135.537751294381	128.8125	47.8541666666667
120.5625	53.8541666666667	0.0329285788843764	0.0123219461180827	883716.997312236	135.697495849727	128.8125	47.8541666666667
120.604166666667	53.8541666666667	0.0329108420704416	0.0131472895732002	881804.698094551	135.857862494205	128.8125	47.8541666666667
120.645833333333	53.8541666666667	0.0335176963977591	0.0129258246228946	879897.916772382	136.01885348854	128.8125	47.8541666666667
120.6875	53.8541666666667	0.0335102227789573	0.0129532308752641	877996.689908773	136.180471081504	128.8125	47.8541666666667
120.729166666667	53.8541666666667	0.0337705561697083	0.0138134697106948	876101.05427583	136.342717509398	128.8125	47.8541666666667
120.770833333333	53.8541666666667	0.033234291152418	0.0139029229294346	874211.046854639	136.505594995543	128.8125	47.8541666666667
120.8125	53.8541666666667	0.0335073467281054	0.0137368660944198	872326.704835176	136.669105749746	128.8125	47.8541666666667
120.854166666667	53.8541666666667	0.0336484957750115	0.0138877556485417	870448.065616162	136.83325196777	128.8125	47.8541666666667
120.895833333333	53.8541666666667	0.0334125570873277	0.0138806489900372	868575.166804857	136.998035830789	128.8125	47.8541666666667
120.9375	53.8541666666667	0.0323964158352051	0.0115251578272222	866708.046216868	137.163459504834	128.8125	47.8541666666667
120.979166666667	53.8541666666667	0.0329701444373091	0.0113735711554786	864846.741875873	137.329525140235	128.8125	47.8541666666667
121.020833333333	53.8541666666667	0.0326047424331496	0.0115823537916606	862991.292013307	137.496234871051	128.8125	47.8541666666667
121.0625	53.8541666666667	0.0306214292216636	0.0126704404122668	861141.735068037	137.66359081449	128.8125	47.8541666666667
121.104166666667	53.8541666666667	0.030885145320755	0.0115833795129051	861141.735068037	137.66359081449	128.854166666667	47.8541666666667
121.145833333333	53.8541666666667	0.0291635402694915	0.0107521095112369	853693.125379577	137.294210682878	128.895833333333	47.9375
121.1875	53.8541666666667	0.029115378131922	0.0106901407162082	851836.46131219	137.462607609603	128.895833333333	47.9375
121.229166666667	53.8541666666667	0.0314704553692008	0.0110711608841055	853803.212474047	138.339518435838	128.8125	47.8541666666667
121.270833333333	53.8541666666667	0.0324523710806205	0.0109176151338517	877333.4371877	128.351992929769	130.604166666667	48.5625
121.3125	53.8541666666667	0.0327504228256677	0.0106642584591471	850170.323264243	138.681413231235	128.8125	47.8541666666667
121.354166666667	53.8541666666667	0.032659803995353	0.0108497310420801	848363.110359073	138.853350404148	128.8125	47.8541666666667
121.395833333333	53.8541666666667	0.034016207208317	0.0120075366840292	1016275.61381547	146.597415810545	128.604166666667	45.9791666666667
121.4375	53.8541666666667	0.0346223290141266	0.0133578336514587	1017375.74237034	147.042879609709	128.5625	45.9375
121.479166666667	53.8541666666667	0.0339429459198057	0.0123166488408698	1013269.67092214	146.921483424816	128.604166666667	45.9791666666667
121.520833333333	53.8541666666667	0.0337488619792939	0.0117884553075076	1011776.45673326	147.084164314939	128.604166666667	45.9791666666667
121.5625	53.8541666666667	0.0338868605077846	0.0122230198450649	1046184.152985	150.838451124436	128.0625	45.4375
121.604166666667	53.8541666666667	0.0347831583686489	0.0131384775364561	1044851.53706191	151.00223838218	128.0625	45.4375
121.645833333333	53.8541666666667	0.034936813605368	0.0130563035443828	1043525.78439111	151.166401163521	128.0625	45.4375
121.6875	53.8541666666667	0.0354461117734553	0.0129561792327997	1042206.92157538	151.330938952724	128.0625	45.4375
121.729166666667	53.8541666666667	0.0351273198058325	0.0138722239609659	1040894.97521324	151.495851211435	128.0625	45.4375
121.770833333333	53.8541666666667	0.036613538389674	0.0131037248991985	1039589.97189706	151.661137378506	128.0625	45.4375
121.8125	53.8541666666667	0.0373324212665129	0.0131121315880371	1046184.152985	150.838451124436	128.3125	45.4375
121.854166666667	53.8541666666667	0.0351681773938163	0.012096120320316	1037000.9007308	151.9928290781	128.0625	45.4375
121.895833333333	53.8541666666667	0.0349047373680776	0.0118460565500652	1035716.88601856	152.15923337278	128.0625	45.4375
121.9375	53.8541666666667	0.034549903488694	0.0119830249047346	1034439.92062428	152.326009099787	128.0625	45.4375
121.979166666667	53.8541666666667	0.0350702368834258	0.0131313549487668	1037605.71703676	150.02875848045	128.604166666667	45.5625
122.020833333333	53.8541666666667	0.0355551375261635	0.0130325585790005	1039589.97189706	151.661137378506	128.3125	45.4375
122.0625	53.8541666666667	0.0376308681740262	0.0123868475556024	1038291.93821134	151.826796869815	128.3125	45.4375
122.104166666667	53.8541666666667	0.0373309159237576	0.0125525748513125	1037000.9007308	151.9928290781	128.3125	45.4375
122.145833333333	53.8541666666667	0.0353711608271474	0.013423470067395	1058651.81039118	150.558857856602	128.770833333333	45.3541666666667
122.1875	53.8541666666667	0.0347274103394846	0.0125015722612083	1057307.47729459	150.720732593798	128.770833333333	45.3541666666667
122.229166666667	53.8541666666667	0.0342440157527963	0.0128219651565041	1055969.90872201	150.882976862171	128.770833333333	45.3541666666667
122.270833333333	53.8541666666667	0.0354757559126622	0.0136680518563239	1031907.24390951	152.660672116072	128.3125	45.4375
122.3125	53.8541666666667	0.0354569597412071	0.0134503666263788	1053315.16975671	151.20857210119	128.770833333333	45.3541666666667
122.354166666667	53.8541666666667	0.0354379427877623	0.0136662637876459	1029403.08264187	152.99681241833	128.3125	45.4375
122.395833333333	53.8541666666667	0.0370202883937871	0.0131896316233759	1028161.76147717	153.165434662248	128.3125	45.4375
122.4375	53.8541666666667	0.0374404899462537	0.0129553949283287	1026927.64853814	153.334423911572	128.3125	45.4375
122.479166666667	53.8541666666667	0.0371370729996273	0.011777209430029	1025700.77022609	153.50377934322	128.3125	45.4375
122.520833333333	53.8541666666667	0.0353338257680323	0.0119400718717598	1046798.53178016	152.028991614138	128.770833333333	45.3541666666667
122.5625	53.8541666666667	0.0347821362472256	0.0120368259097588	1045516.02054288	152.194173473676	128.770833333333	45.3541666666667
122.604166666667	53.8541666666667	0.0344343923763476	0.0115023878273918	1044240.50900217	152.359719867864	128.770833333333	45.3541666666667
122.645833333333	53.8541666666667	0.0348162573235253	0.0118409630081182	1042972.02323425	152.525630129362	128.770833333333	45.3541666666667
122.6875	53.8541666666667	0.035640836640621	0.0123486636890797	1041710.58929787	152.691903567804	128.770833333333	45.3541666666667
122.729166666667	53.8541666666667	0.0366946662869944	0.0115929855935041	1018492.90206251	154.527552528593	128.3125	45.4375
122.770833333333	53.8541666666667	0.0373210159352151	0.0127756620241275	1017317.40266828	154.699446090187	128.3125	45.4375
122.8125	53.8541666666667	0.0369194969414702	0.0122948948367296	1016149.34788853	154.871698345071	128.3125	45.4375
122.854166666667	53.8541666666667	0.0352960739836598	0.0119651369304438	1036735.89232644	153.360614469017	128.770833333333	45.3541666666667
122.895833333333	53.8541666666667	0.0348797289620555	0.0120649385644432	1035510.10768599	153.528692619868	128.770833333333	45.3541666666667
122.9375	53.8541666666667	0.0347089351524131	0.0116626278739252	1034291.53075691	153.697129313251	128.770833333333	45.3541666666667
122.979166666667	53.8541666666667	0.0340968996169108	0.0110191260953604	1033080.18742237	153.865923693331	128.770833333333	45.3541666666667
123.020833333333	53.8541666666667	0.0347662358693443	0.0120594523351834	1031876.10353261	154.035074880051	128.770833333333	45.3541666666667
123.0625	53.8541666666667	0.0352345677452558	0.0121002741336391	1030679.30490293	154.204581968991	128.770833333333	45.3541666666667
123.104166666667	53.8541666666667	0.0350046676072553	0.011928166846267	1029489.81731169	154.374444031231	128.770833333333	45.3541666666667
123.145833333333	53.8541666666667	0.0365824457558651	0.0115592736383421	1007076.03278216	156.262497684375	128.3125	45.4375
123.1875	53.8541666666667	0.0369119284852757	0.0118919288698009	1005976.1461683	156.437927718623	128.3125	45.4375
123.229166666667	53.8541666666667	0.0349008263862183	0.012050906494701	1025965.47795466	154.886150398269	128.770833333333	45.3541666666667
123.270833333333	53.8541666666667	0.0351179943940076	0.0121487107551963	1024805.4914896	155.057422569888	128.770833333333	45.3541666666667
123.3125	53.8541666666667	0.0350832611167663	0.0129867912948037	1023652.94432822	155.229044698117	128.770833333333	45.3541666666667
123.354166666667	53.8541666666667	0.037548222497147	0.0139761845288162	1001653.88237477	157.143104485373	128.3125	45.4375
123.395833333333	53.8541666666667	0.0383323689004321	0.0143202838858998	1000592.76395801	157.320256045068	128.3125	45.4375
123.4375	53.8541666666667	0.037499109597594	0.0135697583290121	999539.475037599	157.497747740572	128.3125	45.4375
123.479166666667	53.8541666666667	0.0375813224163235	0.0135771881285831	998494.040717341	157.675578118144	128.3125	45.4375
123.520833333333	53.8541666666667	0.03505151376922	0.01362693430479	951545.048162374	155.676554024696	128.5625	45.9375
123.5625	53.8541666666667	0.0343943414627657	0.0123494183226401	947207.220291581	155.578283120881	128.604166666667	45.9791666666667
123.604166666667	53.8541666666667	0.0340165367689843	0.0119162958672785	946077.601209414	155.762033242186	128.604166666667	45.9791666666667
123.645833333333	53.8541666666667	0.0342963910374064	0.0121902632152673	1014703.43215689	156.614485367064	128.770833333333	45.3541666666667
123.6875	53.8541666666667	0.0344877245215917	0.0129369602156561	1013618.98016843	156.789205497103	128.770833333333	45.3541666666667
123.729166666667	53.8541666666667	0.0350537830663485	0.0139771218334594	1012542.22003046	156.964263642175	128.770833333333	45.3541666666667
123.770833333333	53.8541666666667	0.0346866986908096	0.0144633556270252	941639.682609138	156.501006401268	128.604166666667	45.9791666666667
123.8125	53.8541666666667	0.0370176374615163	0.0146959530641899	990416.315809043	159.110230111988	128.3125	45.4375
123.854166666667	53.8541666666667	0.0368202661698454	0.014117106944601	989442.688116077	159.29103863765	128.3125	45.4375
123.895833333333	53.8541666666667	0.034685458218175	0.0127560357517786	941707.613159333	157.339146260603	128.5625	45.9375
123.9375	53.8541666666667	0.0346838767471729	0.0119294138783497	940655.361423977	157.525808236098	128.5625	45.9375
123.979166666667	53.8541666666667	0.0343226568315305	0.0119807831287131	936275.697428141	157.433547219798	128.604166666667	45.9791666666667
124.020833333333	53.8541666666667	0.0343105572448916	0.0126347239892423	935227.640968041	157.621215795475	128.604166666667	45.9791666666667
124.0625	53.8541666666667	0.0341505299893315	0.0128639143119588	733844.947947329	140.151306677449	130.4375	48.6041666666667
124.104166666667	53.8541666666667	0.03405299875016	0.0128886278392447	732091.696804288	140.349014988683	130.4375	48.6041666666667
124.145833333333	53.8541666666667	0.0337411396979219	0.0117219593907385	730345.746306364	140.547591345079	130.4375	48.6041666666667
124.1875	53.8541666666667	0.0339351422459517	0.0115865337008541	728607.149502711	140.747038327893	130.4375	48.6041666666667
124.229166666667	53.8541666666667	0.0340183346940258	0.0116660302290768	726875.959724154	140.947358472344	130.4375	48.6041666666667
124.270833333333	53.8541666666667	0.0343469658354976	0.0115517472816176	725152.230581135	141.148554266243	130.4375	48.6041666666667
124.3125	53.8541666666667	0.0338733243941967	0.011252822985169	998289.021008247	159.449772099264	128.770833333333	45.3541666666667
124.354166666667	53.8541666666667	0.034420744207142	0.0122470028228865	997330.580870627	159.629725107756	128.770833333333	45.3541666666667
124.395833333333	53.8541666666667	0.0343918454460385	0.0124465076572817	996380.220796192	159.809991533659	128.770833333333	45.3541666666667
124.4375	53.8541666666667	0.0345897034475645	0.0126537157033202	995437.964221409	159.990569610467	128.770833333333	45.3541666666667
124.479166666667	53.8541666666667	0.0343744947679527	0.0129905130677175	994503.83447107	160.171457544522	128.770833333333	45.3541666666667
124.520833333333	53.8541666666667	0.0348048297214288	0.0137042127186137	993577.854755848	160.352653514998	128.770833333333	45.3541666666667
124.5625	53.8541666666667	0.0345750464782683	0.0136443836597957	992660.048169867	160.534155673902	128.770833333333	45.3541666666667
124.604166666667	53.8541666666667	0.0350170522410187	0.0142388611371643	991750.437688251	160.715962146067	128.770833333333	45.3541666666667
124.645833333333	53.8541666666667	0.0355143434178823	0.0144155828417267	990849.046164677	160.898071029162	128.770833333333	45.3541666666667
124.6875	53.8541666666667	0.0353671533217952	0.0142928987497823	971702.570257174	162.972449153254	128.3125	45.4375
124.729166666667	53.8541666666667	0.0354633107421849	0.0144682277779562	970903.948499071	163.15962556047	128.3125	45.4375
124.770833333333	53.8541666666667	0.0350379588019624	0.0141593920854616	965554.999953013	164.477559976544	128.0625	45.4375
124.8125	53.8541666666667	0.0354512139227316	0.0144593800203966	969332.464797953	163.534815274381	128.3125	45.4375
124.854166666667	53.8541666666667	0.0359353477656283	0.0146375817293593	968559.645136674	163.722823857285	128.3125	45.4375
124.895833333333	53.8541666666667	0.0374147213519197	0.0138848597687762	967795.468181669	163.911105062677	128.3125	45.4375
124.9375	53.8541666666667	0.0371560456318508	0.0132589453743884	967039.954658411	164.099656460383	128.3125	45.4375
124.979166666667	53.8541666666667	0.0375596408415222	0.0134787886836576	966293.125121675	164.288475593107	128.3125	45.4375
125.020833333333	53.8541666666667	0.0375837827656094	0.0131524129100933	965554.999953013	164.477559976544	128.3125	45.4375
125.0625	53.8541666666667	0.0374091987293583	0.012864810257967	964825.599358263	164.666907099502	128.3125	45.4375
125.104166666667	53.8541666666667	0.0377050899337246	0.0129042271929034	964104.943365037	164.856514424023	128.3125	45.4375
125.145833333333	53.8541666666667	0.03822418154982	0.012949849698322	963393.051820238	165.046379385521	128.3125	45.4375
125.1875	53.8541666666667	0.0380555641992287	0.01295001117385	962689.944387578	165.236499392919	128.3125	45.4375
125.229166666667	53.8541666666667	0.0378083671821179	0.0124415424557134	961995.640545102	165.42687182879	128.3125	45.4375
125.270833333333	53.8541666666667	0.0375763465330308	0.0127352609884106	961310.159582728	165.617494049513	128.3125	45.4375
125.3125	53.8541666666667	0.0389479785530689	0.0129603725314841	960633.52059981	165.808363385429	128.3125	45.4375
125.354166666667	53.8541666666667	0.0394762705897153	0.0130681172507806	959965.74250268	165.999477140999	128.3125	45.4375
125.395833333333	53.8541666666667	0.0393997370536831	0.0123887599929004	959306.84400224	166.190832594983	128.3125	45.4375
125.4375	53.8541666666667	0.040043059916324	0.0130825914845641	958656.843611539	166.382427000606	128.3125	45.4375
125.479166666667	53.8541666666667	0.0405793921178165	0.0134990592164521	958015.759643385	166.574257585748	128.3125	45.4375
125.520833333333	53.8541666666667	0.0406347557866892	0.0134112481507881	957383.610207949	166.766321553125	128.3125	45.4375
125.5625	53.8541666666667	0.0404343030743496	0.0131995646754402	956760.413210411	166.95861608049	128.3125	45.4375
125.604166666667	53.8541666666667	0.0404924226808	0.0133699344882256	956146.186348599	167.151138320828	128.3125	45.4375
125.645833333333	53.8541666666667	0.0401133623913709	0.0131979410201317	955540.947110645	167.34388540257	128.3125	45.4375
125.6875	53.8541666666667	0.0401134223031299	0.0133832991085736	954944.712772691	167.536854429795	128.3125	45.4375
125.729166666667	53.8541666666667	0.0396111191509635	0.0126560396725664	954357.500396563	167.730042482461	128.3125	45.4375
125.770833333333	53.8541666666667	0.039366282386638	0.0119316155037277	953779.326827504	167.923446616622	128.3125	45.4375
125.8125	53.8541666666667	0.0387588194047889	0.0116123228216026	953210.208691904	168.117063864662	128.3125	45.4375
125.854166666667	53.8541666666667	0.0393401567634429	0.012117757254009	952650.16239506	168.310891235536	128.3125	45.4375
125.895833333333	53.8541666666667	0.0393571779678554	0.0121033345962433	952099.204118951	168.504925715006	128.3125	45.4375
125.9375	53.8541666666667	0.0392557999463435	0.0118135319203056	951557.349820043	168.699164265899	128.3125	45.4375
125.979166666667	53.8541666666667	0.0393090136699934	0.0119066019989757	951024.615227103	168.893603828357	128.3125	45.4375
126.020833333333	53.8541666666667	0.040093075966726	0.0127593698877093	950501.015839043	169.088241320101	128.3125	45.4375
126.0625	53.8541666666667	0.0406204522415971	0.0134836226276708	949986.566922789	169.283073636698	128.3125	45.4375
126.104166666667	53.8541666666667	0.0404517257011199	0.0137483482401328	949481.283511173	169.478097651835	128.3125	45.4375
126.145833333333	53.8541666666667	0.0403088928931109	0.0129390370946415	948985.18040084	169.673310217598	128.3125	45.4375
126.1875	53.8541666666667	0.0396894472184841	0.0125266919537456	948498.272150198	169.868708164759	128.3125	45.4375
126.229166666667	53.8541666666667	0.0394706722030644	0.0124961775301096	948020.573077377	170.064288303062	128.3125	45.4375
126.270833333333	53.8541666666667	0.0396751203674342	0.0123464983047511	947552.097258223	170.260047421527	128.3125	45.4375
126.3125	53.8541666666667	0.0404796634744818	0.013029819041153	947092.858524318	170.455982288747	128.3125	45.4375
120.020833333333	53.8125	0.0286419423196215	0.0126908195328239	700702.530533244	131.042152075833	127.3125	49.4375
120.0625	53.8125	0.0283336817716391	0.0126059106431148	698635.334873658	131.223032306644	127.3125	49.4375
120.104166666667	53.8125	0.0289046837633535	0.0128085483141743	696573.864453385	131.404886343639	127.3125	49.4375
120.145833333333	53.8125	0.0284054268639643	0.0129183265786948	694518.170929544	131.587720124493	127.3125	49.4375
120.1875	53.8125	0.0292712302656569	0.0129603383329415	914995.992218347	133.678738067455	129.020833333333	47.7708333333333
120.229166666667	53.8125	0.0285895425085773	0.0131604940971492	690424.323531034	131.956350691634	127.3125	49.4375
120.270833333333	53.8125	0.0311367641964914	0.0139372633647963	894004.783397805	134.381957695529	128.8125	47.8541666666667
120.3125	53.8125	0.0290026821151039	0.0128731981053406	909063.846681891	134.135899790113	129.020833333333	47.7708333333333
120.354166666667	53.8125	0.032405369750334	0.0131158669534211	890092.199089333	134.694889391358	128.8125	47.8541666666667
120.395833333333	53.8125	0.0313947792627031	0.0138673041115121	888143.827608328	134.852278364117	128.8125	47.8541666666667
120.4375	53.8125	0.0322604124307921	0.0131821724611743	886200.783880821	135.010285928608	128.8125	47.8541666666667
120.479166666667	53.8125	0.0331932086146311	0.0129345964182356	884263.103651918	135.168914454943	128.8125	47.8541666666667
120.520833333333	53.8125	0.0323501508800854	0.012840729840378	882330.822880216	135.328166303651	128.8125	47.8541666666667
120.5625	53.8125	0.0321566099104456	0.0127339601783128	880403.977737984	135.4880438252	128.8125	47.8541666666667
120.604166666667	53.8125	0.0328264811000545	0.0121982807083233	878482.604611258	135.648549359501	128.8125	47.8541666666667
120.645833333333	53.8125	0.0329339195640698	0.0129795871089907	876566.740099929	135.809685235417	128.8125	47.8541666666667
120.6875	53.8125	0.0329747946245247	0.0125161031440314	874656.421017809	135.971453770248	128.8125	47.8541666666667
120.729166666667	53.8125	0.0336344165038072	0.013715274999161	872751.684392638	136.133857269216	128.8125	47.8541666666667
120.770833333333	53.8125	0.0331801153677244	0.0131251709955724	870852.567466054	136.296898024944	128.8125	47.8541666666667
120.8125	53.8125	0.0330754673926179	0.0120426418682367	868959.107693561	136.460578316918	128.8125	47.8541666666667
120.854166666667	53.8125	0.0325683451158967	0.0122118552194822	867071.34274442	136.624900410947	128.8125	47.8541666666667
120.895833333333	53.8125	0.0332323402524241	0.0136544447122593	865189.310501515	136.789866558607	128.8125	47.8541666666667
120.9375	53.8125	0.0337508846135444	0.0144447042696774	863313.04906119	136.955478996689	128.8125	47.8541666666667
120.979166666667	53.8125	0.0336006551766074	0.0127576233491371	861442.596733036	137.12173994662	128.8125	47.8541666666667
121.020833333333	53.8125	0.0339222942466559	0.0124568244798213	859577.992039627	137.288651613894	128.8125	47.8541666666667
121.0625	53.8125	0.0324176199964784	0.0121756777586366	857719.273716244	137.456216187475	128.8125	47.8541666666667
121.104166666667	53.8125	0.0327504898170382	0.0115050405269213	855866.480710523	137.624435839211	128.8125	47.8541666666667
121.145833333333	53.8125	0.0325251733557192	0.0112322042423942	880960.470788717	127.686221716834	130.604166666667	48.5625
121.1875	53.8125	0.0324682826231423	0.0111337235137534	852178.827502039	137.962848975284	128.8125	47.8541666666667
121.229166666667	53.8125	0.0338348939853933	0.0123390735658911	850344.046252677	138.133046712214	128.8125	47.8541666666667
121.270833333333	53.8125	0.0333742434277833	0.012660754255758	848515.348226762	138.303908031228	128.8125	47.8541666666667
121.3125	53.8125	0.0332500295989288	0.0123018217539223	846692.773427075	138.475435009305	128.8125	47.8541666666667
121.354166666667	53.8125	0.0336465576995206	0.0119966957264738	1013927.14720149	146.292369732259	128.604166666667	45.9791666666667
121.395833333333	53.8125	0.0337582083234615	0.0120979057209609	1047561.42101908	150.06210049514	128.0625	45.4375
121.4375	53.8125	0.0347043528765017	0.0126981271955412	1046195.08238484	150.224833800434	128.0625	45.4375
121.479166666667	53.8125	0.0345164438760018	0.0134108921944563	1044835.51783227	150.387948951202	128.0625	45.4375
121.520833333333	53.8125	0.0344369554491523	0.0121545207207145	1043482.75426105	150.551445532401	128.0625	45.4375
121.5625	53.8125	0.0338774012081678	0.0115332704289913	1009020.7477441	147.390957136541	128.5625	45.9375
121.604166666667	53.8125	0.0345940683257831	0.0118899936562286	1040797.73768074	150.879581214652	128.0625	45.4375
121.645833333333	53.8125	0.034366585984072	0.0123888717294702	1039465.53848506	151.044219373783	128.0625	45.4375
121.6875	53.8125	0.0346465211134823	0.0128871148685634	1038140.24789406	151.20923707913	128.0625	45.4375
121.729166666667	53.8125	0.037349406494818	0.0147032701641366	1044835.51783227	150.387948951202	128.3125	45.4375
121.770833333333	53.8125	0.0368713951044879	0.0142145554653484	1035510.500134	151.540408993344	128.0625	45.4375
121.8125	53.8125	0.0373919869374592	0.012926619257056	1034206.09675535	151.706562076599	128.0625	45.4375
121.854166666667	53.8125	0.0347009006620103	0.0125196541533532	1032908.70955853	151.873092454488	128.0625	45.4375
121.895833333333	53.8125	0.0357415803615767	0.012476328909771	1031618.36541687	152.03999950535	128.0625	45.4375
121.9375	53.8125	0.0348533223476208	0.0124297297904692	1030335.09119154	152.207282583664	128.0625	45.4375
121.979166666667	53.8125	0.0355824969092088	0.0132477158627745	1036821.89281089	151.374633802698	128.3125	45.4375
122.020833333333	53.8125	0.0370410825617984	0.0123783682170054	1035510.500134	151.540408993344	128.3125	45.4375
122.0625	53.8125	0.0355398051667668	0.0130211626519741	1034206.09675535	151.706562076599	128.3125	45.4375
122.104166666667	53.8125	0.0369093632090894	0.0129890647909568	1032908.70955853	151.873092454488	128.3125	45.4375
122.145833333333	53.8125	0.0376593303625405	0.0133472397321778	1031618.36541687	152.03999950535	128.3125	45.4375
122.1875	53.8125	0.0357066467914553	0.0121508837694906	1022785.41629118	153.218838430658	128.0625	45.4375
122.229166666667	53.8125	0.034875617628128	0.0120050944817383	1021552.38216535	153.388733585982	128.0625	45.4375
122.270833333333	53.8125	0.0351932185392009	0.0126725518547646	1020326.63217374	153.558998725032	128.0625	45.4375
122.3125	53.8125	0.0354077418800305	0.0131999533812838	1019108.19297955	153.72963297992	128.0625	45.4375
122.354166666667	53.8125	0.037147687174332	0.0135890742958849	1025273.23014428	152.880161416117	128.3125	45.4375
122.395833333333	53.8125	0.0373956406343913	0.0141647254024906	1024025.70785794	153.049314101593	128.3125	45.4375
122.4375	53.8125	0.0368800877960258	0.0129253749058545	1022785.41629118	153.218838430658	128.3125	45.4375
122.479166666667	53.8125	0.0347017944039745	0.0117748963391359	978133.609307977	151.099167388783	128.5625	45.9375
122.520833333333	53.8125	0.0340803264836822	0.0103312022658965	973912.382912248	150.986886327915	128.604166666667	45.9791666666667
122.5625	53.8125	0.0343401504468509	0.0116807842435789	1041416.15321118	152.076217688013	128.770833333333	45.3541666666667
122.604166666667	53.8125	0.0347183460038359	0.0121970206644643	1040134.38666236	152.242263669601	128.770833333333	45.3541666666667
122.645833333333	53.8125	0.0347169401515689	0.0120692251098118	1038859.66657056	152.408678000711	128.770833333333	45.3541666666667
122.6875	53.8125	0.0350241480686792	0.0125750959004392	1037592.01930097	152.575459998352	128.770833333333	45.3541666666667
122.729166666667	53.8125	0.0365563996335184	0.0126217747234722	1014308.07626897	154.415842903878	128.3125	45.4375
122.770833333333	53.8125	0.0375969419609862	0.0134550862886432	1013126.5898081	154.588308821343	128.3125	45.4375
122.8125	53.8125	0.0370134522846726	0.0129556857730676	1011952.57337286	154.761138106278	128.3125	45.4375
122.854166666667	53.8125	0.0365256545227264	0.0123521365345777	1010786.05335599	154.934329709093	128.3125	45.4375
122.895833333333	53.8125	0.0352897212207629	0.0122943887270474	1031360.79668984	153.414859421557	128.770833333333	45.3541666666667
122.9375	53.8125	0.034350883840934	0.0118206869670387	1030136.13887134	153.58383174497	128.770833333333	45.3541666666667
122.979166666667	53.8125	0.0340412985070054	0.0114503282849486	1028918.73781488	153.753166285391	128.770833333333	45.3541666666667
123.020833333333	53.8125	0.0344021261232348	0.0117504350589426	1027708.61968585	153.922862166955	128.770833333333	45.3541666666667
123.0625	53.8125	0.0347643459170831	0.0120353838276788	1026505.81061572	154.092918489009	128.770833333333	45.3541666666667
123.104166666667	53.8125	0.0346934205290759	0.0118824904765282	956003.315551796	153.461002686737	128.604166666667	45.9791666666667
123.145833333333	53.8125	0.0348938903263277	0.0125029142737117	1024122.22399565	154.434108727198	128.770833333333	45.3541666666667
123.1875	53.8125	0.0367491945602203	0.0129387532552032	1001726.91474083	156.332771212438	128.3125	45.4375
123.229166666667	53.8125	0.0371994765992128	0.0130419992190657	1000629.04160211	156.509172026282	128.3125	45.4375
123.270833333333	53.8125	0.0371933088011278	0.0129788067394961	999538.925829776	156.685923182643	128.3125	45.4375
123.3125	53.8125	0.0366201394382235	0.0127118197090004	998456.593169889	156.863023333463	128.3125	45.4375
123.354166666667	53.8125	0.0376235903020226	0.0140595617878821	997382.06929569	157.040471102896	128.3125	45.4375
123.395833333333	53.8125	0.0380464421254899	0.0147321333185654	996315.379805166	157.218265087214	128.3125	45.4375
123.4375	53.8125	0.037534978977304	0.0139731521479598	995256.550218652	157.396403854719	128.3125	45.4375
123.479166666667	53.8125	0.0362607591732937	0.0126860603014342	994205.605976393	157.574885945656	128.3125	45.4375
123.520833333333	53.8125	0.0347753716966581	0.012932644173626	1013764.74204705	155.987044292357	128.770833333333	45.3541666666667
123.5625	53.8125	0.0347391349979931	0.012887855378309	1012651.66470783	156.161346441038	128.770833333333	45.3541666666667
123.604166666667	53.8125	0.0347671636910777	0.0131940931045601	1011546.23208459	156.335995005151	128.770833333333	45.3541666666667
123.645833333333	53.8125	0.0347040551283817	0.0128187576657691	1010448.46960929	156.510988723365	128.770833333333	45.3541666666667
123.6875	53.8125	0.0345264472723478	0.0125267105087577	1009358.40264732	156.686326307729	128.770833333333	45.3541666666667
123.729166666667	53.8125	0.0346905872097923	0.0132175549479101	1008276.05649515	156.862006443581	128.770833333333	45.3541666666667
123.770833333333	53.8125	0.0348138201812273	0.0142022969680774	937388.522280391	156.388800020679	128.604166666667	45.9791666666667
123.8125	53.8125	0.0375327540068749	0.0146676336683899	986084.948884957	159.014917828384	128.3125	45.4375
123.854166666667	53.8125	0.0373980105105249	0.0134337821238507	985106.103118353	159.196419475817	128.3125	45.4375
123.895833333333	53.8125	0.0347149710237911	0.0124320758073807	937429.738592471	157.230731744018	128.5625	45.9375
123.9375	53.8125	0.0348363128702518	0.0122577022589245	933057.087405299	157.136910402114	128.604166666667	45.9791666666667
123.979166666667	53.8125	0.0345562465688601	0.012520985978418	931994.881416815	157.324921821889	128.604166666667	45.9791666666667
124.020833333333	53.8125	0.0346742958709587	0.0136350767932232	930940.994072897	157.513323385273	128.604166666667	45.9791666666667
124.0625	53.8125	0.0341320645145772	0.0137192910898769	730290.515735476	139.919192212151	130.4375	48.6041666666667
124.104166666667	53.8125	0.0341556816303841	0.0137216872506796	728526.996709644	140.117297126784	130.4375	48.6041666666667
124.145833333333	53.8125	0.0342968440249203	0.0123956907596856	927829.529534138	158.080851199311	128.604166666667	45.9791666666667
124.1875	53.8125	0.0339937669273234	0.0121875426767516	725021.906644711	140.516147831842	130.4375	48.6041666666667
124.229166666667	53.8125	0.0346230736159736	0.0111855782984373	723280.443104474	140.716898988654	130.4375	48.6041666666667
124.270833333333	53.8125	0.0341343496965208	0.0114213877890878	721546.43937562	140.918537514797	130.4375	48.6041666666667
124.3125	53.8125	0.0341498508658726	0.0114580215326914	719819.949930491	141.121065974656	130.4375	48.6041666666667
124.354166666667	53.8125	0.0342797450445897	0.0124288157131817	992984.325039631	159.537337983038	128.770833333333	45.3541666666667
124.395833333333	53.8125	0.0345722603104602	0.0127756244328902	992028.886867778	159.718298039679	128.770833333333	45.3541666666667
124.4375	53.8125	0.034459512379802	0.0135177200044044	991081.586723334	159.899574137662	128.770833333333	45.3541666666667
124.479166666667	53.8125	0.034404739980763	0.0141418504821224	919905.372317173	159.610962048091	128.604166666667	45.9791666666667
124.520833333333	53.8125	0.0344163993143219	0.0142980496980751	989211.495004246	160.263067200633	128.770833333333	45.3541666666667
124.5625	53.8125	0.0347483396364216	0.0138940514321311	988288.750384332	160.445280467724	128.770833333333	45.3541666666667
124.604166666667	53.8125	0.0348621177908498	0.0147354365294144	964108.823692398	163.646168323555	128.0625	45.4375
124.645833333333	53.8125	0.0346394788238489	0.0136366312871509	963340.380557224	163.83525126058	128.0625	45.4375
124.6875	53.8125	0.0344193807156696	0.0133724857005051	985570.00069966	160.993764441072	128.770833333333	45.3541666666667
124.729166666667	53.8125	0.034463519972159	0.0127139806851404	984680.32236885	161.177200669208	128.770833333333	45.3541666666667
124.770833333333	53.8125	0.034305738536504	0.0131533685446886	983798.967920536	161.360937703007	128.770833333333	45.3541666666667
124.8125	53.8125	0.035107207826729	0.0136455278846483	982925.960018277	161.544973513193	128.770833333333	45.3541666666667
124.854166666667	53.8125	0.0370055082332154	0.0131147171604556	964108.823692398	163.646168323555	128.3125	45.4375
124.895833333333	53.8125	0.0374112763295263	0.0129291313930781	963340.380557224	163.83525126058	128.3125	45.4375
124.9375	53.8125	0.0357161981665235	0.0134462038387192	980357.240188253	162.098852894412	128.770833333333	45.3541666666667
124.979166666667	53.8125	0.0376423219740406	0.0133077042968903	961829.632236868	164.214237385928	128.3125	45.4375
125.020833333333	53.8125	0.0374305236613425	0.0132714930790367	961087.368605709	164.404135575667	128.3125	45.4375
125.0625	53.8125	0.035580713245596	0.01293170614081	977864.441945501	162.655345556689	128.770833333333	45.3541666666667
125.104166666667	53.8125	0.0370923509870184	0.0121876818878829	959629.16495859	164.784729506136	128.3125	45.4375
125.145833333333	53.8125	0.0381325188476124	0.0124546462989837	958913.265423587	164.975420083475	128.3125	45.4375
125.1875	53.8125	0.0378228699972563	0.0122367892736154	958206.194094593	165.166369581307	128.3125	45.4375
125.229166666667	53.8125	0.0378102659498373	0.0122509626601601	957507.970747784	165.357575350177	128.3125	45.4375
125.270833333333	53.8125	0.0385543825199395	0.0128349477043664	956818.614969064	165.549034713799	128.3125	45.4375
125.3125	53.8125	0.0395128786571756	0.0133720115064826	956138.146151566	165.740744969204	128.3125	45.4375
125.354166666667	53.8125	0.0392485994739591	0.0127371188765534	955466.583493141	165.932703386919	128.3125	45.4375
125.395833333333	53.8125	0.0394047981750905	0.012494222994129	954803.945993885	166.124907211126	128.3125	45.4375
125.4375	53.8125	0.040046330771534	0.013264201368252	954150.252453662	166.317353659849	128.3125	45.4375
125.479166666667	53.8125	0.040564196832117	0.0135766559208092	953505.521469651	166.510039925133	128.3125	45.4375
125.520833333333	53.8125	0.0400961429935899	0.0125235856190761	952869.771433895	166.70296317324	128.3125	45.4375
125.5625	53.8125	0.0396960122564067	0.0122632354578078	952243.020530885	166.896120544839	128.3125	45.4375
125.604166666667	53.8125	0.0394060531559975	0.0120306716909753	951625.286735141	167.089509155219	128.3125	45.4375
125.645833333333	53.8125	0.0397045915441177	0.0126635992436957	951016.587808818	167.283126094491	128.3125	45.4375
125.6875	53.8125	0.0400755973190399	0.0129841061580302	950416.941299335	167.47696842781	128.3125	45.4375
125.729166666667	53.8125	0.040593626613509	0.0132716542746026	949826.36453701	167.671033195594	128.3125	45.4375
125.770833333333	53.8125	0.0407171872979405	0.0132610484696728	949244.874632722	167.865317413758	128.3125	45.4375
125.8125	53.8125	0.0407773846931446	0.0132497254566818	948672.488475593	168.059818073945	128.3125	45.4375
125.854166666667	53.8125	0.0405348624847821	0.0134555485472598	948109.222730684	168.254532143771	128.3125	45.4375
125.895833333333	53.8125	0.0400045849897912	0.0124147631039716	947555.093836719	168.44945656707	128.3125	45.4375
125.9375	53.8125	0.0396895259973542	0.0117119091616626	947010.118003825	168.644588264154	128.3125	45.4375
125.979166666667	53.8125	0.0393415931654453	0.0114781261200076	946474.311211299	168.839924132069	128.3125	45.4375
126.020833333333	53.8125	0.0397294656509771	0.0122716052715466	945947.689205392	169.035461044863	128.3125	45.4375
126.0625	53.8125	0.0405368291942661	0.0133528945697	945430.267497124	169.231195853861	128.3125	45.4375
126.104166666667	53.8125	0.0410842134688811	0.0137603756275988	944922.061360121	169.427125387942	128.3125	45.4375
126.145833333333	53.8125	0.0404421184584118	0.0138862275952037	944423.085828466	169.623246453825	128.3125	45.4375
126.1875	53.8125	0.0406975104261774	0.0132833077480872	943933.3556946	169.819555836362	128.3125	45.4375
126.229166666667	53.8125	0.0401730843615913	0.0128018475751348	943452.885507221	170.016050298833	128.3125	45.4375
126.270833333333	53.8125	0.0401474282591032	0.012823894969059	942981.689569231	170.212726583251	128.3125	45.4375
126.3125	53.8125	0.0406723733501529	0.0133982594632038	942519.781935704	170.40958141067	128.3125	45.4375
126.354166666667	53.8125	0.0406863455993536	0.0142081112073735	942067.176411875	170.6066114815	128.3125	45.4375
126.395833333333	53.8125	0.0406502281574019	0.0142611223507876	941623.886551172	170.803813475828	128.3125	45.4375
126.4375	53.8125	0.0406269095683187	0.0140472976067087	941189.925653265	171.001184053747	128.3125	45.4375
126.479166666667	53.8125	0.0401700647654136	0.0128913462063061	940765.306762154	171.198719855682	128.3125	45.4375
126.520833333333	53.8125	0.0405397830136983	0.0131872835326167	940350.04266428	171.396417502734	128.3125	45.4375
120.020833333333	53.7708333333333	0.0291009089837928	0.0126902305381368	919814.353789748	132.867842945499	129.020833333333	47.7708333333333
120.0625	53.7708333333333	0.0314479498878426	0.0139177361621248	900684.490302131	133.398110504091	128.8125	47.8541666666667
120.104166666667	53.7708333333333	0.0312287570242052	0.0142120052406426	898690.827290229	133.551301581379	128.8125	47.8541666666667
120.145833333333	53.7708333333333	0.031466431560828	0.0141749569754182	896702.235350675	133.705099643986	128.8125	47.8541666666667
120.1875	53.7708333333333	0.0315374267695094	0.0137371195171065	894718.748934781	133.859507180835	128.8125	47.8541666666667
120.229166666667	53.7708333333333	0.0318851969398264	0.0136711344895608	892740.402709752	134.01452667488	128.8125	47.8541666666667
120.270833333333	53.7708333333333	0.0332727533209471	0.0128614042909784	890767.231559084	134.170160602685	128.8125	47.8541666666667
120.3125	53.7708333333333	0.0315652695028096	0.0138840545483708	888799.270582964	134.326411433985	128.8125	47.8541666666667
120.354166666667	53.7708333333333	0.0328501916538701	0.013101340740665	886836.555098618	134.483281631241	128.8125	47.8541666666667
120.395833333333	53.7708333333333	0.0330284929719546	0.0123378279579228	884879.12064063	134.640773649186	128.8125	47.8541666666667
120.4375	53.7708333333333	0.0332333030006209	0.0127135742075587	882927.002961257	134.798889934364	128.8125	47.8541666666667
120.479166666667	53.7708333333333	0.0324422759735612	0.013560598297178	880980.238030684	134.957632924663	128.8125	47.8541666666667
120.520833333333	53.7708333333333	0.0324338826369237	0.0134395862116133	879038.862037258	135.117005048831	128.8125	47.8541666666667
120.5625	53.7708333333333	0.0331523839566207	0.0136967194346646	877102.911387712	135.277008725991	128.8125	47.8541666666667
120.604166666667	53.7708333333333	0.0328013820079502	0.0132311185007479	875172.422707318	135.437646365146	128.8125	47.8541666666667
120.645833333333	53.7708333333333	0.0339384731522859	0.0138954032395627	873247.432840034	135.598920364673	128.8125	47.8541666666667
120.6875	53.7708333333333	0.033578026821862	0.0126723140432417	871327.978848613	135.760833111807	128.8125	47.8541666666667
120.729166666667	53.7708333333333	0.0326791723665321	0.0117585747205939	869414.098014672	135.923386982122	128.8125	47.8541666666667
120.770833333333	53.7708333333333	0.0331800747580132	0.0127496784352282	867505.827838715	136.086584338996	128.8125	47.8541666666667
120.8125	53.7708333333333	0.0337316734729302	0.0133932122713001	865603.206040151	136.250427533073	128.8125	47.8541666666667
120.854166666667	53.7708333333333	0.0334950302091621	0.0150481665161779	863706.270557235	136.414918901708	128.8125	47.8541666666667
120.895833333333	53.7708333333333	0.0339612861411145	0.0153495498178078	861815.059546998	136.580060768415	128.8125	47.8541666666667
120.9375	53.7708333333333	0.0340830156163798	0.0151250277464767	859929.611385129	136.745855442293	128.8125	47.8541666666667
120.979166666667	53.7708333333333	0.0338169974229182	0.0143504646148092	858049.964665817	136.912305217448	128.8125	47.8541666666667
121.020833333333	53.7708333333333	0.0339339897729321	0.0147022444242869	856176.158201537	137.07941237241	128.8125	47.8541666666667
121.0625	53.7708333333333	0.0335341551707874	0.0139075365101334	854308.23102283	137.247179169534	128.8125	47.8541666666667
121.104166666667	53.7708333333333	0.0334681079193186	0.0130421004071615	852446.222378	137.415607854395	128.8125	47.8541666666667
121.145833333333	53.7708333333333	0.0335666690754407	0.0134565160371045	850590.171732786	137.58470065517	128.8125	47.8541666666667
121.1875	53.7708333333333	0.0335711054915463	0.0134551843341551	848740.118769989	137.754459782019	128.8125	47.8541666666667
121.229166666667	53.7708333333333	0.0341645969148211	0.0137598590064707	1017216.60517716	145.949801218051	128.5625	45.9375
121.270833333333	53.7708333333333	0.0334574577305715	0.0134248058591598	845058.16570558	138.095985760652	128.8125	47.8541666666667
121.3125	53.7708333333333	0.0343045754936032	0.0137274850958248	1014152.87536314	146.272148912888	128.5625	45.9375
121.354166666667	53.7708333333333	0.0343614532938946	0.0139889227254189	1044924.90209868	149.773368008296	128.0625	45.4375
121.395833333333	53.7708333333333	0.0349086813428102	0.0138462465024768	1043545.22048893	149.936168070526	128.0625	45.4375
121.4375	53.7708333333333	0.0341308789786895	0.0131958199052635	1042172.30291812	150.099354898303	128.0625	45.4375
121.479166666667	53.7708333333333	0.0352173002727577	0.0138857535917976	1040806.17657892	150.262928111471	128.0625	45.4375
121.520833333333	53.7708333333333	0.0347692073959322	0.0136392184006456	1039446.86867147	150.426887307532	128.0625	45.4375
121.5625	53.7708333333333	0.0346478945765964	0.0124595069791735	1038094.40640173	150.59123206145	128.0625	45.4375
121.604166666667	53.7708333333333	0.0343445586506011	0.0124061374254579	1036748.81697969	150.755961925453	128.0625	45.4375
121.645833333333	53.7708333333333	0.0350269393562271	0.0140292897790218	1035410.12761757	150.921076428844	128.0625	45.4375
121.6875	53.7708333333333	0.0370703347004045	0.0136164968847014	1034078.36552807	151.086575077805	128.0625	45.4375
121.729166666667	53.7708333333333	0.037456530781317	0.0142939937968905	1032753.55792253	151.252457355208	128.0625	45.4375
121.770833333333	53.7708333333333	0.0377361851306927	0.0145973232412818	1031435.73200907	151.418722720428	128.0625	45.4375
121.8125	53.7708333333333	0.0371756510761279	0.0139472268191641	1030124.91499076	151.585370609149	128.0625	45.4375
121.854166666667	53.7708333333333	0.0355478988936661	0.012874821897526	1028821.13406373	151.752400433184	128.0625	45.4375
121.895833333333	53.7708333333333	0.0351481014878584	0.0125158113508468	1027524.41641527	151.919811580286	128.0625	45.4375
121.9375	53.7708333333333	0.0348826022699696	0.012060917667079	1026234.78922186	152.08760341397	128.0625	45.4375
121.979166666667	53.7708333333333	0.035775808509834	0.0121108196123582	1024952.27964733	152.255775273325	128.0625	45.4375
122.020833333333	53.7708333333333	0.0373939361493103	0.0127940743504447	1031435.73200907	151.418722720428	128.3125	45.4375
122.0625	53.7708333333333	0.0374807102534304	0.0135150226977962	1030124.91499076	151.585370609149	128.3125	45.4375
122.104166666667	53.7708333333333	0.0375021144431768	0.0135794324870561	1028821.13406373	151.752400433184	128.3125	45.4375
122.145833333333	53.7708333333333	0.0379036431941245	0.0142931936078497	1019893.96025803	152.932248884557	128.0625	45.4375
122.1875	53.7708333333333	0.0346352654808901	0.0121880287865457	1018647.44565099	153.102310091455	128.0625	45.4375
122.229166666667	53.7708333333333	0.0345762307072993	0.0124641237348139	979402.429263403	149.645848451897	128.604166666667	45.9791666666667
122.270833333333	53.7708333333333	0.0342624870605632	0.0123265660491538	978017.642047392	149.817276519784	128.604166666667	45.9791666666667
122.3125	53.7708333333333	0.0346841895935872	0.0127138267016764	1014951.69121429	153.614743564158	128.0625	45.4375
122.354166666667	53.7708333333333	0.0369273338951938	0.0134017221187256	1013734.45949349	153.786301797049	128.0625	45.4375
122.395833333333	53.7708333333333	0.0370515144812851	0.0142011437379538	1019893.96025803	152.932248884557	128.3125	45.4375
122.4375	53.7708333333333	0.0350866140505764	0.0139473275619973	975413.079309676	150.794773053662	128.5625	45.9375
122.479166666667	53.7708333333333	0.0346201826211459	0.0129565938579378	971201.036674075	150.680986312251	128.604166666667	45.9791666666667
122.520833333333	53.7708333333333	0.0348003131041308	0.0122931381316252	1038615.90861102	151.79115319087	128.770833333333	45.3541666666667
122.5625	53.7708333333333	0.0350301458908196	0.0126472884283258	1037320.80327801	151.957326597818	128.770833333333	45.3541666666667
122.604166666667	53.7708333333333	0.0346578547978886	0.0121343264714363	1036032.73834277	152.123873550186	128.770833333333	45.3541666666667
122.645833333333	53.7708333333333	0.036679130654618	0.0121756727692353	1012524.61588783	153.95823206496	128.3125	45.4375
122.6875	53.7708333333333	0.0373697052040602	0.0128207721981996	1011322.18728711	154.130533426993	128.3125	45.4375
122.729166666667	53.7708333333333	0.0372822724039871	0.013258321360965	1010127.2005435	154.303204915826	128.3125	45.4375
122.770833333333	53.7708333333333	0.0377608413079363	0.0143996206803693	1008939.68246936	154.476245537563	128.3125	45.4375
122.8125	53.7708333333333	0.0372119854265355	0.0139437109540691	1007759.65983502	154.649654271586	128.3125	45.4375
122.854166666667	53.7708333333333	0.0364029737046121	0.0124249149318915	1006587.15936653	154.823430070412	128.3125	45.4375
122.895833333333	53.7708333333333	0.0345027847258853	0.0125524443854159	1027215.6547923	153.300103755413	128.770833333333	45.3541666666667
122.9375	53.7708333333333	0.0347177384653711	0.0122005009967755	1025984.87238916	153.469613603133	128.770833333333	45.3541666666667
122.979166666667	53.7708333333333	0.0343310536325677	0.0118255423223513	1024761.36989387	153.639490263971	128.770833333333	45.3541666666667
123.020833333333	53.7708333333333	0.0343800177566242	0.0119540036089673	1023545.17379114	153.809732866661	128.770833333333	45.3541666666667
123.0625	53.7708333333333	0.0341515806905974	0.0126223341798795	1022336.31053276	153.980340514723	128.770833333333	45.3541666666667
123.104166666667	53.7708333333333	0.0344963708837775	0.0129340163227243	1021134.80653542	154.151312286311	128.770833333333	45.3541666666667
123.145833333333	53.7708333333333	0.0345087698396904	0.0127970234096735	1019940.68817865	154.322647234069	128.770833333333	45.3541666666667
123.1875	53.7708333333333	0.0354121953505687	0.0133499931301314	1018753.9818027	154.494344384987	128.770833333333	45.3541666666667
123.229166666667	53.7708333333333	0.0372667189984884	0.013389195139179	996377.537561663	156.403743865837	128.3125	45.4375
123.270833333333	53.7708333333333	0.0381745493513097	0.0142728545762768	995281.717308498	156.581126693587	128.3125	45.4375
123.3125	53.7708333333333	0.0373883258291709	0.0139751621618359	994193.709628079	156.758863252565	128.3125	45.4375
123.354166666667	53.7708333333333	0.0375695615508581	0.0139225138000694	993113.540534336	156.936952162825	128.3125	45.4375
123.395833333333	53.7708333333333	0.0380177146303521	0.0145329524448814	992041.235966294	157.115392015984	128.3125	45.4375
123.4375	53.7708333333333	0.0374692050721541	0.013845421518102	990976.821785617	157.294181375134	128.3125	45.4375
123.479166666667	53.7708333333333	0.0363856222015322	0.012482107501801	989920.323774126	157.473318774744	128.3125	45.4375
123.520833333333	53.7708333333333	0.0347268792340297	0.0127786053998379	939919.774660861	155.161250915895	128.604166666667	45.9791666666667
123.5625	53.7708333333333	0.0347862570669928	0.0133443378553846	938769.742862002	155.345946653636	128.604166666667	45.9791666666667
123.604166666667	53.7708333333333	0.0365049557396493	0.013028518718824	986798.583322985	158.012804130004	128.3125	45.4375
123.645833333333	53.7708333333333	0.0350064523086287	0.0131522996593113	936493.882375734	155.716571125322	128.604166666667	45.9791666666667
123.6875	53.7708333333333	0.0347445642888992	0.0130747991643657	1005101.16448858	156.582572261496	128.770833333333	45.3541666666667
123.729166666667	53.7708333333333	0.0369027443190256	0.0134786031838135	983749.008349947	158.555366325884	128.3125	45.4375
123.770833333333	53.7708333333333	0.0366971047987713	0.0140493060417621	982748.638181028	158.736896553101	128.3125	45.4375
123.8125	53.7708333333333	0.0380473332796243	0.0147105462343765	981756.387260176	158.918762056951	128.3125	45.4375
123.854166666667	53.7708333333333	0.0364857544025431	0.0131028162765914	934227.55348377	156.933600825811	128.5625	45.9375
123.895833333333	53.7708333333333	0.0348325358513089	0.0125895262567875	929862.064911223	156.83820303563	128.604166666667	45.9791666666667
123.9375	53.7708333333333	0.0347395900792142	0.0128156105842401	928785.620888897	157.026548480808	128.604166666667	45.9791666666667
123.979166666667	53.7708333333333	0.0347120194603685	0.0141625284877722	927717.500438768	157.215291481471	128.604166666667	45.9791666666667
124.020833333333	53.7708333333333	0.0357000032076204	0.0150389587569003	929988.487328438	157.686829816789	128.5625	45.9375
124.0625	53.7708333333333	0.0347768151353186	0.0143517137634064	925606.346622338	157.593963206712	128.604166666667	45.9791666666667
124.104166666667	53.7708333333333	0.0348969545060914	0.0128637651357372	924563.371198365	157.783888368255	128.604166666667	45.9791666666667
124.145833333333	53.7708333333333	0.033785653907808	0.0120044483763156	723207.844534795	140.082685155057	130.4375	48.6041666666667
124.1875	53.7708333333333	0.0346191042627856	0.0108861142957373	721448.631114122	140.282962961751	130.4375	48.6041666666667
124.229166666667	53.7708333333333	0.0330036807358097	0.0107126238978986	719696.821135783	140.484137242571	130.4375	48.6041666666667
124.270833333333	53.7708333333333	0.0342742276393112	0.0112832302646308	717952.469360218	140.686210739757	130.4375	48.6041666666667
124.3125	53.7708333333333	0.0340242582822036	0.0116460593024132	989609.431954157	159.2628003257	128.770833333333	45.3541666666667
124.354166666667	53.7708333333333	0.0345329267390035	0.0125944710351753	988640.725352544	159.444136099847	128.770833333333	45.3541666666667
124.395833333333	53.7708333333333	0.0343732410454017	0.0126328719677208	987680.16735807	159.625794173138	128.770833333333	45.3541666666667
124.4375	53.7708333333333	0.0344052425410096	0.0125524596752016	986727.78206496	159.807772752981	128.770833333333	45.3541666666667
124.479166666667	53.7708333333333	0.0343444353620777	0.0132789109382113	985783.593454857	159.990070018453	128.770833333333	45.3541666666667
124.520833333333	53.7708333333333	0.0345179702208377	0.0133586668161553	961231.441938333	163.189862935314	128.0625	45.4375
124.5625	53.7708333333333	0.0345740433585982	0.0137135235143633	983919.901632122	160.355613180825	128.770833333333	45.3541666666667
124.604166666667	53.7708333333333	0.034979148847885	0.0139449041188787	959659.788486558	163.568799663467	128.0625	45.4375
124.645833333333	53.7708333333333	0.0345676548105752	0.0131402404851746	982089.281394905	160.722408525692	128.770833333333	45.3541666666667
124.6875	53.7708333333333	0.0344214761976857	0.0130700438548688	981186.431806337	160.906270912904	128.770833333333	45.3541666666667
124.729166666667	53.7708333333333	0.0345738694226444	0.0133021984877816	980291.920284025	161.09044046463	128.770833333333	45.3541666666667
[truncated: 63,938 more rows]
