# Supplementary material for: Genomic insights into local adaptation and future climate-induced vulnerability of a keystone forest tree in East Asia
Source: Nat Commun. 2022 Nov 1;13:6541. doi: 10.1038/s41467-022-34206-8 (PMC9626627; doi:10.1038/s41467-022-34206-8)
Supplement: Supplementary file 8 — Source Data [file 41467_2022_34206_MOESM8_ESM.zip › Source data/supplementary_figures/local&forward&reverse/future_ACCESS-CM2_ssp370_2080local_GF_offset.csv]

	lon	lat	ssp370_2061-2080_offset
1	123.479166666821	54.6458333336662	0.0513591850483511
2	123.520833333488	54.6458333336662	0.0514997024559547
3	123.562500000156	54.6458333336662	0.0512586709449729
4	123.604166666823	54.6458333336662	0.0515391875866797
5	123.645833333491	54.6458333336662	0.0501676809236453
6	123.729166666826	54.6458333336662	0.0508797021685056
7	123.770833333494	54.6458333336662	0.0508073891551231
8	123.812500000161	54.6458333336662	0.0503598014528099
9	123.854166666829	54.6458333336662	0.0502386218992223
10	123.895833333496	54.6458333336662	0.0503138288803696
11	123.937500000164	54.6458333336662	0.0499399664666895
12	123.979166666831	54.6458333336662	0.0494884411412417
13	124.020833333499	54.6458333336662	0.0515114670727448
14	124.062500000166	54.6458333336662	0.0512106938326687
15	124.104166666834	54.6458333336662	0.050552443839471
16	124.145833333501	54.6458333336662	0.0513907405463765
17	124.187500000169	54.6458333336662	0.0512402576262648
18	123.395833333486	54.6041666669987	0.0516180024311307
19	123.437500000153	54.6041666669987	0.0513102958675348
20	123.479166666821	54.6041666669987	0.0516618585656706
21	123.520833333488	54.6041666669987	0.050290583094037
22	123.562500000156	54.6041666669987	0.0501919444913288
23	123.604166666823	54.6041666669987	0.0503999428922398
24	123.645833333491	54.6041666669987	0.0496340015638388
25	123.687500000158	54.6041666669987	0.049836129894706
26	123.729166666826	54.6041666669987	0.0498869284128136
27	123.770833333494	54.6041666669987	0.0500474140260113
28	123.812500000161	54.6041666669987	0.0504074055091508
29	123.854166666829	54.6041666669987	0.051602125585836
30	123.895833333496	54.6041666669987	0.0514968544527862
31	123.937500000164	54.6041666669987	0.0503701179095333
32	123.979166666831	54.6041666669987	0.050142543485405
33	124.020833333499	54.6041666669987	0.0503326609396232
34	124.062500000166	54.6041666669987	0.0499881941891279
35	124.104166666834	54.6041666669987	0.0505678531403127
36	124.145833333501	54.6041666669987	0.0496498095712844
37	124.187500000169	54.6041666669987	0.049543855605512
38	123.062500000146	54.5625000003311	0.0512915982243959
39	123.145833333481	54.5625000003311	0.051180749996592
40	123.187500000148	54.5625000003311	0.051314669146778
41	123.229166666816	54.5625000003311	0.0513874689837236
42	123.270833333483	54.5625000003311	0.0509503062100256
43	123.312500000151	54.5625000003311	0.049705241076323
44	123.354166666818	54.5625000003311	0.0508548047161738
45	123.395833333486	54.5625000003311	0.0503873009144863
46	123.437500000153	54.5625000003311	0.0501850142993349
47	123.479166666821	54.5625000003311	0.0497727878379761
48	123.520833333488	54.5625000003311	0.0496361720348613
49	123.562500000156	54.5625000003311	0.0495595534372388
50	123.604166666823	54.5625000003311	0.0494150138882624
51	123.645833333491	54.5625000003311	0.050125785027918
52	123.687500000158	54.5625000003311	0.0501335902522174
53	123.729166666826	54.5625000003311	0.0493644049459504
54	123.770833333494	54.5625000003311	0.0511555520101617
55	123.812500000161	54.5625000003311	0.0514001511525361
56	123.854166666829	54.5625000003311	0.0498452791065682
57	123.895833333496	54.5625000003311	0.0503910569946602
58	123.937500000164	54.5625000003311	0.0518157566135815
59	123.979166666831	54.5625000003311	0.0516349637354327
60	124.020833333499	54.5625000003311	0.0503122453467453
61	124.062500000166	54.5625000003311	0.0501928840606144
62	124.104166666834	54.5625000003311	0.0491170715291631
63	124.145833333501	54.5625000003311	0.0500385989386352
64	124.187500000169	54.5625000003311	0.0498679433593982
65	122.895833333476	54.5208333336636	0.0509445095381725
66	122.937500000143	54.5208333336636	0.0509988112669198
67	122.979166666811	54.5208333336636	0.0507340213138531
68	123.020833333478	54.5208333336636	0.0495945869378243
69	123.062500000146	54.5208333336636	0.0496937969507527
70	123.104166666813	54.5208333336636	0.0508595036168251
71	123.145833333481	54.5208333336636	0.0511414851343546
72	123.229166666816	54.5208333336636	0.050489240835108
73	123.270833333483	54.5208333336636	0.0502689667547123
74	123.312500000151	54.5208333336636	0.0508365285706753
75	123.354166666818	54.5208333336636	0.0495771771593922
76	123.395833333486	54.5208333336636	0.0498138225210092
77	123.437500000153	54.5208333336636	0.0497848807365597
78	123.479166666821	54.5208333336636	0.0498778289420728
79	123.520833333488	54.5208333336636	0.0507295890370648
80	123.562500000156	54.5208333336636	0.0507518503000851
81	123.604166666823	54.5208333336636	0.0507147166940653
82	123.645833333491	54.5208333336636	0.0513765852427041
83	123.687500000158	54.5208333336636	0.051545343313874
84	123.729166666826	54.5208333336636	0.0513024619945803
85	123.770833333494	54.5208333336636	0.0510367067997013
86	123.812500000161	54.5208333336636	0.0511498764560385
87	123.854166666829	54.5208333336636	0.0510139923022521
88	123.937500000164	54.5208333336636	0.0514559956468536
89	123.979166666831	54.5208333336636	0.0512840832416091
90	124.020833333499	54.5208333336636	0.0500020785851311
91	124.104166666834	54.5208333336636	0.0498376211665734
92	124.145833333501	54.5208333336636	0.0513833840945073
93	124.187500000169	54.5208333336636	0.0502573445911054
94	124.229166666836	54.5208333336636	0.0501923202561318
95	124.270833333504	54.5208333336636	0.0499648518513301
96	124.312500000171	54.5208333336636	0.050207155115639
97	122.81250000014	54.479166666996	0.049639946448027
98	122.854166666808	54.479166666996	0.0498810688370471
99	122.895833333476	54.479166666996	0.0497209292714378
100	122.937500000143	54.479166666996	0.051440631672761
101	123.020833333478	54.479166666996	0.0511027838890357
102	123.062500000146	54.479166666996	0.0496171772303062
103	123.104166666813	54.479166666996	0.0510906191517659
104	123.187500000148	54.479166666996	0.0506457701286572
105	123.229166666816	54.479166666996	0.050842151910211
106	123.270833333483	54.479166666996	0.0503103103496648
107	123.312500000151	54.479166666996	0.050188783718731
108	123.354166666818	54.479166666996	0.0499837906431758
109	123.395833333486	54.479166666996	0.0500542168525394
110	123.437500000153	54.479166666996	0.0496383226064708
111	123.479166666821	54.479166666996	0.050973654793973
112	123.520833333488	54.479166666996	0.0516399947664258
113	123.562500000156	54.479166666996	0.0513227935589154
114	123.604166666823	54.479166666996	0.050753431094831
115	123.645833333491	54.479166666996	0.050927758603851
116	123.687500000158	54.479166666996	0.0507755978182284
117	123.729166666826	54.479166666996	0.051238739441576
118	123.770833333494	54.479166666996	0.0511294875334573
119	123.812500000161	54.479166666996	0.0510117795174325
120	123.854166666829	54.479166666996	0.0511993926210012
121	123.937500000164	54.479166666996	0.0510133382929624
122	123.979166666831	54.479166666996	0.0510248337919684
123	124.020833333499	54.479166666996	0.0513809671068909
124	124.062500000166	54.479166666996	0.0512477678403487
125	124.104166666834	54.479166666996	0.0508507507531951
126	124.145833333501	54.479166666996	0.0503073926031017
127	124.187500000169	54.479166666996	0.0514686014981343
128	124.229166666836	54.479166666996	0.0505267743293486
129	124.270833333504	54.479166666996	0.0510636907132504
130	124.312500000171	54.479166666996	0.0496592591666549
131	124.354166666839	54.479166666996	0.0501187832629163
132	124.395833333506	54.479166666996	0.0501012686280846
133	122.81250000014	54.4375000003285	0.0496299027531501
134	122.854166666808	54.4375000003285	0.0512563757548143
135	122.895833333476	54.4375000003285	0.0509744894786879
136	122.937500000143	54.4375000003285	0.0510318424536736
137	122.979166666811	54.4375000003285	0.0513164720360034
138	123.020833333478	54.4375000003285	0.0509213446170547
139	123.062500000146	54.4375000003285	0.0505317129739361
140	123.104166666813	54.4375000003285	0.0506291246165914
141	123.145833333481	54.4375000003285	0.0505695313484566
142	123.187500000148	54.4375000003285	0.0505756214347706
143	123.229166666816	54.4375000003285	0.0508461322740316
144	123.270833333483	54.4375000003285	0.0502136071722499
145	123.312500000151	54.4375000003285	0.0508913610234996
146	123.354166666818	54.4375000003285	0.049604466046319
147	123.395833333486	54.4375000003285	0.0496414325163225
148	123.437500000153	54.4375000003285	0.049716518473985
149	123.479166666821	54.4375000003285	0.051152675951626
150	123.520833333488	54.4375000003285	0.0507468006580448
151	123.562500000156	54.4375000003285	0.0506716549595412
152	123.604166666823	54.4375000003285	0.0506239717802391
153	123.645833333491	54.4375000003285	0.0516149485801687
154	123.687500000158	54.4375000003285	0.051233919126159
155	123.729166666826	54.4375000003285	0.0510294053790161
156	123.770833333494	54.4375000003285	0.051242204847895
157	123.812500000161	54.4375000003285	0.0511759656439533
158	123.854166666829	54.4375000003285	0.0507472168131426
159	123.895833333496	54.4375000003285	0.050779666887519
160	123.937500000164	54.4375000003285	0.0506548400927858
161	123.979166666831	54.4375000003285	0.0509501739407737
162	124.020833333499	54.4375000003285	0.0510464277713117
163	124.062500000166	54.4375000003285	0.0506661302882127
164	124.104166666834	54.4375000003285	0.0515245594348329
165	124.145833333501	54.4375000003285	0.0510324618668644
166	124.187500000169	54.4375000003285	0.0517054754980055
167	124.229166666836	54.4375000003285	0.0500263948492161
168	124.270833333504	54.4375000003285	0.0500432375641568
169	124.312500000171	54.4375000003285	0.0504565681697299
170	124.354166666839	54.4375000003285	0.0511630785560304
171	124.395833333506	54.4375000003285	0.0500578373238959
172	124.437500000174	54.4375000003285	0.0499383231039002
173	124.479166666841	54.4375000003285	0.0497750233682585
174	122.270833333463	54.3958333336609	0.050550483176032
175	122.31250000013	54.3958333336609	0.0501850174057985
176	122.395833333465	54.3958333336609	0.0506735367262812
177	122.437500000133	54.3958333336609	0.0507467928966784
178	122.4791666668	54.3958333336609	0.0500369126354321
179	122.520833333468	54.3958333336609	0.0495092575246812
180	122.854166666808	54.3958333336609	0.0508423085002358
181	122.895833333476	54.3958333336609	0.0506815797416224
182	122.937500000143	54.3958333336609	0.0510639753112729
183	122.979166666811	54.3958333336609	0.0506772466862744
184	123.020833333478	54.3958333336609	0.051116545471668
185	123.062500000146	54.3958333336609	0.0510938001016117
186	123.145833333481	54.3958333336609	0.050459917436925
187	123.187500000148	54.3958333336609	0.0505377890712199
188	123.229166666816	54.3958333336609	0.049753594302085
189	123.270833333483	54.3958333336609	0.0496098701952843
190	123.312500000151	54.3958333336609	0.0506394552631213
191	123.354166666818	54.3958333336609	0.0511130956672128
192	123.395833333486	54.3958333336609	0.0507681780045587
193	123.437500000153	54.3958333336609	0.0507895153023754
194	123.520833333488	54.3958333336609	0.0509902250518919
195	123.562500000156	54.3958333336609	0.0510709917187905
196	123.604166666823	54.3958333336609	0.0510539349945502
197	123.645833333491	54.3958333336609	0.0514534538720712
198	123.687500000158	54.3958333336609	0.0510404739255064
199	123.729166666826	54.3958333336609	0.0511648156932512
200	123.770833333494	54.3958333336609	0.0509616863147869
201	123.812500000161	54.3958333336609	0.0511630904388977
202	123.854166666829	54.3958333336609	0.0512503827179936
203	123.895833333496	54.3958333336609	0.0507958881052871
204	123.937500000164	54.3958333336609	0.0504101888252669
205	123.979166666831	54.3958333336609	0.051069701453306
206	124.020833333499	54.3958333336609	0.0511337642658802
207	124.270833333504	54.3958333336609	0.049587856606079
208	124.312500000171	54.3958333336609	0.050189579913584
209	124.354166666839	54.3958333336609	0.0512774576674706
210	124.395833333506	54.3958333336609	0.0505648555823647
211	124.437500000174	54.3958333336609	0.0497909425056628
212	124.479166666841	54.3958333336609	0.0512430676649257
213	124.520833333509	54.3958333336609	0.0517162644683231
214	122.020833333457	54.3541666669934	0.0494080169231664
215	122.062500000125	54.3541666669934	0.0511998311976994
216	122.14583333346	54.3541666669934	0.0496100198783127
217	122.187500000128	54.3541666669934	0.0507403777500621
218	122.270833333463	54.3541666669934	0.0505838753331989
219	122.31250000013	54.3541666669934	0.0509419411350261
220	122.437500000133	54.3541666669934	0.0505777825475131
221	122.4791666668	54.3541666669934	0.0513970232460579
222	122.562500000135	54.3541666669934	0.0509333439893759
223	122.604166666803	54.3541666669934	0.0509677761254841
224	122.64583333347	54.3541666669934	0.0504009061965558
225	122.895833333476	54.3541666669934	0.050715035707414
226	122.937500000143	54.3541666669934	0.0506042784678496
227	122.979166666811	54.3541666669934	0.050239910356547
228	123.020833333478	54.3541666669934	0.0505070735144933
229	123.062500000146	54.3541666669934	0.0515835437258752
230	123.104166666813	54.3541666669934	0.0511204673932448
231	123.145833333481	54.3541666669934	0.0505071541016763
232	123.187500000148	54.3541666669934	0.050802885591747
233	123.229166666816	54.3541666669934	0.0505245741435669
234	123.270833333483	54.3541666669934	0.0507130994854691
235	123.354166666818	54.3541666669934	0.0504894132999458
236	123.395833333486	54.3541666669934	0.0504536238883173
237	123.479166666821	54.3541666669934	0.0507943855351986
238	123.520833333488	54.3541666669934	0.0511607114343811
239	123.562500000156	54.3541666669934	0.0506859083246798
240	123.687500000158	54.3541666669934	0.0508261126550964
241	123.729166666826	54.3541666669934	0.0508774481139644
242	123.770833333494	54.3541666669934	0.0511183606897926
243	123.854166666829	54.3541666669934	0.0508758966918865
244	123.895833333496	54.3541666669934	0.0514649590404851
245	123.937500000164	54.3541666669934	0.0508411540774332
246	123.979166666831	54.3541666669934	0.0508484677623667
247	124.020833333499	54.3541666669934	0.0509362835349569
248	124.062500000166	54.3541666669934	0.0509971142518949
249	124.104166666834	54.3541666669934	0.0514235389957949
250	124.145833333501	54.3541666669934	0.0512885591583274
251	124.187500000169	54.3541666669934	0.051299687724223
252	124.270833333504	54.3541666669934	0.0508339540868925
253	124.312500000171	54.3541666669934	0.0503258491442864
254	124.354166666839	54.3541666669934	0.0500616268746584
255	124.395833333506	54.3541666669934	0.0512518310343766
256	124.437500000174	54.3541666669934	0.0508267537618816
257	124.479166666841	54.3541666669934	0.0498451079279997
258	124.520833333509	54.3541666669934	0.0511239228472842
259	121.47916666678	54.3125000003258	0.0484220063372044
260	121.520833333447	54.3125000003258	0.0479871448115598
261	121.562500000115	54.3125000003258	0.0482573378910819
262	121.604166666782	54.3125000003258	0.0498547026623699
263	121.64583333345	54.3125000003258	0.0504429771523783
264	121.687500000117	54.3125000003258	0.050595199785953
265	121.729166666785	54.3125000003258	0.0497058185641319
266	121.770833333452	54.3125000003258	0.0496101456275127
267	121.81250000012	54.3125000003258	0.0508190622996855
268	121.895833333455	54.3125000003258	0.0495167330201466
269	121.937500000122	54.3125000003258	0.0503227785137443
270	121.97916666679	54.3125000003258	0.0507944259742106
271	122.062500000125	54.3125000003258	0.0508138483560638
272	122.104166666793	54.3125000003258	0.0501252824295684
273	122.14583333346	54.3125000003258	0.0511105905276201
274	122.187500000128	54.3125000003258	0.0495847131183118
275	122.229166666795	54.3125000003258	0.0496508521716796
276	122.270833333463	54.3125000003258	0.0508767316073934
277	122.354166666798	54.3125000003258	0.0504401804394258
278	122.395833333465	54.3125000003258	0.0507320230937853
279	122.437500000133	54.3125000003258	0.0508792642699702
280	122.4791666668	54.3125000003258	0.0510647580717294
281	122.520833333468	54.3125000003258	0.0509737793292752
282	122.562500000135	54.3125000003258	0.0508432530434117
283	122.604166666803	54.3125000003258	0.0508016728824017
284	122.64583333347	54.3125000003258	0.0510491058224646
285	122.687500000138	54.3125000003258	0.0505369109055536
286	122.729166666805	54.3125000003258	0.0506052566736804
287	122.770833333473	54.3125000003258	0.0504871654484353
288	122.81250000014	54.3125000003258	0.0505475333577956
289	122.854166666808	54.3125000003258	0.0503480619550495
290	122.895833333476	54.3125000003258	0.0506732677709484
291	122.937500000143	54.3125000003258	0.0506760946877316
292	122.979166666811	54.3125000003258	0.0508111575284972
293	123.020833333478	54.3125000003258	0.0509328415722442
294	123.104166666813	54.3125000003258	0.0509393415718405
295	123.145833333481	54.3125000003258	0.0514662185959827
296	123.187500000148	54.3125000003258	0.0510271626683127
297	123.229166666816	54.3125000003258	0.0505636753828329
298	123.312500000151	54.3125000003258	0.0510592872182841
299	123.354166666818	54.3125000003258	0.0507863444928055
300	123.395833333486	54.3125000003258	0.0504023910861919
301	123.437500000153	54.3125000003258	0.0508564410055872
302	123.479166666821	54.3125000003258	0.050775282127454
303	123.520833333488	54.3125000003258	0.050532933828993
304	123.645833333491	54.3125000003258	0.0512670081892098
305	123.729166666826	54.3125000003258	0.0514575006670141
306	123.770833333494	54.3125000003258	0.0514121925078817
307	123.812500000161	54.3125000003258	0.0510538146688726
308	123.854166666829	54.3125000003258	0.0512500808491377
309	123.937500000164	54.3125000003258	0.0510638890342216
310	123.979166666831	54.3125000003258	0.0512606776822253
311	124.020833333499	54.3125000003258	0.05098719459395
312	124.062500000166	54.3125000003258	0.0509707061411101
313	124.104166666834	54.3125000003258	0.0512123877204417
314	124.145833333501	54.3125000003258	0.0510527321220064
315	124.187500000169	54.3125000003258	0.0517020966627349
316	124.229166666836	54.3125000003258	0.0510928816791254
317	124.270833333504	54.3125000003258	0.0514016135091467
318	124.312500000171	54.3125000003258	0.0515085181296118
319	124.354166666839	54.3125000003258	0.0512146097432313
320	124.395833333506	54.3125000003258	0.0510856277321928
321	124.437500000174	54.3125000003258	0.0513965744724997
322	124.562500000177	54.3125000003258	0.0507117611327335
323	124.604166666844	54.3125000003258	0.0513407344369778
324	124.645833333512	54.3125000003258	0.0512539682216144
325	121.354166666777	54.2708333336582	0.0498749048916509
326	121.395833333445	54.2708333336582	0.0497159240126087
327	121.437500000112	54.2708333336582	0.0497524049884671
328	121.47916666678	54.2708333336582	0.0502088631128273
329	121.520833333447	54.2708333336582	0.0506643915246103
330	121.562500000115	54.2708333336582	0.0496567937706358
331	121.64583333345	54.2708333336582	0.0500152945180137
332	121.687500000117	54.2708333336582	0.0491848224238111
333	121.729166666785	54.2708333336582	0.0499988842675718
334	121.81250000012	54.2708333336582	0.0496029102385033
335	121.854166666787	54.2708333336582	0.0507360206418478
336	121.895833333455	54.2708333336582	0.0507214759280597
337	121.937500000122	54.2708333336582	0.050307308531126
338	121.97916666679	54.2708333336582	0.0497463618869457
339	122.020833333457	54.2708333336582	0.0499575470530129
340	122.062500000125	54.2708333336582	0.0497804366980761
341	122.104166666793	54.2708333336582	0.0498512653084284
342	122.14583333346	54.2708333336582	0.0493991305338077
343	122.187500000128	54.2708333336582	0.0507551618309269
344	122.229166666795	54.2708333336582	0.0510062538951894
345	122.270833333463	54.2708333336582	0.0505517345800672
346	122.31250000013	54.2708333336582	0.0506539063631072
347	122.354166666798	54.2708333336582	0.0508485438641946
348	122.395833333465	54.2708333336582	0.0505259535620774
349	122.437500000133	54.2708333336582	0.0510106802734119
350	122.4791666668	54.2708333336582	0.0509940818397938
351	122.520833333468	54.2708333336582	0.0510474279763702
352	122.562500000135	54.2708333336582	0.0505218203571311
353	122.604166666803	54.2708333336582	0.0505909091531787
354	122.64583333347	54.2708333336582	0.0506813819873665
355	122.687500000138	54.2708333336582	0.0506584077766589
356	122.729166666805	54.2708333336582	0.0506604808978511
357	122.770833333473	54.2708333336582	0.0502848356865382
358	122.81250000014	54.2708333336582	0.0504895720214958
359	122.854166666808	54.2708333336582	0.0506135279763561
360	122.895833333476	54.2708333336582	0.0507022018107592
361	122.937500000143	54.2708333336582	0.0507338544730602
362	122.979166666811	54.2708333336582	0.0507178265619642
363	123.020833333478	54.2708333336582	0.0506168660740993
364	123.062500000146	54.2708333336582	0.0509566167529501
365	123.104166666813	54.2708333336582	0.0513431104970164
366	123.145833333481	54.2708333336582	0.051666816204387
367	123.187500000148	54.2708333336582	0.0516956533774766
368	123.229166666816	54.2708333336582	0.0513141955893543
369	123.270833333483	54.2708333336582	0.0512077373868395
370	123.312500000151	54.2708333336582	0.0514704029428031
371	123.354166666818	54.2708333336582	0.0510446212774741
372	123.395833333486	54.2708333336582	0.0516802780498779
373	123.437500000153	54.2708333336582	0.0506202230704497
374	123.479166666821	54.2708333336582	0.0509839614414882
375	123.520833333488	54.2708333336582	0.050900429744193
376	123.562500000156	54.2708333336582	0.0510925383123417
377	123.604166666823	54.2708333336582	0.0509669172819858
378	123.645833333491	54.2708333336582	0.0506747099415438
379	123.687500000158	54.2708333336582	0.0509473206151542
380	123.729166666826	54.2708333336582	0.0512788272811512
381	123.770833333494	54.2708333336582	0.0518347080801982
382	123.812500000161	54.2708333336582	0.0515654033078232
383	123.854166666829	54.2708333336582	0.0515907240108781
384	123.895833333496	54.2708333336582	0.0508732874648608
385	123.937500000164	54.2708333336582	0.0508923632348085
386	123.979166666831	54.2708333336582	0.0507206793011808
387	124.020833333499	54.2708333336582	0.0512209721073775
388	124.062500000166	54.2708333336582	0.0508984856425584
389	124.104166666834	54.2708333336582	0.0509520546009426
390	124.145833333501	54.2708333336582	0.0507217566074449
391	124.229166666836	54.2708333336582	0.051049475237725
392	124.270833333504	54.2708333336582	0.0509556184903228
393	124.312500000171	54.2708333336582	0.0507471266327676
394	124.354166666839	54.2708333336582	0.0508317012548809
395	124.395833333506	54.2708333336582	0.0512011248706436
396	124.437500000174	54.2708333336582	0.0509288249925758
397	124.479166666841	54.2708333336582	0.0511570481114494
398	124.520833333509	54.2708333336582	0.0506890211165262
399	124.562500000177	54.2708333336582	0.0507381448049268
400	124.604166666844	54.2708333336582	0.0511134867147738
401	124.645833333512	54.2708333336582	0.0510655009449806
402	124.687500000179	54.2708333336582	0.0511059975078475
403	124.729166666847	54.2708333336582	0.0510808350911569
404	121.187500000107	54.2291666669907	0.0505911785733791
405	121.229166666774	54.2291666669907	0.0489312253072471
406	121.270833333442	54.2291666669907	0.049674073229196
407	121.31250000011	54.2291666669907	0.0492484183668786
408	121.354166666777	54.2291666669907	0.0488910417346624
409	121.395833333445	54.2291666669907	0.0488530525286295
410	121.437500000112	54.2291666669907	0.0501816309500209
411	121.47916666678	54.2291666669907	0.0499000925602642
412	121.520833333447	54.2291666669907	0.0495951931288434
413	121.562500000115	54.2291666669907	0.0493244422218515
414	121.604166666782	54.2291666669907	0.0498445295015645
415	121.64583333345	54.2291666669907	0.0505208199400602
416	121.687500000117	54.2291666669907	0.0506112521853584
417	121.770833333452	54.2291666669907	0.0510542924130025
418	121.81250000012	54.2291666669907	0.050533916175607
419	121.895833333455	54.2291666669907	0.0506402412899947
420	121.937500000122	54.2291666669907	0.050865784425153
421	121.97916666679	54.2291666669907	0.0508689626781587
422	122.020833333457	54.2291666669907	0.0496569353916415
423	122.062500000125	54.2291666669907	0.0499152148847508
424	122.187500000128	54.2291666669907	0.0508790530861517
425	122.229166666795	54.2291666669907	0.0510757824668708
426	122.270833333463	54.2291666669907	0.050744948736679
427	122.31250000013	54.2291666669907	0.0510591257341234
428	122.354166666798	54.2291666669907	0.0514058640234206
429	122.395833333465	54.2291666669907	0.0505552339412001
430	122.437500000133	54.2291666669907	0.0505038929076994
431	122.4791666668	54.2291666669907	0.0510918083586498
432	122.520833333468	54.2291666669907	0.050608019723978
433	122.562500000135	54.2291666669907	0.0510911941634675
434	122.604166666803	54.2291666669907	0.0507309597615782
435	122.64583333347	54.2291666669907	0.0506167544861164
436	122.687500000138	54.2291666669907	0.0508198383315777
437	122.729166666805	54.2291666669907	0.0508158430670135
438	122.770833333473	54.2291666669907	0.0504368294180883
439	122.81250000014	54.2291666669907	0.0504838287383315
440	122.854166666808	54.2291666669907	0.0510599051454693
441	122.895833333476	54.2291666669907	0.0510687772182559
442	122.937500000143	54.2291666669907	0.0504298416589354
443	122.979166666811	54.2291666669907	0.0510046954719519
444	123.020833333478	54.2291666669907	0.0503087492492895
445	123.062500000146	54.2291666669907	0.0514031597470264
446	123.104166666813	54.2291666669907	0.051672334852989
447	123.145833333481	54.2291666669907	0.0517763923015464
448	123.187500000148	54.2291666669907	0.0516083244589035
449	123.229166666816	54.2291666669907	0.0516535272040583
450	123.270833333483	54.2291666669907	0.0515811847194432
451	123.312500000151	54.2291666669907	0.0515666339468543
452	123.354166666818	54.2291666669907	0.0516058007165149
453	123.395833333486	54.2291666669907	0.050911159435847
454	123.437500000153	54.2291666669907	0.0510741676414873
455	123.479166666821	54.2291666669907	0.0509292503437846
456	123.520833333488	54.2291666669907	0.0515810125177445
457	123.645833333491	54.2291666669907	0.0520572015051464
458	123.687500000158	54.2291666669907	0.0514506208549141
459	123.729166666826	54.2291666669907	0.0519857853819673
460	123.770833333494	54.2291666669907	0.0514545823192713
461	123.812500000161	54.2291666669907	0.0515170974893956
462	123.854166666829	54.2291666669907	0.0508948783342473
463	123.895833333496	54.2291666669907	0.0503958890831364
464	123.937500000164	54.2291666669907	0.0511538996236541
465	123.979166666831	54.2291666669907	0.05096759052008
466	124.020833333499	54.2291666669907	0.0505521828331501
467	124.062500000166	54.2291666669907	0.0517035919446326
468	124.104166666834	54.2291666669907	0.051106687347074
469	124.145833333501	54.2291666669907	0.0510443690281674
470	124.187500000169	54.2291666669907	0.0510170553951956
471	124.229166666836	54.2291666669907	0.0507830060758849
472	124.270833333504	54.2291666669907	0.0509077091543418
473	124.312500000171	54.2291666669907	0.0510622564393269
474	124.354166666839	54.2291666669907	0.0512761109110864
475	124.395833333506	54.2291666669907	0.0511279682329814
476	124.437500000174	54.2291666669907	0.051277301147689
477	124.479166666841	54.2291666669907	0.0510268167122662
478	124.520833333509	54.2291666669907	0.0510306151271367
479	124.562500000177	54.2291666669907	0.0511458196355359
480	124.604166666844	54.2291666669907	0.0515206976707272
481	124.687500000179	54.2291666669907	0.0514377810627761
482	124.729166666847	54.2291666669907	0.0512062322468446
483	124.770833333514	54.2291666669907	0.0513742750140883
484	124.812500000182	54.2291666669907	0.0517222930701624
485	124.854166666849	54.2291666669907	0.0511430207765459
486	120.187500000086	54.1875000003231	0.0487869062412654
487	120.229166666754	54.1875000003231	0.048775565174282
488	120.270833333421	54.1875000003231	0.0478733846583765
489	120.354166666756	54.1875000003231	0.0490521782225965
490	120.979166666769	54.1875000003231	0.0498588811679791
491	121.020833333437	54.1875000003231	0.0497010913906116
492	121.062500000104	54.1875000003231	0.0492966320038546
493	121.104166666772	54.1875000003231	0.0504034961617369
494	121.145833333439	54.1875000003231	0.0500481042571368
495	121.187500000107	54.1875000003231	0.0505814102492888
496	121.229166666774	54.1875000003231	0.050463801609084
497	121.270833333442	54.1875000003231	0.0488869021685921
498	121.31250000011	54.1875000003231	0.0493470282536766
499	121.354166666777	54.1875000003231	0.0503219259143958
500	121.395833333445	54.1875000003231	0.050512724643568
501	121.437500000112	54.1875000003231	0.0501832657258266
502	121.47916666678	54.1875000003231	0.0491800730885184
503	121.520833333447	54.1875000003231	0.0506692364055959
504	121.562500000115	54.1875000003231	0.0504035055239205
505	121.604166666782	54.1875000003231	0.0505160660089661
506	121.64583333345	54.1875000003231	0.0501529050173574
507	121.687500000117	54.1875000003231	0.0493004174517821
508	121.729166666785	54.1875000003231	0.0497653721024548
509	121.770833333452	54.1875000003231	0.050585232406103
510	121.81250000012	54.1875000003231	0.0508755864781174
511	121.854166666787	54.1875000003231	0.0506868758077471
512	121.937500000122	54.1875000003231	0.0510398591460503
513	122.020833333457	54.1875000003231	0.0501002877778452
514	122.062500000125	54.1875000003231	0.0501166203744085
515	122.104166666793	54.1875000003231	0.0504744707585144
516	122.14583333346	54.1875000003231	0.0506432956509246
517	122.187500000128	54.1875000003231	0.0507345402329798
518	122.229166666795	54.1875000003231	0.0508754615315478
519	122.270833333463	54.1875000003231	0.0510387045153618
520	122.31250000013	54.1875000003231	0.0504453711845372
521	122.354166666798	54.1875000003231	0.050436021969201
522	122.395833333465	54.1875000003231	0.0510171318786316
523	122.437500000133	54.1875000003231	0.0506425789774006
524	122.520833333468	54.1875000003231	0.0507521314664352
525	122.562500000135	54.1875000003231	0.0504426787024663
526	122.604166666803	54.1875000003231	0.0508432296603567
527	122.64583333347	54.1875000003231	0.051071214758816
528	122.687500000138	54.1875000003231	0.0515222474811893
529	122.729166666805	54.1875000003231	0.0506997397401681
530	122.770833333473	54.1875000003231	0.0509075398261495
531	122.81250000014	54.1875000003231	0.0506906305287242
532	122.854166666808	54.1875000003231	0.0504803872198759
533	122.937500000143	54.1875000003231	0.0508612189908526
534	122.979166666811	54.1875000003231	0.0504811775390308
535	123.020833333478	54.1875000003231	0.0503954478026358
536	123.062500000146	54.1875000003231	0.0509311844662934
537	123.145833333481	54.1875000003231	0.0506807064110253
538	123.187500000148	54.1875000003231	0.0513509499621254
539	123.229166666816	54.1875000003231	0.0513025883962958
540	123.270833333483	54.1875000003231	0.0522836970066847
541	123.312500000151	54.1875000003231	0.0521339812733276
542	123.354166666818	54.1875000003231	0.0520877722729678
543	123.395833333486	54.1875000003231	0.0521961199253217
544	123.437500000153	54.1875000003231	0.0519406546076145
545	123.479166666821	54.1875000003231	0.0515004253468525
546	123.562500000156	54.1875000003231	0.0515400535925808
547	123.604166666823	54.1875000003231	0.0514161605303763
548	123.645833333491	54.1875000003231	0.0514248505434411
549	123.687500000158	54.1875000003231	0.0519103795732112
550	123.729166666826	54.1875000003231	0.051939146725209
551	123.770833333494	54.1875000003231	0.0512233240462818
552	123.812500000161	54.1875000003231	0.0514382674039711
553	123.854166666829	54.1875000003231	0.0515367469119431
554	123.895833333496	54.1875000003231	0.0516568795761174
555	123.937500000164	54.1875000003231	0.0511449798275156
556	123.979166666831	54.1875000003231	0.0509395861134907
557	124.020833333499	54.1875000003231	0.0517235814647966
558	124.062500000166	54.1875000003231	0.0516589065128219
559	124.104166666834	54.1875000003231	0.0512461308498669
560	124.145833333501	54.1875000003231	0.0508915003612914
561	124.229166666836	54.1875000003231	0.0506623779939408
562	124.270833333504	54.1875000003231	0.0510373072686695
563	124.312500000171	54.1875000003231	0.0513537104656055
564	124.354166666839	54.1875000003231	0.0510931440012948
565	124.395833333506	54.1875000003231	0.0511441144745866
566	124.437500000174	54.1875000003231	0.051069017946577
567	124.479166666841	54.1875000003231	0.0512501083066097
568	124.520833333509	54.1875000003231	0.0511499441504165
569	124.562500000177	54.1875000003231	0.0515071996909623
570	124.604166666844	54.1875000003231	0.0511228951263375
571	124.645833333512	54.1875000003231	0.0516874505662439
572	124.687500000179	54.1875000003231	0.0520934003125375
573	124.729166666847	54.1875000003231	0.0519438526445007
574	124.770833333514	54.1875000003231	0.0519294670116249
575	124.812500000182	54.1875000003231	0.0520692714899485
576	124.854166666849	54.1875000003231	0.0524353828668962
577	124.937500000184	54.1875000003231	0.0523303958819126
578	120.145833333419	54.1458333336556	0.0477752171006502
579	120.187500000086	54.1458333336556	0.0470806191180967
580	120.229166666754	54.1458333336556	0.0469316308746929
581	120.312500000089	54.1458333336556	0.046739328887375
582	120.354166666756	54.1458333336556	0.0470080754602541
583	120.395833333424	54.1458333336556	0.0482528295675068
584	120.437500000091	54.1458333336556	0.0489277536737593
585	120.479166666759	54.1458333336556	0.049131520955912
586	120.520833333427	54.1458333336556	0.0499596797890799
587	120.562500000094	54.1458333336556	0.0490205743884543
588	120.937500000102	54.1458333336556	0.0504447570514014
589	120.979166666769	54.1458333336556	0.0503946226786933
590	121.062500000104	54.1458333336556	0.0505285933841635
591	121.104166666772	54.1458333336556	0.0502628940825329
592	121.145833333439	54.1458333336556	0.0502472141265273
593	121.187500000107	54.1458333336556	0.0504130083759245
594	121.270833333442	54.1458333336556	0.0504040491823523
595	121.31250000011	54.1458333336556	0.0504166411196479
596	121.354166666777	54.1458333336556	0.0505028417582796
597	121.395833333445	54.1458333336556	0.0506254830134709
598	121.437500000112	54.1458333336556	0.0506587203209726
599	121.47916666678	54.1458333336556	0.0509612392476303
600	121.520833333447	54.1458333336556	0.0505333217837327
601	121.562500000115	54.1458333336556	0.0502858826546325
602	121.604166666782	54.1458333336556	0.050404568247369
603	121.64583333345	54.1458333336556	0.0491642420866341
604	121.687500000117	54.1458333336556	0.0499802226779489
605	121.729166666785	54.1458333336556	0.0500837311093666
606	121.770833333452	54.1458333336556	0.0497876327674029
607	121.81250000012	54.1458333336556	0.0506508926483241
608	121.854166666787	54.1458333336556	0.0509973785380889
609	121.895833333455	54.1458333336556	0.0509122645387352
610	121.937500000122	54.1458333336556	0.0509812271063701
611	121.97916666679	54.1458333336556	0.0509988985319692
612	122.020833333457	54.1458333336556	0.0505922706833511
613	122.062500000125	54.1458333336556	0.0507734874327127
614	122.104166666793	54.1458333336556	0.0506116547448345
615	122.14583333346	54.1458333336556	0.0510550197375951
616	122.187500000128	54.1458333336556	0.051231593371947
617	122.229166666795	54.1458333336556	0.0509825681601192
618	122.270833333463	54.1458333336556	0.0509544120323054
619	122.31250000013	54.1458333336556	0.0502769258316609
620	122.354166666798	54.1458333336556	0.050795416243985
621	122.395833333465	54.1458333336556	0.0511009422694181
622	122.437500000133	54.1458333336556	0.0508053586745948
623	122.4791666668	54.1458333336556	0.0506442804985499
624	122.520833333468	54.1458333336556	0.0506217294815037
625	122.562500000135	54.1458333336556	0.0508207692738154
626	122.604166666803	54.1458333336556	0.0508386250139444
627	122.64583333347	54.1458333336556	0.0503988370687961
628	122.687500000138	54.1458333336556	0.0515596169364173
629	122.729166666805	54.1458333336556	0.0518419613724938
630	122.770833333473	54.1458333336556	0.0518376764603906
631	122.81250000014	54.1458333336556	0.0505609845657975
632	122.854166666808	54.1458333336556	0.0508712181111814
633	122.937500000143	54.1458333336556	0.050631715632177
634	123.020833333478	54.1458333336556	0.0507548221016263
635	123.062500000146	54.1458333336556	0.0510802948816336
636	123.104166666813	54.1458333336556	0.0514253846697965
637	123.145833333481	54.1458333336556	0.051465725785341
638	123.187500000148	54.1458333336556	0.0517610078906097
639	123.229166666816	54.1458333336556	0.0516639035059688
640	123.270833333483	54.1458333336556	0.0510464846493317
641	123.354166666818	54.1458333336556	0.0528977079242752
642	123.395833333486	54.1458333336556	0.0526079517647419
643	123.437500000153	54.1458333336556	0.0520644384258161
644	123.479166666821	54.1458333336556	0.0519219186548532
645	123.520833333488	54.1458333336556	0.0520639386216267
646	123.562500000156	54.1458333336556	0.0522994201893639
647	123.604166666823	54.1458333336556	0.0520125522361122
648	123.645833333491	54.1458333336556	0.0521059397924531
649	123.687500000158	54.1458333336556	0.0526339699733953
650	123.729166666826	54.1458333336556	0.0518761886745731
651	123.770833333494	54.1458333336556	0.0519782656606717
652	123.812500000161	54.1458333336556	0.0512735796940297
653	123.854166666829	54.1458333336556	0.0512680867310158
654	123.895833333496	54.1458333336556	0.0513446376499243
655	123.937500000164	54.1458333336556	0.0517360256860257
656	123.979166666831	54.1458333336556	0.0516750146230867
657	124.020833333499	54.1458333336556	0.051726466336169
658	124.062500000166	54.1458333336556	0.0515928181635879
659	124.104166666834	54.1458333336556	0.0513471402498418
660	124.145833333501	54.1458333336556	0.0511478414726492
661	124.187500000169	54.1458333336556	0.051227835471355
662	124.229166666836	54.1458333336556	0.0513528602519985
663	124.270833333504	54.1458333336556	0.0510411136095926
664	124.312500000171	54.1458333336556	0.0512661424565326
665	124.395833333506	54.1458333336556	0.0508723642721168
666	124.437500000174	54.1458333336556	0.050882975853595
667	124.479166666841	54.1458333336556	0.0512302630642456
668	124.520833333509	54.1458333336556	0.051469800429337
669	124.562500000177	54.1458333336556	0.0518437109707446
670	124.604166666844	54.1458333336556	0.0518495209332687
671	124.645833333512	54.1458333336556	0.0520146841644089
672	124.687500000179	54.1458333336556	0.0523650766712245
673	124.729166666847	54.1458333336556	0.0524349896964641
674	124.770833333514	54.1458333336556	0.0525389237120468
675	124.812500000182	54.1458333336556	0.0522423818784336
676	124.854166666849	54.1458333336556	0.0523523479599948
677	124.895833333517	54.1458333336556	0.0522210125429006
678	124.937500000184	54.1458333336556	0.0522995545627719
679	124.979166666852	54.1458333336556	0.0525556142647995
680	125.020833333519	54.1458333336556	0.0523737786877784
681	125.062500000187	54.1458333336556	0.0519754941059563
682	125.145833333522	54.1458333336556	0.0521144910350628
683	125.187500000189	54.1458333336556	0.0520457129030603
684	120.145833333419	54.104166666988	0.0470369799139946
685	120.229166666754	54.104166666988	0.0471335250531059
686	120.270833333421	54.104166666988	0.0450697061120582
687	120.354166666756	54.104166666988	0.0492950313889415
688	120.395833333424	54.104166666988	0.0493513637352171
689	120.437500000091	54.104166666988	0.0493621815333849
690	120.479166666759	54.104166666988	0.0497966984965588
691	120.520833333427	54.104166666988	0.0491468482317004
692	120.562500000094	54.104166666988	0.0489944870798722
693	120.604166666762	54.104166666988	0.0490933238042284
694	120.645833333429	54.104166666988	0.0494098347141199
695	120.729166666764	54.104166666988	0.0498068617260738
696	120.937500000102	54.104166666988	0.0488431423828031
697	120.979166666769	54.104166666988	0.0506036782017264
698	121.020833333437	54.104166666988	0.0503251309409072
699	121.062500000104	54.104166666988	0.0502454896527705
700	121.104166666772	54.104166666988	0.0505536504026623
701	121.145833333439	54.104166666988	0.0504789850270265
702	121.187500000107	54.104166666988	0.0506325741212841
703	121.229166666774	54.104166666988	0.0502766824467325
704	121.270833333442	54.104166666988	0.0503668025160226
705	121.31250000011	54.104166666988	0.0504306891451745
706	121.354166666777	54.104166666988	0.0501051592107693
707	121.395833333445	54.104166666988	0.0502205943254985
708	121.437500000112	54.104166666988	0.0504451649412224
709	121.47916666678	54.104166666988	0.0505059236004292
710	121.520833333447	54.104166666988	0.0507563627004658
711	121.562500000115	54.104166666988	0.0508359019711911
712	121.604166666782	54.104166666988	0.0507823352371885
713	121.64583333345	54.104166666988	0.050707393237836
714	121.687500000117	54.104166666988	0.0504656453210002
715	121.729166666785	54.104166666988	0.0506188825767085
716	121.770833333452	54.104166666988	0.0508739490318684
717	121.81250000012	54.104166666988	0.0505909511917211
718	121.854166666787	54.104166666988	0.0507473850049443
719	121.895833333455	54.104166666988	0.0506490692537597
720	121.937500000122	54.104166666988	0.0511410523030802
721	121.97916666679	54.104166666988	0.0518698732060659
722	122.062500000125	54.104166666988	0.050806236559348
723	122.104166666793	54.104166666988	0.0509933291610118
724	122.14583333346	54.104166666988	0.0518834921267509
725	122.187500000128	54.104166666988	0.050973709463231
726	122.229166666795	54.104166666988	0.0518029235206248
727	122.270833333463	54.104166666988	0.0509359587135645
728	122.31250000013	54.104166666988	0.0509319880751875
729	122.354166666798	54.104166666988	0.0517957219760152
730	122.395833333465	54.104166666988	0.0508512557268271
731	122.437500000133	54.104166666988	0.0505690506416461
732	122.520833333468	54.104166666988	0.0507526355841058
733	122.562500000135	54.104166666988	0.0507538929011913
734	122.604166666803	54.104166666988	0.0507546290481949
735	122.64583333347	54.104166666988	0.0509285975390907
736	122.687500000138	54.104166666988	0.0505123401098846
737	122.729166666805	54.104166666988	0.0509188786987888
738	122.770833333473	54.104166666988	0.0515260353847978
739	122.81250000014	54.104166666988	0.0517247157649547
740	122.854166666808	54.104166666988	0.0516157358871579
741	122.895833333476	54.104166666988	0.0518404705083302
742	122.937500000143	54.104166666988	0.0510719024720656
743	122.979166666811	54.104166666988	0.0518305356674479
744	123.020833333478	54.104166666988	0.051464689238871
745	123.062500000146	54.104166666988	0.0514591527110335
746	123.104166666813	54.104166666988	0.0519645022033621
747	123.145833333481	54.104166666988	0.0515958416146391
748	123.187500000148	54.104166666988	0.0516445406720707
749	123.229166666816	54.104166666988	0.0514257640769646
750	123.270833333483	54.104166666988	0.0521779939683971
751	123.312500000151	54.104166666988	0.0522771704134041
752	123.354166666818	54.104166666988	0.0529700911288399
753	123.437500000153	54.104166666988	0.0528911862053854
754	123.520833333488	54.104166666988	0.0525708756845774
755	123.562500000156	54.104166666988	0.0525156290171901
756	123.604166666823	54.104166666988	0.0525719759773298
757	123.645833333491	54.104166666988	0.0521178787667973
758	123.687500000158	54.104166666988	0.0517889054532712
759	123.729166666826	54.104166666988	0.0516230485922928
760	123.770833333494	54.104166666988	0.0518717666170903
761	123.812500000161	54.104166666988	0.0516876352591651
762	123.854166666829	54.104166666988	0.0517358827178819
763	123.895833333496	54.104166666988	0.0517211782925837
764	123.937500000164	54.104166666988	0.0517691151479786
765	123.979166666831	54.104166666988	0.0518070650853483
766	124.020833333499	54.104166666988	0.0510562025703337
767	124.062500000166	54.104166666988	0.0508375974366182
768	124.104166666834	54.104166666988	0.0508473068991956
769	124.145833333501	54.104166666988	0.0511468560009013
770	124.187500000169	54.104166666988	0.050830798320536
771	124.229166666836	54.104166666988	0.0512254897398087
772	124.270833333504	54.104166666988	0.0510520351571562
773	124.312500000171	54.104166666988	0.0507961075027965
774	124.354166666839	54.104166666988	0.0509784369251147
775	124.395833333506	54.104166666988	0.0510720233452004
776	124.437500000174	54.104166666988	0.0511298686291146
777	124.479166666841	54.104166666988	0.0515484992279005
778	124.520833333509	54.104166666988	0.051145713628876
779	124.645833333512	54.104166666988	0.0524314656860074
780	124.687500000179	54.104166666988	0.0524096575920857
781	124.729166666847	54.104166666988	0.0526882311314499
782	124.770833333514	54.104166666988	0.0521564145654906
783	124.812500000182	54.104166666988	0.052258706807391
784	124.854166666849	54.104166666988	0.0527980113003127
785	124.895833333517	54.104166666988	0.0527893838698097
786	124.979166666852	54.104166666988	0.0529146273287973
787	125.020833333519	54.104166666988	0.0528075806596898
788	125.062500000187	54.104166666988	0.0523635508719252
789	125.104166666854	54.104166666988	0.0523840452603584
790	125.145833333522	54.104166666988	0.0528258216889214
791	125.187500000189	54.104166666988	0.0528079226897537
792	125.229166666857	54.104166666988	0.0534388829945984
793	125.270833333524	54.104166666988	0.0530377451664785
794	125.312500000192	54.104166666988	0.0527676460371121
795	125.35416666686	54.104166666988	0.0527638501245083
796	125.395833333527	54.104166666988	0.0527835181882671
797	125.437500000195	54.104166666988	0.0523634354899382
798	125.52083333353	54.104166666988	0.0518672381443592
799	120.104166666751	54.0625000003205	0.0489470357276856
800	120.145833333419	54.0625000003205	0.0487895137172611
801	120.187500000086	54.0625000003205	0.0502992370686785
802	120.229166666754	54.0625000003205	0.048840837535165
803	120.270833333421	54.0625000003205	0.0480476580940367
804	120.312500000089	54.0625000003205	0.0492597297854738
805	120.354166666756	54.0625000003205	0.049788623151993
806	120.395833333424	54.0625000003205	0.0489356811724408
807	120.437500000091	54.0625000003205	0.0499020728731651
808	120.479166666759	54.0625000003205	0.0500090490503785
809	120.520833333427	54.0625000003205	0.049985831128738
810	120.562500000094	54.0625000003205	0.0493790918378699
811	120.604166666762	54.0625000003205	0.0501507994227234
812	120.645833333429	54.0625000003205	0.0502756811245431
813	120.687500000097	54.0625000003205	0.0493644305960063
814	120.729166666764	54.0625000003205	0.0501536166253158
815	120.770833333432	54.0625000003205	0.0503894278672891
816	120.812500000099	54.0625000003205	0.0501418305562592
817	120.854166666767	54.0625000003205	0.0497563105971011
818	120.895833333434	54.0625000003205	0.0503698699021289
819	120.937500000102	54.0625000003205	0.0494362585850161
820	120.979166666769	54.0625000003205	0.0494969584190365
821	121.020833333437	54.0625000003205	0.0487782873674361
822	121.062500000104	54.0625000003205	0.0501743117987889
823	121.104166666772	54.0625000003205	0.0502310370332094
824	121.145833333439	54.0625000003205	0.0505368647775436
825	121.187500000107	54.0625000003205	0.050068437958238
826	121.229166666774	54.0625000003205	0.0502874567076272
827	121.270833333442	54.0625000003205	0.0506105678357506
828	121.31250000011	54.0625000003205	0.0506576489630681
829	121.354166666777	54.0625000003205	0.0506165282711134
830	121.395833333445	54.0625000003205	0.0499451872449746
831	121.437500000112	54.0625000003205	0.050615405233019
832	121.47916666678	54.0625000003205	0.050494043696489
833	121.520833333447	54.0625000003205	0.0509628804439585
834	121.604166666782	54.0625000003205	0.0503102435138624
835	121.64583333345	54.0625000003205	0.0506143107032715
836	121.687500000117	54.0625000003205	0.0507987747044318
837	121.729166666785	54.0625000003205	0.0516668241599887
838	121.770833333452	54.0625000003205	0.0513653747695518
839	121.81250000012	54.0625000003205	0.0514889416114324
840	121.854166666787	54.0625000003205	0.0519109165412582
841	121.895833333455	54.0625000003205	0.0518600946325573
842	121.97916666679	54.0625000003205	0.0518566232262698
843	122.020833333457	54.0625000003205	0.0513356963726016
844	122.062500000125	54.0625000003205	0.0509794446246303
845	122.104166666793	54.0625000003205	0.051851947629058
846	122.14583333346	54.0625000003205	0.051835883197497
847	122.187500000128	54.0625000003205	0.0507746957034908
848	122.229166666795	54.0625000003205	0.0514221583120371
849	122.270833333463	54.0625000003205	0.0518391820085157
850	122.31250000013	54.0625000003205	0.0517694867714938
851	122.354166666798	54.0625000003205	0.0509583938186626
852	122.395833333465	54.0625000003205	0.0505340004901572
853	122.437500000133	54.0625000003205	0.0515321438578776
854	122.4791666668	54.0625000003205	0.0512028307456619
855	122.520833333468	54.0625000003205	0.0508843504642793
856	122.562500000135	54.0625000003205	0.0512386279317284
857	122.604166666803	54.0625000003205	0.0518542393095496
858	122.64583333347	54.0625000003205	0.0518585060841112
859	122.729166666805	54.0625000003205	0.0510281925440632
860	122.770833333473	54.0625000003205	0.0514638604009304
861	122.81250000014	54.0625000003205	0.0518674536776004
862	122.854166666808	54.0625000003205	0.0525826592239275
863	122.895833333476	54.0625000003205	0.0517215214812547
864	122.937500000143	54.0625000003205	0.0515091440727802
865	122.979166666811	54.0625000003205	0.0515589466792969
866	123.020833333478	54.0625000003205	0.0514494748177907
867	123.062500000146	54.0625000003205	0.0518444504396018
868	123.104166666813	54.0625000003205	0.0520353030809262
869	123.145833333481	54.0625000003205	0.0525480952872113
870	123.187500000148	54.0625000003205	0.0524753031648561
871	123.229166666816	54.0625000003205	0.0525341881988277
872	123.270833333483	54.0625000003205	0.0530487293316625
873	123.395833333486	54.0625000003205	0.0535129506330523
874	123.437500000153	54.0625000003205	0.0535153893371109
875	123.479166666821	54.0625000003205	0.0521905329807443
876	123.520833333488	54.0625000003205	0.0515464967344247
877	123.562500000156	54.0625000003205	0.0517439555543519
878	123.604166666823	54.0625000003205	0.0518157342836383
879	123.645833333491	54.0625000003205	0.0524558872665217
880	123.687500000158	54.0625000003205	0.0515032945213648
881	123.729166666826	54.0625000003205	0.0508593999995518
882	123.770833333494	54.0625000003205	0.0508902997030098
883	123.812500000161	54.0625000003205	0.0508115684332142
884	123.854166666829	54.0625000003205	0.0512177167278382
885	123.895833333496	54.0625000003205	0.0512567765471996
886	123.937500000164	54.0625000003205	0.0510916286568577
887	123.979166666831	54.0625000003205	0.0507667910892423
888	124.020833333499	54.0625000003205	0.0509801512784812
889	124.062500000166	54.0625000003205	0.0516211219725645
890	124.104166666834	54.0625000003205	0.0510831992408005
891	124.229166666836	54.0625000003205	0.0512186186730417
892	124.270833333504	54.0625000003205	0.0514842278241907
893	124.312500000171	54.0625000003205	0.051125642654787
894	124.354166666839	54.0625000003205	0.0509630611087082
895	124.395833333506	54.0625000003205	0.0511313171494548
896	124.437500000174	54.0625000003205	0.0509617052799346
897	124.479166666841	54.0625000003205	0.0512919234437698
898	124.520833333509	54.0625000003205	0.0509974331514994
899	124.562500000177	54.0625000003205	0.0508589775273824
900	124.604166666844	54.0625000003205	0.0511802001869419
901	124.645833333512	54.0625000003205	0.0510716392927628
902	124.687500000179	54.0625000003205	0.0520622546425541
903	124.729166666847	54.0625000003205	0.0517089045030749
904	124.770833333514	54.0625000003205	0.0525147285656473
905	124.812500000182	54.0625000003205	0.0525629231369807
906	124.854166666849	54.0625000003205	0.0532689851104086
907	124.895833333517	54.0625000003205	0.0533218379186591
908	124.937500000184	54.0625000003205	0.0533616285927281
909	124.979166666852	54.0625000003205	0.0537242066224011
910	125.020833333519	54.0625000003205	0.0534262427384877
911	125.104166666854	54.0625000003205	0.0530339873344268
912	125.145833333522	54.0625000003205	0.0534857368329229
913	125.187500000189	54.0625000003205	0.0541271465480819
914	125.229166666857	54.0625000003205	0.053437019787033
915	125.270833333524	54.0625000003205	0.053038898230994
916	125.312500000192	54.0625000003205	0.053396009855396
917	125.35416666686	54.0625000003205	0.0540804428928244
918	125.395833333527	54.0625000003205	0.053985789039471
919	125.437500000195	54.0625000003205	0.0530598041520931
920	125.479166666862	54.0625000003205	0.0530511371043184
921	125.52083333353	54.0625000003205	0.0523275130381431
922	125.562500000197	54.0625000003205	0.0522560828391835
923	125.604166666865	54.0625000003205	0.052241070954366
924	120.145833333419	54.0208333336529	0.0502795087974215
925	120.187500000086	54.0208333336529	0.0500557904644005
926	120.229166666754	54.0208333336529	0.0499354990918123
927	120.270833333421	54.0208333336529	0.0498251808562915
928	120.312500000089	54.0208333336529	0.0496979883771605
929	120.354166666756	54.0208333336529	0.0496659149543458
930	120.395833333424	54.0208333336529	0.0489752140207537
931	120.437500000091	54.0208333336529	0.0492219330263752
932	120.479166666759	54.0208333336529	0.0491021384575399
933	120.520833333427	54.0208333336529	0.047890209274007
934	120.562500000094	54.0208333336529	0.0495788029290335
935	120.604166666762	54.0208333336529	0.0491537741796434
936	120.645833333429	54.0208333336529	0.0500848537390914
937	120.687500000097	54.0208333336529	0.0502030244102096
938	120.729166666764	54.0208333336529	0.0506786064733863
939	120.770833333432	54.0208333336529	0.0507517824546578
940	120.812500000099	54.0208333336529	0.0502408742095954
941	120.854166666767	54.0208333336529	0.0497364326961537
942	120.895833333434	54.0208333336529	0.0495481425175643
943	120.937500000102	54.0208333336529	0.0503852039654242
944	121.020833333437	54.0208333336529	0.0500258962754641
945	121.062500000104	54.0208333336529	0.0487424706288969
946	121.104166666772	54.0208333336529	0.0496259001550048
947	121.145833333439	54.0208333336529	0.0505912022254541
948	121.187500000107	54.0208333336529	0.0502087135233741
949	121.229166666774	54.0208333336529	0.0502173186011516
950	121.270833333442	54.0208333336529	0.05029008903606
951	121.354166666777	54.0208333336529	0.0503727779573575
952	121.395833333445	54.0208333336529	0.0504670706200681
953	121.437500000112	54.0208333336529	0.0504542766198154
954	121.47916666678	54.0208333336529	0.0505069412853206
955	121.520833333447	54.0208333336529	0.0504940413378377
956	121.562500000115	54.0208333336529	0.0505843569885228
957	121.604166666782	54.0208333336529	0.0503812587712378
958	121.64583333345	54.0208333336529	0.0508595578523871
959	121.687500000117	54.0208333336529	0.0514647471523283
960	121.729166666785	54.0208333336529	0.0517394114281272
961	121.770833333452	54.0208333336529	0.0521322212128182
962	121.81250000012	54.0208333336529	0.0517164347160398
963	121.854166666787	54.0208333336529	0.0526069221850557
964	121.895833333455	54.0208333336529	0.0519197750980202
965	121.937500000122	54.0208333336529	0.0530821298651324
966	121.97916666679	54.0208333336529	0.0521700702371662
967	122.062500000125	54.0208333336529	0.0518864557061619
968	122.104166666793	54.0208333336529	0.0522224358745935
969	122.14583333346	54.0208333336529	0.0526438771534518
970	122.187500000128	54.0208333336529	0.0514810829080299
971	122.229166666795	54.0208333336529	0.0520872764905762
972	122.270833333463	54.0208333336529	0.0525324814683843
973	122.31250000013	54.0208333336529	0.0518120703390898
974	122.354166666798	54.0208333336529	0.051787572440238
975	122.395833333465	54.0208333336529	0.0517821788931899
976	122.437500000133	54.0208333336529	0.0519947141174811
977	122.4791666668	54.0208333336529	0.0518330152693372
978	122.520833333468	54.0208333336529	0.051430848689624
979	122.562500000135	54.0208333336529	0.0517684653053983
980	122.604166666803	54.0208333336529	0.0517861844728783
981	122.64583333347	54.0208333336529	0.0517222888512848
982	122.687500000138	54.0208333336529	0.0521352858635965
983	122.729166666805	54.0208333336529	0.0515553668878354
984	122.770833333473	54.0208333336529	0.0515010634389476
985	122.854166666808	54.0208333336529	0.0533765389652959
986	122.895833333476	54.0208333336529	0.0528094601110891
987	122.937500000143	54.0208333336529	0.0518077698255108
988	122.979166666811	54.0208333336529	0.0514926666534406
989	123.020833333478	54.0208333336529	0.0511940947918143
990	123.062500000146	54.0208333336529	0.0514276523766784
991	123.104166666813	54.0208333336529	0.0517998335169681
992	123.145833333481	54.0208333336529	0.0515224967360946
993	123.187500000148	54.0208333336529	0.0516568508298404
994	123.229166666816	54.0208333336529	0.0520571507377991
995	123.312500000151	54.0208333336529	0.0519818305880821
996	123.354166666818	54.0208333336529	0.0523889236019785
997	123.437500000153	54.0208333336529	0.053004921530224
998	123.479166666821	54.0208333336529	0.0516799566136041
999	123.520833333488	54.0208333336529	0.0515283601497029
1000	123.562500000156	54.0208333336529	0.0514798098274072
1001	123.604166666823	54.0208333336529	0.0505580754453937
1002	123.645833333491	54.0208333336529	0.0515228131384657
1003	123.687500000158	54.0208333336529	0.0515675408139647
1004	123.729166666826	54.0208333336529	0.0515863836526471
1005	123.770833333494	54.0208333336529	0.050895585948718
1006	123.812500000161	54.0208333336529	0.0514790858256909
1007	123.854166666829	54.0208333336529	0.0513679581744061
1008	123.937500000164	54.0208333336529	0.0519591996366657
1009	123.979166666831	54.0208333336529	0.0520191901797316
1010	124.020833333499	54.0208333336529	0.0519077685662923
1011	124.062500000166	54.0208333336529	0.0519777598755467
1012	124.104166666834	54.0208333336529	0.0511402081527815
1013	124.145833333501	54.0208333336529	0.0511957937906453
1014	124.187500000169	54.0208333336529	0.0507678873230999
1015	124.229166666836	54.0208333336529	0.0506291919233641
1016	124.270833333504	54.0208333336529	0.051249892518386
1017	124.312500000171	54.0208333336529	0.0511696198406958
1018	124.354166666839	54.0208333336529	0.0509811220191542
1019	124.395833333506	54.0208333336529	0.0508788521771319
1020	124.437500000174	54.0208333336529	0.0510460835217247
1021	124.479166666841	54.0208333336529	0.0509618678163077
1022	124.562500000177	54.0208333336529	0.051470702195247
1023	124.604166666844	54.0208333336529	0.0511303867133108
1024	124.645833333512	54.0208333336529	0.0514238186777552
1025	124.687500000179	54.0208333336529	0.0516941158470459
1026	124.729166666847	54.0208333336529	0.0514608288415699
1027	124.770833333514	54.0208333336529	0.0520926308049527
1028	124.812500000182	54.0208333336529	0.0521395554781665
1029	124.895833333517	54.0208333336529	0.0532007616193295
1030	124.937500000184	54.0208333336529	0.0537748214404741
1031	124.979166666852	54.0208333336529	0.0534760129624448
1032	125.020833333519	54.0208333336529	0.0533517574582051
1033	125.062500000187	54.0208333336529	0.0535337879371751
1034	125.104166666854	54.0208333336529	0.0541184004072529
1035	125.145833333522	54.0208333336529	0.0541532299477986
1036	125.229166666857	54.0208333336529	0.0541389938059883
1037	125.35416666686	54.0208333336529	0.054571469171469
1038	125.395833333527	54.0208333336529	0.0539533527982166
1039	125.437500000195	54.0208333336529	0.0539714040555537
1040	125.479166666862	54.0208333336529	0.0539955469139165
1041	125.52083333353	54.0208333336529	0.0530194144188497
1042	125.562500000197	54.0208333336529	0.053059328437335
1043	125.645833333532	54.0208333336529	0.0531977377518701
1044	125.729166666867	54.0208333336529	0.0523073159461811
1045	120.104166666751	53.9791666669854	0.0493126381655852
1046	120.145833333419	53.9791666669854	0.0499493046969833
1047	120.187500000086	53.9791666669854	0.05007693987406
1048	120.229166666754	53.9791666669854	0.0493529978816082
1049	120.270833333421	53.9791666669854	0.049487287343535
1050	120.354166666756	53.9791666669854	0.0489322790068
1051	120.479166666759	53.9791666669854	0.0496834095322395
1052	120.520833333427	53.9791666669854	0.0497839768670749
1053	120.562500000094	53.9791666669854	0.0497866283737433
1054	120.604166666762	53.9791666669854	0.049076715254532
1055	120.645833333429	53.9791666669854	0.0500486716887661
1056	120.687500000097	53.9791666669854	0.0506528191226938
1057	120.729166666764	53.9791666669854	0.0501824927546463
1058	120.770833333432	53.9791666669854	0.0503483090954556
1059	120.812500000099	53.9791666669854	0.050425196780222
1060	120.895833333434	53.9791666669854	0.0496705037153616
1061	120.937500000102	53.9791666669854	0.0503884739168635
1062	120.979166666769	53.9791666669854	0.0502012658935776
1063	121.020833333437	53.9791666669854	0.0505057769372685
1064	121.062500000104	53.9791666669854	0.0506482529955891
1065	121.104166666772	53.9791666669854	0.0506307868759979
1066	121.145833333439	53.9791666669854	0.0506383018622276
1067	121.187500000107	53.9791666669854	0.0503239930849263
1068	121.270833333442	53.9791666669854	0.0505303382721191
1069	121.31250000011	53.9791666669854	0.0499552006950783
1070	121.354166666777	53.9791666669854	0.0504243885110121
1071	121.395833333445	53.9791666669854	0.0506871134476439
1072	121.437500000112	53.9791666669854	0.0502312202011182
1073	121.47916666678	53.9791666669854	0.0503485195473873
1074	121.520833333447	53.9791666669854	0.0508272800172344
1075	121.562500000115	53.9791666669854	0.0508441633589215
1076	121.604166666782	53.9791666669854	0.0513938673943348
1077	121.64583333345	53.9791666669854	0.0506357181888592
1078	121.729166666785	53.9791666669854	0.0517603849933527
1079	121.770833333452	53.9791666669854	0.0515284724567426
1080	121.81250000012	53.9791666669854	0.0512613570787787
1081	121.854166666787	53.9791666669854	0.0518133715720359
1082	121.895833333455	53.9791666669854	0.052989015753772
1083	121.97916666679	53.9791666669854	0.0539188973932001
1084	122.020833333457	53.9791666669854	0.05249051954903
1085	122.062500000125	53.9791666669854	0.0515258506695154
1086	122.14583333346	53.9791666669854	0.0525440624910002
1087	122.187500000128	53.9791666669854	0.0518000107346169
1088	122.229166666795	53.9791666669854	0.0518337483778498
1089	122.270833333463	53.9791666669854	0.0525987999953628
1090	122.31250000013	53.9791666669854	0.0518367543177074
1091	122.354166666798	53.9791666669854	0.0520733657753579
1092	122.395833333465	53.9791666669854	0.0518171850501902
1093	122.437500000133	53.9791666669854	0.0517850868710744
1094	122.4791666668	53.9791666669854	0.0515265802233011
1095	122.562500000135	53.9791666669854	0.0511743692987233
1096	122.604166666803	53.9791666669854	0.0518500770657152
1097	122.64583333347	53.9791666669854	0.0520426878397503
1098	122.687500000138	53.9791666669854	0.0517849738971941
1099	122.729166666805	53.9791666669854	0.0517122477525555
1100	122.81250000014	53.9791666669854	0.051779000094791
1101	122.854166666808	53.9791666669854	0.0522157382395239
1102	122.895833333476	53.9791666669854	0.0517224069164267
1103	122.937500000143	53.9791666669854	0.0514580958309548
1104	122.979166666811	53.9791666669854	0.0510062674152143
1105	123.020833333478	53.9791666669854	0.0509738354937578
1106	123.062500000146	53.9791666669854	0.0513361200277069
1107	123.104166666813	53.9791666669854	0.0515743868877217
1108	123.145833333481	53.9791666669854	0.0516488707374391
1109	123.229166666816	53.9791666669854	0.0519372858846633
1110	123.270833333483	53.9791666669854	0.0518852869584582
1111	123.312500000151	53.9791666669854	0.0530897111685501
1112	123.354166666818	53.9791666669854	0.0536707800427278
1113	123.395833333486	53.9791666669854	0.0519890079122957
1114	123.437500000153	53.9791666669854	0.0512079211953318
1115	123.479166666821	53.9791666669854	0.0512694187190254
1116	123.520833333488	53.9791666669854	0.0516044687239235
1117	123.562500000156	53.9791666669854	0.0507900847438358
1118	123.604166666823	53.9791666669854	0.0508817283033087
1119	123.687500000158	53.9791666669854	0.0519540257764514
1120	123.729166666826	53.9791666669854	0.0522877637853089
1121	123.770833333494	53.9791666669854	0.0519933033231341
1122	123.812500000161	53.9791666669854	0.0522244865016908
1123	123.854166666829	53.9791666669854	0.0526199869639549
1124	123.895833333496	53.9791666669854	0.0530883067509695
1125	123.937500000164	53.9791666669854	0.0532308070040852
1126	123.979166666831	53.9791666669854	0.0525566975397938
1127	124.020833333499	53.9791666669854	0.0518717109389437
1128	124.062500000166	53.9791666669854	0.0512496988745675
1129	124.104166666834	53.9791666669854	0.0519994982801719
1130	124.145833333501	53.9791666669854	0.0518180761109662
1131	124.187500000169	53.9791666669854	0.0521237240697367
1132	124.229166666836	53.9791666669854	0.0516422129964872
1133	124.270833333504	53.9791666669854	0.0513575889922326
1134	124.312500000171	53.9791666669854	0.0511267529703222
1135	124.354166666839	53.9791666669854	0.050880721379563
1136	124.395833333506	53.9791666669854	0.0508768884650723
1137	124.437500000174	53.9791666669854	0.0512298831090307
1138	124.520833333509	53.9791666669854	0.0509205055312422
1139	124.562500000177	53.9791666669854	0.0511085388254082
1140	124.604166666844	53.9791666669854	0.0509179525978417
1141	124.645833333512	53.9791666669854	0.0512398738895595
1142	124.687500000179	53.9791666669854	0.0511122464545952
1143	124.729166666847	53.9791666669854	0.0515137652271738
1144	124.770833333514	53.9791666669854	0.0519501404820238
1145	124.812500000182	53.9791666669854	0.0519068559558795
1146	124.854166666849	53.9791666669854	0.0520710454757757
1147	124.895833333517	53.9791666669854	0.0533163654463283
1148	124.937500000184	53.9791666669854	0.0533529700255277
1149	124.979166666852	53.9791666669854	0.0529200586960935
1150	125.020833333519	53.9791666669854	0.0525057549799681
1151	125.062500000187	53.9791666669854	0.052830009997805
1152	125.104166666854	53.9791666669854	0.0530769224880894
1153	125.187500000189	53.9791666669854	0.0546155823527574
1154	125.229166666857	53.9791666669854	0.0546694336148968
1155	125.312500000192	53.9791666669854	0.0546582505858548
1156	125.35416666686	53.9791666669854	0.0548129410633916
1157	125.395833333527	53.9791666669854	0.0542556213576059
1158	125.437500000195	53.9791666669854	0.0539841812406055
1159	125.479166666862	53.9791666669854	0.0536209730225077
1160	125.562500000197	53.9791666669854	0.0530087099060698
1161	125.604166666865	53.9791666669854	0.0536499662971912
1162	125.645833333532	53.9791666669854	0.0540443779363983
1163	125.6875000002	53.9791666669854	0.054602133442222
1164	125.729166666867	53.9791666669854	0.0544539219302517
1165	125.770833333535	53.9791666669854	0.0531593594441787
1166	125.812500000202	53.9791666669854	0.0531314364966698
1167	125.85416666687	53.9791666669854	0.0541575184831157
1168	125.895833333537	53.9791666669854	0.055266311827395
1169	120.062500000084	53.9375000003178	0.0490800465873681
1170	120.104166666751	53.9375000003178	0.0491605927169486
1171	120.145833333419	53.9375000003178	0.0497211135188092
1172	120.187500000086	53.9375000003178	0.0493797452169784
1173	120.229166666754	53.9375000003178	0.0495319847368601
1174	120.270833333421	53.9375000003178	0.0497495471442172
1175	120.312500000089	53.9375000003178	0.0496884335012179
1176	120.354166666756	53.9375000003178	0.0498900759574472
1177	120.395833333424	53.9375000003178	0.0502270970734083
1178	120.437500000091	53.9375000003178	0.0490974563683358
1179	120.479166666759	53.9375000003178	0.0490947975001886
1180	120.520833333427	53.9375000003178	0.049880903048836
1181	120.562500000094	53.9375000003178	0.0494091242856265
1182	120.645833333429	53.9375000003178	0.0501138599570669
1183	120.687500000097	53.9375000003178	0.050695713820541
1184	120.729166666764	53.9375000003178	0.050526254982
1185	120.770833333432	53.9375000003178	0.0500773485379233
1186	120.812500000099	53.9375000003178	0.0502413777976667
1187	120.854166666767	53.9375000003178	0.0505066054395576
1188	120.895833333434	53.9375000003178	0.0505702506260606
1189	120.937500000102	53.9375000003178	0.0503153164117088
1190	120.979166666769	53.9375000003178	0.0503013802061044
1191	121.020833333437	53.9375000003178	0.0502939123699446
1192	121.062500000104	53.9375000003178	0.0506521688342607
1193	121.104166666772	53.9375000003178	0.0502365221319579
1194	121.145833333439	53.9375000003178	0.0504097202103693
1195	121.187500000107	53.9375000003178	0.0501856125973637
1196	121.229166666774	53.9375000003178	0.0503072792041731
1197	121.270833333442	53.9375000003178	0.0504232162346392
1198	121.31250000011	53.9375000003178	0.050035449469836
1199	121.354166666777	53.9375000003178	0.0498334865978833
1200	121.395833333445	53.9375000003178	0.0504704590535368
1201	121.437500000112	53.9375000003178	0.0503032788642327
1202	121.520833333447	53.9375000003178	0.050815275063582
1203	121.604166666782	53.9375000003178	0.051755357032766
1204	121.64583333345	53.9375000003178	0.0509214907638851
1205	121.687500000117	53.9375000003178	0.0512597246776092
1206	121.729166666785	53.9375000003178	0.0518056482472583
1207	121.770833333452	53.9375000003178	0.0517459048932221
1208	121.81250000012	53.9375000003178	0.0523798338978919
1209	121.854166666787	53.9375000003178	0.0514638570622193
1210	121.895833333455	53.9375000003178	0.0527208670460374
1211	121.937500000122	53.9375000003178	0.0538055483181122
1212	121.97916666679	53.9375000003178	0.0541443444858738
1213	122.020833333457	53.9375000003178	0.0531899317935027
1214	122.062500000125	53.9375000003178	0.0525737336236525
1215	122.104166666793	53.9375000003178	0.0524155569763386
1216	122.14583333346	53.9375000003178	0.0532042928179948
1217	122.187500000128	53.9375000003178	0.0519140760505479
1218	122.229166666795	53.9375000003178	0.0518622885838302
1219	122.270833333463	53.9375000003178	0.0523474356082905
1220	122.31250000013	53.9375000003178	0.0526438767351464
1221	122.354166666798	53.9375000003178	0.0518765134864811
1222	122.395833333465	53.9375000003178	0.0525235308272915
1223	122.437500000133	53.9375000003178	0.0518718723201792
1224	122.4791666668	53.9375000003178	0.0516371086225764
1225	122.520833333468	53.9375000003178	0.0510543021261404
1226	122.562500000135	53.9375000003178	0.0507126233921766
1227	122.604166666803	53.9375000003178	0.0509089533338187
1228	122.64583333347	53.9375000003178	0.0518291572395996
1229	122.687500000138	53.9375000003178	0.0519918436913278
1230	122.729166666805	53.9375000003178	0.0526372732695266
1231	122.770833333473	53.9375000003178	0.0525690551874833
1232	122.81250000014	53.9375000003178	0.0528710993439468
1233	122.895833333476	53.9375000003178	0.0505953246308436
1234	122.937500000143	53.9375000003178	0.0509648285022734
1235	122.979166666811	53.9375000003178	0.0508016732457079
1236	123.020833333478	53.9375000003178	0.0511669746752812
1237	123.062500000146	53.9375000003178	0.0510460867633785
1238	123.104166666813	53.9375000003178	0.0515245918415766
1239	123.145833333481	53.9375000003178	0.051191721751367
1240	123.187500000148	53.9375000003178	0.0512526447213146
1241	123.229166666816	53.9375000003178	0.0518285860501337
1242	123.312500000151	53.9375000003178	0.054351348446026
1243	123.354166666818	53.9375000003178	0.0531681802247466
1244	123.395833333486	53.9375000003178	0.0511034690771996
1245	123.437500000153	53.9375000003178	0.0513103241704529
1246	123.479166666821	53.9375000003178	0.0519951814474959
1247	123.520833333488	53.9375000003178	0.0512197339627834
1248	123.562500000156	53.9375000003178	0.0515786567246064
1249	123.604166666823	53.9375000003178	0.0512118098590386
1250	123.645833333491	53.9375000003178	0.0512517410314757
1251	123.687500000158	53.9375000003178	0.0508981815729212
1252	123.729166666826	53.9375000003178	0.0521244528069373
1253	123.770833333494	53.9375000003178	0.0525943695532163
1254	123.812500000161	53.9375000003178	0.0539971843921852
1255	123.854166666829	53.9375000003178	0.0525542192899283
1256	123.895833333496	53.9375000003178	0.0522871442695617
1257	123.937500000164	53.9375000003178	0.0520210909741808
1258	123.979166666831	53.9375000003178	0.0509541486956611
1259	124.020833333499	53.9375000003178	0.0511852261796848
1260	124.062500000166	53.9375000003178	0.051522647680235
1261	124.104166666834	53.9375000003178	0.0515940699610522
1262	124.145833333501	53.9375000003178	0.0507160698463542
1263	124.187500000169	53.9375000003178	0.0506949340515071
1264	124.229166666836	53.9375000003178	0.0514496040350761
1265	124.270833333504	53.9375000003178	0.0511620798241977
1266	124.312500000171	53.9375000003178	0.0507870619248077
1267	124.354166666839	53.9375000003178	0.0509485739474954
1268	124.395833333506	53.9375000003178	0.0510334571572585
1269	124.437500000174	53.9375000003178	0.051466266196054
1270	124.479166666841	53.9375000003178	0.0509368129457655
1271	124.520833333509	53.9375000003178	0.0513039048527509
1272	124.562500000177	53.9375000003178	0.0509331247684198
1273	124.604166666844	53.9375000003178	0.0512312912296549
1274	124.645833333512	53.9375000003178	0.0510040949970685
1275	124.687500000179	53.9375000003178	0.0513677862575766
1276	124.729166666847	53.9375000003178	0.0520125811581023
1277	124.770833333514	53.9375000003178	0.0518800844838168
1278	124.812500000182	53.9375000003178	0.0525733868244544
1279	124.854166666849	53.9375000003178	0.0523049683149747
1280	124.937500000184	53.9375000003178	0.0529445873720052
1281	125.020833333519	53.9375000003178	0.052803681675908
1282	125.062500000187	53.9375000003178	0.0530819904839626
1283	125.104166666854	53.9375000003178	0.054042721836006
1284	125.145833333522	53.9375000003178	0.0542763615449428
1285	125.187500000189	53.9375000003178	0.0549122247537189
1286	125.229166666857	53.9375000003178	0.0546255779876863
1287	125.270833333524	53.9375000003178	0.0546935280437705
1288	125.312500000192	53.9375000003178	0.0546963978699069
1289	125.35416666686	53.9375000003178	0.0542101431829296
1290	125.395833333527	53.9375000003178	0.0545341431369678
1291	125.437500000195	53.9375000003178	0.0541917993706343
1292	125.479166666862	53.9375000003178	0.0529726675443054
1293	125.52083333353	53.9375000003178	0.0536996672524594
1294	125.562500000197	53.9375000003178	0.0541713402711899
1295	125.604166666865	53.9375000003178	0.0542713680284289
1296	125.645833333532	53.9375000003178	0.0543052508228391
1297	125.6875000002	53.9375000003178	0.0553252606902736
1298	125.729166666867	53.9375000003178	0.0552975583728881
1299	125.770833333535	53.9375000003178	0.0544196261470274
1300	125.812500000202	53.9375000003178	0.0550947375174015
1301	125.85416666687	53.9375000003178	0.0549829539580296
1302	125.895833333537	53.9375000003178	0.055405042780768
1303	125.937500000205	53.9375000003178	0.0560699558555994
1304	125.979166666872	53.9375000003178	0.0560622025124575
1305	126.02083333354	53.9375000003178	0.0559891591229996
1306	120.062500000084	53.8958333336503	0.0497794811424304
1307	120.104166666751	53.8958333336503	0.0494382605211646
1308	120.145833333419	53.8958333336503	0.0496349825071026
1309	120.187500000086	53.8958333336503	0.0501051061175481
1310	120.229166666754	53.8958333336503	0.0494574782383067
1311	120.270833333421	53.8958333336503	0.0495157795857466
1312	120.312500000089	53.8958333336503	0.0492740939261038
1313	120.354166666756	53.8958333336503	0.0491172541022968
1314	120.395833333424	53.8958333336503	0.0502362844395953
1315	120.437500000091	53.8958333336503	0.0495598591536165
1316	120.479166666759	53.8958333336503	0.0491073469157537
1317	120.520833333427	53.8958333336503	0.049859586374295
1318	120.562500000094	53.8958333336503	0.0504872385000793
1319	120.604166666762	53.8958333336503	0.049897701680086
1320	120.687500000097	53.8958333336503	0.0501344637789228
1321	120.729166666764	53.8958333336503	0.0501719838784538
1322	120.812500000099	53.8958333336503	0.0501566084100687
1323	120.854166666767	53.8958333336503	0.0502137979823433
1324	120.895833333434	53.8958333336503	0.0506635603457826
1325	120.979166666769	53.8958333336503	0.0500749921164003
1326	121.020833333437	53.8958333336503	0.0504500019607955
1327	121.104166666772	53.8958333336503	0.0503194844704383
1328	121.145833333439	53.8958333336503	0.0501022685428959
1329	121.187500000107	53.8958333336503	0.050246318082218
1330	121.229166666774	53.8958333336503	0.0500242553573239
1331	121.270833333442	53.8958333336503	0.0489387202336582
1332	121.31250000011	53.8958333336503	0.0490017890334329
1333	121.354166666777	53.8958333336503	0.0503533125459137
1334	121.395833333445	53.8958333336503	0.0505604674923742
1335	121.437500000112	53.8958333336503	0.0508064332935321
1336	121.47916666678	53.8958333336503	0.0507578838788795
1337	121.520833333447	53.8958333336503	0.0507288205293382
1338	121.562500000115	53.8958333336503	0.051620351643855
1339	121.604166666782	53.8958333336503	0.0513185493650106
1340	121.64583333345	53.8958333336503	0.0517726661667556
1341	121.687500000117	53.8958333336503	0.0519564936404935
1342	121.729166666785	53.8958333336503	0.0517994679552492
1343	121.770833333452	53.8958333336503	0.0526589004322672
1344	121.81250000012	53.8958333336503	0.052664193637589
1345	121.854166666787	53.8958333336503	0.052675345833306
1346	121.895833333455	53.8958333336503	0.0521972076501595
1347	121.937500000122	53.8958333336503	0.0532556320257551
1348	121.97916666679	53.8958333336503	0.0532231258170319
1349	122.020833333457	53.8958333336503	0.0537949832583094
1350	122.062500000125	53.8958333336503	0.0532178354734017
1351	122.104166666793	53.8958333336503	0.052572809969219
1352	122.14583333346	53.8958333336503	0.0525982869344415
1353	122.187500000128	53.8958333336503	0.052644710652215
1354	122.229166666795	53.8958333336503	0.053257949686818
1355	122.270833333463	53.8958333336503	0.0532911315740108
1356	122.31250000013	53.8958333336503	0.0525582107030717
1357	122.354166666798	53.8958333336503	0.0531421114305524
1358	122.395833333465	53.8958333336503	0.053274850595892
1359	122.437500000133	53.8958333336503	0.0526936253048243
1360	122.4791666668	53.8958333336503	0.0519841539567843
1361	122.520833333468	53.8958333336503	0.0506258250098866
1362	122.562500000135	53.8958333336503	0.0512714179360245
1363	122.64583333347	53.8958333336503	0.0514145261191108
1364	122.729166666805	53.8958333336503	0.0520001398242725
1365	122.770833333473	53.8958333336503	0.0535822826936312
1366	122.81250000014	53.8958333336503	0.052955426225221
1367	122.937500000143	53.8958333336503	0.0515368669535921
1368	122.979166666811	53.8958333336503	0.0510197749637393
1369	123.020833333478	53.8958333336503	0.0514361221232818
1370	123.062500000146	53.8958333336503	0.0520612930372035
1371	123.104166666813	53.8958333336503	0.0518757137688606
1372	123.145833333481	53.8958333336503	0.0517742960421908
1373	123.187500000148	53.8958333336503	0.0517668024222662
1374	123.229166666816	53.8958333336503	0.0517535849540397
1375	123.270833333483	53.8958333336503	0.0518981121867629
1376	123.312500000151	53.8958333336503	0.0531082802765889
1377	123.354166666818	53.8958333336503	0.0548102083330896
1378	123.395833333486	53.8958333336503	0.0542063750599736
1379	123.437500000153	53.8958333336503	0.0520637732980202
1380	123.479166666821	53.8958333336503	0.0529978791720154
1381	123.520833333488	53.8958333336503	0.0529887351922321
1382	123.562500000156	53.8958333336503	0.0525243473386417
1383	123.604166666823	53.8958333336503	0.0516316247956631
1384	123.645833333491	53.8958333336503	0.0506421896624514
1385	123.687500000158	53.8958333336503	0.0513028075335963
1386	123.729166666826	53.8958333336503	0.0520778947626205
1387	123.770833333494	53.8958333336503	0.0524998473765274
1388	123.812500000161	53.8958333336503	0.0537719235356625
1389	123.854166666829	53.8958333336503	0.0532323535597056
1390	123.895833333496	53.8958333336503	0.0524713577770247
1391	123.937500000164	53.8958333336503	0.052104873308279
1392	123.979166666831	53.8958333336503	0.051840966039684
1393	124.020833333499	53.8958333336503	0.0510079558737179
1394	124.062500000166	53.8958333336503	0.0511178992601211
1395	124.104166666834	53.8958333336503	0.0510709951551059
1396	124.145833333501	53.8958333336503	0.0511530679467963
1397	124.187500000169	53.8958333336503	0.0512165678468685
1398	124.229166666836	53.8958333336503	0.0512925153757555
1399	124.270833333504	53.8958333336503	0.0511113481734876
1400	124.312500000171	53.8958333336503	0.0507377821990237
1401	124.354166666839	53.8958333336503	0.05082654354677
1402	124.395833333506	53.8958333336503	0.0508724766057984
1403	124.437500000174	53.8958333336503	0.0509074327157827
1404	124.479166666841	53.8958333336503	0.0512447307087785
1405	124.520833333509	53.8958333336503	0.0508914898042948
1406	124.604166666844	53.8958333336503	0.0516728343493203
1407	124.687500000179	53.8958333336503	0.0519175040512774
1408	124.729166666847	53.8958333336503	0.0520699563306561
1409	124.770833333514	53.8958333336503	0.0524640709090263
1410	124.812500000182	53.8958333336503	0.0528226841552847
1411	124.854166666849	53.8958333336503	0.0525341274519053
1412	124.895833333517	53.8958333336503	0.0528444139533045
1413	124.937500000184	53.8958333336503	0.0528726063471962
1414	124.979166666852	53.8958333336503	0.0535132788452015
1415	125.020833333519	53.8958333336503	0.0540814814890929
1416	125.062500000187	53.8958333336503	0.0542597843699312
1417	125.104166666854	53.8958333336503	0.0542963310147599
1418	125.145833333522	53.8958333336503	0.0546812503548537
1419	125.187500000189	53.8958333336503	0.0543277096426944
1420	125.229166666857	53.8958333336503	0.0552840533836908
1421	125.270833333524	53.8958333336503	0.0555114012125155
1422	125.312500000192	53.8958333336503	0.0557249245944082
1423	125.35416666686	53.8958333336503	0.0562301631056729
1424	125.437500000195	53.8958333336503	0.0560088251624576
1425	125.479166666862	53.8958333336503	0.0552188182044817
1426	125.52083333353	53.8958333336503	0.054975100291339
1427	125.562500000197	53.8958333336503	0.0554544937019473
1428	125.604166666865	53.8958333336503	0.0559959586058472
1429	125.645833333532	53.8958333336503	0.0553848802040526
1430	125.6875000002	53.8958333336503	0.0558925009761609
1431	125.729166666867	53.8958333336503	0.0564426760450104
1432	125.770833333535	53.8958333336503	0.0554487824470477
1433	125.812500000202	53.8958333336503	0.0552278060636871
1434	125.85416666687	53.8958333336503	0.0552772377066243
1435	125.895833333537	53.8958333336503	0.0559746436575424
1436	125.937500000205	53.8958333336503	0.0558817932278075
1437	125.979166666872	53.8958333336503	0.0560930387180293
1438	126.02083333354	53.8958333336503	0.0574170342086637
1439	126.062500000207	53.8958333336503	0.0573954105792881
1440	126.104166666875	53.8958333336503	0.0566918314337361
1441	126.145833333543	53.8958333336503	0.0559950278901632
1442	120.020833333416	53.8541666669827	0.0496769112892164
1443	120.062500000084	53.8541666669827	0.0500110616958357
1444	120.104166666751	53.8541666669827	0.0498658415789737
1445	120.187500000086	53.8541666669827	0.0496526032850907
1446	120.229166666754	53.8541666669827	0.0495721889997547
1447	120.270833333421	53.8541666669827	0.0501119206379551
1448	120.312500000089	53.8541666669827	0.0497286838374233
1449	120.354166666756	53.8541666669827	0.0495478819134195
1450	120.395833333424	53.8541666669827	0.0493653369950454
1451	120.437500000091	53.8541666669827	0.0494984987622548
1452	120.479166666759	53.8541666669827	0.0487337804492414
1453	120.562500000094	53.8541666669827	0.0502653942401796
1454	120.645833333429	53.8541666669827	0.0506518844050531
1455	120.729166666764	53.8541666669827	0.0506316920686695
1456	120.770833333432	53.8541666669827	0.0502037073912915
1457	120.812500000099	53.8541666669827	0.0506324249959206
1458	120.854166666767	53.8541666669827	0.0504939495658582
1459	120.895833333434	53.8541666669827	0.0504173519682684
1460	120.937500000102	53.8541666669827	0.0508979833835566
1461	120.979166666769	53.8541666669827	0.050720746015139
1462	121.020833333437	53.8541666669827	0.0502630757076493
1463	121.062500000104	53.8541666669827	0.0499846866199688
1464	121.104166666772	53.8541666669827	0.050219224153776
1465	121.145833333439	53.8541666669827	0.0492631930205289
1466	121.187500000107	53.8541666669827	0.0491929608547839
1467	121.229166666774	53.8541666669827	0.050502403700054
1468	121.270833333442	53.8541666669827	0.0503683699077522
1469	121.31250000011	53.8541666669827	0.0503216585193619
1470	121.354166666777	53.8541666669827	0.0503318811021796
1471	121.437500000112	53.8541666669827	0.0517029082843194
1472	121.47916666678	53.8541666669827	0.05089225599151
1473	121.520833333447	53.8541666669827	0.0506179050756349
1474	121.562500000115	53.8541666669827	0.0506298318115098
1475	121.604166666782	53.8541666669827	0.0516641420013656
1476	121.64583333345	53.8541666669827	0.0525346537508841
1477	121.687500000117	53.8541666669827	0.0530948786992244
1478	121.729166666785	53.8541666669827	0.0524484053155262
1479	121.770833333452	53.8541666669827	0.0530833059322891
1480	121.81250000012	53.8541666669827	0.0531657733080675
1481	121.854166666787	53.8541666669827	0.0523833354622345
1482	121.895833333455	53.8541666669827	0.0521142137791729
1483	121.937500000122	53.8541666669827	0.0518345528948323
1484	121.97916666679	53.8541666669827	0.0527069824606854
1485	122.020833333457	53.8541666669827	0.0525818737301431
1486	122.062500000125	53.8541666669827	0.0538913583532879
1487	122.104166666793	53.8541666669827	0.0538406902794832
1488	122.14583333346	53.8541666669827	0.0532400420380554
1489	122.187500000128	53.8541666669827	0.0523888731367964
1490	122.229166666795	53.8541666669827	0.0518401340491766
1491	122.270833333463	53.8541666669827	0.0531432790637241
1492	122.31250000013	53.8541666669827	0.0524989871952122
1493	122.395833333465	53.8541666669827	0.0531396048606987
1494	122.437500000133	53.8541666669827	0.0538104684104753
1495	122.4791666668	53.8541666669827	0.0535806686222042
1496	122.520833333468	53.8541666669827	0.0528046233666804
1497	122.604166666803	53.8541666669827	0.0513013877266984
1498	122.687500000138	53.8541666669827	0.0528906958661416
1499	122.729166666805	53.8541666669827	0.0533138795123871
1500	122.81250000014	53.8541666669827	0.0535515158448022
1501	122.854166666808	53.8541666669827	0.0524211556666245
1502	122.895833333476	53.8541666669827	0.0522787633726141
1503	122.937500000143	53.8541666669827	0.0521235168799758
1504	122.979166666811	53.8541666669827	0.0511244440837525
1505	123.020833333478	53.8541666669827	0.0517410886039752
1506	123.062500000146	53.8541666669827	0.0522654951811
1507	123.104166666813	53.8541666669827	0.0528731760248814
1508	123.145833333481	53.8541666669827	0.0532531142242848
1509	123.187500000148	53.8541666669827	0.0532950928247098
1510	123.229166666816	53.8541666669827	0.0519456043401625
1511	123.270833333483	53.8541666669827	0.0528830440011212
1512	123.312500000151	53.8541666669827	0.0527200362188825
1513	123.354166666818	53.8541666669827	0.0541458821211327
1514	123.395833333486	53.8541666669827	0.0551518233655698
1515	123.437500000153	53.8541666669827	0.0544598666911261
1516	123.479166666821	53.8541666669827	0.0543886690765703
1517	123.520833333488	53.8541666669827	0.0524341141766119
1518	123.604166666823	53.8541666669827	0.0517404752693952
1519	123.645833333491	53.8541666669827	0.0515964283488428
1520	123.687500000158	53.8541666669827	0.0520442016548621
1521	123.729166666826	53.8541666669827	0.0521452976116413
1522	123.770833333494	53.8541666669827	0.0520700530037866
1523	123.812500000161	53.8541666669827	0.0539206316479215
1524	123.854166666829	53.8541666669827	0.0536543023481762
1525	123.937500000164	53.8541666669827	0.0514842348631208
1526	123.979166666831	53.8541666669827	0.051073840731289
1527	124.020833333499	53.8541666669827	0.0505443440143221
1528	124.062500000166	53.8541666669827	0.0511744990472762
1529	124.104166666834	53.8541666669827	0.0512171247336147
1530	124.145833333501	53.8541666669827	0.0509831548467082
1531	124.187500000169	53.8541666669827	0.0508385189602722
1532	124.229166666836	53.8541666669827	0.0507264284609635
1533	124.270833333504	53.8541666669827	0.0509944937978483
1534	124.312500000171	53.8541666669827	0.0506933473216158
1535	124.354166666839	53.8541666669827	0.0511561985845315
1536	124.395833333506	53.8541666669827	0.0514193958939791
1537	124.437500000174	53.8541666669827	0.0515087872478897
1538	124.520833333509	53.8541666669827	0.0520572504743465
1539	124.562500000177	53.8541666669827	0.051946054458717
1540	124.604166666844	53.8541666669827	0.0522933878614766
1541	124.645833333512	53.8541666669827	0.0522615434785218
1542	124.687500000179	53.8541666669827	0.052265468676227
1543	124.729166666847	53.8541666669827	0.0523329056616591
1544	124.812500000182	53.8541666669827	0.0521235162738853
1545	124.895833333517	53.8541666669827	0.0531226215131047
1546	124.979166666852	53.8541666669827	0.0540122040166681
1547	125.020833333519	53.8541666669827	0.0534454283849502
1548	125.062500000187	53.8541666669827	0.0530498280595425
1549	125.104166666854	53.8541666669827	0.0536771923204845
1550	125.145833333522	53.8541666669827	0.0540104632140591
1551	125.187500000189	53.8541666669827	0.0542229406311303
1552	125.229166666857	53.8541666669827	0.0541989704927281
1553	125.270833333524	53.8541666669827	0.0542226565929063
1554	125.312500000192	53.8541666669827	0.05478445492608
1555	125.35416666686	53.8541666669827	0.0562491816870405
1556	125.395833333527	53.8541666669827	0.0558008021967606
1557	125.479166666862	53.8541666669827	0.0571357018152417
1558	125.52083333353	53.8541666669827	0.057435211109111
1559	125.562500000197	53.8541666669827	0.0571227798393638
1560	125.604166666865	53.8541666669827	0.0572588598114992
1561	125.645833333532	53.8541666669827	0.0572656158505253
1562	125.6875000002	53.8541666669827	0.0572729174632925
1563	125.770833333535	53.8541666669827	0.0555559118400391
1564	125.812500000202	53.8541666669827	0.0553971772902526
1565	125.85416666687	53.8541666669827	0.0560280303952149
1566	125.895833333537	53.8541666669827	0.0563776153311039
1567	125.937500000205	53.8541666669827	0.0557848278584671
1568	125.979166666872	53.8541666669827	0.055804425447525
1569	126.02083333354	53.8541666669827	0.0566677222689092
1570	126.062500000207	53.8541666669827	0.0569536020484556
1571	126.104166666875	53.8541666669827	0.0578665889876236
1572	126.145833333543	53.8541666669827	0.0567036163231648
1573	126.18750000021	53.8541666669827	0.0566665025795575
1574	126.229166666878	53.8541666669827	0.0563841840694751
1575	126.270833333545	53.8541666669827	0.0566514485734436
1576	120.020833333416	53.8125000003152	0.0496381407601762
1577	120.062500000084	53.8125000003152	0.0495424439445541
1578	120.104166666751	53.8125000003152	0.0500632667606661
1579	120.187500000086	53.8125000003152	0.049133929082845
1580	120.270833333421	53.8125000003152	0.0503882799374783
1581	120.312500000089	53.8125000003152	0.0491376574813333
1582	120.354166666756	53.8125000003152	0.0505639598361261
1583	120.395833333424	53.8125000003152	0.0491224337714139
1584	120.437500000091	53.8125000003152	0.0505931722165922
1585	120.479166666759	53.8125000003152	0.0506419623228005
1586	120.520833333427	53.8125000003152	0.0501059077078204
1587	120.562500000094	53.8125000003152	0.0502042020018499
1588	120.604166666762	53.8125000003152	0.0504132859330256
1589	120.645833333429	53.8125000003152	0.0502440745942902
1590	120.687500000097	53.8125000003152	0.0504190417475515
1591	120.729166666764	53.8125000003152	0.0507079547998313
1592	120.770833333432	53.8125000003152	0.0505177759639246
1593	120.812500000099	53.8125000003152	0.0503647490676186
1594	120.854166666767	53.8125000003152	0.0508858633677892
1595	120.895833333434	53.8125000003152	0.050530502427521
1596	120.937500000102	53.8125000003152	0.0510476870475224
1597	120.979166666769	53.8125000003152	0.050293691363208
1598	121.020833333437	53.8125000003152	0.0504720050686471
1599	121.062500000104	53.8125000003152	0.0502501643472996
1600	121.104166666772	53.8125000003152	0.050562650721649
1601	121.187500000107	53.8125000003152	0.0502953543474221
1602	121.229166666774	53.8125000003152	0.0507384251347457
1603	121.354166666777	53.8125000003152	0.0507422136923268
1604	121.395833333445	53.8125000003152	0.0511099596650617
1605	121.437500000112	53.8125000003152	0.051460549049393
1606	121.47916666678	53.8125000003152	0.0516186458684379
1607	121.520833333447	53.8125000003152	0.051250706125606
1608	121.562500000115	53.8125000003152	0.0506254853582212
1609	121.604166666782	53.8125000003152	0.0508623344880101
1610	121.64583333345	53.8125000003152	0.05173074814206
1611	121.687500000117	53.8125000003152	0.0520715254187992
1612	121.729166666785	53.8125000003152	0.0536852084763807
1613	121.770833333452	53.8125000003152	0.0530668357649941
1614	121.81250000012	53.8125000003152	0.053017623483462
1615	121.854166666787	53.8125000003152	0.0517892951440593
1616	121.895833333455	53.8125000003152	0.0526369501015287
1617	121.937500000122	53.8125000003152	0.0519535474636493
1618	122.020833333457	53.8125000003152	0.0532612959584263
1619	122.062500000125	53.8125000003152	0.0526101288241543
1620	122.104166666793	53.8125000003152	0.0531807066201183
1621	122.187500000128	53.8125000003152	0.0526170212884725
1622	122.229166666795	53.8125000003152	0.0518729196444105
1623	122.270833333463	53.8125000003152	0.0521961731456664
1624	122.31250000013	53.8125000003152	0.0531281152516292
1625	122.354166666798	53.8125000003152	0.0531878606476856
1626	122.395833333465	53.8125000003152	0.0537903720116385
1627	122.437500000133	53.8125000003152	0.0534711979640287
1628	122.4791666668	53.8125000003152	0.0518424134893104
1629	122.520833333468	53.8125000003152	0.050823057776302
1630	122.562500000135	53.8125000003152	0.0511541326980162
1631	122.604166666803	53.8125000003152	0.0517243137615986
1632	122.64583333347	53.8125000003152	0.0518600488372633
1633	122.687500000138	53.8125000003152	0.0522894847042188
1634	122.729166666805	53.8125000003152	0.0527918572339999
1635	122.770833333473	53.8125000003152	0.0539859550291219
1636	122.81250000014	53.8125000003152	0.0534816909948875
1637	122.895833333476	53.8125000003152	0.0522177330313702
1638	122.937500000143	53.8125000003152	0.0520694076451522
1639	122.979166666811	53.8125000003152	0.0518139955146062
1640	123.020833333478	53.8125000003152	0.0519115102124086
1641	123.062500000146	53.8125000003152	0.0518877461827854
1642	123.104166666813	53.8125000003152	0.0519279075222285
1643	123.145833333481	53.8125000003152	0.0522569302338334
1644	123.187500000148	53.8125000003152	0.0531430973642878
1645	123.229166666816	53.8125000003152	0.0533364543182471
1646	123.270833333483	53.8125000003152	0.0533068939993706
1647	123.312500000151	53.8125000003152	0.053119191398692
1648	123.354166666818	53.8125000003152	0.0542242039292579
1649	123.395833333486	53.8125000003152	0.0551074168273508
1650	123.437500000153	53.8125000003152	0.0541850953512634
1651	123.479166666821	53.8125000003152	0.053159653188964
1652	123.520833333488	53.8125000003152	0.0518009051475961
1653	123.562500000156	53.8125000003152	0.0519199385405792
1654	123.604166666823	53.8125000003152	0.0519544526264363
1655	123.645833333491	53.8125000003152	0.0518798805533889
1656	123.687500000158	53.8125000003152	0.0519624926415617
1657	123.729166666826	53.8125000003152	0.0518425092572614
1658	123.770833333494	53.8125000003152	0.0520450039952164
1659	123.812500000161	53.8125000003152	0.0540840627775232
1660	123.854166666829	53.8125000003152	0.0540692211616433
1661	123.895833333496	53.8125000003152	0.0525302618166117
1662	123.937500000164	53.8125000003152	0.0522112096298399
1663	123.979166666831	53.8125000003152	0.0520169961423397
1664	124.020833333499	53.8125000003152	0.0519878155707116
1665	124.062500000166	53.8125000003152	0.052171480121318
1666	124.104166666834	53.8125000003152	0.0521694633265491
1667	124.145833333501	53.8125000003152	0.051284914346796
1668	124.187500000169	53.8125000003152	0.0511975822105789
1669	124.229166666836	53.8125000003152	0.0512579803379401
1670	124.270833333504	53.8125000003152	0.0508096979841261
1671	124.312500000171	53.8125000003152	0.0514404756418861
1672	124.354166666839	53.8125000003152	0.0514494590952203
1673	124.395833333506	53.8125000003152	0.0515223186940246
1674	124.437500000174	53.8125000003152	0.0520302146512832
1675	124.479166666841	53.8125000003152	0.0519442483803969
1676	124.520833333509	53.8125000003152	0.051872745213507
1677	124.562500000177	53.8125000003152	0.0516842136572778
1678	124.604166666844	53.8125000003152	0.0524631645003715
1679	124.645833333512	53.8125000003152	0.0522682752867575
1680	124.687500000179	53.8125000003152	0.0520252491455112
1681	124.729166666847	53.8125000003152	0.0515207972663099
1682	124.770833333514	53.8125000003152	0.0519390678981597
1683	124.812500000182	53.8125000003152	0.0518661020971348
1684	124.895833333517	53.8125000003152	0.0527382612348363
1685	124.937500000184	53.8125000003152	0.0520465373056849
1686	124.979166666852	53.8125000003152	0.0536244956955893
1687	125.020833333519	53.8125000003152	0.0530644494468616
1688	125.104166666854	53.8125000003152	0.0528966846572183
1689	125.145833333522	53.8125000003152	0.0541452876563182
1690	125.187500000189	53.8125000003152	0.0542634170554908
1691	125.229166666857	53.8125000003152	0.0542342560917078
1692	125.270833333524	53.8125000003152	0.0545762433582086
1693	125.312500000192	53.8125000003152	0.0557477850281322
1694	125.35416666686	53.8125000003152	0.055306319540108
1695	125.395833333527	53.8125000003152	0.0558986631054032
1696	125.437500000195	53.8125000003152	0.0564407066703422
1697	125.479166666862	53.8125000003152	0.0573708651594516
1698	125.52083333353	53.8125000003152	0.0564775423204292
1699	125.562500000197	53.8125000003152	0.05613606642615
1700	125.604166666865	53.8125000003152	0.055972675420609
1701	125.645833333532	53.8125000003152	0.0560768973805034
1702	125.6875000002	53.8125000003152	0.0567561996549485
1703	125.729166666867	53.8125000003152	0.0574006215705879
1704	125.770833333535	53.8125000003152	0.057892060087819
1705	125.812500000202	53.8125000003152	0.0572287851147333
1706	125.85416666687	53.8125000003152	0.0574956212017235
1707	125.895833333537	53.8125000003152	0.0566763746836782
1708	125.937500000205	53.8125000003152	0.0560559928569122
1709	125.979166666872	53.8125000003152	0.0560404152619916
1710	126.02083333354	53.8125000003152	0.0566875289623812
1711	126.062500000207	53.8125000003152	0.0575155936899119
1712	126.104166666875	53.8125000003152	0.0571969926810394
1713	126.145833333543	53.8125000003152	0.0578253054478748
1714	126.18750000021	53.8125000003152	0.0572044553803634
1715	126.229166666878	53.8125000003152	0.0566037385130355
1716	126.270833333545	53.8125000003152	0.0566181081818518
1717	126.312500000213	53.8125000003152	0.0571547590316829
1718	126.35416666688	53.8125000003152	0.0585643193667512
1719	126.395833333548	53.8125000003152	0.0584706597479895
1720	126.437500000215	53.8125000003152	0.0584207284372004
1721	126.479166666883	53.8125000003152	0.0578339343451932
1722	126.52083333355	53.8125000003152	0.0578284708491956
1723	120.020833333416	53.7708333336476	0.0490080827296202
1724	120.062500000084	53.7708333336476	0.0503339198284391
1725	120.145833333419	53.7708333336476	0.0491464790258085
1726	120.187500000086	53.7708333336476	0.0503799468875454
1727	120.229166666754	53.7708333336476	0.0503305049067994
1728	120.270833333421	53.7708333336476	0.050645366176538
1729	120.312500000089	53.7708333336476	0.0489922086893462
1730	120.354166666756	53.7708333336476	0.0503411423096101
1731	120.395833333424	53.7708333336476	0.0508479598658929
1732	120.479166666759	53.7708333336476	0.0506374057965896
1733	120.520833333427	53.7708333336476	0.0507329573042607
1734	120.562500000094	53.7708333336476	0.0506359764616346
1735	120.604166666762	53.7708333336476	0.0506975229479143
1736	120.645833333429	53.7708333336476	0.0507444459691927
1737	120.687500000097	53.7708333336476	0.0508484736482909
1738	120.729166666764	53.7708333336476	0.050234305801886
1739	120.770833333432	53.7708333336476	0.0503855574198797
1740	120.812500000099	53.7708333336476	0.0503027386570859
1741	120.854166666767	53.7708333336476	0.0504604552621677
1742	120.895833333434	53.7708333336476	0.0507715091930561
1743	120.937500000102	53.7708333336476	0.0509336554541767
1744	120.979166666769	53.7708333336476	0.051076337416331
1745	121.020833333437	53.7708333336476	0.0504554497118303
1746	121.104166666772	53.7708333336476	0.0504481180817501
1747	121.145833333439	53.7708333336476	0.0503782098437807
1748	121.187500000107	53.7708333336476	0.0501640483702465
1749	121.229166666774	53.7708333336476	0.0512426650941273
1750	121.270833333442	53.7708333336476	0.0507271807262696
1751	121.31250000011	53.7708333336476	0.0513914521478102
1752	121.354166666777	53.7708333336476	0.0521154768349376
1753	121.395833333445	53.7708333336476	0.0518831908414171
1754	121.437500000112	53.7708333336476	0.051529284018275
1755	121.520833333447	53.7708333336476	0.0524753999188077
1756	121.562500000115	53.7708333336476	0.051673388893098
1757	121.604166666782	53.7708333336476	0.051975908521238
1758	121.64583333345	53.7708333336476	0.0521459374976416
1759	121.687500000117	53.7708333336476	0.0529364362097116
1760	121.729166666785	53.7708333336476	0.0536278363830547
1761	121.770833333452	53.7708333336476	0.0542482842408066
1762	121.81250000012	53.7708333336476	0.0530364711850469
1763	121.854166666787	53.7708333336476	0.0529245402987397
1764	121.895833333455	53.7708333336476	0.0524155412627094
1765	121.937500000122	53.7708333336476	0.0518751942378006
1766	121.97916666679	53.7708333336476	0.05262250451988
1767	122.020833333457	53.7708333336476	0.0539360470056795
1768	122.062500000125	53.7708333336476	0.0537022260904264
1769	122.104166666793	53.7708333336476	0.053763117043518
1770	122.14583333346	53.7708333336476	0.054202815513962
1771	122.187500000128	53.7708333336476	0.0519059379900377
1772	122.229166666795	53.7708333336476	0.0519463063505554
1773	122.270833333463	53.7708333336476	0.0524683946305743
1774	122.31250000013	53.7708333336476	0.0518138938432385
1775	122.354166666798	53.7708333336476	0.0530888829014664
1776	122.395833333465	53.7708333336476	0.0539136077915352
1777	122.437500000133	53.7708333336476	0.0532485303742486
1778	122.4791666668	53.7708333336476	0.051720684124713
1779	122.520833333468	53.7708333336476	0.0520559359324585
1780	122.562500000135	53.7708333336476	0.0522853409281902
1781	122.604166666803	53.7708333336476	0.0518411864987781
1782	122.64583333347	53.7708333336476	0.0528418548660706
1783	122.687500000138	53.7708333336476	0.0534707410724013
1784	122.729166666805	53.7708333336476	0.0537495468815432
1785	122.770833333473	53.7708333336476	0.0542275839021813
1786	122.81250000014	53.7708333336476	0.0536934637311932
1787	122.854166666808	53.7708333336476	0.0528613245268885
1788	122.937500000143	53.7708333336476	0.0516945312336158
1789	122.979166666811	53.7708333336476	0.0517374667753239
1790	123.020833333478	53.7708333336476	0.0520162841102908
1791	123.062500000146	53.7708333336476	0.0520091175044313
1792	123.104166666813	53.7708333336476	0.0517302597825085
1793	123.145833333481	53.7708333336476	0.0519630274496226
1794	123.187500000148	53.7708333336476	0.0525318453549853
1795	123.229166666816	53.7708333336476	0.053623326212223
1796	123.312500000151	53.7708333336476	0.054206277898991
1797	123.354166666818	53.7708333336476	0.0541811557101248
1798	123.395833333486	53.7708333336476	0.0551929473548512
1799	123.437500000153	53.7708333336476	0.0545873366180071
1800	123.479166666821	53.7708333336476	0.0531243246113059
1801	123.520833333488	53.7708333336476	0.0522236641080981
1802	123.562500000156	53.7708333336476	0.0522680058466442
1803	123.604166666823	53.7708333336476	0.0533796679286021
1804	123.645833333491	53.7708333336476	0.0522651168790243
1805	123.687500000158	53.7708333336476	0.0520474875367833
1806	123.729166666826	53.7708333336476	0.0533155049566295
1807	123.770833333494	53.7708333336476	0.0532079672467506
1808	123.812500000161	53.7708333336476	0.0550785527190732
1809	123.854166666829	53.7708333336476	0.0533825048754762
1810	123.895833333496	53.7708333336476	0.0520722411929412
1811	123.937500000164	53.7708333336476	0.0519758884350574
1812	123.979166666831	53.7708333336476	0.0522412980471911
1813	124.062500000166	53.7708333336476	0.0521833982231255
1814	124.104166666834	53.7708333336476	0.0518385149004692
1815	124.145833333501	53.7708333336476	0.0509227110625083
1816	124.229166666836	53.7708333336476	0.0508036935674683
1817	124.270833333504	53.7708333336476	0.0508880358262057
1818	124.312500000171	53.7708333336476	0.051034294057776
1819	124.354166666839	53.7708333336476	0.0512605885563782
1820	124.395833333506	53.7708333336476	0.0517372076942999
1821	124.479166666841	53.7708333336476	0.0519740820821141
1822	124.520833333509	53.7708333336476	0.0520362359743608
1823	124.562500000177	53.7708333336476	0.051484484217977
1824	124.604166666844	53.7708333336476	0.0525985733654412
1825	124.645833333512	53.7708333336476	0.0519911856920729
1826	124.687500000179	53.7708333336476	0.0519633871181339
1827	124.729166666847	53.7708333336476	0.0519936330357491
1828	124.770833333514	53.7708333336476	0.0522280535775354
1829	124.812500000182	53.7708333336476	0.0529365461054495
1830	124.854166666849	53.7708333336476	0.0523909622683314
1831	124.895833333517	53.7708333336476	0.0523137161469308
1832	124.937500000184	53.7708333336476	0.0523863615932369
1833	124.979166666852	53.7708333336476	0.0529345882859428
1834	125.020833333519	53.7708333336476	0.0526315154749028
1835	125.062500000187	53.7708333336476	0.052244501510757
1836	125.104166666854	53.7708333336476	0.0522948688652487
1837	125.145833333522	53.7708333336476	0.052716489012197
1838	125.187500000189	53.7708333336476	0.0534371784445038
1839	125.229166666857	53.7708333336476	0.0543082929068391
1840	125.395833333527	53.7708333336476	0.055875774474151
1841	125.437500000195	53.7708333336476	0.0567078242037736
1842	125.479166666862	53.7708333336476	0.0571149336849143
1843	125.52083333353	53.7708333336476	0.0550922876618424
1844	125.562500000197	53.7708333336476	0.0551193956796541
1845	125.604166666865	53.7708333336476	0.0554208483633957
1846	125.645833333532	53.7708333336476	0.0561003531930403
1847	125.6875000002	53.7708333336476	0.0560447454616259
1848	125.729166666867	53.7708333336476	0.056678758675833
1849	125.770833333535	53.7708333336476	0.0566938413344221
1850	125.812500000202	53.7708333336476	0.0572549404690177
1851	125.85416666687	53.7708333336476	0.0584921055527833
1852	125.895833333537	53.7708333336476	0.0580244986237717
1853	125.937500000205	53.7708333336476	0.0577753696010813
1854	125.979166666872	53.7708333336476	0.0567202836600444
1855	126.02083333354	53.7708333336476	0.0566435519849595
1856	126.062500000207	53.7708333336476	0.0568972266081652
1857	126.104166666875	53.7708333336476	0.0570272432239632
1858	126.145833333543	53.7708333336476	0.0576618415441016
1859	126.18750000021	53.7708333336476	0.0583547334256377
1860	126.229166666878	53.7708333336476	0.0579479073100829
1861	126.270833333545	53.7708333336476	0.0581169670067315
1862	126.312500000213	53.7708333336476	0.0582082416412973
1863	126.395833333548	53.7708333336476	0.0581872719170449
1864	126.437500000215	53.7708333336476	0.0583693178205843
1865	126.479166666883	53.7708333336476	0.0585117103269133
1866	126.52083333355	53.7708333336476	0.0584892539424654
1867	126.562500000218	53.7708333336476	0.0582585072792703
1868	119.979166666749	53.7291666669801	0.0509442904660866
1869	120.020833333416	53.7291666669801	0.0502394733725573
1870	120.062500000084	53.7291666669801	0.0505847647428473
1871	120.104166666751	53.7291666669801	0.0507669912411288
1872	120.145833333419	53.7291666669801	0.0508190555505145
1873	120.187500000086	53.7291666669801	0.0506501745719084
1874	120.229166666754	53.7291666669801	0.0503968095376831
1875	120.270833333421	53.7291666669801	0.0506122888548092
1876	120.312500000089	53.7291666669801	0.0506220317604138
1877	120.354166666756	53.7291666669801	0.0510119999162762
1878	120.395833333424	53.7291666669801	0.0502910673564654
1879	120.437500000091	53.7291666669801	0.0509964556681267
1880	120.479166666759	53.7291666669801	0.0507806229850669
1881	120.520833333427	53.7291666669801	0.0506990554932244
1882	120.562500000094	53.7291666669801	0.0505199059977868
1883	120.604166666762	53.7291666669801	0.0509294712405566
1884	120.645833333429	53.7291666669801	0.0506021442577461
1885	120.687500000097	53.7291666669801	0.050324059117761
1886	120.729166666764	53.7291666669801	0.050638326128062
1887	120.770833333432	53.7291666669801	0.0506927214015205
1888	120.812500000099	53.7291666669801	0.0504409813287704
1889	120.854166666767	53.7291666669801	0.0504255693686724
1890	120.937500000102	53.7291666669801	0.0502638533453997
1891	120.979166666769	53.7291666669801	0.0504871032747742
1892	121.020833333437	53.7291666669801	0.051060121396482
1893	121.104166666772	53.7291666669801	0.0513212503309941
1894	121.145833333439	53.7291666669801	0.0514589709816737
1895	121.187500000107	53.7291666669801	0.0514203081651149
1896	121.270833333442	53.7291666669801	0.0515809370095454
1897	121.31250000011	53.7291666669801	0.052096914829836
1898	121.354166666777	53.7291666669801	0.0517544498373497
1899	121.395833333445	53.7291666669801	0.0521143556016942
1900	121.437500000112	53.7291666669801	0.0534061027259237
1901	121.47916666678	53.7291666669801	0.0531787601629939
1902	121.520833333447	53.7291666669801	0.0528643060611006
1903	121.562500000115	53.7291666669801	0.0517011407216582
1904	121.604166666782	53.7291666669801	0.0521633687883832
1905	121.64583333345	53.7291666669801	0.0530052196774169
1906	121.687500000117	53.7291666669801	0.0533155095864026
1907	121.729166666785	53.7291666669801	0.0543297279807604
1908	121.770833333452	53.7291666669801	0.0530285875925839
1909	121.81250000012	53.7291666669801	0.0525210137840949
1910	121.854166666787	53.7291666669801	0.0521520957761454
1911	121.895833333455	53.7291666669801	0.0509150117549556
1912	121.937500000122	53.7291666669801	0.050672937402835
1913	121.97916666679	53.7291666669801	0.0513940277104752
1914	122.020833333457	53.7291666669801	0.0526674966222054
1915	122.062500000125	53.7291666669801	0.0544225414308517
1916	122.104166666793	53.7291666669801	0.0543772289928562
1917	122.14583333346	53.7291666669801	0.0548717705020445
1918	122.229166666795	53.7291666669801	0.0531870544603113
1919	122.270833333463	53.7291666669801	0.051630299191301
1920	122.31250000013	53.7291666669801	0.0520349958343983
1921	122.354166666798	53.7291666669801	0.052566338186768
1922	122.395833333465	53.7291666669801	0.0534136936745655
1923	122.437500000133	53.7291666669801	0.0528479655949936
1924	122.4791666668	53.7291666669801	0.0532511413884426
1925	122.520833333468	53.7291666669801	0.0525866560524638
1926	122.562500000135	53.7291666669801	0.0532273524420468
1927	122.64583333347	53.7291666669801	0.0522767542615599
1928	122.687500000138	53.7291666669801	0.0526394116128513
1929	122.729166666805	53.7291666669801	0.0531584651710535
1930	122.770833333473	53.7291666669801	0.0546603069981876
1931	122.81250000014	53.7291666669801	0.0545320632780587
1932	122.854166666808	53.7291666669801	0.0533220086976255
1933	122.895833333476	53.7291666669801	0.052506198410168
1934	122.979166666811	53.7291666669801	0.0525331475877919
1935	123.020833333478	53.7291666669801	0.0517401396487349
1936	123.062500000146	53.7291666669801	0.0516722610288997
1937	123.104166666813	53.7291666669801	0.0526127361989705
1938	123.145833333481	53.7291666669801	0.052775863348931
1939	123.187500000148	53.7291666669801	0.0537689684897115
1940	123.229166666816	53.7291666669801	0.0543296399746566
1941	123.270833333483	53.7291666669801	0.0550413558171282
1942	123.312500000151	53.7291666669801	0.0553773358571458
1943	123.354166666818	53.7291666669801	0.0544337810034906
1944	123.395833333486	53.7291666669801	0.0551458366890955
1945	123.437500000153	53.7291666669801	0.0548022841605702
1946	123.479166666821	53.7291666669801	0.052965324112269
1947	123.520833333488	53.7291666669801	0.0523297897656952
1948	123.562500000156	53.7291666669801	0.0526950074539483
1949	123.604166666823	53.7291666669801	0.0540283471347556
1950	123.645833333491	53.7291666669801	0.0528765520070923
1951	123.687500000158	53.7291666669801	0.0521359770267672
1952	123.729166666826	53.7291666669801	0.0527038894774127
1953	123.770833333494	53.7291666669801	0.053808332794139
1954	123.812500000161	53.7291666669801	0.0550316629863543
1955	123.854166666829	53.7291666669801	0.0552071977770969
1956	123.937500000164	53.7291666669801	0.0535242978559606
1957	123.979166666831	53.7291666669801	0.0538095655847954
1958	124.020833333499	53.7291666669801	0.0521465724683642
1959	124.062500000166	53.7291666669801	0.0518546916318218
1960	124.145833333501	53.7291666669801	0.051199636946934
1961	124.187500000169	53.7291666669801	0.0514954788222023
1962	124.229166666836	53.7291666669801	0.0514584674246545
1963	124.270833333504	53.7291666669801	0.0513056027799185
1964	124.312500000171	53.7291666669801	0.0511631027066584
1965	124.354166666839	53.7291666669801	0.0517239729231791
1966	124.437500000174	53.7291666669801	0.0520231444862582
1967	124.479166666841	53.7291666669801	0.0515560740700747
1968	124.520833333509	53.7291666669801	0.0520584432177484
1969	124.562500000177	53.7291666669801	0.0520617404465774
1970	124.604166666844	53.7291666669801	0.0520228113147224
1971	124.645833333512	53.7291666669801	0.0520000653772377
1972	124.687500000179	53.7291666669801	0.0520957742130196
1973	124.729166666847	53.7291666669801	0.0522881581253333
1974	124.770833333514	53.7291666669801	0.052749161218423
1975	124.812500000182	53.7291666669801	0.0533516950047019
1976	124.854166666849	53.7291666669801	0.0520190744265033
1977	124.895833333517	53.7291666669801	0.0526043922528173
1978	124.937500000184	53.7291666669801	0.0523821262988579
1979	125.020833333519	53.7291666669801	0.0523094588045424
1980	125.062500000187	53.7291666669801	0.0522419156596884
1981	125.104166666854	53.7291666669801	0.0531404691333578
1982	125.187500000189	53.7291666669801	0.054071686182133
1983	125.229166666857	53.7291666669801	0.0545403028673909
1984	125.270833333524	53.7291666669801	0.0550469034844945
1985	125.312500000192	53.7291666669801	0.0551743885861128
1986	125.35416666686	53.7291666669801	0.055130437854845
1987	125.395833333527	53.7291666669801	0.0556469580305433
1988	125.437500000195	53.7291666669801	0.0559343825403552
1989	125.479166666862	53.7291666669801	0.0567136600853279
1990	125.52083333353	53.7291666669801	0.0558895283297376
1991	125.562500000197	53.7291666669801	0.0555555732505368
1992	125.645833333532	53.7291666669801	0.0564217297811593
1993	125.6875000002	53.7291666669801	0.0561304604339579
1994	125.729166666867	53.7291666669801	0.0567814461886321
1995	125.770833333535	53.7291666669801	0.0572146955858263
1996	125.812500000202	53.7291666669801	0.0578659996493391
1997	125.85416666687	53.7291666669801	0.0584972156140474
1998	125.895833333537	53.7291666669801	0.0579140825158088
1999	125.937500000205	53.7291666669801	0.0583246938783053
[truncated: 58,001 more rows]
