# Supplementary material for: Genomic insights into local adaptation and future climate-induced vulnerability of a keystone forest tree in East Asia
Source: Nat Commun. 2022 Nov 1;13:6541. doi: 10.1038/s41467-022-34206-8 (PMC9626627; doi:10.1038/s41467-022-34206-8)
Supplement: Supplementary file 8 — Source Data [file 41467_2022_34206_MOESM8_ESM.zip › Source data/supplementary_figures/local&forward&reverse/future_CanESM5_ssp370_2100local_GF_offset.csv]

	lon	lat	ssp370_2081-2100_offset
1	123.479166666821	54.6458333336662	0.0646645046382449
2	123.520833333488	54.6458333336662	0.0644319426099894
3	123.562500000156	54.6458333336662	0.0645133682625323
4	123.604166666823	54.6458333336662	0.0647991190989376
5	123.645833333491	54.6458333336662	0.0641082208182613
6	123.729166666826	54.6458333336662	0.0639846541608597
7	123.770833333494	54.6458333336662	0.0641717775509043
8	123.812500000161	54.6458333336662	0.0646861851225736
9	123.854166666829	54.6458333336662	0.0639735227073528
10	123.895833333496	54.6458333336662	0.0644239734539004
11	123.937500000164	54.6458333336662	0.0642105185471588
12	123.979166666831	54.6458333336662	0.0642390484180008
13	124.020833333499	54.6458333336662	0.0640658727452184
14	124.062500000166	54.6458333336662	0.0639914755683088
15	124.104166666834	54.6458333336662	0.0638832980521054
16	124.145833333501	54.6458333336662	0.0641543573196652
17	124.187500000169	54.6458333336662	0.0642027746847647
18	123.395833333486	54.6041666669987	0.0642837953540642
19	123.437500000153	54.6041666669987	0.0644911879412158
20	123.479166666821	54.6041666669987	0.0641682692542023
21	123.520833333488	54.6041666669987	0.0636783931537245
22	123.562500000156	54.6041666669987	0.0640805013291191
23	123.604166666823	54.6041666669987	0.0640715654935006
24	123.645833333491	54.6041666669987	0.0643613692366445
25	123.687500000158	54.6041666669987	0.0642467194485487
26	123.729166666826	54.6041666669987	0.0640209558836889
27	123.770833333494	54.6041666669987	0.0640635586150164
28	123.812500000161	54.6041666669987	0.0639009252456498
29	123.854166666829	54.6041666669987	0.0641010703103985
30	123.895833333496	54.6041666669987	0.0646080406305184
31	123.937500000164	54.6041666669987	0.0640283633894389
32	123.979166666831	54.6041666669987	0.06437670175401
33	124.020833333499	54.6041666669987	0.0641367483685775
34	124.062500000166	54.6041666669987	0.0641906400632619
35	124.104166666834	54.6041666669987	0.0638678620761057
36	124.145833333501	54.6041666669987	0.0636791569077726
37	124.187500000169	54.6041666669987	0.0638289700211991
38	123.062500000146	54.5625000003311	0.0639627127618442
39	123.145833333481	54.5625000003311	0.0642324521019158
40	123.187500000148	54.5625000003311	0.0635623698982033
41	123.229166666816	54.5625000003311	0.0641987951544211
42	123.270833333483	54.5625000003311	0.0640312884726681
43	123.312500000151	54.5625000003311	0.0642222053324392
44	123.354166666818	54.5625000003311	0.0641168338134911
45	123.395833333486	54.5625000003311	0.0641470771982639
46	123.437500000153	54.5625000003311	0.0641776911196049
47	123.479166666821	54.5625000003311	0.0640643624966058
48	123.520833333488	54.5625000003311	0.0638982247369554
49	123.562500000156	54.5625000003311	0.0639941643395045
50	123.604166666823	54.5625000003311	0.0640363925237247
51	123.645833333491	54.5625000003311	0.064133451503748
52	123.687500000158	54.5625000003311	0.0641099254176896
53	123.729166666826	54.5625000003311	0.0639454954995253
54	123.770833333494	54.5625000003311	0.0640027917313284
55	123.812500000161	54.5625000003311	0.0640733458644801
56	123.854166666829	54.5625000003311	0.0640812925291249
57	123.895833333496	54.5625000003311	0.0638242230363329
58	123.937500000164	54.5625000003311	0.0643103998016025
59	123.979166666831	54.5625000003311	0.0641728938246724
60	124.020833333499	54.5625000003311	0.0639064923480031
61	124.062500000166	54.5625000003311	0.0644941018744749
62	124.104166666834	54.5625000003311	0.0643251642305702
63	124.145833333501	54.5625000003311	0.0643387653688818
64	124.187500000169	54.5625000003311	0.0639568948775894
65	122.895833333476	54.5208333336636	0.0639158724095332
66	122.937500000143	54.5208333336636	0.0640812117000486
67	122.979166666811	54.5208333336636	0.0637528919993274
68	123.020833333478	54.5208333336636	0.063868716490107
69	123.062500000146	54.5208333336636	0.0637262143531588
70	123.104166666813	54.5208333336636	0.0638012428815236
71	123.145833333481	54.5208333336636	0.0642403395126463
72	123.229166666816	54.5208333336636	0.0642951790225988
73	123.270833333483	54.5208333336636	0.0642422018432043
74	123.312500000151	54.5208333336636	0.0637614312545201
75	123.354166666818	54.5208333336636	0.0639104811429972
76	123.395833333486	54.5208333336636	0.0641890235027769
77	123.437500000153	54.5208333336636	0.0645445000231853
78	123.479166666821	54.5208333336636	0.0641538644600524
79	123.520833333488	54.5208333336636	0.0639141315168358
80	123.562500000156	54.5208333336636	0.0636959623090272
81	123.604166666823	54.5208333336636	0.063997470294474
82	123.645833333491	54.5208333336636	0.0640333265187549
83	123.687500000158	54.5208333336636	0.0642769429823349
84	123.729166666826	54.5208333336636	0.063674495472571
85	123.770833333494	54.5208333336636	0.0641145340630721
86	123.812500000161	54.5208333336636	0.0633975772994905
87	123.854166666829	54.5208333336636	0.0640144820226698
88	123.937500000164	54.5208333336636	0.063744547858193
89	123.979166666831	54.5208333336636	0.0640492974466759
90	124.020833333499	54.5208333336636	0.0635727476849306
91	124.104166666834	54.5208333336636	0.0638762817152975
92	124.145833333501	54.5208333336636	0.064119678931055
93	124.187500000169	54.5208333336636	0.0642271589064405
94	124.229166666836	54.5208333336636	0.0641828039351993
95	124.270833333504	54.5208333336636	0.0640246030268442
96	124.312500000171	54.5208333336636	0.0641964947848145
97	122.81250000014	54.479166666996	0.0638178457095268
98	122.854166666808	54.479166666996	0.0642134814913351
99	122.895833333476	54.479166666996	0.064094330504104
100	122.937500000143	54.479166666996	0.0639817057976277
101	123.020833333478	54.479166666996	0.0638205281208521
102	123.062500000146	54.479166666996	0.0639945567735026
103	123.104166666813	54.479166666996	0.0635753326904329
104	123.187500000148	54.479166666996	0.0639651816406654
105	123.229166666816	54.479166666996	0.0639232696320945
106	123.270833333483	54.479166666996	0.0643206398725323
107	123.312500000151	54.479166666996	0.064018184494905
108	123.354166666818	54.479166666996	0.0638465859341046
109	123.395833333486	54.479166666996	0.0641302881438281
110	123.437500000153	54.479166666996	0.0636670117993976
111	123.479166666821	54.479166666996	0.0639422238070414
112	123.520833333488	54.479166666996	0.0639023727692846
113	123.562500000156	54.479166666996	0.0635858918442811
114	123.604166666823	54.479166666996	0.0635462699526203
115	123.645833333491	54.479166666996	0.0634859506676671
116	123.687500000158	54.479166666996	0.0638452498853423
117	123.729166666826	54.479166666996	0.0639655565211711
118	123.770833333494	54.479166666996	0.0641764731715266
119	123.812500000161	54.479166666996	0.0632478087458867
120	123.854166666829	54.479166666996	0.0634102863119999
121	123.937500000164	54.479166666996	0.0633518955367193
122	123.979166666831	54.479166666996	0.0635700156384233
123	124.020833333499	54.479166666996	0.0637588673149026
124	124.062500000166	54.479166666996	0.0639824865120957
125	124.104166666834	54.479166666996	0.0640607140192218
126	124.145833333501	54.479166666996	0.0638169865953659
127	124.187500000169	54.479166666996	0.0640020716559091
128	124.229166666836	54.479166666996	0.0637395296791232
129	124.270833333504	54.479166666996	0.0639931502543199
130	124.312500000171	54.479166666996	0.0639994884530471
131	124.354166666839	54.479166666996	0.0639167480818573
132	124.395833333506	54.479166666996	0.0635880069121077
133	122.81250000014	54.4375000003285	0.0640019557683766
134	122.854166666808	54.4375000003285	0.064020378802923
135	122.895833333476	54.4375000003285	0.0643224231932253
136	122.937500000143	54.4375000003285	0.0645409298427188
137	122.979166666811	54.4375000003285	0.0640623125026347
138	123.020833333478	54.4375000003285	0.0644336680924897
139	123.062500000146	54.4375000003285	0.064362023489534
140	123.104166666813	54.4375000003285	0.0641048964807989
141	123.145833333481	54.4375000003285	0.0634907968870554
142	123.187500000148	54.4375000003285	0.0636568183523794
143	123.229166666816	54.4375000003285	0.0633519572503097
144	123.270833333483	54.4375000003285	0.0638324485296463
145	123.312500000151	54.4375000003285	0.0641286923845485
146	123.354166666818	54.4375000003285	0.0636735419102126
147	123.395833333486	54.4375000003285	0.0640133958288986
148	123.437500000153	54.4375000003285	0.063806054338482
149	123.479166666821	54.4375000003285	0.0636164520992462
150	123.520833333488	54.4375000003285	0.0636708621900322
151	123.562500000156	54.4375000003285	0.0637094261446563
152	123.604166666823	54.4375000003285	0.0634563751387811
153	123.645833333491	54.4375000003285	0.0634215113708448
154	123.687500000158	54.4375000003285	0.0637727729706411
155	123.729166666826	54.4375000003285	0.0632490904427803
156	123.770833333494	54.4375000003285	0.0639095455516788
157	123.812500000161	54.4375000003285	0.0634129170311401
158	123.854166666829	54.4375000003285	0.0635387676534374
159	123.895833333496	54.4375000003285	0.0632935221047528
160	123.937500000164	54.4375000003285	0.0636278010060885
161	123.979166666831	54.4375000003285	0.0636415793896117
162	124.020833333499	54.4375000003285	0.0637117847160883
163	124.062500000166	54.4375000003285	0.0639633669073552
164	124.104166666834	54.4375000003285	0.0638066351878233
165	124.145833333501	54.4375000003285	0.0639483281672312
166	124.187500000169	54.4375000003285	0.06397300458524
167	124.229166666836	54.4375000003285	0.063871792216958
168	124.270833333504	54.4375000003285	0.0641282632864146
169	124.312500000171	54.4375000003285	0.0637733111909623
170	124.354166666839	54.4375000003285	0.0638032866387225
171	124.395833333506	54.4375000003285	0.0636166906774367
172	124.437500000174	54.4375000003285	0.0640879851072913
173	124.479166666841	54.4375000003285	0.0635408056215921
174	122.270833333463	54.3958333336609	0.0638787275092603
175	122.31250000013	54.3958333336609	0.0640565777966642
176	122.395833333465	54.3958333336609	0.0643528234031216
177	122.437500000133	54.3958333336609	0.0644056185308509
178	122.4791666668	54.3958333336609	0.0638539118212455
179	122.520833333468	54.3958333336609	0.0636277208402684
180	122.854166666808	54.3958333336609	0.0642518032624117
181	122.895833333476	54.3958333336609	0.0642341090308535
182	122.937500000143	54.3958333336609	0.0638252755193097
183	122.979166666811	54.3958333336609	0.0638882225136671
184	123.020833333478	54.3958333336609	0.0648174982016804
185	123.062500000146	54.3958333336609	0.0647821655576624
186	123.145833333481	54.3958333336609	0.0638055304120245
187	123.187500000148	54.3958333336609	0.0633503815789522
188	123.229166666816	54.3958333336609	0.0635559804244439
189	123.270833333483	54.3958333336609	0.06326984948862
190	123.312500000151	54.3958333336609	0.0632400516969583
191	123.354166666818	54.3958333336609	0.06320574361132
192	123.395833333486	54.3958333336609	0.0636868932984193
193	123.437500000153	54.3958333336609	0.0636562976039836
194	123.520833333488	54.3958333336609	0.0634857889765629
195	123.562500000156	54.3958333336609	0.063318745775116
196	123.604166666823	54.3958333336609	0.0641378793575101
197	123.645833333491	54.3958333336609	0.0632262089711718
198	123.687500000158	54.3958333336609	0.0638607922369217
199	123.729166666826	54.3958333336609	0.0634625274957342
200	123.770833333494	54.3958333336609	0.0634452411813578
201	123.812500000161	54.3958333336609	0.0636015567573349
202	123.854166666829	54.3958333336609	0.06355665609391
203	123.895833333496	54.3958333336609	0.0629348908783337
204	123.937500000164	54.3958333336609	0.0631662938079949
205	123.979166666831	54.3958333336609	0.0632182577629733
206	124.020833333499	54.3958333336609	0.0637920061112758
207	124.270833333504	54.3958333336609	0.0634557048610176
208	124.312500000171	54.3958333336609	0.0639542829970857
209	124.354166666839	54.3958333336609	0.0638591819783718
210	124.395833333506	54.3958333336609	0.0638948018837274
211	124.437500000174	54.3958333336609	0.0637580311766032
212	124.479166666841	54.3958333336609	0.0634675595528052
213	124.520833333509	54.3958333336609	0.0641701906495628
214	122.020833333457	54.3541666669934	0.0635069287665448
215	122.062500000125	54.3541666669934	0.06369564657136
216	122.14583333346	54.3541666669934	0.0636630492394205
217	122.187500000128	54.3541666669934	0.0636308015551193
218	122.270833333463	54.3541666669934	0.0641384686342344
219	122.31250000013	54.3541666669934	0.0640703454193293
220	122.437500000133	54.3541666669934	0.0648148702491656
221	122.4791666668	54.3541666669934	0.0643037197540343
222	122.562500000135	54.3541666669934	0.0641245168955679
223	122.604166666803	54.3541666669934	0.0641056840580563
224	122.64583333347	54.3541666669934	0.0640480850637135
225	122.895833333476	54.3541666669934	0.0640376875954193
226	122.937500000143	54.3541666669934	0.0639314275287241
227	122.979166666811	54.3541666669934	0.0643480894570029
228	123.020833333478	54.3541666669934	0.063653468128263
229	123.062500000146	54.3541666669934	0.0659822711505636
230	123.104166666813	54.3541666669934	0.0655578681774475
231	123.145833333481	54.3541666669934	0.0645309476569881
232	123.187500000148	54.3541666669934	0.0637249549049979
233	123.229166666816	54.3541666669934	0.0644833221976448
234	123.270833333483	54.3541666669934	0.0640007405469744
235	123.354166666818	54.3541666669934	0.0642041448191457
236	123.395833333486	54.3541666669934	0.0637067499299958
237	123.479166666821	54.3541666669934	0.063567752528303
238	123.520833333488	54.3541666669934	0.0638329671837349
239	123.562500000156	54.3541666669934	0.0637595765689121
240	123.687500000158	54.3541666669934	0.0635452055407034
241	123.729166666826	54.3541666669934	0.0635909670512621
242	123.770833333494	54.3541666669934	0.0639146736865485
243	123.854166666829	54.3541666669934	0.0629550658717097
244	123.895833333496	54.3541666669934	0.063752596440404
245	123.937500000164	54.3541666669934	0.0635692878137706
246	123.979166666831	54.3541666669934	0.0637038433941106
247	124.020833333499	54.3541666669934	0.0638031617827287
248	124.062500000166	54.3541666669934	0.0635975164015791
249	124.104166666834	54.3541666669934	0.0636062302526707
250	124.145833333501	54.3541666669934	0.0639473569290481
251	124.187500000169	54.3541666669934	0.0638561548589236
252	124.270833333504	54.3541666669934	0.063536390914714
253	124.312500000171	54.3541666669934	0.0639298701215234
254	124.354166666839	54.3541666669934	0.063786456542986
255	124.395833333506	54.3541666669934	0.063494844985757
256	124.437500000174	54.3541666669934	0.0636063771263226
257	124.479166666841	54.3541666669934	0.0634078570978027
258	124.520833333509	54.3541666669934	0.0640328911396092
259	121.47916666678	54.3125000003258	0.0640297319406314
260	121.520833333447	54.3125000003258	0.0626058519309196
261	121.562500000115	54.3125000003258	0.0639345256806585
262	121.604166666782	54.3125000003258	0.063837313654854
263	121.64583333345	54.3125000003258	0.063851606016425
264	121.687500000117	54.3125000003258	0.0639943958656235
265	121.729166666785	54.3125000003258	0.0636934716544095
266	121.770833333452	54.3125000003258	0.0636449024368044
267	121.81250000012	54.3125000003258	0.0635526645869188
268	121.895833333455	54.3125000003258	0.0633999324898864
269	121.937500000122	54.3125000003258	0.0636516195739695
270	121.97916666679	54.3125000003258	0.0638657865481776
271	122.062500000125	54.3125000003258	0.0642122824410675
272	122.104166666793	54.3125000003258	0.0634731449576967
273	122.14583333346	54.3125000003258	0.0635461670342104
274	122.187500000128	54.3125000003258	0.0636660741422109
275	122.229166666795	54.3125000003258	0.064034771228801
276	122.270833333463	54.3125000003258	0.0635102952216135
277	122.354166666798	54.3125000003258	0.0636030285493401
278	122.395833333465	54.3125000003258	0.0638880883469208
279	122.437500000133	54.3125000003258	0.0644345806477323
280	122.4791666668	54.3125000003258	0.0653953806539146
281	122.520833333468	54.3125000003258	0.0638078385663527
282	122.562500000135	54.3125000003258	0.0639844764376571
283	122.604166666803	54.3125000003258	0.0647628021553572
284	122.64583333347	54.3125000003258	0.0638579649794829
285	122.687500000138	54.3125000003258	0.0635744973709452
286	122.729166666805	54.3125000003258	0.0635969542150627
287	122.770833333473	54.3125000003258	0.0640413795358849
288	122.81250000014	54.3125000003258	0.0638387632447106
289	122.854166666808	54.3125000003258	0.0640168113937732
290	122.895833333476	54.3125000003258	0.0640029315962839
291	122.937500000143	54.3125000003258	0.0639926835732706
292	122.979166666811	54.3125000003258	0.0641444016153474
293	123.020833333478	54.3125000003258	0.064592722987911
294	123.104166666813	54.3125000003258	0.0653902639508319
295	123.145833333481	54.3125000003258	0.0665609064573866
296	123.187500000148	54.3125000003258	0.063844665362319
297	123.229166666816	54.3125000003258	0.0636665219854898
298	123.312500000151	54.3125000003258	0.0638101845667863
299	123.354166666818	54.3125000003258	0.0636119712444085
300	123.395833333486	54.3125000003258	0.0639335049564718
301	123.437500000153	54.3125000003258	0.0639590502721495
302	123.479166666821	54.3125000003258	0.0635704256415458
303	123.520833333488	54.3125000003258	0.0635382195004375
304	123.645833333491	54.3125000003258	0.0636680582557091
305	123.729166666826	54.3125000003258	0.0638209961694796
306	123.770833333494	54.3125000003258	0.0637064649131741
307	123.812500000161	54.3125000003258	0.063402177856236
308	123.854166666829	54.3125000003258	0.0635254846943318
309	123.937500000164	54.3125000003258	0.0633656958386506
310	123.979166666831	54.3125000003258	0.0635832603739516
311	124.020833333499	54.3125000003258	0.0635451354421126
312	124.062500000166	54.3125000003258	0.0631463431886014
313	124.104166666834	54.3125000003258	0.0639035802968012
314	124.145833333501	54.3125000003258	0.0636183596583139
315	124.187500000169	54.3125000003258	0.0637864683099933
316	124.229166666836	54.3125000003258	0.0632358384544795
317	124.270833333504	54.3125000003258	0.063557995093868
318	124.312500000171	54.3125000003258	0.0637105030801221
319	124.354166666839	54.3125000003258	0.0638678022390377
320	124.395833333506	54.3125000003258	0.0640689774839003
321	124.437500000174	54.3125000003258	0.0637641252152382
322	124.562500000177	54.3125000003258	0.0639698001532582
323	124.604166666844	54.3125000003258	0.0646437860683266
324	124.645833333512	54.3125000003258	0.0637965725647471
325	121.354166666777	54.2708333336582	0.0631834359787035
326	121.395833333445	54.2708333336582	0.0637707498249235
327	121.437500000112	54.2708333336582	0.0637329111706659
328	121.47916666678	54.2708333336582	0.0636147106339286
329	121.520833333447	54.2708333336582	0.0635774502998588
330	121.562500000115	54.2708333336582	0.0636164749171248
331	121.64583333345	54.2708333336582	0.0634324620404859
332	121.687500000117	54.2708333336582	0.0638049210027902
333	121.729166666785	54.2708333336582	0.0638444404024601
334	121.81250000012	54.2708333336582	0.0633629709537266
335	121.854166666787	54.2708333336582	0.0639430750848844
336	121.895833333455	54.2708333336582	0.063896452734609
337	121.937500000122	54.2708333336582	0.0639787307070505
338	121.97916666679	54.2708333336582	0.0639265853177139
339	122.020833333457	54.2708333336582	0.0638688577471758
340	122.062500000125	54.2708333336582	0.0633095627792903
341	122.104166666793	54.2708333336582	0.0635187798644897
342	122.14583333346	54.2708333336582	0.0633730561412522
343	122.187500000128	54.2708333336582	0.0635050448950087
344	122.229166666795	54.2708333336582	0.063704488442015
345	122.270833333463	54.2708333336582	0.06331955021861
346	122.31250000013	54.2708333336582	0.0633015751135368
347	122.354166666798	54.2708333336582	0.0643029876350398
348	122.395833333465	54.2708333336582	0.0640954759816133
349	122.437500000133	54.2708333336582	0.0648708804200006
350	122.4791666668	54.2708333336582	0.0643412721349241
351	122.520833333468	54.2708333336582	0.0651293821811609
352	122.562500000135	54.2708333336582	0.0645429052698175
353	122.604166666803	54.2708333336582	0.0640009911542349
354	122.64583333347	54.2708333336582	0.0634957732500177
355	122.687500000138	54.2708333336582	0.063564417696932
356	122.729166666805	54.2708333336582	0.0639692484287026
357	122.770833333473	54.2708333336582	0.063588405538424
358	122.81250000014	54.2708333336582	0.0640679383931168
359	122.854166666808	54.2708333336582	0.0637661177205021
360	122.895833333476	54.2708333336582	0.0637107422856237
361	122.937500000143	54.2708333336582	0.0637626334220496
362	122.979166666811	54.2708333336582	0.0638870735515612
363	123.020833333478	54.2708333336582	0.063979933316898
364	123.062500000146	54.2708333336582	0.0637041248820598
365	123.104166666813	54.2708333336582	0.0654514276804998
366	123.145833333481	54.2708333336582	0.0661118026312021
367	123.187500000148	54.2708333336582	0.0661548072647062
368	123.229166666816	54.2708333336582	0.0647130653793925
369	123.270833333483	54.2708333336582	0.0650081471936208
370	123.312500000151	54.2708333336582	0.0652390093960537
371	123.354166666818	54.2708333336582	0.0637786362792011
372	123.395833333486	54.2708333336582	0.0640484603305269
373	123.437500000153	54.2708333336582	0.063932319501773
374	123.479166666821	54.2708333336582	0.0634166334448497
375	123.520833333488	54.2708333336582	0.0640416407295537
376	123.562500000156	54.2708333336582	0.0639002915353064
377	123.604166666823	54.2708333336582	0.0637834195180379
378	123.645833333491	54.2708333336582	0.0634907619994008
379	123.687500000158	54.2708333336582	0.0633391600325415
380	123.729166666826	54.2708333336582	0.0646353134550649
381	123.770833333494	54.2708333336582	0.0648007631996707
382	123.812500000161	54.2708333336582	0.0638479699960775
383	123.854166666829	54.2708333336582	0.0637497529487768
384	123.895833333496	54.2708333336582	0.0629691668494301
385	123.937500000164	54.2708333336582	0.0634650922657276
386	123.979166666831	54.2708333336582	0.0635426943215706
387	124.020833333499	54.2708333336582	0.0634140944906122
388	124.062500000166	54.2708333336582	0.0631867308446294
389	124.104166666834	54.2708333336582	0.0636271406375565
390	124.145833333501	54.2708333336582	0.0637530280978454
391	124.229166666836	54.2708333336582	0.0632102663776606
392	124.270833333504	54.2708333336582	0.0635011000472251
393	124.312500000171	54.2708333336582	0.0632721466473517
394	124.354166666839	54.2708333336582	0.063773653538808
395	124.395833333506	54.2708333336582	0.0632856379083857
396	124.437500000174	54.2708333336582	0.0639151521600815
397	124.479166666841	54.2708333336582	0.0639958797986746
398	124.520833333509	54.2708333336582	0.0639256584221456
399	124.562500000177	54.2708333336582	0.0638511138183458
400	124.604166666844	54.2708333336582	0.0638722508805472
401	124.645833333512	54.2708333336582	0.065516773360059
402	124.687500000179	54.2708333336582	0.0649527701538219
403	124.729166666847	54.2708333336582	0.0643283826419989
404	121.187500000107	54.2291666669907	0.0635247795842854
405	121.229166666774	54.2291666669907	0.063497277909347
406	121.270833333442	54.2291666669907	0.0633361376264656
407	121.31250000011	54.2291666669907	0.0628700803782614
408	121.354166666777	54.2291666669907	0.0630939749914779
409	121.395833333445	54.2291666669907	0.0634222117549511
410	121.437500000112	54.2291666669907	0.0629035337632677
411	121.47916666678	54.2291666669907	0.0637516651743989
412	121.520833333447	54.2291666669907	0.0629599353624724
413	121.562500000115	54.2291666669907	0.0631557913424195
414	121.604166666782	54.2291666669907	0.0639167261761596
415	121.64583333345	54.2291666669907	0.0628805363486891
416	121.687500000117	54.2291666669907	0.0632768164031006
417	121.770833333452	54.2291666669907	0.0632475285531073
418	121.81250000012	54.2291666669907	0.0640221499720031
419	121.895833333455	54.2291666669907	0.0634943503452085
420	121.937500000122	54.2291666669907	0.0639541964543278
421	121.97916666679	54.2291666669907	0.064320162236756
422	122.020833333457	54.2291666669907	0.0639691687901781
423	122.062500000125	54.2291666669907	0.0636235482485299
424	122.187500000128	54.2291666669907	0.0640642223602865
425	122.229166666795	54.2291666669907	0.0639131118095664
426	122.270833333463	54.2291666669907	0.0640180084909565
427	122.31250000013	54.2291666669907	0.0642439235518225
428	122.354166666798	54.2291666669907	0.063914094205995
429	122.395833333465	54.2291666669907	0.0641510253872825
430	122.437500000133	54.2291666669907	0.0640402587029423
431	122.4791666668	54.2291666669907	0.0638348201555216
432	122.520833333468	54.2291666669907	0.0639662115514686
433	122.562500000135	54.2291666669907	0.0654427242762294
434	122.604166666803	54.2291666669907	0.0647221417423369
435	122.64583333347	54.2291666669907	0.0642893776510091
436	122.687500000138	54.2291666669907	0.0637748524261156
437	122.729166666805	54.2291666669907	0.0641314584971831
438	122.770833333473	54.2291666669907	0.0636875114419027
439	122.81250000014	54.2291666669907	0.0633666024340356
440	122.854166666808	54.2291666669907	0.063980289242525
441	122.895833333476	54.2291666669907	0.0642997513174508
442	122.937500000143	54.2291666669907	0.0638196011264181
443	122.979166666811	54.2291666669907	0.0636718738822227
444	123.020833333478	54.2291666669907	0.064313233561643
445	123.062500000146	54.2291666669907	0.0657883763492603
446	123.104166666813	54.2291666669907	0.065360398196647
447	123.145833333481	54.2291666669907	0.0650785136207815
448	123.187500000148	54.2291666669907	0.0666813498991615
449	123.229166666816	54.2291666669907	0.0672084894668083
450	123.270833333483	54.2291666669907	0.0666778810846083
451	123.312500000151	54.2291666669907	0.065348566825073
452	123.354166666818	54.2291666669907	0.065665343261348
453	123.395833333486	54.2291666669907	0.0635383130115242
454	123.437500000153	54.2291666669907	0.0650131974411227
455	123.479166666821	54.2291666669907	0.0640726312416558
456	123.520833333488	54.2291666669907	0.0644026841887603
457	123.645833333491	54.2291666669907	0.0651440458517575
458	123.687500000158	54.2291666669907	0.0645305192956523
459	123.729166666826	54.2291666669907	0.0647548590690576
460	123.770833333494	54.2291666669907	0.0644880151708571
461	123.812500000161	54.2291666669907	0.0638155666952707
462	123.854166666829	54.2291666669907	0.0632666689098277
463	123.895833333496	54.2291666669907	0.0634444489733183
464	123.937500000164	54.2291666669907	0.0638610479065137
465	123.979166666831	54.2291666669907	0.0631654239921741
466	124.020833333499	54.2291666669907	0.0634480133604655
467	124.062500000166	54.2291666669907	0.064043026706149
468	124.104166666834	54.2291666669907	0.0632402736493539
469	124.145833333501	54.2291666669907	0.063186496716397
470	124.187500000169	54.2291666669907	0.0631554940427113
471	124.229166666836	54.2291666669907	0.063300431811165
472	124.270833333504	54.2291666669907	0.0634548034572417
473	124.312500000171	54.2291666669907	0.0636521610005508
474	124.354166666839	54.2291666669907	0.0634690931499282
475	124.395833333506	54.2291666669907	0.0637994199955603
476	124.437500000174	54.2291666669907	0.0636505161029414
477	124.479166666841	54.2291666669907	0.0637249397179401
478	124.520833333509	54.2291666669907	0.0637244504240114
479	124.562500000177	54.2291666669907	0.063883742193919
480	124.604166666844	54.2291666669907	0.0645956083049624
481	124.687500000179	54.2291666669907	0.066358247182589
482	124.729166666847	54.2291666669907	0.0652228132926291
483	124.770833333514	54.2291666669907	0.0663569865337741
484	124.812500000182	54.2291666669907	0.0670239180007389
485	124.854166666849	54.2291666669907	0.0663658262827458
486	120.187500000086	54.1875000003231	0.0631602770501194
487	120.229166666754	54.1875000003231	0.0630306728286982
488	120.270833333421	54.1875000003231	0.0630956410449666
489	120.354166666756	54.1875000003231	0.0631957876616219
490	120.979166666769	54.1875000003231	0.0630209846642562
491	121.020833333437	54.1875000003231	0.0628008478410604
492	121.062500000104	54.1875000003231	0.0634123397168829
493	121.104166666772	54.1875000003231	0.0632038814607414
494	121.145833333439	54.1875000003231	0.0631674197583855
495	121.187500000107	54.1875000003231	0.0634083396204545
496	121.229166666774	54.1875000003231	0.0631960093464628
497	121.270833333442	54.1875000003231	0.0632792557188352
498	121.31250000011	54.1875000003231	0.0632772356396495
499	121.354166666777	54.1875000003231	0.063096255779331
500	121.395833333445	54.1875000003231	0.0634653338850681
501	121.437500000112	54.1875000003231	0.0634777759613973
502	121.47916666678	54.1875000003231	0.0633951404083304
503	121.520833333447	54.1875000003231	0.0632772413089998
504	121.562500000115	54.1875000003231	0.0627064809765735
505	121.604166666782	54.1875000003231	0.063139511258798
506	121.64583333345	54.1875000003231	0.06312690000337
507	121.687500000117	54.1875000003231	0.0634861947189007
508	121.729166666785	54.1875000003231	0.0634862742541687
509	121.770833333452	54.1875000003231	0.0633828017649554
510	121.81250000012	54.1875000003231	0.0634039872686291
511	121.854166666787	54.1875000003231	0.0642454900490466
512	121.937500000122	54.1875000003231	0.0648425752283124
513	122.020833333457	54.1875000003231	0.0639295038436542
514	122.062500000125	54.1875000003231	0.0636000199711131
515	122.104166666793	54.1875000003231	0.0628722143775271
516	122.14583333346	54.1875000003231	0.0638064367337808
517	122.187500000128	54.1875000003231	0.0639749187190898
518	122.229166666795	54.1875000003231	0.0644629092328724
519	122.270833333463	54.1875000003231	0.064260466520066
520	122.31250000013	54.1875000003231	0.0638342603500043
521	122.354166666798	54.1875000003231	0.0638614583442621
522	122.395833333465	54.1875000003231	0.0641410666752234
523	122.437500000133	54.1875000003231	0.063572657689284
524	122.520833333468	54.1875000003231	0.063992927631021
525	122.562500000135	54.1875000003231	0.0635850167981362
526	122.604166666803	54.1875000003231	0.0652350752941976
527	122.64583333347	54.1875000003231	0.0651130120166305
528	122.687500000138	54.1875000003231	0.0665712189430162
529	122.729166666805	54.1875000003231	0.0658262828580928
530	122.770833333473	54.1875000003231	0.0637611600478855
531	122.81250000014	54.1875000003231	0.0633592089726033
532	122.854166666808	54.1875000003231	0.0638474205886585
533	122.937500000143	54.1875000003231	0.0657781022895876
534	122.979166666811	54.1875000003231	0.0641172112002144
535	123.020833333478	54.1875000003231	0.0643864826605114
536	123.062500000146	54.1875000003231	0.0642701992033408
537	123.145833333481	54.1875000003231	0.0647914613521895
538	123.187500000148	54.1875000003231	0.0646067715030403
539	123.229166666816	54.1875000003231	0.0657704781632993
540	123.270833333483	54.1875000003231	0.0667812269736649
541	123.312500000151	54.1875000003231	0.0672958019616717
542	123.354166666818	54.1875000003231	0.0662586605471664
543	123.395833333486	54.1875000003231	0.0655784271901643
544	123.437500000153	54.1875000003231	0.0656631422910723
545	123.479166666821	54.1875000003231	0.0642846233305077
546	123.562500000156	54.1875000003231	0.0645455901826236
547	123.604166666823	54.1875000003231	0.0645098426828036
548	123.645833333491	54.1875000003231	0.0645120944763241
549	123.687500000158	54.1875000003231	0.0646483927562118
550	123.729166666826	54.1875000003231	0.064711828431798
551	123.770833333494	54.1875000003231	0.0645071916049268
552	123.812500000161	54.1875000003231	0.0637278929586138
553	123.854166666829	54.1875000003231	0.0638421253918694
554	123.895833333496	54.1875000003231	0.0635913906298218
555	123.937500000164	54.1875000003231	0.0634976930444739
556	123.979166666831	54.1875000003231	0.0632416233967627
557	124.020833333499	54.1875000003231	0.0640489191814346
558	124.062500000166	54.1875000003231	0.0639945901078559
559	124.104166666834	54.1875000003231	0.0634189483029292
560	124.145833333501	54.1875000003231	0.0629367415759919
561	124.229166666836	54.1875000003231	0.063150777633055
562	124.270833333504	54.1875000003231	0.0635593853473842
563	124.312500000171	54.1875000003231	0.0635883719000184
564	124.354166666839	54.1875000003231	0.0630042064929969
565	124.395833333506	54.1875000003231	0.0635244543484271
566	124.437500000174	54.1875000003231	0.0637010886648159
567	124.479166666841	54.1875000003231	0.0639188940901659
568	124.520833333509	54.1875000003231	0.0638125775533621
569	124.562500000177	54.1875000003231	0.0646089781853402
570	124.604166666844	54.1875000003231	0.0655716996844824
571	124.645833333512	54.1875000003231	0.0661810670376684
572	124.687500000179	54.1875000003231	0.0670997127691357
573	124.729166666847	54.1875000003231	0.0664195698616417
574	124.770833333514	54.1875000003231	0.0664535938595413
575	124.812500000182	54.1875000003231	0.0670503429045991
576	124.854166666849	54.1875000003231	0.0670060236480497
577	124.937500000184	54.1875000003231	0.0672041214868592
578	120.145833333419	54.1458333336556	0.0630026187486331
579	120.187500000086	54.1458333336556	0.0630838566206754
580	120.229166666754	54.1458333336556	0.0631407869930784
581	120.312500000089	54.1458333336556	0.0621151927532817
582	120.354166666756	54.1458333336556	0.063009495234214
583	120.395833333424	54.1458333336556	0.0633169329887173
584	120.437500000091	54.1458333336556	0.0630785137859469
585	120.479166666759	54.1458333336556	0.0627868155952382
586	120.520833333427	54.1458333336556	0.0629693067831337
587	120.562500000094	54.1458333336556	0.0633147917463509
588	120.937500000102	54.1458333336556	0.0629957015756464
589	120.979166666769	54.1458333336556	0.0631264007785479
590	121.062500000104	54.1458333336556	0.0632327354713275
591	121.104166666772	54.1458333336556	0.0632636476323174
592	121.145833333439	54.1458333336556	0.0634826808818165
593	121.187500000107	54.1458333336556	0.0635134669414223
594	121.270833333442	54.1458333336556	0.0630327497346323
595	121.31250000011	54.1458333336556	0.063101944135033
596	121.354166666777	54.1458333336556	0.0629043810536577
597	121.395833333445	54.1458333336556	0.0633717675918291
598	121.437500000112	54.1458333336556	0.0629340049332775
599	121.47916666678	54.1458333336556	0.0636090187351985
600	121.520833333447	54.1458333336556	0.0632934392306594
601	121.562500000115	54.1458333336556	0.0634760903871516
602	121.604166666782	54.1458333336556	0.0626852982128215
603	121.64583333345	54.1458333336556	0.0636827361728123
604	121.687500000117	54.1458333336556	0.06320084745937
605	121.729166666785	54.1458333336556	0.0636081563970669
606	121.770833333452	54.1458333336556	0.0634596754203244
607	121.81250000012	54.1458333336556	0.0633828822467771
608	121.854166666787	54.1458333336556	0.0641619688258177
609	121.895833333455	54.1458333336556	0.0635244773827346
610	121.937500000122	54.1458333336556	0.0647754904452556
611	121.97916666679	54.1458333336556	0.0649387490962479
612	122.020833333457	54.1458333336556	0.0629586123318222
613	122.062500000125	54.1458333336556	0.063899112897678
614	122.104166666793	54.1458333336556	0.0640735330215505
615	122.14583333346	54.1458333336556	0.0645360226231994
616	122.187500000128	54.1458333336556	0.0652841896195399
617	122.229166666795	54.1458333336556	0.065100705657032
618	122.270833333463	54.1458333336556	0.0641114203087321
619	122.31250000013	54.1458333336556	0.063693215931169
620	122.354166666798	54.1458333336556	0.0644402890203642
621	122.395833333465	54.1458333336556	0.0645344183891115
622	122.437500000133	54.1458333336556	0.0638882546571616
623	122.4791666668	54.1458333336556	0.0635657046736874
624	122.520833333468	54.1458333336556	0.062824005924751
625	122.562500000135	54.1458333336556	0.0636972980896725
626	122.604166666803	54.1458333336556	0.0637781593568867
627	122.64583333347	54.1458333336556	0.0661428742466157
628	122.687500000138	54.1458333336556	0.0666250610951435
629	122.729166666805	54.1458333336556	0.0669948134048215
630	122.770833333473	54.1458333336556	0.0670924766875121
631	122.81250000014	54.1458333336556	0.0664364784184612
632	122.854166666808	54.1458333336556	0.0661895254157836
633	122.937500000143	54.1458333336556	0.0655917729770756
634	123.020833333478	54.1458333336556	0.0648457659805761
635	123.062500000146	54.1458333336556	0.0662753016534202
636	123.104166666813	54.1458333336556	0.0668273783210689
637	123.145833333481	54.1458333336556	0.0659375022711768
638	123.187500000148	54.1458333336556	0.0665565963766137
639	123.229166666816	54.1458333336556	0.0668563924714366
640	123.270833333483	54.1458333336556	0.0661845942044369
641	123.354166666818	54.1458333336556	0.0665392529867362
642	123.395833333486	54.1458333336556	0.0658911463425398
643	123.437500000153	54.1458333336556	0.0647571964634959
644	123.479166666821	54.1458333336556	0.0645291443851686
645	123.520833333488	54.1458333336556	0.0647294852676563
646	123.562500000156	54.1458333336556	0.0649121097771493
647	123.604166666823	54.1458333336556	0.0646996623991
648	123.645833333491	54.1458333336556	0.064887700593011
649	123.687500000158	54.1458333336556	0.0652944192758501
650	123.729166666826	54.1458333336556	0.0642680955422623
651	123.770833333494	54.1458333336556	0.0647029482346765
652	123.812500000161	54.1458333336556	0.0643271217073785
653	123.854166666829	54.1458333336556	0.0640751027698169
654	123.895833333496	54.1458333336556	0.0644872912349207
655	123.937500000164	54.1458333336556	0.0644654717040431
656	123.979166666831	54.1458333336556	0.064428319999129
657	124.020833333499	54.1458333336556	0.0640499274816841
658	124.062500000166	54.1458333336556	0.0638329761870674
659	124.104166666834	54.1458333336556	0.0639589724104037
660	124.145833333501	54.1458333336556	0.0633765118851825
661	124.187500000169	54.1458333336556	0.0634312137340163
662	124.229166666836	54.1458333336556	0.063143297190679
663	124.270833333504	54.1458333336556	0.0635155907183795
664	124.312500000171	54.1458333336556	0.0634901107802699
665	124.395833333506	54.1458333336556	0.0629139380517916
666	124.437500000174	54.1458333336556	0.0635613931108801
667	124.479166666841	54.1458333336556	0.0636437302604264
668	124.520833333509	54.1458333336556	0.0634627106702548
669	124.562500000177	54.1458333336556	0.0654075077526439
670	124.604166666844	54.1458333336556	0.0654551025240141
671	124.645833333512	54.1458333336556	0.0660751242699684
672	124.687500000179	54.1458333336556	0.067086314219556
673	124.729166666847	54.1458333336556	0.067073936964087
674	124.770833333514	54.1458333336556	0.067085942776021
675	124.812500000182	54.1458333336556	0.0669235355735225
676	124.854166666849	54.1458333336556	0.0673593124939383
677	124.895833333517	54.1458333336556	0.0675143858688203
678	124.937500000184	54.1458333336556	0.0671828420404024
679	124.979166666852	54.1458333336556	0.0673918610152131
680	125.020833333519	54.1458333336556	0.0669881636810148
681	125.062500000187	54.1458333336556	0.0669902387224745
682	125.145833333522	54.1458333336556	0.0665838898583224
683	125.187500000189	54.1458333336556	0.0668617319636951
684	120.145833333419	54.104166666988	0.0630461395889781
685	120.229166666754	54.104166666988	0.0631340311843085
686	120.270833333421	54.104166666988	0.0619819492596599
687	120.354166666756	54.104166666988	0.0630900285681055
688	120.395833333424	54.104166666988	0.0633025902200116
689	120.437500000091	54.104166666988	0.0633350440365382
690	120.479166666759	54.104166666988	0.0628265369564501
691	120.520833333427	54.104166666988	0.0626426119187182
692	120.562500000094	54.104166666988	0.0630297478962559
693	120.604166666762	54.104166666988	0.0630374870202406
694	120.645833333429	54.104166666988	0.0631901932496449
695	120.729166666764	54.104166666988	0.063519051362626
696	120.937500000102	54.104166666988	0.0629856678759023
697	120.979166666769	54.104166666988	0.0632188825972314
698	121.020833333437	54.104166666988	0.0632027164646735
699	121.062500000104	54.104166666988	0.0634662324337527
700	121.104166666772	54.104166666988	0.0634960589901392
701	121.145833333439	54.104166666988	0.0629218413077054
702	121.187500000107	54.104166666988	0.0634325512025226
703	121.229166666774	54.104166666988	0.0634324012297288
704	121.270833333442	54.104166666988	0.0631060607559235
705	121.31250000011	54.104166666988	0.0628430922003355
706	121.354166666777	54.104166666988	0.0632162570044598
707	121.395833333445	54.104166666988	0.0634613871304831
708	121.437500000112	54.104166666988	0.0631090432505559
709	121.47916666678	54.104166666988	0.0635852305206125
710	121.520833333447	54.104166666988	0.0635706670910943
711	121.562500000115	54.104166666988	0.0629549943004534
712	121.604166666782	54.104166666988	0.0635743058398497
713	121.64583333345	54.104166666988	0.0637362719050735
714	121.687500000117	54.104166666988	0.0643360065611897
715	121.729166666785	54.104166666988	0.064526555942214
716	121.770833333452	54.104166666988	0.0643616651190074
717	121.81250000012	54.104166666988	0.0638828467799868
718	121.854166666787	54.104166666988	0.0648151240571112
719	121.895833333455	54.104166666988	0.0644683546373922
720	121.937500000122	54.104166666988	0.0664684453986294
721	121.97916666679	54.104166666988	0.0676394845909257
722	122.062500000125	54.104166666988	0.06538267766796
723	122.104166666793	54.104166666988	0.0659455791308969
724	122.14583333346	54.104166666988	0.0665071363231582
725	122.187500000128	54.104166666988	0.0650451685092097
726	122.229166666795	54.104166666988	0.0662411968922837
727	122.270833333463	54.104166666988	0.0646026452264326
728	122.31250000013	54.104166666988	0.0650600624594987
729	122.354166666798	54.104166666988	0.0657998289855897
730	122.395833333465	54.104166666988	0.0637602169511311
731	122.437500000133	54.104166666988	0.0634984149422838
732	122.520833333468	54.104166666988	0.0649286962705506
733	122.562500000135	54.104166666988	0.0643255426626126
734	122.604166666803	54.104166666988	0.0658342947693144
735	122.64583333347	54.104166666988	0.0659994369075566
736	122.687500000138	54.104166666988	0.0662689088838549
737	122.729166666805	54.104166666988	0.0661671395475954
738	122.770833333473	54.104166666988	0.0670004357124432
739	122.81250000014	54.104166666988	0.0674778565981983
740	122.854166666808	54.104166666988	0.0674370207144368
741	122.895833333476	54.104166666988	0.0668847736856922
742	122.937500000143	54.104166666988	0.0662141603978934
743	122.979166666811	54.104166666988	0.0668847822009963
744	123.020833333478	54.104166666988	0.0664767872450276
745	123.062500000146	54.104166666988	0.0664653848152488
746	123.104166666813	54.104166666988	0.0669905653476143
747	123.145833333481	54.104166666988	0.0664804860538417
748	123.187500000148	54.104166666988	0.0670348339021831
749	123.229166666816	54.104166666988	0.0659018085218471
750	123.270833333483	54.104166666988	0.0662185345780174
751	123.312500000151	54.104166666988	0.0655673604766374
752	123.354166666818	54.104166666988	0.0666435229987371
753	123.437500000153	54.104166666988	0.0665263664368628
754	123.520833333488	54.104166666988	0.0652842659428265
755	123.562500000156	54.104166666988	0.0652555030410107
756	123.604166666823	54.104166666988	0.0652380819131095
757	123.645833333491	54.104166666988	0.0652496980111387
758	123.687500000158	54.104166666988	0.0647881976323913
759	123.729166666826	54.104166666988	0.0638257080927987
760	123.770833333494	54.104166666988	0.0641169488837495
761	123.812500000161	54.104166666988	0.0640771978379883
762	123.854166666829	54.104166666988	0.0644593116012522
763	123.895833333496	54.104166666988	0.0637993537550309
764	123.937500000164	54.104166666988	0.0638619663578539
765	123.979166666831	54.104166666988	0.0637046459033736
766	124.020833333499	54.104166666988	0.0633045042419481
767	124.062500000166	54.104166666988	0.0635823545513445
768	124.104166666834	54.104166666988	0.063556037837547
769	124.145833333501	54.104166666988	0.063812327820769
770	124.187500000169	54.104166666988	0.063603124969401
771	124.229166666836	54.104166666988	0.0635543612271744
772	124.270833333504	54.104166666988	0.0633059628901533
773	124.312500000171	54.104166666988	0.0635471606470323
774	124.354166666839	54.104166666988	0.0630810418657389
775	124.395833333506	54.104166666988	0.0635037224086546
776	124.437500000174	54.104166666988	0.0637691826580364
777	124.479166666841	54.104166666988	0.0634417145615501
778	124.520833333509	54.104166666988	0.0634636881733738
779	124.645833333512	54.104166666988	0.0660667201441912
780	124.687500000179	54.104166666988	0.0667948166123217
781	124.729166666847	54.104166666988	0.0671077171219277
782	124.770833333514	54.104166666988	0.0671175356689144
783	124.812500000182	54.104166666988	0.0675581653369759
784	124.854166666849	54.104166666988	0.0673927692699676
785	124.895833333517	54.104166666988	0.0673958555308155
786	124.979166666852	54.104166666988	0.0674672194638833
787	125.020833333519	54.104166666988	0.067421602261307
788	125.062500000187	54.104166666988	0.0674151407626975
789	125.104166666854	54.104166666988	0.0670636443419683
790	125.145833333522	54.104166666988	0.0671445033032022
791	125.187500000189	54.104166666988	0.0681068855701325
792	125.229166666857	54.104166666988	0.0684622369204313
793	125.270833333524	54.104166666988	0.0684602443858003
794	125.312500000192	54.104166666988	0.067979168743673
795	125.35416666686	54.104166666988	0.0684263810121983
796	125.395833333527	54.104166666988	0.0682123600717931
797	125.437500000195	54.104166666988	0.0678094678706349
798	125.52083333353	54.104166666988	0.0669247693899425
799	120.104166666751	54.0625000003205	0.0631581508157476
800	120.145833333419	54.0625000003205	0.0633988494416718
801	120.187500000086	54.0625000003205	0.0633939068166402
802	120.229166666754	54.0625000003205	0.0629035744451525
803	120.270833333421	54.0625000003205	0.0627038145219362
804	120.312500000089	54.0625000003205	0.0629744661600155
805	120.354166666756	54.0625000003205	0.0629747592467004
806	120.395833333424	54.0625000003205	0.0632537034565899
807	120.437500000091	54.0625000003205	0.0631737072502318
808	120.479166666759	54.0625000003205	0.0628099253277214
809	120.520833333427	54.0625000003205	0.0627798815017907
810	120.562500000094	54.0625000003205	0.0630864507656528
811	120.604166666762	54.0625000003205	0.0628092944294964
812	120.645833333429	54.0625000003205	0.0630118033211314
813	120.687500000097	54.0625000003205	0.0630860749249905
814	120.729166666764	54.0625000003205	0.063051204716128
815	120.770833333432	54.0625000003205	0.0631882827477739
816	120.812500000099	54.0625000003205	0.063138281611002
817	120.854166666767	54.0625000003205	0.0632266784081093
818	120.895833333434	54.0625000003205	0.063302990449725
819	120.937500000102	54.0625000003205	0.0628129889718978
820	120.979166666769	54.0625000003205	0.0631351866892173
821	121.020833333437	54.0625000003205	0.0631569278501313
822	121.062500000104	54.0625000003205	0.0632464354737533
823	121.104166666772	54.0625000003205	0.0631598865783459
824	121.145833333439	54.0625000003205	0.0629935512660898
825	121.187500000107	54.0625000003205	0.0631743792800187
826	121.229166666774	54.0625000003205	0.0627796775911426
827	121.270833333442	54.0625000003205	0.063096273930016
828	121.31250000011	54.0625000003205	0.0630448822570262
829	121.354166666777	54.0625000003205	0.063110878379155
830	121.395833333445	54.0625000003205	0.0630579171460717
831	121.437500000112	54.0625000003205	0.0634857359448566
832	121.47916666678	54.0625000003205	0.062807952869815
833	121.520833333447	54.0625000003205	0.0632406297010474
834	121.604166666782	54.0625000003205	0.0636294290978406
835	121.64583333345	54.0625000003205	0.0636429368369093
836	121.687500000117	54.0625000003205	0.0649277487427646
837	121.729166666785	54.0625000003205	0.0664319441144319
838	121.770833333452	54.0625000003205	0.0661666518193547
839	121.81250000012	54.0625000003205	0.0665069289053215
840	121.854166666787	54.0625000003205	0.0666526489988627
841	121.895833333455	54.0625000003205	0.0670164101002655
842	121.97916666679	54.0625000003205	0.0678645773297759
843	122.020833333457	54.0625000003205	0.0654941571938049
844	122.062500000125	54.0625000003205	0.0654962271982109
845	122.104166666793	54.0625000003205	0.067243438802719
846	122.14583333346	54.0625000003205	0.0671356527574797
847	122.187500000128	54.0625000003205	0.0651638721914367
848	122.229166666795	54.0625000003205	0.0662756165992323
849	122.270833333463	54.0625000003205	0.0667976157399976
850	122.31250000013	54.0625000003205	0.0654288685098266
851	122.354166666798	54.0625000003205	0.0642852488101269
852	122.395833333465	54.0625000003205	0.0645599855982043
853	122.437500000133	54.0625000003205	0.0665037995835686
854	122.4791666668	54.0625000003205	0.0660878197551758
855	122.520833333468	54.0625000003205	0.0659325469898254
856	122.562500000135	54.0625000003205	0.0660877341103869
857	122.604166666803	54.0625000003205	0.0669313838961645
858	122.64583333347	54.0625000003205	0.0672178207188
859	122.729166666805	54.0625000003205	0.0670032646608392
860	122.770833333473	54.0625000003205	0.0670696788939706
861	122.81250000014	54.0625000003205	0.0673005237940814
862	122.854166666808	54.0625000003205	0.0680804386328865
863	122.895833333476	54.0625000003205	0.0671759137921164
864	122.937500000143	54.0625000003205	0.0669307245287729
865	122.979166666811	54.0625000003205	0.0665378945323492
866	123.020833333478	54.0625000003205	0.0664101410752893
867	123.062500000146	54.0625000003205	0.06620021766163
868	123.104166666813	54.0625000003205	0.0665490962151111
869	123.145833333481	54.0625000003205	0.0664980248635519
870	123.187500000148	54.0625000003205	0.0664920464430717
871	123.229166666816	54.0625000003205	0.0664984428829659
872	123.270833333483	54.0625000003205	0.0670359934734943
873	123.395833333486	54.0625000003205	0.0668142095369518
874	123.437500000153	54.0625000003205	0.0668089632883482
875	123.479166666821	54.0625000003205	0.0648497082256455
876	123.520833333488	54.0625000003205	0.0645604858959333
877	123.562500000156	54.0625000003205	0.0644661600082164
878	123.604166666823	54.0625000003205	0.0645600056882907
879	123.645833333491	54.0625000003205	0.0648667406752316
880	123.687500000158	54.0625000003205	0.0640103548124412
881	123.729166666826	54.0625000003205	0.0635930497126625
882	123.770833333494	54.0625000003205	0.0636644956975346
883	123.812500000161	54.0625000003205	0.0635751574006209
884	123.854166666829	54.0625000003205	0.0634863974638636
885	123.895833333496	54.0625000003205	0.0631973933980109
886	123.937500000164	54.0625000003205	0.0634223128270699
887	123.979166666831	54.0625000003205	0.0630593829737858
888	124.020833333499	54.0625000003205	0.0637806738384743
889	124.062500000166	54.0625000003205	0.0631035370807049
890	124.104166666834	54.0625000003205	0.063391033780137
891	124.229166666836	54.0625000003205	0.0634588928435361
892	124.270833333504	54.0625000003205	0.0634052118952086
893	124.312500000171	54.0625000003205	0.0628888215258517
894	124.354166666839	54.0625000003205	0.0634553895144816
895	124.395833333506	54.0625000003205	0.0629703611923332
896	124.437500000174	54.0625000003205	0.0633364564440397
897	124.479166666841	54.0625000003205	0.0631882767690093
898	124.520833333509	54.0625000003205	0.0635217277335729
899	124.562500000177	54.0625000003205	0.063764936612699
900	124.604166666844	54.0625000003205	0.0634993674944797
901	124.645833333512	54.0625000003205	0.0642551807919007
902	124.687500000179	54.0625000003205	0.0664879779551643
903	124.729166666847	54.0625000003205	0.0655924471948927
904	124.770833333514	54.0625000003205	0.0670627775810674
905	124.812500000182	54.0625000003205	0.0668153249808757
906	124.854166666849	54.0625000003205	0.0678685927403177
907	124.895833333517	54.0625000003205	0.0683201048211506
908	124.937500000184	54.0625000003205	0.0679571838639363
909	124.979166666852	54.0625000003205	0.0683096933272665
910	125.020833333519	54.0625000003205	0.0683790550499152
911	125.104166666854	54.0625000003205	0.0679674731242377
912	125.145833333522	54.0625000003205	0.0687244905063052
913	125.187500000189	54.0625000003205	0.0690703964836571
914	125.229166666857	54.0625000003205	0.0684024963951325
915	125.270833333524	54.0625000003205	0.0684156462410042
916	125.312500000192	54.0625000003205	0.0687772561767779
917	125.35416666686	54.0625000003205	0.0691656999293958
918	125.395833333527	54.0625000003205	0.0690584581120765
919	125.437500000195	54.0625000003205	0.0681800872284469
920	125.479166666862	54.0625000003205	0.0682136331156446
921	125.52083333353	54.0625000003205	0.067754619955458
922	125.562500000197	54.0625000003205	0.0672193097513953
923	125.604166666865	54.0625000003205	0.0676329660470937
924	120.145833333419	54.0208333336529	0.0633413120017945
925	120.187500000086	54.0208333336529	0.0634107716422122
926	120.229166666754	54.0208333336529	0.0635173191023281
927	120.270833333421	54.0208333336529	0.0634740600985408
928	120.312500000089	54.0208333336529	0.0633253934722555
929	120.354166666756	54.0208333336529	0.0632781976681651
930	120.395833333424	54.0208333336529	0.0632680292076643
931	120.437500000091	54.0208333336529	0.0631253234934378
932	120.479166666759	54.0208333336529	0.0629472162111816
933	120.520833333427	54.0208333336529	0.0636202703186651
934	120.562500000094	54.0208333336529	0.0631601206068349
935	120.604166666762	54.0208333336529	0.0631109291130666
936	120.645833333429	54.0208333336529	0.0627667653732707
937	120.687500000097	54.0208333336529	0.0634230480024373
938	120.729166666764	54.0208333336529	0.0630505598051322
939	120.770833333432	54.0208333336529	0.0633167988131048
940	120.812500000099	54.0208333336529	0.0629780635613679
941	120.854166666767	54.0208333336529	0.0630903566483977
942	120.895833333434	54.0208333336529	0.0631415942915164
943	120.937500000102	54.0208333336529	0.0633269538819864
944	121.020833333437	54.0208333336529	0.0629714404923222
945	121.062500000104	54.0208333336529	0.062932149166732
946	121.104166666772	54.0208333336529	0.0628836106102959
947	121.145833333439	54.0208333336529	0.0630025798844375
948	121.187500000107	54.0208333336529	0.0629556420128118
949	121.229166666774	54.0208333336529	0.0630720070564605
950	121.270833333442	54.0208333336529	0.0630564363970163
951	121.354166666777	54.0208333336529	0.0627809452227138
952	121.395833333445	54.0208333336529	0.0628954943472617
953	121.437500000112	54.0208333336529	0.0626905915748355
954	121.47916666678	54.0208333336529	0.0628230365026472
955	121.520833333447	54.0208333336529	0.0628812126057681
956	121.562500000115	54.0208333336529	0.0636915113243636
957	121.604166666782	54.0208333336529	0.0638430890008432
958	121.64583333345	54.0208333336529	0.0636785589651434
959	121.687500000117	54.0208333336529	0.0655579491690393
960	121.729166666785	54.0208333336529	0.0670735181683873
961	121.770833333452	54.0208333336529	0.0671809095382945
962	121.81250000012	54.0208333336529	0.0671284664502012
963	121.854166666787	54.0208333336529	0.0680198814369706
964	121.895833333455	54.0208333336529	0.0673536787224092
965	121.937500000122	54.0208333336529	0.0681200376142829
966	121.97916666679	54.0208333336529	0.0675796550374705
967	122.062500000125	54.0208333336529	0.0675272635813484
968	122.104166666793	54.0208333336529	0.0672935655666915
969	122.14583333346	54.0208333336529	0.0676552553795377
970	122.187500000128	54.0208333336529	0.0670687529569841
971	122.229166666795	54.0208333336529	0.067127463026042
972	122.270833333463	54.0208333336529	0.0675517721823376
973	122.31250000013	54.0208333336529	0.0671618049278795
974	122.354166666798	54.0208333336529	0.0667962342391897
975	122.395833333465	54.0208333336529	0.0667931657517716
976	122.437500000133	54.0208333336529	0.0661226087206779
977	122.4791666668	54.0208333336529	0.0668032627126665
978	122.520833333468	54.0208333336529	0.066161128946718
979	122.562500000135	54.0208333336529	0.0667613376589994
980	122.604166666803	54.0208333336529	0.0667866297701806
981	122.64583333347	54.0208333336529	0.0671645361203983
982	122.687500000138	54.0208333336529	0.067159912750275
983	122.729166666805	54.0208333336529	0.0665620784412706
984	122.770833333473	54.0208333336529	0.0666041445639799
985	122.854166666808	54.0208333336529	0.0687214725401655
986	122.895833333476	54.0208333336529	0.0677855068147261
987	122.937500000143	54.0208333336529	0.0668036168598567
988	122.979166666811	54.0208333336529	0.066294370494504
989	123.020833333478	54.0208333336529	0.066458028026121
990	123.062500000146	54.0208333336529	0.0665089510593187
991	123.104166666813	54.0208333336529	0.0665546570986775
992	123.145833333481	54.0208333336529	0.0654623296520087
993	123.187500000148	54.0208333336529	0.0659878440396735
994	123.229166666816	54.0208333336529	0.0669925581604356
995	123.312500000151	54.0208333336529	0.0660419249435858
996	123.354166666818	54.0208333336529	0.0673056202365415
997	123.437500000153	54.0208333336529	0.0673225234634375
998	123.479166666821	54.0208333336529	0.0640725825242833
999	123.520833333488	54.0208333336529	0.0642824029541734
1000	123.562500000156	54.0208333336529	0.0641929109873506
1001	123.604166666823	54.0208333336529	0.0633506436756569
1002	123.645833333491	54.0208333336529	0.063906387856182
1003	123.687500000158	54.0208333336529	0.0642855641461022
1004	123.729166666826	54.0208333336529	0.0640442312367736
1005	123.770833333494	54.0208333336529	0.0637070819924841
1006	123.812500000161	54.0208333336529	0.0642515964657102
1007	123.854166666829	54.0208333336529	0.0641115438641003
1008	123.937500000164	54.0208333336529	0.0648795648129441
1009	123.979166666831	54.0208333336529	0.0649306957564299
1010	124.020833333499	54.0208333336529	0.0649070729977869
1011	124.062500000166	54.0208333336529	0.0643030042782027
1012	124.104166666834	54.0208333336529	0.0638722893911885
1013	124.145833333501	54.0208333336529	0.0636600717085232
1014	124.187500000169	54.0208333336529	0.0635260681043749
1015	124.229166666836	54.0208333336529	0.0634045654482623
1016	124.270833333504	54.0208333336529	0.063254848986924
1017	124.312500000171	54.0208333336529	0.0634850795017417
1018	124.354166666839	54.0208333336529	0.0630895917508867
1019	124.395833333506	54.0208333336529	0.0634460050782203
1020	124.437500000174	54.0208333336529	0.0635316285597467
1021	124.479166666841	54.0208333336529	0.0630149347414591
1022	124.562500000177	54.0208333336529	0.0635014563459094
1023	124.604166666844	54.0208333336529	0.0639150353721887
1024	124.645833333512	54.0208333336529	0.0638352821989938
1025	124.687500000179	54.0208333336529	0.0637137451517252
1026	124.729166666847	54.0208333336529	0.0637968371688486
1027	124.770833333514	54.0208333336529	0.0668467862944481
1028	124.812500000182	54.0208333336529	0.0673279549086198
1029	124.895833333517	54.0208333336529	0.068089456570559
1030	124.937500000184	54.0208333336529	0.0690357769564311
1031	124.979166666852	54.0208333336529	0.0680463604560809
1032	125.020833333519	54.0208333336529	0.0686616018787144
1033	125.062500000187	54.0208333336529	0.0691678322695199
1034	125.104166666854	54.0208333336529	0.0691169769985503
1035	125.145833333522	54.0208333336529	0.0691439913757474
1036	125.229166666857	54.0208333336529	0.0691519138118735
1037	125.35416666686	54.0208333336529	0.0696629485888267
1038	125.395833333527	54.0208333336529	0.0693607337101854
1039	125.437500000195	54.0208333336529	0.069360580157795
1040	125.479166666862	54.0208333336529	0.0690253626411476
1041	125.52083333353	54.0208333336529	0.0684916985759962
1042	125.562500000197	54.0208333336529	0.0682233753659753
1043	125.645833333532	54.0208333336529	0.0689872924361899
1044	125.729166666867	54.0208333336529	0.0679408279506999
1045	120.104166666751	53.9791666669854	0.0627563201592045
1046	120.145833333419	53.9791666669854	0.0629944130808673
1047	120.187500000086	53.9791666669854	0.0630294297178054
1048	120.229166666754	53.9791666669854	0.0631099753014726
1049	120.270833333421	53.9791666669854	0.0628712775393744
1050	120.354166666756	53.9791666669854	0.0632461612045439
1051	120.479166666759	53.9791666669854	0.0634001862657339
1052	120.520833333427	53.9791666669854	0.063319914504788
1053	120.562500000094	53.9791666669854	0.0630285174767767
1054	120.604166666762	53.9791666669854	0.0632082789689696
1055	120.645833333429	53.9791666669854	0.0627891607505152
1056	120.687500000097	53.9791666669854	0.0631718329779342
1057	120.729166666764	53.9791666669854	0.0629824370366323
1058	120.770833333432	53.9791666669854	0.0633336130618968
1059	120.812500000099	53.9791666669854	0.0630255620954953
1060	120.895833333434	53.9791666669854	0.063099900812146
1061	120.937500000102	53.9791666669854	0.0628756357035023
1062	120.979166666769	53.9791666669854	0.063064729893974
1063	121.020833333437	53.9791666669854	0.0631439401962205
1064	121.062500000104	53.9791666669854	0.0628376975821118
1065	121.104166666772	53.9791666669854	0.063115853004892
1066	121.145833333439	53.9791666669854	0.0631806827250703
1067	121.187500000107	53.9791666669854	0.0630098452991
1068	121.270833333442	53.9791666669854	0.0629173997873071
1069	121.31250000011	53.9791666669854	0.0627483489322817
1070	121.354166666777	53.9791666669854	0.0623611790460748
1071	121.395833333445	53.9791666669854	0.0626369838015679
1072	121.437500000112	53.9791666669854	0.0628521013214049
1073	121.47916666678	53.9791666669854	0.0631494594958053
1074	121.520833333447	53.9791666669854	0.0639678480715387
1075	121.562500000115	53.9791666669854	0.0642251928094372
1076	121.604166666782	53.9791666669854	0.0645360859553006
1077	121.64583333345	53.9791666669854	0.0638136262461714
1078	121.729166666785	53.9791666669854	0.066669254246373
1079	121.770833333452	53.9791666669854	0.0664540812185007
1080	121.81250000012	53.9791666669854	0.0659434615372821
1081	121.854166666787	53.9791666669854	0.0673992623244365
1082	121.895833333455	53.9791666669854	0.0680578501154722
1083	121.97916666679	53.9791666669854	0.0692706397996986
1084	122.020833333457	53.9791666669854	0.0677143667028774
1085	122.062500000125	53.9791666669854	0.0669156871316093
1086	122.14583333346	53.9791666669854	0.0675701326020539
1087	122.187500000128	53.9791666669854	0.0670858792115629
1088	122.229166666795	53.9791666669854	0.0668468135306895
1089	122.270833333463	53.9791666669854	0.0675173162121392
1090	122.31250000013	53.9791666669854	0.0667786448200298
1091	122.354166666798	53.9791666669854	0.0667152621291831
1092	122.395833333465	53.9791666669854	0.0671605856030884
1093	122.437500000133	53.9791666669854	0.0665504658662803
1094	122.4791666668	53.9791666669854	0.0668838047336303
1095	122.562500000135	53.9791666669854	0.0662454251799806
1096	122.604166666803	53.9791666669854	0.066460067064976
1097	122.64583333347	53.9791666669854	0.067292766880087
1098	122.687500000138	53.9791666669854	0.0671189391984808
1099	122.729166666805	53.9791666669854	0.0671173510263203
1100	122.81250000014	53.9791666669854	0.0670460696890035
1101	122.854166666808	53.9791666669854	0.0672737737401798
1102	122.895833333476	53.9791666669854	0.0667892653110888
1103	122.937500000143	53.9791666669854	0.0665436723669119
1104	122.979166666811	53.9791666669854	0.066066884678782
1105	123.020833333478	53.9791666669854	0.0660352344017187
1106	123.062500000146	53.9791666669854	0.0662698281069208
1107	123.104166666813	53.9791666669854	0.0654961866066369
1108	123.145833333481	53.9791666669854	0.0657873980273299
1109	123.229166666816	53.9791666669854	0.0657994197491373
1110	123.270833333483	53.9791666669854	0.0669300141213905
1111	123.312500000151	53.9791666669854	0.068062345394135
1112	123.354166666818	53.9791666669854	0.0686415190289488
1113	123.395833333486	53.9791666669854	0.0659702343713564
1114	123.437500000153	53.9791666669854	0.0640035155794113
1115	123.479166666821	53.9791666669854	0.0640684559491452
1116	123.520833333488	53.9791666669854	0.0650022044753543
1117	123.562500000156	53.9791666669854	0.0635769994765384
1118	123.604166666823	53.9791666669854	0.0636457418032205
1119	123.687500000158	53.9791666669854	0.0649110191363058
1120	123.729166666826	53.9791666669854	0.0643103209167823
1121	123.770833333494	53.9791666669854	0.0646573487309649
1122	123.812500000161	53.9791666669854	0.0646134329003935
1123	123.854166666829	53.9791666669854	0.065205765502927
1124	123.895833333496	53.9791666669854	0.0660748577592134
1125	123.937500000164	53.9791666669854	0.066282101473837
1126	123.979166666831	53.9791666669854	0.0650564751553709
1127	124.020833333499	53.9791666669854	0.0648723674123274
1128	124.062500000166	53.9791666669854	0.0642565852444261
1129	124.104166666834	53.9791666669854	0.0645421217343556
1130	124.145833333501	53.9791666669854	0.0640946133308308
1131	124.187500000169	53.9791666669854	0.064347070037746
1132	124.229166666836	53.9791666669854	0.0642651244277368
1133	124.270833333504	53.9791666669854	0.0635747206626716
1134	124.312500000171	53.9791666669854	0.0631491339232885
1135	124.354166666839	53.9791666669854	0.0639435627785774
1136	124.395833333506	53.9791666669854	0.0631184865649381
1137	124.437500000174	53.9791666669854	0.0633890266179543
1138	124.520833333509	53.9791666669854	0.0637952197080018
1139	124.562500000177	53.9791666669854	0.0645976547899168
1140	124.604166666844	53.9791666669854	0.064021148236825
1141	124.645833333512	53.9791666669854	0.065013706306817
1142	124.687500000179	53.9791666669854	0.0649055821121681
1143	124.729166666847	53.9791666669854	0.0666743537432234
1144	124.770833333514	53.9791666669854	0.0664628386767843
1145	124.812500000182	53.9791666669854	0.0667427570103493
1146	124.854166666849	53.9791666669854	0.0668815280938599
1147	124.895833333517	53.9791666669854	0.0678253365209773
1148	124.937500000184	53.9791666669854	0.0678350161605286
1149	124.979166666852	53.9791666669854	0.0675459830608584
1150	125.020833333519	53.9791666669854	0.0671500270130038
1151	125.062500000187	53.9791666669854	0.0678356219371265
1152	125.104166666854	53.9791666669854	0.0685485535238287
1153	125.187500000189	53.9791666669854	0.0697442565019976
1154	125.229166666857	53.9791666669854	0.0694153889415831
1155	125.312500000192	53.9791666669854	0.0700320956303484
1156	125.35416666686	53.9791666669854	0.0702862807784405
1157	125.395833333527	53.9791666669854	0.0693740979029171
1158	125.437500000195	53.9791666669854	0.0693606540922094
1159	125.479166666862	53.9791666669854	0.0687200938313836
1160	125.562500000197	53.9791666669854	0.0680998654393869
1161	125.604166666865	53.9791666669854	0.0688678794472675
1162	125.645833333532	53.9791666669854	0.0690378623087158
1163	125.6875000002	53.9791666669854	0.0697691973092443
1164	125.729166666867	53.9791666669854	0.0700447923101272
1165	125.770833333535	53.9791666669854	0.0686565875802441
1166	125.812500000202	53.9791666669854	0.0691169640562931
1167	125.85416666687	53.9791666669854	0.0693242413364656
1168	125.895833333537	53.9791666669854	0.0705139798873512
1169	120.062500000084	53.9375000003178	0.0631973834258123
1170	120.104166666751	53.9375000003178	0.0630219034886097
1171	120.145833333419	53.9375000003178	0.0631961733870275
1172	120.187500000086	53.9375000003178	0.0632713729920356
1173	120.229166666754	53.9375000003178	0.0629108239754411
1174	120.270833333421	53.9375000003178	0.0628639987865136
1175	120.312500000089	53.9375000003178	0.0631870091997797
1176	120.354166666756	53.9375000003178	0.0632606648383928
1177	120.395833333424	53.9375000003178	0.0629819440445736
1178	120.437500000091	53.9375000003178	0.0628773813296912
1179	120.479166666759	53.9375000003178	0.0630412032487285
1180	120.520833333427	53.9375000003178	0.0630494216283258
1181	120.562500000094	53.9375000003178	0.0629228283463059
1182	120.645833333429	53.9375000003178	0.0631600256340158
1183	120.687500000097	53.9375000003178	0.0630293960620015
1184	120.729166666764	53.9375000003178	0.0628481560087008
1185	120.770833333432	53.9375000003178	0.0626588030898119
1186	120.812500000099	53.9375000003178	0.062961347760489
1187	120.854166666767	53.9375000003178	0.0632555192354841
1188	120.895833333434	53.9375000003178	0.0628667689695962
1189	120.937500000102	53.9375000003178	0.0630423564461311
1190	120.979166666769	53.9375000003178	0.0631243153507244
1191	121.020833333437	53.9375000003178	0.0632757734591939
1192	121.062500000104	53.9375000003178	0.0628469542106846
1193	121.104166666772	53.9375000003178	0.0633277262658847
1194	121.145833333439	53.9375000003178	0.0629827775027919
1195	121.187500000107	53.9375000003178	0.0631022414826992
1196	121.229166666774	53.9375000003178	0.0628835367571546
1197	121.270833333442	53.9375000003178	0.0630494675871319
1198	121.31250000011	53.9375000003178	0.062823099456156
1199	121.354166666777	53.9375000003178	0.0627250431485483
1200	121.395833333445	53.9375000003178	0.0628363656313573
1201	121.437500000112	53.9375000003178	0.0631075995039361
1202	121.520833333447	53.9375000003178	0.0634071028104463
1203	121.604166666782	53.9375000003178	0.0672696644516758
1204	121.64583333345	53.9375000003178	0.0636953172446951
1205	121.687500000117	53.9375000003178	0.0667261422477993
1206	121.729166666785	53.9375000003178	0.0668001656331338
1207	121.770833333452	53.9375000003178	0.0658969920934325
1208	121.81250000012	53.9375000003178	0.0670451111725587
1209	121.854166666787	53.9375000003178	0.0665666373380213
1210	121.895833333455	53.9375000003178	0.0676741564038767
1211	121.937500000122	53.9375000003178	0.0698244813493585
1212	121.97916666679	53.9375000003178	0.0698520443183476
1213	122.020833333457	53.9375000003178	0.06858875259915
1214	122.062500000125	53.9375000003178	0.0676479614398115
1215	122.104166666793	53.9375000003178	0.0674421081438614
1216	122.14583333346	53.9375000003178	0.0678470910770648
1217	122.187500000128	53.9375000003178	0.0665080524081007
1218	122.229166666795	53.9375000003178	0.0669031777398766
1219	122.270833333463	53.9375000003178	0.0675742162126569
1220	122.31250000013	53.9375000003178	0.067541931361565
1221	122.354166666798	53.9375000003178	0.0671911824171628
1222	122.395833333465	53.9375000003178	0.067024969201446
1223	122.437500000133	53.9375000003178	0.0665715951929344
1224	122.4791666668	53.9375000003178	0.0663232420361736
1225	122.520833333468	53.9375000003178	0.0662726628068357
1226	122.562500000135	53.9375000003178	0.0652149319967313
1227	122.604166666803	53.9375000003178	0.0657072532517396
1228	122.64583333347	53.9375000003178	0.0665090444590234
1229	122.687500000138	53.9375000003178	0.0670134546823597
1230	122.729166666805	53.9375000003178	0.0673424496803187
1231	122.770833333473	53.9375000003178	0.0672664982560761
1232	122.81250000014	53.9375000003178	0.068238578215561
1233	122.895833333476	53.9375000003178	0.0656939722378776
1234	122.937500000143	53.9375000003178	0.0665803380030757
1235	122.979166666811	53.9375000003178	0.0655986909889397
1236	123.020833333478	53.9375000003178	0.0658183179495933
1237	123.062500000146	53.9375000003178	0.0658749852463152
1238	123.104166666813	53.9375000003178	0.0662523526288309
1239	123.145833333481	53.9375000003178	0.0654776824545033
1240	123.187500000148	53.9375000003178	0.0662619735535369
1241	123.229166666816	53.9375000003178	0.0664879724283759
1242	123.312500000151	53.9375000003178	0.0691751012974957
1243	123.354166666818	53.9375000003178	0.0680698157896022
1244	123.395833333486	53.9375000003178	0.0643453508949109
1245	123.437500000153	53.9375000003178	0.0646364700990948
1246	123.479166666821	53.9375000003178	0.0660215863465458
1247	123.520833333488	53.9375000003178	0.063916707538142
1248	123.562500000156	53.9375000003178	0.0649923325706774
1249	123.604166666823	53.9375000003178	0.0640294065410701
1250	123.645833333491	53.9375000003178	0.0632886921521668
1251	123.687500000158	53.9375000003178	0.0637141003673159
1252	123.729166666826	53.9375000003178	0.0645398078349863
1253	123.770833333494	53.9375000003178	0.065234657128634
1254	123.812500000161	53.9375000003178	0.0664486906138678
1255	123.854166666829	53.9375000003178	0.0647738630313867
1256	123.895833333496	53.9375000003178	0.064875734322888
1257	123.937500000164	53.9375000003178	0.0643259729351133
1258	123.979166666831	53.9375000003178	0.0640677014500832
1259	124.020833333499	53.9375000003178	0.0636345167708103
1260	124.062500000166	53.9375000003178	0.0645292035665242
1261	124.104166666834	53.9375000003178	0.0638600506854325
1262	124.145833333501	53.9375000003178	0.0630001061396285
1263	124.187500000169	53.9375000003178	0.0629699965080351
1264	124.229166666836	53.9375000003178	0.0638288688777962
1265	124.270833333504	53.9375000003178	0.0632202044917893
1266	124.312500000171	53.9375000003178	0.0635196220656199
1267	124.354166666839	53.9375000003178	0.0640436203351159
1268	124.395833333506	53.9375000003178	0.0633821746948928
1269	124.437500000174	53.9375000003178	0.0636045100627766
1270	124.479166666841	53.9375000003178	0.0638160628959086
1271	124.520833333509	53.9375000003178	0.0646037327159332
1272	124.562500000177	53.9375000003178	0.064781288009307
1273	124.604166666844	53.9375000003178	0.0649860381389622
1274	124.645833333512	53.9375000003178	0.0659091290337061
1275	124.687500000179	53.9375000003178	0.0663922366645501
1276	124.729166666847	53.9375000003178	0.0662405708597704
1277	124.770833333514	53.9375000003178	0.0664043084820777
1278	124.812500000182	53.9375000003178	0.0671040838191587
1279	124.854166666849	53.9375000003178	0.0668170191741434
1280	124.937500000184	53.9375000003178	0.0675332917916568
1281	125.020833333519	53.9375000003178	0.0680972956323912
1282	125.062500000187	53.9375000003178	0.0685465347452649
1283	125.104166666854	53.9375000003178	0.0686902320106474
1284	125.145833333522	53.9375000003178	0.069293063855088
1285	125.187500000189	53.9375000003178	0.070347103304869
1286	125.229166666857	53.9375000003178	0.0699624160863772
1287	125.270833333524	53.9375000003178	0.0700381286642347
1288	125.312500000192	53.9375000003178	0.0697608509201498
1289	125.35416666686	53.9375000003178	0.0693638156913161
1290	125.395833333527	53.9375000003178	0.0699982565995492
1291	125.437500000195	53.9375000003178	0.0694809591492024
1292	125.479166666862	53.9375000003178	0.0684446677665034
1293	125.52083333353	53.9375000003178	0.069078906638282
1294	125.562500000197	53.9375000003178	0.0694482067903492
1295	125.604166666865	53.9375000003178	0.0696112704484758
1296	125.645833333532	53.9375000003178	0.0697963207387914
1297	125.6875000002	53.9375000003178	0.0707694309834056
1298	125.729166666867	53.9375000003178	0.0704604332485722
1299	125.770833333535	53.9375000003178	0.0699378333399747
1300	125.812500000202	53.9375000003178	0.0699513150462283
1301	125.85416666687	53.9375000003178	0.0699621400327094
1302	125.895833333537	53.9375000003178	0.0703677013097952
1303	125.937500000205	53.9375000003178	0.0710043365318679
1304	125.979166666872	53.9375000003178	0.071360858043094
1305	126.02083333354	53.9375000003178	0.0709897994790969
1306	120.062500000084	53.8958333336503	0.0627654737332938
1307	120.104166666751	53.8958333336503	0.0628626468565978
1308	120.145833333419	53.8958333336503	0.0632083579953633
1309	120.187500000086	53.8958333336503	0.0631098162556005
1310	120.229166666754	53.8958333336503	0.0630495372171438
1311	120.270833333421	53.8958333336503	0.0627720761653826
1312	120.312500000089	53.8958333336503	0.0628914583084825
1313	120.354166666756	53.8958333336503	0.0632406325213534
1314	120.395833333424	53.8958333336503	0.0632289303722719
1315	120.437500000091	53.8958333336503	0.0629421063613339
1316	120.479166666759	53.8958333336503	0.0631795932764389
1317	120.520833333427	53.8958333336503	0.0629904613274056
1318	120.562500000094	53.8958333336503	0.0628402740298779
1319	120.604166666762	53.8958333336503	0.0629716074102271
1320	120.687500000097	53.8958333336503	0.0630729186328877
1321	120.729166666764	53.8958333336503	0.0630966675590425
1322	120.812500000099	53.8958333336503	0.0629387876610881
1323	120.854166666767	53.8958333336503	0.0633073687507046
1324	120.895833333434	53.8958333336503	0.0632814298308765
1325	120.979166666769	53.8958333336503	0.0629976963814835
1326	121.020833333437	53.8958333336503	0.0631569025628901
1327	121.104166666772	53.8958333336503	0.0632594893622014
1328	121.145833333439	53.8958333336503	0.0627765523249644
1329	121.187500000107	53.8958333336503	0.0629290766396744
1330	121.229166666774	53.8958333336503	0.062912546642018
1331	121.270833333442	53.8958333336503	0.062921969917567
1332	121.31250000011	53.8958333336503	0.0629093536826527
1333	121.354166666777	53.8958333336503	0.0631907402826538
1334	121.395833333445	53.8958333336503	0.0631290509967305
1335	121.437500000112	53.8958333336503	0.0635949003143211
1336	121.47916666678	53.8958333336503	0.0638833002258407
1337	121.520833333447	53.8958333336503	0.0643226446951949
1338	121.562500000115	53.8958333336503	0.0648804272755596
1339	121.604166666782	53.8958333336503	0.0662121361695805
1340	121.64583333345	53.8958333336503	0.0673618123048386
1341	121.687500000117	53.8958333336503	0.0672075458336949
1342	121.729166666785	53.8958333336503	0.0669333569286006
1343	121.770833333452	53.8958333336503	0.0679368345845704
1344	121.81250000012	53.8958333336503	0.0674265379923267
1345	121.854166666787	53.8958333336503	0.0677134247143887
1346	121.895833333455	53.8958333336503	0.0671822386993609
1347	121.937500000122	53.8958333336503	0.0676616202073092
1348	121.97916666679	53.8958333336503	0.0682924283210035
1349	122.020833333457	53.8958333336503	0.0691615843986119
1350	122.062500000125	53.8958333336503	0.0682604401754822
1351	122.104166666793	53.8958333336503	0.0672623877579821
1352	122.14583333346	53.8958333336503	0.0676342638552682
1353	122.187500000128	53.8958333336503	0.067336614556678
1354	122.229166666795	53.8958333336503	0.0678903311774815
1355	122.270833333463	53.8958333336503	0.0677976698117777
1356	122.31250000013	53.8958333336503	0.0675631034892524
1357	122.354166666798	53.8958333336503	0.0681598769620186
1358	122.395833333465	53.8958333336503	0.0681991176833424
1359	122.437500000133	53.8958333336503	0.0672151957994372
1360	122.4791666668	53.8958333336503	0.0665295042213338
1361	122.520833333468	53.8958333336503	0.0649532157146555
1362	122.562500000135	53.8958333336503	0.0660337364888139
1363	122.64583333347	53.8958333336503	0.0660366009519421
1364	122.729166666805	53.8958333336503	0.0665901370940484
1365	122.770833333473	53.8958333336503	0.069214397739372
1366	122.81250000014	53.8958333336503	0.0682227913713042
1367	122.937500000143	53.8958333336503	0.0666994947861046
1368	122.979166666811	53.8958333336503	0.0663818629425172
1369	123.020833333478	53.8958333336503	0.0667750031754062
1370	123.062500000146	53.8958333336503	0.0667795045075795
1371	123.104166666813	53.8958333336503	0.0668447358597355
1372	123.145833333481	53.8958333336503	0.0667781592852397
1373	123.187500000148	53.8958333336503	0.0664467668141417
1374	123.229166666816	53.8958333336503	0.0661638414155719
1375	123.270833333483	53.8958333336503	0.0666234141280522
1376	123.312500000151	53.8958333336503	0.0680584987188571
1377	123.354166666818	53.8958333336503	0.0698005649942453
1378	123.395833333486	53.8958333336503	0.0686865394108514
1379	123.437500000153	53.8958333336503	0.0668091987450978
1380	123.479166666821	53.8958333336503	0.0683079743750843
1381	123.520833333488	53.8958333336503	0.0680870111667807
1382	123.562500000156	53.8958333336503	0.0672399549351608
1383	123.604166666823	53.8958333336503	0.0649906300620692
1384	123.645833333491	53.8958333336503	0.0638106496871487
1385	123.687500000158	53.8958333336503	0.0641675776567153
1386	123.729166666826	53.8958333336503	0.0644312823503464
1387	123.770833333494	53.8958333336503	0.0651937197956297
1388	123.812500000161	53.8958333336503	0.0670404082832104
1389	123.854166666829	53.8958333336503	0.0665328931292662
1390	123.895833333496	53.8958333336503	0.0647601316766044
1391	123.937500000164	53.8958333336503	0.0648781534483916
1392	123.979166666831	53.8958333336503	0.0641154934654641
1393	124.020833333499	53.8958333336503	0.063012035712637
1394	124.062500000166	53.8958333336503	0.0631717003564823
1395	124.104166666834	53.8958333336503	0.0629836001418788
1396	124.145833333501	53.8958333336503	0.0631678641922345
1397	124.187500000169	53.8958333336503	0.0628870882268072
1398	124.229166666836	53.8958333336503	0.0634047166995717
1399	124.270833333504	53.8958333336503	0.0637794338142655
1400	124.312500000171	53.8958333336503	0.0637248965907326
1401	124.354166666839	53.8958333336503	0.0634146971887033
1402	124.395833333506	53.8958333336503	0.0635304185621978
1403	124.437500000174	53.8958333336503	0.0640832384967314
1404	124.479166666841	53.8958333336503	0.0651197474684411
1405	124.520833333509	53.8958333336503	0.0647192065313496
1406	124.604166666844	53.8958333336503	0.0663180646095318
1407	124.687500000179	53.8958333336503	0.0662606002278974
1408	124.729166666847	53.8958333336503	0.0663539720970502
1409	124.770833333514	53.8958333336503	0.0668427820321964
1410	124.812500000182	53.8958333336503	0.0671204323141488
1411	124.854166666849	53.8958333336503	0.0668264544567518
1412	124.895833333517	53.8958333336503	0.0672299988851564
1413	124.937500000184	53.8958333336503	0.0675153464297912
1414	124.979166666852	53.8958333336503	0.0684499241385076
1415	125.020833333519	53.8958333336503	0.0691073729092027
1416	125.062500000187	53.8958333336503	0.0692276888112691
1417	125.104166666854	53.8958333336503	0.069214320251822
1418	125.145833333522	53.8958333336503	0.069983953578592
1419	125.187500000189	53.8958333336503	0.0694175030860625
1420	125.229166666857	53.8958333336503	0.0700137623245951
1421	125.270833333524	53.8958333336503	0.0703151288091163
1422	125.312500000192	53.8958333336503	0.0710834838353091
1423	125.35416666686	53.8958333336503	0.0710625699742817
1424	125.437500000195	53.8958333336503	0.0713125205330485
1425	125.479166666862	53.8958333336503	0.0704540739593714
1426	125.52083333353	53.8958333336503	0.0705016970451725
1427	125.562500000197	53.8958333336503	0.0712057074501465
1428	125.604166666865	53.8958333336503	0.0714767996217166
1429	125.645833333532	53.8958333336503	0.070894986434337
1430	125.6875000002	53.8958333336503	0.0713037077697062
1431	125.729166666867	53.8958333336503	0.0713628440285208
1432	125.770833333535	53.8958333336503	0.0709514473492747
1433	125.812500000202	53.8958333336503	0.0710290640947416
1434	125.85416666687	53.8958333336503	0.0706819166584526
1435	125.895833333537	53.8958333336503	0.070732994022595
1436	125.937500000205	53.8958333336503	0.0708496704656191
1437	125.979166666872	53.8958333336503	0.0715017577023613
1438	126.02083333354	53.8958333336503	0.0720940360678267
1439	126.062500000207	53.8958333336503	0.0720901807180693
1440	126.104166666875	53.8958333336503	0.0721060873214394
1441	126.145833333543	53.8958333336503	0.0714044925483668
1442	120.020833333416	53.8541666669827	0.062717416328171
1443	120.062500000084	53.8541666669827	0.0627099041079169
1444	120.104166666751	53.8541666669827	0.0625827939375975
1445	120.187500000086	53.8541666669827	0.063048334384166
1446	120.229166666754	53.8541666669827	0.0628551290593319
1447	120.270833333421	53.8541666669827	0.0632599703481033
1448	120.312500000089	53.8541666669827	0.0631184532847606
1449	120.354166666756	53.8541666669827	0.0630106222137609
1450	120.395833333424	53.8541666669827	0.062825019181465
1451	120.437500000091	53.8541666669827	0.0629181964669529
1452	120.479166666759	53.8541666669827	0.0630562786892353
1453	120.562500000094	53.8541666669827	0.0625491250811945
1454	120.645833333429	53.8541666669827	0.0627728905614489
1455	120.729166666764	53.8541666669827	0.0627657053379354
1456	120.770833333432	53.8541666669827	0.0627088110393917
1457	120.812500000099	53.8541666669827	0.0632916915748353
1458	120.854166666767	53.8541666669827	0.0631591973175595
1459	120.895833333434	53.8541666669827	0.0633283416275479
1460	120.937500000102	53.8541666669827	0.0632054417844179
1461	120.979166666769	53.8541666669827	0.0628538904433872
1462	121.020833333437	53.8541666669827	0.0632664721516199
1463	121.062500000104	53.8541666669827	0.0628904919455163
1464	121.104166666772	53.8541666669827	0.0625067933911631
1465	121.145833333439	53.8541666669827	0.0624962169299017
1466	121.187500000107	53.8541666669827	0.0630606417654881
1467	121.229166666774	53.8541666669827	0.0625036373708857
1468	121.270833333442	53.8541666669827	0.0622588727088882
1469	121.31250000011	53.8541666669827	0.0622856724635127
1470	121.354166666777	53.8541666669827	0.0626117139525402
1471	121.437500000112	53.8541666669827	0.064004468185813
1472	121.47916666678	53.8541666669827	0.0637639944651896
1473	121.520833333447	53.8541666669827	0.0636986207610282
1474	121.562500000115	53.8541666669827	0.0638103877290953
1475	121.604166666782	53.8541666669827	0.0669377784523165
1476	121.64583333345	53.8541666669827	0.067699547475388
1477	121.687500000117	53.8541666669827	0.0679754082632612
1478	121.729166666785	53.8541666669827	0.0673208458501603
1479	121.770833333452	53.8541666669827	0.06812531092963
1480	121.81250000012	53.8541666669827	0.0681503059782878
1481	121.854166666787	53.8541666669827	0.0673037507145524
1482	121.895833333455	53.8541666669827	0.0669936586333351
1483	121.937500000122	53.8541666669827	0.0664191428289854
1484	121.97916666679	53.8541666669827	0.0677109541810375
1485	122.020833333457	53.8541666669827	0.0682771041391079
1486	122.062500000125	53.8541666669827	0.0691529040426513
1487	122.104166666793	53.8541666669827	0.0688074030589502
1488	122.14583333346	53.8541666669827	0.068180297547059
1489	122.187500000128	53.8541666669827	0.0665195147247058
1490	122.229166666795	53.8541666669827	0.0660301367860654
1491	122.270833333463	53.8541666669827	0.067513982095256
1492	122.31250000013	53.8541666669827	0.0672973042581906
1493	122.395833333465	53.8541666669827	0.0681009476973225
1494	122.437500000133	53.8541666669827	0.0686958539787098
1495	122.4791666668	53.8541666669827	0.0692412519475343
1496	122.520833333468	53.8541666669827	0.0676217364859621
1497	122.604166666803	53.8541666669827	0.0665345838169289
1498	122.687500000138	53.8541666669827	0.0682448954082072
1499	122.729166666805	53.8541666669827	0.0686048557741572
1500	122.81250000014	53.8541666669827	0.0687913683082334
1501	122.854166666808	53.8541666669827	0.0676426853301008
1502	122.895833333476	53.8541666669827	0.0672823152655546
1503	122.937500000143	53.8541666669827	0.0668940716771798
1504	122.979166666811	53.8541666669827	0.0664808442884989
1505	123.020833333478	53.8541666669827	0.066746318709685
1506	123.062500000146	53.8541666669827	0.0672685284577313
1507	123.104166666813	53.8541666669827	0.0672234757686267
1508	123.145833333481	53.8541666669827	0.0681411425590061
1509	123.187500000148	53.8541666669827	0.0681953813082534
1510	123.229166666816	53.8541666669827	0.066576854884024
1511	123.270833333483	53.8541666669827	0.0671426379237623
1512	123.312500000151	53.8541666669827	0.0680316089300115
1513	123.354166666818	53.8541666669827	0.0690520371144511
1514	123.395833333486	53.8541666669827	0.0697546824603305
1515	123.437500000153	53.8541666669827	0.0691397936222995
1516	123.479166666821	53.8541666669827	0.0688917650378644
1517	123.520833333488	53.8541666669827	0.0664030297570504
1518	123.604166666823	53.8541666669827	0.0646831756656119
1519	123.645833333491	53.8541666669827	0.0646967633877349
1520	123.687500000158	53.8541666669827	0.0649583394763809
1521	123.729166666826	53.8541666669827	0.065498510627747
1522	123.770833333494	53.8541666669827	0.064772263023439
1523	123.812500000161	53.8541666669827	0.0670823435883254
1524	123.854166666829	53.8541666669827	0.0675726663153727
1525	123.937500000164	53.8541666669827	0.0644134109640521
1526	123.979166666831	53.8541666669827	0.063725238867227
1527	124.020833333499	53.8541666669827	0.0635979274215062
1528	124.062500000166	53.8541666669827	0.0636315193806076
1529	124.104166666834	53.8541666669827	0.0635372199938481
1530	124.145833333501	53.8541666669827	0.0633904698843058
1531	124.187500000169	53.8541666669827	0.0635526229643732
1532	124.229166666836	53.8541666669827	0.0630206767799974
1533	124.270833333504	53.8541666669827	0.0636245487450289
1534	124.312500000171	53.8541666669827	0.0637309108077289
1535	124.354166666839	53.8541666669827	0.0637579423246232
1536	124.395833333506	53.8541666669827	0.0643625918161787
1537	124.437500000174	53.8541666669827	0.0641045222373578
1538	124.520833333509	53.8541666669827	0.0657284734160018
1539	124.562500000177	53.8541666669827	0.0657830133338692
1540	124.604166666844	53.8541666669827	0.0663126933260434
1541	124.645833333512	53.8541666669827	0.0667376218284396
1542	124.687500000179	53.8541666669827	0.066665244844588
1543	124.729166666847	53.8541666669827	0.0668634523823175
1544	124.812500000182	53.8541666669827	0.0666589433390167
1545	124.895833333517	53.8541666669827	0.0680683427261563
1546	124.979166666852	53.8541666669827	0.0685064878717285
1547	125.020833333519	53.8541666669827	0.0685465455285584
1548	125.062500000187	53.8541666669827	0.0682299032597595
1549	125.104166666854	53.8541666669827	0.0687803808420415
1550	125.145833333522	53.8541666669827	0.0688496305496925
1551	125.187500000189	53.8541666669827	0.0694525920104594
1552	125.229166666857	53.8541666669827	0.0693854391964999
1553	125.270833333524	53.8541666669827	0.0687192980912086
1554	125.312500000192	53.8541666669827	0.0699913079472019
1555	125.35416666686	53.8541666669827	0.0711044266432517
1556	125.395833333527	53.8541666669827	0.0712025561264182
1557	125.479166666862	53.8541666669827	0.0725690845225851
1558	125.52083333353	53.8541666669827	0.0728385178428434
1559	125.562500000197	53.8541666669827	0.0726181946642228
1560	125.604166666865	53.8541666669827	0.0723380693763906
1561	125.645833333532	53.8541666669827	0.0716306654226295
1562	125.6875000002	53.8541666669827	0.0718320272172352
1563	125.770833333535	53.8541666669827	0.0706465977770799
1564	125.812500000202	53.8541666669827	0.0707119293418414
1565	125.85416666687	53.8541666669827	0.0707706532126828
1566	125.895833333537	53.8541666669827	0.0711079067365863
1567	125.937500000205	53.8541666669827	0.0713172214514363
1568	125.979166666872	53.8541666669827	0.0708725305892447
1569	126.02083333354	53.8541666669827	0.0718552476635573
1570	126.062500000207	53.8541666669827	0.0723861026914493
1571	126.104166666875	53.8541666669827	0.0654998001943068
1572	126.145833333543	53.8541666669827	0.0720494638229647
1573	126.18750000021	53.8541666669827	0.0714505257998889
1574	126.229166666878	53.8541666669827	0.0644217697615703
1575	126.270833333545	53.8541666669827	0.0717752483285258
1576	120.020833333416	53.8125000003152	0.0630381421594137
1577	120.062500000084	53.8125000003152	0.0628438081138669
1578	120.104166666751	53.8125000003152	0.0631177620406587
1579	120.187500000086	53.8125000003152	0.0630237726833636
1580	120.270833333421	53.8125000003152	0.0628018346946177
1581	120.312500000089	53.8125000003152	0.0630843341355459
1582	120.354166666756	53.8125000003152	0.0635044633579641
1583	120.395833333424	53.8125000003152	0.0631688813398971
1584	120.437500000091	53.8125000003152	0.0628257547392628
1585	120.479166666759	53.8125000003152	0.0628939013435747
1586	120.520833333427	53.8125000003152	0.0631398846296057
1587	120.562500000094	53.8125000003152	0.0624761355560077
1588	120.604166666762	53.8125000003152	0.0630991610800619
1589	120.645833333429	53.8125000003152	0.0631033173760015
1590	120.687500000097	53.8125000003152	0.0629641926240452
1591	120.729166666764	53.8125000003152	0.0631861870438675
1592	120.770833333432	53.8125000003152	0.0626452070822755
1593	120.812500000099	53.8125000003152	0.0631405503803993
1594	120.854166666767	53.8125000003152	0.0630819656484486
1595	120.895833333434	53.8125000003152	0.0629581514150125
1596	120.937500000102	53.8125000003152	0.0633254887206767
1597	120.979166666769	53.8125000003152	0.0629147279383491
1598	121.020833333437	53.8125000003152	0.0632936708151128
1599	121.062500000104	53.8125000003152	0.0629893886137329
1600	121.104166666772	53.8125000003152	0.0626332451797157
1601	121.187500000107	53.8125000003152	0.0625487998715319
1602	121.229166666774	53.8125000003152	0.063189605640484
1603	121.354166666777	53.8125000003152	0.06342919246536
1604	121.395833333445	53.8125000003152	0.0637436517349939
1605	121.437500000112	53.8125000003152	0.0641086820737235
1606	121.47916666678	53.8125000003152	0.0651527486134959
1607	121.520833333447	53.8125000003152	0.0649626042073973
1608	121.562500000115	53.8125000003152	0.0640292068091841
1609	121.604166666782	53.8125000003152	0.0645127173710709
1610	121.64583333345	53.8125000003152	0.06569260704248
1611	121.687500000117	53.8125000003152	0.0662152924065149
1612	121.729166666785	53.8125000003152	0.0683300282909941
1613	121.770833333452	53.8125000003152	0.067633546772556
1614	121.81250000012	53.8125000003152	0.0680397972552675
1615	121.854166666787	53.8125000003152	0.0671236053650007
1616	121.895833333455	53.8125000003152	0.0678390554725839
1617	121.937500000122	53.8125000003152	0.0666086217020199
1618	122.020833333457	53.8125000003152	0.0681970588467289
1619	122.062500000125	53.8125000003152	0.0676261686494994
1620	122.104166666793	53.8125000003152	0.0681276553718717
1621	122.187500000128	53.8125000003152	0.0676977780914488
1622	122.229166666795	53.8125000003152	0.06670719056286
1623	122.270833333463	53.8125000003152	0.0670525485773408
1624	122.31250000013	53.8125000003152	0.067594606895062
1625	122.354166666798	53.8125000003152	0.0675037061903757
1626	122.395833333465	53.8125000003152	0.0684168591993168
1627	122.437500000133	53.8125000003152	0.0680910498373843
1628	122.4791666668	53.8125000003152	0.0667519661871901
1629	122.520833333468	53.8125000003152	0.0640763444462231
1630	122.562500000135	53.8125000003152	0.0656166405999596
1631	122.604166666803	53.8125000003152	0.0667409391177296
1632	122.64583333347	53.8125000003152	0.0668358805795624
1633	122.687500000138	53.8125000003152	0.0669539559915646
1634	122.729166666805	53.8125000003152	0.0677823129903285
1635	122.770833333473	53.8125000003152	0.0686384056759531
1636	122.81250000014	53.8125000003152	0.0684047456720544
1637	122.895833333476	53.8125000003152	0.066595287166175
1638	122.937500000143	53.8125000003152	0.0663980960403047
1639	122.979166666811	53.8125000003152	0.0663612851772089
1640	123.020833333478	53.8125000003152	0.0664733027192574
1641	123.062500000146	53.8125000003152	0.0667259548139513
1642	123.104166666813	53.8125000003152	0.0667516797499119
1643	123.145833333481	53.8125000003152	0.0669184138743982
1644	123.187500000148	53.8125000003152	0.0681005839553757
1645	123.229166666816	53.8125000003152	0.0686163863967502
1646	123.270833333483	53.8125000003152	0.0686200570003813
1647	123.312500000151	53.8125000003152	0.0680667890460621
1648	123.354166666818	53.8125000003152	0.0691478613757459
1649	123.395833333486	53.8125000003152	0.0695951035808085
1650	123.437500000153	53.8125000003152	0.0688524560802497
1651	123.479166666821	53.8125000003152	0.067793015953649
1652	123.520833333488	53.8125000003152	0.0659447305267325
1653	123.562500000156	53.8125000003152	0.0657087129902488
1654	123.604166666823	53.8125000003152	0.0656716389402553
1655	123.645833333491	53.8125000003152	0.0660188411617093
1656	123.687500000158	53.8125000003152	0.0646604253685799
1657	123.729166666826	53.8125000003152	0.0652668542167186
1658	123.770833333494	53.8125000003152	0.0654711387239184
1659	123.812500000161	53.8125000003152	0.0677744606451818
1660	123.854166666829	53.8125000003152	0.0684049450877579
1661	123.895833333496	53.8125000003152	0.0663940263819117
1662	123.937500000164	53.8125000003152	0.0647852677997375
1663	123.979166666831	53.8125000003152	0.0643268108569576
1664	124.020833333499	53.8125000003152	0.0643581157652214
1665	124.062500000166	53.8125000003152	0.0648581410551755
1666	124.104166666834	53.8125000003152	0.0648974017736898
1667	124.145833333501	53.8125000003152	0.0640104922928881
1668	124.187500000169	53.8125000003152	0.0635951131672305
1669	124.229166666836	53.8125000003152	0.0635877662376219
1670	124.270833333504	53.8125000003152	0.0637780113941574
1671	124.312500000171	53.8125000003152	0.0634553696039157
1672	124.354166666839	53.8125000003152	0.0637447319476852
1673	124.395833333506	53.8125000003152	0.0634682939743336
1674	124.437500000174	53.8125000003152	0.0645528769380661
1675	124.479166666841	53.8125000003152	0.0648380184449223
1676	124.520833333509	53.8125000003152	0.0650834791269382
1677	124.562500000177	53.8125000003152	0.0644481026521756
1678	124.604166666844	53.8125000003152	0.0660711970021369
1679	124.645833333512	53.8125000003152	0.0654623763308225
1680	124.687500000179	53.8125000003152	0.0663423811121765
1681	124.729166666847	53.8125000003152	0.0655778889813659
1682	124.770833333514	53.8125000003152	0.0659787890894335
1683	124.812500000182	53.8125000003152	0.0666384538604314
1684	124.895833333517	53.8125000003152	0.0674097783282487
1685	124.937500000184	53.8125000003152	0.0670547940412817
1686	124.979166666852	53.8125000003152	0.0684763165743291
1687	125.020833333519	53.8125000003152	0.0676812421038492
1688	125.104166666854	53.8125000003152	0.0681146939114248
1689	125.145833333522	53.8125000003152	0.0692153905418727
1690	125.187500000189	53.8125000003152	0.0694991855901028
1691	125.229166666857	53.8125000003152	0.0694680264399153
1692	125.270833333524	53.8125000003152	0.0700211518007609
1693	125.312500000192	53.8125000003152	0.0708919333411827
1694	125.35416666686	53.8125000003152	0.0708149647787388
1695	125.395833333527	53.8125000003152	0.0712715259238232
1696	125.437500000195	53.8125000003152	0.0713136217291912
1697	125.479166666862	53.8125000003152	0.0723755673160847
1698	125.52083333353	53.8125000003152	0.0719803694124827
1699	125.562500000197	53.8125000003152	0.0713380575089436
1700	125.604166666865	53.8125000003152	0.0712751240935329
1701	125.645833333532	53.8125000003152	0.0708187521079407
1702	125.6875000002	53.8125000003152	0.0714857318699019
1703	125.729166666867	53.8125000003152	0.0721614634626816
1704	125.770833333535	53.8125000003152	0.0725922999950166
1705	125.812500000202	53.8125000003152	0.0726356094982015
1706	125.85416666687	53.8125000003152	0.0727076144470145
1707	125.895833333537	53.8125000003152	0.0721233247122914
1708	125.937500000205	53.8125000003152	0.0716525887855683
1709	125.979166666872	53.8125000003152	0.0712407226251435
1710	126.02083333354	53.8125000003152	0.0718466643973759
1711	126.062500000207	53.8125000003152	0.0728551538140017
1712	126.104166666875	53.8125000003152	0.0725711877671248
1713	126.145833333543	53.8125000003152	0.0654802367337762
1714	126.18750000021	53.8125000003152	0.07251839526679
1715	126.229166666878	53.8125000003152	0.0720282069487352
1716	126.270833333545	53.8125000003152	0.06518057160249
1717	126.312500000213	53.8125000003152	0.0654129668492512
1718	126.35416666688	53.8125000003152	0.0661048109858441
1719	126.395833333548	53.8125000003152	0.0659388255899083
1720	126.437500000215	53.8125000003152	0.0663407543030564
1721	126.479166666883	53.8125000003152	0.065526613303537
1722	126.52083333355	53.8125000003152	0.0664687171097232
1723	120.020833333416	53.7708333336476	0.0629294598098522
1724	120.062500000084	53.7708333336476	0.063106614214096
1725	120.145833333419	53.7708333336476	0.063256127479216
1726	120.187500000086	53.7708333336476	0.0633500637233821
1727	120.229166666754	53.7708333336476	0.0631308176544987
1728	120.270833333421	53.7708333336476	0.0630922469066493
1729	120.312500000089	53.7708333336476	0.0633029949063572
1730	120.354166666756	53.7708333336476	0.0628146780273685
1731	120.395833333424	53.7708333336476	0.0631433292025242
1732	120.479166666759	53.7708333336476	0.0631473818058766
1733	120.520833333427	53.7708333336476	0.0633538985836838
1734	120.562500000094	53.7708333336476	0.063289255472562
1735	120.604166666762	53.7708333336476	0.0632374709244137
1736	120.645833333429	53.7708333336476	0.0628722299145255
1737	120.687500000097	53.7708333336476	0.0629714604814285
1738	120.729166666764	53.7708333336476	0.0631507107248733
1739	120.770833333432	53.7708333336476	0.063180292191158
1740	120.812500000099	53.7708333336476	0.0631661582229683
1741	120.854166666767	53.7708333336476	0.0629878873867325
1742	120.895833333434	53.7708333336476	0.0630914491662758
1743	120.937500000102	53.7708333336476	0.0638801796271845
1744	120.979166666769	53.7708333336476	0.0633134006311718
1745	121.020833333437	53.7708333336476	0.0626593860955811
1746	121.104166666772	53.7708333336476	0.0630864534857068
1747	121.145833333439	53.7708333336476	0.063082365221038
1748	121.187500000107	53.7708333336476	0.0632520497920556
1749	121.229166666774	53.7708333336476	0.0642194124474065
1750	121.270833333442	53.7708333336476	0.0638037083956133
1751	121.31250000011	53.7708333336476	0.0641717931800934
1752	121.354166666777	53.7708333336476	0.0649237817935714
1753	121.395833333445	53.7708333336476	0.065000684856782
1754	121.437500000112	53.7708333336476	0.0643919850780707
1755	121.520833333447	53.7708333336476	0.0659623278242997
1756	121.562500000115	53.7708333336476	0.0659083696702855
1757	121.604166666782	53.7708333336476	0.0652787548748167
1758	121.64583333345	53.7708333336476	0.0667124381861854
1759	121.687500000117	53.7708333336476	0.0667454738626991
1760	121.729166666785	53.7708333336476	0.0677535255062785
1761	121.770833333452	53.7708333336476	0.0675682242673812
1762	121.81250000012	53.7708333336476	0.0678185730873667
1763	121.854166666787	53.7708333336476	0.0676095237532221
1764	121.895833333455	53.7708333336476	0.0671731956187155
1765	121.937500000122	53.7708333336476	0.0675250050437216
1766	121.97916666679	53.7708333336476	0.0673898272150538
1767	122.020833333457	53.7708333336476	0.0687495581983478
1768	122.062500000125	53.7708333336476	0.0687395553697235
1769	122.104166666793	53.7708333336476	0.0683051820404397
1770	122.14583333346	53.7708333336476	0.0690854213214967
1771	122.187500000128	53.7708333336476	0.0667062665036227
1772	122.229166666795	53.7708333336476	0.0658506192628738
1773	122.270833333463	53.7708333336476	0.0658079352178862
1774	122.31250000013	53.7708333336476	0.0659778151254545
1775	122.354166666798	53.7708333336476	0.067619314417347
1776	122.395833333465	53.7708333336476	0.0676848964636448
1777	122.437500000133	53.7708333336476	0.0664864132544351
1778	122.4791666668	53.7708333336476	0.0665026412064481
1779	122.520833333468	53.7708333336476	0.0664803965934286
1780	122.562500000135	53.7708333336476	0.0665826534110395
1781	122.604166666803	53.7708333336476	0.0667556623619693
1782	122.64583333347	53.7708333336476	0.0677943560613192
1783	122.687500000138	53.7708333336476	0.0681337033903801
1784	122.729166666805	53.7708333336476	0.0687162831396482
1785	122.770833333473	53.7708333336476	0.0687628687871361
1786	122.81250000014	53.7708333336476	0.0685698186496644
1787	122.854166666808	53.7708333336476	0.0677470486140993
1788	122.937500000143	53.7708333336476	0.0666753299215068
1789	122.979166666811	53.7708333336476	0.0664060743283058
1790	123.020833333478	53.7708333336476	0.0664817474436897
1791	123.062500000146	53.7708333336476	0.066478316773591
1792	123.104166666813	53.7708333336476	0.0663291516312894
1793	123.145833333481	53.7708333336476	0.0665982623309223
1794	123.187500000148	53.7708333336476	0.0674003566697362
1795	123.229166666816	53.7708333336476	0.0682663167875351
1796	123.312500000151	53.7708333336476	0.0688287298977774
1797	123.354166666818	53.7708333336476	0.0687744057509796
1798	123.395833333486	53.7708333336476	0.0697282108621654
1799	123.437500000153	53.7708333336476	0.0689756627888969
1800	123.479166666821	53.7708333336476	0.0678175490921298
1801	123.520833333488	53.7708333336476	0.0656499088140218
1802	123.562500000156	53.7708333336476	0.065900882131205
1803	123.604166666823	53.7708333336476	0.0677447921389904
1804	123.645833333491	53.7708333336476	0.0670188746348351
1805	123.687500000158	53.7708333336476	0.0658619515866469
1806	123.729166666826	53.7708333336476	0.0678117628974444
1807	123.770833333494	53.7708333336476	0.0672548691837771
1808	123.812500000161	53.7708333336476	0.069004018108246
1809	123.854166666829	53.7708333336476	0.067011520053384
1810	123.895833333496	53.7708333336476	0.0652912868377515
1811	123.937500000164	53.7708333336476	0.0659334590248957
1812	123.979166666831	53.7708333336476	0.0653553994896757
1813	124.062500000166	53.7708333336476	0.0648489009021422
1814	124.104166666834	53.7708333336476	0.0641569377660757
1815	124.145833333501	53.7708333336476	0.0635803223362408
1816	124.229166666836	53.7708333336476	0.0633005124347704
1817	124.270833333504	53.7708333336476	0.063951609969836
1818	124.312500000171	53.7708333336476	0.0633745429883946
1819	124.354166666839	53.7708333336476	0.063148747102359
1820	124.395833333506	53.7708333336476	0.0642558006587265
1821	124.479166666841	53.7708333336476	0.0655651786242975
1822	124.520833333509	53.7708333336476	0.0648783242273095
1823	124.562500000177	53.7708333336476	0.065218528931478
1824	124.604166666844	53.7708333336476	0.0654124785624516
1825	124.645833333512	53.7708333336476	0.0655144412310748
1826	124.687500000179	53.7708333336476	0.0661500661004626
1827	124.729166666847	53.7708333336476	0.0662816911818661
1828	124.770833333514	53.7708333336476	0.0663800601647258
1829	124.812500000182	53.7708333336476	0.0675007690594854
1830	124.854166666849	53.7708333336476	0.0674962835977709
1831	124.895833333517	53.7708333336476	0.06686150726868
1832	124.937500000184	53.7708333336476	0.0675100686626305
1833	124.979166666852	53.7708333336476	0.068032781134255
1834	125.020833333519	53.7708333336476	0.0675494121805056
1835	125.062500000187	53.7708333336476	0.0674904658475854
1836	125.104166666854	53.7708333336476	0.0676415838333274
1837	125.145833333522	53.7708333336476	0.0678729339785139
1838	125.187500000189	53.7708333336476	0.0688418981864327
1839	125.229166666857	53.7708333336476	0.0697222632041305
1840	125.395833333527	53.7708333336476	0.0711789735063825
1841	125.437500000195	53.7708333336476	0.0716997921138468
1842	125.479166666862	53.7708333336476	0.071814204187842
1843	125.52083333353	53.7708333336476	0.0708232129011677
1844	125.562500000197	53.7708333336476	0.0705944707554392
1845	125.604166666865	53.7708333336476	0.0709825844880396
1846	125.645833333532	53.7708333336476	0.0716246159919622
1847	125.6875000002	53.7708333336476	0.071605285601735
1848	125.729166666867	53.7708333336476	0.0716322448235813
1849	125.770833333535	53.7708333336476	0.0719249011512728
1850	125.812500000202	53.7708333336476	0.0726888641078281
1851	125.85416666687	53.7708333336476	0.0732782424100855
1852	125.895833333537	53.7708333336476	0.0731798412601365
1853	125.937500000205	53.7708333336476	0.0727285666090637
1854	125.979166666872	53.7708333336476	0.0720271343005528
1855	126.02083333354	53.7708333336476	0.0721850175562881
1856	126.062500000207	53.7708333336476	0.0721892290378985
1857	126.104166666875	53.7708333336476	0.07241915750948
1858	126.145833333543	53.7708333336476	0.0732533832723564
1859	126.18750000021	53.7708333336476	0.0734170047116884
1860	126.229166666878	53.7708333336476	0.0663787473170353
1861	126.270833333545	53.7708333336476	0.0664804211325649
1862	126.312500000213	53.7708333336476	0.0664075664302999
1863	126.395833333548	53.7708333336476	0.0665971706325484
1864	126.437500000215	53.7708333336476	0.0661696790439814
1865	126.479166666883	53.7708333336476	0.0663964776446513
1866	126.52083333355	53.7708333336476	0.066321365532435
1867	126.562500000218	53.7708333336476	0.0658766231096834
1868	119.979166666749	53.7291666669801	0.0630686196625871
1869	120.020833333416	53.7291666669801	0.0629292757619823
1870	120.062500000084	53.7291666669801	0.0627418506447523
1871	120.104166666751	53.7291666669801	0.0628858001364813
1872	120.145833333419	53.7291666669801	0.0633475577203699
1873	120.187500000086	53.7291666669801	0.0631090918792426
1874	120.229166666754	53.7291666669801	0.0631643634206458
1875	120.270833333421	53.7291666669801	0.0626953015760598
1876	120.312500000089	53.7291666669801	0.0634106288771957
1877	120.354166666756	53.7291666669801	0.0631713585188364
1878	120.395833333424	53.7291666669801	0.0630293121728194
1879	120.437500000091	53.7291666669801	0.0631048949558635
1880	120.479166666759	53.7291666669801	0.0631318880803677
1881	120.520833333427	53.7291666669801	0.0631657647540963
1882	120.562500000094	53.7291666669801	0.0630618919341773
1883	120.604166666762	53.7291666669801	0.063007907533019
1884	120.645833333429	53.7291666669801	0.0628280283221253
1885	120.687500000097	53.7291666669801	0.0624641206869607
1886	120.729166666764	53.7291666669801	0.0629158824450525
1887	120.770833333432	53.7291666669801	0.0629331908318326
1888	120.812500000099	53.7291666669801	0.0627646893453026
1889	120.854166666767	53.7291666669801	0.0627215827850531
1890	120.937500000102	53.7291666669801	0.0626909421430862
1891	120.979166666769	53.7291666669801	0.0624677688311712
1892	121.020833333437	53.7291666669801	0.06358305972015
1893	121.104166666772	53.7291666669801	0.0643175773929995
1894	121.145833333439	53.7291666669801	0.0640769385070441
1895	121.187500000107	53.7291666669801	0.0644598137735755
1896	121.270833333442	53.7291666669801	0.0645957296804783
1897	121.31250000011	53.7291666669801	0.0647368439314329
1898	121.354166666777	53.7291666669801	0.0645998196254612
1899	121.395833333445	53.7291666669801	0.0651120622675506
1900	121.437500000112	53.7291666669801	0.0663835985076475
1901	121.47916666678	53.7291666669801	0.0663829404854421
1902	121.520833333447	53.7291666669801	0.0664334906382208
1903	121.562500000115	53.7291666669801	0.0645718215990073
1904	121.604166666782	53.7291666669801	0.0656323274748234
1905	121.64583333345	53.7291666669801	0.0658169324551721
1906	121.687500000117	53.7291666669801	0.0677739797832296
1907	121.729166666785	53.7291666669801	0.0690469739405259
1908	121.770833333452	53.7291666669801	0.0679693363257303
1909	121.81250000012	53.7291666669801	0.0669043950458787
1910	121.854166666787	53.7291666669801	0.0660713591336685
1911	121.895833333455	53.7291666669801	0.0652054884371813
1912	121.937500000122	53.7291666669801	0.0651379665819109
1913	121.97916666679	53.7291666669801	0.0667079453200963
1914	122.020833333457	53.7291666669801	0.0678216536202943
1915	122.062500000125	53.7291666669801	0.0689198719701596
1916	122.104166666793	53.7291666669801	0.0689232393923443
1917	122.14583333346	53.7291666669801	0.0694030576364634
1918	122.229166666795	53.7291666669801	0.0664832842647976
1919	122.270833333463	53.7291666669801	0.065111094065947
1920	122.31250000013	53.7291666669801	0.0650617040641272
1921	122.354166666798	53.7291666669801	0.0661719749317216
1922	122.395833333465	53.7291666669801	0.0684420362340817
1923	122.437500000133	53.7291666669801	0.0672543072831001
1924	122.4791666668	53.7291666669801	0.0678251925108118
1925	122.520833333468	53.7291666669801	0.0672417186670611
1926	122.562500000135	53.7291666669801	0.0681064815187163
1927	122.64583333347	53.7291666669801	0.0666470261340416
1928	122.687500000138	53.7291666669801	0.0675089896016099
1929	122.729166666805	53.7291666669801	0.0677301364928652
1930	122.770833333473	53.7291666669801	0.0691219620212147
1931	122.81250000014	53.7291666669801	0.068659275933465
1932	122.854166666808	53.7291666669801	0.0682458289258045
1933	122.895833333476	53.7291666669801	0.0674059087340407
1934	122.979166666811	53.7291666669801	0.0671179659124575
1935	123.020833333478	53.7291666669801	0.0665648971230681
1936	123.062500000146	53.7291666669801	0.0657776698171474
1937	123.104166666813	53.7291666669801	0.0669516228163636
1938	123.145833333481	53.7291666669801	0.0674300430208201
1939	123.187500000148	53.7291666669801	0.0685690000634686
1940	123.229166666816	53.7291666669801	0.0691454391495042
1941	123.270833333483	53.7291666669801	0.0690983646779131
1942	123.312500000151	53.7291666669801	0.0693857978451517
1943	123.354166666818	53.7291666669801	0.068936276597229
1944	123.395833333486	53.7291666669801	0.0699102143978199
1945	123.437500000153	53.7291666669801	0.0690415890509043
1946	123.479166666821	53.7291666669801	0.0674810081190612
1947	123.520833333488	53.7291666669801	0.0672006371507738
1948	123.562500000156	53.7291666669801	0.0675126077570397
1949	123.604166666823	53.7291666669801	0.0688753563220772
1950	123.645833333491	53.7291666669801	0.0671548019469159
1951	123.687500000158	53.7291666669801	0.0662471131886672
1952	123.729166666826	53.7291666669801	0.0674749442262308
1953	123.770833333494	53.7291666669801	0.0685716911031289
1954	123.812500000161	53.7291666669801	0.0690087157595019
1955	123.854166666829	53.7291666669801	0.069008317345336
1956	123.937500000164	53.7291666669801	0.0671188891950679
1957	123.979166666831	53.7291666669801	0.0674995913574247
1958	124.020833333499	53.7291666669801	0.0653270722705247
1959	124.062500000166	53.7291666669801	0.0642110259595303
1960	124.145833333501	53.7291666669801	0.0632043094705412
1961	124.187500000169	53.7291666669801	0.0635306634913957
1962	124.229166666836	53.7291666669801	0.0634428845812623
1963	124.270833333504	53.7291666669801	0.0634120145986845
1964	124.312500000171	53.7291666669801	0.0641823998307429
1965	124.354166666839	53.7291666669801	0.0650705180815955
1966	124.437500000174	53.7291666669801	0.0669274294096978
1967	124.479166666841	53.7291666669801	0.0663189078685376
1968	124.520833333509	53.7291666669801	0.0664819597770085
1969	124.562500000177	53.7291666669801	0.0664224710344378
1970	124.604166666844	53.7291666669801	0.0664300041531305
1971	124.645833333512	53.7291666669801	0.066258966995003
1972	124.687500000179	53.7291666669801	0.0668489115619543
1973	124.729166666847	53.7291666669801	0.0667448680325163
1974	124.770833333514	53.7291666669801	0.0668432758092424
1975	124.812500000182	53.7291666669801	0.0679609146944871
1976	124.854166666849	53.7291666669801	0.0668989840044904
1977	124.895833333517	53.7291666669801	0.0664709737088817
1978	124.937500000184	53.7291666669801	0.0675121152666764
1979	125.020833333519	53.7291666669801	0.067271388902861
1980	125.062500000187	53.7291666669801	0.0673115296808705
1981	125.104166666854	53.7291666669801	0.0687085326090874
1982	125.187500000189	53.7291666669801	0.0691941768943258
1983	125.229166666857	53.7291666669801	0.0696983391757149
1984	125.270833333524	53.7291666669801	0.070703405149925
1985	125.312500000192	53.7291666669801	0.0697494469205923
1986	125.35416666686	53.7291666669801	0.070145472002261
1987	125.395833333527	53.7291666669801	0.0710104031768778
1988	125.437500000195	53.7291666669801	0.0711384831394242
1989	125.479166666862	53.7291666669801	0.0713826162147486
1990	125.52083333353	53.7291666669801	0.070672800325973
1991	125.562500000197	53.7291666669801	0.0709412621420313
1992	125.645833333532	53.7291666669801	0.0713187065591636
1993	125.6875000002	53.7291666669801	0.0717269495103131
1994	125.729166666867	53.7291666669801	0.0722987363074855
1995	125.770833333535	53.7291666669801	0.0728583869078113
1996	125.812500000202	53.7291666669801	0.0733848540048055
1997	125.85416666687	53.7291666669801	0.0732954555072125
1998	125.895833333537	53.7291666669801	0.0726983979930073
1999	125.937500000205	53.7291666669801	0.073750368767914
[truncated: 58,001 more rows]
