# Supplementary material for: Genomic insights into local adaptation and future climate-induced vulnerability of a keystone forest tree in East Asia
Source: Nat Commun. 2022 Nov 1;13:6541. doi: 10.1038/s41467-022-34206-8 (PMC9626627; doi:10.1038/s41467-022-34206-8)
Supplement: Supplementary file 8 — Source Data [file 41467_2022_34206_MOESM8_ESM.zip › Source data/supplementary_figures/local&forward&reverse/future_ACCESS-CM2_ssp370_2100local_GF_offset.csv]

	lon	lat	ssp370_2081-2100_offset
1	123.479166666821	54.6458333336662	0.0662782386829281
2	123.520833333488	54.6458333336662	0.0664044910341986
3	123.562500000156	54.6458333336662	0.0665047501774822
4	123.604166666823	54.6458333336662	0.0664248070427609
5	123.645833333491	54.6458333336662	0.0660903148821745
6	123.729166666826	54.6458333336662	0.0660140336083075
7	123.770833333494	54.6458333336662	0.0661986622598061
8	123.812500000161	54.6458333336662	0.0663053385504498
9	123.854166666829	54.6458333336662	0.066318338421718
10	123.895833333496	54.6458333336662	0.0659445716186996
11	123.937500000164	54.6458333336662	0.0657735269555541
12	123.979166666831	54.6458333336662	0.0661783834605481
13	124.020833333499	54.6458333336662	0.0661005733486011
14	124.062500000166	54.6458333336662	0.0663994744312221
15	124.104166666834	54.6458333336662	0.0661425417320288
16	124.145833333501	54.6458333336662	0.0661399187541423
17	124.187500000169	54.6458333336662	0.0664778507985114
18	123.395833333486	54.6041666669987	0.0667071476735332
19	123.437500000153	54.6041666669987	0.0661488286525927
20	123.479166666821	54.6041666669987	0.0664874760490445
21	123.520833333488	54.6041666669987	0.0662711312271791
22	123.562500000156	54.6041666669987	0.0656625342027578
23	123.604166666823	54.6041666669987	0.065973854530738
24	123.645833333491	54.6041666669987	0.0659410873464892
25	123.687500000158	54.6041666669987	0.0662588180626695
26	123.729166666826	54.6041666669987	0.0663200938591684
27	123.770833333494	54.6041666669987	0.0660112147304949
28	123.812500000161	54.6041666669987	0.0662232168155195
29	123.854166666829	54.6041666669987	0.0664237553924188
30	123.895833333496	54.6041666669987	0.0662678825226438
31	123.937500000164	54.6041666669987	0.0662859010368876
32	123.979166666831	54.6041666669987	0.0660190893162573
33	124.020833333499	54.6041666669987	0.0663916589051275
34	124.062500000166	54.6041666669987	0.065880781421984
35	124.104166666834	54.6041666669987	0.0659506994801437
36	124.145833333501	54.6041666669987	0.0656422926057702
37	124.187500000169	54.6041666669987	0.0654188894849654
38	123.062500000146	54.5625000003311	0.066245424585832
39	123.145833333481	54.5625000003311	0.0659732560140615
40	123.187500000148	54.5625000003311	0.066110871704032
41	123.229166666816	54.5625000003311	0.066206420676291
42	123.270833333483	54.5625000003311	0.066338143615263
43	123.312500000151	54.5625000003311	0.0658931766096313
44	123.354166666818	54.5625000003311	0.0661394184460065
45	123.395833333486	54.5625000003311	0.065980791598345
46	123.437500000153	54.5625000003311	0.0659626390184242
47	123.479166666821	54.5625000003311	0.0660265494619155
48	123.520833333488	54.5625000003311	0.0654844564624024
49	123.562500000156	54.5625000003311	0.0656004897849929
50	123.604166666823	54.5625000003311	0.0659249014358218
51	123.645833333491	54.5625000003311	0.0660836679399588
52	123.687500000158	54.5625000003311	0.0659715384865014
53	123.729166666826	54.5625000003311	0.065827119651767
54	123.770833333494	54.5625000003311	0.0660254806458072
55	123.812500000161	54.5625000003311	0.066094978709453
56	123.854166666829	54.5625000003311	0.0661586686266781
57	123.895833333496	54.5625000003311	0.0658125677731618
58	123.937500000164	54.5625000003311	0.0663288441104115
59	123.979166666831	54.5625000003311	0.0665136712108131
60	124.020833333499	54.5625000003311	0.0661552078828804
61	124.062500000166	54.5625000003311	0.0660170820897824
62	124.104166666834	54.5625000003311	0.0657650429627736
63	124.145833333501	54.5625000003311	0.0659314981797422
64	124.187500000169	54.5625000003311	0.0659161847230834
65	122.895833333476	54.5208333336636	0.0662354284730357
66	122.937500000143	54.5208333336636	0.0657783100052711
67	122.979166666811	54.5208333336636	0.0655947232862486
68	123.020833333478	54.5208333336636	0.0655617945794911
69	123.062500000146	54.5208333336636	0.0655082337642338
70	123.104166666813	54.5208333336636	0.0659603816905702
71	123.145833333481	54.5208333336636	0.0663601094218228
72	123.229166666816	54.5208333336636	0.0657472921660408
73	123.270833333483	54.5208333336636	0.0656366269742179
74	123.312500000151	54.5208333336636	0.0657448549892644
75	123.354166666818	54.5208333336636	0.0654834029209187
76	123.395833333486	54.5208333336636	0.0658898020168383
77	123.437500000153	54.5208333336636	0.0658246123743046
78	123.479166666821	54.5208333336636	0.0656513040159862
79	123.520833333488	54.5208333336636	0.0656117081748082
80	123.562500000156	54.5208333336636	0.0656467352869562
81	123.604166666823	54.5208333336636	0.0653278855652287
82	123.645833333491	54.5208333336636	0.0664238712660694
83	123.687500000158	54.5208333336636	0.0663094105187489
84	123.729166666826	54.5208333336636	0.0660772865984458
85	123.770833333494	54.5208333336636	0.0661753540644661
86	123.812500000161	54.5208333336636	0.0659134185872472
87	123.854166666829	54.5208333336636	0.0661181315922935
88	123.937500000164	54.5208333336636	0.066197739942309
89	123.979166666831	54.5208333336636	0.0660026459716415
90	124.020833333499	54.5208333336636	0.0658487242291454
91	124.104166666834	54.5208333336636	0.0661632223211118
92	124.145833333501	54.5208333336636	0.0660702747004673
93	124.187500000169	54.5208333336636	0.0658942309819412
94	124.229166666836	54.5208333336636	0.0661782758171307
95	124.270833333504	54.5208333336636	0.0663306481727499
96	124.312500000171	54.5208333336636	0.0661304880117275
97	122.81250000014	54.479166666996	0.065457823555118
98	122.854166666808	54.479166666996	0.065989982487241
99	122.895833333476	54.479166666996	0.0659226622885726
100	122.937500000143	54.479166666996	0.0661661748975906
101	123.020833333478	54.479166666996	0.0661358779730932
102	123.062500000146	54.479166666996	0.0654292596447884
103	123.104166666813	54.479166666996	0.0663143984284263
104	123.187500000148	54.479166666996	0.065828519905652
105	123.229166666816	54.479166666996	0.0655395059148247
106	123.270833333483	54.479166666996	0.066107694746704
107	123.312500000151	54.479166666996	0.0653812313433159
108	123.354166666818	54.479166666996	0.0654936918962004
109	123.395833333486	54.479166666996	0.0657100936012427
110	123.437500000153	54.479166666996	0.0654600647351292
111	123.479166666821	54.479166666996	0.0660379835623967
112	123.520833333488	54.479166666996	0.0663493675618445
113	123.562500000156	54.479166666996	0.0659514186184574
114	123.604166666823	54.479166666996	0.0659214924546005
115	123.645833333491	54.479166666996	0.0657966947489096
116	123.687500000158	54.479166666996	0.0658189613448614
117	123.729166666826	54.479166666996	0.06599316010761
118	123.770833333494	54.479166666996	0.0659327953674414
119	123.812500000161	54.479166666996	0.065723706624947
120	123.854166666829	54.479166666996	0.0658988681375706
121	123.937500000164	54.479166666996	0.0661094338390484
122	123.979166666831	54.479166666996	0.0656018997619104
123	124.020833333499	54.479166666996	0.0660492266231224
124	124.062500000166	54.479166666996	0.0659456169406547
125	124.104166666834	54.479166666996	0.0660596330204868
126	124.145833333501	54.479166666996	0.0664455321476937
127	124.187500000169	54.479166666996	0.0660066704763781
128	124.229166666836	54.479166666996	0.0660252203750388
129	124.270833333504	54.479166666996	0.066032176014553
130	124.312500000171	54.479166666996	0.0655060235050348
131	124.354166666839	54.479166666996	0.066104604523507
132	124.395833333506	54.479166666996	0.0657010482887261
133	122.81250000014	54.4375000003285	0.0658837741934748
134	122.854166666808	54.4375000003285	0.0662087358240017
135	122.895833333476	54.4375000003285	0.0660933429295648
136	122.937500000143	54.4375000003285	0.0660536348358979
137	122.979166666811	54.4375000003285	0.0660924267815234
138	123.020833333478	54.4375000003285	0.0657395428441475
139	123.062500000146	54.4375000003285	0.0659629340813116
140	123.104166666813	54.4375000003285	0.0657917543566977
141	123.145833333481	54.4375000003285	0.065579633991879
142	123.187500000148	54.4375000003285	0.0655867851109683
143	123.229166666816	54.4375000003285	0.065794628642802
144	123.270833333483	54.4375000003285	0.0655218393970654
145	123.312500000151	54.4375000003285	0.0658210099429779
146	123.354166666818	54.4375000003285	0.0657361104555596
147	123.395833333486	54.4375000003285	0.0656989662060665
148	123.437500000153	54.4375000003285	0.0654244453681865
149	123.479166666821	54.4375000003285	0.0658650220730399
150	123.520833333488	54.4375000003285	0.0660884620048958
151	123.562500000156	54.4375000003285	0.0657705602507937
152	123.604166666823	54.4375000003285	0.0656123772615559
153	123.645833333491	54.4375000003285	0.0663633601005191
154	123.687500000158	54.4375000003285	0.0655777190824223
155	123.729166666826	54.4375000003285	0.0657431865613878
156	123.770833333494	54.4375000003285	0.066083549584954
157	123.812500000161	54.4375000003285	0.0659110349575831
158	123.854166666829	54.4375000003285	0.0655151898303494
159	123.895833333496	54.4375000003285	0.0658205441144774
160	123.937500000164	54.4375000003285	0.0657717234512085
161	123.979166666831	54.4375000003285	0.0660708925141039
162	124.020833333499	54.4375000003285	0.0657804040679509
163	124.062500000166	54.4375000003285	0.0657568131289844
164	124.104166666834	54.4375000003285	0.0661100214533525
165	124.145833333501	54.4375000003285	0.0656536840260283
166	124.187500000169	54.4375000003285	0.0663325013425255
167	124.229166666836	54.4375000003285	0.065785344027544
168	124.270833333504	54.4375000003285	0.065944671281042
169	124.312500000171	54.4375000003285	0.0657952674751728
170	124.354166666839	54.4375000003285	0.0657074234626753
171	124.395833333506	54.4375000003285	0.0655362529640855
172	124.437500000174	54.4375000003285	0.0656476622410774
173	124.479166666841	54.4375000003285	0.0654596947490728
174	122.270833333463	54.3958333336609	0.0659256526466073
175	122.31250000013	54.3958333336609	0.0655610461887445
176	122.395833333465	54.3958333336609	0.0661357548218811
177	122.437500000133	54.3958333336609	0.0660962030387305
178	122.4791666668	54.3958333336609	0.0654426600684275
179	122.520833333468	54.3958333336609	0.066278404561608
180	122.854166666808	54.3958333336609	0.0660752979893881
181	122.895833333476	54.3958333336609	0.0658499550345492
182	122.937500000143	54.3958333336609	0.0658443842094689
183	122.979166666811	54.3958333336609	0.0662521337687418
184	123.020833333478	54.3958333336609	0.0662534152978261
185	123.062500000146	54.3958333336609	0.0662324056319993
186	123.145833333481	54.3958333336609	0.0656028184098478
187	123.187500000148	54.3958333336609	0.065678078461844
188	123.229166666816	54.3958333336609	0.0653700560515464
189	123.270833333483	54.3958333336609	0.0655104634771181
190	123.312500000151	54.3958333336609	0.065829270138624
191	123.354166666818	54.3958333336609	0.0657820604692418
192	123.395833333486	54.3958333336609	0.0658531706173199
193	123.437500000153	54.3958333336609	0.0658204150818673
194	123.520833333488	54.3958333336609	0.0657238841472243
195	123.562500000156	54.3958333336609	0.0657979529258963
196	123.604166666823	54.3958333336609	0.0658167442145959
197	123.645833333491	54.3958333336609	0.0661564172962956
198	123.687500000158	54.3958333336609	0.0662885887656375
199	123.729166666826	54.3958333336609	0.0659379053372813
200	123.770833333494	54.3958333336609	0.0660117238862797
201	123.812500000161	54.3958333336609	0.0660018050399298
202	123.854166666829	54.3958333336609	0.0660069545873118
203	123.895833333496	54.3958333336609	0.0658940366292368
204	123.937500000164	54.3958333336609	0.0654025456686633
205	123.979166666831	54.3958333336609	0.0657549941421349
206	124.020833333499	54.3958333336609	0.0655473072102311
207	124.270833333504	54.3958333336609	0.0654861556216586
208	124.312500000171	54.3958333336609	0.0658580496939219
209	124.354166666839	54.3958333336609	0.0655054420708607
210	124.395833333506	54.3958333336609	0.065896027662732
211	124.437500000174	54.3958333336609	0.0659298420612878
212	124.479166666841	54.3958333336609	0.0653541455502859
213	124.520833333509	54.3958333336609	0.0663512217781268
214	122.020833333457	54.3541666669934	0.0659987148325571
215	122.062500000125	54.3541666669934	0.065836490001886
216	122.14583333346	54.3541666669934	0.0659924725509067
217	122.187500000128	54.3541666669934	0.0658481606643636
218	122.270833333463	54.3541666669934	0.0660780114542255
219	122.31250000013	54.3541666669934	0.0657393950094677
220	122.437500000133	54.3541666669934	0.0661446102515867
221	122.4791666668	54.3541666669934	0.066196233015656
222	122.562500000135	54.3541666669934	0.0659639978328584
223	122.604166666803	54.3541666669934	0.0658176905120696
224	122.64583333347	54.3541666669934	0.0658484764126455
225	122.895833333476	54.3541666669934	0.0658167193705093
226	122.937500000143	54.3541666669934	0.0657059280413159
227	122.979166666811	54.3541666669934	0.0654507428462263
228	123.020833333478	54.3541666669934	0.0659775410812487
229	123.062500000146	54.3541666669934	0.0663585647098969
230	123.104166666813	54.3541666669934	0.0665421012931791
231	123.145833333481	54.3541666669934	0.0660023629824666
232	123.187500000148	54.3541666669934	0.0654836422464842
233	123.229166666816	54.3541666669934	0.065610688595447
234	123.270833333483	54.3541666669934	0.0657989370751232
235	123.354166666818	54.3541666669934	0.0656066916589974
236	123.395833333486	54.3541666669934	0.0655161806525607
237	123.479166666821	54.3541666669934	0.0658908838526428
238	123.520833333488	54.3541666669934	0.0659121635466271
239	123.562500000156	54.3541666669934	0.0658380030397077
240	123.687500000158	54.3541666669934	0.0659701857351412
241	123.729166666826	54.3541666669934	0.0656840699364094
242	123.770833333494	54.3541666669934	0.0659082169355525
243	123.854166666829	54.3541666669934	0.0659791850534624
244	123.895833333496	54.3541666669934	0.0666280874779931
245	123.937500000164	54.3541666669934	0.0660048926496817
246	123.979166666831	54.3541666669934	0.065856834777878
247	124.020833333499	54.3541666669934	0.0656192194620039
248	124.062500000166	54.3541666669934	0.0653961412771428
249	124.104166666834	54.3541666669934	0.066085738940003
250	124.145833333501	54.3541666669934	0.0663442898159585
251	124.187500000169	54.3541666669934	0.0663160745929625
252	124.270833333504	54.3541666669934	0.0656545355683946
253	124.312500000171	54.3541666669934	0.0659444176119404
254	124.354166666839	54.3541666669934	0.0654588370670776
255	124.395833333506	54.3541666669934	0.0658919368603899
256	124.437500000174	54.3541666669934	0.0656358353954646
257	124.479166666841	54.3541666669934	0.0652996024942424
258	124.520833333509	54.3541666669934	0.065813414648921
259	121.47916666678	54.3125000003258	0.0656119636757053
260	121.520833333447	54.3125000003258	0.0661275244373916
261	121.562500000115	54.3125000003258	0.065842912729716
262	121.604166666782	54.3125000003258	0.065556904986518
263	121.64583333345	54.3125000003258	0.0655836609188901
264	121.687500000117	54.3125000003258	0.0654533935113877
265	121.729166666785	54.3125000003258	0.0658440265110501
266	121.770833333452	54.3125000003258	0.0655825140060339
267	121.81250000012	54.3125000003258	0.0655517899795556
268	121.895833333455	54.3125000003258	0.0655403785755264
269	121.937500000122	54.3125000003258	0.0658750609183416
270	121.97916666679	54.3125000003258	0.0662956935257177
271	122.062500000125	54.3125000003258	0.0664060848092056
272	122.104166666793	54.3125000003258	0.0660082157077873
273	122.14583333346	54.3125000003258	0.0657112271597041
274	122.187500000128	54.3125000003258	0.0652959648276315
275	122.229166666795	54.3125000003258	0.0660364593353444
276	122.270833333463	54.3125000003258	0.0656780777804327
277	122.354166666798	54.3125000003258	0.0655851365922895
278	122.395833333465	54.3125000003258	0.0657966996934179
279	122.437500000133	54.3125000003258	0.0662847218049942
280	122.4791666668	54.3125000003258	0.0657853207195374
281	122.520833333468	54.3125000003258	0.0657660756871642
282	122.562500000135	54.3125000003258	0.0657074622753376
283	122.604166666803	54.3125000003258	0.0659110861073057
284	122.64583333347	54.3125000003258	0.065847645953049
285	122.687500000138	54.3125000003258	0.0657480908298351
286	122.729166666805	54.3125000003258	0.0653449002229185
287	122.770833333473	54.3125000003258	0.0655962813949929
288	122.81250000014	54.3125000003258	0.0653020357916735
289	122.854166666808	54.3125000003258	0.0655328192095675
290	122.895833333476	54.3125000003258	0.0657673083490096
291	122.937500000143	54.3125000003258	0.0661635103566431
292	122.979166666811	54.3125000003258	0.0660387411201362
293	123.020833333478	54.3125000003258	0.0660942509785179
294	123.104166666813	54.3125000003258	0.0654549779296799
295	123.145833333481	54.3125000003258	0.0664725731301176
296	123.187500000148	54.3125000003258	0.06586550226565
297	123.229166666816	54.3125000003258	0.0657130927699582
298	123.312500000151	54.3125000003258	0.0662621158872069
299	123.354166666818	54.3125000003258	0.0659694664373931
300	123.395833333486	54.3125000003258	0.0655770123174968
301	123.437500000153	54.3125000003258	0.0660188394992717
302	123.479166666821	54.3125000003258	0.0659398251734349
303	123.520833333488	54.3125000003258	0.0659734623973011
304	123.645833333491	54.3125000003258	0.0660912313666868
305	123.729166666826	54.3125000003258	0.0663459373701914
306	123.770833333494	54.3125000003258	0.0662265175273085
307	123.812500000161	54.3125000003258	0.0658629539313323
308	123.854166666829	54.3125000003258	0.0660354085716282
309	123.937500000164	54.3125000003258	0.0658160027588446
310	123.979166666831	54.3125000003258	0.0659595334343511
311	124.020833333499	54.3125000003258	0.0660295065202751
312	124.062500000166	54.3125000003258	0.0657369552132826
313	124.104166666834	54.3125000003258	0.0663324931587336
314	124.145833333501	54.3125000003258	0.0660280841504109
315	124.187500000169	54.3125000003258	0.0662529166797083
316	124.229166666836	54.3125000003258	0.065729361760182
317	124.270833333504	54.3125000003258	0.0660583815194307
318	124.312500000171	54.3125000003258	0.0661344337023766
319	124.354166666839	54.3125000003258	0.0658488983599081
320	124.395833333506	54.3125000003258	0.0662747096211617
321	124.437500000174	54.3125000003258	0.0660721593799883
322	124.562500000177	54.3125000003258	0.0657526521441451
323	124.604166666844	54.3125000003258	0.0661154596841594
324	124.645833333512	54.3125000003258	0.0656887624123153
325	121.354166666777	54.2708333336582	0.0655087296337473
326	121.395833333445	54.2708333336582	0.065281456558664
327	121.437500000112	54.2708333336582	0.0652224832767036
328	121.47916666678	54.2708333336582	0.065374680294221
329	121.520833333447	54.2708333336582	0.0660162985904904
330	121.562500000115	54.2708333336582	0.0653615858657081
331	121.64583333345	54.2708333336582	0.0654600530063002
332	121.687500000117	54.2708333336582	0.0653660469529201
333	121.729166666785	54.2708333336582	0.0656144407203779
334	121.81250000012	54.2708333336582	0.065704316601599
335	121.854166666787	54.2708333336582	0.0661722040274214
336	121.895833333455	54.2708333336582	0.0658188753698293
337	121.937500000122	54.2708333336582	0.0658818090687312
338	121.97916666679	54.2708333336582	0.0656660140849746
339	122.020833333457	54.2708333336582	0.0657648469387851
340	122.062500000125	54.2708333336582	0.0661095685714409
341	122.104166666793	54.2708333336582	0.0659478635154996
342	122.14583333346	54.2708333336582	0.0662099523588359
343	122.187500000128	54.2708333336582	0.0659241940672341
344	122.229166666795	54.2708333336582	0.0656645482592862
345	122.270833333463	54.2708333336582	0.0656933189088412
346	122.31250000013	54.2708333336582	0.0659315057502185
347	122.354166666798	54.2708333336582	0.0655561569219463
348	122.395833333465	54.2708333336582	0.0659709141963442
349	122.437500000133	54.2708333336582	0.0661481125000671
350	122.4791666668	54.2708333336582	0.0661348119264463
351	122.520833333468	54.2708333336582	0.0659250638167483
352	122.562500000135	54.2708333336582	0.0657145856693887
353	122.604166666803	54.2708333336582	0.0658022290778535
354	122.64583333347	54.2708333336582	0.0655020030911087
355	122.687500000138	54.2708333336582	0.0658006704105468
356	122.729166666805	54.2708333336582	0.0654692845765561
357	122.770833333473	54.2708333336582	0.0656941173647898
358	122.81250000014	54.2708333336582	0.0655725231771421
359	122.854166666808	54.2708333336582	0.0658709445722609
360	122.895833333476	54.2708333336582	0.0657656483200467
361	122.937500000143	54.2708333336582	0.0658823640266714
362	122.979166666811	54.2708333336582	0.0655289720750556
363	123.020833333478	54.2708333336582	0.065727264399425
364	123.062500000146	54.2708333336582	0.0661304789864637
365	123.104166666813	54.2708333336582	0.0658603874404971
366	123.145833333481	54.2708333336582	0.0668069729923661
367	123.187500000148	54.2708333336582	0.0664944246650931
368	123.229166666816	54.2708333336582	0.0661738671874168
369	123.270833333483	54.2708333336582	0.0664905923037765
370	123.312500000151	54.2708333336582	0.0663164215082477
371	123.354166666818	54.2708333336582	0.065849854275082
372	123.395833333486	54.2708333336582	0.0661712230111135
373	123.437500000153	54.2708333336582	0.0660101949920833
374	123.479166666821	54.2708333336582	0.0657731408369102
375	123.520833333488	54.2708333336582	0.0656788180879597
376	123.562500000156	54.2708333336582	0.0658827440990635
377	123.604166666823	54.2708333336582	0.0657527472979535
378	123.645833333491	54.2708333336582	0.0658486222410482
379	123.687500000158	54.2708333336582	0.0657708140056556
380	123.729166666826	54.2708333336582	0.0664430459176943
381	123.770833333494	54.2708333336582	0.0669252115283954
382	123.812500000161	54.2708333336582	0.0663206354998755
383	123.854166666829	54.2708333336582	0.0663020067948106
384	123.895833333496	54.2708333336582	0.0658990542130979
385	123.937500000164	54.2708333336582	0.0659374212920344
386	123.979166666831	54.2708333336582	0.0657689465381342
387	124.020833333499	54.2708333336582	0.0659858520688126
388	124.062500000166	54.2708333336582	0.0660464306795913
389	124.104166666834	54.2708333336582	0.0660914387345822
390	124.145833333501	54.2708333336582	0.0658972142143215
391	124.229166666836	54.2708333336582	0.065734530510364
392	124.270833333504	54.2708333336582	0.0659919015216932
393	124.312500000171	54.2708333336582	0.0658312425197877
394	124.354166666839	54.2708333336582	0.0658974689478949
395	124.395833333506	54.2708333336582	0.0659269654021472
396	124.437500000174	54.2708333336582	0.0659060536590898
397	124.479166666841	54.2708333336582	0.0659056746270583
398	124.520833333509	54.2708333336582	0.0657497999413036
399	124.562500000177	54.2708333336582	0.065699263826426
400	124.604166666844	54.2708333336582	0.0658629247643732
401	124.645833333512	54.2708333336582	0.0661660203553853
402	124.687500000179	54.2708333336582	0.0662446528303049
403	124.729166666847	54.2708333336582	0.0658217441304826
404	121.187500000107	54.2291666669907	0.0656365241639803
405	121.229166666774	54.2291666669907	0.0661768519282742
406	121.270833333442	54.2291666669907	0.0654227538147302
407	121.31250000011	54.2291666669907	0.0656364473278321
408	121.354166666777	54.2291666669907	0.0655318699247548
409	121.395833333445	54.2291666669907	0.0654156566120022
410	121.437500000112	54.2291666669907	0.065303423328464
411	121.47916666678	54.2291666669907	0.0654823248410725
412	121.520833333447	54.2291666669907	0.0654355523808944
413	121.562500000115	54.2291666669907	0.0657290456944852
414	121.604166666782	54.2291666669907	0.0653666994340633
415	121.64583333345	54.2291666669907	0.0651664730185264
416	121.687500000117	54.2291666669907	0.0659837578380078
417	121.770833333452	54.2291666669907	0.0657993148489482
418	121.81250000012	54.2291666669907	0.0659681816112504
419	121.895833333455	54.2291666669907	0.0657656550623572
420	121.937500000122	54.2291666669907	0.0656240093062592
421	121.97916666679	54.2291666669907	0.0655903373088317
422	122.020833333457	54.2291666669907	0.065596349224345
423	122.062500000125	54.2291666669907	0.0656207600056718
424	122.187500000128	54.2291666669907	0.0662841112268408
425	122.229166666795	54.2291666669907	0.066139327550069
426	122.270833333463	54.2291666669907	0.0659652186573206
427	122.31250000013	54.2291666669907	0.0659026527412907
428	122.354166666798	54.2291666669907	0.0662279344442046
429	122.395833333465	54.2291666669907	0.0656996179427924
430	122.437500000133	54.2291666669907	0.0655558556039156
431	122.4791666668	54.2291666669907	0.0662427228658965
432	122.520833333468	54.2291666669907	0.0657324807690113
433	122.562500000135	54.2291666669907	0.065905019597516
434	122.604166666803	54.2291666669907	0.0659129694293609
435	122.64583333347	54.2291666669907	0.0658332661034209
436	122.687500000138	54.2291666669907	0.0659456527995283
437	122.729166666805	54.2291666669907	0.0660629077956712
438	122.770833333473	54.2291666669907	0.0655440564986129
439	122.81250000014	54.2291666669907	0.065904816198686
440	122.854166666808	54.2291666669907	0.0658449383151164
441	122.895833333476	54.2291666669907	0.0657344589626895
442	122.937500000143	54.2291666669907	0.0658623500420767
443	122.979166666811	54.2291666669907	0.0658145905178688
444	123.020833333478	54.2291666669907	0.0658265336590683
445	123.062500000146	54.2291666669907	0.0662707693791998
446	123.104166666813	54.2291666669907	0.0664401897551777
447	123.145833333481	54.2291666669907	0.0669133871478222
448	123.187500000148	54.2291666669907	0.0667926800782294
449	123.229166666816	54.2291666669907	0.0668178696952835
450	123.270833333483	54.2291666669907	0.0667854972210369
451	123.312500000151	54.2291666669907	0.0671815812318784
452	123.354166666818	54.2291666669907	0.0671674219900673
453	123.395833333486	54.2291666669907	0.0656058960455005
454	123.437500000153	54.2291666669907	0.0662359243031177
455	123.479166666821	54.2291666669907	0.0654265883047067
456	123.520833333488	54.2291666669907	0.0663775069660393
457	123.645833333491	54.2291666669907	0.0668956170872685
458	123.687500000158	54.2291666669907	0.066684211902908
459	123.729166666826	54.2291666669907	0.0665632070262128
460	123.770833333494	54.2291666669907	0.0666331351514951
461	123.812500000161	54.2291666669907	0.0662769292639815
462	123.854166666829	54.2291666669907	0.0660151652751199
463	123.895833333496	54.2291666669907	0.0662336030308453
464	123.937500000164	54.2291666669907	0.066304914423555
465	123.979166666831	54.2291666669907	0.0657338399854061
466	124.020833333499	54.2291666669907	0.06638694291506
467	124.062500000166	54.2291666669907	0.066530774689899
468	124.104166666834	54.2291666669907	0.0661971246497447
469	124.145833333501	54.2291666669907	0.0657287070265963
470	124.187500000169	54.2291666669907	0.0654128538871542
471	124.229166666836	54.2291666669907	0.0658132682967561
472	124.270833333504	54.2291666669907	0.0659891048337129
473	124.312500000171	54.2291666669907	0.0661055034461083
474	124.354166666839	54.2291666669907	0.0659034876455407
475	124.395833333506	54.2291666669907	0.0661239588679211
476	124.437500000174	54.2291666669907	0.0657226950236006
477	124.479166666841	54.2291666669907	0.065758821401406
478	124.520833333509	54.2291666669907	0.0657658321188902
479	124.562500000177	54.2291666669907	0.0657565892341622
480	124.604166666844	54.2291666669907	0.0662217753465366
481	124.687500000179	54.2291666669907	0.0661490487132877
482	124.729166666847	54.2291666669907	0.0657224995580264
483	124.770833333514	54.2291666669907	0.0661480843658594
484	124.812500000182	54.2291666669907	0.0669851601736861
485	124.854166666849	54.2291666669907	0.0662095386152612
486	120.187500000086	54.1875000003231	0.0651699831001675
487	120.229166666754	54.1875000003231	0.0651670162073852
488	120.270833333421	54.1875000003231	0.0654027072611804
489	120.354166666756	54.1875000003231	0.0652252828826081
490	120.979166666769	54.1875000003231	0.0656632429602032
491	121.020833333437	54.1875000003231	0.0654975477914415
492	121.062500000104	54.1875000003231	0.0650965053318925
493	121.104166666772	54.1875000003231	0.0656092573851344
494	121.145833333439	54.1875000003231	0.0656887212297152
495	121.187500000107	54.1875000003231	0.065933189155878
496	121.229166666774	54.1875000003231	0.0653312298303026
497	121.270833333442	54.1875000003231	0.06565542804727
498	121.31250000011	54.1875000003231	0.0653231325467148
499	121.354166666777	54.1875000003231	0.0655659490568862
500	121.395833333445	54.1875000003231	0.0654348871425222
501	121.437500000112	54.1875000003231	0.065561281402757
502	121.47916666678	54.1875000003231	0.0654483130911995
503	121.520833333447	54.1875000003231	0.0654500145066026
504	121.562500000115	54.1875000003231	0.0654990084602007
505	121.604166666782	54.1875000003231	0.0652178582870143
506	121.64583333345	54.1875000003231	0.0655652112940453
507	121.687500000117	54.1875000003231	0.0653533754654179
508	121.729166666785	54.1875000003231	0.0658539394014601
509	121.770833333452	54.1875000003231	0.0658580037947536
510	121.81250000012	54.1875000003231	0.0659583798501935
511	121.854166666787	54.1875000003231	0.0662193311309166
512	121.937500000122	54.1875000003231	0.0662453934871527
513	122.020833333457	54.1875000003231	0.0657238033037808
514	122.062500000125	54.1875000003231	0.0661484579716077
515	122.104166666793	54.1875000003231	0.0656396296601707
516	122.14583333346	54.1875000003231	0.0659994085123388
517	122.187500000128	54.1875000003231	0.0659179049542936
518	122.229166666795	54.1875000003231	0.0657906504311418
519	122.270833333463	54.1875000003231	0.0658671979910764
520	122.31250000013	54.1875000003231	0.0656119734527606
521	122.354166666798	54.1875000003231	0.0662779639724599
522	122.395833333465	54.1875000003231	0.0664435643857601
523	122.437500000133	54.1875000003231	0.0653598343311935
524	122.520833333468	54.1875000003231	0.0658981701882515
525	122.562500000135	54.1875000003231	0.0660264945139828
526	122.604166666803	54.1875000003231	0.0659597031215838
527	122.64583333347	54.1875000003231	0.0658442907736956
528	122.687500000138	54.1875000003231	0.0662647822315702
529	122.729166666805	54.1875000003231	0.0655231528440114
530	122.770833333473	54.1875000003231	0.0656304918860693
531	122.81250000014	54.1875000003231	0.0657321441894437
532	122.854166666808	54.1875000003231	0.0653371607174681
533	122.937500000143	54.1875000003231	0.0659692713210783
534	122.979166666811	54.1875000003231	0.0655523528228997
535	123.020833333478	54.1875000003231	0.0657948018438951
536	123.062500000146	54.1875000003231	0.065727803901282
537	123.145833333481	54.1875000003231	0.0655405809975777
538	123.187500000148	54.1875000003231	0.0664215145103448
539	123.229166666816	54.1875000003231	0.0664656300581571
540	123.270833333483	54.1875000003231	0.0670802585460473
541	123.312500000151	54.1875000003231	0.0673463886238717
542	123.354166666818	54.1875000003231	0.0673502588351133
543	123.395833333486	54.1875000003231	0.0670962584862416
544	123.437500000153	54.1875000003231	0.0671524296133957
545	123.479166666821	54.1875000003231	0.0663683252752348
546	123.562500000156	54.1875000003231	0.0667274497379475
547	123.604166666823	54.1875000003231	0.0665853216245966
548	123.645833333491	54.1875000003231	0.0666599692776579
549	123.687500000158	54.1875000003231	0.066787224751022
550	123.729166666826	54.1875000003231	0.0668518398072079
551	123.770833333494	54.1875000003231	0.0666287006355755
552	123.812500000161	54.1875000003231	0.0662005165037974
553	123.854166666829	54.1875000003231	0.0663411471970723
554	123.895833333496	54.1875000003231	0.0664355431257997
555	123.937500000164	54.1875000003231	0.0659199641099332
556	123.979166666831	54.1875000003231	0.0654481741581408
557	124.020833333499	54.1875000003231	0.0665102869763736
558	124.062500000166	54.1875000003231	0.0664583399219558
559	124.104166666834	54.1875000003231	0.0659366747704862
560	124.145833333501	54.1875000003231	0.0657246309547466
561	124.229166666836	54.1875000003231	0.0657997096185709
562	124.270833333504	54.1875000003231	0.0661666512429006
563	124.312500000171	54.1875000003231	0.0662056443676548
564	124.354166666839	54.1875000003231	0.0656010262631324
565	124.395833333506	54.1875000003231	0.0662060096745824
566	124.437500000174	54.1875000003231	0.0657445872039684
567	124.479166666841	54.1875000003231	0.0659294618934104
568	124.520833333509	54.1875000003231	0.0659095078784278
569	124.562500000177	54.1875000003231	0.066154099568265
570	124.604166666844	54.1875000003231	0.0662510230848456
571	124.645833333512	54.1875000003231	0.0667504005856154
572	124.687500000179	54.1875000003231	0.0668845811183697
573	124.729166666847	54.1875000003231	0.0663882124913047
574	124.770833333514	54.1875000003231	0.0664158264203238
575	124.812500000182	54.1875000003231	0.0671178603882286
576	124.854166666849	54.1875000003231	0.0672063342326685
577	124.937500000184	54.1875000003231	0.0673257890073072
578	120.145833333419	54.1458333336556	0.0652463940466914
579	120.187500000086	54.1458333336556	0.0656579248235511
580	120.229166666754	54.1458333336556	0.0657792217844714
581	120.312500000089	54.1458333336556	0.0659854869314152
582	120.354166666756	54.1458333336556	0.0655257048542234
583	120.395833333424	54.1458333336556	0.0654878429956017
584	120.437500000091	54.1458333336556	0.0654388988883814
585	120.479166666759	54.1458333336556	0.0655557846110639
586	120.520833333427	54.1458333336556	0.0655572540806198
587	120.562500000094	54.1458333336556	0.0653136754203706
588	120.937500000102	54.1458333336556	0.0653416016448631
589	120.979166666769	54.1458333336556	0.065587361573489
590	121.062500000104	54.1458333336556	0.0656758511172899
591	121.104166666772	54.1458333336556	0.0657293193271876
592	121.145833333439	54.1458333336556	0.0657120534585823
593	121.187500000107	54.1458333336556	0.0658946724048152
594	121.270833333442	54.1458333336556	0.0652306025441028
595	121.31250000011	54.1458333336556	0.0652992425393462
596	121.354166666777	54.1458333336556	0.0653354804585365
597	121.395833333445	54.1458333336556	0.0658924712811421
598	121.437500000112	54.1458333336556	0.0654444858647843
599	121.47916666678	54.1458333336556	0.0658437406894167
600	121.520833333447	54.1458333336556	0.0657154748116608
601	121.562500000115	54.1458333336556	0.0658631694074949
602	121.604166666782	54.1458333336556	0.0655426006860683
603	121.64583333345	54.1458333336556	0.0651828452411132
604	121.687500000117	54.1458333336556	0.065776884770912
605	121.729166666785	54.1458333336556	0.066124395171442
606	121.770833333452	54.1458333336556	0.0657925683400773
607	121.81250000012	54.1458333336556	0.0656850754982823
608	121.854166666787	54.1458333336556	0.0657062193569367
609	121.895833333455	54.1458333336556	0.0656809152464508
610	121.937500000122	54.1458333336556	0.0658971692492767
611	121.97916666679	54.1458333336556	0.0662408841249402
612	122.020833333457	54.1458333336556	0.0657660344639619
613	122.062500000125	54.1458333336556	0.065896384019987
614	122.104166666793	54.1458333336556	0.0657137783850779
615	122.14583333346	54.1458333336556	0.0662314260806589
616	122.187500000128	54.1458333336556	0.0659742953055227
617	122.229166666795	54.1458333336556	0.0658263802478997
618	122.270833333463	54.1458333336556	0.0658758892017947
619	122.31250000013	54.1458333336556	0.0658425834193136
620	122.354166666798	54.1458333336556	0.0659028124395363
621	122.395833333465	54.1458333336556	0.0659012076198422
622	122.437500000133	54.1458333336556	0.0657150734030781
623	122.4791666668	54.1458333336556	0.065751238981134
624	122.520833333468	54.1458333336556	0.0660309261981196
625	122.562500000135	54.1458333336556	0.065979457936055
626	122.604166666803	54.1458333336556	0.0660818409925134
627	122.64583333347	54.1458333336556	0.0662414976964812
628	122.687500000138	54.1458333336556	0.0662743600245863
629	122.729166666805	54.1458333336556	0.066941405507618
630	122.770833333473	54.1458333336556	0.0666091959673314
631	122.81250000014	54.1458333336556	0.0660519271539764
632	122.854166666808	54.1458333336556	0.0663627466215486
633	122.937500000143	54.1458333336556	0.0657781497218814
634	123.020833333478	54.1458333336556	0.0658898371754389
635	123.062500000146	54.1458333336556	0.0662438510627723
636	123.104166666813	54.1458333336556	0.0666107403339583
637	123.145833333481	54.1458333336556	0.0662512529646264
638	123.187500000148	54.1458333336556	0.0668810488627952
639	123.229166666816	54.1458333336556	0.0668682177091791
640	123.270833333483	54.1458333336556	0.0662832795383613
641	123.354166666818	54.1458333336556	0.0681053349072048
642	123.395833333486	54.1458333336556	0.0674968896013342
643	123.437500000153	54.1458333336556	0.0669586444679033
644	123.479166666821	54.1458333336556	0.0670704707819196
645	123.520833333488	54.1458333336556	0.066915988803077
646	123.562500000156	54.1458333336556	0.0674028820384504
647	123.604166666823	54.1458333336556	0.0668377621365134
648	123.645833333491	54.1458333336556	0.0673608459837957
649	123.687500000158	54.1458333336556	0.0674235311798105
650	123.729166666826	54.1458333336556	0.0667867286364831
651	123.770833333494	54.1458333336556	0.0671859839812771
652	123.812500000161	54.1458333336556	0.066844004961458
653	123.854166666829	54.1458333336556	0.0665844386615072
654	123.895833333496	54.1458333336556	0.0669912265785942
655	123.937500000164	54.1458333336556	0.0669860299958878
656	123.979166666831	54.1458333336556	0.0668954105051046
657	124.020833333499	54.1458333336556	0.0662387318062559
658	124.062500000166	54.1458333336556	0.0665202453452669
659	124.104166666834	54.1458333336556	0.0662639393690409
660	124.145833333501	54.1458333336556	0.065923784966855
661	124.187500000169	54.1458333336556	0.0659506200195921
662	124.229166666836	54.1458333336556	0.0657874537128148
663	124.270833333504	54.1458333336556	0.0660210787793824
664	124.312500000171	54.1458333336556	0.0659967025032769
665	124.395833333506	54.1458333336556	0.0659526089777654
666	124.437500000174	54.1458333336556	0.0656240932932116
667	124.479166666841	54.1458333336556	0.0659718205887857
668	124.520833333509	54.1458333336556	0.0659212493965726
669	124.562500000177	54.1458333336556	0.0669597956422721
670	124.604166666844	54.1458333336556	0.0669578557614801
671	124.645833333512	54.1458333336556	0.0671187947644662
672	124.687500000179	54.1458333336556	0.0670711097917754
673	124.729166666847	54.1458333336556	0.0671305809488875
674	124.770833333514	54.1458333336556	0.0669378880652075
675	124.812500000182	54.1458333336556	0.0668495873682779
676	124.854166666849	54.1458333336556	0.0672439205422045
677	124.895833333517	54.1458333336556	0.0672447739358731
678	124.937500000184	54.1458333336556	0.0671954966198524
679	124.979166666852	54.1458333336556	0.0671172743749857
680	125.020833333519	54.1458333336556	0.0673672658703229
681	125.062500000187	54.1458333336556	0.0669798938977238
682	125.145833333522	54.1458333336556	0.06614300967835
683	125.187500000189	54.1458333336556	0.0667097922004199
684	120.145833333419	54.104166666988	0.0656028420500379
685	120.229166666754	54.104166666988	0.065997439637454
686	120.270833333421	54.104166666988	0.0644952583760923
687	120.354166666756	54.104166666988	0.0655515070709261
688	120.395833333424	54.104166666988	0.0657104118518505
689	120.437500000091	54.104166666988	0.0650514143079033
690	120.479166666759	54.104166666988	0.0651987872339486
691	120.520833333427	54.104166666988	0.0650390403209767
692	120.562500000094	54.104166666988	0.0650757112064007
693	120.604166666762	54.104166666988	0.0651766972291701
694	120.645833333429	54.104166666988	0.0656671787793304
695	120.729166666764	54.104166666988	0.065862118644962
696	120.937500000102	54.104166666988	0.0653043637415548
697	120.979166666769	54.104166666988	0.0655978176017374
698	121.020833333437	54.104166666988	0.065398453271473
699	121.062500000104	54.104166666988	0.065606692346679
700	121.104166666772	54.104166666988	0.06552918601358
701	121.145833333439	54.104166666988	0.0654505852633065
702	121.187500000107	54.104166666988	0.0659363865446471
703	121.229166666774	54.104166666988	0.0652431386248178
704	121.270833333442	54.104166666988	0.0657706695906469
705	121.31250000011	54.104166666988	0.065734086612174
706	121.354166666777	54.104166666988	0.0656985778696012
707	121.395833333445	54.104166666988	0.0660031030530655
708	121.437500000112	54.104166666988	0.0657021063476681
709	121.47916666678	54.104166666988	0.0657208747824782
710	121.520833333447	54.104166666988	0.0657001170056963
711	121.562500000115	54.104166666988	0.0660236310680111
712	121.604166666782	54.104166666988	0.0659024458384374
713	121.64583333345	54.104166666988	0.0659115067309132
714	121.687500000117	54.104166666988	0.0661068481322244
715	121.729166666785	54.104166666988	0.0662643305637546
716	121.770833333452	54.104166666988	0.0660563279929559
717	121.81250000012	54.104166666988	0.0657545828028762
718	121.854166666787	54.104166666988	0.0661821717667017
719	121.895833333455	54.104166666988	0.0662275239765729
720	121.937500000122	54.104166666988	0.0660186658067365
721	121.97916666679	54.104166666988	0.0669960390384724
722	122.062500000125	54.104166666988	0.0660150457272508
723	122.104166666793	54.104166666988	0.0661071447279025
724	122.14583333346	54.104166666988	0.066570136115821
725	122.187500000128	54.104166666988	0.0664169517135104
726	122.229166666795	54.104166666988	0.066516684814806
727	122.270833333463	54.104166666988	0.0657874038567638
728	122.31250000013	54.104166666988	0.0661484406430701
729	122.354166666798	54.104166666988	0.0665293085330818
730	122.395833333465	54.104166666988	0.0660295417635518
731	122.437500000133	54.104166666988	0.0661019230833953
732	122.520833333468	54.104166666988	0.0655933182012883
733	122.562500000135	54.104166666988	0.0655960023827478
734	122.604166666803	54.104166666988	0.0655707841394107
735	122.64583333347	54.104166666988	0.0657982495526476
736	122.687500000138	54.104166666988	0.0659622349471284
737	122.729166666805	54.104166666988	0.0663333166347712
738	122.770833333473	54.104166666988	0.0666164117655808
739	122.81250000014	54.104166666988	0.0668568311780112
740	122.854166666808	54.104166666988	0.067140563341255
741	122.895833333476	54.104166666988	0.0665667794023379
742	122.937500000143	54.104166666988	0.0661743179904115
743	122.979166666811	54.104166666988	0.066554086409513
744	123.020833333478	54.104166666988	0.0665782190943582
745	123.062500000146	54.104166666988	0.0665760663203397
746	123.104166666813	54.104166666988	0.0668310651613113
747	123.145833333481	54.104166666988	0.0668231250599412
748	123.187500000148	54.104166666988	0.0667883737552001
749	123.229166666816	54.104166666988	0.0666102576218368
750	123.270833333483	54.104166666988	0.0670372172905093
751	123.312500000151	54.104166666988	0.0671489646038406
752	123.354166666818	54.104166666988	0.068210303053728
753	123.437500000153	54.104166666988	0.0681180449439514
754	123.520833333488	54.104166666988	0.0674112059799548
755	123.562500000156	54.104166666988	0.0674145120986306
756	123.604166666823	54.104166666988	0.0674097153106365
757	123.645833333491	54.104166666988	0.06738375182985
758	123.687500000158	54.104166666988	0.0669870606872338
759	123.729166666826	54.104166666988	0.0666849344999604
760	123.770833333494	54.104166666988	0.0666240003321789
761	123.812500000161	54.104166666988	0.0665778972068341
762	123.854166666829	54.104166666988	0.0669416030295154
763	123.895833333496	54.104166666988	0.0669997888756274
764	123.937500000164	54.104166666988	0.0666954589543078
765	123.979166666831	54.104166666988	0.0665440500828918
766	124.020833333499	54.104166666988	0.0657982881837169
767	124.062500000166	54.104166666988	0.066385270150751
768	124.104166666834	54.104166666988	0.065962287217326
769	124.145833333501	54.104166666988	0.0662516511156814
770	124.187500000169	54.104166666988	0.06600047444337
771	124.229166666836	54.104166666988	0.0659383730985134
772	124.270833333504	54.104166666988	0.0658493161473839
773	124.312500000171	54.104166666988	0.0659785241281321
774	124.354166666839	54.104166666988	0.0655770568575862
775	124.395833333506	54.104166666988	0.0659540725920256
776	124.437500000174	54.104166666988	0.065808555505113
777	124.479166666841	54.104166666988	0.0661954360716221
778	124.520833333509	54.104166666988	0.0658654869533904
779	124.645833333512	54.104166666988	0.067168927311994
780	124.687500000179	54.104166666988	0.0670545780936698
781	124.729166666847	54.104166666988	0.0673261612116693
782	124.770833333514	54.104166666988	0.0667625962484665
783	124.812500000182	54.104166666988	0.0673263470098931
784	124.854166666849	54.104166666988	0.067083666701349
785	124.895833333517	54.104166666988	0.0673493158100923
786	124.979166666852	54.104166666988	0.0674417974018716
787	125.020833333519	54.104166666988	0.067734888103785
788	125.062500000187	54.104166666988	0.0670135611252952
789	125.104166666854	54.104166666988	0.0673021200256496
790	125.145833333522	54.104166666988	0.0675157673162563
791	125.187500000189	54.104166666988	0.0678509139784259
792	125.229166666857	54.104166666988	0.0681228010451979
793	125.270833333524	54.104166666988	0.067808317142573
794	125.312500000192	54.104166666988	0.0674562821887538
795	125.35416666686	54.104166666988	0.0674888644916922
796	125.395833333527	54.104166666988	0.0675085907853174
797	125.437500000195	54.104166666988	0.067129185896124
798	125.52083333353	54.104166666988	0.0665352509483923
799	120.104166666751	54.0625000003205	0.0653127070163598
800	120.145833333419	54.0625000003205	0.0652264203281277
801	120.187500000086	54.0625000003205	0.0657020604955801
802	120.229166666754	54.0625000003205	0.0650940793623066
803	120.270833333421	54.0625000003205	0.0656097149030471
804	120.312500000089	54.0625000003205	0.0654457791032762
805	120.354166666756	54.0625000003205	0.0657705984505544
806	120.395833333424	54.0625000003205	0.0652866378765514
807	120.437500000091	54.0625000003205	0.0652752034575057
808	120.479166666759	54.0625000003205	0.065508139408502
809	120.520833333427	54.0625000003205	0.065466258325121
810	120.562500000094	54.0625000003205	0.0651328108021828
811	120.604166666762	54.0625000003205	0.0655186161605109
812	120.645833333429	54.0625000003205	0.0657483499954886
813	120.687500000097	54.0625000003205	0.0654121649044699
814	120.729166666764	54.0625000003205	0.0657674177287522
815	120.770833333432	54.0625000003205	0.0654165674162499
816	120.812500000099	54.0625000003205	0.0655790228173593
817	120.854166666767	54.0625000003205	0.0655383093229725
818	120.895833333434	54.0625000003205	0.0656110284394859
819	120.937500000102	54.0625000003205	0.0655196958846315
820	120.979166666769	54.0625000003205	0.0655563405379709
821	121.020833333437	54.0625000003205	0.0657969791297717
822	121.062500000104	54.0625000003205	0.0656400378292331
823	121.104166666772	54.0625000003205	0.0656562281189529
824	121.145833333439	54.0625000003205	0.065940906366014
825	121.187500000107	54.0625000003205	0.0656973345722622
826	121.229166666774	54.0625000003205	0.0658042401539202
827	121.270833333442	54.0625000003205	0.065688951158138
828	121.31250000011	54.0625000003205	0.0660153560587977
829	121.354166666777	54.0625000003205	0.0657185983028093
830	121.395833333445	54.0625000003205	0.0661082142296119
831	121.437500000112	54.0625000003205	0.0657869734376327
832	121.47916666678	54.0625000003205	0.0661217972350303
833	121.520833333447	54.0625000003205	0.0659970691958766
834	121.604166666782	54.0625000003205	0.0656339731660805
835	121.64583333345	54.0625000003205	0.0660627368455636
836	121.687500000117	54.0625000003205	0.0659910955188088
837	121.729166666785	54.0625000003205	0.0664231202893036
838	121.770833333452	54.0625000003205	0.0664605393545992
839	121.81250000012	54.0625000003205	0.0665877204818892
840	121.854166666787	54.0625000003205	0.06660625218367
841	121.895833333455	54.0625000003205	0.0669403440374964
842	121.97916666679	54.0625000003205	0.0668793850309565
843	122.020833333457	54.0625000003205	0.0661311019271458
844	122.062500000125	54.0625000003205	0.0658088970646018
845	122.104166666793	54.0625000003205	0.0675762895321973
846	122.14583333346	54.0625000003205	0.0668842901986797
847	122.187500000128	54.0625000003205	0.066226746933468
848	122.229166666795	54.0625000003205	0.0665530555850305
849	122.270833333463	54.0625000003205	0.0672187485792115
850	122.31250000013	54.0625000003205	0.0665077150240812
851	122.354166666798	54.0625000003205	0.0657058232227307
852	122.395833333465	54.0625000003205	0.0660061904380789
853	122.437500000133	54.0625000003205	0.0662105863518855
854	122.4791666668	54.0625000003205	0.0659370035787288
855	122.520833333468	54.0625000003205	0.0656632969281034
856	122.562500000135	54.0625000003205	0.0663602436615982
857	122.604166666803	54.0625000003205	0.0669273596250195
858	122.64583333347	54.0625000003205	0.0665949520956709
859	122.729166666805	54.0625000003205	0.0665681036558064
860	122.770833333473	54.0625000003205	0.0666208064056756
861	122.81250000014	54.0625000003205	0.0666564807901097
862	122.854166666808	54.0625000003205	0.0676177297058348
863	122.895833333476	54.0625000003205	0.0668585640349941
864	122.937500000143	54.0625000003205	0.0666536803405995
865	122.979166666811	54.0625000003205	0.0665485900232088
866	123.020833333478	54.0625000003205	0.0667823241787961
867	123.062500000146	54.0625000003205	0.066467095563231
868	123.104166666813	54.0625000003205	0.0671251848935516
869	123.145833333481	54.0625000003205	0.0673066202271956
870	123.187500000148	54.0625000003205	0.0672930153415825
871	123.229166666816	54.0625000003205	0.0673026844092155
872	123.270833333483	54.0625000003205	0.0678828050034376
873	123.395833333486	54.0625000003205	0.0684028044143341
874	123.437500000153	54.0625000003205	0.0687420073862798
875	123.479166666821	54.0625000003205	0.0670153204585596
876	123.520833333488	54.0625000003205	0.0668204447671921
877	123.562500000156	54.0625000003205	0.0670726000150098
878	123.604166666823	54.0625000003205	0.067027747935255
879	123.645833333491	54.0625000003205	0.0670205826877696
880	123.687500000158	54.0625000003205	0.0667009994785697
881	123.729166666826	54.0625000003205	0.0660110451510988
882	123.770833333494	54.0625000003205	0.0660612227713352
883	123.812500000161	54.0625000003205	0.0660976531700977
884	123.854166666829	54.0625000003205	0.0660137822281306
885	123.895833333496	54.0625000003205	0.0660999215845992
886	123.937500000164	54.0625000003205	0.0659751582542103
887	123.979166666831	54.0625000003205	0.0659102157761646
888	124.020833333499	54.0625000003205	0.0661569895687137
889	124.062500000166	54.0625000003205	0.0663475399088077
890	124.104166666834	54.0625000003205	0.0661120591897427
891	124.229166666836	54.0625000003205	0.0658669084246974
892	124.270833333504	54.0625000003205	0.0661426616125085
893	124.312500000171	54.0625000003205	0.0662256034326739
894	124.354166666839	54.0625000003205	0.0659243675779998
895	124.395833333506	54.0625000003205	0.0657997692586879
896	124.437500000174	54.0625000003205	0.0657631704854939
897	124.479166666841	54.0625000003205	0.0662674216817336
898	124.520833333509	54.0625000003205	0.0660183440890339
899	124.562500000177	54.0625000003205	0.0658968585010214
900	124.604166666844	54.0625000003205	0.0661699747401924
901	124.645833333512	54.0625000003205	0.0661260778548065
902	124.687500000179	54.0625000003205	0.0664103352056535
903	124.729166666847	54.0625000003205	0.0666781218966292
904	124.770833333514	54.0625000003205	0.0671070570552962
905	124.812500000182	54.0625000003205	0.0671196422967315
906	124.854166666849	54.0625000003205	0.0675503033612985
907	124.895833333517	54.0625000003205	0.0683232468967409
908	124.937500000184	54.0625000003205	0.0682696494414186
909	124.979166666852	54.0625000003205	0.0682779760749617
910	125.020833333519	54.0625000003205	0.0680042456300051
911	125.104166666854	54.0625000003205	0.0679744104135961
912	125.145833333522	54.0625000003205	0.0685230356356801
913	125.187500000189	54.0625000003205	0.0688241456767355
914	125.229166666857	54.0625000003205	0.0684706984732054
915	125.270833333524	54.0625000003205	0.0677756264824614
916	125.312500000192	54.0625000003205	0.0680910353886351
917	125.35416666686	54.0625000003205	0.0691331083297582
918	125.395833333527	54.0625000003205	0.0684412352583134
919	125.437500000195	54.0625000003205	0.0674912246412718
920	125.479166666862	54.0625000003205	0.0677639657789933
921	125.52083333353	54.0625000003205	0.0674163742889314
922	125.562500000197	54.0625000003205	0.066985685285085
923	125.604166666865	54.0625000003205	0.0669028769025736
924	120.145833333419	54.0208333336529	0.0648920426835008
925	120.187500000086	54.0208333336529	0.0655418024705472
926	120.229166666754	54.0208333336529	0.0654991556790103
927	120.270833333421	54.0208333336529	0.0657460986117247
928	120.312500000089	54.0208333336529	0.0656756245296661
929	120.354166666756	54.0208333336529	0.0652208875778457
930	120.395833333424	54.0208333336529	0.0653843085550772
931	120.437500000091	54.0208333336529	0.0651888993727108
932	120.479166666759	54.0208333336529	0.0653950671555694
933	120.520833333427	54.0208333336529	0.0656878318317753
934	120.562500000094	54.0208333336529	0.0654779150434617
935	120.604166666762	54.0208333336529	0.065561720804857
936	120.645833333429	54.0208333336529	0.065895848495203
937	120.687500000097	54.0208333336529	0.0656594074991947
938	120.729166666764	54.0208333336529	0.0657732674567648
939	120.770833333432	54.0208333336529	0.0656597318776923
940	120.812500000099	54.0208333336529	0.0656423912161314
941	120.854166666767	54.0208333336529	0.0656429734900724
942	120.895833333434	54.0208333336529	0.0651950341829966
943	120.937500000102	54.0208333336529	0.065675947162842
944	121.020833333437	54.0208333336529	0.0657097122849686
945	121.062500000104	54.0208333336529	0.0652499371050716
946	121.104166666772	54.0208333336529	0.0656808994084931
947	121.145833333439	54.0208333336529	0.0654327719221292
948	121.187500000107	54.0208333336529	0.0654888764469623
949	121.229166666774	54.0208333336529	0.0657166317602204
950	121.270833333442	54.0208333336529	0.0656878546072522
951	121.354166666777	54.0208333336529	0.0656033457548724
952	121.395833333445	54.0208333336529	0.0656511054367227
953	121.437500000112	54.0208333336529	0.0656141045684318
954	121.47916666678	54.0208333336529	0.0653999502874503
955	121.520833333447	54.0208333336529	0.065657654009192
956	121.562500000115	54.0208333336529	0.0661042726116397
957	121.604166666782	54.0208333336529	0.0658483769680461
958	121.64583333345	54.0208333336529	0.0660895609812085
959	121.687500000117	54.0208333336529	0.0665974803514598
960	121.729166666785	54.0208333336529	0.0672772288859075
961	121.770833333452	54.0208333336529	0.0672121881955676
962	121.81250000012	54.0208333336529	0.066774622418494
963	121.854166666787	54.0208333336529	0.0676837504565159
964	121.895833333455	54.0208333336529	0.0670085749564458
965	121.937500000122	54.0208333336529	0.0680175937026092
966	121.97916666679	54.0208333336529	0.0672262751305441
967	122.062500000125	54.0208333336529	0.0669497438647005
968	122.104166666793	54.0208333336529	0.0669257947986356
969	122.14583333346	54.0208333336529	0.0677109423347358
970	122.187500000128	54.0208333336529	0.0672145638279298
971	122.229166666795	54.0208333336529	0.0667811165988751
972	122.270833333463	54.0208333336529	0.0675645574271839
973	122.31250000013	54.0208333336529	0.0668320086757738
974	122.354166666798	54.0208333336529	0.0668720398318367
975	122.395833333465	54.0208333336529	0.0668603638524287
976	122.437500000133	54.0208333336529	0.0664380529574397
977	122.4791666668	54.0208333336529	0.0665073313527399
978	122.520833333468	54.0208333336529	0.0665035435844818
979	122.562500000135	54.0208333336529	0.0668666284844275
980	122.604166666803	54.0208333336529	0.0664927393893859
981	122.64583333347	54.0208333336529	0.066798923543456
982	122.687500000138	54.0208333336529	0.0669378441650194
983	122.729166666805	54.0208333336529	0.066625185163542
984	122.770833333473	54.0208333336529	0.0666153879451068
985	122.854166666808	54.0208333336529	0.0680624285087118
986	122.895833333476	54.0208333336529	0.0674264708878449
987	122.937500000143	54.0208333336529	0.0664142731332792
988	122.979166666811	54.0208333336529	0.0663591893053712
989	123.020833333478	54.0208333336529	0.0665537318498342
990	123.062500000146	54.0208333336529	0.0665986130927756
991	123.104166666813	54.0208333336529	0.0665089619077221
992	123.145833333481	54.0208333336529	0.0665573454070434
993	123.187500000148	54.0208333336529	0.0667889374396955
994	123.229166666816	54.0208333336529	0.0673423262963527
995	123.312500000151	54.0208333336529	0.0668256780942654
996	123.354166666818	54.0208333336529	0.067268560757878
997	123.437500000153	54.0208333336529	0.0684670471797694
998	123.479166666821	54.0208333336529	0.0668341533450994
999	123.520833333488	54.0208333336529	0.0667072836352295
1000	123.562500000156	54.0208333336529	0.066261475585212
1001	123.604166666823	54.0208333336529	0.0656804199199336
1002	123.645833333491	54.0208333336529	0.0663594799374093
1003	123.687500000158	54.0208333336529	0.0667291193358441
1004	123.729166666826	54.0208333336529	0.0667166969545022
1005	123.770833333494	54.0208333336529	0.0661477959520019
1006	123.812500000161	54.0208333336529	0.0663107348592893
1007	123.854166666829	54.0208333336529	0.0665977575244756
1008	123.937500000164	54.0208333336529	0.0670012158747249
1009	123.979166666831	54.0208333336529	0.0670346339941841
1010	124.020833333499	54.0208333336529	0.0670635708926626
1011	124.062500000166	54.0208333336529	0.0670668824376126
1012	124.104166666834	54.0208333336529	0.0659883507101064
1013	124.145833333501	54.0208333336529	0.0657822751102407
1014	124.187500000169	54.0208333336529	0.0659100190883205
1015	124.229166666836	54.0208333336529	0.0661822164233215
1016	124.270833333504	54.0208333336529	0.0656873917188154
1017	124.312500000171	54.0208333336529	0.0658764685240566
1018	124.354166666839	54.0208333336529	0.065545034301376
1019	124.395833333506	54.0208333336529	0.0657758240308129
1020	124.437500000174	54.0208333336529	0.0656206752221637
1021	124.479166666841	54.0208333336529	0.0655065321373111
1022	124.562500000177	54.0208333336529	0.0657197992764758
1023	124.604166666844	54.0208333336529	0.065745703161489
1024	124.645833333512	54.0208333336529	0.0664138300392903
1025	124.687500000179	54.0208333336529	0.066257648599877
1026	124.729166666847	54.0208333336529	0.0660596918654274
1027	124.770833333514	54.0208333336529	0.0670808770093288
1028	124.812500000182	54.0208333336529	0.0675155478816127
1029	124.895833333517	54.0208333336529	0.0678689327198836
1030	124.937500000184	54.0208333336529	0.0684354679290966
1031	124.979166666852	54.0208333336529	0.0677709781817227
1032	125.020833333519	54.0208333336529	0.0686909934636092
1033	125.062500000187	54.0208333336529	0.0685661586891808
1034	125.104166666854	54.0208333336529	0.0688146380566774
1035	125.145833333522	54.0208333336529	0.0691911897358762
1036	125.229166666857	54.0208333336529	0.0685401680338386
1037	125.35416666686	54.0208333336529	0.0692170688793465
1038	125.395833333527	54.0208333336529	0.0689493770605763
1039	125.437500000195	54.0208333336529	0.0689528376676854
1040	125.479166666862	54.0208333336529	0.0686959579173005
1041	125.52083333353	54.0208333336529	0.0680890673203004
1042	125.562500000197	54.0208333336529	0.0677747276106035
1043	125.645833333532	54.0208333336529	0.0682244698020507
1044	125.729166666867	54.0208333336529	0.0671329740870354
1045	120.104166666751	53.9791666669854	0.0655085814358188
1046	120.145833333419	53.9791666669854	0.0652114932670592
1047	120.187500000086	53.9791666669854	0.0656696043171609
1048	120.229166666754	53.9791666669854	0.0654891104801023
1049	120.270833333421	53.9791666669854	0.0658400057587278
1050	120.354166666756	53.9791666669854	0.0657131550703234
1051	120.479166666759	53.9791666669854	0.065405076046823
1052	120.520833333427	53.9791666669854	0.0653299388917898
1053	120.562500000094	53.9791666669854	0.0656726877158385
1054	120.604166666762	53.9791666669854	0.0655243577477368
1055	120.645833333429	53.9791666669854	0.0659249589653939
1056	120.687500000097	53.9791666669854	0.0658730279269915
1057	120.729166666764	53.9791666669854	0.0657895578104468
1058	120.770833333432	53.9791666669854	0.0654442794078031
1059	120.812500000099	53.9791666669854	0.0654341117964922
1060	120.895833333434	53.9791666669854	0.06538125654262
1061	120.937500000102	53.9791666669854	0.0653662765701326
1062	120.979166666769	53.9791666669854	0.0651683622281803
1063	121.020833333437	53.9791666669854	0.0661417712118506
1064	121.062500000104	53.9791666669854	0.0656127718823442
1065	121.104166666772	53.9791666669854	0.0659912795785026
1066	121.145833333439	53.9791666669854	0.0658515493372061
1067	121.187500000107	53.9791666669854	0.0654189727561935
1068	121.270833333442	53.9791666669854	0.0655092968623019
1069	121.31250000011	53.9791666669854	0.0655669799570008
1070	121.354166666777	53.9791666669854	0.0656029153389584
1071	121.395833333445	53.9791666669854	0.0654675248758618
1072	121.437500000112	53.9791666669854	0.0652483010576348
1073	121.47916666678	53.9791666669854	0.0655173941149235
1074	121.520833333447	53.9791666669854	0.0660695178423286
1075	121.562500000115	53.9791666669854	0.0660361982672743
1076	121.604166666782	53.9791666669854	0.0663146808474022
1077	121.64583333345	53.9791666669854	0.0658660627031451
1078	121.729166666785	53.9791666669854	0.0672224435099781
1079	121.770833333452	53.9791666669854	0.0666472596587703
1080	121.81250000012	53.9791666669854	0.0666285150392948
1081	121.854166666787	53.9791666669854	0.0673446014506068
1082	121.895833333455	53.9791666669854	0.0679783123965197
1083	121.97916666679	53.9791666669854	0.0685385667046812
1084	122.020833333457	53.9791666669854	0.0674073290386465
1085	122.062500000125	53.9791666669854	0.0669941271250784
1086	122.14583333346	53.9791666669854	0.0676232307246575
1087	122.187500000128	53.9791666669854	0.0669295580406332
1088	122.229166666795	53.9791666669854	0.0668868674354346
1089	122.270833333463	53.9791666669854	0.0676280686622435
1090	122.31250000013	53.9791666669854	0.0668842440594147
1091	122.354166666798	53.9791666669854	0.0671033823471784
1092	122.395833333465	53.9791666669854	0.0668637871611462
1093	122.437500000133	53.9791666669854	0.0668833234717401
1094	122.4791666668	53.9791666669854	0.0665871407566517
1095	122.562500000135	53.9791666669854	0.0665695122474349
1096	122.604166666803	53.9791666669854	0.0669254920337324
1097	122.64583333347	53.9791666669854	0.0673242519086573
1098	122.687500000138	53.9791666669854	0.067130616341345
1099	122.729166666805	53.9791666669854	0.0667953682143516
1100	122.81250000014	53.9791666669854	0.0667462380958024
1101	122.854166666808	53.9791666669854	0.067285773446063
1102	122.895833333476	53.9791666669854	0.06651742254933
1103	122.937500000143	53.9791666669854	0.0666079671211741
1104	122.979166666811	53.9791666669854	0.0661166442046593
1105	123.020833333478	53.9791666669854	0.0660840377650937
1106	123.062500000146	53.9791666669854	0.0665605557668521
1107	123.104166666813	53.9791666669854	0.0665899181867984
1108	123.145833333481	53.9791666669854	0.0665124500947656
1109	123.229166666816	53.9791666669854	0.0665598270009749
1110	123.270833333483	53.9791666669854	0.0666840133828342
1111	123.312500000151	53.9791666669854	0.067875177058578
1112	123.354166666818	53.9791666669854	0.0688496100412185
1113	123.395833333486	53.9791666669854	0.0671024673609401
1114	123.437500000153	53.9791666669854	0.0664584864887992
1115	123.479166666821	53.9791666669854	0.0665233624760396
1116	123.520833333488	53.9791666669854	0.0668362858150043
1117	123.562500000156	53.9791666669854	0.0659815261855159
1118	123.604166666823	53.9791666669854	0.0657697147663943
1119	123.687500000158	53.9791666669854	0.0673161752276701
1120	123.729166666826	53.9791666669854	0.066753807832103
1121	123.770833333494	53.9791666669854	0.0668143942253745
1122	123.812500000161	53.9791666669854	0.0670860643200542
1123	123.854166666829	53.9791666669854	0.0677779855543277
1124	123.895833333496	53.9791666669854	0.0682853608268755
1125	123.937500000164	53.9791666669854	0.0683991517352523
1126	123.979166666831	53.9791666669854	0.0674275478305845
1127	124.020833333499	53.9791666669854	0.0670276684855123
1128	124.062500000166	53.9791666669854	0.0664245110150401
1129	124.104166666834	53.9791666669854	0.0670517172720806
1130	124.145833333501	53.9791666669854	0.0669018133025011
1131	124.187500000169	53.9791666669854	0.0665166804106567
1132	124.229166666836	53.9791666669854	0.0663542296767327
1133	124.270833333504	53.9791666669854	0.0660276681975903
1134	124.312500000171	53.9791666669854	0.066234087504004
1135	124.354166666839	53.9791666669854	0.0660398754439173
1136	124.395833333506	53.9791666669854	0.0659053385968038
1137	124.437500000174	53.9791666669854	0.0658846504377137
1138	124.520833333509	53.9791666669854	0.0660018959635251
1139	124.562500000177	53.9791666669854	0.0658995601286608
1140	124.604166666844	53.9791666669854	0.0660694920642866
1141	124.645833333512	53.9791666669854	0.0663345797405899
1142	124.687500000179	53.9791666669854	0.0658441734254302
1143	124.729166666847	53.9791666669854	0.0666101172960347
1144	124.770833333514	53.9791666669854	0.066923641475267
1145	124.812500000182	53.9791666669854	0.0669491395133671
1146	124.854166666849	53.9791666669854	0.0670280470600638
1147	124.895833333517	53.9791666669854	0.0676747136828807
1148	124.937500000184	53.9791666669854	0.0683408490450532
1149	124.979166666852	53.9791666669854	0.0675494761476316
1150	125.020833333519	53.9791666669854	0.0674701285600608
1151	125.062500000187	53.9791666669854	0.0678175707229576
1152	125.104166666854	53.9791666669854	0.0681221596664346
1153	125.187500000189	53.9791666669854	0.0692097504462515
1154	125.229166666857	53.9791666669854	0.0686084768272548
1155	125.312500000192	53.9791666669854	0.0697318845286247
1156	125.35416666686	53.9791666669854	0.0698097168987365
1157	125.395833333527	53.9791666669854	0.0693233290179493
1158	125.437500000195	53.9791666669854	0.0686700349755239
1159	125.479166666862	53.9791666669854	0.0686770480207869
1160	125.562500000197	53.9791666669854	0.0676891171548208
1161	125.604166666865	53.9791666669854	0.0683612786660086
1162	125.645833333532	53.9791666669854	0.0688153187516791
1163	125.6875000002	53.9791666669854	0.0690918609224658
1164	125.729166666867	53.9791666669854	0.0699249057459961
1165	125.770833333535	53.9791666669854	0.0679604135928715
1166	125.812500000202	53.9791666669854	0.0683292040049067
1167	125.85416666687	53.9791666669854	0.0685723371924431
1168	125.895833333537	53.9791666669854	0.0703485076200561
1169	120.062500000084	53.9375000003178	0.0651700890203181
1170	120.104166666751	53.9375000003178	0.0649394689567245
1171	120.145833333419	53.9375000003178	0.0651161597722934
1172	120.187500000086	53.9375000003178	0.0651663468822554
1173	120.229166666754	53.9375000003178	0.0655317881647472
1174	120.270833333421	53.9375000003178	0.0655576588861398
1175	120.312500000089	53.9375000003178	0.0654672268499305
1176	120.354166666756	53.9375000003178	0.0656185347105778
1177	120.395833333424	53.9375000003178	0.0656593050525864
1178	120.437500000091	53.9375000003178	0.0655617625443277
1179	120.479166666759	53.9375000003178	0.0651116549279962
1180	120.520833333427	53.9375000003178	0.0653895023745252
1181	120.562500000094	53.9375000003178	0.0651883396482575
1182	120.645833333429	53.9375000003178	0.0656158943951702
1183	120.687500000097	53.9375000003178	0.0660376189215924
1184	120.729166666764	53.9375000003178	0.0655672017873873
1185	120.770833333432	53.9375000003178	0.0655673438659711
1186	120.812500000099	53.9375000003178	0.0655304197456515
1187	120.854166666767	53.9375000003178	0.0653911056807062
1188	120.895833333434	53.9375000003178	0.0655571953563613
1189	120.937500000102	53.9375000003178	0.0659703983406163
1190	120.979166666769	53.9375000003178	0.0655987384856955
1191	121.020833333437	53.9375000003178	0.0658807808152385
1192	121.062500000104	53.9375000003178	0.0657238079486949
1193	121.104166666772	53.9375000003178	0.0653081583534733
1194	121.145833333439	53.9375000003178	0.0658356351986173
1195	121.187500000107	53.9375000003178	0.0661047424781849
1196	121.229166666774	53.9375000003178	0.0654133845052281
1197	121.270833333442	53.9375000003178	0.0652841973140231
1198	121.31250000011	53.9375000003178	0.0652534014598449
1199	121.354166666777	53.9375000003178	0.0651472518461988
1200	121.395833333445	53.9375000003178	0.0652896109932074
1201	121.437500000112	53.9375000003178	0.0655062320918132
1202	121.520833333447	53.9375000003178	0.0660511131736582
1203	121.604166666782	53.9375000003178	0.0669275768352405
1204	121.64583333345	53.9375000003178	0.066088144097881
1205	121.687500000117	53.9375000003178	0.0666372060771154
1206	121.729166666785	53.9375000003178	0.0670102740446496
1207	121.770833333452	53.9375000003178	0.0666207585091055
1208	121.81250000012	53.9375000003178	0.0668361475763801
1209	121.854166666787	53.9375000003178	0.0666752344325675
1210	121.895833333455	53.9375000003178	0.0673283977114341
1211	121.937500000122	53.9375000003178	0.0695405562644593
1212	121.97916666679	53.9375000003178	0.0694881726322388
1213	122.020833333457	53.9375000003178	0.0682906125391494
1214	122.062500000125	53.9375000003178	0.0677017800141385
1215	122.104166666793	53.9375000003178	0.0671233569325827
1216	122.14583333346	53.9375000003178	0.0679228323156622
1217	122.187500000128	53.9375000003178	0.0666371722458619
1218	122.229166666795	53.9375000003178	0.0665806830795208
1219	122.270833333463	53.9375000003178	0.0672763437253253
1220	122.31250000013	53.9375000003178	0.0672527817140609
1221	122.354166666798	53.9375000003178	0.0665551655911747
1222	122.395833333465	53.9375000003178	0.0671174389208625
1223	122.437500000133	53.9375000003178	0.0668689004154171
1224	122.4791666668	53.9375000003178	0.0666044664193596
1225	122.520833333468	53.9375000003178	0.0665694647117308
1226	122.562500000135	53.9375000003178	0.0659710677813616
1227	122.604166666803	53.9375000003178	0.0663056558843229
1228	122.64583333347	53.9375000003178	0.066616817837825
1229	122.687500000138	53.9375000003178	0.067337830086065
1230	122.729166666805	53.9375000003178	0.0673430459341529
1231	122.770833333473	53.9375000003178	0.0673553447551778
1232	122.81250000014	53.9375000003178	0.0679317341573911
1233	122.895833333476	53.9375000003178	0.0656744985042643
1234	122.937500000143	53.9375000003178	0.0662601821851292
1235	122.979166666811	53.9375000003178	0.066266228242468
1236	123.020833333478	53.9375000003178	0.0660866081734704
1237	123.062500000146	53.9375000003178	0.0661362356876891
1238	123.104166666813	53.9375000003178	0.0665357945989971
1239	123.145833333481	53.9375000003178	0.0662466373901331
1240	123.187500000148	53.9375000003178	0.0665744573818093
1241	123.229166666816	53.9375000003178	0.0667978990089026
1242	123.312500000151	53.9375000003178	0.0689776350480333
1243	123.354166666818	53.9375000003178	0.0678675532602564
1244	123.395833333486	53.9375000003178	0.06657627477773
1245	123.437500000153	53.9375000003178	0.0665339582298751
1246	123.479166666821	53.9375000003178	0.0667889290195295
1247	123.520833333488	53.9375000003178	0.0667894964040113
1248	123.562500000156	53.9375000003178	0.0668095683940051
1249	123.604166666823	53.9375000003178	0.0664249562526691
1250	123.645833333491	53.9375000003178	0.0660307399336257
1251	123.687500000158	53.9375000003178	0.0663885725038498
1252	123.729166666826	53.9375000003178	0.0673523274076925
1253	123.770833333494	53.9375000003178	0.0674017929367849
1254	123.812500000161	53.9375000003178	0.0690685757647045
1255	123.854166666829	53.9375000003178	0.0673088299074519
1256	123.895833333496	53.9375000003178	0.0676217509473678
1257	123.937500000164	53.9375000003178	0.0666916954319061
1258	123.979166666831	53.9375000003178	0.0661619565116059
1259	124.020833333499	53.9375000003178	0.066329901642513
1260	124.062500000166	53.9375000003178	0.066576433950813
1261	124.104166666834	53.9375000003178	0.0670412243993397
1262	124.145833333501	53.9375000003178	0.065873183992379
1263	124.187500000169	53.9375000003178	0.0657762398863909
1264	124.229166666836	53.9375000003178	0.0659137484300287
1265	124.270833333504	53.9375000003178	0.0660411584713888
1266	124.312500000171	53.9375000003178	0.0659484179020157
1267	124.354166666839	53.9375000003178	0.066092025196004
1268	124.395833333506	53.9375000003178	0.0657478901724245
1269	124.437500000174	53.9375000003178	0.0657681403462612
1270	124.479166666841	53.9375000003178	0.066019011904756
1271	124.520833333509	53.9375000003178	0.066537074511378
1272	124.562500000177	53.9375000003178	0.0657949041814338
1273	124.604166666844	53.9375000003178	0.0659992982297817
1274	124.645833333512	53.9375000003178	0.0661440312801356
1275	124.687500000179	53.9375000003178	0.0664453598146583
1276	124.729166666847	53.9375000003178	0.0670075599441752
1277	124.770833333514	53.9375000003178	0.0671678685447989
1278	124.812500000182	53.9375000003178	0.0668743083595931
1279	124.854166666849	53.9375000003178	0.0673266404154516
1280	124.937500000184	53.9375000003178	0.0675460129386715
1281	125.020833333519	53.9375000003178	0.0678343082947234
1282	125.062500000187	53.9375000003178	0.0681177298988561
1283	125.104166666854	53.9375000003178	0.0687467872212784
1284	125.145833333522	53.9375000003178	0.0693688678921914
1285	125.187500000189	53.9375000003178	0.0701004419008088
1286	125.229166666857	53.9375000003178	0.0696666445208526
1287	125.270833333524	53.9375000003178	0.0697102624251827
1288	125.312500000192	53.9375000003178	0.0697379816238494
1289	125.35416666686	53.9375000003178	0.0691663928228679
1290	125.395833333527	53.9375000003178	0.0697402671201748
1291	125.437500000195	53.9375000003178	0.0693637100632552
1292	125.479166666862	53.9375000003178	0.0680553812170163
1293	125.52083333353	53.9375000003178	0.0688886255402549
1294	125.562500000197	53.9375000003178	0.069323276719132
1295	125.604166666865	53.9375000003178	0.069442096777034
1296	125.645833333532	53.9375000003178	0.0694910177695901
1297	125.6875000002	53.9375000003178	0.0707747154220436
1298	125.729166666867	53.9375000003178	0.0703284132992475
1299	125.770833333535	53.9375000003178	0.0699245286965593
1300	125.812500000202	53.9375000003178	0.070472571408248
1301	125.85416666687	53.9375000003178	0.070456032955783
1302	125.895833333537	53.9375000003178	0.0704740721363134
1303	125.937500000205	53.9375000003178	0.0711055414763356
1304	125.979166666872	53.9375000003178	0.0714400114038766
1305	126.02083333354	53.9375000003178	0.0710426935537782
1306	120.062500000084	53.8958333336503	0.0654236108897402
1307	120.104166666751	53.8958333336503	0.0654453903474924
1308	120.145833333419	53.8958333336503	0.0652077683394412
1309	120.187500000086	53.8958333336503	0.0654550738536232
1310	120.229166666754	53.8958333336503	0.065343631972464
1311	120.270833333421	53.8958333336503	0.0652582672629895
1312	120.312500000089	53.8958333336503	0.0650966744014181
1313	120.354166666756	53.8958333336503	0.0657081138581173
1314	120.395833333424	53.8958333336503	0.0651896019440889
1315	120.437500000091	53.8958333336503	0.0654796281695659
1316	120.479166666759	53.8958333336503	0.0651860578072815
1317	120.520833333427	53.8958333336503	0.0657256543209803
1318	120.562500000094	53.8958333336503	0.0655329807838431
1319	120.604166666762	53.8958333336503	0.065330061101898
1320	120.687500000097	53.8958333336503	0.0659110762741751
1321	120.729166666764	53.8958333336503	0.0655856459544825
1322	120.812500000099	53.8958333336503	0.0659663307241211
1323	120.854166666767	53.8958333336503	0.0657820990790194
1324	120.895833333434	53.8958333336503	0.0658745371501107
1325	120.979166666769	53.8958333336503	0.065381549299527
1326	121.020833333437	53.8958333336503	0.0658489454637329
1327	121.104166666772	53.8958333336503	0.0655283403421835
1328	121.145833333439	53.8958333336503	0.0656241542658007
1329	121.187500000107	53.8958333336503	0.0657460965402432
1330	121.229166666774	53.8958333336503	0.065407054736882
1331	121.270833333442	53.8958333336503	0.0653461170465182
1332	121.31250000011	53.8958333336503	0.0649875273849991
1333	121.354166666777	53.8958333336503	0.0656313256122281
1334	121.395833333445	53.8958333336503	0.0661808858898989
1335	121.437500000112	53.8958333336503	0.0657370514140007
1336	121.47916666678	53.8958333336503	0.0659075481707549
1337	121.520833333447	53.8958333336503	0.0657450494365121
1338	121.562500000115	53.8958333336503	0.0667275318793577
1339	121.604166666782	53.8958333336503	0.0669270774817543
1340	121.64583333345	53.8958333336503	0.0669949896872634
1341	121.687500000117	53.8958333336503	0.0669198835423116
1342	121.729166666785	53.8958333336503	0.0671995084079811
1343	121.770833333452	53.8958333336503	0.0672280288168677
1344	121.81250000012	53.8958333336503	0.0675397448130036
1345	121.854166666787	53.8958333336503	0.0673651255255477
1346	121.895833333455	53.8958333336503	0.0671934015502928
1347	121.937500000122	53.8958333336503	0.0675859070495692
1348	121.97916666679	53.8958333336503	0.0682594006896126
1349	122.020833333457	53.8958333336503	0.0687939916736814
1350	122.062500000125	53.8958333336503	0.0682483870191305
1351	122.104166666793	53.8958333336503	0.0673649134882069
1352	122.14583333346	53.8958333336503	0.0672891838109127
1353	122.187500000128	53.8958333336503	0.0674012624173258
1354	122.229166666795	53.8958333336503	0.0678776250816848
1355	122.270833333463	53.8958333336503	0.0678852934200529
1356	122.31250000013	53.8958333336503	0.0672481062611067
1357	122.354166666798	53.8958333336503	0.068253161580147
1358	122.395833333465	53.8958333336503	0.068218114901444
1359	122.437500000133	53.8958333336503	0.0673155655888606
1360	122.4791666668	53.8958333336503	0.0666075073815138
1361	122.520833333468	53.8958333336503	0.0660807657942591
1362	122.562500000135	53.8958333336503	0.0662797761739734
1363	122.64583333347	53.8958333336503	0.0667341769891487
1364	122.729166666805	53.8958333336503	0.0665984781765356
1365	122.770833333473	53.8958333336503	0.068580252050052
1366	122.81250000014	53.8958333336503	0.0682410926050489
1367	122.937500000143	53.8958333336503	0.0665820360338691
1368	122.979166666811	53.8958333336503	0.0661199546366085
1369	123.020833333478	53.8958333336503	0.0665343982989528
1370	123.062500000146	53.8958333336503	0.0664742964685978
1371	123.104166666813	53.8958333336503	0.0665773955652269
1372	123.145833333481	53.8958333336503	0.0665148694302195
1373	123.187500000148	53.8958333336503	0.0665253439305161
1374	123.229166666816	53.8958333336503	0.0671649349635216
1375	123.270833333483	53.8958333336503	0.0665712186827825
1376	123.312500000151	53.8958333336503	0.0678803465534611
1377	123.354166666818	53.8958333336503	0.0695735940172445
1378	123.395833333486	53.8958333336503	0.0688496233901875
1379	123.437500000153	53.8958333336503	0.0667747981804341
1380	123.479166666821	53.8958333336503	0.0685238527569235
1381	123.520833333488	53.8958333336503	0.0685170900723374
1382	123.562500000156	53.8958333336503	0.0676066226843058
1383	123.604166666823	53.8958333336503	0.0668710266864787
1384	123.645833333491	53.8958333336503	0.0665584651986211
1385	123.687500000158	53.8958333336503	0.0662460346409427
1386	123.729166666826	53.8958333336503	0.0673552884858873
1387	123.770833333494	53.8958333336503	0.0677575524610265
1388	123.812500000161	53.8958333336503	0.068982809728279
1389	123.854166666829	53.8958333336503	0.0683876212938415
1390	123.895833333496	53.8958333336503	0.0679480753032161
1391	123.937500000164	53.8958333336503	0.0669569223122057
1392	123.979166666831	53.8958333336503	0.0665712586546242
1393	124.020833333499	53.8958333336503	0.0664926724951563
1394	124.062500000166	53.8958333336503	0.0661995654805341
1395	124.104166666834	53.8958333336503	0.0658243302830221
1396	124.145833333501	53.8958333336503	0.0662212734415717
1397	124.187500000169	53.8958333336503	0.065728827107768
1398	124.229166666836	53.8958333336503	0.0658597566710708
1399	124.270833333504	53.8958333336503	0.0658318700941559
1400	124.312500000171	53.8958333336503	0.0658458193535984
1401	124.354166666839	53.8958333336503	0.0658750453744942
1402	124.395833333506	53.8958333336503	0.0659020239143982
1403	124.437500000174	53.8958333336503	0.066002223057367
1404	124.479166666841	53.8958333336503	0.065971375360649
1405	124.520833333509	53.8958333336503	0.0660307899144316
1406	124.604166666844	53.8958333336503	0.0671641680416406
1407	124.687500000179	53.8958333336503	0.0670311702919658
1408	124.729166666847	53.8958333336503	0.0671361374813158
1409	124.770833333514	53.8958333336503	0.0670588168403513
1410	124.812500000182	53.8958333336503	0.0670819068691372
1411	124.854166666849	53.8958333336503	0.0670560466508029
1412	124.895833333517	53.8958333336503	0.067465208991384
1413	124.937500000184	53.8958333336503	0.0679129599169287
1414	124.979166666852	53.8958333336503	0.0685493647563228
1415	125.020833333519	53.8958333336503	0.0688062612300467
1416	125.062500000187	53.8958333336503	0.0693880968926837
1417	125.104166666854	53.8958333336503	0.0692852437733289
1418	125.145833333522	53.8958333336503	0.0693440623065257
1419	125.187500000189	53.8958333336503	0.0693798925951863
1420	125.229166666857	53.8958333336503	0.0701093107792374
1421	125.270833333524	53.8958333336503	0.0700498791242149
1422	125.312500000192	53.8958333336503	0.070550047119858
1423	125.35416666686	53.8958333336503	0.0713951147012027
1424	125.437500000195	53.8958333336503	0.0714402691846188
1425	125.479166666862	53.8958333336503	0.0706899753572841
1426	125.52083333353	53.8958333336503	0.0700892529677105
1427	125.562500000197	53.8958333336503	0.0708288166173157
1428	125.604166666865	53.8958333336503	0.071374450259436
1429	125.645833333532	53.8958333336503	0.0707523465231341
1430	125.6875000002	53.8958333336503	0.0713276822598726
1431	125.729166666867	53.8958333336503	0.0711700713956791
1432	125.770833333535	53.8958333336503	0.0708280239130444
1433	125.812500000202	53.8958333336503	0.0706041335619621
1434	125.85416666687	53.8958333336503	0.0706864048337983
1435	125.895833333537	53.8958333336503	0.0714024778078608
1436	125.937500000205	53.8958333336503	0.0712289558561566
1437	125.979166666872	53.8958333336503	0.0714229478513915
1438	126.02083333354	53.8958333336503	0.072126309995586
1439	126.062500000207	53.8958333336503	0.0727422950380917
1440	126.104166666875	53.8958333336503	0.0720625738795613
1441	126.145833333543	53.8958333336503	0.0710443345069571
1442	120.020833333416	53.8541666669827	0.0654009951719326
1443	120.062500000084	53.8541666669827	0.0652989425584579
1444	120.104166666751	53.8541666669827	0.0651264037655111
1445	120.187500000086	53.8541666669827	0.0656594932012035
1446	120.229166666754	53.8541666669827	0.0654319483336806
1447	120.270833333421	53.8541666669827	0.0649179732186513
1448	120.312500000089	53.8541666669827	0.0655173489019072
1449	120.354166666756	53.8541666669827	0.0653481404261428
1450	120.395833333424	53.8541666669827	0.065577205348105
1451	120.437500000091	53.8541666669827	0.0656183849775496
1452	120.479166666759	53.8541666669827	0.0655027456639374
1453	120.562500000094	53.8541666669827	0.0656399719350467
1454	120.645833333429	53.8541666669827	0.0656329306746709
1455	120.729166666764	53.8541666669827	0.0659695579396881
1456	120.770833333432	53.8541666669827	0.0660187309809722
1457	120.812500000099	53.8541666669827	0.0652977668355704
1458	120.854166666767	53.8541666669827	0.0660270836379833
1459	120.895833333434	53.8541666669827	0.0654533637842126
1460	120.937500000102	53.8541666669827	0.065609535072173
1461	120.979166666769	53.8541666669827	0.065691057679503
1462	121.020833333437	53.8541666669827	0.0657674541621081
1463	121.062500000104	53.8541666669827	0.0655188811810575
1464	121.104166666772	53.8541666669827	0.0652422865004574
1465	121.145833333439	53.8541666669827	0.0651969383501891
1466	121.187500000107	53.8541666669827	0.0651178848431048
1467	121.229166666774	53.8541666669827	0.0653446124425788
1468	121.270833333442	53.8541666669827	0.0651598549807512
1469	121.31250000011	53.8541666669827	0.0655645367909026
1470	121.354166666777	53.8541666669827	0.0653612779181359
1471	121.437500000112	53.8541666669827	0.0667096554494708
1472	121.47916666678	53.8541666669827	0.0659115872423205
1473	121.520833333447	53.8541666669827	0.0657195391569567
1474	121.562500000115	53.8541666669827	0.066100173307294
1475	121.604166666782	53.8541666669827	0.0669404046609473
1476	121.64583333345	53.8541666669827	0.0674108290269298
1477	121.687500000117	53.8541666669827	0.0680539195658021
1478	121.729166666785	53.8541666669827	0.0677388109571191
1479	121.770833333452	53.8541666669827	0.0678742234003994
1480	121.81250000012	53.8541666669827	0.0681818297417028
1481	121.854166666787	53.8541666669827	0.0675678180639614
1482	121.895833333455	53.8541666669827	0.0669426885714136
1483	121.937500000122	53.8541666669827	0.0670573688623802
1484	121.97916666679	53.8541666669827	0.0673404359104381
1485	122.020833333457	53.8541666669827	0.0683172738374916
1486	122.062500000125	53.8541666669827	0.0691532991241502
1487	122.104166666793	53.8541666669827	0.0688388533727152
1488	122.14583333346	53.8541666669827	0.0682571546328769
1489	122.187500000128	53.8541666669827	0.0671306175986624
1490	122.229166666795	53.8541666669827	0.0671553805791529
1491	122.270833333463	53.8541666669827	0.0679066457085059
1492	122.31250000013	53.8541666669827	0.0676592906730167
1493	122.395833333465	53.8541666669827	0.0685083489814252
1494	122.437500000133	53.8541666669827	0.0687801751162527
1495	122.4791666668	53.8541666669827	0.0685885378157385
1496	122.520833333468	53.8541666669827	0.0679751475498643
1497	122.604166666803	53.8541666669827	0.0666440846957874
1498	122.687500000138	53.8541666669827	0.0679843528004802
1499	122.729166666805	53.8541666669827	0.0682493290672458
1500	122.81250000014	53.8541666669827	0.0685417934342007
1501	122.854166666808	53.8541666669827	0.0672966786102183
1502	122.895833333476	53.8541666669827	0.0673425880014888
1503	122.937500000143	53.8541666669827	0.0665597437936736
1504	122.979166666811	53.8541666669827	0.0666230234186333
1505	123.020833333478	53.8541666669827	0.066845332326785
1506	123.062500000146	53.8541666669827	0.0676818217736157
1507	123.104166666813	53.8541666669827	0.0679486257774529
1508	123.145833333481	53.8541666669827	0.0679257943442705
1509	123.187500000148	53.8541666669827	0.0679164715190379
1510	123.229166666816	53.8541666669827	0.0667402271282206
1511	123.270833333483	53.8541666669827	0.0679014297316643
1512	123.312500000151	53.8541666669827	0.067914418213561
1513	123.354166666818	53.8541666669827	0.0693773846715967
1514	123.395833333486	53.8541666669827	0.0699064086143118
1515	123.437500000153	53.8541666669827	0.0693800857511009
1516	123.479166666821	53.8541666669827	0.0690571349192637
1517	123.520833333488	53.8541666669827	0.0675773510959223
1518	123.604166666823	53.8541666669827	0.0668495139457838
1519	123.645833333491	53.8541666669827	0.0668515448555624
1520	123.687500000158	53.8541666669827	0.0668395260358842
1521	123.729166666826	53.8541666669827	0.0670542564856292
1522	123.770833333494	53.8541666669827	0.0676346956987502
1523	123.812500000161	53.8541666669827	0.0690758210230056
1524	123.854166666829	53.8541666669827	0.0684161616639556
1525	123.937500000164	53.8541666669827	0.0668381469176873
1526	123.979166666831	53.8541666669827	0.0661863860752108
1527	124.020833333499	53.8541666669827	0.0663511881049407
1528	124.062500000166	53.8541666669827	0.066335820941699
1529	124.104166666834	53.8541666669827	0.0659925239601222
1530	124.145833333501	53.8541666669827	0.0661896119649308
1531	124.187500000169	53.8541666669827	0.0659587526338404
1532	124.229166666836	53.8541666669827	0.0665047810669264
1533	124.270833333504	53.8541666669827	0.0660569808202651
1534	124.312500000171	53.8541666669827	0.0658060969071979
1535	124.354166666839	53.8541666669827	0.065870453999653
1536	124.395833333506	53.8541666669827	0.0662298837730227
1537	124.437500000174	53.8541666669827	0.0662642102364922
1538	124.520833333509	53.8541666669827	0.0665240460577061
1539	124.562500000177	53.8541666669827	0.0666981662537204
1540	124.604166666844	53.8541666669827	0.0670338190901646
1541	124.645833333512	53.8541666669827	0.0672770130855616
1542	124.687500000179	53.8541666669827	0.0672295962564753
1543	124.729166666847	53.8541666669827	0.0673010166805604
1544	124.812500000182	53.8541666669827	0.0670718026629812
1545	124.895833333517	53.8541666669827	0.0681788298964815
1546	124.979166666852	53.8541666669827	0.0687554924737935
1547	125.020833333519	53.8541666669827	0.0684138188164353
1548	125.062500000187	53.8541666669827	0.0680100659387884
1549	125.104166666854	53.8541666669827	0.0687230411555355
1550	125.145833333522	53.8541666669827	0.0690847009012512
1551	125.187500000189	53.8541666669827	0.0694492045951653
1552	125.229166666857	53.8541666669827	0.068941262653952
1553	125.270833333524	53.8541666669827	0.0689478155219204
1554	125.312500000192	53.8541666669827	0.0699928063164921
1555	125.35416666686	53.8541666669827	0.0713509141648082
1556	125.395833333527	53.8541666669827	0.0712869165940298
1557	125.479166666862	53.8541666669827	0.0721818119829763
1558	125.52083333353	53.8541666669827	0.0733196560609142
1559	125.562500000197	53.8541666669827	0.0726774923027003
1560	125.604166666865	53.8541666669827	0.0727620441195176
1561	125.645833333532	53.8541666669827	0.072258276267247
1562	125.6875000002	53.8541666669827	0.0722219720581512
1563	125.770833333535	53.8541666669827	0.0713302104691793
1564	125.812500000202	53.8541666669827	0.0707587035859644
1565	125.85416666687	53.8541666669827	0.0710520053996296
1566	125.895833333537	53.8541666669827	0.0714118764971428
1567	125.937500000205	53.8541666669827	0.0711527792307682
1568	125.979166666872	53.8541666669827	0.0711698730053663
1569	126.02083333354	53.8541666669827	0.0713658297411479
1570	126.062500000207	53.8541666669827	0.0731755867757253
1571	126.104166666875	53.8541666669827	0.0730744136104812
1572	126.145833333543	53.8541666669827	0.0720646044258278
1573	126.18750000021	53.8541666669827	0.0716820636700308
1574	126.229166666878	53.8541666669827	0.0714018744958871
1575	126.270833333545	53.8541666669827	0.0721406476426047
1576	120.020833333416	53.8125000003152	0.0653382387224775
1577	120.062500000084	53.8125000003152	0.0651764433787559
1578	120.104166666751	53.8125000003152	0.0654170659510182
1579	120.187500000086	53.8125000003152	0.0654402982617839
1580	120.270833333421	53.8125000003152	0.0658468527563855
1581	120.312500000089	53.8125000003152	0.0657257112650301
1582	120.354166666756	53.8125000003152	0.0657973843194182
1583	120.395833333424	53.8125000003152	0.0652068144361222
1584	120.437500000091	53.8125000003152	0.0659027350938545
1585	120.479166666759	53.8125000003152	0.0655281354823227
1586	120.520833333427	53.8125000003152	0.0655925902422821
1587	120.562500000094	53.8125000003152	0.0656170643382732
1588	120.604166666762	53.8125000003152	0.0657839858589551
1589	120.645833333429	53.8125000003152	0.0657864433687335
1590	120.687500000097	53.8125000003152	0.0657259907494448
1591	120.729166666764	53.8125000003152	0.0655833318686527
1592	120.770833333432	53.8125000003152	0.0654375657296916
1593	120.812500000099	53.8125000003152	0.0659346428094611
1594	120.854166666767	53.8125000003152	0.0652019978283985
1595	120.895833333434	53.8125000003152	0.0658543209877267
1596	120.937500000102	53.8125000003152	0.0659623552866818
1597	120.979166666769	53.8125000003152	0.0657210973516638
1598	121.020833333437	53.8125000003152	0.0657211310285047
1599	121.062500000104	53.8125000003152	0.0654924841054205
1600	121.104166666772	53.8125000003152	0.0658356424276343
1601	121.187500000107	53.8125000003152	0.0654991305754772
1602	121.229166666774	53.8125000003152	0.0656926661667437
1603	121.354166666777	53.8125000003152	0.0658985844876971
1604	121.395833333445	53.8125000003152	0.0661094744035867
1605	121.437500000112	53.8125000003152	0.0672089999875079
1606	121.47916666678	53.8125000003152	0.0666228220180059
1607	121.520833333447	53.8125000003152	0.0667295356556584
1608	121.562500000115	53.8125000003152	0.0659710077332239
1609	121.604166666782	53.8125000003152	0.0661038351031554
1610	121.64583333345	53.8125000003152	0.0670350855013445
1611	121.687500000117	53.8125000003152	0.0676394503898594
1612	121.729166666785	53.8125000003152	0.0687844450005323
1613	121.770833333452	53.8125000003152	0.0688630914212194
1614	121.81250000012	53.8125000003152	0.0683513020811439
1615	121.854166666787	53.8125000003152	0.0676905888931768
1616	121.895833333455	53.8125000003152	0.0674401160861793
1617	121.937500000122	53.8125000003152	0.0667003354034663
1618	122.020833333457	53.8125000003152	0.0682532541752657
1619	122.062500000125	53.8125000003152	0.067951253023125
1620	122.104166666793	53.8125000003152	0.0684759657815179
1621	122.187500000128	53.8125000003152	0.0679939670630254
1622	122.229166666795	53.8125000003152	0.0669816968795329
1623	122.270833333463	53.8125000003152	0.0671420164138657
1624	122.31250000013	53.8125000003152	0.0679597742241771
1625	122.354166666798	53.8125000003152	0.0678655854427993
1626	122.395833333465	53.8125000003152	0.0691222118526237
1627	122.437500000133	53.8125000003152	0.068511307002075
1628	122.4791666668	53.8125000003152	0.0666798452964349
1629	122.520833333468	53.8125000003152	0.0660685488853877
1630	122.562500000135	53.8125000003152	0.0665813933018623
1631	122.604166666803	53.8125000003152	0.0668355672523494
1632	122.64583333347	53.8125000003152	0.0665878054007681
1633	122.687500000138	53.8125000003152	0.0676920719552839
1634	122.729166666805	53.8125000003152	0.0678914086848054
1635	122.770833333473	53.8125000003152	0.0690763912990963
1636	122.81250000014	53.8125000003152	0.068532441399429
1637	122.895833333476	53.8125000003152	0.0673471562398007
1638	122.937500000143	53.8125000003152	0.0668500198295743
1639	122.979166666811	53.8125000003152	0.0668867164736026
1640	123.020833333478	53.8125000003152	0.0665480111971745
1641	123.062500000146	53.8125000003152	0.0664258689755795
1642	123.104166666813	53.8125000003152	0.066550996209871
1643	123.145833333481	53.8125000003152	0.0673155611061822
1644	123.187500000148	53.8125000003152	0.068495696319566
1645	123.229166666816	53.8125000003152	0.0688306789655076
1646	123.270833333483	53.8125000003152	0.068837142494696
1647	123.312500000151	53.8125000003152	0.0688638248386914
1648	123.354166666818	53.8125000003152	0.0693256043322398
1649	123.395833333486	53.8125000003152	0.0698685974981165
1650	123.437500000153	53.8125000003152	0.0689488785614789
1651	123.479166666821	53.8125000003152	0.0678749061306413
1652	123.520833333488	53.8125000003152	0.06707245524982
1653	123.562500000156	53.8125000003152	0.0668782558472775
1654	123.604166666823	53.8125000003152	0.0668318735628805
1655	123.645833333491	53.8125000003152	0.0671971039968122
1656	123.687500000158	53.8125000003152	0.0668294428952755
1657	123.729166666826	53.8125000003152	0.067799866251231
1658	123.770833333494	53.8125000003152	0.067407362445527
1659	123.812500000161	53.8125000003152	0.0697155580243844
1660	123.854166666829	53.8125000003152	0.0687434245718227
1661	123.895833333496	53.8125000003152	0.0671809817461037
1662	123.937500000164	53.8125000003152	0.0669367728402753
1663	123.979166666831	53.8125000003152	0.0667525236338824
1664	124.020833333499	53.8125000003152	0.067151357274302
1665	124.062500000166	53.8125000003152	0.0676757370438112
1666	124.104166666834	53.8125000003152	0.0677109839825957
1667	124.145833333501	53.8125000003152	0.0667801362841556
1668	124.187500000169	53.8125000003152	0.0663505669360172
1669	124.229166666836	53.8125000003152	0.0663174954123784
1670	124.270833333504	53.8125000003152	0.0665311333223357
1671	124.312500000171	53.8125000003152	0.0662068674069528
1672	124.354166666839	53.8125000003152	0.0661446095631001
1673	124.395833333506	53.8125000003152	0.0662226901451802
1674	124.437500000174	53.8125000003152	0.0664286583195204
1675	124.479166666841	53.8125000003152	0.0666392999773646
1676	124.520833333509	53.8125000003152	0.0676533520646679
1677	124.562500000177	53.8125000003152	0.0667141487685728
1678	124.604166666844	53.8125000003152	0.067579077532058
1679	124.645833333512	53.8125000003152	0.0672366005642268
1680	124.687500000179	53.8125000003152	0.067027866276239
1681	124.729166666847	53.8125000003152	0.0666402945368818
1682	124.770833333514	53.8125000003152	0.0667710248287168
1683	124.812500000182	53.8125000003152	0.0669782032930995
1684	124.895833333517	53.8125000003152	0.0674331683444183
1685	124.937500000184	53.8125000003152	0.0673801355791864
1686	124.979166666852	53.8125000003152	0.0687278088353554
1687	125.020833333519	53.8125000003152	0.0680970363528769
1688	125.104166666854	53.8125000003152	0.067943469277776
1689	125.145833333522	53.8125000003152	0.0692671376329511
1690	125.187500000189	53.8125000003152	0.0690367839660908
1691	125.229166666857	53.8125000003152	0.0690653654834636
1692	125.270833333524	53.8125000003152	0.0700116910187058
1693	125.312500000192	53.8125000003152	0.0711959405313045
1694	125.35416666686	53.8125000003152	0.0708018357076475
1695	125.395833333527	53.8125000003152	0.0713293276253693
1696	125.437500000195	53.8125000003152	0.0714623658488337
1697	125.479166666862	53.8125000003152	0.0724106347429767
1698	125.52083333353	53.8125000003152	0.0721131856159533
1699	125.562500000197	53.8125000003152	0.0718549178676835
1700	125.604166666865	53.8125000003152	0.0710534477571041
1701	125.645833333532	53.8125000003152	0.0714530110316547
1702	125.6875000002	53.8125000003152	0.0717933179460304
1703	125.729166666867	53.8125000003152	0.0732664081739723
1704	125.770833333535	53.8125000003152	0.073104796226097
1705	125.812500000202	53.8125000003152	0.0731280979067793
1706	125.85416666687	53.8125000003152	0.0740162099033121
1707	125.895833333537	53.8125000003152	0.0725663558471616
1708	125.937500000205	53.8125000003152	0.0714154785821193
1709	125.979166666872	53.8125000003152	0.0713807628733881
1710	126.02083333354	53.8125000003152	0.0722152274775819
1711	126.062500000207	53.8125000003152	0.0733155146637853
1712	126.104166666875	53.8125000003152	0.073329841168756
1713	126.145833333543	53.8125000003152	0.0733494656377543
1714	126.18750000021	53.8125000003152	0.07333080773506
1715	126.229166666878	53.8125000003152	0.0722633294794449
1716	126.270833333545	53.8125000003152	0.072258413258251
1717	126.312500000213	53.8125000003152	0.0728043469676434
1718	126.35416666688	53.8125000003152	0.0735183729004505
1719	126.395833333548	53.8125000003152	0.0734889045987866
1720	126.437500000215	53.8125000003152	0.0739450932291946
1721	126.479166666883	53.8125000003152	0.07295959373711
1722	126.52083333355	53.8125000003152	0.0745162715385454
1723	120.020833333416	53.7708333336476	0.0653087209891803
1724	120.062500000084	53.7708333336476	0.065464715745485
1725	120.145833333419	53.7708333336476	0.0653538143228853
1726	120.187500000086	53.7708333336476	0.0656334381239513
1727	120.229166666754	53.7708333336476	0.0657325423203681
1728	120.270833333421	53.7708333336476	0.0654750018011814
1729	120.312500000089	53.7708333336476	0.0653669735497347
1730	120.354166666756	53.7708333336476	0.0655276240011171
1731	120.395833333424	53.7708333336476	0.0657487397352984
1732	120.479166666759	53.7708333336476	0.0655409938803588
1733	120.520833333427	53.7708333336476	0.0656534277605171
1734	120.562500000094	53.7708333336476	0.0659717180805982
1735	120.604166666762	53.7708333336476	0.0656198910639294
1736	120.645833333429	53.7708333336476	0.0656038697646003
1737	120.687500000097	53.7708333336476	0.0656359337451772
1738	120.729166666764	53.7708333336476	0.0659250475317395
1739	120.770833333432	53.7708333336476	0.0656332851206988
1740	120.812500000099	53.7708333336476	0.0659697336540125
1741	120.854166666767	53.7708333336476	0.0657673434597322
1742	120.895833333434	53.7708333336476	0.0659808278742482
1743	120.937500000102	53.7708333336476	0.0665136480052106
1744	120.979166666769	53.7708333336476	0.0659717170866767
1745	121.020833333437	53.7708333336476	0.0657377597726346
1746	121.104166666772	53.7708333336476	0.0659493149021891
1747	121.145833333439	53.7708333336476	0.0660163609577771
1748	121.187500000107	53.7708333336476	0.0660362255302883
1749	121.229166666774	53.7708333336476	0.0663955594049857
1750	121.270833333442	53.7708333336476	0.0658566296304327
1751	121.31250000011	53.7708333336476	0.0662900721147655
1752	121.354166666777	53.7708333336476	0.0670113905420672
1753	121.395833333445	53.7708333336476	0.06717355149639
1754	121.437500000112	53.7708333336476	0.066892424380401
1755	121.520833333447	53.7708333336476	0.0673688135529464
1756	121.562500000115	53.7708333336476	0.0670257892976854
1757	121.604166666782	53.7708333336476	0.0670285176346315
1758	121.64583333345	53.7708333336476	0.0678284461109286
1759	121.687500000117	53.7708333336476	0.0678728812619014
1760	121.729166666785	53.7708333336476	0.0688436637381729
1761	121.770833333452	53.7708333336476	0.0693745983250462
1762	121.81250000012	53.7708333336476	0.0682565369834521
1763	121.854166666787	53.7708333336476	0.0683601796347186
1764	121.895833333455	53.7708333336476	0.0671902685844607
1765	121.937500000122	53.7708333336476	0.0669250746113582
1766	121.97916666679	53.7708333336476	0.0677300363885364
1767	122.020833333457	53.7708333336476	0.0688801816222702
1768	122.062500000125	53.7708333336476	0.0688478236471075
1769	122.104166666793	53.7708333336476	0.0684884860236386
1770	122.14583333346	53.7708333336476	0.0696151492121025
1771	122.187500000128	53.7708333336476	0.067068966912594
1772	122.229166666795	53.7708333336476	0.0666255186633018
1773	122.270833333463	53.7708333336476	0.0669167416979101
1774	122.31250000013	53.7708333336476	0.0669557163697345
1775	122.354166666798	53.7708333336476	0.0679413323915207
1776	122.395833333465	53.7708333336476	0.0688630138114641
1777	122.437500000133	53.7708333336476	0.0679901714753316
1778	122.4791666668	53.7708333336476	0.067203508430953
1779	122.520833333468	53.7708333336476	0.0671503082882
1780	122.562500000135	53.7708333336476	0.0673719546559872
1781	122.604166666803	53.7708333336476	0.0665125124283922
1782	122.64583333347	53.7708333336476	0.0678775256658617
1783	122.687500000138	53.7708333336476	0.0685091241400971
1784	122.729166666805	53.7708333336476	0.0691387864116014
1785	122.770833333473	53.7708333336476	0.0694375550865766
1786	122.81250000014	53.7708333336476	0.068817446303287
1787	122.854166666808	53.7708333336476	0.0685330802165873
1788	122.937500000143	53.7708333336476	0.066437055812541
1789	122.979166666811	53.7708333336476	0.066572560523076
1790	123.020833333478	53.7708333336476	0.0670885507697938
1791	123.062500000146	53.7708333336476	0.0671409607871758
1792	123.104166666813	53.7708333336476	0.0663999367341973
1793	123.145833333481	53.7708333336476	0.0673827390192721
1794	123.187500000148	53.7708333336476	0.067610763670703
1795	123.229166666816	53.7708333336476	0.0687522366715727
1796	123.312500000151	53.7708333336476	0.0687061909876071
1797	123.354166666818	53.7708333336476	0.0693773397350863
1798	123.395833333486	53.7708333336476	0.0696444172866124
1799	123.437500000153	53.7708333336476	0.0692770432106183
1800	123.479166666821	53.7708333336476	0.0682407991598257
1801	123.520833333488	53.7708333336476	0.0674632950462623
1802	123.562500000156	53.7708333336476	0.0674279923713991
1803	123.604166666823	53.7708333336476	0.068532779653578
1804	123.645833333491	53.7708333336476	0.0676765187699761
1805	123.687500000158	53.7708333336476	0.0670417682095572
1806	123.729166666826	53.7708333336476	0.0685190487982861
1807	123.770833333494	53.7708333336476	0.0685214403095372
1808	123.812500000161	53.7708333336476	0.0698349379104087
1809	123.854166666829	53.7708333336476	0.0681595447431576
1810	123.895833333496	53.7708333336476	0.0671642059965873
1811	123.937500000164	53.7708333336476	0.0670925591461522
1812	123.979166666831	53.7708333336476	0.0672838544413441
1813	124.062500000166	53.7708333336476	0.0673179026832236
1814	124.104166666834	53.7708333336476	0.066595608335364
1815	124.145833333501	53.7708333336476	0.0657056236929624
1816	124.229166666836	53.7708333336476	0.0659114719393763
1817	124.270833333504	53.7708333336476	0.0662968688016383
1818	124.312500000171	53.7708333336476	0.0657789336384993
1819	124.354166666839	53.7708333336476	0.0658797812410678
1820	124.395833333506	53.7708333336476	0.066822825728567
1821	124.479166666841	53.7708333336476	0.0673476460576173
1822	124.520833333509	53.7708333336476	0.0666669681943224
1823	124.562500000177	53.7708333336476	0.0672018307494656
1824	124.604166666844	53.7708333336476	0.0669967952550866
1825	124.645833333512	53.7708333336476	0.0667095999209852
1826	124.687500000179	53.7708333336476	0.0668285428162918
1827	124.729166666847	53.7708333336476	0.0666977796658838
1828	124.770833333514	53.7708333336476	0.0669318034564222
1829	124.812500000182	53.7708333336476	0.0675899152734589
1830	124.854166666849	53.7708333336476	0.0674876077709314
1831	124.895833333517	53.7708333336476	0.0670534105567594
1832	124.937500000184	53.7708333336476	0.0674335123953674
1833	124.979166666852	53.7708333336476	0.0675997307339052
1834	125.020833333519	53.7708333336476	0.0673320949879218
1835	125.062500000187	53.7708333336476	0.0670064220760062
1836	125.104166666854	53.7708333336476	0.067412105036233
1837	125.145833333522	53.7708333336476	0.0675447317442308
1838	125.187500000189	53.7708333336476	0.0682568548765975
1839	125.229166666857	53.7708333336476	0.0692153622535447
1840	125.395833333527	53.7708333336476	0.0712418996275237
1841	125.437500000195	53.7708333336476	0.0714451747449719
1842	125.479166666862	53.7708333336476	0.0721418152194744
1843	125.52083333353	53.7708333336476	0.0701674457028657
1844	125.562500000197	53.7708333336476	0.0705093862328114
1845	125.604166666865	53.7708333336476	0.0708438827559472
1846	125.645833333532	53.7708333336476	0.0714987716254544
1847	125.6875000002	53.7708333336476	0.0710820095601488
1848	125.729166666867	53.7708333336476	0.0722475502037597
1849	125.770833333535	53.7708333336476	0.0725526283089994
1850	125.812500000202	53.7708333336476	0.0739686299037519
1851	125.85416666687	53.7708333336476	0.074269533533261
1852	125.895833333537	53.7708333336476	0.0744775000710949
1853	125.937500000205	53.7708333336476	0.0745615017099834
1854	125.979166666872	53.7708333336476	0.0722720368900178
1855	126.02083333354	53.7708333336476	0.0725216867601648
1856	126.062500000207	53.7708333336476	0.0728342993907014
1857	126.104166666875	53.7708333336476	0.07250753037147
1858	126.145833333543	53.7708333336476	0.0740528649550261
1859	126.18750000021	53.7708333336476	0.0754442240854211
1860	126.229166666878	53.7708333336476	0.0750305325260013
1861	126.270833333545	53.7708333336476	0.0752444707136083
1862	126.312500000213	53.7708333336476	0.0742528582591218
1863	126.395833333548	53.7708333336476	0.0732013591163539
1864	126.437500000215	53.7708333336476	0.0738325643659181
1865	126.479166666883	53.7708333336476	0.0742940577895776
1866	126.52083333355	53.7708333336476	0.0738946729248253
1867	126.562500000218	53.7708333336476	0.0742688694849684
1868	119.979166666749	53.7291666669801	0.0658048317001284
1869	120.020833333416	53.7291666669801	0.0656673397677911
1870	120.062500000084	53.7291666669801	0.0654136454256449
1871	120.104166666751	53.7291666669801	0.0659700097320753
1872	120.145833333419	53.7291666669801	0.0656804911749033
1873	120.187500000086	53.7291666669801	0.0657719479800562
1874	120.229166666754	53.7291666669801	0.0655935864144249
1875	120.270833333421	53.7291666669801	0.0657658641200743
1876	120.312500000089	53.7291666669801	0.065447652442655
1877	120.354166666756	53.7291666669801	0.0659028161210531
1878	120.395833333424	53.7291666669801	0.0658751853959043
1879	120.437500000091	53.7291666669801	0.0658416777055938
1880	120.479166666759	53.7291666669801	0.0656697442705339
1881	120.520833333427	53.7291666669801	0.0655698482058288
1882	120.562500000094	53.7291666669801	0.0654179128858058
1883	120.604166666762	53.7291666669801	0.0657533410240182
1884	120.645833333429	53.7291666669801	0.0658171688867266
1885	120.687500000097	53.7291666669801	0.0655184926693202
1886	120.729166666764	53.7291666669801	0.0657899298181193
1887	120.770833333432	53.7291666669801	0.0655963066558376
1888	120.812500000099	53.7291666669801	0.0656007363659491
1889	120.854166666767	53.7291666669801	0.0655857921877936
1890	120.937500000102	53.7291666669801	0.0653888563553597
1891	120.979166666769	53.7291666669801	0.0656837271369611
1892	121.020833333437	53.7291666669801	0.0662860375172988
1893	121.104166666772	53.7291666669801	0.0663347117421167
1894	121.145833333439	53.7291666669801	0.0667748362206228
1895	121.187500000107	53.7291666669801	0.0668448114989786
1896	121.270833333442	53.7291666669801	0.0672631522100103
1897	121.31250000011	53.7291666669801	0.0670369227629903
1898	121.354166666777	53.7291666669801	0.0667900947847398
1899	121.395833333445	53.7291666669801	0.0674747705894484
1900	121.437500000112	53.7291666669801	0.0687338418845183
1901	121.47916666678	53.7291666669801	0.0684053815972033
1902	121.520833333447	53.7291666669801	0.0682473519138316
1903	121.562500000115	53.7291666669801	0.0669569216678396
1904	121.604166666782	53.7291666669801	0.0674149622235773
1905	121.64583333345	53.7291666669801	0.0675793522802821
1906	121.687500000117	53.7291666669801	0.0684512418500992
1907	121.729166666785	53.7291666669801	0.0694338590771529
1908	121.770833333452	53.7291666669801	0.0685324685889698
1909	121.81250000012	53.7291666669801	0.0677463922838122
1910	121.854166666787	53.7291666669801	0.0669967687125468
1911	121.895833333455	53.7291666669801	0.0661793108411945
1912	121.937500000122	53.7291666669801	0.0663662855638988
1913	121.97916666679	53.7291666669801	0.066620588036795
1914	122.020833333457	53.7291666669801	0.0678041222322646
1915	122.062500000125	53.7291666669801	0.069070194919882
1916	122.104166666793	53.7291666669801	0.0693793054797801
1917	122.14583333346	53.7291666669801	0.069885707989168
1918	122.229166666795	53.7291666669801	0.067907689786742
1919	122.270833333463	53.7291666669801	0.0669911214846812
1920	122.31250000013	53.7291666669801	0.0671603987411691
1921	122.354166666798	53.7291666669801	0.0677095842975892
1922	122.395833333465	53.7291666669801	0.0688455562437875
1923	122.437500000133	53.7291666669801	0.0679191513305499
1924	122.4791666668	53.7291666669801	0.067935493101934
1925	122.520833333468	53.7291666669801	0.0676642809722288
1926	122.562500000135	53.7291666669801	0.0682739511804248
1927	122.64583333347	53.7291666669801	0.0673899832311653
1928	122.687500000138	53.7291666669801	0.0676072943555499
1929	122.729166666805	53.7291666669801	0.0685672323872228
1930	122.770833333473	53.7291666669801	0.0700306965950346
1931	122.81250000014	53.7291666669801	0.0695946689581501
1932	122.854166666808	53.7291666669801	0.0688691348293725
1933	122.895833333476	53.7291666669801	0.0679185370064988
1934	122.979166666811	53.7291666669801	0.0673107509045561
1935	123.020833333478	53.7291666669801	0.06681882135285
1936	123.062500000146	53.7291666669801	0.0669266685936147
1937	123.104166666813	53.7291666669801	0.0672545413793919
1938	123.145833333481	53.7291666669801	0.068265959112711
1939	123.187500000148	53.7291666669801	0.068772044020698
1940	123.229166666816	53.7291666669801	0.0690177888053403
1941	123.270833333483	53.7291666669801	0.0699521894705014
1942	123.312500000151	53.7291666669801	0.0699884474498446
1943	123.354166666818	53.7291666669801	0.0698991147937745
1944	123.395833333486	53.7291666669801	0.0705619974313171
1945	123.437500000153	53.7291666669801	0.0693342328796952
1946	123.479166666821	53.7291666669801	0.0681826410078571
1947	123.520833333488	53.7291666669801	0.0676112216146132
1948	123.562500000156	53.7291666669801	0.0682230955348606
1949	123.604166666823	53.7291666669801	0.0688058750673508
1950	123.645833333491	53.7291666669801	0.0675530789185686
1951	123.687500000158	53.7291666669801	0.0674592837168325
1952	123.729166666826	53.7291666669801	0.0678822750171132
1953	123.770833333494	53.7291666669801	0.0690733034843878
1954	123.812500000161	53.7291666669801	0.0695450443191722
1955	123.854166666829	53.7291666669801	0.0701825216010473
1956	123.937500000164	53.7291666669801	0.0683820974892164
1957	123.979166666831	53.7291666669801	0.069078979088066
1958	124.020833333499	53.7291666669801	0.0672750278667681
1959	124.062500000166	53.7291666669801	0.0666801407101933
1960	124.145833333501	53.7291666669801	0.0659167099458236
1961	124.187500000169	53.7291666669801	0.0662849911126558
1962	124.229166666836	53.7291666669801	0.0661261002379841
1963	124.270833333504	53.7291666669801	0.0660218246321023
1964	124.312500000171	53.7291666669801	0.0659455473269649
1965	124.354166666839	53.7291666669801	0.0665130264832782
1966	124.437500000174	53.7291666669801	0.0671461547832473
1967	124.479166666841	53.7291666669801	0.066273421145958
1968	124.520833333509	53.7291666669801	0.0667672708850224
1969	124.562500000177	53.7291666669801	0.0670556826477
1970	124.604166666844	53.7291666669801	0.0670802212765364
1971	124.645833333512	53.7291666669801	0.06712495826829
1972	124.687500000179	53.7291666669801	0.0667819206991305
1973	124.729166666847	53.7291666669801	0.0673282208334535
1974	124.770833333514	53.7291666669801	0.0674215814930782
1975	124.812500000182	53.7291666669801	0.0680564176858949
1976	124.854166666849	53.7291666669801	0.0670583392482377
1977	124.895833333517	53.7291666669801	0.0672948518954834
1978	124.937500000184	53.7291666669801	0.0675356946476096
1979	125.020833333519	53.7291666669801	0.0667744578768786
1980	125.062500000187	53.7291666669801	0.0670024687216107
1981	125.104166666854	53.7291666669801	0.068394019117407
1982	125.187500000189	53.7291666669801	0.0689193449033371
1983	125.229166666857	53.7291666669801	0.0700446574767649
1984	125.270833333524	53.7291666669801	0.0708777316259722
1985	125.312500000192	53.7291666669801	0.069942385064136
1986	125.35416666686	53.7291666669801	0.0702598217166123
1987	125.395833333527	53.7291666669801	0.0711153722518761
1988	125.437500000195	53.7291666669801	0.071258166634071
1989	125.479166666862	53.7291666669801	0.0714662966613124
1990	125.52083333353	53.7291666669801	0.0713038353651999
1991	125.562500000197	53.7291666669801	0.0705531425415654
1992	125.645833333532	53.7291666669801	0.0723078783315727
1993	125.6875000002	53.7291666669801	0.0719480525920845
1994	125.729166666867	53.7291666669801	0.0731908517161713
1995	125.770833333535	53.7291666669801	0.0744321742409452
1996	125.812500000202	53.7291666669801	0.0749947282043906
1997	125.85416666687	53.7291666669801	0.0752507839468785
1998	125.895833333537	53.7291666669801	0.0743947425067311
1999	125.937500000205	53.7291666669801	0.0755886613173829
[truncated: 58,001 more rows]
