# Supplementary material for: Genomic insights into local adaptation and future climate-induced vulnerability of a keystone forest tree in East Asia
Source: Nat Commun. 2022 Nov 1;13:6541. doi: 10.1038/s41467-022-34206-8 (PMC9626627; doi:10.1038/s41467-022-34206-8)
Supplement: Supplementary file 8 — Source Data [file 41467_2022_34206_MOESM8_ESM.zip › Source data/supplementary_figures/local&forward&reverse/future_CanESM5_ssp370_2080local_GF_offset.csv]

	lon	lat	ssp370_2061-2080_offset
1	123.479166666821	54.6458333336662	0.0527791525359874
2	123.520833333488	54.6458333336662	0.0522946431600409
3	123.562500000156	54.6458333336662	0.0523008031734486
4	123.604166666823	54.6458333336662	0.0522913665571159
5	123.645833333491	54.6458333336662	0.0527360318356118
6	123.729166666826	54.6458333336662	0.0515041813867871
7	123.770833333494	54.6458333336662	0.0517388589595938
8	123.812500000161	54.6458333336662	0.0522913811794299
9	123.854166666829	54.6458333336662	0.0515978689127283
10	123.895833333496	54.6458333336662	0.0525170664717194
11	123.937500000164	54.6458333336662	0.0512414627609398
12	123.979166666831	54.6458333336662	0.051977502653745
13	124.020833333499	54.6458333336662	0.0526801591348349
14	124.062500000166	54.6458333336662	0.0522891552787298
15	124.104166666834	54.6458333336662	0.0524118229716649
16	124.145833333501	54.6458333336662	0.0524341928956896
17	124.187500000169	54.6458333336662	0.0523805036948002
18	123.395833333486	54.6041666669987	0.0525513963935085
19	123.437500000153	54.6041666669987	0.0522659221544376
20	123.479166666821	54.6041666669987	0.0524161213284093
21	123.520833333488	54.6041666669987	0.0506721953607732
22	123.562500000156	54.6041666669987	0.0515882968580126
23	123.604166666823	54.6041666669987	0.0509481439132036
24	123.645833333491	54.6041666669987	0.0522642028872519
25	123.687500000158	54.6041666669987	0.0520184245911468
26	123.729166666826	54.6041666669987	0.052631165929203
27	123.770833333494	54.6041666669987	0.0526366505967828
28	123.812500000161	54.6041666669987	0.0523338278691792
29	123.854166666829	54.6041666669987	0.0523513172631356
30	123.895833333496	54.6041666669987	0.0524814246561938
31	123.937500000164	54.6041666669987	0.0525979989611391
32	123.979166666831	54.6041666669987	0.0510531895344899
33	124.020833333499	54.6041666669987	0.0507886172148762
34	124.062500000166	54.6041666669987	0.0515426329058846
35	124.104166666834	54.6041666669987	0.0518807559009069
36	124.145833333501	54.6041666669987	0.0506246085296625
37	124.187500000169	54.6041666669987	0.0509361968187079
38	123.062500000146	54.5625000003311	0.0523952196397139
39	123.145833333481	54.5625000003311	0.0522731858214098
40	123.187500000148	54.5625000003311	0.0524153540583377
41	123.229166666816	54.5625000003311	0.0525498081779304
42	123.270833333483	54.5625000003311	0.0523789861596452
43	123.312500000151	54.5625000003311	0.0520476842901204
44	123.354166666818	54.5625000003311	0.0524312722446809
45	123.395833333486	54.5625000003311	0.0511210291433992
46	123.437500000153	54.5625000003311	0.0509888156600896
47	123.479166666821	54.5625000003311	0.0518311241310862
48	123.520833333488	54.5625000003311	0.052122599661436
49	123.562500000156	54.5625000003311	0.0523137672410698
50	123.604166666823	54.5625000003311	0.0517321227903369
51	123.645833333491	54.5625000003311	0.0524596553579642
52	123.687500000158	54.5625000003311	0.0523376017447095
53	123.729166666826	54.5625000003311	0.0516558885886208
54	123.770833333494	54.5625000003311	0.0523134446911134
55	123.812500000161	54.5625000003311	0.0523694285409824
56	123.854166666829	54.5625000003311	0.0523049183711915
57	123.895833333496	54.5625000003311	0.0510577862494544
58	123.937500000164	54.5625000003311	0.0522038829604275
59	123.979166666831	54.5625000003311	0.0525265815318365
60	124.020833333499	54.5625000003311	0.0505716078938752
61	124.062500000166	54.5625000003311	0.0519906514746941
62	124.104166666834	54.5625000003311	0.0505035648937208
63	124.145833333501	54.5625000003311	0.0518360866890678
64	124.187500000169	54.5625000003311	0.0510857136208071
65	122.895833333476	54.5208333336636	0.0522943591834631
66	122.937500000143	54.5208333336636	0.0523706850725984
67	122.979166666811	54.5208333336636	0.0523763318345657
68	123.020833333478	54.5208333336636	0.0517641282286185
69	123.062500000146	54.5208333336636	0.0518712578525681
70	123.104166666813	54.5208333336636	0.0521810854775132
71	123.145833333481	54.5208333336636	0.0524978976234131
72	123.229166666816	54.5208333336636	0.0506773939135808
73	123.270833333483	54.5208333336636	0.0508334602760991
74	123.312500000151	54.5208333336636	0.0519518772700323
75	123.354166666818	54.5208333336636	0.0521675251458252
76	123.395833333486	54.5208333336636	0.0507437989146274
77	123.437500000153	54.5208333336636	0.0507678408771955
78	123.479166666821	54.5208333336636	0.0517282818489988
79	123.520833333488	54.5208333336636	0.0522151111462632
80	123.562500000156	54.5208333336636	0.0519941788537772
81	123.604166666823	54.5208333336636	0.0519581356619674
82	123.645833333491	54.5208333336636	0.0523389186093043
83	123.687500000158	54.5208333336636	0.0522348462650812
84	123.729166666826	54.5208333336636	0.05243066877011
85	123.770833333494	54.5208333336636	0.0521792207546168
86	123.812500000161	54.5208333336636	0.051851998788054
87	123.854166666829	54.5208333336636	0.0523981287141774
88	123.937500000164	54.5208333336636	0.0520527267820253
89	123.979166666831	54.5208333336636	0.0519157808463252
90	124.020833333499	54.5208333336636	0.0506461630544592
91	124.104166666834	54.5208333336636	0.0520932680992706
92	124.145833333501	54.5208333336636	0.052033382068934
93	124.187500000169	54.5208333336636	0.0525426019674122
94	124.229166666836	54.5208333336636	0.0525126031592632
95	124.270833333504	54.5208333336636	0.0521221021688922
96	124.312500000171	54.5208333336636	0.0520728707187171
97	122.81250000014	54.479166666996	0.0517964601790534
98	122.854166666808	54.479166666996	0.0508899014480406
99	122.895833333476	54.479166666996	0.0519776171997895
100	122.937500000143	54.479166666996	0.0524902629926706
101	123.020833333478	54.479166666996	0.0521633134088466
102	123.062500000146	54.479166666996	0.0518216051827658
103	123.104166666813	54.479166666996	0.0518054377449405
104	123.187500000148	54.479166666996	0.0523701909569985
105	123.229166666816	54.479166666996	0.0522622534020369
106	123.270833333483	54.479166666996	0.050863523543933
107	123.312500000151	54.479166666996	0.0504386544358123
108	123.354166666818	54.479166666996	0.0507988866316167
109	123.395833333486	54.479166666996	0.05049011099139
110	123.437500000153	54.479166666996	0.0518758664423457
111	123.479166666821	54.479166666996	0.0523743526286732
112	123.520833333488	54.479166666996	0.0523801276904882
113	123.562500000156	54.479166666996	0.0519393990814814
114	123.604166666823	54.479166666996	0.0521891713802015
115	123.645833333491	54.479166666996	0.0524160371489218
116	123.687500000158	54.479166666996	0.0524419801448258
117	123.729166666826	54.479166666996	0.0526129007184222
118	123.770833333494	54.479166666996	0.0521539653486273
119	123.812500000161	54.479166666996	0.0523420318934313
120	123.854166666829	54.479166666996	0.0518173671695938
121	123.937500000164	54.479166666996	0.0520309773235416
122	123.979166666831	54.479166666996	0.0518708033209879
123	124.020833333499	54.479166666996	0.0516226947368241
124	124.062500000166	54.479166666996	0.05192947343882
125	124.104166666834	54.479166666996	0.0516293932512427
126	124.145833333501	54.479166666996	0.0520450593008187
127	124.187500000169	54.479166666996	0.0526337214243322
128	124.229166666836	54.479166666996	0.0511218882536575
129	124.270833333504	54.479166666996	0.0516353703226838
130	124.312500000171	54.479166666996	0.0513774744162622
131	124.354166666839	54.479166666996	0.0513671392675581
132	124.395833333506	54.479166666996	0.0510701435808128
133	122.81250000014	54.4375000003285	0.0519451062474442
134	122.854166666808	54.4375000003285	0.052201008402064
135	122.895833333476	54.4375000003285	0.0520223418972559
136	122.937500000143	54.4375000003285	0.0521152231073161
137	122.979166666811	54.4375000003285	0.0521079029653184
138	123.020833333478	54.4375000003285	0.0520247470548979
139	123.062500000146	54.4375000003285	0.0519178222106728
140	123.104166666813	54.4375000003285	0.0520044740191808
141	123.145833333481	54.4375000003285	0.0519453146959805
142	123.187500000148	54.4375000003285	0.0520491340767033
143	123.229166666816	54.4375000003285	0.0515803045330333
144	123.270833333483	54.4375000003285	0.0505268231165221
145	123.312500000151	54.4375000003285	0.051309625459777
146	123.354166666818	54.4375000003285	0.0519100990602933
147	123.395833333486	54.4375000003285	0.050296311464302
148	123.437500000153	54.4375000003285	0.0504373704103901
149	123.479166666821	54.4375000003285	0.0519016279110443
150	123.520833333488	54.4375000003285	0.0521283350728843
151	123.562500000156	54.4375000003285	0.0519637511072942
152	123.604166666823	54.4375000003285	0.051930348069828
153	123.645833333491	54.4375000003285	0.0518536649394363
154	123.687500000158	54.4375000003285	0.0522335936183362
155	123.729166666826	54.4375000003285	0.051936149393673
156	123.770833333494	54.4375000003285	0.0519541031452411
157	123.812500000161	54.4375000003285	0.0522922277956229
158	123.854166666829	54.4375000003285	0.0515574155418126
159	123.895833333496	54.4375000003285	0.0518270472400032
160	123.937500000164	54.4375000003285	0.05198370659359
161	123.979166666831	54.4375000003285	0.0520185268732993
162	124.020833333499	54.4375000003285	0.0519974099187247
163	124.062500000166	54.4375000003285	0.0517481573163223
164	124.104166666834	54.4375000003285	0.0520430242928533
165	124.145833333501	54.4375000003285	0.0523538198298846
166	124.187500000169	54.4375000003285	0.0519125675329833
167	124.229166666836	54.4375000003285	0.0521910605464445
168	124.270833333504	54.4375000003285	0.0510775648065313
169	124.312500000171	54.4375000003285	0.0507675042930066
170	124.354166666839	54.4375000003285	0.0513848396532986
171	124.395833333506	54.4375000003285	0.0511910845210161
172	124.437500000174	54.4375000003285	0.051034283853257
173	124.479166666841	54.4375000003285	0.0503193952369162
174	122.270833333463	54.3958333336609	0.0518772603182916
175	122.31250000013	54.3958333336609	0.0509056670620919
176	122.395833333465	54.3958333336609	0.0520778506078742
177	122.437500000133	54.3958333336609	0.0521775106276598
178	122.4791666668	54.3958333336609	0.0507418576891324
179	122.520833333468	54.3958333336609	0.0519956137315403
180	122.854166666808	54.3958333336609	0.0520772590902793
181	122.895833333476	54.3958333336609	0.0524868937577665
182	122.937500000143	54.3958333336609	0.0519600438122505
183	122.979166666811	54.3958333336609	0.0519207739703681
184	123.020833333478	54.3958333336609	0.0518704554910126
185	123.062500000146	54.3958333336609	0.0525210567846921
186	123.145833333481	54.3958333336609	0.0518274222457339
187	123.187500000148	54.3958333336609	0.0517819609427303
188	123.229166666816	54.3958333336609	0.0520475620067418
189	123.270833333483	54.3958333336609	0.0519014292517682
190	123.312500000151	54.3958333336609	0.0515771355584294
191	123.354166666818	54.3958333336609	0.0518223727726641
192	123.395833333486	54.3958333336609	0.052083532076959
193	123.437500000153	54.3958333336609	0.0515117041477415
194	123.520833333488	54.3958333336609	0.0519442011693877
195	123.562500000156	54.3958333336609	0.0517385405842831
196	123.604166666823	54.3958333336609	0.0519767819660068
197	123.645833333491	54.3958333336609	0.0516815947802235
198	123.687500000158	54.3958333336609	0.0519044089427884
199	123.729166666826	54.3958333336609	0.0518523195781703
200	123.770833333494	54.3958333336609	0.0518255062226674
201	123.812500000161	54.3958333336609	0.0520227044378517
202	123.854166666829	54.3958333336609	0.051747641246761
203	123.895833333496	54.3958333336609	0.0517032877832956
204	123.937500000164	54.3958333336609	0.0515846851365337
205	123.979166666831	54.3958333336609	0.0523275676197771
206	124.020833333499	54.3958333336609	0.0521196751676219
207	124.270833333504	54.3958333336609	0.0513904630615712
208	124.312500000171	54.3958333336609	0.0513650697282632
209	124.354166666839	54.3958333336609	0.051498369870233
210	124.395833333506	54.3958333336609	0.0510059987896452
211	124.437500000174	54.3958333336609	0.0520161573356192
212	124.479166666841	54.3958333336609	0.0515825832004569
213	124.520833333509	54.3958333336609	0.0523011743421167
214	122.020833333457	54.3541666669934	0.0517573160279433
215	122.062500000125	54.3541666669934	0.0519482279195427
216	122.14583333346	54.3541666669934	0.0520165308729702
217	122.187500000128	54.3541666669934	0.051894008681234
218	122.270833333463	54.3541666669934	0.0520248190888546
219	122.31250000013	54.3541666669934	0.0519346453014987
220	122.437500000133	54.3541666669934	0.0520423949379693
221	122.4791666668	54.3541666669934	0.0520949839405119
222	122.562500000135	54.3541666669934	0.0518885072052665
223	122.604166666803	54.3541666669934	0.0521014706847189
224	122.64583333347	54.3541666669934	0.0517131487193194
225	122.895833333476	54.3541666669934	0.0518106743141805
226	122.937500000143	54.3541666669934	0.0517485111332234
227	122.979166666811	54.3541666669934	0.05170747950552
228	123.020833333478	54.3541666669934	0.0519647378648842
229	123.062500000146	54.3541666669934	0.0525338927574681
230	123.104166666813	54.3541666669934	0.0522789377611248
231	123.145833333481	54.3541666669934	0.0520612560910553
232	123.187500000148	54.3541666669934	0.0516233876309026
233	123.229166666816	54.3541666669934	0.051573869362378
234	123.270833333483	54.3541666669934	0.0517364947230125
235	123.354166666818	54.3541666669934	0.052270822492852
236	123.395833333486	54.3541666669934	0.0521181997464819
237	123.479166666821	54.3541666669934	0.0518843992381361
238	123.520833333488	54.3541666669934	0.0514513274602021
239	123.562500000156	54.3541666669934	0.0519818038789572
240	123.687500000158	54.3541666669934	0.0521388417102879
241	123.729166666826	54.3541666669934	0.0522006024640311
242	123.770833333494	54.3541666669934	0.0521733768337752
243	123.854166666829	54.3541666669934	0.051782224151791
244	123.895833333496	54.3541666669934	0.052002576662442
245	123.937500000164	54.3541666669934	0.0518361889036528
246	123.979166666831	54.3541666669934	0.0517773437358917
247	124.020833333499	54.3541666669934	0.0515439295900834
248	124.062500000166	54.3541666669934	0.0516235255634989
249	124.104166666834	54.3541666669934	0.0520280972859124
250	124.145833333501	54.3541666669934	0.0518729946369046
251	124.187500000169	54.3541666669934	0.0519888061288546
252	124.270833333504	54.3541666669934	0.0517720911320163
253	124.312500000171	54.3541666669934	0.0514971618008557
254	124.354166666839	54.3541666669934	0.0504230233175406
255	124.395833333506	54.3541666669934	0.051610597237235
256	124.437500000174	54.3541666669934	0.0510871505859134
257	124.479166666841	54.3541666669934	0.0519299369094369
258	124.520833333509	54.3541666669934	0.0524022363698697
259	121.47916666678	54.3125000003258	0.0512977175396163
260	121.520833333447	54.3125000003258	0.0495744492855745
261	121.562500000115	54.3125000003258	0.0503599825001908
262	121.604166666782	54.3125000003258	0.0522838141404266
263	121.64583333345	54.3125000003258	0.0513866650134904
264	121.687500000117	54.3125000003258	0.0511679891002933
265	121.729166666785	54.3125000003258	0.0514593817355926
266	121.770833333452	54.3125000003258	0.0505911296646528
267	121.81250000012	54.3125000003258	0.0515541244228161
268	121.895833333455	54.3125000003258	0.0519624069493066
269	121.937500000122	54.3125000003258	0.0506332174811695
270	121.97916666679	54.3125000003258	0.0520773094908425
271	122.062500000125	54.3125000003258	0.0518828448616466
272	122.104166666793	54.3125000003258	0.0506722358744018
273	122.14583333346	54.3125000003258	0.0513450586547035
274	122.187500000128	54.3125000003258	0.0521217920973106
275	122.229166666795	54.3125000003258	0.0519117838931848
276	122.270833333463	54.3125000003258	0.0517542411722734
277	122.354166666798	54.3125000003258	0.0520044025054211
278	122.395833333465	54.3125000003258	0.0517347096598305
279	122.437500000133	54.3125000003258	0.0519283553007477
280	122.4791666668	54.3125000003258	0.0518529462645467
281	122.520833333468	54.3125000003258	0.0520438295843757
282	122.562500000135	54.3125000003258	0.0520775680972237
283	122.604166666803	54.3125000003258	0.0519099198783383
284	122.64583333347	54.3125000003258	0.051426919297588
285	122.687500000138	54.3125000003258	0.0516662411645609
286	122.729166666805	54.3125000003258	0.0516762318173043
287	122.770833333473	54.3125000003258	0.0515753640368156
288	122.81250000014	54.3125000003258	0.051923361337943
289	122.854166666808	54.3125000003258	0.0517321389411666
290	122.895833333476	54.3125000003258	0.0517166882911137
291	122.937500000143	54.3125000003258	0.0517468127382414
292	122.979166666811	54.3125000003258	0.0515800930322813
293	123.020833333478	54.3125000003258	0.051724244345013
294	123.104166666813	54.3125000003258	0.0518489772879143
295	123.145833333481	54.3125000003258	0.0529705091859426
296	123.187500000148	54.3125000003258	0.0519206288530066
297	123.229166666816	54.3125000003258	0.051992535300903
298	123.312500000151	54.3125000003258	0.0517715067379285
299	123.354166666818	54.3125000003258	0.0515204861123394
300	123.395833333486	54.3125000003258	0.0518832687498378
301	123.437500000153	54.3125000003258	0.0519060452015937
302	123.479166666821	54.3125000003258	0.0518320150577579
303	123.520833333488	54.3125000003258	0.0518634389192534
304	123.645833333491	54.3125000003258	0.0519264370904927
305	123.729166666826	54.3125000003258	0.0521846201720622
306	123.770833333494	54.3125000003258	0.0520723236579405
307	123.812500000161	54.3125000003258	0.0520422642202207
308	123.854166666829	54.3125000003258	0.0519231974859019
309	123.937500000164	54.3125000003258	0.0519871316145442
310	123.979166666831	54.3125000003258	0.0517798240373688
311	124.020833333499	54.3125000003258	0.0519583946472744
312	124.062500000166	54.3125000003258	0.052221476446929
313	124.104166666834	54.3125000003258	0.0521943817663176
314	124.145833333501	54.3125000003258	0.0519724415704109
315	124.187500000169	54.3125000003258	0.0522547776930652
316	124.229166666836	54.3125000003258	0.0523041353259584
317	124.270833333504	54.3125000003258	0.0520328878279734
318	124.312500000171	54.3125000003258	0.0516850602491583
319	124.354166666839	54.3125000003258	0.0516406942935122
320	124.395833333506	54.3125000003258	0.0521175418139561
321	124.437500000174	54.3125000003258	0.0520262481648715
322	124.562500000177	54.3125000003258	0.0517072045383048
323	124.604166666844	54.3125000003258	0.0514770570311718
324	124.645833333512	54.3125000003258	0.0515774866298917
325	121.354166666777	54.2708333336582	0.0505272560526752
326	121.395833333445	54.2708333336582	0.0508028700266673
327	121.437500000112	54.2708333336582	0.0507830144987262
328	121.47916666678	54.2708333336582	0.0508314753305373
329	121.520833333447	54.2708333336582	0.0509004817204894
330	121.562500000115	54.2708333336582	0.0506237737489305
331	121.64583333345	54.2708333336582	0.0506708781831732
332	121.687500000117	54.2708333336582	0.0516454998097447
333	121.729166666785	54.2708333336582	0.0505576306220458
334	121.81250000012	54.2708333336582	0.0520469640406687
335	121.854166666787	54.2708333336582	0.051689162392795
336	121.895833333455	54.2708333336582	0.0517042661358393
337	121.937500000122	54.2708333336582	0.0506168112854069
338	121.97916666679	54.2708333336582	0.0523426122142121
339	122.020833333457	54.2708333336582	0.0517045996684283
340	122.062500000125	54.2708333336582	0.0517644636638594
341	122.104166666793	54.2708333336582	0.0519483272447524
342	122.14583333346	54.2708333336582	0.051843494942726
343	122.187500000128	54.2708333336582	0.0515828776507862
344	122.229166666795	54.2708333336582	0.0519203589980654
345	122.270833333463	54.2708333336582	0.0513870136719431
346	122.31250000013	54.2708333336582	0.0518817546693002
347	122.354166666798	54.2708333336582	0.051510674955153
348	122.395833333465	54.2708333336582	0.0518182401108171
349	122.437500000133	54.2708333336582	0.0521572235070264
350	122.4791666668	54.2708333336582	0.0521623707463774
351	122.520833333468	54.2708333336582	0.0519636040576476
352	122.562500000135	54.2708333336582	0.0524345570448443
353	122.604166666803	54.2708333336582	0.0514490675604708
354	122.64583333347	54.2708333336582	0.0514494795402505
355	122.687500000138	54.2708333336582	0.0517782842243852
356	122.729166666805	54.2708333336582	0.0514330613384793
357	122.770833333473	54.2708333336582	0.0516429086798518
358	122.81250000014	54.2708333336582	0.051831707212661
359	122.854166666808	54.2708333336582	0.0515208351898427
360	122.895833333476	54.2708333336582	0.0518781739473583
361	122.937500000143	54.2708333336582	0.0514621659618723
362	122.979166666811	54.2708333336582	0.0519744108373296
363	123.020833333478	54.2708333336582	0.0516818978276538
364	123.062500000146	54.2708333336582	0.052133670435751
365	123.104166666813	54.2708333336582	0.0523019379203726
366	123.145833333481	54.2708333336582	0.052886145469667
367	123.187500000148	54.2708333336582	0.0525250519379817
368	123.229166666816	54.2708333336582	0.0524478416840571
369	123.270833333483	54.2708333336582	0.0524760731616703
370	123.312500000151	54.2708333336582	0.0526987884610481
371	123.354166666818	54.2708333336582	0.0517419210402123
372	123.395833333486	54.2708333336582	0.0523292111724181
373	123.437500000153	54.2708333336582	0.0518519487932444
374	123.479166666821	54.2708333336582	0.0521027456667738
375	123.520833333488	54.2708333336582	0.0515552019625089
376	123.562500000156	54.2708333336582	0.0517509336865719
377	123.604166666823	54.2708333336582	0.0516171543026208
378	123.645833333491	54.2708333336582	0.0513373190054303
379	123.687500000158	54.2708333336582	0.051623171998227
380	123.729166666826	54.2708333336582	0.0525176607718338
381	123.770833333494	54.2708333336582	0.0523607925716592
382	123.812500000161	54.2708333336582	0.0521203602463461
383	123.854166666829	54.2708333336582	0.0521196741268155
384	123.895833333496	54.2708333336582	0.0513461683224249
385	123.937500000164	54.2708333336582	0.0518743931758199
386	123.979166666831	54.2708333336582	0.0516856253147903
387	124.020833333499	54.2708333336582	0.0518445776193395
388	124.062500000166	54.2708333336582	0.0521787427879509
389	124.104166666834	54.2708333336582	0.0521774697627805
390	124.145833333501	54.2708333336582	0.0517353085351114
391	124.229166666836	54.2708333336582	0.0516711335625186
392	124.270833333504	54.2708333336582	0.0515713829846585
393	124.312500000171	54.2708333336582	0.051719699674552
394	124.354166666839	54.2708333336582	0.051817640533846
395	124.395833333506	54.2708333336582	0.0521869585373508
396	124.437500000174	54.2708333336582	0.0519592806690063
397	124.479166666841	54.2708333336582	0.0518349332434433
398	124.520833333509	54.2708333336582	0.0516841331042769
399	124.562500000177	54.2708333336582	0.0516326970251608
400	124.604166666844	54.2708333336582	0.0518508850049704
401	124.645833333512	54.2708333336582	0.0522270994884528
402	124.687500000179	54.2708333336582	0.0519657365427022
403	124.729166666847	54.2708333336582	0.0516405404419245
404	121.187500000107	54.2291666669907	0.0518137889657921
405	121.229166666774	54.2291666669907	0.051680863254876
406	121.270833333442	54.2291666669907	0.0505335036759888
407	121.31250000011	54.2291666669907	0.051871696203067
408	121.354166666777	54.2291666669907	0.0514960239004159
409	121.395833333445	54.2291666669907	0.0516502150275274
410	121.437500000112	54.2291666669907	0.0512738978034468
411	121.47916666678	54.2291666669907	0.0504839246144735
412	121.520833333447	54.2291666669907	0.0505488518115566
413	121.562500000115	54.2291666669907	0.0515311341365168
414	121.604166666782	54.2291666669907	0.0504718033076672
415	121.64583333345	54.2291666669907	0.0515854598674853
416	121.687500000117	54.2291666669907	0.051516486680072
417	121.770833333452	54.2291666669907	0.0516688763344255
418	121.81250000012	54.2291666669907	0.0518805932944525
419	121.895833333455	54.2291666669907	0.0519521726555882
420	121.937500000122	54.2291666669907	0.0521633261348195
421	121.97916666679	54.2291666669907	0.0521992011905367
422	122.020833333457	54.2291666669907	0.0518354751525635
423	122.062500000125	54.2291666669907	0.051996330399063
424	122.187500000128	54.2291666669907	0.0518315741520985
425	122.229166666795	54.2291666669907	0.0520596410452485
426	122.270833333463	54.2291666669907	0.0518160297549752
427	122.31250000013	54.2291666669907	0.0517589930602477
428	122.354166666798	54.2291666669907	0.0521012763577875
429	122.395833333465	54.2291666669907	0.0515905355229331
430	122.437500000133	54.2291666669907	0.0518024647232566
431	122.4791666668	54.2291666669907	0.05192009497394
432	122.520833333468	54.2291666669907	0.0517968984310127
433	122.562500000135	54.2291666669907	0.0522782468518758
434	122.604166666803	54.2291666669907	0.0522980650055994
435	122.64583333347	54.2291666669907	0.0514468358185381
436	122.687500000138	54.2291666669907	0.0515845973649008
437	122.729166666805	54.2291666669907	0.0516530374316444
438	122.770833333473	54.2291666669907	0.0514616664667027
439	122.81250000014	54.2291666669907	0.0515159302094353
440	122.854166666808	54.2291666669907	0.0517274941266699
441	122.895833333476	54.2291666669907	0.051798684371967
442	122.937500000143	54.2291666669907	0.0518734080476517
443	122.979166666811	54.2291666669907	0.0518261794198277
444	123.020833333478	54.2291666669907	0.0518780045410957
445	123.062500000146	54.2291666669907	0.0525666288930493
446	123.104166666813	54.2291666669907	0.0524907138073007
447	123.145833333481	54.2291666669907	0.0525297676800772
448	123.187500000148	54.2291666669907	0.0527947340737934
449	123.229166666816	54.2291666669907	0.0528923432608143
450	123.270833333483	54.2291666669907	0.0534733428111887
451	123.312500000151	54.2291666669907	0.0528273423473105
452	123.354166666818	54.2291666669907	0.0534201842015073
453	123.395833333486	54.2291666669907	0.0517496811464301
454	123.437500000153	54.2291666669907	0.0524595692876716
455	123.479166666821	54.2291666669907	0.0517299317068354
456	123.520833333488	54.2291666669907	0.0522766802339831
457	123.645833333491	54.2291666669907	0.0524956759580458
458	123.687500000158	54.2291666669907	0.0520619608218679
459	123.729166666826	54.2291666669907	0.0525897754646693
460	123.770833333494	54.2291666669907	0.0520280874167093
461	123.812500000161	54.2291666669907	0.0521187453031882
462	123.854166666829	54.2291666669907	0.0514415667750261
463	123.895833333496	54.2291666669907	0.0516478686668592
464	123.937500000164	54.2291666669907	0.0521275917681447
465	123.979166666831	54.2291666669907	0.0515930476029376
466	124.020833333499	54.2291666669907	0.0518357870246668
467	124.062500000166	54.2291666669907	0.0522555013667282
468	124.104166666834	54.2291666669907	0.0516118766952185
469	124.145833333501	54.2291666669907	0.0516805029449594
470	124.187500000169	54.2291666669907	0.0516771253152344
471	124.229166666836	54.2291666669907	0.0517396378584144
472	124.270833333504	54.2291666669907	0.0518982858207612
473	124.312500000171	54.2291666669907	0.0520275216651981
474	124.354166666839	54.2291666669907	0.051919496806856
475	124.395833333506	54.2291666669907	0.0517601897674101
476	124.437500000174	54.2291666669907	0.0516553326361209
477	124.479166666841	54.2291666669907	0.0517170239747326
478	124.520833333509	54.2291666669907	0.0521741949534705
479	124.562500000177	54.2291666669907	0.0517743618332431
480	124.604166666844	54.2291666669907	0.0517978766918817
481	124.687500000179	54.2291666669907	0.0522043214469509
482	124.729166666847	54.2291666669907	0.0518028552974606
483	124.770833333514	54.2291666669907	0.0515442160616686
484	124.812500000182	54.2291666669907	0.0528164956182887
485	124.854166666849	54.2291666669907	0.0522050569534988
486	120.187500000086	54.1875000003231	0.0512520830416199
487	120.229166666754	54.1875000003231	0.051258934721268
488	120.270833333421	54.1875000003231	0.0506073484548167
489	120.354166666756	54.1875000003231	0.0506535308433074
490	120.979166666769	54.1875000003231	0.0509179758836266
491	121.020833333437	54.1875000003231	0.0503225834823674
492	121.062500000104	54.1875000003231	0.0514833197404007
493	121.104166666772	54.1875000003231	0.0515582090769227
494	121.145833333439	54.1875000003231	0.0515728328188345
495	121.187500000107	54.1875000003231	0.0518595265189549
496	121.229166666774	54.1875000003231	0.0515658520903523
497	121.270833333442	54.1875000003231	0.0517058603053879
498	121.31250000011	54.1875000003231	0.05143654798028
499	121.354166666777	54.1875000003231	0.0515059829751529
500	121.395833333445	54.1875000003231	0.0519548382669071
501	121.437500000112	54.1875000003231	0.0511469989555575
502	121.47916666678	54.1875000003231	0.0516930368219454
503	121.520833333447	54.1875000003231	0.0512554081497604
504	121.562500000115	54.1875000003231	0.0510934562619137
505	121.604166666782	54.1875000003231	0.0511044635764688
506	121.64583333345	54.1875000003231	0.0515299809957395
507	121.687500000117	54.1875000003231	0.0516223389469734
508	121.729166666785	54.1875000003231	0.0503901766561253
509	121.770833333452	54.1875000003231	0.051153386585848
510	121.81250000012	54.1875000003231	0.051522793537361
511	121.854166666787	54.1875000003231	0.0521949600932799
512	121.937500000122	54.1875000003231	0.0522091938193865
513	122.020833333457	54.1875000003231	0.0510367711646325
514	122.062500000125	54.1875000003231	0.0507633387140429
515	122.104166666793	54.1875000003231	0.0512689796294887
516	122.14583333346	54.1875000003231	0.0515608532126712
517	122.187500000128	54.1875000003231	0.0518020449009793
518	122.229166666795	54.1875000003231	0.0518991663172354
519	122.270833333463	54.1875000003231	0.0521278395631571
520	122.31250000013	54.1875000003231	0.0519123653762692
521	122.354166666798	54.1875000003231	0.051903037470285
522	122.395833333465	54.1875000003231	0.0516730221183667
523	122.437500000133	54.1875000003231	0.0516695694310407
524	122.520833333468	54.1875000003231	0.0514459435315542
525	122.562500000135	54.1875000003231	0.0520022103121454
526	122.604166666803	54.1875000003231	0.0516294775292674
527	122.64583333347	54.1875000003231	0.0515067526645428
528	122.687500000138	54.1875000003231	0.0519422235371769
529	122.729166666805	54.1875000003231	0.0518198623655466
530	122.770833333473	54.1875000003231	0.0513547257589575
531	122.81250000014	54.1875000003231	0.051714883649104
532	122.854166666808	54.1875000003231	0.052154059050026
533	122.937500000143	54.1875000003231	0.0517245238191652
534	122.979166666811	54.1875000003231	0.0516623575056233
535	123.020833333478	54.1875000003231	0.051926718348806
536	123.062500000146	54.1875000003231	0.0518037868048147
537	123.145833333481	54.1875000003231	0.0522193363984863
538	123.187500000148	54.1875000003231	0.0524075232484824
539	123.229166666816	54.1875000003231	0.0526131729304269
540	123.270833333483	54.1875000003231	0.0527708709191077
541	123.312500000151	54.1875000003231	0.0530107127776953
542	123.354166666818	54.1875000003231	0.0529901403758669
543	123.395833333486	54.1875000003231	0.0530614151758889
544	123.437500000153	54.1875000003231	0.053387411924505
545	123.479166666821	54.1875000003231	0.0523257915532111
546	123.562500000156	54.1875000003231	0.0525056427734472
547	123.604166666823	54.1875000003231	0.0519839280270534
548	123.645833333491	54.1875000003231	0.0519854742408975
549	123.687500000158	54.1875000003231	0.052533223001141
550	123.729166666826	54.1875000003231	0.0525471194912306
551	123.770833333494	54.1875000003231	0.0524304111082615
552	123.812500000161	54.1875000003231	0.0520308631682478
553	123.854166666829	54.1875000003231	0.0520646208474449
554	123.895833333496	54.1875000003231	0.051887506206756
555	123.937500000164	54.1875000003231	0.0517709582973733
556	123.979166666831	54.1875000003231	0.0519460907067178
557	124.020833333499	54.1875000003231	0.0518446452809623
558	124.062500000166	54.1875000003231	0.0521287905762055
559	124.104166666834	54.1875000003231	0.0517880638561304
560	124.145833333501	54.1875000003231	0.0518461171291285
561	124.229166666836	54.1875000003231	0.0516685085937915
562	124.270833333504	54.1875000003231	0.0520267790211519
563	124.312500000171	54.1875000003231	0.0516286980812281
564	124.354166666839	54.1875000003231	0.0513607132661615
565	124.395833333506	54.1875000003231	0.0514009635864194
566	124.437500000174	54.1875000003231	0.0520871035821163
567	124.479166666841	54.1875000003231	0.0519454262676705
568	124.520833333509	54.1875000003231	0.0519107359964228
569	124.562500000177	54.1875000003231	0.0521000968050912
570	124.604166666844	54.1875000003231	0.0518807715202057
571	124.645833333512	54.1875000003231	0.052785056841992
572	124.687500000179	54.1875000003231	0.0526043169308714
573	124.729166666847	54.1875000003231	0.0525041553877043
574	124.770833333514	54.1875000003231	0.0524694344698922
575	124.812500000182	54.1875000003231	0.0529733640578549
576	124.854166666849	54.1875000003231	0.0529106675646514
577	124.937500000184	54.1875000003231	0.0530630079462749
578	120.145833333419	54.1458333336556	0.0504890509602512
579	120.187500000086	54.1458333336556	0.0495961259130989
580	120.229166666754	54.1458333336556	0.0497830521798302
581	120.312500000089	54.1458333336556	0.0492274796879389
582	120.354166666756	54.1458333336556	0.0497875274927971
583	120.395833333424	54.1458333336556	0.0510364109468473
584	120.437500000091	54.1458333336556	0.0505557352159438
585	120.479166666759	54.1458333336556	0.0504553005005075
586	120.520833333427	54.1458333336556	0.0504047330219232
587	120.562500000094	54.1458333336556	0.0499472921551276
588	120.937500000102	54.1458333336556	0.0512763206175136
589	120.979166666769	54.1458333336556	0.0517531737393342
590	121.062500000104	54.1458333336556	0.0511902909135733
591	121.104166666772	54.1458333336556	0.0516670936352507
592	121.145833333439	54.1458333336556	0.0514378838887804
593	121.187500000107	54.1458333336556	0.05185304409751
594	121.270833333442	54.1458333336556	0.0513461479606296
595	121.31250000011	54.1458333336556	0.0514259160258982
596	121.354166666777	54.1458333336556	0.0512305054946263
597	121.395833333445	54.1458333336556	0.0512013323672679
598	121.437500000112	54.1458333336556	0.0514115427319276
599	121.47916666678	54.1458333336556	0.0512771487273214
600	121.520833333447	54.1458333336556	0.0514679755895303
601	121.562500000115	54.1458333336556	0.0517960398152328
602	121.604166666782	54.1458333336556	0.051457670075114
603	121.64583333345	54.1458333336556	0.0510134702508962
604	121.687500000117	54.1458333336556	0.050178804198879
605	121.729166666785	54.1458333336556	0.0508481184356748
606	121.770833333452	54.1458333336556	0.0507178100635099
607	121.81250000012	54.1458333336556	0.0512492005466679
608	121.854166666787	54.1458333336556	0.0519204700353597
609	121.895833333455	54.1458333336556	0.0518738453856877
610	121.937500000122	54.1458333336556	0.0524956690812869
611	121.97916666679	54.1458333336556	0.0518638347752543
612	122.020833333457	54.1458333336556	0.0519690597164608
613	122.062500000125	54.1458333336556	0.0518257007861044
614	122.104166666793	54.1458333336556	0.0519398335863571
615	122.14583333346	54.1458333336556	0.0518898782201902
616	122.187500000128	54.1458333336556	0.0520205709500961
617	122.229166666795	54.1458333336556	0.0522287959990164
618	122.270833333463	54.1458333336556	0.0517932799557522
619	122.31250000013	54.1458333336556	0.0517549455976476
620	122.354166666798	54.1458333336556	0.0519417273384048
621	122.395833333465	54.1458333336556	0.0518604587575791
622	122.437500000133	54.1458333336556	0.0512648414809833
623	122.4791666668	54.1458333336556	0.0514092445134364
624	122.520833333468	54.1458333336556	0.0516818667204065
625	122.562500000135	54.1458333336556	0.0515897400391251
626	122.604166666803	54.1458333336556	0.0516619419134465
627	122.64583333347	54.1458333336556	0.0518766483860459
628	122.687500000138	54.1458333336556	0.0519408921203189
629	122.729166666805	54.1458333336556	0.0529654705343143
630	122.770833333473	54.1458333336556	0.0526864253911623
631	122.81250000014	54.1458333336556	0.0520414911309127
632	122.854166666808	54.1458333336556	0.0520062548036531
633	122.937500000143	54.1458333336556	0.0515754020001712
634	123.020833333478	54.1458333336556	0.0515559257018657
635	123.062500000146	54.1458333336556	0.0519690895769336
636	123.104166666813	54.1458333336556	0.0527346932930729
637	123.145833333481	54.1458333336556	0.0526282394359984
638	123.187500000148	54.1458333336556	0.0526158656347684
639	123.229166666816	54.1458333336556	0.0532309989377388
640	123.270833333483	54.1458333336556	0.0525585357116044
641	123.354166666818	54.1458333336556	0.0540659299414374
642	123.395833333486	54.1458333336556	0.0537589988669258
643	123.437500000153	54.1458333336556	0.052903783414397
644	123.479166666821	54.1458333336556	0.0525693470208311
645	123.520833333488	54.1458333336556	0.0527044483025491
646	123.562500000156	54.1458333336556	0.0532212453731423
647	123.604166666823	54.1458333336556	0.0525984298051226
648	123.645833333491	54.1458333336556	0.0531213361851051
649	123.687500000158	54.1458333336556	0.0533364968567564
650	123.729166666826	54.1458333336556	0.0525266433515191
651	123.770833333494	54.1458333336556	0.052688462727685
652	123.812500000161	54.1458333336556	0.0525998593296222
653	123.854166666829	54.1458333336556	0.0526365197346004
654	123.895833333496	54.1458333336556	0.0523420377057618
655	123.937500000164	54.1458333336556	0.0520352066594531
656	123.979166666831	54.1458333336556	0.0523369844855191
657	124.020833333499	54.1458333336556	0.052255796268945
658	124.062500000166	54.1458333336556	0.0521381273261059
659	124.104166666834	54.1458333336556	0.0522476851752348
660	124.145833333501	54.1458333336556	0.0516474014522921
661	124.187500000169	54.1458333336556	0.0513670053083982
662	124.229166666836	54.1458333336556	0.0515706325249403
663	124.270833333504	54.1458333336556	0.0519534046325132
664	124.312500000171	54.1458333336556	0.0515318764889522
665	124.395833333506	54.1458333336556	0.0514428768357293
666	124.437500000174	54.1458333336556	0.0516192838612405
667	124.479166666841	54.1458333336556	0.0516259697261723
668	124.520833333509	54.1458333336556	0.0515871297185287
669	124.562500000177	54.1458333336556	0.0529561822528442
670	124.604166666844	54.1458333336556	0.0529512597519628
671	124.645833333512	54.1458333336556	0.0529347933648119
672	124.687500000179	54.1458333336556	0.0531814688823041
673	124.729166666847	54.1458333336556	0.0531657819322202
674	124.770833333514	54.1458333336556	0.0529834829978323
675	124.812500000182	54.1458333336556	0.0528231865713026
676	124.854166666849	54.1458333336556	0.0528795235012199
677	124.895833333517	54.1458333336556	0.0534277447588759
678	124.937500000184	54.1458333336556	0.0530662663300189
679	124.979166666852	54.1458333336556	0.0529715769604973
680	125.020833333519	54.1458333336556	0.0528763180663546
681	125.062500000187	54.1458333336556	0.0531143822443872
682	125.145833333522	54.1458333336556	0.0522364835888761
683	125.187500000189	54.1458333336556	0.052157867928571
684	120.145833333419	54.104166666988	0.0495382274281113
685	120.229166666754	54.104166666988	0.0500038988297964
686	120.270833333421	54.104166666988	0.0473203379574224
687	120.354166666756	54.104166666988	0.0509994185502338
688	120.395833333424	54.104166666988	0.0518173873095327
689	120.437500000091	54.104166666988	0.0514736196495257
690	120.479166666759	54.104166666988	0.050683617860472
691	120.520833333427	54.104166666988	0.0499881051405099
692	120.562500000094	54.104166666988	0.0511753942078595
693	120.604166666762	54.104166666988	0.0513018506407089
694	120.645833333429	54.104166666988	0.0502371471416901
695	120.729166666764	54.104166666988	0.0507567838871485
696	120.937500000102	54.104166666988	0.0510605937617756
697	120.979166666769	54.104166666988	0.0515304096589744
698	121.020833333437	54.104166666988	0.0515048460988116
699	121.062500000104	54.104166666988	0.0514578381771099
700	121.104166666772	54.104166666988	0.0513902965338293
701	121.145833333439	54.104166666988	0.0512871082178435
702	121.187500000107	54.104166666988	0.051419466232509
703	121.229166666774	54.104166666988	0.0514545086722577
704	121.270833333442	54.104166666988	0.0514814170418781
705	121.31250000011	54.104166666988	0.0516150483783201
706	121.354166666777	54.104166666988	0.0512361261928714
707	121.395833333445	54.104166666988	0.0517699453264933
708	121.437500000112	54.104166666988	0.0511066126979463
709	121.47916666678	54.104166666988	0.0511559372967916
710	121.520833333447	54.104166666988	0.0519485796855793
711	121.562500000115	54.104166666988	0.0518711243394949
712	121.604166666782	54.104166666988	0.0514261316633543
713	121.64583333345	54.104166666988	0.0513569765861683
714	121.687500000117	54.104166666988	0.051761292709034
715	121.729166666785	54.104166666988	0.0519076476018624
716	121.770833333452	54.104166666988	0.0516594116991792
717	121.81250000012	54.104166666988	0.0517226290160671
718	121.854166666787	54.104166666988	0.0515572061087136
719	121.895833333455	54.104166666988	0.0518300413185066
720	121.937500000122	54.104166666988	0.0523270882849222
721	121.97916666679	54.104166666988	0.053291076909354
722	122.062500000125	54.104166666988	0.0521850930565596
723	122.104166666793	54.104166666988	0.0518134267427475
724	122.14583333346	54.104166666988	0.0525836316507505
725	122.187500000128	54.104166666988	0.0520488150224928
726	122.229166666795	54.104166666988	0.0525585262004157
727	122.270833333463	54.104166666988	0.0513893911089339
728	122.31250000013	54.104166666988	0.0518273817272097
729	122.354166666798	54.104166666988	0.0526599762156276
730	122.395833333465	54.104166666988	0.0516172871178299
731	122.437500000133	54.104166666988	0.05168430714328
732	122.520833333468	54.104166666988	0.0515916190416487
733	122.562500000135	54.104166666988	0.0515303694948838
734	122.604166666803	54.104166666988	0.0515629789363619
735	122.64583333347	54.104166666988	0.0517782566773186
736	122.687500000138	54.104166666988	0.0516005721418898
737	122.729166666805	54.104166666988	0.0517349358714922
738	122.770833333473	54.104166666988	0.0527254608356865
739	122.81250000014	54.104166666988	0.0530283798585756
740	122.854166666808	54.104166666988	0.0529788013036638
741	122.895833333476	54.104166666988	0.0527097107295124
742	122.937500000143	54.104166666988	0.0519096390372528
743	122.979166666811	54.104166666988	0.0526392300720483
744	123.020833333478	54.104166666988	0.0523111667542302
745	123.062500000146	54.104166666988	0.0526957535985402
746	123.104166666813	54.104166666988	0.0527776587875885
747	123.145833333481	54.104166666988	0.0527732267897707
748	123.187500000148	54.104166666988	0.0528056355630746
749	123.229166666816	54.104166666988	0.0526102364431281
750	123.270833333483	54.104166666988	0.0530000833497365
751	123.312500000151	54.104166666988	0.0531169768804751
752	123.354166666818	54.104166666988	0.0538338428928468
753	123.437500000153	54.104166666988	0.0540126180227376
754	123.520833333488	54.104166666988	0.0533405098488793
755	123.562500000156	54.104166666988	0.0534758052876202
756	123.604166666823	54.104166666988	0.0531759001566898
757	123.645833333491	54.104166666988	0.053154661650746
758	123.687500000158	54.104166666988	0.0527008210914025
759	123.729166666826	54.104166666988	0.0524137519904325
760	123.770833333494	54.104166666988	0.052372915871548
761	123.812500000161	54.104166666988	0.0523460796002477
762	123.854166666829	54.104166666988	0.0523522170283454
763	123.895833333496	54.104166666988	0.0520129303685095
764	123.937500000164	54.104166666988	0.051667693185752
765	123.979166666831	54.104166666988	0.0519097461912949
766	124.020833333499	54.104166666988	0.0516782668855302
767	124.062500000166	54.104166666988	0.051834967047598
768	124.104166666834	54.104166666988	0.0518537812859976
769	124.145833333501	54.104166666988	0.0514638332304612
770	124.187500000169	54.104166666988	0.0518342556992751
771	124.229166666836	54.104166666988	0.0514593977841174
772	124.270833333504	54.104166666988	0.0516149353669209
773	124.312500000171	54.104166666988	0.0518456426681157
774	124.354166666839	54.104166666988	0.0514724021667771
775	124.395833333506	54.104166666988	0.0513338259069405
776	124.437500000174	54.104166666988	0.0516243189474963
777	124.479166666841	54.104166666988	0.0514363806737276
778	124.520833333509	54.104166666988	0.0514844143957685
779	124.645833333512	54.104166666988	0.0531858435802503
780	124.687500000179	54.104166666988	0.052824942064772
781	124.729166666847	54.104166666988	0.0529952248758286
782	124.770833333514	54.104166666988	0.0527153815249407
783	124.812500000182	54.104166666988	0.0534599629038475
784	124.854166666849	54.104166666988	0.0533161261423869
785	124.895833333517	54.104166666988	0.0533084346812679
786	124.979166666852	54.104166666988	0.0533608000742358
787	125.020833333519	54.104166666988	0.0535885662318794
788	125.062500000187	54.104166666988	0.0528416455387007
789	125.104166666854	54.104166666988	0.0529503434651347
790	125.145833333522	54.104166666988	0.0530100353726681
791	125.187500000189	54.104166666988	0.0536141459739668
792	125.229166666857	54.104166666988	0.0536204488943307
793	125.270833333524	54.104166666988	0.053576037706471
794	125.312500000192	54.104166666988	0.0532743576503654
795	125.35416666686	54.104166666988	0.0536047017285615
796	125.395833333527	54.104166666988	0.0530029028304599
797	125.437500000195	54.104166666988	0.0530188712262759
798	125.52083333353	54.104166666988	0.0526650564040467
799	120.104166666751	54.0625000003205	0.050905857226248
800	120.145833333419	54.0625000003205	0.0512340883414636
801	120.187500000086	54.0625000003205	0.0505106393415399
802	120.229166666754	54.0625000003205	0.0504632139916937
803	120.270833333421	54.0625000003205	0.050777274425157
804	120.312500000089	54.0625000003205	0.0508824612760884
805	120.354166666756	54.0625000003205	0.0508342859473593
806	120.395833333424	54.0625000003205	0.0509853569417038
807	120.437500000091	54.0625000003205	0.0507002808061878
808	120.479166666759	54.0625000003205	0.0509310651980116
809	120.520833333427	54.0625000003205	0.0508116993242793
810	120.562500000094	54.0625000003205	0.0500878229190381
811	120.604166666762	54.0625000003205	0.0510990693925489
812	120.645833333429	54.0625000003205	0.0513255443280007
813	120.687500000097	54.0625000003205	0.0513853168677056
814	120.729166666764	54.0625000003205	0.0513198444576668
815	120.770833333432	54.0625000003205	0.0516535055374255
816	120.812500000099	54.0625000003205	0.0514399147825052
817	120.854166666767	54.0625000003205	0.0501027840761433
818	120.895833333434	54.0625000003205	0.0508138900117664
819	120.937500000102	54.0625000003205	0.0505718786193794
820	120.979166666769	54.0625000003205	0.0502456637350402
821	121.020833333437	54.0625000003205	0.0514363674977403
822	121.062500000104	54.0625000003205	0.0510501709198946
823	121.104166666772	54.0625000003205	0.0511067155404372
824	121.145833333439	54.0625000003205	0.0517201038782292
825	121.187500000107	54.0625000003205	0.0511332008292367
826	121.229166666774	54.0625000003205	0.0514254482732293
827	121.270833333442	54.0625000003205	0.0513813369760736
828	121.31250000011	54.0625000003205	0.051355376253805
829	121.354166666777	54.0625000003205	0.0514361054394106
830	121.395833333445	54.0625000003205	0.0515303517695631
831	121.437500000112	54.0625000003205	0.0512036304518843
832	121.47916666678	54.0625000003205	0.0518446672199658
833	121.520833333447	54.0625000003205	0.0518450512827602
834	121.604166666782	54.0625000003205	0.0517830099772673
835	121.64583333345	54.0625000003205	0.0516628678777224
836	121.687500000117	54.0625000003205	0.0516375356353875
837	121.729166666785	54.0625000003205	0.0527102336084106
838	121.770833333452	54.0625000003205	0.0521784046468594
839	121.81250000012	54.0625000003205	0.0526301026853253
840	121.854166666787	54.0625000003205	0.052699750589341
841	121.895833333455	54.0625000003205	0.0533209948557127
842	121.97916666679	54.0625000003205	0.0532517785809582
843	122.020833333457	54.0625000003205	0.0521332534861181
844	122.062500000125	54.0625000003205	0.0521037698358652
845	122.104166666793	54.0625000003205	0.0532412399437597
846	122.14583333346	54.0625000003205	0.0532607759485862
847	122.187500000128	54.0625000003205	0.0515814749704093
848	122.229166666795	54.0625000003205	0.0522991665974419
849	122.270833333463	54.0625000003205	0.0526078200446049
850	122.31250000013	54.0625000003205	0.0522043384335946
851	122.354166666798	54.0625000003205	0.0518017250866144
852	122.395833333465	54.0625000003205	0.0519722985578045
853	122.437500000133	54.0625000003205	0.0518893261100612
854	122.4791666668	54.0625000003205	0.051921076435996
855	122.520833333468	54.0625000003205	0.0516611115308206
856	122.562500000135	54.0625000003205	0.0520116489239107
857	122.604166666803	54.0625000003205	0.0529335850196324
858	122.64583333347	54.0625000003205	0.0527645459693251
859	122.729166666805	54.0625000003205	0.0522961426769254
860	122.770833333473	54.0625000003205	0.0527020522432034
861	122.81250000014	54.0625000003205	0.0528089977061022
862	122.854166666808	54.0625000003205	0.0537956730616904
863	122.895833333476	54.0625000003205	0.0525971610765591
864	122.937500000143	54.0625000003205	0.052789834732865
865	122.979166666811	54.0625000003205	0.0523557819836105
866	123.020833333478	54.0625000003205	0.0529092258762884
867	123.062500000146	54.0625000003205	0.0525480086050452
868	123.104166666813	54.0625000003205	0.0527932560090741
869	123.145833333481	54.0625000003205	0.0533592908702057
870	123.187500000148	54.0625000003205	0.0533579209341938
871	123.229166666816	54.0625000003205	0.0533082418525034
872	123.270833333483	54.0625000003205	0.0535251391849943
873	123.395833333486	54.0625000003205	0.0546857587657575
874	123.437500000153	54.0625000003205	0.0546726786606518
875	123.479166666821	54.0625000003205	0.0529881611603108
876	123.520833333488	54.0625000003205	0.0526088164343673
877	123.562500000156	54.0625000003205	0.0524883520988761
878	123.604166666823	54.0625000003205	0.052541136379785
879	123.645833333491	54.0625000003205	0.0524791257811064
880	123.687500000158	54.0625000003205	0.0523104828658748
881	123.729166666826	54.0625000003205	0.0514296742593312
882	123.770833333494	54.0625000003205	0.0519436233579741
883	123.812500000161	54.0625000003205	0.0518612994441126
884	123.854166666829	54.0625000003205	0.0521594793848783
885	123.895833333496	54.0625000003205	0.0518547678230291
886	123.937500000164	54.0625000003205	0.051708640381927
887	123.979166666831	54.0625000003205	0.0512823460361678
888	124.020833333499	54.0625000003205	0.0519932938429694
889	124.062500000166	54.0625000003205	0.0518230007824361
890	124.104166666834	54.0625000003205	0.0521362380155479
891	124.229166666836	54.0625000003205	0.0515139871739583
892	124.270833333504	54.0625000003205	0.0514447848188445
893	124.312500000171	54.0625000003205	0.0515242354980756
894	124.354166666839	54.0625000003205	0.0514606214362927
895	124.395833333506	54.0625000003205	0.051380312691638
896	124.437500000174	54.0625000003205	0.0516136391247616
897	124.479166666841	54.0625000003205	0.0515809061597143
898	124.520833333509	54.0625000003205	0.0518998710195147
899	124.562500000177	54.0625000003205	0.0514282826661707
900	124.604166666844	54.0625000003205	0.0512218645622786
901	124.645833333512	54.0625000003205	0.0521332162985019
902	124.687500000179	54.0625000003205	0.0524542111595051
903	124.729166666847	54.0625000003205	0.0526991796835257
904	124.770833333514	54.0625000003205	0.0527773635366601
905	124.812500000182	54.0625000003205	0.0526995598035333
906	124.854166666849	54.0625000003205	0.0538033157385714
907	124.895833333517	54.0625000003205	0.0542562245136233
908	124.937500000184	54.0625000003205	0.0538911264620015
909	124.979166666852	54.0625000003205	0.0538843217942599
910	125.020833333519	54.0625000003205	0.054231204468418
911	125.104166666854	54.0625000003205	0.053558914921422
912	125.145833333522	54.0625000003205	0.0542778182697428
913	125.187500000189	54.0625000003205	0.054300888614104
914	125.229166666857	54.0625000003205	0.0539798664163864
915	125.270833333524	54.0625000003205	0.053570394142038
916	125.312500000192	54.0625000003205	0.0542094427377499
917	125.35416666686	54.0625000003205	0.0545550413421476
918	125.395833333527	54.0625000003205	0.0541688394521784
919	125.437500000195	54.0625000003205	0.0536219103790804
920	125.479166666862	54.0625000003205	0.0536042278796406
921	125.52083333353	54.0625000003205	0.0528999864473718
922	125.562500000197	54.0625000003205	0.0523799971628129
923	125.604166666865	54.0625000003205	0.0527449135151238
924	120.145833333419	54.0208333336529	0.0511267984417501
925	120.187500000086	54.0208333336529	0.0506929840410373
926	120.229166666754	54.0208333336529	0.0509965713764453
927	120.270833333421	54.0208333336529	0.0509355012628054
928	120.312500000089	54.0208333336529	0.0508903546179838
929	120.354166666756	54.0208333336529	0.0509274844650145
930	120.395833333424	54.0208333336529	0.0510467157996145
931	120.437500000091	54.0208333336529	0.050984658055481
932	120.479166666759	54.0208333336529	0.0512351388533716
933	120.520833333427	54.0208333336529	0.0493256641281623
934	120.562500000094	54.0208333336529	0.0514367197124587
935	120.604166666762	54.0208333336529	0.0509737280171749
936	120.645833333429	54.0208333336529	0.051736401099102
937	120.687500000097	54.0208333336529	0.0516032690465492
938	120.729166666764	54.0208333336529	0.0518766641331834
939	120.770833333432	54.0208333336529	0.0516047909971487
940	120.812500000099	54.0208333336529	0.0511778382253377
941	120.854166666767	54.0208333336529	0.0506934045524768
942	120.895833333434	54.0208333336529	0.0500887297541152
943	120.937500000102	54.0208333336529	0.0511958474172525
944	121.020833333437	54.0208333336529	0.0512699495514358
945	121.062500000104	54.0208333336529	0.0514700524148763
946	121.104166666772	54.0208333336529	0.051131381019685
947	121.145833333439	54.0208333336529	0.0512739601217091
948	121.187500000107	54.0208333336529	0.0516283074409496
949	121.229166666774	54.0208333336529	0.0515500206455347
950	121.270833333442	54.0208333336529	0.0510150717186605
951	121.354166666777	54.0208333336529	0.05114737470518
952	121.395833333445	54.0208333336529	0.0515685661234043
953	121.437500000112	54.0208333336529	0.0514016422770507
954	121.47916666678	54.0208333336529	0.0512261179532502
955	121.520833333447	54.0208333336529	0.0514921907051949
956	121.562500000115	54.0208333336529	0.0516551615667372
957	121.604166666782	54.0208333336529	0.0514103585719233
958	121.64583333345	54.0208333336529	0.0517346489442627
959	121.687500000117	54.0208333336529	0.0522965702284471
960	121.729166666785	54.0208333336529	0.0530035457244114
961	121.770833333452	54.0208333336529	0.0532902314828084
962	121.81250000012	54.0208333336529	0.0528121914078938
963	121.854166666787	54.0208333336529	0.0534962717686559
964	121.895833333455	54.0208333336529	0.0531718033378641
965	121.937500000122	54.0208333336529	0.0538153840012062
966	121.97916666679	54.0208333336529	0.05301270596659
967	122.062500000125	54.0208333336529	0.0529762845606372
968	122.104166666793	54.0208333336529	0.0529805081425519
969	122.14583333346	54.0208333336529	0.0534182690211268
970	122.187500000128	54.0208333336529	0.0528899132631122
971	122.229166666795	54.0208333336529	0.0532542447625728
972	122.270833333463	54.0208333336529	0.0533120938803633
973	122.31250000013	54.0208333336529	0.0531667476643791
974	122.354166666798	54.0208333336529	0.052596269185001
975	122.395833333465	54.0208333336529	0.0526420905814403
976	122.437500000133	54.0208333336529	0.0528046015509236
977	122.4791666668	54.0208333336529	0.0525899563118934
978	122.520833333468	54.0208333336529	0.0522206495161774
979	122.562500000135	54.0208333336529	0.0526220393717326
980	122.604166666803	54.0208333336529	0.0526039288814411
981	122.64583333347	54.0208333336529	0.0529994879152447
982	122.687500000138	54.0208333336529	0.0530100077679904
983	122.729166666805	54.0208333336529	0.0523603731625111
984	122.770833333473	54.0208333336529	0.0524051434769914
985	122.854166666808	54.0208333336529	0.0542667194254464
986	122.895833333476	54.0208333336529	0.0533135417213152
987	122.937500000143	54.0208333336529	0.0526406668693416
988	122.979166666811	54.0208333336529	0.0525356684152581
989	123.020833333478	54.0208333336529	0.0519216158035217
990	123.062500000146	54.0208333336529	0.0523878405227497
991	123.104166666813	54.0208333336529	0.0525440624805455
992	123.145833333481	54.0208333336529	0.0525660604711871
993	123.187500000148	54.0208333336529	0.0527627433630932
994	123.229166666816	54.0208333336529	0.05286564790365
995	123.312500000151	54.0208333336529	0.0528174231876456
996	123.354166666818	54.0208333336529	0.0529626538236568
997	123.437500000153	54.0208333336529	0.0541643090282282
998	123.479166666821	54.0208333336529	0.0523659672054194
999	123.520833333488	54.0208333336529	0.0521242577330421
1000	123.562500000156	54.0208333336529	0.0521298464668385
1001	123.604166666823	54.0208333336529	0.0514712615515629
1002	123.645833333491	54.0208333336529	0.0519018320343537
1003	123.687500000158	54.0208333336529	0.0525572285352763
1004	123.729166666826	54.0208333336529	0.0523685192869576
1005	123.770833333494	54.0208333336529	0.0516445561506423
1006	123.812500000161	54.0208333336529	0.0521639698845235
1007	123.854166666829	54.0208333336529	0.0524200104827914
1008	123.937500000164	54.0208333336529	0.052836959759528
1009	123.979166666831	54.0208333336529	0.0524517411490681
1010	124.020833333499	54.0208333336529	0.0528400014995794
1011	124.062500000166	54.0208333336529	0.0529094099940406
1012	124.104166666834	54.0208333336529	0.0517490564586818
1013	124.145833333501	54.0208333336529	0.0515888271813789
1014	124.187500000169	54.0208333336529	0.0518025491343494
1015	124.229166666836	54.0208333336529	0.0516717583712491
1016	124.270833333504	54.0208333336529	0.0515676227789248
1017	124.312500000171	54.0208333336529	0.0514367876945502
1018	124.354166666839	54.0208333336529	0.0514610466768654
1019	124.395833333506	54.0208333336529	0.0514680590160184
1020	124.437500000174	54.0208333336529	0.0510344625488991
1021	124.479166666841	54.0208333336529	0.0512230447009989
1022	124.562500000177	54.0208333336529	0.0516165665607425
1023	124.604166666844	54.0208333336529	0.0516622851463722
1024	124.645833333512	54.0208333336529	0.0517197633974262
1025	124.687500000179	54.0208333336529	0.0521965634745563
1026	124.729166666847	54.0208333336529	0.0516403151348344
1027	124.770833333514	54.0208333336529	0.0524628602381165
1028	124.812500000182	54.0208333336529	0.0532244224650657
1029	124.895833333517	54.0208333336529	0.0539793002966606
1030	124.937500000184	54.0208333336529	0.0542027416272051
1031	124.979166666852	54.0208333336529	0.0536683410727458
1032	125.020833333519	54.0208333336529	0.0545188187640219
1033	125.062500000187	54.0208333336529	0.0542998563499834
1034	125.104166666854	54.0208333336529	0.0543213085690696
1035	125.145833333522	54.0208333336529	0.0549121722659906
1036	125.229166666857	54.0208333336529	0.0542778678027292
1037	125.35416666686	54.0208333336529	0.0548235558661593
1038	125.395833333527	54.0208333336529	0.0548644423971101
1039	125.437500000195	54.0208333336529	0.0545461879202172
1040	125.479166666862	54.0208333336529	0.054185196717373
1041	125.52083333353	54.0208333336529	0.0539088971178283
1042	125.562500000197	54.0208333336529	0.0532582527445733
1043	125.645833333532	54.0208333336529	0.0537587601696585
1044	125.729166666867	54.0208333336529	0.0533940989807062
1045	120.104166666751	53.9791666669854	0.0502350308401682
1046	120.145833333419	53.9791666669854	0.0503853216827525
1047	120.187500000086	53.9791666669854	0.0504184313278428
1048	120.229166666754	53.9791666669854	0.0503224722860924
1049	120.270833333421	53.9791666669854	0.0503566068603096
1050	120.354166666756	53.9791666669854	0.0504096575912114
1051	120.479166666759	53.9791666669854	0.051183323374056
1052	120.520833333427	53.9791666669854	0.0509894682866698
1053	120.562500000094	53.9791666669854	0.0510199323833395
1054	120.604166666762	53.9791666669854	0.0503241954798322
1055	120.645833333429	53.9791666669854	0.0514929094282434
1056	120.687500000097	53.9791666669854	0.0514352920616766
1057	120.729166666764	53.9791666669854	0.0512819518670454
1058	120.770833333432	53.9791666669854	0.0515424507358845
1059	120.812500000099	53.9791666669854	0.0512928708322797
1060	120.895833333434	53.9791666669854	0.0504891170769483
1061	120.937500000102	53.9791666669854	0.0516102053003657
1062	120.979166666769	53.9791666669854	0.0513483068819357
1063	121.020833333437	53.9791666669854	0.0515779505630262
1064	121.062500000104	53.9791666669854	0.0511672266668116
1065	121.104166666772	53.9791666669854	0.0515113359135547
1066	121.145833333439	53.9791666669854	0.0512452615804424
1067	121.187500000107	53.9791666669854	0.0514406312238037
1068	121.270833333442	53.9791666669854	0.0515682206248221
1069	121.31250000011	53.9791666669854	0.0514657669339891
1070	121.354166666777	53.9791666669854	0.0514121843308052
1071	121.395833333445	53.9791666669854	0.0510657667317
1072	121.437500000112	53.9791666669854	0.0512632505174694
1073	121.47916666678	53.9791666669854	0.0513592199606055
1074	121.520833333447	53.9791666669854	0.0519229619949283
1075	121.562500000115	53.9791666669854	0.0516755178260459
1076	121.604166666782	53.9791666669854	0.051966955059035
1077	121.64583333345	53.9791666669854	0.0514114805857795
1078	121.729166666785	53.9791666669854	0.053219733843609
1079	121.770833333452	53.9791666669854	0.0523551983357878
1080	121.81250000012	53.9791666669854	0.0527040209882363
1081	121.854166666787	53.9791666669854	0.0531775966203883
1082	121.895833333455	53.9791666669854	0.0541601843913651
1083	121.97916666679	53.9791666669854	0.0553514227558694
1084	122.020833333457	53.9791666669854	0.0535474695825585
1085	122.062500000125	53.9791666669854	0.0527052518940173
1086	122.14583333346	53.9791666669854	0.0533272776184028
1087	122.187500000128	53.9791666669854	0.0526275728577369
1088	122.229166666795	53.9791666669854	0.0526397419956734
1089	122.270833333463	53.9791666669854	0.0532814944337318
1090	122.31250000013	53.9791666669854	0.0531661450733317
1091	122.354166666798	53.9791666669854	0.0531692847981995
1092	122.395833333465	53.9791666669854	0.0529109895462885
1093	122.437500000133	53.9791666669854	0.0525656344998011
1094	122.4791666668	53.9791666669854	0.0526352394070016
1095	122.562500000135	53.9791666669854	0.0526662034484384
1096	122.604166666803	53.9791666669854	0.0529661918539268
1097	122.64583333347	53.9791666669854	0.0528392821193407
1098	122.687500000138	53.9791666669854	0.0529823931719302
1099	122.729166666805	53.9791666669854	0.0530053769642207
1100	122.81250000014	53.9791666669854	0.0528898980134773
1101	122.854166666808	53.9791666669854	0.0530855664975888
1102	122.895833333476	53.9791666669854	0.0526252803118712
1103	122.937500000143	53.9791666669854	0.0524373996405596
1104	122.979166666811	53.9791666669854	0.0518725516512761
1105	123.020833333478	53.9791666669854	0.0524470198066747
1106	123.062500000146	53.9791666669854	0.0525852362562524
1107	123.104166666813	53.9791666669854	0.0522546246412172
1108	123.145833333481	53.9791666669854	0.0525217785376411
1109	123.229166666816	53.9791666669854	0.0525669001852205
1110	123.270833333483	53.9791666669854	0.0530064759834744
1111	123.312500000151	53.9791666669854	0.0539117449182032
1112	123.354166666818	53.9791666669854	0.0545599384087904
1113	123.395833333486	53.9791666669854	0.0527313927191025
1114	123.437500000153	53.9791666669854	0.052393438503056
1115	123.479166666821	53.9791666669854	0.0521175571391374
1116	123.520833333488	53.9791666669854	0.0524509309060558
1117	123.562500000156	53.9791666669854	0.0515359542998928
1118	123.604166666823	53.9791666669854	0.0515664635844549
1119	123.687500000158	53.9791666669854	0.0524564836513676
1120	123.729166666826	53.9791666669854	0.0523624800439001
1121	123.770833333494	53.9791666669854	0.0527418176752657
1122	123.812500000161	53.9791666669854	0.0525769215939639
1123	123.854166666829	53.9791666669854	0.0533468746585484
1124	123.895833333496	53.9791666669854	0.0541408303490541
1125	123.937500000164	53.9791666669854	0.0539922667460509
1126	123.979166666831	53.9791666669854	0.0530342452425309
1127	124.020833333499	53.9791666669854	0.0528241676627978
1128	124.062500000166	53.9791666669854	0.0522092455417372
1129	124.104166666834	53.9791666669854	0.0529387099463167
1130	124.145833333501	53.9791666669854	0.052040862459019
1131	124.187500000169	53.9791666669854	0.0520039488013841
1132	124.229166666836	53.9791666669854	0.0522769663810937
1133	124.270833333504	53.9791666669854	0.0518196713626128
1134	124.312500000171	53.9791666669854	0.0514558989488706
1135	124.354166666839	53.9791666669854	0.0518882183734993
1136	124.395833333506	53.9791666669854	0.0514975596754168
1137	124.437500000174	53.9791666669854	0.0517908692315943
1138	124.520833333509	53.9791666669854	0.0515863220311254
1139	124.562500000177	53.9791666669854	0.0516329082433507
1140	124.604166666844	53.9791666669854	0.0517292222996231
1141	124.645833333512	53.9791666669854	0.0516861159757285
1142	124.687500000179	53.9791666669854	0.0515903903075114
1143	124.729166666847	53.9791666669854	0.0523771331231529
1144	124.770833333514	53.9791666669854	0.0523681559208242
1145	124.812500000182	53.9791666669854	0.052402456445893
1146	124.854166666849	53.9791666669854	0.0528812778655014
1147	124.895833333517	53.9791666669854	0.0538251519804987
1148	124.937500000184	53.9791666669854	0.0538707550935037
1149	124.979166666852	53.9791666669854	0.0534219271390197
1150	125.020833333519	53.9791666669854	0.0529714064985109
1151	125.062500000187	53.9791666669854	0.053297167869153
1152	125.104166666854	53.9791666669854	0.0535220725757415
1153	125.187500000189	53.9791666669854	0.0551528902517858
1154	125.229166666857	53.9791666669854	0.054864883589721
1155	125.312500000192	53.9791666669854	0.0555101631023191
1156	125.35416666686	53.9791666669854	0.0553290950942936
1157	125.395833333527	53.9791666669854	0.0548527635961427
1158	125.437500000195	53.9791666669854	0.0545500608791394
1159	125.479166666862	53.9791666669854	0.0541655026290558
1160	125.562500000197	53.9791666669854	0.0532619198572447
1161	125.604166666865	53.9791666669854	0.054257563053915
1162	125.645833333532	53.9791666669854	0.0541608520578408
1163	125.6875000002	53.9791666669854	0.0548120980399769
1164	125.729166666867	53.9791666669854	0.0550546625109957
1165	125.770833333535	53.9791666669854	0.0538293117830389
1166	125.812500000202	53.9791666669854	0.0538126380698095
1167	125.85416666687	53.9791666669854	0.0544384335937826
1168	125.895833333537	53.9791666669854	0.0554358748013633
1169	120.062500000084	53.9375000003178	0.0511994401352616
1170	120.104166666751	53.9375000003178	0.0501252773192544
1171	120.145833333419	53.9375000003178	0.0507799555434303
1172	120.187500000086	53.9375000003178	0.0503872950812252
1173	120.229166666754	53.9375000003178	0.0500260263234716
1174	120.270833333421	53.9375000003178	0.0507421192377331
1175	120.312500000089	53.9375000003178	0.0508152525054184
1176	120.354166666756	53.9375000003178	0.0503472689052175
1177	120.395833333424	53.9375000003178	0.0501093481402209
1178	120.437500000091	53.9375000003178	0.0509067450628693
1179	120.479166666759	53.9375000003178	0.0512189527234013
1180	120.520833333427	53.9375000003178	0.0502339308773815
1181	120.562500000094	53.9375000003178	0.0498181494994184
1182	120.645833333429	53.9375000003178	0.051528721793806
1183	120.687500000097	53.9375000003178	0.0515667663240408
1184	120.729166666764	53.9375000003178	0.051748008372711
1185	120.770833333432	53.9375000003178	0.0516015917089975
1186	120.812500000099	53.9375000003178	0.0513219959011485
1187	120.854166666767	53.9375000003178	0.0509687746950275
1188	120.895833333434	53.9375000003178	0.0510007909845561
1189	120.937500000102	53.9375000003178	0.0514201242780474
1190	120.979166666769	53.9375000003178	0.0515119633258667
1191	121.020833333437	53.9375000003178	0.0513055814229283
1192	121.062500000104	53.9375000003178	0.0516168555004661
1193	121.104166666772	53.9375000003178	0.0512896691416675
1194	121.145833333439	53.9375000003178	0.0513216653399151
1195	121.187500000107	53.9375000003178	0.0514709276964214
1196	121.229166666774	53.9375000003178	0.0514866933978292
1197	121.270833333442	53.9375000003178	0.0514699576318014
1198	121.31250000011	53.9375000003178	0.0508653334187903
1199	121.354166666777	53.9375000003178	0.0510578528125622
1200	121.395833333445	53.9375000003178	0.0511203427755687
1201	121.437500000112	53.9375000003178	0.0510327347155568
1202	121.520833333447	53.9375000003178	0.0515896125724748
1203	121.604166666782	53.9375000003178	0.0532650051433392
1204	121.64583333345	53.9375000003178	0.0520665110941817
1205	121.687500000117	53.9375000003178	0.0527195986817378
1206	121.729166666785	53.9375000003178	0.0527376567257454
1207	121.770833333452	53.9375000003178	0.0525773276483184
1208	121.81250000012	53.9375000003178	0.0532133180718822
1209	121.854166666787	53.9375000003178	0.0523591321203714
1210	121.895833333455	53.9375000003178	0.0535509427301695
1211	121.937500000122	53.9375000003178	0.0553065408915982
1212	121.97916666679	53.9375000003178	0.0553386994128396
1213	122.020833333457	53.9375000003178	0.0540891462692883
1214	122.062500000125	53.9375000003178	0.0534713470015888
1215	122.104166666793	53.9375000003178	0.0528565642788776
1216	122.14583333346	53.9375000003178	0.0536177639401534
1217	122.187500000128	53.9375000003178	0.0526675955592257
1218	122.229166666795	53.9375000003178	0.0526790641868389
1219	122.270833333463	53.9375000003178	0.053344261490554
1220	122.31250000013	53.9375000003178	0.0533274983986312
1221	122.354166666798	53.9375000003178	0.0526259010482395
1222	122.395833333465	53.9375000003178	0.0527854343031947
1223	122.437500000133	53.9375000003178	0.0531589011359495
1224	122.4791666668	53.9375000003178	0.0526034310171034
1225	122.520833333468	53.9375000003178	0.0522783129013624
1226	122.562500000135	53.9375000003178	0.0520069770374676
1227	122.604166666803	53.9375000003178	0.0519862980597708
1228	122.64583333347	53.9375000003178	0.0527439409149918
1229	122.687500000138	53.9375000003178	0.0531388410757859
1230	122.729166666805	53.9375000003178	0.0530487325968829
1231	122.770833333473	53.9375000003178	0.0534967082722829
1232	122.81250000014	53.9375000003178	0.0537867811478512
1233	122.895833333476	53.9375000003178	0.0513116472478558
1234	122.937500000143	53.9375000003178	0.0523510694520962
1235	122.979166666811	53.9375000003178	0.0516571553460864
1236	123.020833333478	53.9375000003178	0.0518555849897843
1237	123.062500000146	53.9375000003178	0.0518247686091948
1238	123.104166666813	53.9375000003178	0.0522776668144714
1239	123.145833333481	53.9375000003178	0.0523219216565664
1240	123.187500000148	53.9375000003178	0.0523250008619225
1241	123.229166666816	53.9375000003178	0.0528331349889731
1242	123.312500000151	53.9375000003178	0.0550169632938531
1243	123.354166666818	53.9375000003178	0.0538837995231506
1244	123.395833333486	53.9375000003178	0.0521384805640561
1245	123.437500000153	53.9375000003178	0.052145785755439
1246	123.479166666821	53.9375000003178	0.0527782844274781
1247	123.520833333488	53.9375000003178	0.0523166200073283
1248	123.562500000156	53.9375000003178	0.0524339160777184
1249	123.604166666823	53.9375000003178	0.0520858537584789
1250	123.645833333491	53.9375000003178	0.0512240627477457
1251	123.687500000158	53.9375000003178	0.0519081064745739
1252	123.729166666826	53.9375000003178	0.0524952869881321
1253	123.770833333494	53.9375000003178	0.0533747837887723
1254	123.812500000161	53.9375000003178	0.0543629541847921
1255	123.854166666829	53.9375000003178	0.0527356445628833
1256	123.895833333496	53.9375000003178	0.0524046296670296
1257	123.937500000164	53.9375000003178	0.052565100195333
1258	123.979166666831	53.9375000003178	0.0519930434090465
1259	124.020833333499	53.9375000003178	0.0515232602965717
1260	124.062500000166	53.9375000003178	0.0520787262711788
1261	124.104166666834	53.9375000003178	0.0522188675617618
1262	124.145833333501	53.9375000003178	0.0512309471691135
1263	124.187500000169	53.9375000003178	0.0512514935072904
1264	124.229166666836	53.9375000003178	0.0517699727012482
1265	124.270833333504	53.9375000003178	0.0514935853626789
1266	124.312500000171	53.9375000003178	0.0517849519137059
1267	124.354166666839	53.9375000003178	0.0515762049465513
1268	124.395833333506	53.9375000003178	0.0516205602908301
1269	124.437500000174	53.9375000003178	0.0517255828965364
1270	124.479166666841	53.9375000003178	0.0516048532421574
1271	124.520833333509	53.9375000003178	0.0518459881983758
1272	124.562500000177	53.9375000003178	0.051793477115751
1273	124.604166666844	53.9375000003178	0.051680433888265
1274	124.645833333512	53.9375000003178	0.0521931229105074
1275	124.687500000179	53.9375000003178	0.052174241946133
1276	124.729166666847	53.9375000003178	0.0527525121640314
1277	124.770833333514	53.9375000003178	0.0526553904097407
1278	124.812500000182	53.9375000003178	0.0529089393163741
1279	124.854166666849	53.9375000003178	0.0527367796858455
1280	124.937500000184	53.9375000003178	0.0529975963315976
1281	125.020833333519	53.9375000003178	0.0535667607436774
1282	125.062500000187	53.9375000003178	0.0536225043201368
1283	125.104166666854	53.9375000003178	0.0541805909156493
1284	125.145833333522	53.9375000003178	0.0550962091514274
1285	125.187500000189	53.9375000003178	0.0560781111442334
1286	125.229166666857	53.9375000003178	0.0554429713434349
1287	125.270833333524	53.9375000003178	0.055516419539097
1288	125.312500000192	53.9375000003178	0.0548276750519139
1289	125.35416666686	53.9375000003178	0.0548017498143702
1290	125.395833333527	53.9375000003178	0.0553535689447374
1291	125.437500000195	53.9375000003178	0.0546334990970252
1292	125.479166666862	53.9375000003178	0.0536091010897336
1293	125.52083333353	53.9375000003178	0.0542031978476937
1294	125.562500000197	53.9375000003178	0.0546265933125748
1295	125.604166666865	53.9375000003178	0.0547261533936936
1296	125.645833333532	53.9375000003178	0.0547789024867041
1297	125.6875000002	53.9375000003178	0.0558126444961076
1298	125.729166666867	53.9375000003178	0.0558055209548377
1299	125.770833333535	53.9375000003178	0.0550399067904891
1300	125.812500000202	53.9375000003178	0.0549635073627088
1301	125.85416666687	53.9375000003178	0.055252903914132
1302	125.895833333537	53.9375000003178	0.0555453494011753
1303	125.937500000205	53.9375000003178	0.0566767538983954
1304	125.979166666872	53.9375000003178	0.0566838143621884
1305	126.02083333354	53.9375000003178	0.0562588836098433
1306	120.062500000084	53.8958333336503	0.0500130060457761
1307	120.104166666751	53.8958333336503	0.0497892814088899
1308	120.145833333419	53.8958333336503	0.050009925106793
1309	120.187500000086	53.8958333336503	0.0505377231877892
1310	120.229166666754	53.8958333336503	0.0509019212119583
1311	120.270833333421	53.8958333336503	0.0507546872916177
1312	120.312500000089	53.8958333336503	0.0510039341315158
1313	120.354166666756	53.8958333336503	0.051353580623657
1314	120.395833333424	53.8958333336503	0.0506260725000948
1315	120.437500000091	53.8958333336503	0.050302183858398
1316	120.479166666759	53.8958333336503	0.0514093420909877
1317	120.520833333427	53.8958333336503	0.0513545375047679
1318	120.562500000094	53.8958333336503	0.0514275024546923
1319	120.604166666762	53.8958333336503	0.0512963000469272
1320	120.687500000097	53.8958333336503	0.051742400848243
1321	120.729166666764	53.8958333336503	0.0517495184714379
1322	120.812500000099	53.8958333336503	0.0513776154895895
1323	120.854166666767	53.8958333336503	0.0511832018893439
1324	120.895833333434	53.8958333336503	0.051214083951273
1325	120.979166666769	53.8958333336503	0.0511961393029813
1326	121.020833333437	53.8958333336503	0.0513177001307309
1327	121.104166666772	53.8958333336503	0.0511734032359746
1328	121.145833333439	53.8958333336503	0.0511005816617104
1329	121.187500000107	53.8958333336503	0.05130652983687
1330	121.229166666774	53.8958333336503	0.0511985576677276
1331	121.270833333442	53.8958333336503	0.0512646173558588
1332	121.31250000011	53.8958333336503	0.0509609271088794
1333	121.354166666777	53.8958333336503	0.0511397574846264
1334	121.395833333445	53.8958333336503	0.051724513902869
1335	121.437500000112	53.8958333336503	0.0520332047059016
1336	121.47916666678	53.8958333336503	0.0517656585835288
1337	121.520833333447	53.8958333336503	0.0517576832887778
1338	121.562500000115	53.8958333336503	0.0527279390976291
1339	121.604166666782	53.8958333336503	0.0526848250744894
1340	121.64583333345	53.8958333336503	0.0529354922568899
1341	121.687500000117	53.8958333336503	0.0530213478729971
1342	121.729166666785	53.8958333336503	0.0529269471133791
1343	121.770833333452	53.8958333336503	0.0530251587429625
1344	121.81250000012	53.8958333336503	0.0532948856026686
1345	121.854166666787	53.8958333336503	0.0536038838594875
1346	121.895833333455	53.8958333336503	0.0529994819443707
1347	121.937500000122	53.8958333336503	0.0533958062650966
1348	121.97916666679	53.8958333336503	0.0540701211755786
1349	122.020833333457	53.8958333336503	0.0546265728870911
1350	122.062500000125	53.8958333336503	0.0541103862292985
1351	122.104166666793	53.8958333336503	0.0534222865981089
1352	122.14583333346	53.8958333336503	0.0530184156519901
1353	122.187500000128	53.8958333336503	0.0528358122364211
1354	122.229166666795	53.8958333336503	0.0533662917222637
1355	122.270833333463	53.8958333336503	0.0535847015937105
1356	122.31250000013	53.8958333336503	0.0529150060721631
1357	122.354166666798	53.8958333336503	0.0539398166112429
1358	122.395833333465	53.8958333336503	0.0535762636693796
1359	122.437500000133	53.8958333336503	0.0529768065015487
1360	122.4791666668	53.8958333336503	0.0526787218663723
1361	122.520833333468	53.8958333336503	0.0517358594153151
1362	122.562500000135	53.8958333336503	0.0519716954241586
1363	122.64583333347	53.8958333336503	0.0518103630800145
1364	122.729166666805	53.8958333336503	0.0523947873022415
1365	122.770833333473	53.8958333336503	0.0543403646072251
1366	122.81250000014	53.8958333336503	0.0540488062475442
1367	122.937500000143	53.8958333336503	0.0523463140312053
1368	122.979166666811	53.8958333336503	0.0522200383241265
1369	123.020833333478	53.8958333336503	0.0522365081885594
1370	123.062500000146	53.8958333336503	0.0526318095253667
1371	123.104166666813	53.8958333336503	0.0523334795236045
1372	123.145833333481	53.8958333336503	0.0526268705307815
1373	123.187500000148	53.8958333336503	0.0526225872835134
1374	123.229166666816	53.8958333336503	0.0525554530378937
1375	123.270833333483	53.8958333336503	0.0522412027461419
1376	123.312500000151	53.8958333336503	0.0539192085710054
1377	123.354166666818	53.8958333336503	0.0549864334171563
1378	123.395833333486	53.8958333336503	0.0545224249493875
1379	123.437500000153	53.8958333336503	0.0531479167422389
1380	123.479166666821	53.8958333336503	0.0537845122563737
1381	123.520833333488	53.8958333336503	0.0537996726001504
1382	123.562500000156	53.8958333336503	0.0535452948276076
1383	123.604166666823	53.8958333336503	0.0524457046550304
1384	123.645833333491	53.8958333336503	0.051875382046423
1385	123.687500000158	53.8958333336503	0.0524704356237716
1386	123.729166666826	53.8958333336503	0.0528487432660735
1387	123.770833333494	53.8958333336503	0.0532518717554692
1388	123.812500000161	53.8958333336503	0.0544915568327172
1389	123.854166666829	53.8958333336503	0.0540402987240315
1390	123.895833333496	53.8958333336503	0.0528208643422026
1391	123.937500000164	53.8958333336503	0.0529151220492335
1392	123.979166666831	53.8958333336503	0.0520554662017235
1393	124.020833333499	53.8958333336503	0.0516680800443377
1394	124.062500000166	53.8958333336503	0.0513947186981242
1395	124.104166666834	53.8958333336503	0.0512562569947662
1396	124.145833333501	53.8958333336503	0.0516118500202642
1397	124.187500000169	53.8958333336503	0.051149061858567
1398	124.229166666836	53.8958333336503	0.0513423839858768
1399	124.270833333504	53.8958333336503	0.0517142801374744
1400	124.312500000171	53.8958333336503	0.0516583672456901
1401	124.354166666839	53.8958333336503	0.0518030878189526
1402	124.395833333506	53.8958333336503	0.0518392604909426
1403	124.437500000174	53.8958333336503	0.0520072372312583
1404	124.479166666841	53.8958333336503	0.0517181962222165
1405	124.520833333509	53.8958333336503	0.0517765181602766
1406	124.604166666844	53.8958333336503	0.0525601426014875
1407	124.687500000179	53.8958333336503	0.0524402176210755
1408	124.729166666847	53.8958333336503	0.0525989528550048
1409	124.770833333514	53.8958333336503	0.052890938108163
1410	124.812500000182	53.8958333336503	0.0527512087244745
1411	124.854166666849	53.8958333336503	0.0524412174272646
1412	124.895833333517	53.8958333336503	0.0528680217313019
1413	124.937500000184	53.8958333336503	0.053706250363865
1414	124.979166666852	53.8958333336503	0.0542882642335547
1415	125.020833333519	53.8958333336503	0.0549218829979929
1416	125.062500000187	53.8958333336503	0.0548228581762838
1417	125.104166666854	53.8958333336503	0.0551012927802225
1418	125.145833333522	53.8958333336503	0.055080768883629
1419	125.187500000189	53.8958333336503	0.0548556745101361
1420	125.229166666857	53.8958333336503	0.0553889387918812
1421	125.270833333524	53.8958333336503	0.0553387115744119
1422	125.312500000192	53.8958333336503	0.0558272743120882
1423	125.35416666686	53.8958333336503	0.0563129405774146
1424	125.437500000195	53.8958333336503	0.0564000491088849
1425	125.479166666862	53.8958333336503	0.0557617646389361
1426	125.52083333353	53.8958333336503	0.0555541829710948
1427	125.562500000197	53.8958333336503	0.0557991717730329
1428	125.604166666865	53.8958333336503	0.056472234373535
1429	125.645833333532	53.8958333336503	0.0558675582913801
1430	125.6875000002	53.8958333336503	0.0563952039919389
1431	125.729166666867	53.8958333336503	0.0570942509718304
1432	125.770833333535	53.8958333336503	0.0559541012544967
1433	125.812500000202	53.8958333336503	0.0557929244412412
1434	125.85416666687	53.8958333336503	0.0557778016357839
1435	125.895833333537	53.8958333336503	0.0564518867515214
1436	125.937500000205	53.8958333336503	0.0563139775989428
1437	125.979166666872	53.8958333336503	0.0566648478484619
1438	126.02083333354	53.8958333336503	0.0572974783213922
1439	126.062500000207	53.8958333336503	0.0572942297895534
1440	126.104166666875	53.8958333336503	0.0572573420596329
1441	126.145833333543	53.8958333336503	0.0564229530652604
1442	120.020833333416	53.8541666669827	0.0504289243313108
1443	120.062500000084	53.8541666669827	0.0500837496387532
1444	120.104166666751	53.8541666669827	0.0507525724393644
1445	120.187500000086	53.8541666669827	0.0509592594741039
1446	120.229166666754	53.8541666669827	0.0509328032080259
1447	120.270833333421	53.8541666669827	0.0500198507264822
1448	120.312500000089	53.8541666669827	0.0500070779580801
1449	120.354166666756	53.8541666669827	0.0504352271789273
1450	120.395833333424	53.8541666669827	0.0498782851650991
1451	120.437500000091	53.8541666669827	0.049977021253707
1452	120.479166666759	53.8541666669827	0.0513914867955643
1453	120.562500000094	53.8541666669827	0.0514979930431949
1454	120.645833333429	53.8541666669827	0.0510500820107995
1455	120.729166666764	53.8541666669827	0.0510912155666393
1456	120.770833333432	53.8541666669827	0.0510882591572128
1457	120.812500000099	53.8541666669827	0.0514641625950061
1458	120.854166666767	53.8541666669827	0.0514270433338619
1459	120.895833333434	53.8541666669827	0.0515437262794232
1460	120.937500000102	53.8541666669827	0.0513875508032274
1461	120.979166666769	53.8541666669827	0.0511097033503734
1462	121.020833333437	53.8541666669827	0.0516276364731589
1463	121.062500000104	53.8541666669827	0.0511827258141215
1464	121.104166666772	53.8541666669827	0.0511720033291836
1465	121.145833333439	53.8541666669827	0.0499394538764377
1466	121.187500000107	53.8541666669827	0.0498731989678255
1467	121.229166666774	53.8541666669827	0.0512527213860783
1468	121.270833333442	53.8541666669827	0.0510057970435506
1469	121.31250000011	53.8541666669827	0.050745643976697
1470	121.354166666777	53.8541666669827	0.0512740684845507
1471	121.437500000112	53.8541666669827	0.0526417430849467
1472	121.47916666678	53.8541666669827	0.0518272054892396
1473	121.520833333447	53.8541666669827	0.0516339126332045
1474	121.562500000115	53.8541666669827	0.0518401507739754
1475	121.604166666782	53.8541666669827	0.0529660273373924
1476	121.64583333345	53.8541666669827	0.0535947373850558
1477	121.687500000117	53.8541666669827	0.0538423342318051
1478	121.729166666785	53.8541666669827	0.053403923166809
1479	121.770833333452	53.8541666669827	0.0535610217195386
1480	121.81250000012	53.8541666669827	0.054605983846375
1481	121.854166666787	53.8541666669827	0.0530024471256148
1482	121.895833333455	53.8541666669827	0.0534371523496429
1483	121.937500000122	53.8541666669827	0.0527774092647688
1484	121.97916666679	53.8541666669827	0.0530391475373548
1485	122.020833333457	53.8541666669827	0.053734490070701
1486	122.062500000125	53.8541666669827	0.0553424285917651
1487	122.104166666793	53.8541666669827	0.0542579179464303
1488	122.14583333346	53.8541666669827	0.0533215281630584
1489	122.187500000128	53.8541666669827	0.053165449560031
1490	122.229166666795	53.8541666669827	0.053115420315449
1491	122.270833333463	53.8541666669827	0.0535924921357563
1492	122.31250000013	53.8541666669827	0.053287557181691
1493	122.395833333465	53.8541666669827	0.0541442841640663
1494	122.437500000133	53.8541666669827	0.0544903614552615
1495	122.4791666668	53.8541666669827	0.0544074009198975
1496	122.520833333468	53.8541666669827	0.0534946021617056
1497	122.604166666803	53.8541666669827	0.0523790558691481
1498	122.687500000138	53.8541666669827	0.0535216039675998
1499	122.729166666805	53.8541666669827	0.0541311899966638
1500	122.81250000014	53.8541666669827	0.054226221873858
1501	122.854166666808	53.8541666669827	0.0534940842302056
1502	122.895833333476	53.8541666669827	0.0527744609291222
1503	122.937500000143	53.8541666669827	0.0524049205130237
1504	122.979166666811	53.8541666669827	0.0523179788996887
1505	123.020833333478	53.8541666669827	0.0525895229842942
1506	123.062500000146	53.8541666669827	0.0531302847828774
1507	123.104166666813	53.8541666669827	0.0537189569375737
1508	123.145833333481	53.8541666669827	0.0540672260545339
1509	123.187500000148	53.8541666669827	0.0540429224400416
1510	123.229166666816	53.8541666669827	0.0524375035157019
1511	123.270833333483	53.8541666669827	0.0532660198682385
1512	123.312500000151	53.8541666669827	0.0538866318490113
1513	123.354166666818	53.8541666669827	0.0549814608882247
1514	123.395833333486	53.8541666669827	0.0560175607318302
1515	123.437500000153	53.8541666669827	0.055117328598645
1516	123.479166666821	53.8541666669827	0.0548522446895292
1517	123.520833333488	53.8541666669827	0.0531864603320054
1518	123.604166666823	53.8541666669827	0.0521116415357605
1519	123.645833333491	53.8541666669827	0.0521411100237893
1520	123.687500000158	53.8541666669827	0.0523899559927587
1521	123.729166666826	53.8541666669827	0.0529600145710695
1522	123.770833333494	53.8541666669827	0.0528390518441732
1523	123.812500000161	53.8541666669827	0.0545659689768285
1524	123.854166666829	53.8541666669827	0.0539527613287914
1525	123.937500000164	53.8541666669827	0.052239854654018
1526	123.979166666831	53.8541666669827	0.0520171243115853
1527	124.020833333499	53.8541666669827	0.0518026738852298
1528	124.062500000166	53.8541666669827	0.0515784021775914
1529	124.104166666834	53.8541666669827	0.0514773101441222
1530	124.145833333501	53.8541666669827	0.0516695230381504
1531	124.187500000169	53.8541666669827	0.051511889123511
1532	124.229166666836	53.8541666669827	0.0516216101045811
1533	124.270833333504	53.8541666669827	0.0519805306925905
1534	124.312500000171	53.8541666669827	0.0517497944771209
1535	124.354166666839	53.8541666669827	0.0515456679141173
1536	124.395833333506	53.8541666669827	0.0522614138487345
1537	124.437500000174	53.8541666669827	0.0522787245849874
1538	124.520833333509	53.8541666669827	0.0522074193032936
1539	124.562500000177	53.8541666669827	0.0527978850245349
1540	124.604166666844	53.8541666669827	0.0528065155636242
1541	124.645833333512	53.8541666669827	0.0527732499165207
1542	124.687500000179	53.8541666669827	0.0529735752261333
1543	124.729166666847	53.8541666669827	0.0527661204153523
1544	124.812500000182	53.8541666669827	0.0525405773647369
1545	124.895833333517	53.8541666669827	0.0536548847184706
1546	124.979166666852	53.8541666669827	0.0542194783965327
1547	125.020833333519	53.8541666669827	0.054255739013289
1548	125.062500000187	53.8541666669827	0.0535818419583221
1549	125.104166666854	53.8541666669827	0.0542594053767694
1550	125.145833333522	53.8541666669827	0.0548581350316713
1551	125.187500000189	53.8541666669827	0.0547839988248985
1552	125.229166666857	53.8541666669827	0.0547005542492591
1553	125.270833333524	53.8541666669827	0.0544453781217874
1554	125.312500000192	53.8541666669827	0.0552584928455654
1555	125.35416666686	53.8541666669827	0.0562773863655845
1556	125.395833333527	53.8541666669827	0.056640683374594
1557	125.479166666862	53.8541666669827	0.0573654792209831
1558	125.52083333353	53.8541666669827	0.0579996453367497
1559	125.562500000197	53.8541666669827	0.0573525920691952
1560	125.604166666865	53.8541666669827	0.0574667750923466
1561	125.645833333532	53.8541666669827	0.0568300335904996
1562	125.6875000002	53.8541666669827	0.0574190046826797
1563	125.770833333535	53.8541666669827	0.0560469573797649
1564	125.812500000202	53.8541666669827	0.0558150142472919
1565	125.85416666687	53.8541666669827	0.0564416940517185
1566	125.895833333537	53.8541666669827	0.0565625292183864
1567	125.937500000205	53.8541666669827	0.0559288434847135
1568	125.979166666872	53.8541666669827	0.0559176702698536
1569	126.02083333354	53.8541666669827	0.0566288252512753
1570	126.062500000207	53.8541666669827	0.0575265824922997
1571	126.104166666875	53.8541666669827	0.0577886421996155
1572	126.145833333543	53.8541666669827	0.0572824083632564
1573	126.18750000021	53.8541666669827	0.0566197970575644
1574	126.229166666878	53.8541666669827	0.0565996465538749
1575	126.270833333545	53.8541666669827	0.0572676854879355
1576	120.020833333416	53.8125000003152	0.049828984529316
1577	120.062500000084	53.8125000003152	0.0502178370531338
1578	120.104166666751	53.8125000003152	0.0502810029339246
1579	120.187500000086	53.8125000003152	0.051090776277059
1580	120.270833333421	53.8125000003152	0.0515557514330449
1581	120.312500000089	53.8125000003152	0.0507715368005235
1582	120.354166666756	53.8125000003152	0.0513705547340406
1583	120.395833333424	53.8125000003152	0.0512855455897966
1584	120.437500000091	53.8125000003152	0.0513708917830282
1585	120.479166666759	53.8125000003152	0.0514689839320657
1586	120.520833333427	53.8125000003152	0.0514058100242594
1587	120.562500000094	53.8125000003152	0.0514789952090197
1588	120.604166666762	53.8125000003152	0.0513169393375339
1589	120.645833333429	53.8125000003152	0.0513306644376526
1590	120.687500000097	53.8125000003152	0.0515663277178827
1591	120.729166666764	53.8125000003152	0.0514537279433614
1592	120.770833333432	53.8125000003152	0.0512782345664585
1593	120.812500000099	53.8125000003152	0.0514086723687373
1594	120.854166666767	53.8125000003152	0.0512731689354935
1595	120.895833333434	53.8125000003152	0.0512079441846385
1596	120.937500000102	53.8125000003152	0.0515079198775174
1597	120.979166666769	53.8125000003152	0.051085100515866
1598	121.020833333437	53.8125000003152	0.0514726569074858
1599	121.062500000104	53.8125000003152	0.0513266290838852
1600	121.104166666772	53.8125000003152	0.0514021826044951
1601	121.187500000107	53.8125000003152	0.0516055485119961
1602	121.229166666774	53.8125000003152	0.0517506159079736
1603	121.354166666777	53.8125000003152	0.0519226062796681
1604	121.395833333445	53.8125000003152	0.0516229985236931
1605	121.437500000112	53.8125000003152	0.0527684400829091
1606	121.47916666678	53.8125000003152	0.0528838151240787
1607	121.520833333447	53.8125000003152	0.0524094566631717
1608	121.562500000115	53.8125000003152	0.0523792427535739
1609	121.604166666782	53.8125000003152	0.0521684041360588
1610	121.64583333345	53.8125000003152	0.0527722484925128
1611	121.687500000117	53.8125000003152	0.0533400077791477
1612	121.729166666785	53.8125000003152	0.0543902010909134
1613	121.770833333452	53.8125000003152	0.0544862037548632
1614	121.81250000012	53.8125000003152	0.0541204115240026
1615	121.854166666787	53.8125000003152	0.0531580250335535
1616	121.895833333455	53.8125000003152	0.0532095000664865
1617	121.937500000122	53.8125000003152	0.0527568195395241
1618	122.020833333457	53.8125000003152	0.0539706871844627
1619	122.062500000125	53.8125000003152	0.0533706542146247
1620	122.104166666793	53.8125000003152	0.0539268194960757
1621	122.187500000128	53.8125000003152	0.0534582172950512
1622	122.229166666795	53.8125000003152	0.0527360902804651
1623	122.270833333463	53.8125000003152	0.0528054631097543
1624	122.31250000013	53.8125000003152	0.0535892903947528
1625	122.354166666798	53.8125000003152	0.0532354732286364
1626	122.395833333465	53.8125000003152	0.0544723096891462
1627	122.437500000133	53.8125000003152	0.0538810114778356
1628	122.4791666668	53.8125000003152	0.0528200243855748
1629	122.520833333468	53.8125000003152	0.0518043018053217
1630	122.562500000135	53.8125000003152	0.0522609011747612
1631	122.604166666803	53.8125000003152	0.0525631907596602
1632	122.64583333347	53.8125000003152	0.0522648146326582
1633	122.687500000138	53.8125000003152	0.0530222544063111
1634	122.729166666805	53.8125000003152	0.0536003508702816
1635	122.770833333473	53.8125000003152	0.0547774820726684
1636	122.81250000014	53.8125000003152	0.0539300045567959
1637	122.895833333476	53.8125000003152	0.0530475546781257
1638	122.937500000143	53.8125000003152	0.0522775984156984
1639	122.979166666811	53.8125000003152	0.0525918381616138
1640	123.020833333478	53.8125000003152	0.0523285949729293
1641	123.062500000146	53.8125000003152	0.052581753086823
1642	123.104166666813	53.8125000003152	0.0522509351317184
1643	123.145833333481	53.8125000003152	0.0530165547925449
1644	123.187500000148	53.8125000003152	0.0539311114169256
1645	123.229166666816	53.8125000003152	0.0538515317229307
1646	123.270833333483	53.8125000003152	0.054141089656282
1647	123.312500000151	53.8125000003152	0.0538671179413919
1648	123.354166666818	53.8125000003152	0.0549661178059699
1649	123.395833333486	53.8125000003152	0.0558098799603501
1650	123.437500000153	53.8125000003152	0.0549939767706767
1651	123.479166666821	53.8125000003152	0.0538394516968687
1652	123.520833333488	53.8125000003152	0.052647911499334
1653	123.562500000156	53.8125000003152	0.0524168019521977
1654	123.604166666823	53.8125000003152	0.0527613969734457
1655	123.645833333491	53.8125000003152	0.0527671780429131
1656	123.687500000158	53.8125000003152	0.0521084455113195
1657	123.729166666826	53.8125000003152	0.0530823395831071
1658	123.770833333494	53.8125000003152	0.053328286573284
1659	123.812500000161	53.8125000003152	0.0552337759027498
1660	123.854166666829	53.8125000003152	0.0545095989277852
1661	123.895833333496	53.8125000003152	0.0531020848798504
1662	123.937500000164	53.8125000003152	0.052221833894568
1663	123.979166666831	53.8125000003152	0.0519914261795344
1664	124.020833333499	53.8125000003152	0.0527375046556204
1665	124.062500000166	53.8125000003152	0.052842170454118
1666	124.104166666834	53.8125000003152	0.0528531491289088
1667	124.145833333501	53.8125000003152	0.0519826086283981
1668	124.187500000169	53.8125000003152	0.05158552672519
1669	124.229166666836	53.8125000003152	0.0518709861815874
1670	124.270833333504	53.8125000003152	0.051759811689671
1671	124.312500000171	53.8125000003152	0.0517838644198107
1672	124.354166666839	53.8125000003152	0.0518238338724759
1673	124.395833333506	53.8125000003152	0.051897304748209
1674	124.437500000174	53.8125000003152	0.0521032870572153
1675	124.479166666841	53.8125000003152	0.0523134444392169
1676	124.520833333509	53.8125000003152	0.0525385464917551
1677	124.562500000177	53.8125000003152	0.0521392828237273
1678	124.604166666844	53.8125000003152	0.0528532476903903
1679	124.645833333512	53.8125000003152	0.0522221272752433
1680	124.687500000179	53.8125000003152	0.0526904744312127
1681	124.729166666847	53.8125000003152	0.0520860242967697
1682	124.770833333514	53.8125000003152	0.0522112759590821
1683	124.812500000182	53.8125000003152	0.052697313078548
1684	124.895833333517	53.8125000003152	0.0535191215329519
1685	124.937500000184	53.8125000003152	0.052909479768054
1686	124.979166666852	53.8125000003152	0.0541818178253885
1687	125.020833333519	53.8125000003152	0.0535917527576405
1688	125.104166666854	53.8125000003152	0.0537383852445536
1689	125.145833333522	53.8125000003152	0.054707293597064
1690	125.187500000189	53.8125000003152	0.0548068765010758
1691	125.229166666857	53.8125000003152	0.0547507354012386
1692	125.270833333524	53.8125000003152	0.0553446885036124
1693	125.312500000192	53.8125000003152	0.0560567793368141
1694	125.35416666686	53.8125000003152	0.0558178052675118
1695	125.395833333527	53.8125000003152	0.056298158654002
1696	125.437500000195	53.8125000003152	0.0564457027041139
1697	125.479166666862	53.8125000003152	0.05758039863084
1698	125.52083333353	53.8125000003152	0.0570596596822809
1699	125.562500000197	53.8125000003152	0.0567809907770294
1700	125.604166666865	53.8125000003152	0.0562074866274285
1701	125.645833333532	53.8125000003152	0.0562163346129132
1702	125.6875000002	53.8125000003152	0.0569721496434479
1703	125.729166666867	53.8125000003152	0.0573019110073905
1704	125.770833333535	53.8125000003152	0.057768586798097
1705	125.812500000202	53.8125000003152	0.0582129004660108
1706	125.85416666687	53.8125000003152	0.058481008049107
1707	125.895833333537	53.8125000003152	0.0572263471083614
1708	125.937500000205	53.8125000003152	0.0566904073822321
1709	125.979166666872	53.8125000003152	0.056611939161937
1710	126.02083333354	53.8125000003152	0.0572729029251661
1711	126.062500000207	53.8125000003152	0.0584380671583806
1712	126.104166666875	53.8125000003152	0.0577545278414596
1713	126.145833333543	53.8125000003152	0.0583915957670437
1714	126.18750000021	53.8125000003152	0.0577008709901073
1715	126.229166666878	53.8125000003152	0.0571694044282654
1716	126.270833333545	53.8125000003152	0.0571766892157446
1717	126.312500000213	53.8125000003152	0.0577353176354631
1718	126.35416666688	53.8125000003152	0.0584512466370427
1719	126.395833333548	53.8125000003152	0.0584377551073197
1720	126.437500000215	53.8125000003152	0.059023240312495
1721	126.479166666883	53.8125000003152	0.0584306370331247
1722	126.52083333355	53.8125000003152	0.0586887414795302
1723	120.020833333416	53.7708333336476	0.0509483628445845
1724	120.062500000084	53.7708333336476	0.0514051193275256
1725	120.145833333419	53.7708333336476	0.0514929285354453
1726	120.187500000086	53.7708333336476	0.051176100887693
1727	120.229166666754	53.7708333336476	0.0515016117667815
1728	120.270833333421	53.7708333336476	0.0516664697374179
1729	120.312500000089	53.7708333336476	0.0515074793808554
1730	120.354166666756	53.7708333336476	0.0516849217304086
1731	120.395833333424	53.7708333336476	0.0512924454305078
1732	120.479166666759	53.7708333336476	0.0513652385417749
1733	120.520833333427	53.7708333336476	0.0515467512971239
1734	120.562500000094	53.7708333336476	0.0511107285876913
1735	120.604166666762	53.7708333336476	0.0511712166241858
1736	120.645833333429	53.7708333336476	0.0511085150630122
1737	120.687500000097	53.7708333336476	0.0511831580993871
1738	120.729166666764	53.7708333336476	0.0513561613373152
1739	120.770833333432	53.7708333336476	0.0514225802424142
1740	120.812500000099	53.7708333336476	0.0514504763399859
1741	120.854166666767	53.7708333336476	0.0515260282359641
1742	120.895833333434	53.7708333336476	0.051359403174837
1743	120.937500000102	53.7708333336476	0.051906436498449
1744	120.979166666769	53.7708333336476	0.0514612060931058
1745	121.020833333437	53.7708333336476	0.051179281391288
1746	121.104166666772	53.7708333336476	0.0509990844734786
1747	121.145833333439	53.7708333336476	0.0514268322319288
1748	121.187500000107	53.7708333336476	0.0514604064770075
1749	121.229166666774	53.7708333336476	0.0526094505235055
1750	121.270833333442	53.7708333336476	0.0513062668244625
1751	121.31250000011	53.7708333336476	0.0525118874001521
1752	121.354166666777	53.7708333336476	0.0529512621220053
1753	121.395833333445	53.7708333336476	0.0527604812636072
1754	121.437500000112	53.7708333336476	0.0526792304624417
1755	121.520833333447	53.7708333336476	0.0529810844171418
1756	121.562500000115	53.7708333336476	0.0530328405627679
1757	121.604166666782	53.7708333336476	0.0527836651337293
1758	121.64583333345	53.7708333336476	0.0532465192244825
1759	121.687500000117	53.7708333336476	0.0539215373384965
1760	121.729166666785	53.7708333336476	0.0546129672796358
1761	121.770833333452	53.7708333336476	0.0550759024222724
1762	121.81250000012	53.7708333336476	0.053972386633432
1763	121.854166666787	53.7708333336476	0.0537846041983575
1764	121.895833333455	53.7708333336476	0.0529775575640791
1765	121.937500000122	53.7708333336476	0.0529948369581448
1766	121.97916666679	53.7708333336476	0.05354834196202
1767	122.020833333457	53.7708333336476	0.0542238935676255
1768	122.062500000125	53.7708333336476	0.054595698617202
1769	122.104166666793	53.7708333336476	0.0542200883121808
1770	122.14583333346	53.7708333336476	0.0553623655755982
1771	122.187500000128	53.7708333336476	0.0528000863212635
1772	122.229166666795	53.7708333336476	0.0525917291705322
1773	122.270833333463	53.7708333336476	0.0525281799234271
1774	122.31250000013	53.7708333336476	0.0526503056281065
1775	122.354166666798	53.7708333336476	0.0539450736428581
1776	122.395833333465	53.7708333336476	0.0544868717984254
1777	122.437500000133	53.7708333336476	0.0536338906340543
1778	122.4791666668	53.7708333336476	0.0524249364113748
1779	122.520833333468	53.7708333336476	0.0524597127520874
1780	122.562500000135	53.7708333336476	0.0523558985634008
1781	122.604166666803	53.7708333336476	0.0526116909594136
1782	122.64583333347	53.7708333336476	0.0535691114127918
1783	122.687500000138	53.7708333336476	0.0539007600734451
1784	122.729166666805	53.7708333336476	0.0541177232021628
1785	122.770833333473	53.7708333336476	0.0553388797919604
1786	122.81250000014	53.7708333336476	0.0541179694161462
1787	122.854166666808	53.7708333336476	0.0535262239648675
1788	122.937500000143	53.7708333336476	0.0525106177056043
1789	122.979166666811	53.7708333336476	0.0522266677725729
1790	123.020833333478	53.7708333336476	0.0527559944182419
1791	123.062500000146	53.7708333336476	0.0524525206404727
1792	123.104166666813	53.7708333336476	0.0525657310591478
1793	123.145833333481	53.7708333336476	0.0523576252965375
1794	123.187500000148	53.7708333336476	0.053215532326801
1795	123.229166666816	53.7708333336476	0.054445963285943
1796	123.312500000151	53.7708333336476	0.0547064351160755
1797	123.354166666818	53.7708333336476	0.0549537232013323
1798	123.395833333486	53.7708333336476	0.0557117263757921
1799	123.437500000153	53.7708333336476	0.0549121402587806
1800	123.479166666821	53.7708333336476	0.053851969673192
1801	123.520833333488	53.7708333336476	0.0527436080455212
1802	123.562500000156	53.7708333336476	0.0529960949498381
1803	123.604166666823	53.7708333336476	0.0537841451558801
1804	123.645833333491	53.7708333336476	0.0529820075771548
1805	123.687500000158	53.7708333336476	0.0526147881208596
1806	123.729166666826	53.7708333336476	0.0537753051260887
1807	123.770833333494	53.7708333336476	0.0540741265910901
1808	123.812500000161	53.7708333336476	0.055443753887557
1809	123.854166666829	53.7708333336476	0.0537501481985851
1810	123.895833333496	53.7708333336476	0.05208906926932
1811	123.937500000164	53.7708333336476	0.0530319604166006
1812	123.979166666831	53.7708333336476	0.0531755820114751
1813	124.062500000166	53.7708333336476	0.0529414508349823
1814	124.104166666834	53.7708333336476	0.0520834005148751
1815	124.145833333501	53.7708333336476	0.0515557802557015
1816	124.229166666836	53.7708333336476	0.0513692380001364
1817	124.270833333504	53.7708333336476	0.0519208253902886
1818	124.312500000171	53.7708333336476	0.0516687351327298
1819	124.354166666839	53.7708333336476	0.0518936825462916
1820	124.395833333506	53.7708333336476	0.0524063628336141
1821	124.479166666841	53.7708333336476	0.0526750846608086
1822	124.520833333509	53.7708333336476	0.052398938089941
1823	124.562500000177	53.7708333336476	0.0522105143099644
1824	124.604166666844	53.7708333336476	0.0527141242630153
1825	124.645833333512	53.7708333336476	0.0525391247663455
1826	124.687500000179	53.7708333336476	0.0521986516620609
1827	124.729166666847	53.7708333336476	0.0525256653471386
1828	124.770833333514	53.7708333336476	0.0527679465613247
1829	124.812500000182	53.7708333336476	0.0534738916488492
1830	124.854166666849	53.7708333336476	0.0529446844073726
1831	124.895833333517	53.7708333336476	0.0528218464039421
1832	124.937500000184	53.7708333336476	0.0528961846127223
1833	124.979166666852	53.7708333336476	0.0534976040583523
1834	125.020833333519	53.7708333336476	0.0530931591148659
1835	125.062500000187	53.7708333336476	0.0528561500583021
1836	125.104166666854	53.7708333336476	0.0529308392576177
1837	125.145833333522	53.7708333336476	0.0529820540916541
1838	125.187500000189	53.7708333336476	0.0535772938545701
1839	125.229166666857	53.7708333336476	0.0548016469762833
1840	125.395833333527	53.7708333336476	0.0562203355622789
1841	125.437500000195	53.7708333336476	0.0568424929153275
1842	125.479166666862	53.7708333336476	0.0573211547601727
1843	125.52083333353	53.7708333336476	0.0552141428844158
1844	125.562500000197	53.7708333336476	0.0556334546136223
1845	125.604166666865	53.7708333336476	0.0560809869379573
1846	125.645833333532	53.7708333336476	0.0566905710744132
1847	125.6875000002	53.7708333336476	0.0566271849946142
1848	125.729166666867	53.7708333336476	0.0566434388634762
1849	125.770833333535	53.7708333336476	0.0576262786890008
1850	125.812500000202	53.7708333336476	0.058167909160516
1851	125.85416666687	53.7708333336476	0.0587460817756837
1852	125.895833333537	53.7708333336476	0.0582597820068869
1853	125.937500000205	53.7708333336476	0.0587690211044168
1854	125.979166666872	53.7708333336476	0.0573789670317017
1855	126.02083333354	53.7708333336476	0.0572724683943771
1856	126.062500000207	53.7708333336476	0.057566625312336
1857	126.104166666875	53.7708333336476	0.0576645628978957
1858	126.145833333543	53.7708333336476	0.0585971635190251
1859	126.18750000021	53.7708333336476	0.0588570975600815
1860	126.229166666878	53.7708333336476	0.058496846761034
1861	126.270833333545	53.7708333336476	0.0590427440963329
1862	126.312500000213	53.7708333336476	0.0586701069323315
1863	126.395833333548	53.7708333336476	0.0584194580610033
1864	126.437500000215	53.7708333336476	0.0581914793818002
1865	126.479166666883	53.7708333336476	0.0593464107568543
1866	126.52083333355	53.7708333336476	0.0586368791169114
1867	126.562500000218	53.7708333336476	0.058437463922078
1868	119.979166666749	53.7291666669801	0.0519755665563457
1869	120.020833333416	53.7291666669801	0.051384288111548
1870	120.062500000084	53.7291666669801	0.0509195117436598
1871	120.104166666751	53.7291666669801	0.051488158060026
1872	120.145833333419	53.7291666669801	0.0515497064042784
1873	120.187500000086	53.7291666669801	0.051293526303238
1874	120.229166666754	53.7291666669801	0.0514518164363889
1875	120.270833333421	53.7291666669801	0.0513185411191748
1876	120.312500000089	53.7291666669801	0.0515603640953154
1877	120.354166666756	53.7291666669801	0.0514167516420939
1878	120.395833333424	53.7291666669801	0.0516059176092136
1879	120.437500000091	53.7291666669801	0.0513036107764987
1880	120.479166666759	53.7291666669801	0.0511304329556035
1881	120.520833333427	53.7291666669801	0.0517425846339593
1882	120.562500000094	53.7291666669801	0.0512706678365099
1883	120.604166666762	53.7291666669801	0.0508133500613309
1884	120.645833333429	53.7291666669801	0.0513485818345488
1885	120.687500000097	53.7291666669801	0.0513449871173629
1886	120.729166666764	53.7291666669801	0.0515396580590221
1887	120.770833333432	53.7291666669801	0.0511925342543253
1888	120.812500000099	53.7291666669801	0.0513714292181818
1889	120.854166666767	53.7291666669801	0.0511294554322811
1890	120.937500000102	53.7291666669801	0.0509503501636291
1891	120.979166666769	53.7291666669801	0.0511558682939623
1892	121.020833333437	53.7291666669801	0.0517910800540472
1893	121.104166666772	53.7291666669801	0.0522691418633169
1894	121.145833333439	53.7291666669801	0.0519264577832336
1895	121.187500000107	53.7291666669801	0.052031897849782
1896	121.270833333442	53.7291666669801	0.0525177414229332
1897	121.31250000011	53.7291666669801	0.0530177765739004
1898	121.354166666777	53.7291666669801	0.0523019451245428
1899	121.395833333445	53.7291666669801	0.0531252367501828
1900	121.437500000112	53.7291666669801	0.0545000030992809
1901	121.47916666678	53.7291666669801	0.0545165659964911
1902	121.520833333447	53.7291666669801	0.0539394039885598
1903	121.562500000115	53.7291666669801	0.0524814508662509
1904	121.604166666782	53.7291666669801	0.0531098288755931
1905	121.64583333345	53.7291666669801	0.0536164442096196
1906	121.687500000117	53.7291666669801	0.054634699526797
1907	121.729166666785	53.7291666669801	0.055138520984151
1908	121.770833333452	53.7291666669801	0.0546258787391852
1909	121.81250000012	53.7291666669801	0.0534953277779425
1910	121.854166666787	53.7291666669801	0.0528109565129442
1911	121.895833333455	53.7291666669801	0.0523078417349114
1912	121.937500000122	53.7291666669801	0.0524366557919804
1913	121.97916666679	53.7291666669801	0.0527730923886101
1914	122.020833333457	53.7291666669801	0.053561074722785
1915	122.062500000125	53.7291666669801	0.0551782848069967
1916	122.104166666793	53.7291666669801	0.0549947558640526
1917	122.14583333346	53.7291666669801	0.055515726326955
1918	122.229166666795	53.7291666669801	0.0535434066199982
1919	122.270833333463	53.7291666669801	0.052923460094481
1920	122.31250000013	53.7291666669801	0.0531158457973367
1921	122.354166666798	53.7291666669801	0.0529250526892783
1922	122.395833333465	53.7291666669801	0.0541444274226025
1923	122.437500000133	53.7291666669801	0.0535399767527554
1924	122.4791666668	53.7291666669801	0.0535791380514247
1925	122.520833333468	53.7291666669801	0.0532243817298513
1926	122.562500000135	53.7291666669801	0.0539210123470347
1927	122.64583333347	53.7291666669801	0.0530075744636632
1928	122.687500000138	53.7291666669801	0.0532806643354433
1929	122.729166666805	53.7291666669801	0.0538870758358125
1930	122.770833333473	53.7291666669801	0.0553309079297826
1931	122.81250000014	53.7291666669801	0.0551314430160956
1932	122.854166666808	53.7291666669801	0.0540977232406633
1933	122.895833333476	53.7291666669801	0.0532359505331447
1934	122.979166666811	53.7291666669801	0.0532597748315604
1935	123.020833333478	53.7291666669801	0.0529386858964202
1936	123.062500000146	53.7291666669801	0.0529344946367181
1937	123.104166666813	53.7291666669801	0.0530420529837486
1938	123.145833333481	53.7291666669801	0.0532585757605043
1939	123.187500000148	53.7291666669801	0.0540896946212906
1940	123.229166666816	53.7291666669801	0.055030978801137
1941	123.270833333483	53.7291666669801	0.055327078824579
1942	123.312500000151	53.7291666669801	0.0557165291377638
1943	123.354166666818	53.7291666669801	0.0550936709937161
1944	123.395833333486	53.7291666669801	0.0561720820859993
1945	123.437500000153	53.7291666669801	0.0549321398754159
1946	123.479166666821	53.7291666669801	0.0537772991229272
1947	123.520833333488	53.7291666669801	0.0535391203133613
1948	123.562500000156	53.7291666669801	0.0535410045976204
1949	123.604166666823	53.7291666669801	0.0544301692049249
1950	123.645833333491	53.7291666669801	0.0534945041152498
1951	123.687500000158	53.7291666669801	0.0530139350367755
1952	123.729166666826	53.7291666669801	0.0535036742270306
1953	123.770833333494	53.7291666669801	0.0546542020826639
1954	123.812500000161	53.7291666669801	0.0554433077467857
1955	123.854166666829	53.7291666669801	0.0557224730890856
1956	123.937500000164	53.7291666669801	0.053978031825188
1957	123.979166666831	53.7291666669801	0.0545940416286767
1958	124.020833333499	53.7291666669801	0.0531640599490392
1959	124.062500000166	53.7291666669801	0.0522587717706782
1960	124.145833333501	53.7291666669801	0.051547222119744
1961	124.187500000169	53.7291666669801	0.0514829145239184
1962	124.229166666836	53.7291666669801	0.0514139549906531
1963	124.270833333504	53.7291666669801	0.0513359475031564
1964	124.312500000171	53.7291666669801	0.0516745574000729
1965	124.354166666839	53.7291666669801	0.0522663151590118
1966	124.437500000174	53.7291666669801	0.0527915404278582
1967	124.479166666841	53.7291666669801	0.0523287404677278
1968	124.520833333509	53.7291666669801	0.0525692780687566
1969	124.562500000177	53.7291666669801	0.052767907139724
1970	124.604166666844	53.7291666669801	0.0521450116264342
1971	124.645833333512	53.7291666669801	0.0527908407924812
1972	124.687500000179	53.7291666669801	0.0528881910535684
1973	124.729166666847	53.7291666669801	0.0527363139602252
1974	124.770833333514	53.7291666669801	0.0534840000213402
1975	124.812500000182	53.7291666669801	0.0537962498900993
1976	124.854166666849	53.7291666669801	0.0528211470120036
1977	124.895833333517	53.7291666669801	0.0527095235277
1978	124.937500000184	53.7291666669801	0.0529490281622175
1979	125.020833333519	53.7291666669801	0.0525137479702599
1980	125.062500000187	53.7291666669801	0.0525530961956997
1981	125.104166666854	53.7291666669801	0.0537311620881813
1982	125.187500000189	53.7291666669801	0.0542101768989348
1983	125.229166666857	53.7291666669801	0.054932038184539
1984	125.270833333524	53.7291666669801	0.0555570387295342
1985	125.312500000192	53.7291666669801	0.0552650814156175
1986	125.35416666686	53.7291666669801	0.0552080607094491
1987	125.395833333527	53.7291666669801	0.0560916536970075
1988	125.437500000195	53.7291666669801	0.0561979288083305
1989	125.479166666862	53.7291666669801	0.0564351844151879
1990	125.52083333353	53.7291666669801	0.0560091834969443
1991	125.562500000197	53.7291666669801	0.0560555712196974
1992	125.645833333532	53.7291666669801	0.0567280656078482
1993	125.6875000002	53.7291666669801	0.0571212363174691
1994	125.729166666867	53.7291666669801	0.0576689854134978
1995	125.770833333535	53.7291666669801	0.0578529219668284
1996	125.812500000202	53.7291666669801	0.0587491895023733
1997	125.85416666687	53.7291666669801	0.0587261160585421
1998	125.895833333537	53.7291666669801	0.058124513852841
1999	125.937500000205	53.7291666669801	0.058775881953836
[truncated: 58,001 more rows]
