# Supplementary material for: Genomic insights into local adaptation and future climate-induced vulnerability of a keystone forest tree in East Asia
Source: Nat Commun. 2022 Nov 1;13:6541. doi: 10.1038/s41467-022-34206-8 (PMC9626627; doi:10.1038/s41467-022-34206-8)
Supplement: Supplementary file 8 — Source Data [file 41467_2022_34206_MOESM8_ESM.zip › Source data/supplementary_figures/local&forward&reverse/future_BCC_370_2080_reverseOffsetGF_19bio.csv]

x1	y1	local	reverseOffset	predDist	bearing	x2	y2
123.479166666667	54.6458333333333	0.0323985415037417	0.00873896054286385	826208.616550728	141.586812792564	130.4375	48.6041666666667
123.520833333333	54.6458333333333	0.0324150621631397	0.00869608364469953	824540.6375903	141.766468293583	130.4375	48.6041666666667
123.5625	54.6458333333333	0.0326650153527564	0.00845077505799667	822879.295863545	141.946783208812	130.4375	48.6041666666667
123.604166666667	54.6458333333333	0.0332712470852133	0.00785952242291374	792366.998126418	141.050880973418	130.395833333333	48.8958333333333
123.645833333333	54.6458333333333	0.0333365833545156	0.00740603465396675	790679.448014936	141.235710333544	130.395833333333	48.8958333333333
123.6875	54.6458333333333	0.0340701546750614	0.0070679000619105	788998.676874638	141.421257514922	130.395833333333	48.8958333333333
123.729166666667	54.6458333333333	0.0323327027340525	0.0062488711787041	816165.255517063	143.938351088358	130.229166666667	48.5208333333333
123.770833333333	54.6458333333333	0.0324533914149102	0.00620325387535645	814585.389085969	144.124477930423	130.229166666667	48.5208333333333
123.8125	54.6458333333333	0.0292002298268748	0.00648417859558712	627111.608106975	156.096778286975	127.3125	49.4375
123.854166666667	54.6458333333333	0.0318759093409647	0.00706034543783619	780826.825108546	140.484907827102	130.645833333333	49.0208333333333
123.895833333333	54.6458333333333	0.034258969187855	0.00751171738056706	809832.435564101	143.413196571394	130.4375	48.6041666666667
123.9375	54.6458333333333	0.034448174292301	0.00745914956754789	808232.685404057	143.599502967384	130.4375	48.6041666666667
123.979166666667	54.6458333333333	0.033875671339217	0.00741066106112471	806639.987894168	143.786480741593	130.4375	48.6041666666667
124.020833333333	54.6458333333333	0.0334057783669877	0.00793510760234798	775801.867228093	142.931670634809	130.395833333333	48.8958333333333
124.0625	54.6458333333333	0.033137608414392	0.00847849136359941	774184.108316391	143.123749412624	130.395833333333	48.8958333333333
124.104166666667	54.6458333333333	0.0334350572455129	0.00869592358390811	801904.635785947	144.351452071374	130.4375	48.6041666666667
124.145833333333	54.6458333333333	0.0332367058233492	0.00872269658152875	800340.574107514	144.541124893727	130.4375	48.6041666666667
124.1875	54.6458333333333	0.0332387378603266	0.00760616040195287	769374.378037208	143.704388355623	130.395833333333	48.8958333333333
123.395833333333	54.6041666666667	0.0322153824368265	0.00838331285937629	825953.187937462	141.029127302019	130.4375	48.6041666666667
123.4375	54.6041666666667	0.0317992446078496	0.00849074880128587	824263.004484545	141.20783173333	130.4375	48.6041666666667
123.479166666667	54.6041666666667	0.0330203934143509	0.00769244199679872	793896.360581436	140.288870346049	130.395833333333	48.8958333333333
123.520833333333	54.6041666666667	0.0343922932997732	0.00634558605918231	792179.316615517	140.471914989857	130.395833333333	48.8958333333333
123.5625	54.6041666666667	0.0318836827432663	0.00633395520269047	832024.075928076	141.559141730384	130.5625	48.5208333333333
123.604166666667	54.6041666666667	0.0344770108649031	0.00649598687591197	788765.21659525	140.840170185691	130.395833333333	48.8958333333333
123.645833333333	54.6041666666667	0.0337392635878479	0.00765682187865116	815911.276714216	142.111351991104	130.4375	48.6041666666667
123.6875	54.6041666666667	0.0338438749090869	0.00706004651922634	785378.060221221	141.21132555312	130.395833333333	48.8958333333333
123.729166666667	54.6041666666667	0.0338690008800329	0.00706590650400005	783694.696579615	141.397995283457	130.395833333333	48.8958333333333
123.770833333333	54.6041666666667	0.0336147775986135	0.00711579212276554	782018.202067538	141.585395364696	130.395833333333	48.8958333333333
123.8125	54.6041666666667	0.0342041530496619	0.00669552639146471	780348.62150913	141.773527490927	130.395833333333	48.8958333333333
123.854166666667	54.6041666666667	0.0332654176434279	0.00797936290309595	807728.660887726	143.031662915859	130.4375	48.6041666666667
123.895833333333	54.6041666666667	0.0334325218938805	0.00854535606918368	806112.89217151	143.217754119909	130.4375	48.6041666666667
123.9375	54.6041666666667	0.0339814141451544	0.00793488651077851	804504.140525352	143.404524411305	130.4375	48.6041666666667
123.979166666667	54.6041666666667	0.0345388595348369	0.00723107828794809	773740.34216998	142.533408988152	130.395833333333	48.8958333333333
124.020833333333	54.6041666666667	0.0347834498889212	0.00708222566628989	772106.010589396	142.725225398231	130.395833333333	48.8958333333333
124.0625	54.6041666666667	0.0318595197694773	0.00691813393744729	768733.685738515	141.20713133975	130.645833333333	49.0208333333333
124.104166666667	54.6041666666667	0.0316451168012867	0.00660822903068039	767050.229404447	141.397138708183	130.645833333333	49.0208333333333
124.145833333333	54.6041666666667	0.0348114048228267	0.00708333084036662	767246.322560873	143.305128535336	130.395833333333	48.8958333333333
124.1875	54.6041666666667	0.0344160313833338	0.00648904235121052	765641.016611028	143.499918769146	130.395833333333	48.8958333333333
123.0625	54.5625	0.0330580533403095	0.00766198340717487	836177.903129081	139.418533333139	130.4375	48.6041666666667
123.104166666667	54.5625	0.0321762314285034	0.00816736141939785	799356.024801871	139.71999247331	130.145833333333	48.8541666666667
123.145833333333	54.5625	0.0328285710078744	0.00773301322909469	832683.534694619	139.766675401308	130.4375	48.6041666666667
123.1875	54.5625	0.0352047012053974	0.0109233346199507	675643.792433474	143.870970200537	128.6875	49.5208333333333
123.229166666667	54.5625	0.0322284076585556	0.00797478005346949	800830.146481171	138.989981482884	130.395833333333	48.8958333333333
123.270833333333	54.5625	0.0331779882562885	0.00707625676939351	799064.656822328	139.169039981024	130.395833333333	48.8958333333333
123.3125	54.5625	0.0339605413755481	0.00651339149505956	690648.009105448	144.052141800189	128.895833333333	49.3958333333333
123.354166666667	54.5625	0.0333306422054383	0.00703302127593312	789018.557620369	140.816315971518	130.145833333333	48.8541666666667
123.395833333333	54.5625	0.0345254772194137	0.00594880719899665	731248.380312048	142.35545273252	129.520833333333	49.1875
123.4375	54.5625	0.0347088017557264	0.00588992505500465	729605.903424935	142.556306265499	129.520833333333	49.1875
123.479166666667	54.5625	0.0339337792377539	0.0065164763541838	790333.865076229	140.075142197463	130.395833333333	48.8958333333333
123.520833333333	54.5625	0.0331724630894934	0.00692934902268625	788607.341701467	140.258539141203	130.395833333333	48.8958333333333
123.5625	54.5625	0.0334936166541386	0.00661193954840265	815594.670750553	141.547314177666	130.4375	48.6041666666667
123.604166666667	54.5625	0.0336763789677679	0.00647287342530465	785174.280883807	140.62752562009	130.395833333333	48.8958333333333
123.645833333333	54.5625	0.0335538629095946	0.00692926178630557	812255.781386105	141.911518775288	130.4375	48.6041666666667
123.6875	54.5625	0.0333519427249692	0.00678785855104044	781768.164014669	140.999448428204	130.395833333333	48.8958333333333
123.729166666667	54.5625	0.0336683319765578	0.00658030033702007	780075.321368134	141.186515655767	130.395833333333	48.8958333333333
123.770833333333	54.5625	0.0334820821190792	0.0071720435127276	807298.310154086	142.462929910323	130.4375	48.6041666666667
123.8125	54.5625	0.0328259680248943	0.00773219460020446	776710.293092961	141.562870847273	130.395833333333	48.8958333333333
123.854166666667	54.5625	0.0334772900241947	0.00768234276875075	804027.73205188	142.833956004563	130.4375	48.6041666666667
123.895833333333	54.5625	0.0344670478397188	0.00710566915746378	773373.110497817	141.942198706034	130.395833333333	48.8958333333333
123.9375	54.5625	0.033440096492309	0.00824355622182598	800785.074981781	143.207728954115	130.4375	48.6041666666667
123.979166666667	54.5625	0.033493479038411	0.00824100327560115	799174.324487772	143.395648503796	130.4375	48.6041666666667
124.020833333333	54.5625	0.0347160072774567	0.00703281513753442	768420.349673449	142.516793551982	130.395833333333	48.8958333333333
124.0625	54.5625	0.0297019204673295	0.00689130334208627	612203.546059229	157.330380825274	127.3125	49.4375
124.104166666667	54.5625	0.0268354370400799	0.00600657200199913	221019.304955576	119.048246607687	127.020833333333	53.5625
124.145833333333	54.5625	0.0295644751938234	0.00708821474432001	610149.046843563	157.864070457452	127.3125	49.4375
124.1875	54.5625	0.0285237601924677	0.0062380254862519	364870.557788901	139.412860959726	127.645833333333	52.0208333333333
124.229166666667	54.5625	0.0325091745396919	0.00631900348750324	789991.100866924	145.843226996328	130.229166666667	48.5208333333333
122.895833333333	54.5208333333333	0.0324736265124691	0.00791479513013829	839760.146859113	138.522600267291	130.4375	48.6041666666667
122.9375	54.5208333333333	0.0329614008186604	0.00857866130889566	837976.150504169	138.693985062702	130.4375	48.6041666666667
122.979166666667	54.5208333333333	0.0334203761349438	0.00685559299949538	738969.878553979	140.154568883372	129.479166666667	49.2291666666667
123.020833333333	54.5208333333333	0.0340336746028183	0.00614545188086835	742783.156425948	140.358640925086	129.520833333333	49.1875
123.0625	54.5208333333333	0.0335714730800448	0.00657769118166046	741065.3362507	140.552522894345	129.520833333333	49.1875
123.104166666667	54.5208333333333	0.0328557506668857	0.00820678982800574	830901.303072088	139.386134306208	130.4375	48.6041666666667
123.145833333333	54.5208333333333	0.0351914465421041	0.0108962496776279	711673.81551206	140.704736065608	129.354166666667	49.3958333333333
123.1875	54.5208333333333	0.0350524848130693	0.0102732533367983	671903.161544735	143.638642814052	128.6875	49.5208333333333
123.229166666667	54.5208333333333	0.0345856964785783	0.00654124609202369	627816.459616488	148.774816394629	127.729166666667	49.6041666666667
123.270833333333	54.5208333333333	0.0330841208116272	0.00664928475356559	629162.294501162	149.45800569573	127.6875	49.5625
123.3125	54.5208333333333	0.0325058621822456	0.00581791579605116	862876.537176951	140.113801883194	130.770833333333	48.3125
123.354166666667	54.5208333333333	0.033813163640235	0.00651288257208809	729241.223727799	141.932831188054	129.520833333333	49.1875
123.395833333333	54.5208333333333	0.0344407249312722	0.00588834712558281	727581.331631025	142.133348982125	129.520833333333	49.1875
123.4375	54.5208333333333	0.0346623853259272	0.00594652912813967	725928.909468929	142.334705637521	129.520833333333	49.1875
123.479166666667	54.5208333333333	0.0335532711477871	0.00683881025164463	817053.400593436	140.802549760415	130.479166666667	48.6041666666667
123.520833333333	54.5208333333333	0.0334020584326993	0.00703290267085685	813656.201179278	141.163427350574	130.4375	48.6041666666667
123.5625	54.5208333333333	0.033205934556426	0.00677393564389935	811967.546078211	141.34489137191	130.4375	48.6041666666667
123.604166666667	54.5208333333333	0.0332180662250622	0.00671623544474104	810285.576772929	141.527040978153	130.4375	48.6041666666667
123.645833333333	54.5208333333333	0.0328803572173882	0.00765417364342422	808610.335534768	141.709877704379	130.4375	48.6041666666667
123.6875	54.5208333333333	0.0327030047251941	0.00737303690532678	806941.864815149	141.893403052347	130.4375	48.6041666666667
123.729166666667	54.5208333333333	0.0321949300475977	0.00786840413002906	805280.20724388	142.077618489709	130.4375	48.6041666666667
123.770833333333	54.5208333333333	0.0319059647285397	0.00832663983786846	803625.405627415	142.262525449219	130.4375	48.6041666666667
123.8125	54.5208333333333	0.0353157399298265	0.0109155695331224	801977.502947032	142.448125327929	130.4375	48.6041666666667
123.854166666667	54.5208333333333	0.0320965251503646	0.00830261850158578	800336.542356949	142.634419486376	130.4375	48.6041666666667
123.895833333333	54.5208333333333	0.0321451976673429	0.00831610380258817	798702.567182358	142.821409247768	130.4375	48.6041666666667
123.9375	54.5208333333333	0.0352755862900243	0.0106252242363553	797075.620917419	143.009095897153	130.4375	48.6041666666667
123.979166666667	54.5208333333333	0.033212065840512	0.00788350560670772	795455.747223156	143.197480680595	130.4375	48.6041666666667
124.020833333333	54.5208333333333	0.0342620555500444	0.00686216313655785	793842.98992527	143.386564804328	130.4375	48.6041666666667
124.0625	54.5208333333333	0.0341799094768095	0.00685143502040663	792237.393011938	143.576349433914	130.4375	48.6041666666667
124.104166666667	54.5208333333333	0.0336844679732639	0.00726320343205251	790639.000631463	143.766835693388	130.4375	48.6041666666667
124.145833333333	54.5208333333333	0.0336293222127738	0.00787143803664802	789047.857089895	143.958024664402	130.4375	48.6041666666667
124.1875	54.5208333333333	0.0338021048836512	0.00812828196665285	787464.00684858	144.149917385356	130.4375	48.6041666666667
124.229166666667	54.5208333333333	0.0340177872026291	0.00813321439464105	785887.4945216	144.34251485053	130.4375	48.6041666666667
124.270833333333	54.5208333333333	0.0339970882727312	0.00772572471371305	784318.364873159	144.535818009207	130.4375	48.6041666666667
124.3125	54.5208333333333	0.0336969722793078	0.00791113191700693	782756.662814894	144.729827764789	130.4375	48.6041666666667
122.8125	54.4791666666667	0.033925852576419	0.00623725725033691	747960.924705145	139.171332851361	129.520833333333	49.1875
122.854166666667	54.4791666666667	0.0348553636864989	0.00585999653632347	746198.503166922	139.361486353129	129.520833333333	49.1875
122.895833333333	54.4791666666667	0.0338613328260621	0.00618654956924525	744442.898174349	139.55245967858	129.520833333333	49.1875
122.9375	54.4791666666667	0.0323289096325136	0.00770910332831537	744195.429060033	138.963451183061	129.645833333333	49.2291666666667
122.979166666667	54.4791666666667	0.0327260406108383	0.0076710386409012	742425.599192351	139.153912883779	129.645833333333	49.2291666666667
123.020833333333	54.4791666666667	0.033204030928048	0.00674810410452873	735414.838702918	139.924075982562	129.520833333333	49.2291666666667
123.0625	54.4791666666667	0.0334996538606054	0.00659851799653259	737489.626040203	140.324602766094	129.520833333333	49.1875
123.104166666667	54.4791666666667	0.035153763264959	0.0106901292223034	827385.938285849	139.178235818311	130.4375	48.6041666666667
123.145833333333	54.4791666666667	0.0355615637437798	0.0109447176336572	1091527.71705412	156.100356042258	128.770833333333	45.3541666666667
123.1875	54.4791666666667	0.0352336965182419	0.00977781413428611	688005.109899418	142.954790630345	128.895833333333	49.3958333333333
123.229166666667	54.4791666666667	0.0334390228497017	0.00696700954698248	731951.290804459	140.314184300641	129.645833333333	49.2291666666667
123.270833333333	54.4791666666667	0.0350259969760115	0.00573724558499585	728957.357125629	141.308528911841	129.520833333333	49.1875
123.3125	54.4791666666667	0.0348022241981623	0.00626156588860064	727272.65184189	141.507837330139	129.520833333333	49.1875
123.354166666667	54.4791666666667	0.0331185793549224	0.00664720173592509	857586.75967731	140.087871775561	130.770833333333	48.3125
123.395833333333	54.4791666666667	0.0351273100339948	0.00637365475890503	780131.577191583	140.574999547512	130.145833333333	48.8541666666667
123.4375	54.4791666666667	0.0334521293489508	0.00685729098164957	815181.942302297	140.417449445178	130.479166666667	48.6041666666667
123.479166666667	54.4791666666667	0.0330899018512512	0.00738006927626246	811753.129970798	140.777668817139	130.4375	48.6041666666667
123.520833333333	54.4791666666667	0.0326883328192481	0.00754745992684588	810048.606478374	140.958813719698	130.4375	48.6041666666667
123.5625	54.4791666666667	0.0324420780675625	0.00753973010864225	808350.727803869	141.140651011528	130.4375	48.6041666666667
123.604166666667	54.4791666666667	0.0332572901274993	0.00680060975619788	806659.536461257	141.323182336804	130.4375	48.6041666666667
123.645833333333	54.4791666666667	0.0332894897044995	0.0067871476572136	804975.075152444	141.506409307157	130.4375	48.6041666666667
123.6875	54.4791666666667	0.0332209452947357	0.00699382685146145	803297.386765701	141.690333500879	130.4375	48.6041666666667
123.729166666667	54.4791666666667	0.0325841647999514	0.00765785609562209	801626.514373994	141.874956462114	130.4375	48.6041666666667
123.770833333333	54.4791666666667	0.0330065985764338	0.00773873954062024	801626.514373992	141.874956462114	130.479166666667	48.6041666666667
123.8125	54.4791666666667	0.0352723209088658	0.0110997367946776	798305.390780656	142.246304688045	130.4375	48.6041666666667
123.854166666667	54.4791666666667	0.0352719110810197	0.0109011039358015	796655.226632623	142.433032862899	130.4375	48.6041666666667
123.895833333333	54.4791666666667	0.0357273415221219	0.0114191400270392	795012.05258303	142.620465623911	130.4375	48.6041666666667
123.9375	54.4791666666667	0.0325033413402941	0.00781811141738861	793375.912601138	142.808604332078	130.4375	48.6041666666667
123.979166666667	54.4791666666667	0.0335602646078212	0.00731238736432488	793375.912601138	142.808604332078	130.479166666667	48.6041666666667
124.020833333333	54.4791666666667	0.0335814038253166	0.00746911989709531	790124.911581973	143.187004837191	130.4375	48.6041666666667
124.0625	54.4791666666667	0.0329394431047041	0.00799120273610654	788510.139341174	143.377269156854	130.4375	48.6041666666667
124.104166666667	54.4791666666667	0.0335037875215421	0.00752928444852358	786902.578756513	143.568244467361	130.4375	48.6041666666667
124.145833333333	54.4791666666667	0.033868708934775	0.0072716734400135	785302.274641638	143.759931925189	130.4375	48.6041666666667
124.1875	54.4791666666667	0.0336658568559933	0.00769936242396197	783709.271972042	143.952332643267	130.4375	48.6041666666667
124.229166666667	54.4791666666667	0.0347352006168865	0.00713138655579734	782123.615882511	144.145447690075	130.4375	48.6041666666667
124.270833333333	54.4791666666667	0.0329033776046181	0.00677589249531288	779285.144689963	145.857212708339	130.1875	48.5208333333333
124.3125	54.4791666666667	0.0285139736757689	0.0065368552053099	352559.972807126	139.534579507544	127.645833333333	52.0208333333333
124.354166666667	54.4791666666667	0.0316360341102065	0.00669146578037982	776268.868838935	146.253510774821	130.1875	48.5208333333333
124.395833333333	54.4791666666667	0.032272363468932	0.00649968404171016	776268.868838934	146.253510774821	130.229166666667	48.5208333333333
122.8125	54.4375	0.0338806393388012	0.00619918244075743	740703.210807179	138.728969463002	129.520833333333	49.2291666666667
122.854166666667	54.4375	0.0322262523689643	0.00746217060286115	744283.347415783	138.349894333406	129.645833333333	49.2291666666667
122.895833333333	54.4375	0.035688582600438	0.00800958869502973	1094011.78723493	155.030937343291	128.770833333333	45.3541666666667
122.9375	54.4375	0.0344405821177867	0.00896124838265194	1092873.96921679	155.192083056289	128.770833333333	45.3541666666667
122.979166666667	54.4375	0.0361401146047661	0.00991431285152234	1091743.05986795	155.353529406794	128.770833333333	45.3541666666667
123.020833333333	54.4375	0.035538385238695	0.00848684227079917	1090619.08103359	155.515275491465	128.770833333333	45.3541666666667
123.0625	54.4375	0.0355694174510145	0.0093481707959776	1089502.05451452	155.677320387853	128.770833333333	45.3541666666667
123.104166666667	54.4375	0.0354634601722792	0.00926177572069363	1088392.00206556	155.839663154329	128.770833333333	45.3541666666667
123.145833333333	54.4375	0.0326070371652743	0.00763760947776223	822109.929902611	139.143841767818	130.4375	48.6041666666667
123.1875	54.4375	0.0328771149986604	0.00728417479471782	730126.434974908	139.886359358171	129.645833333333	49.2291666666667
123.229166666667	54.4375	0.0333085888263921	0.00679237316072561	727045.133179713	140.881588165457	129.520833333333	49.1875
123.270833333333	54.4375	0.0352227179227029	0.00585840308258453	725343.009365151	141.080496543401	129.520833333333	49.1875
123.3125	54.4375	0.0326290826373705	0.00516958900070061	855779.306105465	139.717957080037	130.770833333333	48.3125
123.354166666667	54.4375	0.0334440486611972	0.00684337347446084	815086.155655212	139.851819018312	130.479166666667	48.6041666666667
123.395833333333	54.4375	0.0343857341705489	0.00621705699894106	813346.192115381	140.030537972721	130.479166666667	48.6041666666667
123.4375	54.4375	0.0345204718636117	0.00622184601330474	811612.704174271	140.209950572307	130.479166666667	48.6041666666667
123.479166666667	54.4375	0.0332153964415657	0.00698548268837457	809885.733980008	140.390058662125	130.479166666667	48.6041666666667
123.520833333333	54.4375	0.0329379790081894	0.00734247748284494	806451.51642265	140.752368545232	130.4375	48.6041666666667
123.5625	54.4375	0.035512161527035	0.0102834501033127	1076647.88464762	157.644804295223	128.770833333333	45.3541666666667
123.604166666667	54.4375	0.0325684356501823	0.00734699211169734	803043.880602349	141.117481781667	130.4375	48.6041666666667
123.645833333333	54.4375	0.0322205130688036	0.00768610677213722	801350.138313653	141.301093944225	130.4375	48.6041666666667
123.6875	54.4375	0.0325414814040469	0.00742423119387952	799663.1708107	141.485412023626	130.4375	48.6041666666667
123.729166666667	54.4375	0.0350679416978729	0.010098634053422	797983.021611424	141.670437642831	130.4375	48.6041666666667
123.770833333333	54.4375	0.0353399514510169	0.0105832375872626	796309.73442322	141.856172389794	130.4375	48.6041666666667
123.8125	54.4375	0.0351369385138697	0.0110089457333613	794643.353141201	142.042617816618	130.4375	48.6041666666667
123.854166666667	54.4375	0.035058228929216	0.0124740562088779	792983.921846355	142.229775438702	130.4375	48.6041666666667
123.895833333333	54.4375	0.0355930826069006	0.0115466441714113	791331.484803645	142.417646733874	130.4375	48.6041666666667
123.9375	54.4375	0.0350146206606766	0.0103549078940262	789686.086460041	142.606233141526	130.4375	48.6041666666667
123.979166666667	54.4375	0.0324237744393731	0.00845463961193655	788047.771442466	142.795536061731	130.4375	48.6041666666667
124.020833333333	54.4375	0.0325137775598333	0.00795902349876666	786416.584555666	142.985556854357	130.4375	48.6041666666667
124.0625	54.4375	0.0325214348115531	0.00878652214973264	784792.57078002	143.176296838171	130.4375	48.6041666666667
124.104166666667	54.4375	0.0337170584648231	0.00720798691258448	783175.775269259	143.367757289939	130.4375	48.6041666666667
124.145833333333	54.4375	0.0336732612664265	0.00766504036065097	781566.243348104	143.559939443515	130.4375	48.6041666666667
124.1875	54.4375	0.033194781904384	0.00789913461304681	779964.020509838	143.752844488922	130.4375	48.6041666666667
124.229166666667	54.4375	0.0338762495960215	0.00692101464778533	778369.152413789	143.946473571431	130.4375	48.6041666666667
124.270833333333	54.4375	0.0346342652132269	0.00680723917389205	778369.152413786	143.946473571431	130.479166666667	48.6041666666667
124.3125	54.4375	0.0347914383234895	0.00648734176332523	776781.684882723	144.140827790626	130.479166666667	48.6041666666667
124.354166666667	54.4375	0.0329571259727809	0.00560660162042469	790350.464915873	143.163923510087	130.770833333333	48.5625
124.395833333333	54.4375	0.032443638916863	0.00633139585820311	788733.179832371	143.354237193277	130.770833333333	48.5625
124.4375	54.4375	0.032539881305997	0.00656393171713726	787123.113466328	143.545263015301	130.770833333333	48.5625
124.479166666667	54.4375	0.0349306250868341	0.00687594789860791	770506.742431996	144.925516374266	130.479166666667	48.6041666666667
122.270833333333	54.3958333333333	0.0328032696868076	0.00771403262150609	859166.296691	135.22626397069	130.479166666667	48.6041666666667
122.3125	54.3958333333333	0.0350095263839216	0.00585724639657018	648065.896827457	143.154747437753	127.6875	49.6041666666667
122.354166666667	54.3958333333333	0.0338709247602083	0.00615174060709199	761011.003442637	136.660138628076	129.520833333333	49.1875
122.395833333333	54.3958333333333	0.0329277100892009	0.00845838761548701	851585.548723834	135.876318183229	130.4375	48.6041666666667
122.4375	54.3958333333333	0.0322315259983535	0.00807176121502465	851585.548723831	135.876318183229	130.479166666667	48.6041666666667
122.479166666667	54.3958333333333	0.0348890504977918	0.0059288599010784	641643.050282491	144.06188995308	127.6875	49.6041666666667
122.520833333333	54.3958333333333	0.0333945910039667	0.00629959829586868	949884.795398967	137.36904750522	131.104166666667	47.7708333333333
122.854166666667	54.3958333333333	0.035626025711196	0.0081853396266341	1090959.22375192	154.767664946686	128.770833333333	45.3541666666667
122.895833333333	54.3958333333333	0.035564441507567	0.00835342377257947	1089808.9870549	154.929012966932	128.770833333333	45.3541666666667
122.9375	54.3958333333333	0.0360054629687225	0.00964899326849205	1088665.66004042	155.090666216524	128.770833333333	45.3541666666667
122.979166666667	54.3958333333333	0.0358869031894767	0.00968524811590376	1087529.26485825	155.252623811318	128.770833333333	45.3541666666667
123.020833333333	54.3958333333333	0.0363564435462843	0.0100090353190633	1086399.82361587	155.414884847808	128.770833333333	45.3541666666667
123.0625	54.3958333333333	0.0363791075377482	0.00995494738293483	1085277.35837684	155.577448403045	128.770833333333	45.3541666666667
123.104166666667	54.3958333333333	0.0355611750396826	0.00759007906842627	1084161.89115918	155.74031353456	128.770833333333	45.3541666666667
123.145833333333	54.3958333333333	0.0325128044877191	0.00735085979053389	728341.220680971	139.456348839189	129.645833333333	49.2291666666667
123.1875	54.3958333333333	0.0333499032360242	0.00641567141594781	721360.982210872	140.243099789166	129.520833333333	49.2291666666667
123.229166666667	54.3958333333333	0.0338760363441491	0.00628078972088676	919519.972880758	140.048928925895	131.104166666667	47.7708333333333
123.270833333333	54.3958333333333	0.0345315394652028	0.00597945555441085	721740.341212893	140.850180581185	129.520833333333	49.1875
123.3125	54.3958333333333	0.0332524135012052	0.00675567156331255	813302.153988718	139.463496919072	130.479166666667	48.6041666666667
123.354166666667	54.3958333333333	0.0331198570369376	0.00704860585221555	811546.419551952	139.641836663017	130.479166666667	48.6041666666667
123.395833333333	54.3958333333333	0.0321576139488107	0.00752398580614926	809797.116738752	139.820876315923	130.479166666667	48.6041666666667
123.4375	54.3958333333333	0.0329958995397149	0.00710697529267362	808054.287890963	140.000617832004	130.479166666667	48.6041666666667
123.479166666667	54.3958333333333	0.032908800574223	0.00713563745902715	806317.975557884	140.181063137051	130.479166666667	48.6041666666667
123.520833333333	54.3958333333333	0.0321194364932232	0.00763105185488672	802865.071663082	140.544072670374	130.4375	48.6041666666667
123.5625	54.3958333333333	0.0354789824973083	0.00951352712288843	801148.566226192	140.726640600973	130.4375	48.6041666666667
123.604166666667	54.3958333333333	0.0356164016085038	0.0106562718313685	1071330.07526442	157.717848040228	128.770833333333	45.3541666666667
123.645833333333	54.3958333333333	0.0327710864717525	0.00794058904649012	797735.665204896	141.093911809752	130.4375	48.6041666666667
123.6875	54.3958333333333	0.0324922313714736	0.00767751714222878	796039.356954734	141.278618597886	130.4375	48.6041666666667
123.729166666667	54.3958333333333	0.0350779887575798	0.0101865311537454	794349.868765065	141.464041792117	130.4375	48.6041666666667
123.770833333333	54.3958333333333	0.035772250730724	0.0113279554347335	1000602.28643018	158.132389952445	128.5625	45.9375
123.8125	54.3958333333333	0.0362503662799102	0.012579821922663	790991.529404311	141.837044039526	130.4375	48.6041666666667
123.854166666667	54.3958333333333	0.0363849650515048	0.0127939649235407	998601.771281057	158.48606391467	128.5625	45.9375
123.895833333333	54.3958333333333	0.0358553397217008	0.0118764323123538	787661.002729884	142.21293146915	130.4375	48.6041666666667
123.9375	54.3958333333333	0.0357225770636368	0.0118029228059983	786006.281113242	142.401960999951	130.4375	48.6041666666667
123.979166666667	54.3958333333333	0.0352545853562968	0.0115691693726684	784358.64739994	142.591716395681	130.4375	48.6041666666667
124.020833333333	54.3958333333333	0.0319621352963749	0.00828458513990616	782718.146888533	142.782199096821	130.4375	48.6041666666667
124.0625	54.3958333333333	0.0352743566188413	0.0102661021640724	781084.825060058	142.973410502573	130.4375	48.6041666666667
124.104166666667	54.3958333333333	0.0336440160942708	0.00706041260247924	779458.727575778	143.165351969929	130.4375	48.6041666666667
124.145833333333	54.3958333333333	0.0329938726952871	0.00762273896532579	777839.900274837	143.358024812737	130.4375	48.6041666666667
124.1875	54.3958333333333	0.032635550283037	0.00838705088768648	776228.389171855	143.551430300759	130.4375	48.6041666666667
124.229166666667	54.3958333333333	0.0336286763197079	0.00745224207847305	774624.240454428	143.745569658713	130.4375	48.6041666666667
124.270833333333	54.3958333333333	0.0338769364341638	0.00677618836405214	774624.240454425	143.745569658713	130.479166666667	48.6041666666667
124.3125	54.3958333333333	0.0323999222821696	0.00625107751525265	788277.001197298	142.772359128748	130.770833333333	48.5625
124.354166666667	54.3958333333333	0.0317395229058832	0.00568740983456981	786643.287290245	142.9624272026	130.770833333333	48.5625
124.395833333333	54.3958333333333	0.0325627237872506	0.0063406966663216	848481.085937717	153.79641112041	129.354166666667	47.4375
124.4375	54.3958333333333	0.0340119226780907	0.00704257737766527	769156.353678919	145.100979140666	130.395833333333	48.5625
124.479166666667	54.3958333333333	0.033767712240735	0.0077075911878118	766715.560991863	144.727314088379	130.479166666667	48.6041666666667
124.520833333333	54.3958333333333	0.0331158700991333	0.00831541726441942	765156.565877561	144.925879741023	130.479166666667	48.6041666666667
122.020833333333	54.3541666666667	0.0336742204676167	0.00659964460117509	867467.669357136	134.052382115996	130.479166666667	48.6041666666667
122.0625	54.3541666666667	0.0333471780691125	0.00706486702800591	865523.237476319	134.210206901406	130.479166666667	48.6041666666667
122.104166666667	54.3541666666667	0.0329362601347091	0.00690129285345195	863584.019492424	134.368666583412	130.479166666667	48.6041666666667
122.145833333333	54.3541666666667	0.0332137821016236	0.00673435641068627	861650.051242593	134.527763729584	130.479166666667	48.6041666666667
122.1875	54.3541666666667	0.0332103212861939	0.00689697866716503	859721.368787542	134.687500899244	130.479166666667	48.6041666666667
122.229166666667	54.3541666666667	0.0327761660689425	0.00739273595617781	857798.008411861	134.847880642972	130.479166666667	48.6041666666667
122.270833333333	54.3541666666667	0.0326165295719961	0.00849767313138035	853967.400157923	135.170578008188	130.4375	48.6041666666667
122.3125	54.3541666666667	0.0354096563256683	0.00849241016322645	1102411.62660161	152.588827152121	128.770833333333	45.3541666666667
122.354166666667	54.3541666666667	0.0321927448865616	0.00803108607877846	852060.225970505	135.332900682518	130.479166666667	48.6041666666667
122.395833333333	54.3541666666667	0.0355284985959041	0.0083838169152079	1099930.51465875	152.904676650352	128.770833333333	45.3541666666667
122.4375	54.3541666666667	0.0358327580787052	0.00847005087745937	1098699.93870499	153.063078854796	128.770833333333	45.3541666666667
122.479166666667	54.3541666666667	0.0331467592775842	0.00871905811885085	846371.670031382	135.823794762068	130.479166666667	48.6041666666667
122.520833333333	54.3541666666667	0.0356806332672521	0.00782335599738052	1096258.86078471	153.380834900942	128.770833333333	45.3541666666667
122.5625	54.3541666666667	0.032923518177175	0.00845987686185789	842607.148478098	136.154354033991	130.479166666667	48.6041666666667
122.604166666667	54.3541666666667	0.0355458269192124	0.00842257355774878	1093844.69984443	153.699855215508	128.770833333333	45.3541666666667
122.645833333333	54.3541666666667	0.0329832829320637	0.00840151412152945	837002.903659141	136.655186859094	130.4375	48.6041666666667
122.895833333333	54.3541666666667	0.0322994453484465	0.00761562897793034	622349.984110153	146.168015778546	127.6875	49.6041666666667
122.9375	54.3541666666667	0.0323324703710517	0.00784121441649843	733756.764580894	138.253319992039	129.645833333333	49.2291666666667
122.979166666667	54.3541666666667	0.0325647990698933	0.00824044062522596	824130.306144632	137.847437489011	130.479166666667	48.6041666666667
123.020833333333	54.3541666666667	0.0355779300642298	0.00845424717506279	1082183.98969532	155.313708528533	128.770833333333	45.3541666666667
123.0625	54.3541666666667	0.0366573577398457	0.00992050832534448	1081056.04731519	155.476792980205	128.770833333333	45.3541666666667
123.104166666667	54.3541666666667	0.036541758091151	0.00951071927803448	1079935.126935	155.640182768097	128.770833333333	45.3541666666667
123.145833333333	54.3541666666667	0.0355259525485854	0.00788575322864552	1078821.25079268	155.80387692918	128.770833333333	45.3541666666667
123.1875	54.3541666666667	0.032653213068681	0.0075427941680763	612027.132333972	147.877290424187	127.6875	49.6041666666667
123.229166666667	54.3541666666667	0.032212810821075	0.00770129422351539	813332.265596038	138.896191420957	130.479166666667	48.6041666666667
123.270833333333	54.3541666666667	0.0323097829137845	0.00742985080593428	811554.406564818	139.073427570623	130.479166666667	48.6041666666667
123.3125	54.3541666666667	0.0323443400106717	0.00771471131514217	809782.89172666	139.251367683856	130.479166666667	48.6041666666667
123.354166666667	54.3541666666667	0.0357277524497444	0.00929238987215636	1073358.30848863	156.626878220554	128.770833333333	45.3541666666667
123.395833333333	54.3541666666667	0.0321955029575269	0.00776627584593802	806259.064069744	139.609368138903	130.479166666667	48.6041666666667
123.4375	54.3541666666667	0.0321159637504066	0.00769815794689653	802761.123659686	139.970209190503	130.4375	48.6041666666667
123.479166666667	54.3541666666667	0.0322490760067465	0.007636384304065	801021.968682218	140.151699943482	130.4375	48.6041666666667
123.520833333333	54.3541666666667	0.0356510035790406	0.00949962811097457	1069117.00012432	157.290652302735	128.770833333333	45.3541666666667
123.5625	54.3541666666667	0.0355737302993643	0.0105004944990131	1068074.77793213	157.457332788072	128.770833333333	45.3541666666667
123.604166666667	54.3541666666667	0.036340084484399	0.0114952841637995	1067039.84101608	157.624305716151	128.770833333333	45.3541666666667
123.645833333333	54.3541666666667	0.0357181711104137	0.0120259333663561	1001462.87086947	157.152124647313	128.645833333333	45.9375
123.6875	54.3541666666667	0.0352820040314729	0.0118475220741078	792426.087356952	141.069933030581	130.4375	48.6041666666667
123.729166666667	54.3541666666667	0.0353424867522214	0.0118740342112209	790727.197810892	141.255748493899	130.4375	48.6041666666667
123.770833333333	54.3541666666667	0.0351646902793812	0.01132309242013	789035.174131962	141.442291076141	130.4375	48.6041666666667
123.8125	54.3541666666667	0.0353435787380417	0.0111836988151566	995290.025043183	158.211191175059	128.5625	45.9375
123.854166666667	54.3541666666667	0.0352996508935996	0.011916341648444	994288.352031062	158.388849781939	128.5625	45.9375
123.895833333333	54.3541666666667	0.0365651175591466	0.0129323289759773	993294.495768302	158.56683221251	128.5625	45.9375
123.9375	54.3541666666667	0.0361856463296357	0.0125796987121934	782336.637405908	142.195766374644	130.4375	48.6041666666667
123.979166666667	54.3541666666667	0.0356951774159364	0.011402875061496	780679.61927702	142.385969555145	130.4375	48.6041666666667
124.020833333333	54.3541666666667	0.035171819977457	0.0103110388510348	779029.738870583	142.576909585595	130.4375	48.6041666666667
124.0625	54.3541666666667	0.0352525852024512	0.0114390517871713	777387.042171166	142.768587948271	130.4375	48.6041666666667
124.104166666667	54.3541666666667	0.0351784632569334	0.0107704053558155	775751.575350611	142.961006083059	130.4375	48.6041666666667
124.145833333333	54.3541666666667	0.0354905227628829	0.0107714561874071	774123.384765724	143.154165386494	130.4375	48.6041666666667
124.1875	54.3541666666667	0.0328952673345147	0.00762565578325508	772502.516955888	143.348067210785	130.4375	48.6041666666667
124.229166666667	54.3541666666667	0.0333672581753724	0.00778624658245668	770889.018640581	143.542712862838	130.4375	48.6041666666667
124.270833333333	54.3541666666667	0.0335450009873211	0.00730870851618061	769282.936716796	143.738103603265	130.4375	48.6041666666667
124.3125	54.3541666666667	0.0326734021088047	0.00593203765126165	794740.696419869	143.294611123882	130.729166666667	48.4375
124.354166666667	54.3541666666667	0.0351118217632628	0.00650950295070473	767684.318256421	143.934240645391	130.479166666667	48.6041666666667
124.395833333333	54.3541666666667	0.0329199373942285	0.00532507545469209	781310.157371706	142.950280685535	130.770833333333	48.5625
124.4375	54.3541666666667	0.0332597630158411	0.00602493855364227	789915.591070961	143.866684463873	130.729166666667	48.4375
124.479166666667	54.3541666666667	0.0339506358243893	0.00712539785181022	762933.716939598	144.52714098476	130.479166666667	48.6041666666667
124.520833333333	54.3541666666667	0.032631456338998	0.0088738615091651	761365.426451518	144.726274385889	130.479166666667	48.6041666666667
121.479166666667	54.3125	0.0276559800959684	0.00617591557264073	365296.53589004	101.006742957849	126.895833333333	53.5625
121.520833333333	54.3125	0.0271761034756448	0.00602230370769863	904149.346416101	132.611850906618	130.520833333333	48.4375
121.5625	54.3125	0.0273196571326569	0.00601252173839228	359974.776843406	101.239566157067	126.895833333333	53.5625
121.604166666667	54.3125	0.0279735687222828	0.00643404608990471	896628.607993739	132.72047736884	130.520833333333	48.4791666666667
121.645833333333	54.3125	0.0321249335351594	0.00503780818544827	899663.708685479	131.587189465289	130.770833333333	48.5625
121.6875	54.3125	0.0321861764686356	0.00479155816587326	897637.738758826	131.735201655946	130.770833333333	48.5625
121.729166666667	54.3125	0.029555047258439	0.00631217981515565	906147.517226269	132.462734809861	130.770833333333	48.4375
121.770833333333	54.3125	0.0345114404609789	0.00606335604833849	875667.703130284	133.403096470943	130.395833333333	48.5625
121.8125	54.3125	0.0329982660018103	0.00681214300313673	874094.086876325	133.052731525344	130.479166666667	48.6041666666667
121.854166666667	54.3125	0.0329768375132966	0.00703042460919761	872114.991656549	133.207476332739	130.479166666667	48.6041666666667
121.895833333333	54.3125	0.0334234306967714	0.00658827789347049	869779.828646502	133.870904444084	130.395833333333	48.5625
121.9375	54.3125	0.0328646376424773	0.00617259784199216	613746.738495056	141.002236975106	127.3125	49.8958333333333
121.979166666667	54.3125	0.0288201040019873	0.00704373444194392	904672.666353873	134.421497365812	130.6875	48.2708333333333
122.020833333333	54.3125	0.0288844513719646	0.00703587162471942	902738.401716259	134.575038419362	130.6875	48.2708333333333
122.0625	54.3125	0.0325210370457707	0.00589894461033274	901064.905428475	134.236406853937	130.770833333333	48.3125
122.104166666667	54.3125	0.0329153082788372	0.00603188930910748	899124.512361543	134.390038915742	130.770833333333	48.3125
122.145833333333	54.3125	0.0332093506671206	0.00715452941144957	858403.98409146	134.308406810806	130.479166666667	48.6041666666667
122.1875	54.3125	0.0335864434794311	0.00677774132938502	645639.393274112	141.98578687452	127.6875	49.6041666666667
122.229166666667	54.3125	0.0333771538047903	0.00718277826100609	1006504.7389064	150.683991590085	128.604166666667	46.2291666666667
122.270833333333	54.3125	0.0332211705031704	0.00722676837687833	1005180.41886513	150.851516965641	128.604166666667	46.2291666666667
122.3125	54.3125	0.0345239151601388	0.00594138190059189	1021816.69276689	150.676694969665	128.770833333333	46.1041666666667
122.354166666667	54.3125	0.0333424513680827	0.00658850079733327	1020492.02908208	150.842171286566	128.770833333333	46.1041666666667
122.395833333333	54.3125	0.0329614771728809	0.00767799109233011	637394.143603027	143.113160363326	127.6875	49.6041666666667
122.4375	54.3125	0.0355389563546742	0.00788347644416198	1094567.16097536	152.954184608859	128.770833333333	45.3541666666667
122.479166666667	54.3125	0.0362507628985407	0.0090979268895195	1093337.444909	153.113374090268	128.770833333333	45.3541666666667
122.520833333333	54.3125	0.035559871574086	0.00843761137317049	1065768.59815104	153.457374747303	128.604166666667	45.5625
122.5625	54.3125	0.0356366576874204	0.00875541258188866	1090898.21612726	153.432714023723	128.770833333333	45.3541666666667
122.604166666667	54.3125	0.0358019346963635	0.00934751239406718	1089688.74939807	153.592863080839	128.770833333333	45.3541666666667
122.645833333333	54.3125	0.0356843003622528	0.00846432845044432	1088486.0783909	153.753330569734	128.770833333333	45.3541666666667
122.6875	54.3125	0.0323055618190921	0.00770182642290813	833636.050166758	136.437641076918	130.479166666667	48.6041666666667
122.729166666667	54.3125	0.0328005924383339	0.00753936458576672	831770.107072514	136.606112606758	130.479166666667	48.6041666666667
122.770833333333	54.3125	0.0330939515934223	0.00741854219060896	829909.969842151	136.775265869933	130.479166666667	48.6041666666667
122.8125	54.3125	0.0328634808561888	0.0075981876665581	828055.678209944	136.945103317405	130.479166666667	48.6041666666667
122.854166666667	54.3125	0.0322164619695313	0.00797601364474615	826207.272140074	137.115627383188	130.479166666667	48.6041666666667
122.895833333333	54.3125	0.032330673157963	0.00775795094745441	824364.791826351	137.286840483689	130.479166666667	48.6041666666667
122.9375	54.3125	0.0329930846883777	0.00838772664121653	820697.770388957	137.631343362357	130.4375	48.6041666666667
122.979166666667	54.3125	0.0356205910440564	0.00843672372233572	1079112.10078947	155.048440482669	128.770833333333	45.3541666666667
123.020833333333	54.3125	0.0356800456079875	0.00805628453727012	1077971.61904063	155.211737968829	128.770833333333	45.3541666666667
123.0625	54.3125	0.0355851337003389	0.0083722483763444	1076838.16074047	155.375345549213	128.770833333333	45.3541666666667
123.104166666667	54.3125	0.0363535684432903	0.0094851945592714	1075711.74844403	155.539262280365	128.770833333333	45.3541666666667
123.145833333333	54.3125	0.0366310132733216	0.00988291988926675	1053974.01285361	157.369449453699	128.3125	45.4375
123.1875	54.3125	0.0357356766522426	0.00854196808342152	1073480.15184911	155.868019319543	128.770833333333	45.3541666666667
123.229166666667	54.3125	0.0357521098362359	0.00932027462333208	1072375.01242223	156.032857638819	128.770833333333	45.3541666666667
123.270833333333	54.3125	0.0357050260962706	0.0094000598374516	1071277.00873877	156.198001131207	128.770833333333	45.3541666666667
123.3125	54.3125	0.0358376815072679	0.00988223415169273	1070186.16310485	156.363448750946	128.770833333333	45.3541666666667
123.354166666667	54.3125	0.0360882704282678	0.0104619871969715	1069102.49777157	156.529199431589	128.770833333333	45.3541666666667
123.395833333333	54.3125	0.0354578139484985	0.010295172259928	1068026.03493323	156.695252085933	128.770833333333	45.3541666666667
123.4375	54.3125	0.0355020546610503	0.0103593081625145	1066956.79672551	156.861605605953	128.770833333333	45.3541666666667
123.479166666667	54.3125	0.0356155304701345	0.0101105613776013	1065894.80522374	157.028258862732	128.770833333333	45.3541666666667
123.520833333333	54.3125	0.035631309599501	0.0101471167546932	1064840.08244103	157.195210706406	128.770833333333	45.3541666666667
123.5625	54.3125	0.0354498583123345	0.0102001678209751	1063792.65032651	157.362459966099	128.770833333333	45.3541666666667
123.604166666667	54.3125	0.0352914295961093	0.0103875072939509	1062752.53076348	157.530005449869	128.770833333333	45.3541666666667
123.645833333333	54.3125	0.0362108861901748	0.0124757020545499	995090.933772443	157.402481898419	128.5625	45.9375
123.6875	54.3125	0.0361860507603799	0.0120325122905478	994052.770318089	157.57947689119	128.5625	45.9375
123.729166666667	54.3125	0.0360103840396953	0.0125955547432914	993022.35814899	157.756806283402	128.5625	45.9375
123.770833333333	54.3125	0.0361310450980631	0.0127913155962354	991999.721743175	157.934468600067	128.5625	45.9375
123.8125	54.3125	0.03558391834891	0.0121952644289023	783719.092130334	141.420152131244	130.4375	48.6041666666667
123.854166666667	54.3125	0.0359672673653197	0.0128780086500825	989977.873709147	158.29078597105	128.5625	45.9375
123.895833333333	54.3125	0.036613439547208	0.0124202983916715	1036406.44686832	160.453077725367	128.3125	45.4375
123.9375	54.3125	0.0355753613657207	0.0118550721646759	987987.420309759	158.648416660416	128.5625	45.9375
123.979166666667	54.3125	0.0352582108648709	0.0116244258716976	987004.026854129	158.827720522647	128.5625	45.9375
124.020833333333	54.3125	0.0352818564467635	0.0105889990832529	775351.503075256	142.369666122623	130.4375	48.6041666666667
124.0625	54.3125	0.0352760217600275	0.0117633477559716	773699.36439773	142.56180674774	130.4375	48.6041666666667
124.104166666667	54.3125	0.0352583355334422	0.0120637692777616	772054.460573601	142.754696972585	130.4375	48.6041666666667
124.145833333333	54.3125	0.0356142612528862	0.0103615679345404	770416.838480446	142.948338279141	130.4375	48.6041666666667
124.1875	54.3125	0.0327962769664862	0.00810097154265559	768786.545185708	143.142732104854	130.4375	48.6041666666667
124.229166666667	54.3125	0.0323338456254895	0.00826052510090855	767163.627944243	143.337879841623	130.4375	48.6041666666667
124.270833333333	54.3125	0.0326775990835013	0.0082450824558217	765548.134195759	143.533782834788	130.4375	48.6041666666667
124.3125	54.3125	0.0330866903873316	0.00800682309663942	763940.111562211	143.730442382102	130.4375	48.6041666666667
124.354166666667	54.3125	0.0331367333324789	0.00795666781385213	762339.607845059	143.927859732694	130.4375	48.6041666666667
124.395833333333	54.3125	0.0336625704783553	0.00776898093139449	760746.671022461	144.126036086031	130.4375	48.6041666666667
124.4375	54.3125	0.0330975554975185	0.00842524020627648	759161.349246377	144.324972590868	130.4375	48.6041666666667
124.479166666667	54.3125	0.0333862985060491	0.00828573813363595	759161.349246377	144.324972590868	130.479166666667	48.6041666666667
124.520833333333	54.3125	0.0330750559069499	0.00880715344136055	757583.69083956	144.524670344188	130.479166666667	48.6041666666667
124.5625	54.3125	0.0332772180103771	0.00961694836789529	754451.558260095	144.926353718964	130.4375	48.6041666666667
124.604166666667	54.3125	0.0360809516314521	0.0114697856141925	1040038.98550867	161.636491330055	128.770833333333	45.3541666666667
124.645833333333	54.3125	0.0360453777660048	0.0107304504365034	1039188.56110705	161.810992604022	128.770833333333	45.3541666666667
121.354166666667	54.2708333333333	0.0342753373056238	0.00594999446265116	902724.33508867	130.92650658379	130.604166666667	48.5625
121.395833333333	54.2708333333333	0.0315319254446145	0.00529079119031761	908897.532739379	130.491323089036	130.770833333333	48.5625
121.4375	54.2708333333333	0.031665539356159	0.00500553587831359	906835.322949038	130.635801261528	130.770833333333	48.5625
121.479166666667	54.2708333333333	0.0318758352224917	0.00541171165764638	904777.579992603	130.780861523532	130.770833333333	48.5625
121.520833333333	54.2708333333333	0.0310424349125549	0.00510858350131516	902724.33508867	130.92650658379	130.770833333333	48.5625
121.5625	54.2708333333333	0.0320368009966436	0.00539160182201025	900675.619670413	131.072739152183	130.770833333333	48.5625
121.604166666667	54.2708333333333	0.0305322586444641	0.00586165780018392	898631.465386435	131.219561939419	130.770833333333	48.5625
121.645833333333	54.2708333333333	0.0317077673947321	0.00631410406350212	896591.90410163	131.366977656709	130.770833333333	48.5625
121.6875	54.2708333333333	0.0331132515774253	0.00650062418589443	876456.072765532	132.874342125938	130.395833333333	48.5625
121.729166666667	54.2708333333333	0.0349127743193164	0.00613594349340127	874469.200220855	133.028458812217	130.395833333333	48.5625
121.770833333333	54.2708333333333	0.0343782503912564	0.00630251258411666	872487.320213025	133.183200874514	130.395833333333	48.5625
121.8125	54.2708333333333	0.0336119110613645	0.0064181125099755	870510.467488543	133.338570997701	130.395833333333	48.5625
121.854166666667	54.2708333333333	0.0322287819091295	0.00805290921397443	868946.20055217	132.985961629157	130.479166666667	48.6041666666667
121.895833333333	54.2708333333333	0.033108284519773	0.00704339512461522	866571.984007712	133.651206141557	130.395833333333	48.5625
121.9375	54.2708333333333	0.034547625460474	0.00662427004629703	652226.38741651	140.410766933451	127.6875	49.6041666666667
121.979166666667	54.2708333333333	0.0341450435074711	0.00672995343040164	949062.400397271	137.452209365924	130.520833333333	47.6458333333333
122.020833333333	54.2708333333333	0.0343428434057077	0.00683257062515174	947229.490132128	137.60614127271	130.520833333333	47.6458333333333
122.0625	54.2708333333333	0.0335079165956016	0.00707196754290415	859080.790054663	133.769473018887	130.479166666667	48.6041666666667
122.104166666667	54.2708333333333	0.0337071735485252	0.0069305744623371	857123.129699745	133.928104040551	130.479166666667	48.6041666666667
122.145833333333	54.2708333333333	0.0335373032274544	0.00697361596171063	855170.694017037	134.087384325008	130.479166666667	48.6041666666667
122.1875	54.2708333333333	0.0333591497270499	0.00697380092508451	853223.519511194	134.247316579363	130.479166666667	48.6041666666667
122.229166666667	54.2708333333333	0.0332000575003931	0.00766461045086565	851281.642920563	134.407903503045	130.479166666667	48.6041666666667
122.270833333333	54.2708333333333	0.0332187452949126	0.00711707730545665	849345.101217584	134.569147787286	130.479166666667	48.6041666666667
122.3125	54.2708333333333	0.033238133331688	0.00754343363590472	847413.931609151	134.731052114596	130.479166666667	48.6041666666667
122.354166666667	54.2708333333333	0.0329716890413507	0.00751090375904016	845488.17153695	134.893619158231	130.479166666667	48.6041666666667
122.395833333333	54.2708333333333	0.0325912124819591	0.0084109238178848	843567.858677737	135.056851581644	130.479166666667	48.6041666666667
122.4375	54.2708333333333	0.0358646370187038	0.0083327317284469	1064070.77696468	153.020132189632	128.604166666667	45.5625
122.479166666667	54.2708333333333	0.0355248696365266	0.00870949681441643	1020086.26260586	152.19969012394	128.604166666667	45.9791666666667
122.520833333333	54.2708333333333	0.0362584274301767	0.00977202761550527	1087974.02428162	153.164107945052	128.770833333333	45.3541666666667
122.5625	54.2708333333333	0.0355816109830887	0.00931032204983617	1086751.96259904	153.324416848169	128.770833333333	45.3541666666667
122.604166666667	54.2708333333333	0.0355922548033859	0.00921781245706695	1085536.69446466	153.485048758083	128.770833333333	45.3541666666667
122.645833333333	54.2708333333333	0.0357653835343961	0.00880407289832025	1084328.24309924	153.646002952229	128.770833333333	45.3541666666667
122.6875	54.2708333333333	0.0356232865186074	0.0086640595286712	1083126.6316962	153.807278688459	128.770833333333	45.3541666666667
122.729166666667	54.2708333333333	0.0320829749360576	0.00793783001949282	828406.054430303	136.38698056998	130.479166666667	48.6041666666667
122.770833333333	54.2708333333333	0.0325381564607387	0.00771514923311377	826536.500829084	136.556319365565	130.479166666667	48.6041666666667
122.8125	54.2708333333333	0.0322991950591387	0.00802859572318121	824672.784176141	136.726349508681	130.479166666667	48.6041666666667
122.854166666667	54.2708333333333	0.0359072907693063	0.00926550936419181	1078389.04852809	154.455581519924	128.770833333333	45.3541666666667
122.895833333333	54.2708333333333	0.0360917805331301	0.0100043883907027	1077221.98376717	154.61845314155	128.770833333333	45.3541666666667
122.9375	54.2708333333333	0.0359468806868248	0.00982981887670207	1076061.89746343	154.781641435242	128.770833333333	45.3541666666667
122.979166666667	54.2708333333333	0.0361255575291497	0.00872917598761683	1074908.81257289	154.945145518861	128.770833333333	45.3541666666667
123.020833333333	54.2708333333333	0.032648758981882	0.00814041005640661	815443.17286941	137.586957901382	130.479166666667	48.6041666666667
123.0625	54.2708333333333	0.0356949535865455	0.00895833286083101	1072623.73865057	155.27309742527	128.770833333333	45.3541666666667
123.104166666667	54.2708333333333	0.0365496425816973	0.0106361078363591	1071491.79532079	155.437543381454	128.770833333333	45.3541666666667
123.145833333333	54.2708333333333	0.0367905812360507	0.0110604113179891	1049694.67849464	157.272924027701	128.3125	45.4375
123.1875	54.2708333333333	0.0365249376059996	0.0108384779684899	1048649.6328623	157.442331769317	128.3125	45.4375
123.229166666667	54.2708333333333	0.0366196750679173	0.0107177703985131	1047612.00602801	157.612043615044	128.3125	45.4375
123.270833333333	54.2708333333333	0.0365240153992363	0.0108711188295398	1067035.17724591	156.09843781732	128.770833333333	45.3541666666667
123.3125	54.2708333333333	0.0365513596662386	0.0108937936821182	1045559.09823908	157.952374512863	128.3125	45.4375
123.354166666667	54.2708333333333	0.0362122622923395	0.0104882144219386	998332.144265583	156.066352375429	128.5625	45.9375
123.395833333333	54.2708333333333	0.0365283895944057	0.0106579224271514	997234.70138443	156.241585528206	128.5625	45.9375
123.4375	54.2708333333333	0.0354080166642221	0.0096982474385401	992877.985670332	156.150765162573	128.604166666667	45.9791666666667
123.479166666667	54.2708333333333	0.0355119597128608	0.00970346649376612	991784.221014523	156.32688097747	128.604166666667	45.9791666666667
123.520833333333	54.2708333333333	0.0355264659517377	0.0102359826960759	990698.105854358	156.503348084351	128.604166666667	45.9791666666667
123.5625	54.2708333333333	0.0362219107307615	0.0110696310363773	995062.659442345	156.593096409906	128.645833333333	45.9375
123.604166666667	54.2708333333333	0.0361205927065005	0.0108644043426104	991862.085059564	157.122954412229	128.5625	45.9375
123.645833333333	54.2708333333333	0.03597027872675	0.0106704060459352	990810.657770395	157.300259400814	128.5625	45.9375
123.6875	54.2708333333333	0.0359222317841101	0.0118916876460117	989766.987583724	157.477904861737	128.5625	45.9375
123.729166666667	54.2708333333333	0.0362368258847645	0.0125645860303165	988731.099391631	157.655889340788	128.5625	45.9375
123.770833333333	54.2708333333333	0.0362074117434116	0.0133987495131029	987703.018004277	157.834211356144	128.5625	45.9375
123.8125	54.2708333333333	0.0361066448308217	0.0127480167005533	986682.768147511	158.012869398288	128.5625	45.9375
123.854166666667	54.2708333333333	0.0359222615184902	0.012388888375764	985670.37446048	158.191861929944	128.5625	45.9375
123.895833333333	54.2708333333333	0.0352968734365491	0.0110842285076351	981271.484619528	158.107133195886	128.604166666667	45.9791666666667
123.9375	54.2708333333333	0.0357539528777028	0.00988116609025168	775028.409626963	141.777522513713	130.4375	48.6041666666667
123.979166666667	54.2708333333333	0.0352881169399826	0.0101310174394213	773352.424485801	141.968606265792	130.4375	48.6041666666667
124.020833333333	54.2708333333333	0.0352154656409753	0.0113326872224664	771683.584395316	142.160446291904	130.4375	48.6041666666667
124.0625	54.2708333333333	0.0354214663623986	0.0126344217672468	770021.936355202	142.353044248684	130.4375	48.6041666666667
124.104166666667	54.2708333333333	0.0352851864719363	0.0121312623549822	768367.527567096	142.546401750091	130.4375	48.6041666666667
124.145833333333	54.2708333333333	0.0325540896333614	0.00870941563592857	766720.405432318	142.740520366389	130.4375	48.6041666666667
124.1875	54.2708333333333	0.034244419306917	0.00947728490188843	765080.617549547	142.935401623122	130.4375	48.6041666666667
124.229166666667	54.2708333333333	0.035271961380396	0.0110092325570825	763448.211712376	143.131047000074	130.4375	48.6041666666667
124.270833333333	54.2708333333333	0.0352093488101547	0.010456904267362	761823.2359068	143.327457930224	130.4375	48.6041666666667
124.3125	54.2708333333333	0.035748478325605	0.0104868183142444	760205.738308609	143.524635798687	130.4375	48.6041666666667
124.354166666667	54.2708333333333	0.0326543117900368	0.00866485640006857	758595.767280689	143.722581941652	130.4375	48.6041666666667
124.395833333333	54.2708333333333	0.0328025017949901	0.00862821726635458	756993.371370212	143.921297645307	130.4375	48.6041666666667
124.4375	54.2708333333333	0.0345149518162368	0.00974475017527707	755398.599305773	144.120784144755	130.4375	48.6041666666667
124.479166666667	54.2708333333333	0.0333380888085325	0.00942852568502317	753811.499994384	144.321042622927	130.4375	48.6041666666667
124.520833333333	54.2708333333333	0.0333225674910043	0.00971761768533412	752232.122518399	144.522074209482	130.4375	48.6041666666667
124.5625	54.2708333333333	0.0332960548310763	0.00996684401992326	752232.122518397	144.522074209482	130.479166666667	48.6041666666667
124.604166666667	54.2708333333333	0.0359684049422949	0.0106607325335634	1035638.25080027	161.556369149833	128.770833333333	45.3541666666667
124.645833333333	54.2708333333333	0.0362959474523241	0.0114965000618217	1034783.37886389	161.731539166227	128.770833333333	45.3541666666667
124.6875	54.2708333333333	0.0359638263737727	0.010844498843903	1033936.39371374	161.906970474383	128.770833333333	45.3541666666667
124.729166666667	54.2708333333333	0.0357912496679256	0.010300448825411	1033097.31501145	162.082661286776	128.770833333333	45.3541666666667
121.1875	54.2291666666667	0.032701386309675	0.00762510819550282	887164.16928334	139.95669277934	128.8125	47.8541666666667
121.229166666667	54.2291666666667	0.0333117447730393	0.00603154821328959	885418.995858529	140.124279508092	128.8125	47.8541666666667
121.270833333333	54.2291666666667	0.034203720460719	0.00575576234246749	883679.932805052	140.292461658847	128.8125	47.8541666666667
121.3125	54.2291666666667	0.0331292096935588	0.00674281105057058	881947.016830519	140.461240649201	128.8125	47.8541666666667
121.354166666667	54.2291666666667	0.0328230884750821	0.00662507354957652	888029.724897064	131.094156899063	130.4375	48.6041666666667
121.395833333333	54.2291666666667	0.0338204334617085	0.006594252078685	878499.773736137	140.800594706631	128.8125	47.8541666666667
121.4375	54.2291666666667	0.0325310091061108	0.00643465217105009	885385.793528454	131.740891557371	130.395833333333	48.5625
121.479166666667	54.2291666666667	0.0328599647418456	0.00612814196157784	901755.044659027	130.559216313828	130.770833333333	48.5625
121.520833333333	54.2291666666667	0.0345181917604468	0.00552344265030823	881340.227016125	132.042368864357	130.395833333333	48.5625
121.5625	54.2291666666667	0.0340527954303939	0.0058924166715822	879324.637515534	132.194031550745	130.395833333333	48.5625
121.604166666667	54.2291666666667	0.0344236103623801	0.00578121324587533	877313.88882938	132.346313953723	130.395833333333	48.5625
121.645833333333	54.2291666666667	0.0326388231801791	0.00631148902537053	873810.022779322	132.147297449755	130.4375	48.6041666666667
121.6875	54.2291666666667	0.0329171221519908	0.00721293312723404	873307.05019705	132.652748980444	130.395833333333	48.5625
121.729166666667	54.2291666666667	0.0331738206188978	0.00665547784429467	871311.028970306	132.806907132849	130.395833333333	48.5625
121.770833333333	54.2291666666667	0.0329087337564194	0.00738845802745066	869319.985998228	132.961696058337	130.395833333333	48.5625
121.8125	54.2291666666667	0.0319602200560193	0.00819412288727978	867333.956214688	133.117118512518	130.395833333333	48.5625
121.854166666667	54.2291666666667	0.0341580758808937	0.00816020255849901	1119998.36328321	151.070455750356	128.729166666667	45.1875
121.895833333333	54.2291666666667	0.0331513088312763	0.00693985642873383	863377.077103436	133.429875007578	130.395833333333	48.5625
121.9375	54.2291666666667	0.032683951615192	0.00772690340670923	861810.71936194	133.074408085099	130.479166666667	48.6041666666667
121.979166666667	54.2291666666667	0.0322405840407422	0.00795328965390926	859828.363301144	133.231164074793	130.479166666667	48.6041666666667
122.020833333333	54.2291666666667	0.0346969568304002	0.00643606388425372	943809.413249394	137.417704123981	130.520833333333	47.6458333333333
122.0625	54.2291666666667	0.0339392872613584	0.00675540553429247	643471.39646619	140.807793407717	127.6875	49.6041666666667
122.104166666667	54.2291666666667	0.0328370458652262	0.0078343186412533	853912.054779858	133.7053240346	130.479166666667	48.6041666666667
122.145833333333	54.2291666666667	0.0326198060454207	0.00819819672833827	851950.3259821	133.864684003563	130.479166666667	48.6041666666667
122.1875	54.2291666666667	0.0327053818128647	0.00859826397975383	849993.845211272	134.024701940939	130.479166666667	48.6041666666667
122.229166666667	54.2291666666667	0.0344061386924115	0.0091219320377552	1092621.89787347	151.93818109011	128.770833333333	45.3541666666667
122.270833333333	54.2291666666667	0.0357263245690783	0.00836314498351488	1091346.93400901	152.096663727182	128.770833333333	45.3541666666667
122.3125	54.2291666666667	0.0358501503742747	0.0083185053288335	1090078.61940848	152.255477755923	128.770833333333	45.3541666666667
122.354166666667	54.2291666666667	0.0358324687265568	0.00826222892406275	1088816.97770359	152.414622593719	128.770833333333	45.3541666666667
122.395833333333	54.2291666666667	0.0326410891666115	0.0084436884928394	840291.463778422	134.834758035558	130.479166666667	48.6041666666667
122.4375	54.2291666666667	0.0324337526673786	0.00821596941083958	838169.558114107	135.526335488588	130.395833333333	48.5625
122.479166666667	54.2291666666667	0.0354753342784778	0.00895079863185813	1085072.32603909	152.894035848474	128.770833333333	45.3541666666667
122.520833333333	54.2291666666667	0.0356425075970906	0.00910217663526995	1014717.08879201	152.246995581509	128.604166666667	45.9791666666667
122.5625	54.2291666666667	0.0365416852525231	0.0105129602490461	1082609.68855647	153.215287185082	128.770833333333	45.3541666666667
122.604166666667	54.2291666666667	0.0363960500140467	0.0102705329456863	1081388.57951827	153.376403565682	128.770833333333	45.3541666666667
122.645833333333	54.2291666666667	0.0356532312123947	0.0091091143547661	1080174.30827815	153.53784613619	128.770833333333	45.3541666666667
122.6875	54.2291666666667	0.0320446729607049	0.00787374630924954	826939.116041177	135.997240459193	130.479166666667	48.6041666666667
122.729166666667	54.2291666666667	0.0357041540223356	0.00812762139867999	1077766.37302102	153.861706872637	128.770833333333	45.3541666666667
122.770833333333	54.2291666666667	0.0323151525608996	0.0076232729910815	823175.292300629	136.335578021637	130.479166666667	48.6041666666667
122.8125	54.2291666666667	0.0328139383578737	0.00758885883669775	613942.599774379	144.959791156757	127.6875	49.6041666666667
122.854166666667	54.2291666666667	0.0360043178554795	0.008241697880463	1074206.33927689	154.349925284553	128.770833333333	45.3541666666667
122.895833333333	54.2291666666667	0.0362608967991014	0.00987774188838584	1051875.57946953	156.162167264086	128.3125	45.4375
122.9375	54.2291666666667	0.0366541624833821	0.0103407377338955	1050781.03343168	156.330289318165	128.3125	45.4375
122.979166666667	54.2291666666667	0.0360101301672439	0.00982877197822142	1070709.10846321	154.841036677779	128.770833333333	45.3541666666667
123.020833333333	54.2291666666667	0.0362302818318127	0.0101947972971566	1069557.42956611	155.005379297176	128.770833333333	45.3541666666667
123.0625	54.2291666666667	0.0367157857496565	0.0112353686080088	1047541.34400891	156.836542588209	128.3125	45.4375
123.104166666667	54.2291666666667	0.0369099534476336	0.0109917175584139	1046476.17380875	157.005918836607	128.3125	45.4375
123.145833333333	54.2291666666667	0.0369990668161498	0.0111753729939518	1045418.40494221	157.175605669133	128.3125	45.4375
123.1875	54.2291666666667	0.0376801287044958	0.011539894864045	1044368.06022796	157.345601854832	128.3125	45.4375
123.229166666667	54.2291666666667	0.0371691630523647	0.0117661092799202	1043325.16241572	157.51590614005	128.3125	45.4375
123.270833333333	54.2291666666667	0.0372389171311523	0.0116028285070567	1042289.73418432	157.68651724837	128.3125	45.4375
123.3125	54.2291666666667	0.036599347457685	0.0109675165644573	1041261.79813972	157.857433880557	128.3125	45.4375
123.354166666667	54.2291666666667	0.0368472842587221	0.0108358849630497	1040241.376813	158.028654714503	128.3125	45.4375
123.395833333333	54.2291666666667	0.0359853805620083	0.0098343900563939	995205.60252133	155.783294201441	128.645833333333	45.9375
123.4375	54.2291666666667	0.0364756117493086	0.0104756590653514	1058433.34084548	156.666126824374	128.770833333333	45.3541666666667
123.479166666667	54.2291666666667	0.0361295075425166	0.00991776534958437	1057360.70543139	156.833910851889	128.770833333333	45.3541666666667
123.520833333333	54.2291666666667	0.0365338184647534	0.0109880960545302	1036235.28657404	158.716552822438	128.3125	45.4375
123.5625	54.2291666666667	0.0364013344549897	0.0124222512959747	988655.397749278	156.841585211382	128.5625	45.9375
123.604166666667	54.2291666666667	0.0363099104034314	0.0128975145580207	987590.627050273	157.019192944764	128.5625	45.9375
123.645833333333	54.2291666666667	0.03638324920651	0.0127993437336581	986533.618601048	157.197147283281	128.5625	45.9375
123.6875	54.2291666666667	0.0365382119719719	0.0137890475030139	985484.397710129	157.375446794773	128.5625	45.9375
123.729166666667	54.2291666666667	0.0377489065964943	0.0133677645512019	1031399.42516168	159.583101769851	128.3125	45.4375
123.770833333333	54.2291666666667	0.036516555866931	0.0137912243287594	983409.419438264	157.733075467452	128.5625	45.9375
123.8125	54.2291666666667	0.0361174173192549	0.0132544384914176	776489.23837817	140.995459832164	130.4375	48.6041666666667
123.854166666667	54.2291666666667	0.0357575808546769	0.0128673441773234	774782.509618633	141.184688331273	130.4375	48.6041666666667
123.895833333333	54.2291666666667	0.0358558443863532	0.0125411520792501	980355.986739723	158.272069849742	128.5625	45.9375
123.9375	54.2291666666667	0.0353085790951677	0.0113858678047884	771390.118686455	141.565429188865	130.4375	48.6041666666667
123.979166666667	54.2291666666667	0.0352544197000132	0.0113146713487764	769704.550469234	141.756945248063	130.4375	48.6041666666667
124.020833333333	54.2291666666667	0.0354033203343686	0.0121740881590498	768026.130079073	141.949227460827	130.4375	48.6041666666667
124.0625	54.2291666666667	0.0366379372129143	0.0132086906932867	766354.905026969	142.142277575212	130.4375	48.6041666666667
124.104166666667	54.2291666666667	0.0355303409296132	0.0127209830550628	764690.923033482	142.336097296498	130.4375	48.6041666666667
124.145833333333	54.2291666666667	0.0353652715785509	0.0115447011739181	763034.232026504	142.530688286142	130.4375	48.6041666666667
124.1875	54.2291666666667	0.0353893633221522	0.0113460542308171	761384.880138967	142.726052160726	130.4375	48.6041666666667
124.229166666667	54.2291666666667	0.0357810499346548	0.0117987256165563	759742.915706443	142.92219049088	130.4375	48.6041666666667
124.270833333333	54.2291666666667	0.0351960407974082	0.0114583339628449	758108.387264637	143.119104800216	130.4375	48.6041666666667
124.3125	54.2291666666667	0.0355914129940112	0.0100718471801747	756481.343546823	143.316796564233	130.4375	48.6041666666667
124.354166666667	54.2291666666667	0.0326246412032562	0.0083746067939567	754861.833481157	143.515267209222	130.4375	48.6041666666667
124.395833333333	54.2291666666667	0.0330415518398451	0.00884443402190932	753249.906187904	143.71451811116	130.4375	48.6041666666667
124.4375	54.2291666666667	0.035743532678248	0.01091147182595	1034755.84072447	160.77487235307	128.770833333333	45.3541666666667
124.479166666667	54.2291666666667	0.0358240216887465	0.0105366407055495	1033865.00116291	160.949638313682	128.770833333333	45.3541666666667
124.520833333333	54.2291666666667	0.0357775333950532	0.0109907700358854	1032982.00216623	161.124676186274	128.770833333333	45.3541666666667
124.5625	54.2291666666667	0.0359345798688045	0.0101536446826131	1006326.96788622	161.663501751196	128.604166666667	45.5625
124.604166666667	54.2291666666667	0.0359729781425165	0.0102782095581865	1031239.60734773	161.475560786709	128.770833333333	45.3541666666667
124.645833333333	54.2291666666667	0.0367398544251587	0.0117694767800278	1030380.25198174	161.65140401817	128.770833333333	45.3541666666667
124.6875	54.2291666666667	0.036680410568982	0.0118357931650932	1029528.81808821	161.827512168893	128.770833333333	45.3541666666667
124.729166666667	54.2291666666667	0.0358861032409741	0.011210616359087	1028685.32560164	162.003883434763	128.770833333333	45.3541666666667
124.770833333333	54.2291666666667	0.0361709283355372	0.0115571741555268	1027849.7943355	162.180515989357	128.770833333333	45.3541666666667
124.8125	54.2291666666667	0.0368756662053933	0.0125009595172956	1009429.27084649	164.201052100802	128.3125	45.4375
124.854166666667	54.2291666666667	0.0367985380598309	0.0124178494246186	1026202.69410109	162.534557547686	128.770833333333	45.3541666666667
120.1875	54.1875	0.0275525042443291	0.00520142795798918	720943.237758097	134.23636060395	127.3125	49.4375
120.229166666667	54.1875	0.0277459812673736	0.00506619128435461	718997.477098764	134.420765490321	127.3125	49.4375
120.270833333333	54.1875	0.0269345893225835	0.00531082738851174	506178.882327851	106.89941048926	127.4375	52.6458333333333
120.3125	54.1875	0.0268125994598242	0.00520786203449567	503577.165730098	107.023061599751	127.4375	52.6458333333333
120.354166666667	54.1875	0.0276993131555474	0.00486973603290086	713197.252801016	134.979452214818	127.3125	49.4375
120.979166666667	54.1875	0.0308150808494363	0.00602008381815646	881228.967272525	126.768280210508	130.645833333333	49.0208333333333
121.020833333333	54.1875	0.0315100952218904	0.0056519394955116	879052.03119922	126.907558544985	130.645833333333	49.0208333333333
121.0625	54.1875	0.0340031100681748	0.00596428075610624	899497.399979518	129.846205379154	130.4375	48.6041666666667
121.104166666667	54.1875	0.0325443411814095	0.00740311414978827	897411.246192907	129.99056736644	130.4375	48.6041666666667
121.145833333333	54.1875	0.0347638749030683	0.0100737913797971	895329.505876125	130.135523945502	130.4375	48.6041666666667
121.1875	54.1875	0.03182122665919	0.00814734323011721	883618.614613227	139.764457668488	128.8125	47.8541666666667
121.229166666667	54.1875	0.0326329617653824	0.00720099293582373	881864.703994193	139.932328387279	128.8125	47.8541666666667
121.270833333333	54.1875	0.0327954645789045	0.00647527596195135	880116.903182366	140.100801095571	128.8125	47.8541666666667
121.3125	54.1875	0.0339729470887956	0.0059013425511925	878375.249213804	140.269877269696	128.8125	47.8541666666667
121.354166666667	54.1875	0.032428204316197	0.00746126012677115	876639.779286986	140.43955836366	128.8125	47.8541666666667
121.395833333333	54.1875	0.0315039220747014	0.00800363576656946	874910.530761795	140.609845808596	128.8125	47.8541666666667
121.4375	54.1875	0.0328735235810062	0.00706026721167995	873187.541158483	140.780741012203	128.8125	47.8541666666667
121.479166666667	54.1875	0.0332630980425734	0.00603840748224725	880270.552985441	131.668037612434	130.395833333333	48.5625
121.520833333333	54.1875	0.0324956398827411	0.00654811071411992	878241.049468207	131.819090786132	130.395833333333	48.5625
121.5625	54.1875	0.0325600971933131	0.00657048447657536	876216.337299552	131.970765957958	130.395833333333	48.5625
121.604166666667	54.1875	0.0326981131764031	0.00668690111059749	874196.450431492	132.123065967383	130.395833333333	48.5625
121.645833333333	54.1875	0.0325316571239172	0.00710940731767049	872181.423047716	132.275993652323	130.395833333333	48.5625
121.6875	54.1875	0.0337955271766058	0.00662501392989505	870171.289564381	132.429551848731	130.395833333333	48.5625
121.729166666667	54.1875	0.0321018581659635	0.00614917752241274	872472.808693394	141.974785379551	128.895833333333	47.7708333333333
121.770833333333	54.1875	0.0320273712086546	0.00535567434011354	884343.799411079	131.367785896129	130.770833333333	48.5625
121.8125	54.1875	0.0331359097869967	0.00735346193641237	864170.600181436	132.894037828137	130.395833333333	48.5625
121.854166666667	54.1875	0.0356619366268215	0.00859767476146817	1073889.58730157	150.53405539249	128.604166666667	45.5625
121.895833333333	54.1875	0.035708935087393	0.00922599279283809	1099016.62232639	150.56509984953	128.770833333333	45.3541666666667
121.9375	54.1875	0.0358182352027961	0.00827974689367177	1097683.13609777	150.721336127734	128.770833333333	45.3541666666667
121.979166666667	54.1875	0.0329923794276596	0.00731805914135606	856658.308630025	133.00652297543	130.479166666667	48.6041666666667
122.020833333333	54.1875	0.031969408388305	0.00540638013642358	872181.423047716	132.275993652323	130.770833333333	48.5625
122.0625	54.1875	0.0322056939024401	0.00602512787986352	870171.289564381	132.429551848731	130.770833333333	48.5625
122.104166666667	54.1875	0.0331303297533097	0.00723807457598891	850346.858480121	134.000433595058	130.395833333333	48.5625
122.145833333333	54.1875	0.0327732060184615	0.00828682898279914	848392.896569567	134.16111359685	130.395833333333	48.5625
122.1875	54.1875	0.0357177148825466	0.00917216542942339	1021013.29361445	150.786200149768	128.604166666667	45.9791666666667
122.229166666667	54.1875	0.0356781622947541	0.00894503226686107	1019689.1695368	150.952269168079	128.604166666667	45.9791666666667
122.270833333333	54.1875	0.0355211058675018	0.00911350052456414	1018371.94572189	151.118726221232	128.604166666667	45.9791666666667
122.3125	54.1875	0.0354021225679395	0.00954822682214745	1017061.6493937	151.285570778969	128.604166666667	45.9791666666667
122.354166666667	54.1875	0.0355719440623571	0.0099273164463668	1084708.43790504	152.302280544232	128.770833333333	45.3541666666667
122.395833333333	54.1875	0.0358496481227777	0.0082331908718289	1083447.51100978	152.46222193289	128.770833333333	45.3541666666667
122.4375	54.1875	0.0323467998165538	0.00776974159820095	835094.258701204	134.775064660498	130.479166666667	48.6041666666667
122.479166666667	54.1875	0.0321130272918998	0.00783874242692413	833166.126826332	134.939887461603	130.479166666667	48.6041666666667
122.520833333333	54.1875	0.0356339305942566	0.00839223607165157	1079705.26427818	152.944044671279	128.770833333333	45.3541666666667
122.5625	54.1875	0.0357974093897854	0.00888044544804974	1078471.43945522	153.105316259906	128.770833333333	45.3541666666667
122.604166666667	54.1875	0.0361098520500351	0.00916342506461094	1077244.44967473	153.266918712551	128.770833333333	45.3541666666667
122.645833333333	54.1875	0.0362077309371623	0.00891241555463631	1076024.31870086	153.42885131478	128.770833333333	45.3541666666667
122.6875	54.1875	0.0365805634122625	0.00913360034572909	1074811.0702721	153.591113331925	128.770833333333	45.3541666666667
122.729166666667	54.1875	0.0358623326245844	0.00808576055058778	1073604.72809957	153.753704008969	128.770833333333	45.3541666666667
122.770833333333	54.1875	0.032484798711605	0.00753012067748581	932974.870217945	140.893049469603	130.5625	47.3958333333333
122.8125	54.1875	0.0331635940278441	0.00645908445077662	931262.154947274	141.055802633782	130.5625	47.3958333333333
122.854166666667	54.1875	0.0328719128428541	0.00818837907915269	929555.458930688	141.219093622724	130.5625	47.3958333333333
122.895833333333	54.1875	0.0357411154344523	0.00786128124789335	1068848.89514297	154.407337497257	128.770833333333	45.3541666666667
122.9375	54.1875	0.0366822069416047	0.00940371800206932	1067677.43884327	154.571559428445	128.770833333333	45.3541666666667
122.979166666667	54.1875	0.0359174622844293	0.0096721465291818	1000182.56528612	154.278323538277	128.5625	45.9375
123.020833333333	54.1875	0.0363744788860672	0.00962101916065856	1038000.62630605	157.590183429931	128.0625	45.4375
123.0625	54.1875	0.0362547074045342	0.0098339149610186	997836.413869058	154.625094632999	128.5625	45.9375
123.104166666667	54.1875	0.0369962108205086	0.0102952731525532	1042208.36532941	156.907210921793	128.3125	45.4375
123.145833333333	54.1875	0.0364754218460002	0.00977697172775978	1034923.71120737	158.105667663575	128.0625	45.4375
123.1875	54.1875	0.0366852797341532	0.00980532876990605	1040089.54569876	157.248072873159	128.3125	45.4375
123.229166666667	54.1875	0.0366764028583861	0.0101673274511905	1059675.89610173	155.730124519174	128.770833333333	45.3541666666667
123.270833333333	54.1875	0.037544742704538	0.0116464346490649	1038000.62630605	157.590183429931	128.3125	45.4375
123.3125	54.1875	0.0378208996816835	0.0120721583836376	1036967.43658345	157.761703716373	128.3125	45.4375
123.354166666667	54.1875	0.037674280330643	0.0120919492329595	1035941.79063459	157.933532244828	128.3125	45.4375
123.395833333333	54.1875	0.0375443816706503	0.0119755175244146	1034923.71120737	158.105667663575	128.3125	45.4375
123.4375	54.1875	0.0367605531539547	0.0109994874588976	1033913.22097084	158.278108597464	128.3125	45.4375
123.479166666667	54.1875	0.0366080300744858	0.0110402319271504	1053098.360636	156.735551665797	128.770833333333	45.3541666666667
123.520833333333	54.1875	0.0361950568284043	0.0123283921356376	985471.11209919	156.558368588045	128.5625	45.9375
123.5625	54.1875	0.0372952990811732	0.0127032551857748	1030927.51086947	158.797250386128	128.3125	45.4375
123.604166666667	54.1875	0.0372860486024457	0.0129427424181944	1029947.60243659	158.970899158984	128.3125	45.4375
123.645833333333	54.1875	0.0372042669367566	0.0129581994423893	1028975.39528438	159.144846218306	128.3125	45.4375
123.6875	54.1875	0.0380275644400065	0.0135844300954516	1028010.91156529	159.319090047515	128.3125	45.4375
123.729166666667	54.1875	0.0373203329474511	0.0139155995554765	980158.069682502	157.451397401967	128.5625	45.9375
123.770833333333	54.1875	0.0364090131521663	0.0134432012926295	979118.9664535	157.631050027215	128.5625	45.9375
123.8125	54.1875	0.0361667096906147	0.0128158080169503	978087.757782453	157.81104811856	128.5625	45.9375
123.854166666667	54.1875	0.0366577777612951	0.0132247351963901	977064.468988796	157.991390123415	128.5625	45.9375
123.895833333333	54.1875	0.0360480326248755	0.0128234907321245	976049.125302938	158.172074460203	128.5625	45.9375
123.9375	54.1875	0.0351572899873168	0.0113923581172932	767762.575717601	141.351325205334	130.4375	48.6041666666667
123.979166666667	54.1875	0.0353910333847618	0.012005290877582	766067.357747086	141.543267921226	130.4375	48.6041666666667
124.020833333333	54.1875	0.0366926035811382	0.0132903134125577	973051.015807754	158.716165210179	128.5625	45.9375
124.0625	54.1875	0.0368132995868399	0.0135695431861997	972067.7029881	158.89820247688	128.5625	45.9375
124.104166666667	54.1875	0.0356185362808799	0.0130855924376708	761024.796093074	142.123760263294	130.4375	48.6041666666667
124.145833333333	54.1875	0.0363658853042626	0.0126492379355054	759358.46709858	142.318818439561	130.4375	48.6041666666667
124.1875	54.1875	0.0354559811978745	0.0119569833247822	757699.481488138	142.514659868657	130.4375	48.6041666666667
124.229166666667	54.1875	0.0353636950942231	0.0123203967026513	756047.888142368	142.711286215112	130.4375	48.6041666666667
124.270833333333	54.1875	0.0354332236403872	0.0121161074044462	754403.736149979	142.908699096239	130.4375	48.6041666666667
124.3125	54.1875	0.0354250524059433	0.0118619760041792	752767.07480523	143.106900081024	130.4375	48.6041666666667
124.354166666667	54.1875	0.0353466680727171	0.0113741941258841	751137.953605267	143.305890688991	130.4375	48.6041666666667
124.395833333333	54.1875	0.0356262770312466	0.0106081267173288	749516.422247379	143.505672389065	130.4375	48.6041666666667
124.4375	54.1875	0.0357680541026184	0.0102832588062751	1030377.73699851	160.690695647461	128.770833333333	45.3541666666667
124.479166666667	54.1875	0.035769079244876	0.0107365357563344	1029482.24103197	160.866124416149	128.770833333333	45.3541666666667
124.520833333333	54.1875	0.0362162954605233	0.0116945870335336	1028594.61937732	161.041828847565	128.770833333333	45.3541666666667
124.5625	54.1875	0.0361916928569447	0.0111732932067776	1009579.01612117	163.04382636067	128.3125	45.4375
124.604166666667	54.1875	0.0365989431704766	0.0115784940056865	1008789.84094664	163.224167428491	128.3125	45.4375
124.645833333333	54.1875	0.0370169233334873	0.0121582791274463	1008008.86863689	163.404763845567	128.3125	45.4375
124.6875	54.1875	0.0375840331839202	0.0131497803339992	1007236.11851549	163.585613528962	128.3125	45.4375
124.729166666667	54.1875	0.0375299232012179	0.0130054126927483	1006471.6097614	163.766714372663	128.3125	45.4375
124.770833333333	54.1875	0.0371065380136547	0.0131291637111008	1005715.36140686	163.948064247659	128.3125	45.4375
124.8125	54.1875	0.0379964258899719	0.0133359199983731	1004967.39233529	164.12966100203	128.3125	45.4375
124.854166666667	54.1875	0.0383744832295252	0.0138165745696605	1004227.72127911	164.311502461031	128.3125	45.4375
124.895833333333	54.1875	0.0382985279642358	0.0135989660083858	1003496.36681771	164.493586427193	128.3125	45.4375
124.9375	54.1875	0.0380454605589221	0.0129257236338621	1002773.34737527	164.675910680419	128.3125	45.4375
120.145833333333	54.1458333333333	0.0267828161821045	0.00565478679838831	512693.425791112	106.039150963873	127.4375	52.6458333333333
120.1875	54.1458333333333	0.0271360503358469	0.00500695455340602	510077.425931814	106.157329721907	127.4375	52.6458333333333
120.229166666667	54.1458333333333	0.0269793181163323	0.005682845825806	507462.995783298	106.276553076941	127.4375	52.6458333333333
120.270833333333	54.1458333333333	0.0269756539547895	0.00577572354823709	503120.034372965	105.907275956878	127.4375	52.6875
120.3125	54.1458333333333	0.0270137887526774	0.00579805538057002	500502.309821749	106.026388142075	127.4375	52.6875
120.354166666667	54.1458333333333	0.0271126455013676	0.00579225953992149	499629.379019592	106.640648142149	127.4375	52.6458333333333
120.395833333333	54.1458333333333	0.0267930843545632	0.00626662145439371	707994.866010553	134.903994303186	127.3125	49.4375
120.4375	54.1458333333333	0.0277480266201865	0.00564090624554091	706069.53045293	135.093142728861	127.3125	49.4375
120.479166666667	54.1458333333333	0.0271614020870019	0.00522145053274206	704150.576950772	135.283232997847	127.3125	49.4375
120.520833333333	54.1458333333333	0.0307586725415347	0.00639975010595498	902758.957814792	125.036705802837	130.645833333333	49.0208333333333
120.5625	54.1458333333333	0.0339407308597005	0.00717554459046348	907231.805578209	137.120348141356	128.8125	47.8541666666667
120.9375	54.1458333333333	0.0327195220227329	0.00721762849465544	902844.272955454	129.190803397757	130.4375	48.6041666666667
120.979166666667	54.1458333333333	0.032706346333641	0.00728531132330582	900736.145531214	129.333326984386	130.4375	48.6041666666667
121.020833333333	54.1458333333333	0.0325300067920116	0.0077774339822818	898632.319867052	129.476440645318	130.4375	48.6041666666667
121.0625	54.1458333333333	0.032575368020833	0.00780979175542456	885407.550098432	139.069857968707	128.8125	47.8541666666667
121.104166666667	54.1458333333333	0.0320858784145206	0.00781447948907618	883626.748813265	139.236191629206	128.8125	47.8541666666667
121.145833333333	54.1458333333333	0.0349468429383735	0.01089380301902	881851.945236563	139.403129165629	128.8125	47.8541666666667
121.1875	54.1458333333333	0.0321297516377969	0.00776055921460371	880083.17622625	139.570672177991	128.8125	47.8541666666667
121.229166666667	54.1458333333333	0.0320628492604879	0.00782636783953333	888178.80981903	130.200963094277	130.4375	48.6041666666667
121.270833333333	54.1458333333333	0.0326368317395603	0.00692162843594865	886101.453014296	130.34767907423	130.4375	48.6041666666667
121.3125	54.1458333333333	0.0324455075376499	0.00715350696922826	884028.619529222	130.495005787246	130.4375	48.6041666666667
121.354166666667	54.1458333333333	0.0326246757201264	0.00685963156526402	881960.341933118	130.642946197436	130.4375	48.6041666666667
121.395833333333	54.1458333333333	0.034814531745735	0.0102173555046417	879896.653027982	130.791503271163	130.4375	48.6041666666667
121.4375	54.1458333333333	0.0323524281055162	0.00697840216296645	877837.585849546	130.94067997669	130.4375	48.6041666666667
121.479166666667	54.1458333333333	0.0317682644586338	0.00746083520517769	875783.173668281	131.090479283836	130.4375	48.6041666666667
121.520833333333	54.1458333333333	0.0318840871367671	0.00788587072258522	873733.4499904	131.240904163609	130.4375	48.6041666666667
121.5625	54.1458333333333	0.0317102397441339	0.007721416840592	871688.448558844	131.391957587842	130.4375	48.6041666666667
121.604166666667	54.1458333333333	0.0326749600839738	0.00734428966472164	862735.616336578	141.279740044679	128.8125	47.8541666666667
121.645833333333	54.1458333333333	0.0340109892052724	0.00659380022446552	872728.962891064	141.95208354361	128.8125	47.7291666666667
121.6875	54.1458333333333	0.0345929101906922	0.00607696877021895	869068.27055152	132.051162229837	130.4375	48.5625
121.729166666667	54.1458333333333	0.0321680998192824	0.00547151955264917	883338.293658261	130.993755078678	130.770833333333	48.5625
121.770833333333	54.1458333333333	0.0351472936982438	0.00674375490993268	920346.997374738	141.047798730896	129.4375	47.4375
121.8125	54.1458333333333	0.0330093618429578	0.00734487876306512	646892.131603445	138.971436986496	127.6875	49.6041666666667
121.854166666667	54.1458333333333	0.032847125671869	0.00790245871756055	859021.070922095	132.82546799847	130.395833333333	48.5625
121.895833333333	54.1458333333333	0.0327079100713208	0.00779142037542039	857026.652648449	132.982268390641	130.395833333333	48.5625
121.9375	54.1458333333333	0.0357629321878625	0.00817452019797992	1067178.57971134	150.732517592259	128.604166666667	45.5625
121.979166666667	54.1458333333333	0.0356302155359985	0.00782608334113479	1065850.77676953	150.892799620225	128.604166666667	45.5625
122.020833333333	54.1458333333333	0.033278813118192	0.00712345594131691	851074.08734649	133.456600096622	130.395833333333	48.5625
122.0625	54.1458333333333	0.0324668245529835	0.00796844300160117	849514.991308083	133.095878773088	130.479166666667	48.6041666666667
122.104166666667	54.1458333333333	0.0323850843124104	0.0080040982722724	847529.376205206	133.254706288578	130.479166666667	48.6041666666667
122.145833333333	54.1458333333333	0.0359007430055503	0.00869619402815133	1087039.4578464	151.392119276324	128.770833333333	45.3541666666667
122.1875	54.1458333333333	0.0359151643064512	0.00962903237438219	1085739.07474859	151.550832032834	128.770833333333	45.3541666666667
122.229166666667	54.1458333333333	0.0361119693815861	0.0102554436903503	1062069.03799365	153.294872033348	128.3125	45.4375
122.270833333333	54.1458333333333	0.0355392597580983	0.00935819088350062	1017229.15218572	151.267162253995	128.5625	45.9375
122.3125	54.1458333333333	0.0355922649797075	0.00931038858172626	1015923.73407184	151.434464523099	128.5625	45.9375
122.354166666667	54.1458333333333	0.0360376009211762	0.00999921159000611	1080604.16959421	152.189081237924	128.770833333333	45.3541666666667
122.395833333333	54.1458333333333	0.0358650662607038	0.00839718475766526	1079337.22098307	152.349490285293	128.770833333333	45.3541666666667
122.4375	54.1458333333333	0.032461139400042	0.00762421150983638	831834.190147074	134.549586959771	130.479166666667	48.6041666666667
122.479166666667	54.1458333333333	0.0327135608239577	0.00747685322859354	619327.127282221	142.555771071175	127.6875	49.6041666666667
122.520833333333	54.1458333333333	0.0328882370419519	0.0075848495468348	827964.494214305	134.880152989958	130.479166666667	48.6041666666667
122.5625	54.1458333333333	0.0356971327979214	0.00771976891227295	1074337.26140609	152.994495187981	128.770833333333	45.3541666666667
122.604166666667	54.1458333333333	0.0356721794426164	0.00773153418460565	1073104.35070239	153.156585296634	128.770833333333	45.3541666666667
122.645833333333	54.1458333333333	0.0363522992032416	0.00850112698846193	1071878.31979041	153.31900956933	128.770833333333	45.3541666666667
122.6875	54.1458333333333	0.0368195748163242	0.00917985197799062	1070659.19268628	153.481767275638	128.770833333333	45.3541666666667
122.729166666667	54.1458333333333	0.0369396226389539	0.00938504037411798	1047893.33840604	155.28439247128	128.3125	45.4375
122.770833333333	54.1458333333333	0.0368109465243714	0.00918995963463819	1068241.7458319	153.808279963813	128.770833333333	45.3541666666667
122.8125	54.1458333333333	0.0363728617320056	0.00839982705629757	1067043.47397469	153.972033380916	128.770833333333	45.3541666666667
122.854166666667	54.1458333333333	0.0366852852762151	0.00890373716050505	1065852.20170788	154.136117101868	128.770833333333	45.3541666666667
122.895833333333	54.1458333333333	0.036701952722495	0.00950768647321876	1064667.95289804	154.30053029164	128.770833333333	45.3541666666667
122.9375	54.1458333333333	0.0367178958433565	0.00900804033975813	1063490.75137655	154.465272093941	128.770833333333	45.3541666666667
122.979166666667	54.1458333333333	0.0359309211479377	0.00890989699231804	1062320.62093789	154.63034163111	128.770833333333	45.3541666666667
123.020833333333	54.1458333333333	0.0360852838383381	0.00908613435496702	1061157.58533786	154.79573800401	128.770833333333	45.3541666666667
123.0625	54.1458333333333	0.036630208551447	0.00968246344887654	1060001.66829171	154.961460291923	128.770833333333	45.3541666666667
123.104166666667	54.1458333333333	0.0370078754704486	0.0108053341977089	1037943.7333213	156.807688569947	128.3125	45.4375
123.145833333333	54.1458333333333	0.0369167716492801	0.0103008466899966	1057711.2845088	155.293878821388	128.770833333333	45.3541666666667
123.1875	54.1458333333333	0.0365975520792678	0.0100991281733092	1056576.86498366	155.460573112686	128.770833333333	45.3541666666667
123.229166666667	54.1458333333333	0.0367806307937828	0.0103534019882272	1034760.56678181	157.321234026126	128.3125	45.4375
123.270833333333	54.1458333333333	0.0369763504260131	0.011142229518865	1033714.53340216	157.493047535224	128.3125	45.4375
123.3125	54.1458333333333	0.0375461815974232	0.0130421193448989	1032676.04981189	157.665174724852	128.3125	45.4375
123.354166666667	54.1458333333333	0.0387150156968651	0.0133722130425933	1031645.13913378	157.837614260586	128.3125	45.4375
123.395833333333	54.1458333333333	0.0380494391036404	0.0136761627939632	1030621.82441382	158.010364784166	128.3125	45.4375
123.4375	54.1458333333333	0.0377157391617752	0.0132994101375857	1029606.12861917	158.183424913441	128.3125	45.4375
123.479166666667	54.1458333333333	0.0374126024012106	0.0121911620390721	1028598.07463603	158.356793242319	128.3125	45.4375
123.520833333333	54.1458333333333	0.0378591012794074	0.0128525377521101	1027597.68526757	158.530468340718	128.3125	45.4375
123.5625	54.1458333333333	0.0383503139106566	0.0134435482897971	1026604.98323182	158.704448754524	128.3125	45.4375
123.604166666667	54.1458333333333	0.0379291189375404	0.0132462188866338	1025619.99115952	158.87873300555	128.3125	45.4375
123.645833333333	54.1458333333333	0.0382064633778176	0.0136303492419101	1024642.73159206	159.053319591499	128.3125	45.4375
123.6875	54.1458333333333	0.0381671049291291	0.0137661759054427	1023673.22697928	159.228206985933	128.3125	45.4375
123.729166666667	54.1458333333333	0.0375481408642645	0.0140305097975002	975876.381194006	157.347800405257	128.5625	45.9375
123.770833333333	54.1458333333333	0.0378293360776412	0.0137562842402165	1021757.57194678	159.578877973616	128.3125	45.4375
123.8125	54.1458333333333	0.0378616200875752	0.0135123025412269	1020811.46594991	159.754658393037	128.3125	45.4375
123.854166666667	54.1458333333333	0.0378216594453484	0.0135408558928712	1019873.20374915	159.930733273245	128.3125	45.4375
123.895833333333	54.1458333333333	0.0365961946709466	0.0138938924773813	971745.316803153	158.071190175898	128.5625	45.9375
123.9375	54.1458333333333	0.0360527517363989	0.0136247884995552	970732.494227066	158.252905467507	128.5625	45.9375
123.979166666667	54.1458333333333	0.0358646808330722	0.0137805816745485	969727.699985432	158.434964645432	128.5625	45.9375
124.020833333333	54.1458333333333	0.0362731821523042	0.0137274533394567	968730.959374673	158.617366030964	128.5625	45.9375
124.0625	54.1458333333333	0.0362235793946084	0.0134099608382644	967742.297591928	158.800107915542	128.5625	45.9375
124.104166666667	54.1458333333333	0.0361755479036933	0.0133835744882991	966761.739732435	158.983188560698	128.5625	45.9375
124.145833333333	54.1458333333333	0.0357650783857725	0.0131562819396365	965789.310786905	159.166606198007	128.5625	45.9375
124.1875	54.1458333333333	0.0355457410279948	0.0130890712578367	964825.035638893	159.350359029047	128.5625	45.9375
124.229166666667	54.1458333333333	0.0352491594783301	0.0123415621545521	963868.939062157	159.534445225358	128.5625	45.9375
124.270833333333	54.1458333333333	0.0354652302741963	0.0123453433231799	962921.045717997	159.718862928415	128.5625	45.9375
124.3125	54.1458333333333	0.0351772681716841	0.0118789080473541	749063.082131173	142.894921485091	130.4375	48.6041666666667
124.354166666667	54.1458333333333	0.035480050795827	0.0120676032059045	747424.277342333	143.094427260389	130.4375	48.6041666666667
124.395833333333	54.1458333333333	0.0358084748616355	0.0115298117085593	1026910.00338223	160.429983465293	128.770833333333	45.3541666666667
124.4375	54.1458333333333	0.0357366977708962	0.0110518977785054	1026001.92647391	160.605798132728	128.770833333333	45.3541666666667
124.479166666667	54.1458333333333	0.0358793881631612	0.0111576108130064	1025101.73670862	160.781893997128	128.770833333333	45.3541666666667
124.520833333333	54.1458333333333	0.0361024403818717	0.0118841579314913	1024209.45516239	160.958269337817	128.770833333333	45.3541666666667
124.5625	54.1458333333333	0.0372255933961542	0.0129091652793887	1005143.6963812	162.967368340915	128.3125	45.4375
124.604166666667	54.1458333333333	0.0373864651830806	0.0128048362046261	1004350.26804743	163.14843831684	128.3125	45.4375
124.645833333333	54.1458333333333	0.0377616738613774	0.0130556935339743	1003565.08078042	163.329767314724	128.3125	45.4375
124.6875	54.1458333333333	0.0378515511930932	0.0134076527675518	1002788.15418269	163.511353229503	128.3125	45.4375
124.729166666667	54.1458333333333	0.0380777359114269	0.0136617034602761	1002019.50771083	163.69319393251	128.3125	45.4375
124.770833333333	54.1458333333333	0.0382376513589069	0.0135856750952408	1001259.16067329	163.875287271558	128.3125	45.4375
124.8125	54.1458333333333	0.038212316250223	0.0137539336580391	1000507.13222824	164.05763107102	128.3125	45.4375
124.854166666667	54.1458333333333	0.0380265707075748	0.0137351446385878	999763.441381387	164.240223131923	128.3125	45.4375
124.895833333333	54.1458333333333	0.0386966657161626	0.0141315510016986	999028.106983835	164.423061232041	128.3125	45.4375
124.9375	54.1458333333333	0.0382600030723193	0.0135803528646035	998301.147729921	164.606143125997	128.3125	45.4375
124.979166666667	54.1458333333333	0.0383823668564301	0.0130423386742329	997582.582155076	164.789466545367	128.3125	45.4375
125.020833333333	54.1458333333333	0.0385811976149173	0.0128156723677011	996872.42863368	164.973029198787	128.3125	45.4375
125.0625	54.1458333333333	0.0382209029245362	0.0126275914404446	996170.705376937	165.156828772073	128.3125	45.4375
125.104166666667	54.1458333333333	0.0377375262685775	0.0123349571765775	995477.430430753	165.340862928336	128.3125	45.4375
125.145833333333	54.1458333333333	0.0375620841047802	0.0120877313509495	994792.621673617	165.525129308109	128.3125	45.4375
125.1875	54.1458333333333	0.0376394824279778	0.0120568940118641	994116.296814498	165.709625529476	128.3125	45.4375
120.145833333333	54.1041666666667	0.0270355981975691	0.00601821274073191	511431.409140058	105.540868119215	127.4375	52.6458333333333
120.1875	54.1041666666667	0.0279799364341207	0.00539208263001238	714503.139787779	133.705693437719	127.3125	49.4375
120.229166666667	54.1041666666667	0.0270015556892331	0.00558552219447072	506182.676590473	105.773685304608	127.4375	52.6458333333333
120.270833333333	54.1041666666667	0.0274524369853203	0.00571653500249276	501868.677136739	105.399123309553	127.4375	52.6875
120.3125	54.1041666666667	0.0262337426316781	0.00612165987627435	500940.019236397	106.010673789051	127.4375	52.6458333333333
120.354166666667	54.1041666666667	0.0280166539755901	0.00609313014642706	706671.068501752	134.449675807696	127.3125	49.4375
120.395833333333	54.1041666666667	0.0276483671876422	0.00594573778592179	704728.566513903	134.638016811494	127.3125	49.4375
120.4375	54.1041666666667	0.0279473774230051	0.00574636096291388	702792.375315782	134.827305502789	127.3125	49.4375
120.479166666667	54.1041666666667	0.0301486615503125	0.00693237411426439	926258.132409831	136.018736609742	129.0625	47.7708333333333
120.520833333333	54.1041666666667	0.0337876398308022	0.00713039321310392	901025.266059884	125.145754510404	130.604166666667	48.9791666666667
120.5625	54.1041666666667	0.0332027076316686	0.00804133661770231	919162.109929928	127.707730910332	130.4375	48.6041666666667
120.604166666667	54.1041666666667	0.0332800311351423	0.00792385795909336	917007.85366612	127.844960617228	130.4375	48.6041666666667
120.645833333333	54.1041666666667	0.0339572051739615	0.00735116121097676	894355.923500215	125.54693434733	130.604166666667	48.9791666666667
120.6875	54.1041666666667	0.0318877847857893	0.00647604490109337	898261.442718876	136.904568611575	128.895833333333	47.8958333333333
120.729166666667	54.1041666666667	0.0312726826749306	0.00652202654813518	896402.12235611	137.064726127575	128.895833333333	47.8958333333333
120.9375	54.1041666666667	0.033407003433853	0.00650690755676153	899920.751738153	128.963474223046	130.4375	48.6041666666667
120.979166666667	54.1041666666667	0.0327110201778845	0.00723509555882304	885505.947924963	138.542370980723	128.8125	47.8541666666667
121.020833333333	54.1041666666667	0.0323502878759981	0.00806293359795638	883704.436821611	138.707743837682	128.8125	47.8541666666667
121.0625	54.1041666666667	0.0319068322664534	0.00926340495253068	881908.847171636	138.873723684016	128.8125	47.8541666666667
121.104166666667	54.1041666666667	0.0349118480074102	0.0108683239900604	880119.21579611	139.040312220487	128.8125	47.8541666666667
121.145833333333	54.1041666666667	0.03474097842877	0.010812750020154	889378.533513617	129.681662238516	130.4375	48.6041666666667
121.1875	54.1041666666667	0.0316064156256581	0.00803194096241763	887283.188992399	129.827106451127	130.4375	48.6041666666667
121.229166666667	54.1041666666667	0.0321340607593782	0.0080151316842555	885192.284948163	129.973159904963	130.4375	48.6041666666667
121.270833333333	54.1041666666667	0.0348745830531783	0.0111551025236986	883105.853603644	130.11982562462	130.4375	48.6041666666667
121.3125	54.1041666666667	0.034732502872676	0.0100178945873937	881023.927415927	130.267106638279	130.4375	48.6041666666667
121.354166666667	54.1041666666667	0.0348708656771668	0.0109029348282489	878946.539077568	130.415005977378	130.4375	48.6041666666667
121.395833333333	54.1041666666667	0.0355619632364921	0.0114451825728813	1042285.9903364	147.709581029875	128.5625	45.9375
121.4375	54.1041666666667	0.0347939787499831	0.0109542960905948	874805.507903087	130.712671771944	130.4375	48.6041666666667
121.479166666667	54.1041666666667	0.034735202179137	0.0105195027511377	872741.931639326	130.862444303543	130.4375	48.6041666666667
121.520833333333	54.1041666666667	0.0350034817335115	0.0100054233687442	1035245.17792247	147.913960046194	128.604166666667	45.9791666666667
121.5625	54.1041666666667	0.0352613763522547	0.00925212894086505	1033800.65227017	148.074594411428	128.604166666667	45.9791666666667
121.604166666667	54.1041666666667	0.0351860953927427	0.00901209622793392	1032362.62012122	148.235631350819	128.604166666667	45.9791666666667
121.645833333333	54.1041666666667	0.0352393523376482	0.00900176578650634	1030931.10910025	148.397070725431	128.604166666667	45.9791666666667
121.6875	54.1041666666667	0.0355191358149899	0.0090314138467429	1097774.37591492	149.54785012266	128.770833333333	45.3541666666667
121.729166666667	54.1041666666667	0.0356140358237729	0.00881527380799894	1028087.7610761	148.721156117768	128.604166666667	45.9791666666667
121.770833333333	54.1041666666667	0.0356620391779135	0.00835170485211151	1068538.09200379	149.972160237971	128.604166666667	45.5625
121.8125	54.1041666666667	0.0325053493429573	0.00849011075691881	858429.600303453	131.928675820833	130.479166666667	48.6041666666667
121.854166666667	54.1041666666667	0.0327949030737687	0.00846969722505764	1040609.16842648	149.65298180532	128.604166666667	45.8125
121.895833333333	54.1041666666667	0.0325225712770512	0.00849903101249665	854384.057488556	132.239133796905	130.479166666667	48.6041666666667
121.9375	54.1041666666667	0.0357785688017087	0.00756756589875235	1059161.0449908	153.018927960827	128.0625	45.4375
121.979166666667	54.1041666666667	0.0367436475678687	0.00797108922241907	1057927.97591644	153.183034980479	128.0625	45.4375
122.020833333333	54.1041666666667	0.0328466769916893	0.00833592043927638	1102562.20062684	151.350490591504	128.729166666667	45.1875
122.0625	54.1041666666667	0.0355944117693364	0.0079441042994788	1085603.05381274	150.95848133773	128.770833333333	45.3541666666667
122.104166666667	54.1041666666667	0.0360199877195824	0.00895559058485008	1061648.0066633	152.691747955447	128.3125	45.4375
122.145833333333	54.1041666666667	0.0368339336430316	0.00975730452878576	1060401.06348503	152.855165380017	128.3125	45.4375
122.1875	54.1041666666667	0.0360581345871385	0.00951884921962018	1081663.56480654	151.434931055519	128.770833333333	45.3541666666667
122.229166666667	54.1041666666667	0.0366207645566229	0.0103167182902935	1057927.97591644	153.183034980479	128.3125	45.4375
122.270833333333	54.1041666666667	0.0357144190730137	0.00931819405093308	1079070.48171396	151.75428682978	128.770833333333	45.3541666666667
122.3125	54.1041666666667	0.036201463982377	0.00995523342797866	1077783.98642302	151.914479937164	128.770833333333	45.3541666666667
122.354166666667	54.1041666666667	0.0366715755297415	0.0106096984472131	1054270.71220086	153.677415173593	128.3125	45.4375
122.395833333333	54.1041666666667	0.0355448141142124	0.00834676855477725	1075231.21055735	152.235893780801	128.770833333333	45.3541666666667
122.4375	54.1041666666667	0.0357215713467932	0.00779573707771921	1073964.97882699	152.397113332394	128.770833333333	45.3541666666667
122.479166666667	54.1041666666667	0.0357729921063509	0.00805483332644237	1072705.55043639	152.558673813739	128.770833333333	45.3541666666667
122.520833333333	54.1041666666667	0.0358081105583248	0.0077257016956205	1071452.94976812	152.720574581823	128.770833333333	45.3541666666667
122.5625	54.1041666666667	0.0355911950604796	0.00749419953930907	1070207.20118592	152.882814973115	128.770833333333	45.3541666666667
122.604166666667	54.1041666666667	0.0357278475267111	0.00785475996238733	1068968.32903305	153.045394303439	128.770833333333	45.3541666666667
122.645833333333	54.1041666666667	0.0359716586000293	0.00782801544421801	1067736.3576306	153.208311867847	128.770833333333	45.3541666666667
122.6875	54.1041666666667	0.0358753928674398	0.00760011127722439	1066511.31127581	153.371566940488	128.770833333333	45.3541666666667
122.729166666667	54.1041666666667	0.0366780151999557	0.00848603816917741	1065293.21424033	153.535158774486	128.770833333333	45.3541666666667
122.770833333333	54.1041666666667	0.0378993317722507	0.00970325426215459	1042541.67850741	155.347403867441	128.3125	45.4375
122.8125	54.1041666666667	0.0377612542030222	0.0107810117021163	1041408.48187042	155.516245372415	128.3125	45.4375
122.854166666667	54.1041666666667	0.0380003009866753	0.0105087369803635	1040282.60179734	155.685417892243	128.3125	45.4375
122.895833333333	54.1041666666667	0.0368503514286775	0.00945783069910859	1060490.80373192	154.192878043678	128.770833333333	45.3541666666667
122.9375	54.1041666666667	0.0368144175461955	0.00909766011505927	1059307.81635056	154.358141736806	128.770833333333	45.3541666666667
122.979166666667	54.1041666666667	0.0369429773903851	0.0096441899776935	1036949.10200661	156.194910646045	128.3125	45.4375
123.020833333333	54.1041666666667	0.0364885299584476	0.00974066402274218	1056963.14857369	154.689663720858	128.770833333333	45.3541666666667
123.0625	54.1041666666667	0.0372195258701302	0.0108881994365681	1034763.79256726	156.536207170391	128.3125	45.4375
123.104166666667	54.1041666666667	0.0378973485111038	0.0112485986693115	1033682.31668193	156.707342322726	128.3125	45.4375
123.145833333333	54.1041666666667	0.0380060028125359	0.0112320396933338	1032608.32507714	156.878800450086	128.3125	45.4375
123.1875	54.1041666666667	0.0379148926437527	0.0111921135711763	1031541.84146385	157.050580308722	128.3125	45.4375
123.229166666667	54.1041666666667	0.0373973223956215	0.0107499734391772	1030482.88948473	157.222680630842	128.3125	45.4375
123.270833333333	54.1041666666667	0.038115092349318	0.0118312832685285	1029431.49271206	157.395100124548	128.3125	45.4375
123.3125	54.1041666666667	0.0381965097111641	0.0126467421702748	1028387.67464567	157.567837473758	128.3125	45.4375
123.354166666667	54.1041666666667	0.0383293407403516	0.0135129443502019	1027351.45871081	157.740891338145	128.3125	45.4375
123.395833333333	54.1041666666667	0.0393300943508074	0.0140673959759135	1026322.86825605	157.914260353077	128.3125	45.4375
123.4375	54.1041666666667	0.0386685202359442	0.0135974849717129	1025301.92655116	158.087943129556	128.3125	45.4375
123.479166666667	54.1041666666667	0.0383324339573401	0.0130220774161269	1024288.65678496	158.261938254165	128.3125	45.4375
123.520833333333	54.1041666666667	0.0385497261414376	0.0136783786978256	1023283.08206322	158.436244289016	128.3125	45.4375
123.5625	54.1041666666667	0.0385538795699706	0.0137465858460075	1022285.22540649	158.610859771704	128.3125	45.4375
123.604166666667	54.1041666666667	0.0383999097453496	0.0136024499445406	1021295.10974791	158.785783215262	128.3125	45.4375
123.645833333333	54.1041666666667	0.0382412693850718	0.0136507148939787	1020312.75793111	158.961013108124	128.3125	45.4375
123.6875	54.1041666666667	0.037409867409597	0.0129911503978703	1019338.19270799	159.136547914085	128.3125	45.4375
123.729166666667	54.1041666666667	0.036091799397534	0.0128997412201839	971597.966416779	157.243287772884	128.5625	45.9375
123.770833333333	54.1041666666667	0.0361037264299771	0.0130145630551897	970547.662279059	157.424286016095	128.5625	45.9375
123.8125	54.1041666666667	0.0359931414485455	0.0133882639090749	969505.316087046	157.605639481594	128.5625	45.9375
123.854166666667	54.1041666666667	0.0367682179143847	0.0131279146587351	1015518.24945822	159.841704680872	128.3125	45.4375
123.895833333333	54.1041666666667	0.0360530536642995	0.0135767093187404	967444.601536686	157.969405781154	128.5625	45.9375
123.9375	54.1041666666667	0.0360947506658096	0.0136417922659922	966426.284951968	158.151815390464	128.5625	45.9375
123.979166666667	54.1041666666667	0.036204055403163	0.0132102910695203	965416.029854957	158.334573772413	128.5625	45.9375
124.020833333333	54.1041666666667	0.0355958887348298	0.0112295313795263	961016.103713584	158.248265422897	128.604166666667	45.9791666666667
124.0625	54.1041666666667	0.0352889457613621	0.0104663038203051	960010.132298809	158.431976629036	128.604166666667	45.9791666666667
124.104166666667	54.1041666666667	0.0358628739436418	0.0104670267534156	963419.806625979	158.701130070521	128.604166666667	45.9375
124.145833333333	54.1041666666667	0.0358899603434554	0.0106932734705599	962433.889493893	158.884924518546	128.604166666667	45.9375
124.1875	54.1041666666667	0.033203406952139	0.00912895281266739	752585.455669797	142.475081592669	130.395833333333	48.5625
124.229166666667	54.1041666666667	0.0356536396243605	0.010078024483485	748689.243718321	142.283236715863	130.4375	48.6041666666667
124.270833333333	54.1041666666667	0.0356960815565575	0.0107921772089056	955102.810159275	159.355740016765	128.604166666667	45.9791666666667
124.3125	54.1041666666667	0.0329119744838292	0.00908490876259859	745369.518133183	142.680835646987	130.4375	48.6041666666667
124.354166666667	54.1041666666667	0.0353510363053973	0.0118138611576853	743720.956955141	142.88085152926	130.4375	48.6041666666667
124.395833333333	54.1041666666667	0.0355166576947836	0.0109949454499012	952257.361410241	159.914097824016	128.604166666667	45.9791666666667
124.4375	54.1041666666667	0.0358515955450683	0.011515359416636	954842.543471422	160.367430247496	128.5625	45.9375
124.479166666667	54.1041666666667	0.0361227585874173	0.0118091402377452	1002330.42148338	162.527418680501	128.3125	45.4375
124.520833333333	54.1041666666667	0.0367312096986411	0.0124493377512826	1001516.20530501	162.708691059427	128.3125	45.4375
124.5625	54.1041666666667	0.0372148020795071	0.0126322095640853	1000710.2284174	162.890230380025	128.3125	45.4375
124.604166666667	54.1041666666667	0.0375653572042558	0.0131878550221079	999912.510994809	163.072034563415	128.3125	45.4375
124.645833333333	54.1041666666667	0.0379250038193724	0.0133870130668891	999123.073068628	163.254101506426	128.3125	45.4375
124.6875	54.1041666666667	0.0382147868722675	0.0135134318156319	998341.934525192	163.436429081672	128.3125	45.4375
124.729166666667	54.1041666666667	0.0384731543419592	0.0137133357739283	997569.115103528	163.619015137623	128.3125	45.4375
124.770833333333	54.1041666666667	0.0381664000710428	0.0138041490455166	996804.634393136	163.801857498686	128.3125	45.4375
124.8125	54.1041666666667	0.0387194868526448	0.0137323813016822	996048.51183178	163.984953965295	128.3125	45.4375
124.854166666667	54.1041666666667	0.0384407888225766	0.0139665589294976	995300.766703264	164.168302313993	128.3125	45.4375
124.895833333333	54.1041666666667	0.0382975318676365	0.01395936160832	994561.418135232	164.351900297536	128.3125	45.4375
124.9375	54.1041666666667	0.0386169999532019	0.013872740918346	993830.485096962	164.535745644988	128.3125	45.4375
124.979166666667	54.1041666666667	0.0385475170818442	0.01336896297407	993107.986397173	164.719836061828	128.3125	45.4375
125.020833333333	54.1041666666667	0.0387289997218266	0.0133340012726833	992393.940681838	164.90416923006	128.3125	45.4375
125.0625	54.1041666666667	0.0386457741652109	0.0129793035431314	991688.366432	165.08874280833	128.3125	45.4375
125.104166666667	54.1041666666667	0.0385851649292	0.0128810990605864	990991.281961606	165.273554432044	128.3125	45.4375
125.145833333333	54.1041666666667	0.0389151884073703	0.0130053963094489	990302.705415334	165.458601713498	128.3125	45.4375
125.1875	54.1041666666667	0.0392513536458486	0.0134180096781234	989622.65476645	165.643882242004	128.3125	45.4375
125.229166666667	54.1041666666667	0.0393860801839096	0.0133180218765067	988951.147814653	165.829393584029	128.3125	45.4375
125.270833333333	54.1041666666667	0.0388489566267514	0.0129995891765573	988288.202183951	166.015133283336	128.3125	45.4375
125.3125	54.1041666666667	0.0384326729264906	0.0122715292259574	987633.835320526	166.201098861129	128.3125	45.4375
125.354166666667	54.1041666666667	0.0389018923674737	0.0121901040981493	986988.064490633	166.387287816205	128.3125	45.4375
125.395833333333	54.1041666666667	0.03842820016874	0.0112849230082478	986350.906778493	166.573697625112	128.3125	45.4375
125.4375	54.1041666666667	0.0378285695830144	0.0106568127991081	985722.379084207	166.760325742307	128.3125	45.4375
125.479166666667	54.1041666666667	0.0371980096628246	0.00997431848253432	1001435.40262054	165.020012938978	128.770833333333	45.3541666666667
125.520833333333	54.1041666666667	0.0372449165260294	0.00927468204324103	1000735.12253944	165.203281883471	128.770833333333	45.3541666666667
120.104166666667	54.0625	0.0276323056837811	0.00580523683930424	715280.631023171	133.070211378003	127.3125	49.4375
120.145833333333	54.0625	0.0278345714193393	0.00580386881832939	713290.584980492	133.25302302679	127.3125	49.4375
120.1875	54.0625	0.0308574980460337	0.00782533925481814	917721.3050771	134.825235720057	128.895833333333	47.8958333333333
120.229166666667	54.0625	0.0277528715042263	0.00558133907772223	709328.483475158	133.621436804804	127.3125	49.4375
120.270833333333	54.0625	0.0269379233326659	0.00617544197140875	707356.530088322	133.807048855337	127.3125	49.4375
120.3125	54.0625	0.0281574192974149	0.00626632001947474	705390.710349569	133.993604279256	127.3125	49.4375
120.354166666667	54.0625	0.0308337032230831	0.00841292001401065	910022.641827295	135.441785945164	128.895833333333	47.8958333333333
120.395833333333	54.0625	0.0290597403756105	0.006799986784293	701477.680513068	134.369564979698	127.3125	49.4375
120.4375	54.0625	0.0302177435404584	0.00740909251706501	924830.490453627	135.666134113901	129.0625	47.7708333333333
120.479166666667	54.0625	0.0302091796475729	0.0065643742494996	697589.81551867	134.749358243342	127.3125	49.4375
120.520833333333	54.0625	0.0317570026500341	0.00641571891030808	902408.288107158	136.067674488495	128.895833333333	47.8958333333333
120.5625	54.0625	0.0340506651269144	0.00678558041124582	900456.776058911	136.721432786571	128.8125	47.8541666666667
120.604166666667	54.0625	0.032729887671562	0.00752522200446193	898589.215730186	136.881009216783	128.8125	47.8541666666667
120.645833333333	54.0625	0.0326853924621195	0.00782625503791388	896727.212149106	137.041180483605	128.8125	47.8541666666667
120.6875	54.0625	0.0333581029286713	0.00699596315237192	894870.800602431	137.201948513694	128.8125	47.8541666666667
120.729166666667	54.0625	0.0328561647684078	0.00780460062841451	893020.01656266	137.363315219635	128.8125	47.8541666666667
120.770833333333	54.0625	0.0315792821340569	0.00873062587738887	891174.895687718	137.525282499457	128.8125	47.8541666666667
120.8125	54.0625	0.0326168288105764	0.0075870669505005	889335.473820641	137.687852236144	128.8125	47.8541666666667
120.854166666667	54.0625	0.0340841340797899	0.00637799210450657	887501.786989194	137.85102629714	128.8125	47.8541666666667
120.895833333333	54.0625	0.0307886516345589	0.00577871324288492	904182.310715141	137.39243956232	129.0625	47.7708333333333
120.9375	54.0625	0.0313658527323156	0.00585118977415012	875179.330901687	125.903250386586	130.645833333333	49.0208333333333
120.979166666667	54.0625	0.0313217926821303	0.00595834112252649	872971.371340366	126.041376055152	130.645833333333	49.0208333333333
121.020833333333	54.0625	0.0332030155096022	0.00678451527759287	880225.117016732	138.509802560858	128.8125	47.8541666666667
121.0625	54.0625	0.0328259389443634	0.0074540188610176	878420.652214871	138.67602567559	128.8125	47.8541666666667
121.104166666667	54.0625	0.0327639372965728	0.00772188796589388	876622.142469109	138.842863964322	128.8125	47.8541666666667
121.145833333333	54.0625	0.0316483639279829	0.0085545760050911	886424.354885542	129.452448267884	130.4375	48.6041666666667
121.1875	54.0625	0.0348478543086453	0.010737228384096	884319.946497764	129.59782461488	130.4375	48.6041666666667
121.229166666667	54.0625	0.0350157721634478	0.0118000026110685	882219.959680305	129.743814615653	130.4375	48.6041666666667
121.270833333333	54.0625	0.0350843158291385	0.0119852797934992	880124.426767448	129.890421361622	130.4375	48.6041666666667
121.3125	54.0625	0.0349071916819301	0.0111267764337168	878033.380331594	130.037647948491	130.4375	48.6041666666667
121.354166666667	54.0625	0.034993524762822	0.0119927694075943	1039834.47726505	147.414607974368	128.5625	45.9375
121.395833333333	54.0625	0.034944575482662	0.0116594765408103	873864.878378185	130.333973047206	130.4375	48.6041666666667
121.4375	54.0625	0.0346743609695298	0.0104062708280472	871787.48920661	130.483077768923	130.4375	48.6041666666667
121.479166666667	54.0625	0.0336643828533749	0.00867150259743908	869714.719206305	130.632814750588	130.4375	48.6041666666667
121.520833333333	54.0625	0.0352592102079892	0.00921783851994341	1035455.44540787	147.894258170146	128.604166666667	45.9375
121.5625	54.0625	0.035448603951659	0.0091666472989178	1034008.6777604	148.054948521403	128.604166666667	45.9375
121.604166666667	54.0625	0.0355330577423889	0.00953381889653305	1065191.77653424	151.601438634917	128.0625	45.4375
121.645833333333	54.0625	0.0353796676041807	0.0097133973797071	1026983.96767134	148.262660329	128.604166666667	45.9791666666667
121.6875	54.0625	0.0360285156083545	0.0100324088142366	1062610.24635633	151.925394893727	128.0625	45.4375
121.729166666667	54.0625	0.0364174980480488	0.0104642814664327	1061329.69892603	152.087902245143	128.0625	45.4375
121.770833333333	54.0625	0.0363459007433691	0.0101792242626343	1060055.99675875	152.250761612785	128.0625	45.4375
121.8125	54.0625	0.0367693104988677	0.00975194436371307	1058789.16495504	152.413972371288	128.0625	45.4375
121.854166666667	54.0625	0.0365914812471855	0.00957313595027189	1065191.77653424	151.601438634917	128.3125	45.4375
121.895833333333	54.0625	0.03667120145834	0.00934369424780056	1063897.61393484	151.76324016265	128.3125	45.4375
121.9375	54.0625	0.0368485410787699	0.00916541448999005	1055030.14248193	152.90570641645	128.0625	45.4375
121.979166666667	54.0625	0.0375923438207887	0.00940348623886592	1061329.69892603	152.087902245143	128.3125	45.4375
122.020833333333	54.0625	0.0356103250569535	0.00771130877966408	1056422.29187599	150.812210168637	128.604166666667	45.5625
122.0625	54.0625	0.035881673161362	0.00817788225301194	1055095.17229955	150.974126640184	128.604166666667	45.5625
122.104166666667	54.0625	0.0369857801289395	0.00992220888313352	1057529.22859958	152.577533873887	128.3125	45.4375
122.145833333333	54.0625	0.0368248227268944	0.00995147833490875	1056276.21275935	152.741445452272	128.3125	45.4375
122.1875	54.0625	0.0362707361779322	0.00892376651405013	1055030.14248193	152.90570641645	128.3125	45.4375
122.229166666667	54.0625	0.0368119099610272	0.0097621562379133	1053791.04279374	153.070316054602	128.3125	45.4375
122.270833333333	54.0625	0.0371848883512484	0.0109007797893083	1052558.93869824	153.235273632942	128.3125	45.4375
122.3125	54.0625	0.0366237257886873	0.0101577895553321	1051333.85517415	153.400578395584	128.3125	45.4375
122.354166666667	54.0625	0.0363208060650323	0.00994944731646199	1072408.64195128	151.960075173834	128.770833333333	45.3541666666667
122.395833333333	54.0625	0.0356585873503436	0.00929360734999505	1071129.5285462	152.121423394936	128.770833333333	45.3541666666667
122.4375	54.0625	0.0366973298509402	0.00947171392004016	1047700.97740822	153.898567896122	128.3125	45.4375
122.479166666667	54.0625	0.0363601990122248	0.00861590038988347	1068591.72179903	152.445156168335	128.770833333333	45.3541666666667
122.520833333333	54.0625	0.0362060033756849	0.00839343511851917	1067333.07779935	152.607539467865	128.770833333333	45.3541666666667
122.5625	54.0625	0.0367921053051565	0.00896261397679163	1066081.30624873	152.770266506126	128.770833333333	45.3541666666667
122.604166666667	54.0625	0.0372715743733914	0.0102269532157248	1042956.93867658	154.567364697461	128.3125	45.4375
122.645833333333	54.0625	0.0371671418402145	0.00960326563604443	1063598.47897714	153.096749063509	128.770833333333	45.3541666666667
122.6875	54.0625	0.0370504297858409	0.00882220755303719	1062367.47244275	153.260503162055	128.770833333333	45.3541666666667
122.729166666667	54.0625	0.0369815919140355	0.00880648434898256	1061143.43672712	153.424598157917	128.770833333333	45.3541666666667
122.770833333333	54.0625	0.0369054936219227	0.00915670909177788	1038328.40774579	155.241606247257	128.3125	45.4375
122.8125	54.0625	0.0377136812459995	0.00997633770375262	1037189.50789087	155.411010039841	128.3125	45.4375
122.854166666667	54.0625	0.0384837810780112	0.0109006637662429	1036057.95023308	155.580749120583	128.3125	45.4375
122.895833333333	54.0625	0.0379542677550668	0.00995058339947296	1034933.75920737	155.750822411028	128.3125	45.4375
122.9375	54.0625	0.0374715285211625	0.00982544227713733	1033816.95919518	155.921228808838	128.3125	45.4375
122.979166666667	54.0625	0.0369682469912754	0.00957623918997508	1032707.5745224	156.091967187692	128.3125	45.4375
123.020833333333	54.0625	0.0371678960963488	0.010173621594677	1031605.62945728	156.263036397196	128.3125	45.4375
123.0625	54.0625	0.0372599074013447	0.0103126807811585	1030511.14820841	156.434435262786	128.3125	45.4375
123.104166666667	54.0625	0.0377203215278931	0.0111066051603449	1029424.15492267	156.606162585644	128.3125	45.4375
123.145833333333	54.0625	0.0379220710542874	0.0123098890044838	1028344.67368308	156.778217142607	128.3125	45.4375
123.1875	54.0625	0.0381328899524862	0.0123421522520231	1027272.72850676	156.950597686089	128.3125	45.4375
123.229166666667	54.0625	0.037952181822431	0.0124105875680844	1026208.3433428	157.123302944	128.3125	45.4375
123.270833333333	54.0625	0.0381201247920351	0.0127388910942303	1025151.54207014	157.296331619669	128.3125	45.4375
123.3125	54.0625	0.0385473827028521	0.0127943079318495	1024102.34849544	157.469682391773	128.3125	45.4375
123.354166666667	54.0625	0.0385337917396603	0.0127555425520849	1023060.78635097	157.64335391427	128.3125	45.4375
123.395833333333	54.0625	0.0384803370475293	0.0142515950388742	1022026.8792924	157.817344816327	128.3125	45.4375
123.4375	54.0625	0.0391565377768556	0.0135615557346937	1021000.65089669	157.991653702264	128.3125	45.4375
123.479166666667	54.0625	0.0375166518196871	0.0124555883044963	1019982.1246599	158.166279151495	128.3125	45.4375
123.520833333333	54.0625	0.0369400122636287	0.0124689116029653	1018971.323995	158.341219718471	128.3125	45.4375
123.5625	54.0625	0.0372336446827791	0.0129061847513599	1017968.2722297	158.51647393263	128.3125	45.4375
123.604166666667	54.0625	0.0365098923778352	0.0126686887227102	970538.460804615	156.594994592449	128.5625	45.9375
123.645833333333	54.0625	0.0369868083059026	0.0131619822102052	1015985.50826916	158.867917294906	128.3125	45.4375
123.6875	54.0625	0.0361380399310766	0.0121181450858501	968386.804619449	156.956533141208	128.5625	45.9375
123.729166666667	54.0625	0.0362827721253396	0.0106304890642273	1033921.06337872	157.462830382371	128.770833333333	45.3541666666667
123.770833333333	54.0625	0.0359746529055751	0.0119790103763073	966266.895365424	157.319524773688	128.5625	45.9375
123.8125	54.0625	0.0362273880190277	0.012349336293629	965218.912159383	157.501561695938	128.5625	45.9375
123.854166666667	54.0625	0.0363511731579635	0.012741268728504	964178.945103479	157.683957267269	128.5625	45.9375
123.895833333333	54.0625	0.0361537124463979	0.0123488421840003	963147.020489682	157.866709882967	128.5625	45.9375
123.9375	54.0625	0.0358682049208873	0.012042607407576	962123.164518648	158.049817907394	128.5625	45.9375
123.979166666667	54.0625	0.0354153986815581	0.0112663311825408	961107.403297027	158.233279673914	128.5625	45.9375
124.020833333333	54.0625	0.0357322736267785	0.0101214601483193	956710.079857575	158.146112838597	128.604166666667	45.9791666666667
124.0625	54.0625	0.0357212968557968	0.00932714357536999	955698.596919733	158.330536611832	128.604166666667	45.9791666666667
124.104166666667	54.0625	0.0326036429220556	0.00810265021846184	750090.809107619	141.474316791791	130.4375	48.6041666666667
124.145833333333	54.0625	0.0330337816375017	0.00818796176973326	750586.208457437	142.06232955804	130.395833333333	48.5625
124.1875	54.0625	0.0335938303836097	0.00793541309488311	762886.972275861	152.981548669453	128.8125	47.8541666666667
124.229166666667	54.0625	0.0324557251492827	0.00821570337986516	745025.935927624	142.066042045997	130.4375	48.6041666666667
124.270833333333	54.0625	0.0326183819395006	0.00840554301136116	743352.484633344	142.264919184881	130.4375	48.6041666666667
124.3125	54.0625	0.0335266019897042	0.00788269001309687	741686.538023623	142.464617172819	130.4375	48.6041666666667
124.354166666667	54.0625	0.036161508725186	0.0107344889824488	740028.147323373	142.66513782869	130.4375	48.6041666666667
124.395833333333	54.0625	0.0361156899872241	0.010915929072558	738377.363983099	142.866482920102	130.4375	48.6041666666667
124.4375	54.0625	0.034520959928908	0.00966781801491468	736734.239676159	143.068654162129	130.4375	48.6041666666667
124.479166666667	54.0625	0.0358871414062637	0.0108842659883405	1016347.61043877	160.611248073589	128.770833333333	45.3541666666667
124.520833333333	54.0625	0.0361424452856539	0.0110390870535113	989612.247423012	161.145917883046	128.604166666667	45.5625
124.5625	54.0625	0.0363741490931153	0.0117340759552443	996278.636516087	162.812403693665	128.3125	45.4375
124.604166666667	54.0625	0.0367169427448898	0.0119541243771168	995476.59363805	162.994947430522	128.3125	45.4375
124.645833333333	54.0625	0.036675055620911	0.0122736932503684	994682.868914765	163.177757730987	128.3125	45.4375
124.6875	54.0625	0.037359437336063	0.0121367646084793	993897.482521306	163.360832445151	128.3125	45.4375
124.729166666667	54.0625	0.0373988655342007	0.0121259388496597	993120.454484092	163.544169398411	128.3125	45.4375
124.770833333333	54.0625	0.037667561984833	0.0128815477274105	992351.804678604	163.72776639155	128.3125	45.4375
124.8125	54.0625	0.0381143429373404	0.0136150296770655	991591.552827128	163.911621200819	128.3125	45.4375
124.854166666667	54.0625	0.0386151497107431	0.013887043925899	990839.718496482	164.095731578033	128.3125	45.4375
124.895833333333	54.0625	0.0386255981139935	0.0139981945185946	990096.321095757	164.280095250659	128.3125	45.4375
124.9375	54.0625	0.0386115729994607	0.0138288600592622	989361.379874075	164.464709921925	128.3125	45.4375
124.979166666667	54.0625	0.0388313966507343	0.0136914903417703	988634.913918334	164.649573270919	128.3125	45.4375
125.020833333333	54.0625	0.0387298147409066	0.0134461316898175	987916.942150966	164.834682952705	128.3125	45.4375
125.0625	54.0625	0.0387725766270455	0.013150888721801	987207.48332772	165.020036598438	128.3125	45.4375
125.104166666667	54.0625	0.0388916965029512	0.0131134040165197	986506.556035426	165.205631815484	128.3125	45.4375
125.145833333333	54.0625	0.0396557818505558	0.0136327159520848	985814.17868978	165.391466187548	128.3125	45.4375
125.1875	54.0625	0.0396260136992617	0.013438759444103	985130.369533149	165.57753727481	128.3125	45.4375
125.229166666667	54.0625	0.0395548291405179	0.0132623306803592	984455.146632371	165.763842614054	128.3125	45.4375
125.270833333333	54.0625	0.0392123197449339	0.012932364728125	983788.527876562	165.95037971882	128.3125	45.4375
125.3125	54.0625	0.0394615194883451	0.0129626660032246	983130.53097495	166.137146079547	128.3125	45.4375
125.354166666667	54.0625	0.0396466269622639	0.0130761284089116	982481.173454718	166.324139163725	128.3125	45.4375
125.395833333333	54.0625	0.0391561656203579	0.0127727037099508	981840.472658833	166.511356416059	128.3125	45.4375
125.4375	54.0625	0.0388764562341975	0.0123707305328181	981208.445743932	166.698795258629	128.3125	45.4375
125.479166666667	54.0625	0.0388447956240103	0.0122676130029982	980585.109678183	166.88645309106	128.3125	45.4375
125.520833333333	54.0625	0.0383902480442718	0.0116671289281603	979970.481239174	167.074327290698	128.3125	45.4375
125.5625	54.0625	0.0381417813124164	0.0113684777932534	979364.577011824	167.262415212787	128.3125	45.4375
125.604166666667	54.0625	0.0381470609515751	0.0110619446518918	978767.413386294	167.450714190656	128.3125	45.4375
120.104166666667	54.0208333333333	0.0312468238181052	0.00801607082013426	918355.678751881	134.31554868994	128.895833333333	47.8958333333333
120.145833333333	54.0208333333333	0.0307234054337264	0.00797357732021015	933103.668410081	134.55275059032	129.020833333333	47.7708333333333
120.1875	54.0208333333333	0.0313587901114114	0.0080653709053897	553297.431860209	122.615451239694	126.854166666667	51.1458333333333
120.229166666667	54.0208333333333	0.0312354662647256	0.00788337315911524	550999.521705669	122.801921203619	126.854166666667	51.1458333333333
120.270833333333	54.0208333333333	0.0327064625297939	0.00841279141812384	911527.590298359	123.750893629287	130.645833333333	48.9791666666667
120.3125	54.0208333333333	0.0319706760470712	0.00807212471482392	908649.555950372	135.082429862145	128.895833333333	47.8958333333333
120.354166666667	54.0208333333333	0.0320271066075003	0.0080314650292798	906723.874838934	135.237558140538	128.895833333333	47.8958333333333
120.395833333333	54.0208333333333	0.0279393520388312	0.00529025958548453	698242.422665456	134.098616216833	127.3125	49.4375
120.4375	54.0208333333333	0.0281769409768321	0.0052884820156497	696284.347087102	134.288143478309	127.3125	49.4375
120.479166666667	54.0208333333333	0.0283844095057001	0.00499205540711672	694332.595636343	134.478644434129	127.3125	49.4375
120.520833333333	54.0208333333333	0.0267353246573314	0.00538492163534719	485289.168755968	105.574869043619	127.4375	52.6458333333333
120.5625	54.0208333333333	0.0280485401005217	0.00430926237814192	690448.282037684	134.862587601489	127.3125	49.4375
120.604166666667	54.0208333333333	0.0330661506920298	0.00696628791938447	895209.538239919	136.679461651482	128.8125	47.8541666666667
120.645833333333	54.0208333333333	0.0329784190920878	0.00802915147019184	893338.664676352	136.839809012233	128.8125	47.8541666666667
120.6875	54.0208333333333	0.0316732528502503	0.00875933826636464	891473.376614102	137.00075903767	128.8125	47.8541666666667
120.729166666667	54.0208333333333	0.0327554817615727	0.00810609875887166	889613.709787994	137.162313702394	128.8125	47.8541666666667
120.770833333333	54.0208333333333	0.034736808842401	0.0115943045989693	887759.700122855	137.324474966718	128.8125	47.8541666666667
120.8125	54.0208333333333	0.0328360725030443	0.00768031827052049	885911.383733232	137.487244776179	128.8125	47.8541666666667
120.854166666667	54.0208333333333	0.0317868936937035	0.00622561300411028	884035.897130308	137.145645434021	128.895833333333	47.8958333333333
120.895833333333	54.0208333333333	0.0321095632104788	0.00711666543264111	882231.976185281	137.814617735712	128.8125	47.8541666666667
120.9375	54.0208333333333	0.0326113837744527	0.00722857652268312	880400.958201468	137.979224698382	128.8125	47.8541666666667
120.979166666667	54.0208333333333	0.0326672082611446	0.00699658766980202	878575.779841358	138.144447830338	128.8125	47.8541666666667
121.020833333333	54.0208333333333	0.0326292934827798	0.00697873166798964	876756.478162374	138.310288995511	128.8125	47.8541666666667
121.0625	54.0208333333333	0.0333615421488657	0.00681804457170527	887724.644230686	128.932944015155	130.4375	48.6041666666667
121.104166666667	54.0208333333333	0.0326038973723348	0.007026146647094	885602.438550135	129.077017007586	130.4375	48.6041666666667
121.145833333333	54.0208333333333	0.0324336386881662	0.00717479655072827	883484.570857895	129.221701746699	130.4375	48.6041666666667
121.1875	54.0208333333333	0.0319447550906796	0.00799205002527091	881371.073115558	129.367001380642	130.4375	48.6041666666667
121.229166666667	54.0208333333333	0.0348386391244447	0.010872285919704	867749.43006308	139.148829272518	128.8125	47.8541666666667
121.270833333333	54.0208333333333	0.0350376360436394	0.0117634313812187	1038895.05625788	146.959152946912	128.5625	45.9375
121.3125	54.0208333333333	0.0349730084107611	0.0101497937808644	875057.122801876	129.806621215411	130.4375	48.6041666666667
121.354166666667	54.0208333333333	0.0325992454979865	0.00722754533444485	862418.133626332	139.659485017159	128.8125	47.8541666666667
121.395833333333	54.0208333333333	0.0323978648507396	0.00710709067844933	860653.420337858	139.830969218644	128.8125	47.8541666666667
121.4375	54.0208333333333	0.0318128300744258	0.00737226657340699	868783.675777126	130.251888941233	130.4375	48.6041666666667
121.479166666667	54.0208333333333	0.0320992443461642	0.00714833129679271	866701.682873637	130.401581419922	130.4375	48.6041666666667
121.520833333333	54.0208333333333	0.0318203478206967	0.00741304631070978	864624.324335073	130.551914154383	130.4375	48.6041666666667
121.5625	54.0208333333333	0.0352702823798401	0.00943903012697703	1025939.80059592	147.803051625205	128.604166666667	45.9791666666667
121.604166666667	54.0208333333333	0.035286584565229	0.00981125931409326	1027188.39020728	148.243082314943	128.5625	45.9375
121.645833333333	54.0208333333333	0.0353334297150226	0.0094309484221281	1025754.33090616	148.405409328837	128.5625	45.9375
121.6875	54.0208333333333	0.0364417765450308	0.00975386728105758	1058520.43221009	151.808344907614	128.0625	45.4375
121.729166666667	54.0208333333333	0.0366501125493037	0.00990452593252447	1057233.68978424	151.97133082119	128.0625	45.4375
121.770833333333	54.0208333333333	0.0371872917681564	0.0112832093441525	1055953.81229635	152.134673011928	128.0625	45.4375
121.8125	54.0208333333333	0.0371212997538927	0.0113144075572924	1062421.59502657	151.32153068696	128.3125	45.4375
121.854166666667	54.0208333333333	0.0380938557205223	0.0107601858234042	1061114.41025078	151.483444276163	128.3125	45.4375
121.895833333333	54.0208333333333	0.0378724867090983	0.00949479778103602	1052155.62328815	152.626830958253	128.0625	45.4375
121.9375	54.0208333333333	0.0383217666974142	0.010382772866786	1058520.43221009	151.808344907614	128.3125	45.4375
121.979166666667	54.0208333333333	0.0377678351000592	0.0101587540851897	1057233.68978424	151.97133082119	128.3125	45.4375
122.020833333333	54.0208333333333	0.0367374597044093	0.00939546830377617	1055953.81229635	152.134673011928	128.3125	45.4375
122.0625	54.0208333333333	0.0369302704938617	0.0101019093706399	1054680.82513675	152.298370861826	128.3125	45.4375
122.104166666667	54.0208333333333	0.0376305121486816	0.0108539918759143	1053414.75368101	152.462423731144	128.3125	45.4375
122.145833333333	54.0208333333333	0.0377100246682725	0.0114858821706155	1052155.62328815	152.626830958253	128.3125	45.4375
122.1875	54.0208333333333	0.0371850809742025	0.0105140044874941	1050903.45929887	152.791591859488	128.3125	45.4375
122.229166666667	54.0208333333333	0.0375693172356127	0.0115111502239948	1049658.28703379	152.956705729001	128.3125	45.4375
122.270833333333	54.0208333333333	0.0378474614771242	0.0118131707314093	1048420.13179163	153.122171838619	128.3125	45.4375
122.3125	54.0208333333333	0.0368652605572677	0.0104021598483135	1047189.01884736	153.287989437703	128.3125	45.4375
122.354166666667	54.0208333333333	0.0367000147400681	0.0102319629432556	1045964.97345042	153.454157753002	128.3125	45.4375
122.395833333333	54.0208333333333	0.0368442341778037	0.01073648765981	1044748.0208228	153.620675988525	128.3125	45.4375
122.4375	54.0208333333333	0.0366853872500355	0.0106087839266858	1065753.78524472	152.168239482718	128.770833333333	45.3541666666667
122.479166666667	54.0208333333333	0.0365816218992481	0.0105500629603943	1064482.18892324	152.330758164751	128.770833333333	45.3541666666667
122.520833333333	54.0208333333333	0.0367274682968748	0.0100823070332014	1063217.46044386	152.493625408721	128.770833333333	45.3541666666667
122.5625	54.0208333333333	0.036938560854535	0.0106818318277595	1039951.64138066	154.29023140931	128.3125	45.4375
122.604166666667	54.0208333333333	0.0369280097335022	0.0106313940022451	1038770.52983809	154.458486500546	128.3125	45.4375
122.645833333333	54.0208333333333	0.0380070731790984	0.0111334477805117	1037596.66171509	154.627086250928	128.3125	45.4375
122.6875	54.0208333333333	0.0370606067477845	0.00966503736053389	1036430.06198843	154.796029701564	128.3125	45.4375
122.729166666667	54.0208333333333	0.0367324527330704	0.00936252539045576	1056997.70756308	153.313166515332	128.770833333333	45.3541666666667
122.770833333333	54.0208333333333	0.0376470261286462	0.0104153518438108	1034118.76741493	155.134943749071	128.3125	45.4375
122.8125	54.0208333333333	0.0380495849730378	0.0109905759906699	1032974.1222994	155.304912308852	128.3125	45.4375
122.854166666667	54.0208333333333	0.0385736526859074	0.0117375347049472	1031836.84503877	155.475220494483	128.3125	45.4375
122.895833333333	54.0208333333333	0.038338358411554	0.0111008515863628	1030706.96037548	155.645867227091	128.3125	45.4375
122.9375	54.0208333333333	0.0382461267369365	0.0101856401754804	1029584.492999	155.816851403478	128.3125	45.4375
122.979166666667	54.0208333333333	0.0368422884234358	0.00966829827063964	1028469.46754375	155.988171896021	128.3125	45.4375
123.020833333333	54.0208333333333	0.0366087371925126	0.00980068741453134	1027361.90858703	156.159827552568	128.3125	45.4375
123.0625	54.0208333333333	0.0370355906496426	0.0106966199671278	1026261.84064694	156.331817196345	128.3125	45.4375
123.104166666667	54.0208333333333	0.0380209267662305	0.0108343686668217	1025169.28818024	156.504139625863	128.3125	45.4375
123.145833333333	54.0208333333333	0.0371615797764509	0.0109419272285664	1024084.27558024	156.676793614825	128.3125	45.4375
123.1875	54.0208333333333	0.0382194832646575	0.0111886706469864	1023006.82717468	156.849777912039	128.3125	45.4375
123.229166666667	54.0208333333333	0.0382716195959077	0.0115822003979903	1021936.96722358	157.023091241337	128.3125	45.4375
123.270833333333	54.0208333333333	0.0376080440186505	0.0112658494040075	1020874.71991706	157.196732301496	128.3125	45.4375
123.3125	54.0208333333333	0.0376981074521671	0.0113240429327459	1019820.1093732	157.370699766154	128.3125	45.4375
123.354166666667	54.0208333333333	0.0380090031717486	0.0116227855300624	1018773.15963584	157.544992283745	128.3125	45.4375
123.395833333333	54.0208333333333	0.0384324034947342	0.0134970784869397	1017733.89467239	157.719608477426	128.3125	45.4375
123.4375	54.0208333333333	0.0381313724399829	0.0130344315680659	1016702.33837166	157.894546945009	128.3125	45.4375
123.479166666667	54.0208333333333	0.0365111261404099	0.010148490278785	1015678.51454159	158.069806258903	128.3125	45.4375
123.520833333333	54.0208333333333	0.036803212539752	0.0103118329807141	1014662.44690707	158.245384966051	128.3125	45.4375
123.5625	54.0208333333333	0.0367041140306634	0.0106623242749952	1013654.1591077	158.42128158788	128.3125	45.4375
123.604166666667	54.0208333333333	0.0360657586997824	0.0105234799603521	968478.954256044	156.125207794595	128.645833333333	45.9375
123.645833333333	54.0208333333333	0.0363311337896403	0.0118414629077584	965198.464453043	156.667853931645	128.5625	45.9375
123.6875	54.0208333333333	0.0363787039317712	0.0115246486061451	1010676.20978994	158.950863771895	128.3125	45.4375
123.729166666667	54.0208333333333	0.0364686457802779	0.0112347547617102	1009699.27594265	159.128016754646	128.3125	45.4375
123.770833333333	54.0208333333333	0.0363835391402067	0.0112231886005566	1028591.78228344	157.537701258936	128.770833333333	45.3541666666667
123.8125	54.0208333333333	0.0365847592932661	0.0114020629522705	960935.776218158	157.396552866648	128.5625	45.9375
123.854166666667	54.0208333333333	0.0366404495576019	0.0124661616137532	959890.158245368	157.579640829721	128.5625	45.9375
123.895833333333	54.0208333333333	0.0368320547821221	0.0130730115703676	1005870.73760007	159.839713604583	128.3125	45.4375
123.9375	54.0208333333333	0.0365837150556871	0.0125267329371892	957823.174104779	157.946901457302	128.5625	45.9375
123.979166666667	54.0208333333333	0.0367461807268656	0.0115650013640535	1004004.30726169	160.197389492194	128.3125	45.4375
124.020833333333	54.0208333333333	0.0367838733665662	0.0116066374955286	1003083.13120846	160.37667824869	128.3125	45.4375
124.0625	54.0208333333333	0.0365139248493808	0.0117946789483266	1002170.01118877	160.556265172161	128.3125	45.4375
124.104166666667	54.0208333333333	0.0361075608292689	0.0111597150128648	1020490.27942069	158.932399456493	128.770833333333	45.3541666666667
124.145833333333	54.0208333333333	0.0362975401724988	0.0114442511403458	1019512.49215388	159.108130769602	128.770833333333	45.3541666666667
124.1875	54.0208333333333	0.036410744830279	0.0114863256137894	1018542.53708799	159.28416679953	128.770833333333	45.3541666666667
124.229166666667	54.0208333333333	0.0364498135789652	0.0114743565446044	1017580.43692082	159.460505957178	128.770833333333	45.3541666666667
124.270833333333	54.0208333333333	0.0361651457802211	0.01067267412532	1016626.21425163	159.637146628558	128.770833333333	45.3541666666667
124.3125	54.0208333333333	0.0360718862214218	0.0107121250881458	1015679.89157893	159.814087174772	128.770833333333	45.3541666666667
124.354166666667	54.0208333333333	0.033361073421308	0.00890742666010759	736346.005987466	142.447260220085	130.4375	48.6041666666667
124.395833333333	54.0208333333333	0.0337338701011275	0.00759364172310175	736346.005987464	142.447260220085	130.479166666667	48.6041666666667
124.4375	54.0208333333333	0.0337331418450026	0.00763972562297827	735308.155521135	143.248621516463	130.395833333333	48.5625
124.479166666667	54.0208333333333	0.0335653003530421	0.00735728351078052	733677.996602398	143.452502909396	130.395833333333	48.5625
124.520833333333	54.0208333333333	0.0337925958031412	0.00786505556479655	731387.005731993	143.055341877681	130.479166666667	48.6041666666667
124.5625	54.0208333333333	0.0331506811888579	0.00927430675429214	729749.47424169	143.259715724666	130.479166666667	48.6041666666667
124.604166666667	54.0208333333333	0.0360871934776263	0.00994508798193756	1009278.70046177	161.060924589102	128.770833333333	45.3541666666667
124.645833333333	54.0208333333333	0.0363956804865546	0.0108122284497302	982602.35191349	161.609024579424	128.604166666667	45.5625
124.6875	54.0208333333333	0.03609567822648	0.0110448384355853	981744.891863496	161.792803059633	128.604166666667	45.5625
124.729166666667	54.0208333333333	0.0362777671984358	0.011328275978164	1006656.03783573	161.599607363126	128.770833333333	45.3541666666667
124.770833333333	54.0208333333333	0.0373168005381199	0.012574597439853	987900.694031571	163.653005267741	128.3125	45.4375
124.8125	54.0208333333333	0.0381222561782026	0.0134207489170686	987136.27727841	163.837624149094	128.3125	45.4375
124.854166666667	54.0208333333333	0.0387456859213197	0.0138850045882392	986380.318388908	164.022502350847	128.3125	45.4375
124.895833333333	54.0208333333333	0.0389488203883404	0.0139196067475796	985632.837058618	164.207637574917	128.3125	45.4375
124.9375	54.0208333333333	0.0391964020678211	0.0138036210091118	984893.852821502	164.393027498414	128.3125	45.4375
124.979166666667	54.0208333333333	0.0388810881101436	0.0134144648635399	984163.385047629	164.578669773742	128.3125	45.4375
125.020833333333	54.0208333333333	0.0391342351504011	0.0135882519307663	983441.452940872	164.764562028715	128.3125	45.4375
125.0625	54.0208333333333	0.0395359448028314	0.0134180044501994	982728.075536642	164.950701866672	128.3125	45.4375
125.104166666667	54.0208333333333	0.0397766948056467	0.0135360031291715	982023.271699601	165.137086866601	128.3125	45.4375
125.145833333333	54.0208333333333	0.0399372178687659	0.0136105296432611	981327.060121398	165.323714583266	128.3125	45.4375
125.1875	54.0208333333333	0.0398807478758754	0.0133910815162663	980639.459318412	165.510582547342	128.3125	45.4375
125.229166666667	54.0208333333333	0.0397717722882078	0.0133643786068312	979960.487629505	165.697688265552	128.3125	45.4375
125.270833333333	54.0208333333333	0.0390578518824029	0.0129944324701576	979290.16321378	165.885029220813	128.3125	45.4375
125.3125	54.0208333333333	0.040008887611523	0.013382784680505	978628.504048361	166.072602872386	128.3125	45.4375
125.354166666667	54.0208333333333	0.0399490891191809	0.0138567530711957	977975.527926175	166.260406656031	128.3125	45.4375
125.395833333333	54.0208333333333	0.0396600059711109	0.0134886064478054	977331.252453751	166.448437984167	128.3125	45.4375
125.4375	54.0208333333333	0.0395615555054628	0.0132418031744186	976695.695049024	166.636694246039	128.3125	45.4375
125.479166666667	54.0208333333333	0.0396638968430968	0.0127810306916624	976068.872939171	166.82517280789	128.3125	45.4375
125.520833333333	54.0208333333333	0.0391261736280376	0.012556157922698	975450.803158434	167.01387101314	128.3125	45.4375
125.5625	54.0208333333333	0.0385959797567725	0.0121168220098287	974841.502545978	167.202786182564	128.3125	45.4375
125.604166666667	54.0208333333333	0.0389301115426462	0.0118703316375109	974240.987743768	167.391915614484	128.3125	45.4375
125.645833333333	54.0208333333333	0.0388443263278827	0.011541047633593	973649.275194433	167.581256584963	128.3125	45.4375
125.6875	54.0208333333333	0.0386311025223534	0.0103896945763256	973066.38113918	167.770806348001	128.3125	45.4375
125.729166666667	54.0208333333333	0.0386211101156195	0.0101510594756549	972492.321615701	167.960562135742	128.3125	45.4375
125.770833333333	54.0208333333333	0.0383957064377792	0.0104921998745614	971927.112456111	168.150521158681	128.3125	45.4375
120.104166666667	53.9791666666667	0.0310718719671341	0.00832842360894646	915121.706295452	134.109222419369	128.895833333333	47.8958333333333
120.145833333333	53.9791666666667	0.0308020419535505	0.00791221303159943	929855.842639648	134.350561807804	129.020833333333	47.7708333333333
120.1875	53.9791666666667	0.0307395968090323	0.00783966544557017	927903.564764273	134.501460479865	129.020833333333	47.7708333333333
120.229166666667	53.9791666666667	0.0311999484079238	0.00855942972660155	909256.091700677	134.567885080564	128.895833333333	47.8958333333333
120.270833333333	53.9791666666667	0.0311310331907828	0.0083310057736028	907311.138897082	134.721945257771	128.895833333333	47.8958333333333
120.3125	53.9791666666667	0.0299421540517169	0.00714372287286224	698979.90972898	133.448830745877	127.3125	49.4375
120.354166666667	53.9791666666667	0.0275641676631045	0.00485483891499473	696998.362586489	133.636502399221	127.3125	49.4375
120.395833333333	53.9791666666667	0.0265017242247454	0.00570214132650797	695023.010580179	133.825147959152	127.3125	49.4375
120.4375	53.9791666666667	0.0302135396864932	0.00655882004774035	918218.668523989	135.26448265121	129.0625	47.7708333333333
120.479166666667	53.9791666666667	0.0289392467418349	0.00569229986775792	691091.106900999	134.205381754125	127.3125	49.4375
120.520833333333	53.9791666666667	0.0321580582747926	0.0064662479613869	895751.445627932	135.658773959666	128.895833333333	47.8958333333333
120.5625	53.9791666666667	0.0317230276158191	0.00639229663234566	893843.489364026	135.81701046768	128.895833333333	47.8958333333333
120.604166666667	53.9791666666667	0.0312027132868654	0.00725669848908038	891940.957523684	135.975852299698	128.895833333333	47.8958333333333
120.645833333333	53.9791666666667	0.0328656018943639	0.0079004242220699	889961.332962826	136.636902942343	128.8125	47.8541666666667
120.6875	53.9791666666667	0.0325985613877387	0.010442756063253	904188.217965191	127.432225475191	130.4375	48.6041666666667
120.729166666667	53.9791666666667	0.0355144625125659	0.0125112357777695	902019.480576089	127.570803805366	130.4375	48.6041666666667
120.770833333333	53.9791666666667	0.0317550557610018	0.00935545989143989	884355.588684213	137.122115316804	128.8125	47.8541666666667
120.8125	53.9791666666667	0.0327178194294388	0.00731176086126134	882498.332923908	137.285079433492	128.8125	47.8541666666667
120.854166666667	53.9791666666667	0.0338741137766345	0.00607560585500049	880646.800800146	137.448660215978	128.8125	47.8541666666667
120.895833333333	53.9791666666667	0.0340502837891699	0.00630991186924811	878801.029085957	137.612859643201	128.8125	47.8541666666667
120.9375	53.9791666666667	0.0322197463505301	0.00773034418672161	876961.054747801	137.777679678046	128.8125	47.8541666666667
120.979166666667	53.9791666666667	0.0325692800012837	0.0071398865152191	875126.914945165	137.943122266809	128.8125	47.8541666666667
121.020833333333	53.9791666666667	0.0317235599593536	0.00839037164212069	873298.647030119	138.109189338658	128.8125	47.8541666666667
121.0625	53.9791666666667	0.032460554332662	0.00711451073393347	871476.288546842	138.275882805079	128.8125	47.8541666666667
121.104166666667	53.9791666666667	0.0316628701191985	0.00825782470473764	869659.877231091	138.443204559323	128.8125	47.8541666666667
121.145833333333	53.9791666666667	0.0349321606567255	0.0118387106033047	867849.451009634	138.611156475835	128.8125	47.8541666666667
121.1875	53.9791666666667	0.0350424543902319	0.0114211049598615	866045.047999648	138.77974040969	128.8125	47.8541666666667
121.229166666667	53.9791666666667	0.0355251888067531	0.0121950019325093	1036509.63700268	146.661369050381	128.5625	45.9375
121.270833333333	53.9791666666667	0.0347017583758358	0.00985875936390594	874204.668151853	129.426927158871	130.4375	48.6041666666667
121.3125	53.9791666666667	0.0325949172201749	0.00689870107788296	860668.362252299	139.289302563159	128.8125	47.8541666666667
121.354166666667	53.9791666666667	0.0320896789990445	0.00727731064585572	858888.437044218	139.460432709128	128.8125	47.8541666666667
121.395833333333	53.9791666666667	0.0326145529603245	0.00679901847172482	867890.040622697	129.870099372934	130.4375	48.6041666666667
121.4375	53.9791666666667	0.0328030950757064	0.00667125418895493	867106.813821997	130.377503268994	130.395833333333	48.5625
121.479166666667	53.9791666666667	0.0317276442455573	0.00743465706276386	863702.970496423	130.168735188153	130.4375	48.6041666666667
121.520833333333	53.9791666666667	0.0354568393503109	0.00947521328411025	1026149.57350093	147.783314739512	128.5625	45.9375
121.5625	53.9791666666667	0.035909791897016	0.0104989377295301	1024695.45121651	147.945243898731	128.5625	45.9375
121.604166666667	53.9791666666667	0.0360769953717823	0.00988692184933282	1057041.64974662	151.364536670909	128.0625	45.4375
121.645833333333	53.9791666666667	0.0354478187644545	0.00822687103303188	1023247.88533146	148.107585657057	128.604166666667	45.9375
121.6875	53.9791666666667	0.0364319559142748	0.00926301248379499	1054435.13992779	151.69038397808	128.0625	45.4375
121.729166666667	53.9791666666667	0.0366782015018736	0.010689334025982	1053142.16045858	151.853849691403	128.0625	45.4375
121.770833333333	53.9791666666667	0.0367589339270144	0.0104828612153784	1051856.06554674	152.017676000765	128.0625	45.4375
121.8125	53.9791666666667	0.0365943528612542	0.00943985495943962	1050576.88087586	152.181862295958	128.0625	45.4375
121.854166666667	53.9791666666667	0.0373959092005449	0.00946216597645336	1049304.63211593	152.346407944689	128.0625	45.4375
121.895833333333	53.9791666666667	0.0382645972559205	0.0106913936337972	1055734.97825897	151.527279449079	128.3125	45.4375
121.9375	53.9791666666667	0.0395594807396807	0.0120330134045786	1054435.13992779	151.69038397808	128.3125	45.4375
121.979166666667	53.9791666666667	0.0389354941589242	0.0116735434191289	1053142.16045858	151.853849691403	128.3125	45.4375
122.020833333333	53.9791666666667	0.0380181465602926	0.0105932981629075	1051856.06554674	152.017676000765	128.3125	45.4375
122.0625	53.9791666666667	0.0372753258712881	0.010308583771828	1050576.88087586	152.181862295958	128.3125	45.4375
122.104166666667	53.9791666666667	0.0374567407019199	0.0112072632388666	1049304.63211593	152.346407944689	128.3125	45.4375
122.145833333333	53.9791666666667	0.0380672309065467	0.0118125680232347	1048039.34492154	152.511312292427	128.3125	45.4375
122.1875	53.9791666666667	0.0373307378734717	0.0112569598546121	1046781.04493015	152.676574662249	128.3125	45.4375
122.229166666667	53.9791666666667	0.0373016176349386	0.0111193338254108	1045529.75776022	152.84219435469	128.3125	45.4375
122.270833333333	53.9791666666667	0.0377755395632361	0.0116509921804027	1044285.5090094	153.008170647592	128.3125	45.4375
122.3125	53.9791666666667	0.0372933665892748	0.0108045714766545	1043048.32425267	153.174502795958	128.3125	45.4375
122.354166666667	53.9791666666667	0.0368255201059537	0.0104917318502961	1041818.2290405	153.341190031807	128.3125	45.4375
122.395833333333	53.9791666666667	0.0376255363041028	0.0112100689352454	1040595.24889694	153.50823156403	128.3125	45.4375
122.4375	53.9791666666667	0.0367761985249998	0.0106668920097487	1039379.40931771	153.675626578248	128.3125	45.4375
122.479166666667	53.9791666666667	0.0372073394345412	0.0110850390288239	1038170.73576832	153.843374236673	128.3125	45.4375
122.520833333333	53.9791666666667	0.0368719393607965	0.0103433890207643	1059106.14689368	152.378823086817	128.770833333333	45.3541666666667
122.5625	53.9791666666667	0.0367383376007767	0.0103830070628891	1057842.20549327	152.542527805351	128.770833333333	45.3541666666667
122.604166666667	53.9791666666667	0.0367265662044161	0.01049248251786	1034587.96546014	154.348724345348	128.3125	45.4375
122.645833333333	53.9791666666667	0.0378017736916843	0.0111911041965754	1033408.21001258	154.517873729834	128.3125	45.4375
122.6875	53.9791666666667	0.0379314816667446	0.0109399690702217	1032235.74740071	154.687371213766	128.3125	45.4375
122.729166666667	53.9791666666667	0.0380407592401039	0.0111583853746463	1031070.60286748	154.85721581612	128.3125	45.4375
122.770833333333	53.9791666666667	0.0377493713738893	0.0106131838896657	1029912.80161173	155.027406531556	128.3125	45.4375
122.8125	53.9791666666667	0.0381881052202764	0.0106491267110211	1028762.36878617	155.197942330304	128.3125	45.4375
122.854166666667	53.9791666666667	0.0386102574548647	0.0111520292143191	1027619.32949526	155.36882215804	128.3125	45.4375
122.895833333333	53.9791666666667	0.0380517233833642	0.0106563985122105	1026483.70879323	155.54004493578	128.3125	45.4375
122.9375	53.9791666666667	0.0375611753888636	0.0104450314673459	1025355.53168188	155.711609559764	128.3125	45.4375
122.979166666667	53.9791666666667	0.0367981555902618	0.0095104508182385	1045588.54291764	154.198785228767	128.770833333333	45.3541666666667
123.020833333333	53.9791666666667	0.0367635566774991	0.00955458727354978	1044402.30332343	154.366314654924	128.770833333333	45.3541666666667
123.0625	53.9791666666667	0.0366207838081496	0.0104594206494165	1043223.27754461	154.53418675796	128.770833333333	45.3541666666667
123.104166666667	53.9791666666667	0.037247380713854	0.010754580472395	1020917.75722847	156.401263569946	128.3125	45.4375
123.145833333333	53.9791666666667	0.0371662471104493	0.0100446952518751	1019827.17111669	156.574519994331	128.3125	45.4375
123.1875	53.9791666666667	0.0372746960918585	0.0100769980447156	1018744.17738784	156.748111116354	128.3125	45.4375
123.229166666667	53.9791666666667	0.0375625157078973	0.0104542243716329	1017668.80061744	156.922035656004	128.3125	45.4375
123.270833333333	53.9791666666667	0.0378711102358025	0.0113113210148322	1016601.06531138	157.096292307727	128.3125	45.4375
123.3125	53.9791666666667	0.0383254489676014	0.012053896907859	1015540.99590379	157.270879740343	128.3125	45.4375
123.354166666667	53.9791666666667	0.0387941266878001	0.0124113147466062	1014488.61675477	157.445796596969	128.3125	45.4375
123.395833333333	53.9791666666667	0.0377616522584169	0.010701142005246	1013443.95214815	157.621041494944	128.3125	45.4375
123.4375	53.9791666666667	0.0366620834069372	0.0100207665163653	1032940.75322216	156.060293823055	128.770833333333	45.3541666666667
123.479166666667	53.9791666666667	0.0365941555831046	0.0098098079856307	1031835.22496639	156.231537282626	128.770833333333	45.3541666666667
123.520833333333	53.9791666666667	0.0364733454885375	0.0108873310424152	1030737.18129047	156.403111811619	128.770833333333	45.3541666666667
123.5625	53.9791666666667	0.0362280309813602	0.0102396180553965	1029646.64648029	156.575016210315	128.770833333333	45.3541666666667
123.604166666667	53.9791666666667	0.0361195388761349	0.0104231170170198	1028563.64475792	156.747249254499	128.770833333333	45.3541666666667
123.645833333333	53.9791666666667	0.0365667180639979	0.0114042878115851	1027488.20027954	156.91980969538	128.770833333333	45.3541666666667
123.6875	53.9791666666667	0.0370527482170605	0.0115958246928426	1006349.32987784	158.856819351235	128.3125	45.4375
123.729166666667	53.9791666666667	0.0373412084951777	0.0119285809922411	1005367.24593339	159.034635689605	128.3125	45.4375
123.770833333333	53.9791666666667	0.0371637580011509	0.01193163884608	1004393.091281	159.212766455117	128.3125	45.4375
123.8125	53.9791666666667	0.0369690006722842	0.0128963650233042	1003426.88931692	159.391210004128	128.3125	45.4375
123.854166666667	53.9791666666667	0.038298035242612	0.0132359290625692	1002468.66333594	159.569964666665	128.3125	45.4375
123.895833333333	53.9791666666667	0.0388065776459052	0.0138113960758162	1001518.43652904	159.749028746402	128.3125	45.4375
123.9375	53.9791666666667	0.0380171909940031	0.0136230931700507	1000576.23198106	159.928400520636	128.3125	45.4375
123.979166666667	53.9791666666667	0.0378031650266727	0.0132415614315805	999642.072668308	160.108078240274	128.3125	45.4375
124.020833333333	53.9791666666667	0.0365405798307238	0.0124697121779272	951480.721252177	158.213178782298	128.5625	45.9375
124.0625	53.9791666666667	0.0364702885090631	0.0125533763608867	950470.213231634	158.398782609244	128.5625	45.9375
124.104166666667	53.9791666666667	0.0369616651601678	0.0126764777744734	996888.094227362	160.64892918462	128.3125	45.4375
124.145833333333	53.9791666666667	0.0365892397140158	0.0127924518759028	995986.343365796	160.829812666831	128.3125	45.4375
124.1875	53.9791666666667	0.0367421327618537	0.0131620237479261	995092.750910623	161.010992952885	128.3125	45.4375
124.229166666667	53.9791666666667	0.0368293826680089	0.0126777472308721	994207.339137376	161.192468135269	128.3125	45.4375
124.270833333333	53.9791666666667	0.0365076768056584	0.0115099392353658	993330.130196461	161.374236280102	128.3125	45.4375
124.3125	53.9791666666667	0.0361391082278103	0.0109450242521867	1011328.29641955	159.724187308025	128.770833333333	45.3541666666667
124.354166666667	53.9791666666667	0.0360135187941153	0.0109261624680383	1010384.94665874	159.902098275616	128.770833333333	45.3541666666667
124.395833333333	53.9791666666667	0.0358132158987376	0.0104415657368473	1009449.57521022	160.080309884155	128.770833333333	45.3541666666667
124.4375	53.9791666666667	0.0326117097344315	0.00843350109154278	729341.052592532	142.632762659307	130.4375	48.6041666666667
124.479166666667	53.9791666666667	0.0328823721898646	0.00840442646977576	729341.052592532	142.632762659307	130.479166666667	48.6041666666667
124.520833333333	53.9791666666667	0.0359903031198649	0.00936514780613945	1006691.55507309	160.616731158344	128.770833333333	45.3541666666667
124.5625	53.9791666666667	0.0361812032469038	0.010313219829831	1005788.32064829	160.796127806136	128.770833333333	45.3541666666667
124.604166666667	53.9791666666667	0.0358277515481851	0.01107230838916	1004893.1758549	160.975816205189	128.770833333333	45.3541666666667
124.645833333333	53.9791666666667	0.0364904231580109	0.01171502717022	1004006.14260782	161.155794501137	128.770833333333	45.3541666666667
124.6875	53.9791666666667	0.037059224141922	0.0121662347905903	985013.975411906	163.207586413248	128.3125	45.4375
124.729166666667	53.9791666666667	0.03742976394745	0.0125736322636967	984228.421377808	163.392441999049	128.3125	45.4375
124.770833333333	53.9791666666667	0.0371282943557063	0.0126811290008572	983451.325351983	163.577565296963	128.3125	45.4375
124.8125	53.9791666666667	0.0372040009192282	0.0129711628784245	982682.707640948	163.762954034172	128.3125	45.4375
124.854166666667	53.9791666666667	0.0379582037996564	0.0133202644515876	981922.588392713	163.94860591227	128.3125	45.4375
124.895833333333	53.9791666666667	0.0386541651927931	0.0139623394238654	981170.987594414	164.134518607361	128.3125	45.4375
124.9375	53.9791666666667	0.0388182465999449	0.0137830248940549	980427.925069961	164.320689770153	128.3125	45.4375
124.979166666667	53.9791666666667	0.0389837998265393	0.0130230560892848	979693.420477682	164.507117026072	128.3125	45.4375
125.020833333333	53.9791666666667	0.0389789182606942	0.0125605184119162	978967.493307979	164.69379797537	128.3125	45.4375
125.0625	53.9791666666667	0.0390994353908688	0.0124616377314479	978250.162880991	164.880730193246	128.3125	45.4375
125.104166666667	53.9791666666667	0.0393354580954443	0.0127753656875723	977541.448344268	165.067911229969	128.3125	45.4375
125.145833333333	53.9791666666667	0.0398307071091387	0.013218436860277	976841.36867044	165.255338611005	128.3125	45.4375
125.1875	53.9791666666667	0.0399622067649727	0.0136611492921456	976149.942654923	165.443009837155	128.3125	45.4375
125.229166666667	53.9791666666667	0.0398581522221289	0.0135720788765662	975467.188913601	165.630922384692	128.3125	45.4375
125.270833333333	53.9791666666667	0.0401967675176168	0.0134655654796031	974793.125880539	165.819073705512	128.3125	45.4375
125.3125	53.9791666666667	0.0404612634619584	0.0136503914666303	974127.771805713	166.00746122728	128.3125	45.4375
125.354166666667	53.9791666666667	0.040141090692333	0.0137636122136855	973471.14475273	166.196082353593	128.3125	45.4375
125.395833333333	53.9791666666667	0.0404024769366967	0.0133539617723543	972823.262596575	166.384934464137	128.3125	45.4375
125.4375	53.9791666666667	0.0401027253264695	0.0129227544786084	972184.143021373	166.574014914862	128.3125	45.4375
125.479166666667	53.9791666666667	0.0395345825274184	0.0124332715742342	971553.803518155	166.763321038151	128.3125	45.4375
125.520833333333	53.9791666666667	0.03911831002124	0.0120083670134111	970932.261382638	166.952850143004	128.3125	45.4375
125.5625	53.9791666666667	0.0389569250098761	0.0119266885338474	970319.533713037	167.142599515221	128.3125	45.4375
125.604166666667	53.9791666666667	0.0396415057542441	0.0120334865969412	969715.637407864	167.332566417592	128.3125	45.4375
125.645833333333	53.9791666666667	0.0394788992207307	0.0118986696100291	969120.589163772	167.522748090101	128.3125	45.4375
125.6875	53.9791666666667	0.0397906051783742	0.0118621251519976	968534.405473391	167.713141750119	128.3125	45.4375
125.729166666667	53.9791666666667	0.0395870270159338	0.0116262469075875	967957.1026232	167.903744592616	128.3125	45.4375
125.770833333333	53.9791666666667	0.0387725700152498	0.0106830540784668	967388.696691404	168.094553790379	128.3125	45.4375
125.8125	53.9791666666667	0.0389570916869782	0.0110534843263417	966829.203545835	168.285566494223	128.3125	45.4375
125.854166666667	53.9791666666667	0.0393332044301738	0.0108956900807715	966278.638841874	168.476779833222	128.3125	45.4375
125.895833333333	53.9791666666667	0.0405747409680723	0.0116102181904926	965737.018020386	168.668190914936	128.3125	45.4375
120.0625	53.9375	0.0348248855790509	0.00887473693870777	913528.560580708	134.237853805919	128.8125	47.8541666666667
120.104166666667	53.9375	0.0309965555027841	0.00821030823054344	911899.790244633	133.901431783216	128.895833333333	47.8958333333333
120.145833333333	53.9375	0.0319782996087667	0.00754610863353387	909930.63475303	134.053816765357	128.895833333333	47.8958333333333
120.1875	53.9375	0.0312166327542248	0.00797039374864087	907966.549552297	134.206790195731	128.895833333333	47.8958333333333
120.229166666667	53.9375	0.0311800407102055	0.0080235775087482	906007.568249893	134.36035437238	128.895833333333	47.8958333333333
120.270833333333	53.9375	0.030664362317207	0.00724301313481305	920751.897824251	134.601629326641	129.020833333333	47.7708333333333
120.3125	53.9375	0.0287475475925405	0.0051683186728923	695798.66329802	133.172687307678	127.3125	49.4375
120.354166666667	53.9375	0.032191193614006	0.00668258491236504	900161.586841655	134.824614253576	128.895833333333	47.8958333333333
120.395833333333	53.9375	0.0313524625699018	0.00771787153512554	898223.361254877	134.980564250407	128.895833333333	47.8958333333333
120.4375	53.9375	0.0339410524068545	0.00725719863936952	896094.047034378	135.635144809348	128.8125	47.8541666666667
120.479166666667	53.9375	0.0331835544997115	0.00771516358706184	894183.37955054	135.79338947816	128.8125	47.8541666666667
120.520833333333	53.9375	0.0320601383357277	0.00777809597386591	892278.140016977	135.952240177413	128.8125	47.8541666666667
120.5625	53.9375	0.0338197642850036	0.00701633034348556	890378.363891061	136.11169905955	128.8125	47.8541666666667
120.604166666667	53.9375	0.0338370776293513	0.00710153650553034	888484.086829986	136.271768265302	128.8125	47.8541666666667
120.645833333333	53.9375	0.0330155293054027	0.00814052201686153	886595.344690696	136.432449923214	128.8125	47.8541666666667
120.6875	53.9375	0.0329627281047755	0.00838846931461855	884712.173529799	136.593746149149	128.8125	47.8541666666667
120.729166666667	53.9375	0.0346599905756402	0.0113894726360976	882834.609603434	136.755659045795	128.8125	47.8541666666667
120.770833333333	53.9375	0.0347704312513518	0.0116386667860388	880962.689367087	136.918190702163	128.8125	47.8541666666667
120.8125	53.9375	0.0326449640302743	0.00768859787586009	879096.449475412	137.081343193072	128.8125	47.8541666666667
120.854166666667	53.9375	0.0323739645859142	0.00756350678473989	877235.926781975	137.245118578633	128.8125	47.8541666666667
120.895833333333	53.9375	0.0319980764324207	0.00783055597037285	875381.158338974	137.409518903718	128.8125	47.8541666666667
120.9375	53.9375	0.0322542212904031	0.0091660841270659	873532.18139693	137.57454619743	128.8125	47.8541666666667
120.979166666667	53.9375	0.032124378155104	0.00762554342702134	871689.033404328	137.740202472551	128.8125	47.8541666666667
121.020833333333	53.9375	0.0346529854983239	0.0109225221198096	869851.75200721	137.906489725002	128.8125	47.8541666666667
121.0625	53.9375	0.0318433225051103	0.00835362996979656	868020.375048752	138.073409933273	128.8125	47.8541666666667
121.104166666667	53.9375	0.034930058806987	0.0116094508959826	866194.940568775	138.240965057864	128.8125	47.8541666666667
121.145833333333	53.9375	0.0349264595095294	0.0119987263727557	864375.486803216	138.409157040704	128.8125	47.8541666666667
121.1875	53.9375	0.0349070923405193	0.011831336428956	862562.052183573	138.577987804574	128.8125	47.8541666666667
121.229166666667	53.9375	0.0347419257637045	0.0115284202135879	1032638.26863986	146.5211917367	128.5625	45.9375
121.270833333333	53.9375	0.0315410288670421	0.00785196958567678	858953.395082079	138.917573267201	128.8125	47.8541666666667
121.3125	53.9375	0.0324023696098654	0.00659690922215279	869148.060880755	129.339830059902	130.4375	48.6041666666667
121.354166666667	53.9375	0.0326995361907455	0.00652130374415667	868302.331329391	129.846081918296	130.395833333333	48.5625
121.395833333333	53.9375	0.0319259254323074	0.00711409173266717	864924.340991996	129.635761890022	130.4375	48.6041666666667
121.4375	53.9375	0.0326498539038176	0.00864422334731096	851810.023169788	139.604491901236	128.8125	47.8541666666667
121.479166666667	53.9375	0.0351017225596569	0.00878708856051699	1021054.0682085	147.203154104795	128.604166666667	45.9791666666667
121.520833333333	53.9375	0.035295267006738	0.00860095010813507	1023696.5457609	147.483998380491	128.604166666667	45.9375
121.5625	53.9375	0.0357135422385689	0.00960848510466809	1054293.36333639	151.081857865224	128.0625	45.4375
121.604166666667	53.9375	0.0364386509945674	0.0107863074540199	1052973.54805531	151.244706277585	128.0625	45.4375
121.645833333333	53.9375	0.0355209354394215	0.00826252320661478	1051660.55889454	151.40792133656	128.0625	45.4375
121.6875	53.9375	0.0367679275327596	0.0102184423771795	1050354.42186084	151.571502506492	128.0625	45.4375
121.729166666667	53.9375	0.0368193801235892	0.0101716184855308	1049055.16295391	151.735449229787	128.0625	45.4375
121.770833333333	53.9375	0.0363866262842475	0.0102955604543576	1047762.80816465	151.899760926741	128.0625	45.4375
121.8125	53.9375	0.0370049316279725	0.0101426642115609	1054293.36333639	151.081857865224	128.3125	45.4375
121.854166666667	53.9375	0.0367809897865105	0.00883936214266943	1045198.91484808	152.229476811296	128.0625	45.4375
121.895833333333	53.9375	0.0378382700865588	0.0106270055246008	1051660.55889454	151.40792133656	128.3125	45.4375
121.9375	53.9375	0.0390781735478592	0.0123378435438786	1050354.42186084	151.571502506492	128.3125	45.4375
121.979166666667	53.9375	0.0392643872257155	0.0124815042193149	1049055.16295391	151.735449229787	128.3125	45.4375
122.020833333333	53.9375	0.0382351355805191	0.0117062080054624	1047762.80816465	151.899760926741	128.3125	45.4375
122.0625	53.9375	0.0380519372881803	0.0113540676683062	1046477.38347339	152.06443699538	128.3125	45.4375
122.104166666667	53.9375	0.0375568847850059	0.0113639722838559	1045198.91484808	152.229476811296	128.3125	45.4375
122.145833333333	53.9375	0.0382838690244502	0.0117553265403155	1043927.42824253	152.394879727489	128.3125	45.4375
122.1875	53.9375	0.0371786882041716	0.0104502956247735	1042662.94959457	152.560645074207	128.3125	45.4375
122.229166666667	53.9375	0.037322815732917	0.0106333277096866	1041405.50482419	152.726772158789	128.3125	45.4375
122.270833333333	53.9375	0.0378420436250345	0.0115182058834307	1040155.11983172	152.893260265512	128.3125	45.4375
122.3125	53.9375	0.037837473484218	0.0114617595903607	1038911.82049591	153.060108655434	128.3125	45.4375
122.354166666667	53.9375	0.0372514560385442	0.0107599834780783	1037675.63267208	153.227316566249	128.3125	45.4375
122.395833333333	53.9375	0.0378126617523738	0.0110415413151231	1036446.58219018	153.394883212132	128.3125	45.4375
122.4375	53.9375	0.0372243183148605	0.0110298106918135	1035224.69485288	153.562807783598	128.3125	45.4375
122.479166666667	53.9375	0.0371154405222408	0.0105035229386086	1034009.99643361	153.731089447352	128.3125	45.4375
122.520833333333	53.9375	0.0366893101682564	0.00968774563036691	1032802.51267459	153.899727346152	128.3125	45.4375
122.5625	53.9375	0.0362674818900195	0.00891655811974902	1053729.09807175	152.427318775047	128.770833333333	45.3541666666667
122.604166666667	53.9375	0.036664047993303	0.00906306241191589	1052465.96787112	152.591870249714	128.770833333333	45.3541666666667
122.645833333333	53.9375	0.0372932504926264	0.0107595929319471	1029223.60627164	154.407769518229	128.3125	45.4375
122.6875	53.9375	0.0380647370067319	0.011262570505498	1028045.23788226	154.577823300944	128.3125	45.4375
122.729166666667	53.9375	0.0382871233139321	0.011168618435082	1026874.21232637	154.748228668435	128.3125	45.4375
122.770833333333	53.9375	0.0382729901960673	0.0112825786077597	1025710.55511683	154.918984616912	128.3125	45.4375
122.8125	53.9375	0.0389515119468884	0.0113912747823045	1024554.29172107	155.090090117708	128.3125	45.4375
122.854166666667	53.9375	0.0371673729636741	0.00984339102551847	1023405.44755903	155.26154411716	128.3125	45.4375
122.895833333333	53.9375	0.0365023285509864	0.0084477902503364	1043821.03971389	153.753631996645	128.770833333333	45.3541666666667
122.9375	53.9375	0.036735780532612	0.00946215536363097	1021130.11836564	155.605493271681	128.3125	45.4375
122.979166666667	53.9375	0.0367662255740352	0.00916808303703684	1041415.13759171	154.088723199507	128.770833333333	45.3541666666667
123.020833333333	53.9375	0.0370892352572512	0.00962552695248713	1018884.76986539	155.950823146789	128.3125	45.4375
123.0625	53.9375	0.0370521419809441	0.0098326251576916	1039038.08519227	154.425206107736	128.770833333333	45.3541666666667
123.104166666667	53.9375	0.0371145503266154	0.00959200539060735	1016669.60349032	156.297524401569	128.3125	45.4375
123.145833333333	53.9375	0.0367973811150511	0.00941618478783425	1015573.40128491	156.47138626512	128.3125	45.4375
123.1875	53.9375	0.0370753361136886	0.00994238109724185	1014484.81970607	156.645587284526	128.3125	45.4375
123.229166666667	53.9375	0.0377232320149831	0.0108051219027584	1013403.88364943	156.820126176184	128.3125	45.4375
123.270833333333	53.9375	0.0386722044228782	0.0117444922058174	1012330.61794137	156.995001630448	128.3125	45.4375
123.3125	53.9375	0.0395594275396295	0.0123199536490301	1011265.04733675	157.170212311544	128.3125	45.4375
123.354166666667	53.9375	0.0382884540021952	0.0110240041385315	1010207.19651666	157.345756857491	128.3125	45.4375
123.395833333333	53.9375	0.0369196262980761	0.00959375266239508	1009157.09008614	157.52163388002	128.3125	45.4375
123.4375	53.9375	0.0366897980085695	0.00976879791236606	1028703.74884731	155.956394663841	128.770833333333	45.3541666666667
123.479166666667	53.9375	0.0375325092470485	0.0111597771098275	1007080.20841997	157.874379669864	128.3125	45.4375
123.520833333333	53.9375	0.0367238025062511	0.0107759902495801	1006053.48199353	158.051245528553	128.3125	45.4375
123.5625	53.9375	0.0365525066926915	0.0107510193762356	1025392.84445075	156.472889166592	128.770833333333	45.3541666666667
123.604166666667	53.9375	0.0366284482985698	0.010376369336122	1024304.29875745	156.645721599782	128.770833333333	45.3541666666667
123.645833333333	53.9375	0.0358054975496693	0.0101352620448159	1023223.33845157	156.818885766115	128.770833333333	45.3541666666667
123.6875	53.9375	0.0364266075740188	0.0110815351042669	1022149.98793362	156.992380388147	128.770833333333	45.3541666666667
123.729166666667	53.9375	0.0369774660197655	0.0118656079349472	1001037.96235411	158.940443894625	128.3125	45.4375
123.770833333333	53.9375	0.0380011933377552	0.0137530349693508	1000058.64896813	159.119246363083	128.3125	45.4375
123.8125	53.9375	0.0389716311418294	0.0135702406198284	999087.321331165	159.298365965197	128.3125	45.4375
123.854166666667	53.9375	0.037296873025061	0.0128606683757171	998124.003058533	159.477801019501	128.3125	45.4375
123.895833333333	53.9375	0.0366930312317796	0.0123714039008014	950273.503173579	157.553036509604	128.5625	45.9375
123.9375	53.9375	0.036719358362173	0.0114987665497068	996221.488544398	159.837610624247	128.3125	45.4375
123.979166666667	53.9375	0.0364227743151386	0.0110384690570621	948200.195232525	157.923861627815	128.5625	45.9375
124.020833333333	53.9375	0.0362585977794913	0.0112673805022419	1013840.0401332	158.392072120644	128.770833333333	45.3541666666667
124.0625	53.9375	0.0371871627996096	0.0123008813543896	993428.371271801	160.379647337653	128.3125	45.4375
124.104166666667	53.9375	0.036450100836512	0.0130701160323861	992513.599106519	160.560938285923	128.3125	45.4375
124.145833333333	53.9375	0.0357629575679169	0.0126127113183219	737531.106468475	141.00345527873	130.4375	48.6041666666667
124.1875	53.9375	0.0358062666695476	0.0124969068837064	735812.839281569	141.202040718748	130.4375	48.6041666666667
124.229166666667	53.9375	0.0367762837529745	0.0123990812550943	989818.403071058	161.106621079704	128.3125	45.4375
124.270833333333	53.9375	0.0363483360935793	0.0120054839845703	1007935.59267279	159.455227124742	128.770833333333	45.3541666666667
124.3125	53.9375	0.036186695097394	0.0119238272615938	1006979.26423343	159.633507979145	128.770833333333	45.3541666666667
124.354166666667	53.9375	0.0357330599321046	0.0111865420462799	1006030.92497226	159.812095376531	128.770833333333	45.3541666666667
124.395833333333	53.9375	0.0359169435409338	0.0102119948606587	1005090.59779728	159.990987602726	128.770833333333	45.3541666666667
124.4375	53.9375	0.0327463806876912	0.00847917717754144	725660.639909383	142.411487578743	130.4375	48.6041666666667
124.479166666667	53.9375	0.0362075981594858	0.00919901138623098	1003234.07079363	160.349679554756	128.770833333333	45.3541666666667
124.520833333333	53.9375	0.0360238473504601	0.0101633473033009	1002317.91622974	160.529475722119	128.770833333333	45.3541666666667
124.5625	53.9375	0.0365436116663827	0.0111841492744947	1001409.86427691	160.709569601346	128.770833333333	45.3541666666667
124.604166666667	53.9375	0.0364073250575841	0.0117911767141766	1000509.93727789	160.889959348122	128.770833333333	45.3541666666667
124.645833333333	53.9375	0.0370635459051462	0.0121426216414728	981373.318133276	162.944569496275	128.3125	45.4375
124.6875	53.9375	0.0369933454515053	0.0125773819989078	980574.968313511	163.129918996746	128.3125	45.4375
124.729166666667	53.9375	0.0372973179464095	0.0131492524138322	979785.09599658	163.315542421121	128.3125	45.4375
124.770833333333	53.9375	0.0376753987590484	0.0132110312514167	979003.721946528	163.501437497974	128.3125	45.4375
124.8125	53.9375	0.0385485714997563	0.0131965627345336	978230.866769797	163.687601929601	128.3125	45.4375
124.854166666667	53.9375	0.0381210215693429	0.0132846270476101	977466.550912785	163.874033392111	128.3125	45.4375
124.895833333333	53.9375	0.0386635201450575	0.0135151894740644	976710.794659428	164.060729535522	128.3125	45.4375
124.9375	53.9375	0.0388117885489514	0.0128425519381251	975963.618128799	164.247687983866	128.3125	45.4375
124.979166666667	53.9375	0.0390290414535614	0.0128943660162783	975225.04127269	164.434906335291	128.3125	45.4375
125.020833333333	53.9375	0.0393368206133102	0.0130724931311754	974495.083873218	164.622382162178	128.3125	45.4375
125.0625	53.9375	0.0393936455072185	0.0130138235303115	973773.765540432	164.810113011256	128.3125	45.4375
125.104166666667	53.9375	0.039533366451547	0.0133351644347748	973061.105709923	164.998096403732	128.3125	45.4375
125.145833333333	53.9375	0.0400792855250061	0.0139085056207817	972357.123640455	165.186329835417	128.3125	45.4375
125.1875	53.9375	0.0407803389374186	0.0140748448379461	971661.838411598	165.374810776863	128.3125	45.4375
125.229166666667	53.9375	0.0404674890515721	0.0136324757300122	970975.268921369	165.563536673505	128.3125	45.4375
125.270833333333	53.9375	0.0405325123015227	0.0134207685930665	970297.433883884	165.75250494581	128.3125	45.4375
125.3125	53.9375	0.040526581906397	0.0133998849645325	969628.351827031	165.941712989428	128.3125	45.4375
125.354166666667	53.9375	0.0399746571323738	0.0131819059015676	968968.041090135	166.131158175354	128.3125	45.4375
125.395833333333	53.9375	0.0405911695957873	0.0133740035893511	968316.519821659	166.320837850093	128.3125	45.4375
125.4375	53.9375	0.0399283347184645	0.0124305232899523	967673.805976898	166.510749335827	128.3125	45.4375
125.479166666667	53.9375	0.0385697645837572	0.0113980689457552	967039.917315699	166.700889930598	128.3125	45.4375
125.520833333333	53.9375	0.0391468756960034	0.0117833826332262	966414.871400189	166.891256908487	128.3125	45.4375
125.5625	53.9375	0.0400790636144466	0.012586633508729	965798.685592519	167.081847519802	128.3125	45.4375
125.604166666667	53.9375	0.0398993753954832	0.0122414338339559	965191.37705263	167.272658991274	128.3125	45.4375
125.645833333333	53.9375	0.0399194167964763	0.0120938041594042	964592.962736019	167.463688526258	128.3125	45.4375
125.6875	53.9375	0.0406132338091198	0.0128978569305804	964003.459391545	167.654933304934	128.3125	45.4375
125.729166666667	53.9375	0.040187912439075	0.0117141291945993	963422.88355923	167.846390484527	128.3125	45.4375
125.770833333333	53.9375	0.0398013719506773	0.0110345610009311	962851.251568088	168.038057199516	128.3125	45.4375
125.8125	53.9375	0.0403008751168347	0.0119615203732789	962288.579533982	168.229930561862	128.3125	45.4375
125.854166666667	53.9375	0.0402645037979033	0.0120165023691875	961734.883357477	168.422007661236	128.3125	45.4375
125.895833333333	53.9375	0.0407548855015803	0.0122144901118118	961190.178721735	168.614285565252	128.3125	45.4375
125.9375	53.9375	0.0416714059035589	0.0131105520049589	960654.481090422	168.806761319711	128.3125	45.4375
125.979166666667	53.9375	0.041872248054515	0.0132024786414378	960127.805705632	168.999431948842	128.3125	45.4375
126.020833333333	53.9375	0.0418155107132206	0.0131044242878092	959610.167585838	169.192294455557	128.3125	45.4375
120.0625	53.8958333333333	0.0344390757886487	0.00847270208522243	910299.18380126	134.030147803907	128.8125	47.8541666666667
120.104166666667	53.8958333333333	0.0345605334732832	0.00830256327803038	908332.354583836	134.183122487732	128.8125	47.8541666666667
120.145833333333	53.8958333333333	0.0310640145160038	0.00788879418814702	902771.120558512	134.151329238068	128.8125	47.8958333333333
120.1875	53.8958333333333	0.0301055368862087	0.00693380213629486	698681.197368777	132.336586107444	127.3125	49.4375
120.229166666667	53.8958333333333	0.0278883084735688	0.00457084658861864	696659.397715801	132.521414551647	127.3125	49.4375
120.270833333333	53.8958333333333	0.0280116341224248	0.00443700946826997	694643.585883744	132.707220854612	127.3125	49.4375
120.3125	53.8958333333333	0.0280056661686108	0.00478864212125846	692633.814814491	132.894010618753	127.3125	49.4375
120.354166666667	53.8958333333333	0.0278690760825082	0.00502423238138587	690630.137904668	133.081789442617	127.3125	49.4375
120.395833333333	53.8958333333333	0.0299390055725094	0.00681390010280425	688632.609007562	133.27056291962	127.3125	49.4375
120.4375	53.8958333333333	0.0311771100719047	0.00807893213997808	893009.215806077	134.9285969465	128.895833333333	47.8958333333333
120.479166666667	53.8958333333333	0.0333368933450832	0.00771118075415474	890864.806712411	135.586780981703	128.8125	47.8541666666667
120.520833333333	53.8958333333333	0.0328604678233095	0.00798298898361387	888950.594364672	135.745771947169	128.8125	47.8541666666667
120.5625	53.8958333333333	0.032793210754385	0.00822381402395381	887041.836670439	135.905376899206	128.8125	47.8541666666667
120.604166666667	53.8958333333333	0.0327239772122958	0.00780430915229212	885138.569531573	136.065598043605	128.8125	47.8541666666667
120.645833333333	53.8958333333333	0.0325012960248517	0.00837107651999312	883240.829054311	136.226437574326	128.8125	47.8541666666667
120.6875	53.8958333333333	0.0328138838725206	0.00836456442437492	881348.651549254	136.387897672997	128.8125	47.8541666666667
120.729166666667	53.8958333333333	0.031970762107494	0.00896416551582917	879462.073531254	136.549980508414	128.8125	47.8541666666667
120.770833333333	53.8958333333333	0.0348423314236619	0.0126972493991145	877581.131719302	136.712688236033	128.8125	47.8541666666667
120.8125	53.8958333333333	0.0347042107844893	0.0111687639225842	875705.86303638	136.876022997445	128.8125	47.8541666666667
120.854166666667	53.8958333333333	0.034791648465644	0.0113460146676331	873836.304609256	137.039986919854	128.8125	47.8541666666667
120.895833333333	53.8958333333333	0.0347456817987463	0.0117571070193702	871972.493768255	137.204582115537	128.8125	47.8541666666667
120.9375	53.8958333333333	0.035072772028602	0.0127388389233426	1039543.55135251	145.273114119666	128.5625	45.9375
120.979166666667	53.8958333333333	0.0353908675991535	0.0127531036697893	883359.44400962	127.9463750564	130.4375	48.6041666666667
121.020833333333	53.8958333333333	0.0355410571860703	0.0129230203509522	1036435.11218007	145.587247031442	128.5625	45.9375
121.0625	53.8958333333333	0.0347869885731914	0.0118827029054765	864575.47998027	137.869317323521	128.8125	47.8541666666667
121.104166666667	53.8958333333333	0.034856713796124	0.0109703043069201	862740.974128116	138.03710000885	128.8125	47.8541666666667
121.145833333333	53.8958333333333	0.0319536331239162	0.00758120547376385	860912.444100763	138.20552629667	128.8125	47.8541666666667
121.1875	53.8958333333333	0.0316297337348633	0.00781988000297681	859089.928643574	138.374598179096	128.8125	47.8541666666667
121.229166666667	53.8958333333333	0.0323721037052281	0.00728517534724233	857273.466702141	138.544317628734	128.8125	47.8541666666667
121.270833333333	53.8958333333333	0.0326351393146193	0.00608251791482562	855463.097421657	138.714686598075	128.8125	47.8541666666667
121.3125	53.8958333333333	0.0342207901838738	0.00624815479055494	867450.590361375	129.463509075574	130.395833333333	48.5625
121.354166666667	53.8958333333333	0.0325636824646584	0.00796672901851036	864092.199177977	129.25160849523	130.4375	48.6041666666667
121.395833333333	53.8958333333333	0.0352629433628275	0.00923183063247722	1020150.36630999	146.739591906361	128.604166666667	45.9791666666667
121.4375	53.8958333333333	0.0358814860439163	0.0102962146403764	1021270.1495517	147.183218506169	128.5625	45.9375
121.479166666667	53.8958333333333	0.0354742627086051	0.00923235611195884	1052909.17041226	150.635106555123	128.0625	45.4375
121.520833333333	53.8958333333333	0.0358337628646526	0.0095087215496906	1051569.36572028	150.797680302421	128.0625	45.4375
121.5625	53.8958333333333	0.0361760635583246	0.010525303724144	1050236.35313685	150.960626091092	128.0625	45.4375
121.604166666667	53.8958333333333	0.0371384850568207	0.0110922424673677	1048910.15897123	151.123943439236	128.0625	45.4375
121.645833333333	53.8958333333333	0.0365960176647004	0.00979965268983481	1047590.80953042	151.287631843025	128.0625	45.4375
121.6875	53.8958333333333	0.0373182378031719	0.0104637108917285	1046278.33111751	151.45169077652	128.0625	45.4375
121.729166666667	53.8958333333333	0.0372606483244836	0.0107103057291919	1044972.75002985	151.616119691507	128.0625	45.4375
121.770833333333	53.8958333333333	0.0377066505880607	0.0101280767363	1043674.09255732	151.780918017321	128.0625	45.4375
121.8125	53.8958333333333	0.03779238381438	0.0101727950668671	1042382.38498054	151.946085160679	128.0625	45.4375
121.854166666667	53.8958333333333	0.0381650484339063	0.0106440552599841	1048910.15897123	151.123943439236	128.3125	45.4375
121.895833333333	53.8958333333333	0.0376995322333834	0.0112342121015975	1047590.80953042	151.287631843025	128.3125	45.4375
121.9375	53.8958333333333	0.0381984915071916	0.0118487239469625	1046278.33111751	151.45169077652	128.3125	45.4375
121.979166666667	53.8958333333333	0.0381380681683953	0.0115764286162463	1044972.75002985	151.616119691507	128.3125	45.4375
122.020833333333	53.8958333333333	0.0388311251141098	0.012121434650048	1043674.09255732	151.780918017321	128.3125	45.4375
122.0625	53.8958333333333	0.0382350133404969	0.0116408066520635	1042382.38498054	151.946085160679	128.3125	45.4375
122.104166666667	53.8958333333333	0.0380079254200527	0.0111710780006903	1041097.65356904	152.111620505511	128.3125	45.4375
122.145833333333	53.8958333333333	0.0381153517784144	0.0117051216018308	1039819.92457946	152.277523412796	128.3125	45.4375
122.1875	53.8958333333333	0.0379363585613817	0.0112099229164617	1038549.22425366	152.443793220395	128.3125	45.4375
122.229166666667	53.8958333333333	0.0383776384658066	0.0117669713633676	1037285.57881692	152.61042924289	128.3125	45.4375
122.270833333333	53.8958333333333	0.0380977659233251	0.0119109179070175	1036029.01447599	152.777430771423	128.3125	45.4375
122.3125	53.8958333333333	0.0378519338419974	0.0116935212101696	1034779.55741723	152.944797073538	128.3125	45.4375
122.354166666667	53.8958333333333	0.0380452818613482	0.0122219972384144	1033537.23380467	153.112527393021	128.3125	45.4375
122.395833333333	53.8958333333333	0.0381924009748095	0.0119849460280823	1032302.06977808	153.280620949753	128.3125	45.4375
122.4375	53.8958333333333	0.0380975914084343	0.0112942376671081	1031074.091451	153.449076939549	128.3125	45.4375
122.479166666667	53.8958333333333	0.0372520642289374	0.0103859824708113	1029853.32490878	153.617894534011	128.3125	45.4375
122.520833333333	53.8958333333333	0.0364709005640901	0.00864271608522401	1050896.63156036	152.14651580102	128.770833333333	45.3541666666667
122.5625	53.8958333333333	0.036879773053114	0.00900893097680823	1027433.5313673	153.956611101405	128.3125	45.4375
122.604166666667	53.8958333333333	0.0370469682542639	0.00913969640251258	1048351.05320478	152.476252113333	128.770833333333	45.3541666666667
122.645833333333	53.8958333333333	0.0369781562368783	0.0094607618298896	1025042.89719621	154.296763534951	128.3125	45.4375
122.6875	53.8958333333333	0.0368805367917355	0.00979909416038712	1023858.57973091	154.467375869146	128.3125	45.4375
122.729166666667	53.8958333333333	0.0372430457861078	0.00977196830888577	1022681.62985749	154.638344321054	128.3125	45.4375
122.770833333333	53.8958333333333	0.038774063831779	0.0113898463601505	1021512.07340708	154.809667888787	128.3125	45.4375
122.8125	53.8958333333333	0.0387328894800539	0.0108405131759329	1020349.9361662	154.981345545133	128.3125	45.4375
122.854166666667	53.8958333333333	0.0380923711085788	0.00951092037115304	1019195.24387462	155.153376237425	128.3125	45.4375
122.895833333333	53.8958333333333	0.0375769176845189	0.00903396251127864	1018048.02222316	155.325758887423	128.3125	45.4375
122.9375	53.8958333333333	0.036966151028821	0.00884778097071825	1016908.29685161	155.498492391187	128.3125	45.4375
122.979166666667	53.8958333333333	0.0367433336295688	0.00944146124819013	1037245.67000713	153.977772654098	128.770833333333	45.3541666666667
123.020833333333	53.8958333333333	0.0370041259812732	0.0104501241713262	1014651.4372389	155.845007415066	128.3125	45.4375
123.0625	53.8958333333333	0.0377108649860839	0.0106863272437731	1013534.35400226	156.018786597771	128.3125	45.4375
123.104166666667	53.8958333333333	0.0373386887265436	0.0101185024943463	1012424.86905014	156.192911959204	128.3125	45.4375
123.145833333333	53.8958333333333	0.0369292959420821	0.0098400326021196	1011323.007734	156.367382265233	128.3125	45.4375
123.1875	53.8958333333333	0.0368444610803647	0.00984861870124717	1010228.79534095	156.542196255375	128.3125	45.4375
123.229166666667	53.8958333333333	0.0368872868895576	0.00972171126011302	1009142.25709147	156.717352642689	128.3125	45.4375
123.270833333333	53.8958333333333	0.037063884340364	0.0101387517005557	1008063.41813712	156.892850113689	128.3125	45.4375
123.3125	53.8958333333333	0.0382805527676134	0.0119946288365159	1006992.30355831	157.068687328249	128.3125	45.4375
123.354166666667	53.8958333333333	0.0400684032477705	0.012746159448924	1005928.93836193	157.244862919519	128.3125	45.4375
123.395833333333	53.8958333333333	0.0388853487530364	0.0117910789381453	1004873.34747903	157.421375493841	128.3125	45.4375
123.4375	53.8958333333333	0.0377539055874095	0.0109366858909345	1003825.55576257	157.598223630669	128.3125	45.4375
123.479166666667	53.8958333333333	0.0386792841532121	0.0120708700624545	1002785.587985	157.775405882495	128.3125	45.4375
123.520833333333	53.8958333333333	0.0386733760397793	0.0121632103308014	1001753.46883591	157.952920774776	128.3125	45.4375
123.5625	53.8958333333333	0.0384531969109074	0.0113088872753075	1000729.22291974	158.130766805872	128.3125	45.4375
123.604166666667	53.8958333333333	0.0368742240356389	0.0105097970764667	999712.874753314	158.308942446975	128.3125	45.4375
123.645833333333	53.8958333333333	0.0365168353251681	0.0103196678231236	1018961.73553293	156.717114327908	128.770833333333	45.3541666666667
123.6875	53.8958333333333	0.0369017773004739	0.0116683231367519	997703.96928487	158.666276307822	128.3125	45.4375
123.729166666667	53.8958333333333	0.0373537591152599	0.013184938508528	996711.460557147	158.845431333631	128.3125	45.4375
123.770833333333	53.8958333333333	0.0380258895531544	0.0140531692537744	995726.946722945	159.024909581486	128.3125	45.4375
123.8125	53.8958333333333	0.0390861110656012	0.0141091481960023	994750.451825263	159.204709385972	128.3125	45.4375
123.854166666667	53.8958333333333	0.0378488190495816	0.0136117403207056	993781.999805087	159.384829054226	128.3125	45.4375
123.895833333333	53.8958333333333	0.0375176704313388	0.0130916076974443	992821.614498929	159.565266865905	128.3125	45.4375
123.9375	53.8958333333333	0.0377130117505603	0.0123222434016162	991869.3196364	159.746021073156	128.3125	45.4375
123.979166666667	53.8958333333333	0.036690616702935	0.010943986164593	990925.138837754	159.927089900597	128.3125	45.4375
124.020833333333	53.8958333333333	0.0356796945901145	0.0101907105754662	939517.627486121	157.728120459265	128.604166666667	45.9791666666667
124.0625	53.8958333333333	0.0355984813543253	0.0118836973812127	938483.631586828	157.915437638437	128.604166666667	45.9791666666667
124.104166666667	53.8958333333333	0.0355918683390623	0.011950523871201	735668.331776836	140.578480137028	130.4375	48.6041666666667
124.145833333333	53.8958333333333	0.0354833148297455	0.0109908570826865	733932.580690842	140.776640747599	130.4375	48.6041666666667
124.1875	53.8958333333333	0.0358095696400729	0.0112770359176517	1005540.97888867	159.00610696556	128.770833333333	45.3541666666667
124.229166666667	53.8958333333333	0.0362153553536974	0.011475301134177	1004563.6114137	159.184437519425	128.770833333333	45.3541666666667
124.270833333333	53.8958333333333	0.0357473462978437	0.0110082509433215	1003594.21995226	159.363082261218	128.770833333333	45.3541666666667
124.3125	53.8958333333333	0.0358624357486676	0.0103917662721573	1002632.82793917	159.542039517229	128.770833333333	45.3541666666667
124.354166666667	53.8958333333333	0.0360547469782509	0.0101161684814255	1001679.45870518	159.721307587213	128.770833333333	45.3541666666667
124.395833333333	53.8958333333333	0.0360147171132124	0.00989601764330521	1000734.1354746	159.900884744371	128.770833333333	45.3541666666667
124.4375	53.8958333333333	0.0362120268279404	0.0097408863435442	999796.881362887	160.08076923533	128.770833333333	45.3541666666667
124.479166666667	53.8958333333333	0.0362920530650764	0.0103974627287524	998867.719374331	160.260959280133	128.770833333333	45.3541666666667
124.520833333333	53.8958333333333	0.0367503481992158	0.0111189071659697	997946.672399612	160.441453072232	128.770833333333	45.3541666666667
124.5625	53.8958333333333	0.0367470212800328	0.0118164690438368	997033.763213445	160.62224877848	128.770833333333	45.3541666666667
124.604166666667	53.8958333333333	0.0367130329969587	0.012481361141462	977751.812920749	162.679585164961	128.3125	45.4375
124.645833333333	53.8958333333333	0.0370989805077359	0.0123548325372318	976940.570672965	162.865423989445	128.3125	45.4375
124.6875	53.8958333333333	0.037237363351585	0.0129479326095144	976137.824900986	163.051543043163	128.3125	45.4375
124.729166666667	53.8958333333333	0.0377783105546897	0.013397141037233	975343.59683223	163.237940057152	128.3125	45.4375
124.770833333333	53.8958333333333	0.0381106334893074	0.0134726242779426	974557.907537494	163.424612735475	128.3125	45.4375
124.8125	53.8958333333333	0.0381232776473433	0.0130973416984604	973780.777928482	163.611558755306	128.3125	45.4375
124.854166666667	53.8958333333333	0.0382122974883431	0.0130261188134923	973012.228755323	163.798775767019	128.3125	45.4375
124.895833333333	53.8958333333333	0.0386502653469056	0.0132849737624279	972252.280604087	163.986261394286	128.3125	45.4375
124.9375	53.8958333333333	0.039270003207865	0.0132033958304666	971500.953894331	164.174013234175	128.3125	45.4375
124.979166666667	53.8958333333333	0.0392857839798879	0.013261520032099	970758.268876628	164.362028857261	128.3125	45.4375
125.020833333333	53.8958333333333	0.0399125081454174	0.0137557841823626	970024.245630104	164.550305807741	128.3125	45.4375
125.0625	53.8958333333333	0.0398136114401839	0.0137535945504708	969298.90406	164.738841603546	128.3125	45.4375
125.104166666667	53.8958333333333	0.0399890202489897	0.0137835033405941	968582.263895231	164.927633736477	128.3125	45.4375
125.145833333333	53.8958333333333	0.0404820317031465	0.0135597475214334	967874.344685943	165.116679672326	128.3125	45.4375
125.1875	53.8958333333333	0.0398677129593592	0.0130295386202582	967175.165801102	165.30597685102	128.3125	45.4375
125.229166666667	53.8958333333333	0.0403926277389811	0.0134276353278857	966484.746426071	165.495522686764	128.3125	45.4375
125.270833333333	53.8958333333333	0.0408784629738499	0.0135098457603733	965803.105560215	165.685314568185	128.3125	45.4375
125.3125	53.8958333333333	0.0414731073503161	0.0140038549167704	965130.262014508	165.875349858494	128.3125	45.4375
125.354166666667	53.8958333333333	0.0415957161287431	0.013833810037262	964466.234409149	166.065625895643	128.3125	45.4375
125.395833333333	53.8958333333333	0.0417728615042941	0.0142751554869991	963811.041171199	166.256139992495	128.3125	45.4375
125.4375	53.8958333333333	0.0410818777126285	0.0130567712013769	963164.700532222	166.446889436995	128.3125	45.4375
125.479166666667	53.8958333333333	0.0402243504070482	0.0122558003354498	962527.230525956	166.63787149235	128.3125	45.4375
125.520833333333	53.8958333333333	0.0402603665135221	0.0124865723672584	961898.648985972	166.829083397217	128.3125	45.4375
125.5625	53.8958333333333	0.0410157497351571	0.013244009840298	961278.973543376	167.02052236589	128.3125	45.4375
125.604166666667	53.8958333333333	0.0412752567793957	0.0133179803814171	960668.221624503	167.212185588501	128.3125	45.4375
125.645833333333	53.8958333333333	0.0410552969217824	0.012933652106337	960066.410448646	167.404070231223	128.3125	45.4375
125.6875	53.8958333333333	0.0412195193937754	0.0131846753206891	959473.557025794	167.596173436477	128.3125	45.4375
125.729166666667	53.8958333333333	0.0415374473864386	0.0131775699435691	958889.678154381	167.788492323151	128.3125	45.4375
125.770833333333	53.8958333333333	0.0408441201467439	0.0118148595141198	958314.790419062	167.981023986819	128.3125	45.4375
125.8125	53.8958333333333	0.0406589402317872	0.0123842373091361	957748.910188516	168.173765499967	128.3125	45.4375
125.854166666667	53.8958333333333	0.0409789133716035	0.01269706574654	957192.053613245	168.36671391223	128.3125	45.4375
125.895833333333	53.8958333333333	0.0417273496436462	0.0132743759335596	956644.236623412	168.559866250627	128.3125	45.4375
125.9375	53.8958333333333	0.0414406605431874	0.0130611949160711	956105.4749267	168.753219519811	128.3125	45.4375
125.979166666667	53.8958333333333	0.0417773029107799	0.0137114114813942	955575.784006177	168.946770702314	128.3125	45.4375
126.020833333333	53.8958333333333	0.0424887403318666	0.0144462921100361	955055.1791182	169.140516758806	128.3125	45.4375
126.0625	53.8958333333333	0.0425497720112662	0.0144985273195821	954543.675290333	169.334454628359	128.3125	45.4375
126.104166666667	53.8958333333333	0.0420852313761361	0.0140803533819017	954041.287319295	169.528581228712	128.3125	45.4375
126.145833333333	53.8958333333333	0.0417224552545892	0.0136616908748535	953548.029768917	169.722893456547	128.3125	45.4375
120.020833333333	53.8541666666667	0.0312859447312994	0.0078364057066623	905492.639742487	133.481417399798	128.8125	47.8958333333333
120.0625	53.8541666666667	0.0322470283555454	0.00764416276001383	903505.66133462	133.633945144186	128.8125	47.8958333333333
120.104166666667	53.8541666666667	0.0319700496189526	0.00748055258455092	905492.639742487	133.481417399798	128.895833333333	47.8958333333333
120.145833333333	53.8541666666667	0.0308556303141328	0.00755381277572095	920183.458252678	133.735445933166	129.020833333333	47.7708333333333
120.1875	53.8541666666667	0.0287265919539489	0.00546439183701275	695566.251375291	132.05532614363	127.3125	49.4375
120.229166666667	53.8541666666667	0.0279747919655988	0.00515263603307237	693533.384554168	132.240154172986	127.3125	49.4375
120.270833333333	53.8541666666667	0.0313403579742048	0.00767446385558134	897575.142239026	134.095130381461	128.895833333333	47.8958333333333
120.3125	53.8541666666667	0.0321474694392574	0.00760735950385523	895304.647237297	134.748279954761	128.8125	47.8541666666667
120.354166666667	53.8541666666667	0.0310544252078288	0.00764732131869855	893647.15219742	134.405613025173	128.895833333333	47.8958333333333
120.395833333333	53.8541666666667	0.0338562776055172	0.00719582628588593	891420.649195509	135.062227387003	128.8125	47.8541666666667
120.4375	53.8541666666667	0.0338320518180847	0.00753180575519938	889486.639844426	135.2201193514	128.8125	47.8541666666667
120.479166666667	53.8541666666667	0.0336854054142276	0.0075877519972112	887558.004227494	135.378626555986	128.8125	47.8541666666667
120.520833333333	53.8541666666667	0.0331285030102877	0.00775248699605828	885634.778071502	135.537751294381	128.8125	47.8541666666667
120.5625	53.8541666666667	0.0327775842341404	0.00822806217391581	883716.997312236	135.697495849727	128.8125	47.8541666666667
120.604166666667	53.8541666666667	0.0318834938331633	0.0089893162837137	881804.698094551	135.857862494205	128.8125	47.8541666666667
120.645833333333	53.8541666666667	0.0347770114354296	0.0110937714231128	879897.916772382	136.01885348854	128.8125	47.8541666666667
120.6875	53.8541666666667	0.0348353516596922	0.0110490478336111	877996.689908773	136.180471081504	128.8125	47.8541666666667
120.729166666667	53.8541666666667	0.0350936199493118	0.0120993964673788	876101.05427583	136.342717509398	128.8125	47.8541666666667
120.770833333333	53.8541666666667	0.03517711218188	0.0131112078338921	874211.046854639	136.505594995543	128.8125	47.8541666666667
120.8125	53.8541666666667	0.0349802840652249	0.012591699895771	872326.704835176	136.669105749746	128.8125	47.8541666666667
120.854166666667	53.8541666666667	0.0356691794861573	0.0127546138094198	1038882.90991109	144.815123104233	128.5625	45.9375
120.895833333333	53.8541666666667	0.0349621577123298	0.0127779275493787	868575.166804857	136.998035830789	128.8125	47.8541666666667
120.9375	53.8541666666667	0.031879218474953	0.00825898950087628	866708.046216868	137.163459504834	128.8125	47.8541666666667
120.979166666667	53.8541666666667	0.0315792511493149	0.00841177429098558	864846.741875873	137.329525140235	128.8125	47.8541666666667
121.020833333333	53.8541666666667	0.0319472584057415	0.00820894224297792	862991.292013307	137.496234871051	128.8125	47.8541666666667
121.0625	53.8541666666667	0.0328160695722702	0.00752092788532183	861141.735068037	137.66359081449	128.8125	47.8541666666667
121.104166666667	53.8541666666667	0.0327259808806377	0.00676939266516278	859298.109685965	137.831595070326	128.8125	47.8541666666667
121.145833333333	53.8541666666667	0.0342429762749422	0.00608580127609852	857460.454719588	138.0002497203	128.8125	47.8541666666667
121.1875	53.8541666666667	0.0340721960866395	0.00591804552225302	855628.809227537	138.169556827518	128.8125	47.8541666666667
121.229166666667	53.8541666666667	0.0324574817722874	0.00701503514397525	867576.39343892	128.573674300684	130.4375	48.6041666666667
121.270833333333	53.8541666666667	0.0320664942198011	0.00713386238007175	865434.965786182	128.719849518094	130.4375	48.6041666666667
121.3125	53.8541666666667	0.0328913763154294	0.00756148570752334	850170.323264243	138.681413231235	128.8125	47.8541666666667
121.354166666667	53.8541666666667	0.0324780225212098	0.00752466442832351	848363.110359073	138.853350404148	128.8125	47.8541666666667
121.395833333333	53.8541666666667	0.0353899344360726	0.00948019538720594	1018870.59747125	146.880980045299	128.5625	45.9375
121.4375	53.8541666666667	0.0359766050438986	0.0114046260464399	1050222.91421235	150.349347314625	128.0625	45.4375
121.479166666667	53.8541666666667	0.0357911922092705	0.0101811702100803	1015887.39671898	147.205206411908	128.5625	45.9375
121.520833333333	53.8541666666667	0.0355011263164061	0.00910795517079832	1047523.60555502	150.675039883586	128.0625	45.4375
121.5625	53.8541666666667	0.0357203592970652	0.00946853285769733	1046184.152985	150.838451124436	128.0625	45.4375
121.604166666667	53.8541666666667	0.0373207520586933	0.0106641434662848	1044851.53706191	151.00223838218	128.0625	45.4375
121.645833333333	53.8541666666667	0.0377207062052302	0.0107206372959617	1043525.78439111	151.166401163521	128.0625	45.4375
121.6875	53.8541666666667	0.0380041611870635	0.0109072782819361	1042206.92157538	151.330938952724	128.0625	45.4375
121.729166666667	53.8541666666667	0.0377175950817661	0.0113154804152568	1040894.97521324	151.495851211435	128.0625	45.4375
121.770833333333	53.8541666666667	0.0378736885485961	0.0119647844134276	1047523.60555502	150.675039883586	128.3125	45.4375
121.8125	53.8541666666667	0.0383880005721673	0.0121548740841397	1046184.152985	150.838451124436	128.3125	45.4375
121.854166666667	53.8541666666667	0.0377543898544123	0.0102157233768907	1037000.9007308	151.9928290781	128.0625	45.4375
121.895833333333	53.8541666666667	0.0369472688225949	0.00966246993675137	1035716.88601856	152.15923337278	128.0625	45.4375
121.9375	53.8541666666667	0.0366189859669542	0.0100829197562886	1034439.92062428	152.326009099787	128.0625	45.4375
121.979166666667	53.8541666666667	0.0378580122019077	0.0112863241126747	1040894.97521324	151.495851211435	128.3125	45.4375
122.020833333333	53.8541666666667	0.0381084228118737	0.0116308368794105	1039589.97189706	151.661137378506	128.3125	45.4375
122.0625	53.8541666666667	0.0389905085918028	0.0119736038931722	1038291.93821134	151.826796869815	128.3125	45.4375
122.104166666667	53.8541666666667	0.0385388210511244	0.0117791595804472	1037000.9007308	151.9928290781	128.3125	45.4375
122.145833333333	53.8541666666667	0.0381372004626305	0.0117244704270701	1035716.88601856	152.15923337278	128.3125	45.4375
122.1875	53.8541666666667	0.0369654621327912	0.0107994823329328	1034439.92062428	152.326009099787	128.3125	45.4375
122.229166666667	53.8541666666667	0.0367582787884598	0.0108598999280441	1033170.03108226	152.493155581398	128.3125	45.4375
122.270833333333	53.8541666666667	0.0382997589879024	0.0122313014935091	1031907.24390951	152.660672116072	128.3125	45.4375
122.3125	53.8541666666667	0.0377527960096867	0.0119185969271257	1030651.58560383	152.828557978275	128.3125	45.4375
122.354166666667	53.8541666666667	0.0383413899594356	0.0122442353619845	1029403.08264187	152.99681241833	128.3125	45.4375
122.395833333333	53.8541666666667	0.0388617312992836	0.012352694001855	1028161.76147717	153.165434662248	128.3125	45.4375
122.4375	53.8541666666667	0.0393304716927022	0.0122969950284576	1026927.64853814	153.334423911572	128.3125	45.4375
122.479166666667	53.8541666666667	0.038912111049529	0.0112357306606767	1025700.77022609	153.50377934322	128.3125	45.4375
122.520833333333	53.8541666666667	0.0389039354915243	0.0104339920268141	1024481.15291317	153.673500109337	128.3125	45.4375
122.5625	53.8541666666667	0.0380435711730001	0.0102890114740153	1023268.82294036	153.843585337133	128.3125	45.4375
122.604166666667	53.8541666666667	0.0371666793080003	0.010035825490424	1022063.80661541	154.014034128744	128.3125	45.4375
122.645833333333	53.8541666666667	0.0377875399001614	0.0102252030495071	1020866.1302107	154.184845561081	128.3125	45.4375
122.6875	53.8541666666667	0.0386784760166633	0.0108583225861132	1019675.81996125	154.356018685687	128.3125	45.4375
122.729166666667	53.8541666666667	0.0388337776103606	0.0114383322434833	1018492.90206251	154.527552528593	128.3125	45.4375
122.770833333333	53.8541666666667	0.0389220282709235	0.0121289973048944	1017317.40266828	154.699446090187	128.3125	45.4375
122.8125	53.8541666666667	0.0386723577808767	0.0117168520424939	1016149.34788853	154.871698345071	128.3125	45.4375
122.854166666667	53.8541666666667	0.038383805331936	0.0103697722436923	1014988.76378729	155.044308241932	128.3125	45.4375
122.895833333333	53.8541666666667	0.038184638139068	0.0103801848616298	1013835.67638038	155.217274703413	128.3125	45.4375
122.9375	53.8541666666667	0.0374987471520335	0.00996050844759227	1012690.11163331	155.390596625984	128.3125	45.4375
122.979166666667	53.8541666666667	0.0366460588239378	0.00958353174096849	1033080.18742237	153.865923693331	128.770833333333	45.3541666666667
123.020833333333	53.8541666666667	0.0380353500104941	0.0105374072037688	1010421.65371554	155.738302308683	128.3125	45.4375
123.0625	53.8541666666667	0.038114003422997	0.0109455812562865	1009298.81220401	155.912683729801	128.3125	45.4375
123.104166666667	53.8541666666667	0.0385485196279197	0.0109215889293768	1008183.59666616	156.087415933756	128.3125	45.4375
123.145833333333	53.8541666666667	0.039024953716752	0.0113065878453373	1007076.03278216	156.262497684375	128.3125	45.4375
123.1875	53.8541666666667	0.0388304022045526	0.0112669907666863	1005976.1461683	156.437927718623	128.3125	45.4375
123.229166666667	53.8541666666667	0.0378916615715764	0.0109279703172862	1004883.96237468	156.613704746501	128.3125	45.4375
123.270833333333	53.8541666666667	0.03830646229278	0.0114610268937341	1003799.50688291	156.789827450943	128.3125	45.4375
123.3125	53.8541666666667	0.038206895805258	0.0117686984887376	1002722.80510374	156.966294487726	128.3125	45.4375
123.354166666667	53.8541666666667	0.0392037050427768	0.0139018400737396	1001653.88237477	157.143104485373	128.3125	45.4375
123.395833333333	53.8541666666667	0.0403110192586297	0.0137815480593043	1000592.76395801	157.320256045068	128.3125	45.4375
123.4375	53.8541666666667	0.0393624455034088	0.0125276544021936	999539.475037599	157.497747740572	128.3125	45.4375
123.479166666667	53.8541666666667	0.0391664678588601	0.0124441559863234	998494.040717341	157.675578118144	128.3125	45.4375
123.520833333333	53.8541666666667	0.0380002518079044	0.011709999944325	997456.486018349	157.853745696461	128.3125	45.4375
123.5625	53.8541666666667	0.0372636592207704	0.0107604243042112	996426.835876627	158.032248966553	128.3125	45.4375
123.604166666667	53.8541666666667	0.036733348589173	0.0104792586470272	995405.115140648	158.21108639173	128.3125	45.4375
123.645833333333	53.8541666666667	0.0367309893662372	0.0105328114595145	994391.348568919	158.390256407524	128.3125	45.4375
123.6875	53.8541666666667	0.0371972023236941	0.0113251181320647	993385.56082755	158.569757421624	128.3125	45.4375
123.729166666667	53.8541666666667	0.0377577427602171	0.0120367798116849	992387.776487791	158.749587813829	128.3125	45.4375
123.770833333333	53.8541666666667	0.0374479413220919	0.013031522799634	991398.020023573	158.929745935994	128.3125	45.4375
123.8125	53.8541666666667	0.0386875901285451	0.0143383050986562	990416.315809043	159.110230111988	128.3125	45.4375
123.854166666667	53.8541666666667	0.0381819271859927	0.0132072570558985	989442.688116077	159.29103863765	128.3125	45.4375
123.895833333333	53.8541666666667	0.0372406469122021	0.011106118786569	988477.161111797	159.472169780758	128.3125	45.4375
123.9375	53.8541666666667	0.0367829809804181	0.0103877532251603	981947.298248243	160.748969659115	128.0625	45.4375
123.979166666667	53.8541666666667	0.0364424491827802	0.0106792707111147	939611.372304067	157.712850105454	128.5625	45.9375
124.020833333333	53.8541666666667	0.0362761977408016	0.0108292872776727	1005222.35274376	158.199019420659	128.770833333333	45.3541666666667
124.0625	53.8541666666667	0.0362582153670066	0.0112366022601875	1004208.01725766	158.376731321669	128.770833333333	45.3541666666667
124.104166666667	53.8541666666667	0.0360202697079643	0.011021336209016	1003201.59485563	158.554768247191	128.770833333333	45.3541666666667
124.145833333333	53.8541666666667	0.0357888229658137	0.0104205117852837	1002203.10968824	158.733128620106	128.770833333333	45.3541666666667
124.1875	53.8541666666667	0.0357917627328993	0.0104469636665015	1001212.58581129	158.911810836348	128.770833333333	45.3541666666667
124.229166666667	53.8541666666667	0.0358235096835451	0.0101141602112352	1000230.04718333	159.090813264859	128.770833333333	45.3541666666667
124.270833333333	53.8541666666667	0.0361034518812666	0.010001954050988	999255.517663332	159.270134247548	128.770833333333	45.3541666666667
124.3125	53.8541666666667	0.0358791299256553	0.0099666309817	998289.021008247	159.449772099264	128.770833333333	45.3541666666667
124.354166666667	53.8541666666667	0.0363009478728121	0.0108377607024669	997330.580870627	159.629725107756	128.770833333333	45.3541666666667
124.395833333333	53.8541666666667	0.0365615455849034	0.0111694931329037	996380.220796192	159.809991533659	128.770833333333	45.3541666666667
124.4375	53.8541666666667	0.0366768647308655	0.011411853984785	995437.964221409	159.990569610467	128.770833333333	45.3541666666667
124.479166666667	53.8541666666667	0.0366748435895941	0.0117704000680721	975823.618127606	162.040843611022	128.3125	45.4375
124.520833333333	53.8541666666667	0.0372625313130181	0.0120889660880824	974982.422582889	162.226587015364	128.3125	45.4375
124.5625	53.8541666666667	0.0371448704200754	0.0123532388768299	974149.698099041	162.412621495472	128.3125	45.4375
124.604166666667	53.8541666666667	0.0377267074905802	0.0127589471224134	973325.466675964	162.598944841534	128.3125	45.4375
124.645833333333	53.8541666666667	0.0383046604536587	0.0130259581315905	972509.750163158	162.785554815922	128.3125	45.4375
124.6875	53.8541666666667	0.0382270206421738	0.0130042901088319	971702.570257174	162.972449153254	128.3125	45.4375
124.729166666667	53.8541666666667	0.0385129119015603	0.0129684578471007	970903.948499071	163.15962556047	128.3125	45.4375
124.770833333333	53.8541666666667	0.037804424045518	0.0126257596035466	970113.906271854	163.347081716906	128.3125	45.4375
124.8125	53.8541666666667	0.0383197898010341	0.0128848392808838	969332.464797953	163.534815274381	128.3125	45.4375
124.854166666667	53.8541666666667	0.0389582693988194	0.0135932909986031	968559.645136674	163.722823857285	128.3125	45.4375
124.895833333333	53.8541666666667	0.0393006958437304	0.0132758670216021	967795.468181669	163.911105062677	128.3125	45.4375
124.9375	53.8541666666667	0.0396364147055354	0.0133462614191613	967039.954658411	164.099656460383	128.3125	45.4375
124.979166666667	53.8541666666667	0.0393869871909391	0.0135472397337562	966293.125121675	164.288475593107	128.3125	45.4375
125.020833333333	53.8541666666667	0.0391478504354321	0.0130490249483515	965554.999953013	164.477559976544	128.3125	45.4375
125.0625	53.8541666666667	0.0391336849160664	0.0129156022687404	964825.599358263	164.666907099502	128.3125	45.4375
125.104166666667	53.8541666666667	0.039960156601963	0.0131126720977714	964104.943365037	164.856514424023	128.3125	45.4375
125.145833333333	53.8541666666667	0.0401174558188515	0.0132029596338074	963393.051820238	165.046379385521	128.3125	45.4375
125.1875	53.8541666666667	0.0404306708952518	0.0133285045604768	962689.944387578	165.236499392919	128.3125	45.4375
125.229166666667	53.8541666666667	0.0397406273550425	0.0126742674567919	961995.640545102	165.42687182879	128.3125	45.4375
125.270833333333	53.8541666666667	0.0396004411177203	0.0127573247923942	961310.159582728	165.617494049513	128.3125	45.4375
125.3125	53.8541666666667	0.0403897935896558	0.0132436410572147	960633.52059981	165.808363385429	128.3125	45.4375
125.354166666667	53.8541666666667	0.0414477553489843	0.0137757103016826	959965.74250268	165.999477140999	128.3125	45.4375
125.395833333333	53.8541666666667	0.0413756282501061	0.0133850655683457	959306.84400224	166.190832594983	128.3125	45.4375
125.4375	53.8541666666667	0.0419359768490194	0.0140654430836441	958656.843611539	166.382427000606	128.3125	45.4375
125.479166666667	53.8541666666667	0.0424708420699361	0.0145695772396386	958015.759643385	166.574257585748	128.3125	45.4375
125.520833333333	53.8541666666667	0.0422731150822294	0.0141972822592498	957383.610207949	166.766321553125	128.3125	45.4375
125.5625	53.8541666666667	0.0421571010193156	0.0139634959539874	956760.413210411	166.95861608049	128.3125	45.4375
125.604166666667	53.8541666666667	0.0420052239048251	0.013852430852374	956146.186348599	167.151138320828	128.3125	45.4375
125.645833333333	53.8541666666667	0.0418154130592589	0.0138933258131455	955540.947110645	167.34388540257	128.3125	45.4375
125.6875	53.8541666666667	0.0419066296318229	0.0141678188001484	954944.712772691	167.536854429795	128.3125	45.4375
125.729166666667	53.8541666666667	0.0417873159321248	0.0136449468270372	954357.500396563	167.730042482461	128.3125	45.4375
125.770833333333	53.8541666666667	0.0411450085639453	0.012408329712663	953779.326827504	167.923446616622	128.3125	45.4375
125.8125	53.8541666666667	0.0409953982858653	0.0123383900465357	953210.208691904	168.117063864662	128.3125	45.4375
125.854166666667	53.8541666666667	0.0417382164146711	0.0133536682587331	952650.16239506	168.310891235536	128.3125	45.4375
125.895833333333	53.8541666666667	0.0412870209313646	0.0128794282997624	952099.204118951	168.504925715006	128.3125	45.4375
125.9375	53.8541666666667	0.0412303176507849	0.0126279867227885	951557.349820043	168.699164265899	128.3125	45.4375
125.979166666667	53.8541666666667	0.0412737141479924	0.012750561729266	951024.615227103	168.893603828357	128.3125	45.4375
126.020833333333	53.8541666666667	0.0416955096078133	0.013434939342892	950501.015839043	169.088241320101	128.3125	45.4375
126.0625	53.8541666666667	0.0427153571191234	0.0145190480099235	949986.566922789	169.283073636698	128.3125	45.4375
126.104166666667	53.8541666666667	0.0425474274426659	0.0148268563473766	949481.283511173	169.478097651835	128.3125	45.4375
126.145833333333	53.8541666666667	0.04251240656666	0.0141810886614365	948985.18040084	169.673310217598	128.3125	45.4375
126.1875	53.8541666666667	0.0418799990884152	0.0137527031756184	948498.272150198	169.868708164759	128.3125	45.4375
126.229166666667	53.8541666666667	0.0418859779095643	0.0137452375881979	948020.573077377	170.064288303062	128.3125	45.4375
126.270833333333	53.8541666666667	0.0425133601160099	0.0139861563162517	947552.097258223	170.260047421527	128.3125	45.4375
126.3125	53.8541666666667	0.0428211676369151	0.0140477418757434	947092.858524318	170.455982288747	128.3125	45.4375
120.020833333333	53.8125	0.0322021078074821	0.00757529268311566	905866.750933913	133.457759704358	128.8125	47.8541666666667
120.0625	53.8125	0.0339745353375297	0.00693899743407159	903877.018702636	133.610286264393	128.8125	47.8541666666667
120.104166666667	53.8125	0.030956562611518	0.00780114880665402	902307.664795403	133.269173689954	128.895833333333	47.8958333333333
120.145833333333	53.8125	0.0320820046331754	0.00750346654626042	899912.736637776	133.917139838041	128.8125	47.8541666666667
120.1875	53.8125	0.0342178966916271	0.00729294411308758	897938.255107751	134.071471706418	128.8125	47.8541666666667
120.229166666667	53.8125	0.0339654333713433	0.0074332026655045	895968.925800783	134.226410188556	128.8125	47.8541666666667
120.270833333333	53.8125	0.0332585414614165	0.0078163414928743	894004.783397805	134.381957695529	128.8125	47.8541666666667
120.3125	53.8125	0.0339330207784295	0.00728687975559616	892045.862792048	134.538116631116	128.8125	47.8541666666667
120.354166666667	53.8125	0.033739676178759	0.00921299527524969	910808.038007033	125.410888290552	130.4375	48.6041666666667
120.395833333333	53.8125	0.0334184628563078	0.00770768207815567	888143.827608328	134.852278364117	128.8125	47.8541666666667
120.4375	53.8125	0.032974022911958	0.0084250560748185	886200.783880821	135.010285928608	128.8125	47.8541666666667
120.479166666667	53.8125	0.0328672319363788	0.00921349803117731	884263.103651918	135.168914454943	128.8125	47.8541666666667
120.520833333333	53.8125	0.0329279103380978	0.00823593668933399	882330.822880216	135.328166303651	128.8125	47.8541666666667
120.5625	53.8125	0.0330678580394042	0.00825096496678518	880403.977737984	135.4880438252	128.8125	47.8541666666667
120.604166666667	53.8125	0.0328324407006722	0.00849385740816383	878482.604611258	135.648549359501	128.8125	47.8541666666667
120.645833333333	53.8125	0.031410612106705	0.00938969770638456	876566.740099929	135.809685235417	128.8125	47.8541666666667
120.6875	53.8125	0.031481783141115	0.00937837940683179	874656.421017809	135.971453770248	128.8125	47.8541666666667
120.729166666667	53.8125	0.0349445028567537	0.0123874313596772	872751.684392638	136.133857269216	128.8125	47.8541666666667
120.770833333333	53.8125	0.0348946112324986	0.0122028007073055	870852.567466054	136.296898024944	128.8125	47.8541666666667
120.8125	53.8125	0.0315977016159977	0.00897994117390597	868959.107693561	136.460578316918	128.8125	47.8541666666667
120.854166666667	53.8125	0.0319272771409621	0.00878007353003698	867071.34274442	136.624900410947	128.8125	47.8541666666667
120.895833333333	53.8125	0.0347323853768416	0.0126095281361584	865189.310501515	136.789866558607	128.8125	47.8541666666667
120.9375	53.8125	0.0357874880114371	0.0133319378188978	1031933.89483271	144.982333012719	128.5625	45.9375
120.979166666667	53.8125	0.0348655422500515	0.0117240349318739	861442.596733036	137.12173994662	128.8125	47.8541666666667
121.020833333333	53.8125	0.0349366850386992	0.0106464670309192	859577.992039627	137.288651613894	128.8125	47.8541666666667
121.0625	53.8125	0.0317647583460201	0.00827182452092596	857719.273716244	137.456216187475	128.8125	47.8541666666667
121.104166666667	53.8125	0.0321204004152699	0.00785065179930197	855866.480710523	137.624435839211	128.8125	47.8541666666667
121.145833333333	53.8125	0.0322581678822314	0.00739060860402044	869006.640189681	128.044713740885	130.4375	48.6041666666667
121.1875	53.8125	0.0321118047705856	0.00778146228049501	866847.33281643	128.189491229492	130.4375	48.6041666666667
121.229166666667	53.8125	0.0349831091410219	0.0108046287130671	864692.322671511	128.334908401999	130.4375	48.6041666666667
121.270833333333	53.8125	0.0351843753448821	0.0110264135983556	1019534.49024837	146.254845335587	128.5625	45.9375
121.3125	53.8125	0.0347656070435014	0.0108092507853823	1018013.07926247	146.415850843831	128.5625	45.9375
121.354166666667	53.8125	0.0352341375922226	0.00959588180693651	1048934.50684122	149.899749428339	128.0625	45.4375
121.395833333333	53.8125	0.0356223761906504	0.00942593753302726	1047561.42101908	150.06210049514	128.0625	45.4375
121.4375	53.8125	0.0364760077204445	0.0102086904505329	1046195.08238484	150.224833800434	128.0625	45.4375
121.479166666667	53.8125	0.0370355046302607	0.0107185047145473	1044835.51783227	150.387948951202	128.0625	45.4375
121.520833333333	53.8125	0.0363224206596332	0.00922210368010125	1043482.75426105	150.551445532401	128.0625	45.4375
121.5625	53.8125	0.0358527753634503	0.00880179401950533	1042136.81857509	150.715323106773	128.0625	45.4375
121.604166666667	53.8125	0.0361963769257444	0.00915158386834591	1040797.73768074	150.879581214652	128.0625	45.4375
121.645833333333	53.8125	0.0364041195244709	0.00962436153179222	1039465.53848506	151.044219373783	128.0625	45.4375
121.6875	53.8125	0.0372469552824844	0.0102843045905782	1038140.24789406	151.20923707913	128.0625	45.4375
121.729166666667	53.8125	0.0384686189009728	0.0140352732864582	1044835.51783227	150.387948951202	128.3125	45.4375
121.770833333333	53.8125	0.0383441586449932	0.0137742738337787	1035510.500134	151.540408993344	128.0625	45.4375
121.8125	53.8125	0.0382548368661361	0.0115240393130145	1034206.09675535	151.706562076599	128.0625	45.4375
121.854166666667	53.8125	0.0370311018409319	0.0101814527942792	1032908.70955853	151.873092454488	128.0625	45.4375
121.895833333333	53.8125	0.0381041465882769	0.0105996865321251	1031618.36541687	152.03999950535	128.0625	45.4375
121.9375	53.8125	0.036929224169327	0.0104783253799476	1030335.09119154	152.207282583664	128.0625	45.4375
121.979166666667	53.8125	0.0378724024914994	0.0115241680049453	1036821.89281089	151.374633802698	128.3125	45.4375
122.020833333333	53.8125	0.0381038515361408	0.0118248012850458	1035510.500134	151.540408993344	128.3125	45.4375
122.0625	53.8125	0.0380974408290627	0.0116254096739329	1034206.09675535	151.706562076599	128.3125	45.4375
122.104166666667	53.8125	0.0385140336064779	0.0125867333134687	1032908.70955853	151.873092454488	128.3125	45.4375
122.145833333333	53.8125	0.0392580826338318	0.0127822182421346	1031618.36541687	152.03999950535	128.3125	45.4375
122.1875	53.8125	0.0383553113519516	0.0110349446668121	1030335.09119154	152.207282583664	128.3125	45.4375
122.229166666667	53.8125	0.0372458539290943	0.0101693858242776	1029058.91372968	152.37494101987	128.3125	45.4375
122.270833333333	53.8125	0.0379196821052338	0.0110715667195425	1027789.8598624	152.542974120203	128.3125	45.4375
122.3125	53.8125	0.0381519350975386	0.0117741679246107	1026527.95640286	152.711381166517	128.3125	45.4375
122.354166666667	53.8125	0.0386226922413393	0.0123739598382788	1025273.23014428	152.880161416117	128.3125	45.4375
122.395833333333	53.8125	0.0394481402656466	0.0130428077875	1024025.70785794	153.049314101593	128.3125	45.4375
122.4375	53.8125	0.0389210903972005	0.0121945983710264	1022785.41629118	153.218838430658	128.3125	45.4375
122.479166666667	53.8125	0.037049442665716	0.00991348993038365	1021552.38216535	153.388733585982	128.3125	45.4375
122.520833333333	53.8125	0.0360320208618108	0.00858357268988746	976810.801807368	151.272651561162	128.5625	45.9375
122.5625	53.8125	0.0371096458753505	0.0100507278251571	1041416.15321118	152.076217688013	128.770833333333	45.3541666666667
122.604166666667	53.8125	0.0376300456141369	0.010738409937277	1017897.09121377	153.90063545724	128.3125	45.4375
122.645833333333	53.8125	0.037289672073582	0.0104299467750712	1016693.35347303	154.072005237925	128.3125	45.4375
122.6875	53.8125	0.0379526902166026	0.0109322948878786	1015497.00631756	154.243741377087	128.3125	45.4375
122.729166666667	53.8125	0.038236325755475	0.0120633262492057	1014308.07626897	154.415842903878	128.3125	45.4375
122.770833333333	53.8125	0.0390020353505842	0.0128444324043964	1013126.5898081	154.588308821343	128.3125	45.4375
122.8125	53.8125	0.0386058008849031	0.012294504429595	1011952.57337286	154.761138106278	128.3125	45.4375
122.854166666667	53.8125	0.0382521687313677	0.0119012307567992	1010786.05335599	154.934329709093	128.3125	45.4375
122.895833333333	53.8125	0.0380569466699164	0.0111540733340817	1009627.05610287	155.107882553673	128.3125	45.4375
122.9375	53.8125	0.03744810468503	0.0106264857486187	1008475.6079093	155.281795537252	128.3125	45.4375
122.979166666667	53.8125	0.0370257757420041	0.0102856574089486	1007331.73501919	155.45606753028	128.3125	45.4375
123.020833333333	53.8125	0.0376780437277133	0.0101729606988569	1006195.46362234	155.630697376294	128.3125	45.4375
123.0625	53.8125	0.0381403957231518	0.0103580862791315	1005066.81985214	155.805683891805	128.3125	45.4375
123.104166666667	53.8125	0.03746768997388	0.0101697795833159	1003945.82978329	155.981025866168	128.3125	45.4375
123.145833333333	53.8125	0.0379736000738516	0.0111356806559273	1002832.51942942	156.156722061475	128.3125	45.4375
123.1875	53.8125	0.0387607168665985	0.0120110847315982	1001726.91474083	156.332771212438	128.3125	45.4375
123.229166666667	53.8125	0.0390132352638873	0.012377012097562	1000629.04160211	156.509172026282	128.3125	45.4375
123.270833333333	53.8125	0.0386499544265885	0.0126338260541717	999538.925829776	156.685923182643	128.3125	45.4375
123.3125	53.8125	0.0385344984393168	0.012198943333297	998456.593169889	156.863023333463	128.3125	45.4375
123.354166666667	53.8125	0.0394137503474886	0.0131172278707423	997382.06929569	157.040471102896	128.3125	45.4375
123.395833333333	53.8125	0.0404846238030009	0.0142631967941762	996315.379805166	157.218265087214	128.3125	45.4375
123.4375	53.8125	0.0394909918974265	0.0130081085303102	995256.550218652	157.396403854719	128.3125	45.4375
123.479166666667	53.8125	0.0381515673606352	0.0117397143177264	994205.605976393	157.574885945656	128.3125	45.4375
123.520833333333	53.8125	0.037766099660743	0.0113586451806656	993162.572436097	157.753709872139	128.3125	45.4375
123.5625	53.8125	0.0373312490631559	0.0114035877218032	992127.474870488	157.932874118064	128.3125	45.4375
123.604166666667	53.8125	0.0373592649618101	0.0114616534482852	991100.338464834	158.112377139048	128.3125	45.4375
123.645833333333	53.8125	0.0374820687925677	0.0113997811012442	990081.188314461	158.292217362353	128.3125	45.4375
123.6875	53.8125	0.036638831184061	0.0110064643564916	1009358.40264732	156.686326307729	128.770833333333	45.3541666666667
123.729166666667	53.8125	0.0375725666308684	0.0118985346230684	988066.946696262	158.652902982856	128.3125	45.4375
123.770833333333	53.8125	0.0380153472892139	0.0121119337547026	987071.904946961	158.833745092282	128.3125	45.4375
123.8125	53.8125	0.0391084461405503	0.0143168641670324	986084.948884957	159.014917828384	128.3125	45.4375
123.854166666667	53.8125	0.038741400751534	0.012394673807765	985106.103118353	159.196419475817	128.3125	45.4375
123.895833333333	53.8125	0.0374916515846064	0.010671233553818	984135.39215022	159.37824829058	128.3125	45.4375
123.9375	53.8125	0.0367897942790014	0.0105124125526083	983172.840376062	159.560402499978	128.3125	45.4375
123.979166666667	53.8125	0.0367781177291872	0.0111897437138872	982218.472081253	159.742880302591	128.3125	45.4375
124.020833333333	53.8125	0.0371831736054231	0.0119312145779353	981272.311438473	159.925679868256	128.3125	45.4375
124.0625	53.8125	0.0366820231909011	0.0128746466604656	980334.382505151	160.108799338042	128.3125	45.4375
124.104166666667	53.8125	0.0370486085245966	0.0120150892967753	979404.709220878	160.292236824238	128.3125	45.4375
124.145833333333	53.8125	0.0365993477559423	0.0110800571487854	978483.315404823	160.475990410346	128.3125	45.4375
124.1875	53.8125	0.0357722243961528	0.00987155890567418	996886.981117377	158.816693345897	128.770833333333	45.3541666666667
124.229166666667	53.8125	0.03616072005549	0.00951837410711995	995899.229546975	158.996371718415	128.770833333333	45.3541666666667
124.270833333333	53.8125	0.036057075601414	0.00976547505689717	994919.520305168	159.17637308439	128.770833333333	45.3541666666667
124.3125	53.8125	0.0360434780461219	0.0101788557456893	993947.877476208	159.35669574732	128.770833333333	45.3541666666667
124.354166666667	53.8125	0.0357753380217547	0.010734445168851	992984.325039631	159.537337983038	128.770833333333	45.3541666666667
124.395833333333	53.8125	0.0367559052668246	0.0116196067764077	992028.886867778	159.718298039679	128.770833333333	45.3541666666667
124.4375	53.8125	0.0368472291655766	0.011763187744418	972267.358128629	161.770949280047	128.3125	45.4375
124.479166666667	53.8125	0.0370134339457212	0.0121191354521118	971413.042242988	161.957159218259	128.3125	45.4375
124.520833333333	53.8125	0.0372908194317898	0.0123179643640407	970567.214351215	162.143666713659	128.3125	45.4375
124.5625	53.8125	0.0373630752510902	0.0126217150164999	969729.896925418	162.330469562585	128.3125	45.4375
124.604166666667	53.8125	0.0382554792758008	0.0130310802765147	968901.112288667	162.51756553286	128.3125	45.4375
124.645833333333	53.8125	0.0376740975877092	0.0122479045218462	968080.882612363	162.704952363845	128.3125	45.4375
124.6875	53.8125	0.0375866818176209	0.0118386410705559	967269.229913651	162.892627766506	128.3125	45.4375
124.729166666667	53.8125	0.0369966198184606	0.0117792306322842	966466.1760528	163.080589423484	128.3125	45.4375
124.770833333333	53.8125	0.037057945071595	0.0122394949476985	965671.742730605	163.268834989176	128.3125	45.4375
124.8125	53.8125	0.0381677732978988	0.0127790354490737	964885.951485787	163.457362089813	128.3125	45.4375
124.854166666667	53.8125	0.0388482899823333	0.0129862255405795	964108.823692398	163.646168323555	128.3125	45.4375
124.895833333333	53.8125	0.0392449123043422	0.0126155372879684	963340.380557224	163.83525126058	128.3125	45.4375
124.9375	53.8125	0.0385291191718174	0.0124912212096455	962580.643117209	164.024608443193	128.3125	45.4375
124.979166666667	53.8125	0.0393896723183659	0.0133318363472851	961829.632236868	164.214237385928	128.3125	45.4375
125.020833333333	53.8125	0.039487799424701	0.0129029847175157	961087.368605709	164.404135575667	128.3125	45.4375
125.0625	53.8125	0.0389327652376516	0.0125080754273438	960353.872735676	164.594300471756	128.3125	45.4375
125.104166666667	53.8125	0.0394393633136611	0.0123151927925078	959629.16495859	164.784729506136	128.3125	45.4375
125.145833333333	53.8125	0.0397984326964139	0.0127356321836051	958913.265423587	164.975420083475	128.3125	45.4375
125.1875	53.8125	0.0402711170022151	0.0127243900262563	958206.194094593	165.166369581307	128.3125	45.4375
125.229166666667	53.8125	0.0400517157348824	0.0126371205214466	957507.970747784	165.357575350177	128.3125	45.4375
125.270833333333	53.8125	0.0406868697656557	0.0133153823035105	956818.614969064	165.549034713799	128.3125	45.4375
125.3125	53.8125	0.0414470528449247	0.0138829065287215	956138.146151566	165.740744969204	128.3125	45.4375
125.354166666667	53.8125	0.0410879379083355	0.0132379682261681	955466.583493141	165.932703386919	128.3125	45.4375
125.395833333333	53.8125	0.0413070230239779	0.0133353349733842	954803.945993885	166.124907211126	128.3125	45.4375
125.4375	53.8125	0.0419115142655474	0.0140336533941371	954150.252453662	166.317353659849	128.3125	45.4375
125.479166666667	53.8125	0.0424760104573869	0.014477448434282	953505.521469651	166.510039925133	128.3125	45.4375
125.520833333333	53.8125	0.0419160666466636	0.0129287833900312	952869.771433895	166.70296317324	128.3125	45.4375
125.5625	53.8125	0.0415258609134933	0.0127021930768038	952243.020530885	166.896120544839	128.3125	45.4375
125.604166666667	53.8125	0.041458348347831	0.0128062109546445	951625.286735141	167.089509155219	128.3125	45.4375
125.645833333333	53.8125	0.04161262855476	0.0136399104506207	951016.587808818	167.283126094491	128.3125	45.4375
125.6875	53.8125	0.0424268890439556	0.0141644479892339	950416.941299335	167.47696842781	128.3125	45.4375
125.729166666667	53.8125	0.0424140204978617	0.0142169691150389	949826.36453701	167.671033195594	128.3125	45.4375
125.770833333333	53.8125	0.042955566003645	0.0142162053739057	896629.726118236	175.632500385605	126.645833333333	45.7708333333333
125.8125	53.8125	0.0426979359667867	0.0140002889090441	896425.669306951	175.839894584519	126.645833333333	45.7708333333333
125.854166666667	53.8125	0.0425893524648136	0.0138032677468133	896231.522969068	176.047373668992	126.645833333333	45.7708333333333
125.895833333333	53.8125	0.0424070308509735	0.0135052182251806	947555.093836719	168.44945656707	128.3125	45.4375
125.9375	53.8125	0.041990396406102	0.0128442703022815	947010.118003825	168.644588264154	128.3125	45.4375
125.979166666667	53.8125	0.0421213925183448	0.0128845274875964	946474.311211299	168.839924132069	128.3125	45.4375
126.020833333333	53.8125	0.042415164995746	0.013600650764557	945947.689205392	169.035461044863	128.3125	45.4375
126.0625	53.8125	0.0427777861534221	0.0141864427814357	945430.267497124	169.231195853861	128.3125	45.4375
126.104166666667	53.8125	0.0427436330663683	0.0144167311205035	944922.061360121	169.427125387942	128.3125	45.4375
126.145833333333	53.8125	0.0427337815691179	0.0150220920263078	944423.085828466	169.623246453825	128.3125	45.4375
126.1875	53.8125	0.0428698696660036	0.0144411888349496	943933.3556946	169.819555836362	128.3125	45.4375
126.229166666667	53.8125	0.0423067671188567	0.0138690294131607	943452.885507221	170.016050298833	128.3125	45.4375
126.270833333333	53.8125	0.0424901639533812	0.0140734561857889	942981.689569231	170.212726583251	128.3125	45.4375
126.3125	53.8125	0.0430251109498579	0.0146571519726784	942519.781935704	170.40958141067	128.3125	45.4375
126.354166666667	53.8125	0.0430076778640679	0.0157913232630211	942067.176411875	170.6066114815	128.3125	45.4375
126.395833333333	53.8125	0.0429635321036917	0.0154171875252625	941623.886551172	170.803813475828	128.3125	45.4375
126.4375	53.8125	0.0433047937415169	0.014658278684799	894557.116093299	178.958639204147	126.645833333333	45.7708333333333
126.479166666667	53.8125	0.042545376068922	0.0138953406341237	894512.222407797	179.166885676045	126.645833333333	45.7708333333333
126.520833333333	53.8125	0.043023647075979	0.0136965511581489	894477.303524642	179.375149271183	126.645833333333	45.7708333333333
120.020833333333	53.7708333333333	0.0340568436437918	0.00705600118351899	902683.190150525	133.24552391766	128.8125	47.8541666666667
120.0625	53.7708333333333	0.0331040116959991	0.00793081328013509	900684.490302131	133.398110504091	128.8125	47.8541666666667
120.104166666667	53.7708333333333	0.0335097836616522	0.00757061952482758	898690.827290229	133.551301581379	128.8125	47.8541666666667
120.145833333333	53.7708333333333	0.0337390983846759	0.00750666886707445	896702.235350675	133.705099643986	128.8125	47.8541666666667
120.1875	53.7708333333333	0.03302826904173	0.00843159703393214	894718.748934781	133.859507180835	128.8125	47.8541666666667
120.229166666667	53.7708333333333	0.0339768465361182	0.00903927617833042	892740.402709752	134.01452667488	128.8125	47.8541666666667
120.270833333333	53.7708333333333	0.0328913015594816	0.00904246051603905	890767.231559084	134.170160602685	128.8125	47.8541666666667
120.3125	53.7708333333333	0.0333614272229237	0.00763178276846885	888799.270582964	134.326411433985	128.8125	47.8541666666667
120.354166666667	53.7708333333333	0.0326795102404031	0.00955235359924738	886836.555098618	134.483281631241	128.8125	47.8541666666667
120.395833333333	53.7708333333333	0.0329000761592396	0.00849337826937699	884879.12064063	134.640773649186	128.8125	47.8541666666667
120.4375	53.7708333333333	0.0329493907237868	0.00875023888548707	882927.002961257	134.798889934364	128.8125	47.8541666666667
120.479166666667	53.7708333333333	0.0324368694191253	0.0104782920561558	901408.320459264	125.575000283799	130.4375	48.6041666666667
120.520833333333	53.7708333333333	0.0317886074452458	0.00995975813334175	879038.862037258	135.117005048831	128.8125	47.8541666666667
120.5625	53.7708333333333	0.0316523625092292	0.0101819027578837	877102.911387712	135.277008725991	128.8125	47.8541666666667
120.604166666667	53.7708333333333	0.0316157068352712	0.00993049260266085	875172.422707318	135.437646365146	128.8125	47.8541666666667
120.645833333333	53.7708333333333	0.0348760313954982	0.0119482793617055	873247.432840034	135.598920364673	128.8125	47.8541666666667
120.6875	53.7708333333333	0.0321197545123365	0.00982345312517266	871327.978848613	135.760833111807	128.8125	47.8541666666667
120.729166666667	53.7708333333333	0.0323992660249761	0.00845981692303132	869414.098014672	135.923386982122	128.8125	47.8541666666667
120.770833333333	53.7708333333333	0.0316497062732562	0.00938681936047845	867505.827838715	136.086584338996	128.8125	47.8541666666667
120.8125	53.7708333333333	0.0322483868368507	0.0103632941449698	865603.206040151	136.250427533073	128.8125	47.8541666666667
120.854166666667	53.7708333333333	0.0353643223721796	0.0140062871952745	863706.270557235	136.414918901708	128.8125	47.8541666666667
120.895833333333	53.7708333333333	0.0364858688737568	0.0133695809360704	1060540.06184015	148.00818080542	128.0625	45.4375
120.9375	53.7708333333333	0.0360551348067666	0.0139471072234567	1059087.76669541	148.166707547348	128.0625	45.4375
120.979166666667	53.7708333333333	0.0357365578896554	0.0133322652470723	1026560.11572654	144.993228724015	128.5625	45.9375
121.020833333333	53.7708333333333	0.0358951116151632	0.013062991386255	1056202.60107874	148.484929472531	128.0625	45.4375
121.0625	53.7708333333333	0.0354631060520718	0.0124387470645455	1054769.78463532	148.644624340485	128.0625	45.4375
121.104166666667	53.7708333333333	0.034952757802489	0.0120192240473871	852446.222378	137.415607854395	128.8125	47.8541666666667
121.145833333333	53.7708333333333	0.0352575742476533	0.0122401316011006	1020305.87845301	145.629199694478	128.5625	45.9375
121.1875	53.7708333333333	0.0354412831557527	0.0121990928854483	1018758.06360029	145.789282272514	128.5625	45.9375
121.229166666667	53.7708333333333	0.0361962547988463	0.012451315304426	1049104.25938377	149.287291885436	128.0625	45.4375
121.270833333333	53.7708333333333	0.0354640223884955	0.0116697161627573	1047704.4487123	149.448929590564	128.0625	45.4375
121.3125	53.7708333333333	0.0361117107093065	0.0120537894111057	1046311.32056397	149.610955069621	128.0625	45.4375
121.354166666667	53.7708333333333	0.0369420032708068	0.0123057485290133	1044924.90209868	149.773368008296	128.0625	45.4375
121.395833333333	53.7708333333333	0.037168559137857	0.0118985916574842	1043545.22048893	149.936168070526	128.0625	45.4375
121.4375	53.7708333333333	0.0363432228993255	0.0114060801317837	1042172.30291812	150.099354898303	128.0625	45.4375
121.479166666667	53.7708333333333	0.0374401877156491	0.0122443041768693	1040806.17657892	150.262928111471	128.0625	45.4375
121.520833333333	53.7708333333333	0.0372356697174534	0.0118419421647082	1039446.86867147	150.426887307532	128.0625	45.4375
121.5625	53.7708333333333	0.0370997521149029	0.00990001291324134	1038094.40640173	150.59123206145	128.0625	45.4375
121.604166666667	53.7708333333333	0.0365010235100773	0.00971248216686155	1036748.81697969	150.755961925453	128.0625	45.4375
121.645833333333	53.7708333333333	0.0373414592926311	0.0121705595981877	1035410.12761757	150.921076428844	128.0625	45.4375
121.6875	53.7708333333333	0.037871467576961	0.0131797293587075	1034078.36552807	151.086575077805	128.0625	45.4375
121.729166666667	53.7708333333333	0.0386473375840443	0.0136225473460446	1032753.55792253	151.252457355208	128.0625	45.4375
121.770833333333	53.7708333333333	0.0389433143940781	0.0141800000240076	1031435.73200907	151.418722720428	128.0625	45.4375
121.8125	53.7708333333333	0.0383465273727762	0.0125263215863268	1038094.40640173	150.59123206145	128.3125	45.4375
121.854166666667	53.7708333333333	0.0378733167951915	0.0115030982092365	1028821.13406373	151.752400433184	128.0625	45.4375
121.895833333333	53.7708333333333	0.0378506234805423	0.0103033317519689	1027524.41641527	151.919811580286	128.0625	45.4375
121.9375	53.7708333333333	0.0374987551456109	0.0102886331898042	1026234.78922186	152.08760341397	128.0625	45.4375
121.979166666667	53.7708333333333	0.0382336517363751	0.0105209645513794	1024952.27964733	152.255775273325	128.0625	45.4375
122.020833333333	53.7708333333333	0.0384812069279004	0.012007794626305	1031435.73200907	151.418722720428	128.3125	45.4375
122.0625	53.7708333333333	0.0387262601349289	0.0126676383487189	1030124.91499076	151.585370609149	128.3125	45.4375
122.104166666667	53.7708333333333	0.038765475152663	0.0126732366440312	1028821.13406373	151.752400433184	128.3125	45.4375
122.145833333333	53.7708333333333	0.0395499643996432	0.0130332974707397	1027524.41641527	151.919811580286	128.3125	45.4375
122.1875	53.7708333333333	0.0374958365559635	0.0100516523947998	1018647.44565099	153.102310091455	128.0625	45.4375
122.229166666667	53.7708333333333	0.0370442929328442	0.0107018285859453	1024952.27964733	152.255775273325	128.3125	45.4375
122.270833333333	53.7708333333333	0.0368019297878017	0.0106076489993016	1023676.91484076	152.424326472843	128.3125	45.4375
122.3125	53.7708333333333	0.037277405703062	0.0110941523168616	1014951.69121429	153.614743564158	128.0625	45.4375
122.354166666667	53.7708333333333	0.03869170941472	0.0122361166460637	1021147.72804268	152.762564026263	128.3125	45.4375
122.395833333333	53.7708333333333	0.0392084244438653	0.0132019803213266	1019893.96025803	152.932248884557	128.3125	45.4375
122.4375	53.7708333333333	0.0381586570501745	0.0121509541210825	1018647.44565099	153.102310091455	128.3125	45.4375
122.479166666667	53.7708333333333	0.0376093483936994	0.0112146310697227	1017408.21126711	153.272746835827	128.3125	45.4375
122.520833333333	53.7708333333333	0.0374255518001045	0.0109997279969377	1016176.28412499	153.443558280913	128.3125	45.4375
122.5625	53.7708333333333	0.0379146385659779	0.0111137849017652	1014951.69121429	153.614743564158	128.3125	45.4375
122.604166666667	53.7708333333333	0.0374678585447247	0.0106923816358737	1013734.45949349	153.786301797049	128.3125	45.4375
122.645833333333	53.7708333333333	0.0381787166629886	0.0119952641713938	1012524.61588783	153.95823206496	128.3125	45.4375
122.6875	53.7708333333333	0.0386442893230959	0.0121763958919762	1011322.18728711	154.130533426993	128.3125	45.4375
122.729166666667	53.7708333333333	0.0389256113535049	0.0127572079771591	1010127.2005435	154.303204915826	128.3125	45.4375
122.770833333333	53.7708333333333	0.0393301637506009	0.0140914371543147	1008939.68246936	154.476245537563	128.3125	45.4375
122.8125	53.7708333333333	0.0391672249895151	0.012641179117599	1007759.65983502	154.649654271586	128.3125	45.4375
122.854166666667	53.7708333333333	0.0382199700511632	0.011864057397674	1006587.15936653	154.823430070412	128.3125	45.4375
122.895833333333	53.7708333333333	0.0377906978576879	0.0105446286323801	1005422.2077434	154.997571859547	128.3125	45.4375
122.9375	53.7708333333333	0.03776325027076	0.0107880349319699	1004264.83159634	155.172078537355	128.3125	45.4375
122.979166666667	53.7708333333333	0.037548634759826	0.010893845696124	1003115.05750498	155.346948974917	128.3125	45.4375
123.020833333333	53.7708333333333	0.0370042144451306	0.0107493370089744	1001972.91199552	155.522182015902	128.3125	45.4375
123.0625	53.7708333333333	0.0373107132485032	0.0108316456251212	1000838.42153844	155.697776476438	128.3125	45.4375
123.104166666667	53.7708333333333	0.0375434319142705	0.0112780429916814	999711.612546175	155.873731144987	128.3125	45.4375
123.145833333333	53.7708333333333	0.0379547862181046	0.0116173022684524	998592.511370697	156.050044782226	128.3125	45.4375
123.1875	53.7708333333333	0.0385627265275077	0.0117107615394614	997481.144301194	156.226716120925	128.3125	45.4375
123.229166666667	53.7708333333333	0.0390901304787516	0.0125442700070109	996377.537561663	156.403743865837	128.3125	45.4375
123.270833333333	53.7708333333333	0.03964254977239	0.0135972255305896	995281.717308498	156.581126693587	128.3125	45.4375
123.3125	53.7708333333333	0.0388747508709799	0.0126998942076557	994193.709628079	156.758863252565	128.3125	45.4375
123.354166666667	53.7708333333333	0.0393069752639821	0.0129871652081477	993113.540534336	156.936952162825	128.3125	45.4375
123.395833333333	53.7708333333333	0.0403813807264205	0.0139342706477175	992041.235966294	157.115392015984	128.3125	45.4375
123.4375	53.7708333333333	0.0389858456320088	0.0135442447399089	990976.821785617	157.294181375134	128.3125	45.4375
123.479166666667	53.7708333333333	0.0382366398758579	0.0117710375358634	989920.323774126	157.473318774744	128.3125	45.4375
123.520833333333	53.7708333333333	0.0375854265137073	0.0112445246979846	988871.767631311	157.652802720581	128.3125	45.4375
123.5625	53.7708333333333	0.0378338774963102	0.011597163501526	987831.178971827	157.832631689628	128.3125	45.4375
123.604166666667	53.7708333333333	0.0382276927423494	0.0122782681393409	986798.583322985	158.012804130004	128.3125	45.4375
123.645833333333	53.7708333333333	0.0378865226962203	0.0113624885603193	985774.006122209	158.193318460893	128.3125	45.4375
123.6875	53.7708333333333	0.0374909857662046	0.011465113113701	984757.472714513	158.37417307248	128.3125	45.4375
123.729166666667	53.7708333333333	0.0381034702276175	0.0124259858903104	983749.008349947	158.555366325884	128.3125	45.4375
123.770833333333	53.7708333333333	0.0382153894086928	0.0126294317082989	982748.638181028	158.736896553101	128.3125	45.4375
123.8125	53.7708333333333	0.0393288344879479	0.0143854746582573	981756.387260176	158.918762056951	128.3125	45.4375
123.854166666667	53.7708333333333	0.0381304050562597	0.0117623771825284	980772.280537134	159.10096111103	128.3125	45.4375
123.895833333333	53.7708333333333	0.0370367945565151	0.0109169253840772	979796.34285637	159.283491959666	128.3125	45.4375
123.9375	53.7708333333333	0.0375129934598956	0.0114200568356689	978828.598954485	159.466352817882	128.3125	45.4375
123.979166666667	53.7708333333333	0.0378249188758128	0.0119950448997883	977869.073457607	159.649541871361	128.3125	45.4375
124.020833333333	53.7708333333333	0.0380663804555122	0.0134367841069859	976917.790878759	159.833057276417	128.3125	45.4375
124.0625	53.7708333333333	0.0372861701039727	0.0130921901576114	975974.77561526	160.016897159978	128.3125	45.4375
124.104166666667	53.7708333333333	0.036933369576425	0.0112170172695934	975040.051946077	160.20105961956	128.3125	45.4375
124.145833333333	53.7708333333333	0.0358829770227931	0.00989956750914395	993565.258748911	158.540715082105	128.770833333333	45.3541666666667
124.1875	53.7708333333333	0.0358336742164251	0.00910980367180386	992564.200824069	158.720744299544	128.770833333333	45.3541666666667
124.229166666667	53.7708333333333	0.0323552809521701	0.0077961244366518	721448.631114122	140.282962961751	130.479166666667	48.6041666666667
124.270833333333	53.7708333333333	0.0358914335914995	0.00950330186076098	990586.262958644	159.081788614978	128.770833333333	45.3541666666667
124.3125	53.7708333333333	0.0360637950025116	0.010407762108987	989609.431954157	159.2628003257	128.770833333333	45.3541666666667
124.354166666667	53.7708333333333	0.0367212294705241	0.0110536807375579	969607.1774567	161.312698227352	128.3125	45.4375
124.395833333333	53.7708333333333	0.0367926941021287	0.0111647130280828	968731.164262781	161.49906297826	128.3125	45.4375
124.4375	53.7708333333333	0.0368224980875053	0.0113591172093657	967863.632317018	161.685734026402	128.3125	45.4375
124.479166666667	53.7708333333333	0.0371804448788574	0.0116410485726348	967004.60471405	161.872709204759	128.3125	45.4375
124.520833333333	53.7708333333333	0.0372609809431992	0.0117460928561373	966154.104403606	162.059986317042	128.3125	45.4375
124.5625	53.7708333333333	0.0374703563026993	0.012469446812447	965312.154187843	162.247563137735	128.3125	45.4375
124.604166666667	53.7708333333333	0.0376916099751714	0.0124817285407407	964478.776718677	162.435437412143	128.3125	45.4375
124.645833333333	53.7708333333333	0.0370737793906578	0.0119954995503826	963653.994495109	162.623606856456	128.3125	45.4375
124.6875	53.7708333333333	0.037369964424866	0.0121953550343257	962837.829860561	162.812069157807	128.3125	45.4375
124.729166666667	53.7708333333333	0.0370630937353769	0.0121845105700434	962030.305000214	163.000821974346	128.3125	45.4375
[truncated: 63,938 more rows]
