# Supplementary material for: Genomic insights into local adaptation and future climate-induced vulnerability of a keystone forest tree in East Asia
Source: Nat Commun. 2022 Nov 1;13:6541. doi: 10.1038/s41467-022-34206-8 (PMC9626627; doi:10.1038/s41467-022-34206-8)
Supplement: Supplementary file 8 — Source Data [file 41467_2022_34206_MOESM8_ESM.zip › Source data/supplementary_figures/local&forward&reverse/future_BCC_126_2100_reverseOffsetGF_19bio.csv]

x1	y1	local	reverseOffset	predDist	bearing	x2	y2
123.479166666667	54.6458333333333	0.0117355652540339	0.00625501895106692	261128.144938461	116.05435260776	127.020833333333	53.5625
123.520833333333	54.6458333333333	0.0118950058320207	0.00565542012177182	164389.984679801	136.483796323776	125.229166666667	53.5625
123.5625	54.6458333333333	0.0122918516157619	0.00563010829519261	162550.144349008	137.205397484421	125.229166666667	53.5625
123.604166666667	54.6458333333333	0.012716208706504	0.00512977011146097	160735.439044205	137.943021395884	125.229166666667	53.5625
123.645833333333	54.6458333333333	0.0128239389665276	0.00459224315749071	158946.730313101	138.696984975349	125.229166666667	53.5625
123.6875	54.6458333333333	0.0130464581501747	0.00395795010172054	157184.906285099	139.467598039014	125.229166666667	53.5625
123.729166666667	54.6458333333333	0.0138203432180114	0.00190069949399235	139876.178312611	128.368441782264	125.395833333333	53.8541666666667
123.770833333333	54.6458333333333	0.0140567757263652	0.00199434482081193	143964.464646262	131.908743632384	125.395833333333	53.7708333333333
123.8125	54.6458333333333	0.0143313272885243	0.00199058968569466	152187.322436648	118.349565692328	125.854166666667	53.9791666666667
123.854166666667	54.6458333333333	0.0131873813099104	0.0030088758270546	154193.321491356	143.739370023171	125.229166666667	53.5208333333333
123.895833333333	54.6458333333333	0.0133043117710981	0.0041934966857894	148811.993453029	143.580512705077	125.229166666667	53.5625
123.9375	54.6458333333333	0.0133103093192722	0.00392203448544215	147231.602608172	144.456885030673	125.229166666667	53.5625
123.979166666667	54.6458333333333	0.0133172994319638	0.00432266916605079	145685.041912028	145.35170590134	125.229166666667	53.5625
124.020833333333	54.6458333333333	0.0127560131029851	0.00482132645646837	144173.400610948	146.265150307459	125.229166666667	53.5625
124.0625	54.6458333333333	0.012459023395287	0.00536942562044414	142697.788977646	147.197364270294	125.229166666667	53.5625
124.104166666667	54.6458333333333	0.0127096526032795	0.00540668746693074	141259.33664716	148.148461677887	125.229166666667	53.5625
124.145833333333	54.6458333333333	0.0124176578179032	0.00539330858289469	139859.190681784	149.118521017673	125.229166666667	53.5625
124.1875	54.6458333333333	0.0124162645780885	0.00456109511511247	138498.513350274	150.107582029834	125.229166666667	53.5625
123.395833333333	54.6041666666667	0.0118909102383428	0.00541082563693022	166839.128502762	133.27426607691	125.229166666667	53.5625
123.4375	54.6041666666667	0.0118870692251492	0.00551380059304667	261564.935591853	114.849299011977	127.020833333333	53.5625
123.479166666667	54.6041666666667	0.0123986911927504	0.00507837760685314	259124.427643746	115.13348027763	127.020833333333	53.5625
123.520833333333	54.6041666666667	0.0125221445533216	0.00315481789148626	152568.622085949	122.374164998303	125.479166666667	53.8541666666667
123.5625	54.6041666666667	0.012929819805684	0.00237248333205396	150301.875664525	122.957892231536	125.479166666667	53.8541666666667
123.604166666667	54.6041666666667	0.0130318405429328	0.00284433443564817	160805.277335347	137.914698582087	125.229166666667	53.5208333333333
123.645833333333	54.6041666666667	0.013142426194205	0.00437215991221323	155492.517805296	137.569080773524	125.229166666667	53.5625
123.6875	54.6041666666667	0.012925154455746	0.00394832162660031	153689.257201573	138.344026492718	125.229166666667	53.5625
123.729166666667	54.6041666666667	0.0127742025870517	0.00377868821945787	151913.520633582	139.136832103185	125.229166666667	53.5625
123.770833333333	54.6041666666667	0.0126369250893555	0.00399410120367451	150166.285157679	139.947841663287	125.229166666667	53.5625
123.8125	54.6041666666667	0.0128981485191832	0.00356745556502249	148448.557765279	140.77738758667	125.229166666667	53.5625
123.854166666667	54.6041666666667	0.0126597574132823	0.00501780185946878	146761.375173604	141.625788152698	125.229166666667	53.5625
123.895833333333	54.6041666666667	0.0127546310049375	0.00513588632493126	145105.803438812	142.493344811433	125.229166666667	53.5625
123.9375	54.6041666666667	0.0131649921721016	0.00436707348252749	143482.937370819	143.380339281666	125.229166666667	53.5625
123.979166666667	54.6041666666667	0.0135226123774741	0.00358579419434026	141893.899728405	144.28703044342	125.229166666667	53.5625
124.020833333333	54.6041666666667	0.0133715042422008	0.00357890246821111	140339.84017261	145.21365102981	125.229166666667	53.5625
124.0625	54.6041666666667	0.0133236220375429	0.00317675794738191	142737.996981561	147.171492067601	125.229166666667	53.5208333333333
124.104166666667	54.6041666666667	0.0133901741302484	0.00313784641230368	125350.911373388	137.202347027527	125.395833333333	53.7708333333333
124.145833333333	54.6041666666667	0.0133107342611298	0.00349585283397239	135899.400623839	148.114949739355	125.229166666667	53.5625
124.1875	54.6041666666667	0.0130186732208317	0.00349066897306168	134497.2360436	149.122966319493	125.229166666667	53.5625
123.0625	54.5625	0.0119746820811209	0.0051769971021275	180306.865421844	127.236019624361	125.229166666667	53.5625
123.104166666667	54.5625	0.0118975794357483	0.00534079642775664	279516.523368488	111.86757756399	127.020833333333	53.5625
123.145833333333	54.5625	0.0119698941364651	0.00530286783917817	176047.246105157	128.366138265115	125.229166666667	53.5625
123.1875	54.5625	0.0114246325710852	0.00555874922446846	274522.238182956	112.354887772258	127.020833333333	53.5625
123.229166666667	54.5625	0.012399860627865	0.00513457417582799	272031.686323323	112.60477965812	127.020833333333	53.5625
123.270833333333	54.5625	0.0122118613677466	0.00463136626269997	169786.08692069	130.163378215808	125.229166666667	53.5625
123.3125	54.5625	0.0126089889333013	0.00400756225349382	253103.18811566	112.328062413605	126.854166666667	53.6458333333333
123.354166666667	54.5625	0.012306121928665	0.00443519981167069	165705.042238425	131.434113274079	125.229166666667	53.5625
123.395833333333	54.5625	0.01207153492528	0.00258654400561124	159491.563027517	118.75967680928	125.520833333333	53.8541666666667
123.4375	54.5625	0.0127860502965253	0.00246400735619317	157134.431469668	119.266651380004	125.520833333333	53.8541666666667
123.479166666667	54.5625	0.0126346369663465	0.00380249985604991	163042.357382466	134.612232559411	125.229166666667	53.5208333333333
123.520833333333	54.5625	0.0124052732490534	0.00428526034737986	157792.26448793	134.164371267666	125.229166666667	53.5625
123.5625	54.5625	0.0125181966645693	0.00378331669608899	155870.640610902	134.888697705253	125.229166666667	53.5625
123.604166666667	54.5625	0.0126424682822578	0.00390594911465317	153973.35574842	135.630570747191	125.229166666667	53.5625
123.645833333333	54.5625	0.0125341613763638	0.00390079543861902	152101.321374948	136.390410609358	125.229166666667	53.5625
123.6875	54.5625	0.0124984223694438	0.00399671555766676	150255.481942815	137.16863442011	125.229166666667	53.5625
123.729166666667	54.5625	0.0123788500990645	0.00359445469559029	148436.815324042	137.965654232793	125.229166666667	53.5625
123.770833333333	54.5625	0.0124520906059873	0.00421297401668242	146646.333133143	138.781874814776	125.229166666667	53.5625
123.8125	54.5625	0.012236159344925	0.00485281427584663	144885.080911148	139.617691201039	125.229166666667	53.5625
123.854166666667	54.5625	0.0126887358960411	0.00419272517760616	143154.138149366	140.47348600165	125.229166666667	53.5625
123.895833333333	54.5625	0.0132086932271945	0.00380618073303103	141454.618129807	141.349626454294	125.229166666667	53.5625
123.9375	54.5625	0.0127299058026046	0.00493916293790666	139787.667557751	142.246461215415	125.229166666667	53.5625
123.979166666667	54.5625	0.0127145852716771	0.00474229616985443	138154.465960418	143.164316886583	125.229166666667	53.5625
124.020833333333	54.5625	0.0132292659434097	0.00358154646527888	136556.224824659	144.103494276482	125.229166666667	53.5625
124.0625	54.5625	0.0141928232711967	0.00232185784316223	115610.867592566	126.417335873709	125.479166666667	53.9375
124.104166666667	54.5625	0.0153786270803086	0.00364422238306504	105331.845417141	118.392359578856	125.520833333333	54.1041666666667
124.145833333333	54.5625	0.0140688727820074	0.0024159939860701	128847.489163988	119.564008777255	125.854166666667	53.9791666666667
124.1875	54.5625	0.0147083574166135	0.00242497324550917	124188.738030494	120.860221702425	125.8125	53.9791666666667
124.229166666667	54.5625	0.0140388390033373	0.00241527423604664	116492.473063631	138.674879366526	125.395833333333	53.7708333333333
122.895833333333	54.5208333333333	0.0122908863247395	0.00522298680404	290465.419293171	109.862207494344	127.020833333333	53.5625
122.9375	54.5208333333333	0.011809615830936	0.00548177147623297	287929.551421976	110.078579608146	127.020833333333	53.5625
122.979166666667	54.5208333333333	0.01205696177127	0.00462676422290593	181745.638690378	113.061485774719	125.520833333333	53.8541666666667
123.020833333333	54.5208333333333	0.0119631482876702	0.00369074445060649	200206.65475676	114.991179584553	125.770833333333	53.7291666666667
123.0625	54.5208333333333	0.0120594987665827	0.00439565044482094	176794.590656076	113.815173776376	125.520833333333	53.8541666666667
123.104166666667	54.5208333333333	0.0117302326835215	0.00541075568805473	277822.319395756	110.980403354592	127.020833333333	53.5625
123.145833333333	54.5208333333333	0.0112547163583378	0.0056245062214989	275305.07467661	111.215415160957	127.020833333333	53.5625
123.1875	54.5208333333333	0.0114346484756578	0.00528686534136427	272791.869091653	111.454448870661	127.020833333333	53.5625
123.229166666667	54.5208333333333	0.0125910036014082	0.00247228794103447	187988.555206356	118.545540203548	125.729166666667	53.6875
123.270833333333	54.5208333333333	0.0129009503489712	0.00228051077299454	185623.30267531	118.977542737972	125.729166666667	53.6875
123.3125	54.5208333333333	0.0134700661652956	0.00200903393999114	188692.315426491	113.628020153861	125.9375	53.8125
123.354166666667	54.5208333333333	0.0122693733461328	0.00407614648487129	159715.716346699	116.801713703432	125.520833333333	53.8541666666667
123.395833333333	54.5208333333333	0.0116184306054073	0.00259503118204117	157312.532833423	117.278916843435	125.520833333333	53.8541666666667
123.4375	54.5208333333333	0.0119428952346748	0.00271550065001004	176159.440350672	119.062995668736	125.770833333333	53.7291666666667
123.479166666667	54.5208333333333	0.0121832065111884	0.00454866626606639	159819.079443313	133.428704505645	125.229166666667	53.5208333333333
123.520833333333	54.5208333333333	0.0123245690129211	0.00430417524099325	154596.591120414	132.931439943188	125.229166666667	53.5625
123.5625	54.5208333333333	0.0123818657552253	0.00422015485119045	152632.735492938	133.65532925852	125.229166666667	53.5625
123.604166666667	54.5208333333333	0.0123525062433408	0.00402327157943385	150692.709888367	134.397534927922	125.229166666667	53.5625
123.645833333333	54.5208333333333	0.0120622059912031	0.00463220272710979	148777.447210002	135.158536533287	125.229166666667	53.5625
123.6875	54.5208333333333	0.0121044349870683	0.00474025668428808	146887.916784588	135.938813463409	125.229166666667	53.5625
123.729166666667	54.5208333333333	0.0122409023376352	0.00526159158432107	145025.125078701	136.738842881417	125.229166666667	53.5625
123.770833333333	54.5208333333333	0.0116802088940056	0.00540744447058778	143190.116303848	137.559097431137	125.229166666667	53.5625
123.8125	54.5208333333333	0.0113881315801195	0.00586921693134554	235666.538294613	115.603339464704	127.020833333333	53.5625
123.854166666667	54.5208333333333	0.0117817229703704	0.00538811956832912	139607.815790763	139.262134172868	125.229166666667	53.5625
123.895833333333	54.5208333333333	0.011879715421973	0.0054806016248633	137862.804630911	140.145814407295	125.229166666667	53.5625
123.9375	54.5208333333333	0.0113413537654439	0.00609250241041948	228397.013269134	116.583873100361	127.020833333333	53.5625
123.979166666667	54.5208333333333	0.0124015586297131	0.00493968373631295	134471.051160771	141.979623792557	125.229166666667	53.5625
124.020833333333	54.5208333333333	0.0129155009020426	0.00350581780787554	132826.819389546	142.930538918984	125.229166666667	53.5625
124.0625	54.5208333333333	0.012833929663766	0.0035220190493601	131218.753114223	143.904606017099	125.229166666667	53.5625
124.104166666667	54.5208333333333	0.0127660328420569	0.00396566908188882	129648.198624417	144.902142497854	125.229166666667	53.5625
124.145833333333	54.5208333333333	0.0126484275876175	0.00491422878304919	128116.536029665	145.923426529181	125.229166666667	53.5625
124.1875	54.5208333333333	0.0131025171371103	0.00468836560567869	126625.177191291	146.968691539554	125.229166666667	53.5625
124.229166666667	54.5208333333333	0.0131079644080275	0.00442759269162262	125175.563196935	148.038120444796	125.229166666667	53.5625
124.270833333333	54.5208333333333	0.0131802439278738	0.00417355727663412	123769.161343066	149.13183963908	125.229166666667	53.5625
124.3125	54.5208333333333	0.0129024133162294	0.0044352095249462	122407.461593424	150.249912803283	125.229166666667	53.5625
122.8125	54.4791666666667	0.0120068878419578	0.00382094180611865	212694.743546712	113.268971413579	125.770833333333	53.6875
122.854166666667	54.4791666666667	0.0121572643412113	0.00269384272195374	210216.606103585	113.59378617779	125.770833333333	53.6875
122.895833333333	54.4791666666667	0.0114853430496027	0.00297711781476061	207744.666294657	113.925937695933	125.770833333333	53.6875
122.9375	54.4791666666667	0.0117385663148655	0.00547053046911078	227834.022115489	129.573371996091	125.5625	53.1458333333333
122.979166666667	54.4791666666667	0.0118601400482903	0.0059661609002521	225759.249943947	130.043939157673	125.5625	53.1458333333333
123.020833333333	54.4791666666667	0.0118663512066601	0.00515717524810762	222675.236883097	129.158847280836	125.604166666667	53.1875
123.0625	54.4791666666667	0.0120115359254111	0.00436727210097444	174973.229006653	112.425944084316	125.520833333333	53.8541666666667
123.104166666667	54.4791666666667	0.0114186448526275	0.00557810880270217	276195.587139842	110.082563858283	127.020833333333	53.5625
123.145833333333	54.4791666666667	0.0114502734004964	0.00560707924159998	273660.7999664	110.310681439221	127.020833333333	53.5625
123.1875	54.4791666666667	0.01185710181925	0.00511164661477516	271129.777645376	110.542745321208	127.020833333333	53.5625
123.229166666667	54.4791666666667	0.0120102232457024	0.00478398560155634	240307.902090974	110.118819419195	126.645833333333	53.6875
123.270833333333	54.4791666666667	0.012174874199648	0.00269706917970223	183590.876381076	116.027285432087	125.770833333333	53.7291666666667
123.3125	54.4791666666667	0.0124067628235003	0.00240375589680678	181168.163733399	116.436131564926	125.770833333333	53.7291666666667
123.354166666667	54.4791666666667	0.012685345466251	0.00199803037654551	178754.14257013	116.855582891353	125.770833333333	53.7291666666667
123.395833333333	54.4791666666667	0.0122281434147189	0.00207314872176038	155241.518980994	115.757615128599	125.520833333333	53.8541666666667
123.4375	54.4791666666667	0.0118443236297101	0.00404752250529186	152813.883893933	116.231779026065	125.520833333333	53.8541666666667
123.479166666667	54.4791666666667	0.0119059504138512	0.00465209029840147	153504.772576855	130.943591107337	125.229166666667	53.5625
123.520833333333	54.4791666666667	0.0119358643834509	0.00487100129530008	151475.54147321	131.647089147289	125.229166666667	53.5625
123.5625	54.4791666666667	0.0120846572941343	0.00512399667773487	149468.638616203	132.369128579264	125.229166666667	53.5625
123.604166666667	54.4791666666667	0.0120571175577333	0.00384770899699547	147484.976213243	133.11024839538	125.229166666667	53.5625
123.645833333333	54.4791666666667	0.0120594087667834	0.00384789937924984	145525.505342409	133.870992751148	125.229166666667	53.5625
123.6875	54.4791666666667	0.01226933469796	0.00431690475262062	143591.217065278	134.651909217334	125.229166666667	53.5625
123.729166666667	54.4791666666667	0.01208961152129	0.00490324648209712	141683.143463526	135.453546756912	125.229166666667	53.5625
123.770833333333	54.4791666666667	0.0121510603671385	0.00519079979779185	139802.35857797	136.276453402176	125.229166666667	53.5625
123.8125	54.4791666666667	0.0112089183872826	0.00589769438422712	315094.270501107	128.878258116501	127.4375	52.6458333333333
123.854166666667	54.4791666666667	0.0112774700838751	0.0059797460949836	231246.583100946	114.890599580365	127.020833333333	53.5625
123.895833333333	54.4791666666667	0.0109195917291765	0.00626796922104694	310909.65506462	129.570861000101	127.4375	52.6458333333333
123.9375	54.4791666666667	0.0118483128935733	0.00561648006095862	132575.096950693	139.791540831949	125.229166666667	53.5625
123.979166666667	54.4791666666667	0.0122911975126609	0.00491333772793893	130848.382853259	140.728775292539	125.229166666667	53.5625
124.020833333333	54.4791666666667	0.012419686796396	0.00440227088224442	129156.316457099	141.690373419461	125.229166666667	53.5625
124.0625	54.4791666666667	0.0122097328979875	0.00495048677400911	127500.277804523	142.676781413562	125.229166666667	53.5625
124.104166666667	54.4791666666667	0.0125116530296512	0.0044551896828357	125881.68937905	143.688412379666	125.229166666667	53.5625
124.145833333333	54.4791666666667	0.0128934736896434	0.0042245889619435	124302.014725817	144.725640368729	125.229166666667	53.5625
124.1875	54.4791666666667	0.0128250777810433	0.00470778642565197	122762.756604102	145.788793986658	125.229166666667	53.5625
124.229166666667	54.4791666666667	0.0132800125773257	0.00380841595513961	121265.454623596	146.878149594271	125.229166666667	53.5625
124.270833333333	54.4791666666667	0.0140329085324047	0.00226990161116796	99032.9410791186	142.388196415749	125.1875	53.7708333333333
124.3125	54.4791666666667	0.0149121637328325	0.00238256854891951	112543.017934179	119.027006307821	125.8125	53.9791666666667
124.354166666667	54.4791666666667	0.0137698335495732	0.0023063660241142	94988.9964082395	128.941625627491	125.479166666667	53.9375
124.395833333333	54.4791666666667	0.0134666738126522	0.00244215760213705	94312.5347635941	146.394645966293	125.1875	53.7708333333333
122.8125	54.4375	0.0117234558392919	0.00324367129311019	212177.670890718	116.151974644205	125.6875	53.5625
122.854166666667	54.4375	0.0119024783002552	0.00551258681330713	228377.481357944	126.410363829507	125.604166666667	53.1875
122.895833333333	54.4375	0.0119833509226086	0.00575197326374037	287446.094787174	108.124136793187	127.020833333333	53.5625
122.9375	54.4375	0.0118540460540895	0.00554819924787011	284878.131810805	108.327221334188	127.020833333333	53.5625
122.979166666667	54.4375	0.0116476845777583	0.00616247713330789	282313.207243856	108.533690972028	127.020833333333	53.5625
123.020833333333	54.4375	0.0117887148020681	0.00533499553543787	279751.405560929	108.743634646452	127.020833333333	53.5625
123.0625	54.4375	0.0114648075337615	0.00584468407314261	277192.814246477	108.957144272601	127.020833333333	53.5625
123.104166666667	54.4375	0.0114426526150484	0.00529191097275249	274637.52392508	109.174314858068	127.020833333333	53.5625
123.145833333333	54.4375	0.0121075394688534	0.00520540150251749	243869.996988954	108.592088035944	126.645833333333	53.6875
123.1875	54.4375	0.0115133130776469	0.00475285647203704	165549.069156236	125.204403982796	125.229166666667	53.5625
123.229166666667	54.4375	0.0117074372752126	0.00425974206897438	163212.297007918	112.508946811237	125.520833333333	53.8541666666667
123.270833333333	54.4375	0.0121194303182444	0.00203028076217569	164814.718544561	115.842144203432	125.520833333333	53.7708333333333
123.3125	54.4375	0.0137312441033972	0.0016278402524036	162386.117430741	116.292015515943	125.520833333333	53.7708333333333
123.354166666667	54.4375	0.0112611695396507	0.00348157909942168	155753.234296129	113.755134850011	125.520833333333	53.8541666666667
123.395833333333	54.4375	0.0117093934549772	0.00239731162243066	153282.896864967	114.196317155831	125.520833333333	53.8541666666667
123.4375	54.4375	0.0118389978624301	0.00241813509042046	150821.226239336	114.651373832917	125.520833333333	53.8541666666667
123.479166666667	54.4375	0.0118583980150018	0.00433947879073214	150506.149320981	129.610030988808	125.229166666667	53.5625
123.520833333333	54.4375	0.0119138404564893	0.00472294749448248	148433.819852706	130.309408520456	125.229166666667	53.5625
123.5625	54.4375	0.0114947074358736	0.00580352842588022	246776.705590433	111.835476790638	127.020833333333	53.5625
123.604166666667	54.4375	0.0120074558847313	0.00479423492607721	144355.012292527	131.766439451762	125.229166666667	53.5625
123.645833333333	54.4375	0.0118516644441068	0.0051406646915719	142350.422523786	132.525310971667	125.229166666667	53.5625
123.6875	54.4375	0.0118739182618923	0.00461480959372444	140370.372675147	133.305246080116	125.229166666667	53.5625
123.729166666667	54.4375	0.0115669929957142	0.0057631746169178	236777.319738297	112.94683098263	127.020833333333	53.5625
123.770833333333	54.4375	0.011359829174084	0.00600282511270727	136488.154431546	134.930820721485	125.229166666667	53.5625
123.8125	54.4375	0.0112119659737971	0.00607227519374216	312203.970286277	128.216151938114	127.4375	52.6458333333333
123.854166666667	54.4375	0.0109365622267938	0.00628658216188189	365846.156130339	134.711035685908	127.645833333333	52.0625
123.895833333333	54.4375	0.0112243404306307	0.00628793522007747	363930.33992032	135.044148077833	127.645833333333	52.0625
123.9375	54.4375	0.0113052397861745	0.00595449351795513	129067.734906816	138.46242561046	125.229166666667	53.5625
123.979166666667	54.4375	0.0116179092929593	0.00539399622271734	127291.644101481	139.407369294975	125.229166666667	53.5625
124.020833333333	54.4375	0.0119246442972914	0.00493692895519422	125549.878699226	140.378319075292	125.229166666667	53.5625
124.0625	54.4375	0.0113786491066011	0.00549703605977997	123843.887602215	141.375832039696	125.229166666667	53.5625
124.104166666667	54.4375	0.0123976536591551	0.00421896346940078	122175.170024299	142.400434460986	125.229166666667	53.5625
124.145833333333	54.4375	0.0122549799453996	0.00445824117872363	120545.274505547	143.45261503535	125.229166666667	53.5625
124.1875	54.4375	0.0121335418416305	0.0049783586532717	118955.797415833	144.532817527222	125.229166666667	53.5625
124.229166666667	54.4375	0.012371789177839	0.00389476903834734	117408.380884449	145.641432833354	125.229166666667	53.5625
124.270833333333	54.4375	0.0122630343148079	0.00385425736534201	109750.208733247	135.445574707014	125.4375	53.7291666666667
124.3125	54.4375	0.0125710508187935	0.0027382482648741	102603.139297178	135.879777277955	125.395833333333	53.7708333333333
124.354166666667	54.4375	0.0138619173815549	0.00207438088504669	110367.055965413	116.921392049596	125.854166666667	53.9791666666667
124.395833333333	54.4375	0.0127142426236544	0.0022605865377755	103310.104635817	122.053069023256	125.729166666667	53.9375
124.4375	54.4375	0.0127731154904159	0.00258857345796857	101029.277015843	122.901015616349	125.729166666667	53.9375
124.479166666667	54.4375	0.01229981735592	0.00384272122427989	103723.308195803	153.123609039145	125.1875	53.6041666666667
122.270833333333	54.3958333333333	0.0117019222998487	0.00514749594405447	257760.507573367	121.325298540237	125.5625	53.1458333333333
122.3125	54.3958333333333	0.0122545539506485	0.00246636114194716	238261.642303794	106.738230740262	125.770833333333	53.7291666666667
122.354166666667	54.3958333333333	0.0115795253969266	0.00305275450797901	215612.677985015	104.949295857959	125.520833333333	53.8541666666667
122.395833333333	54.3958333333333	0.0117497300241825	0.00567790488506918	250864.355063053	122.391922333645	125.5625	53.1458333333333
122.4375	54.3958333333333	0.012020275113716	0.00559520617981237	248583.772895875	122.759950124457	125.5625	53.1458333333333
122.479166666667	54.3958333333333	0.0123054662903151	0.00321800023090637	210846.086334172	108.027098395627	125.520833333333	53.7708333333333
122.520833333333	54.3958333333333	0.0111397034819531	0.00399202377130074	205176.196788021	105.867817135027	125.520833333333	53.8541666666667
122.854166666667	54.3958333333333	0.0116984331752469	0.00559200475830536	288623.323849117	107.048892081881	127.020833333333	53.5625
122.895833333333	54.3958333333333	0.0115522101054119	0.00573981067809987	286037.253438018	107.24175299149	127.020833333333	53.5625
122.9375	54.3958333333333	0.0116456677454797	0.00592406176085443	283453.905663119	107.437823022057	127.020833333333	53.5625
122.979166666667	54.3958333333333	0.0116013375213885	0.00604063405190079	280873.35655611	107.637187204938	127.020833333333	53.5625
123.020833333333	54.3958333333333	0.0117586885664696	0.0061616207261769	403375.292871006	128.185231388107	127.645833333333	52.0625
123.0625	54.3958333333333	0.0117727768353717	0.00604013796569256	275720.97223126	108.046152715998	127.020833333333	53.5625
123.104166666667	54.3958333333333	0.0114042419689792	0.0052392135920462	213588.56338517	129.643586986408	125.5625	53.1458333333333
123.145833333333	54.3958333333333	0.0116137811341681	0.00527974282714904	211512.168530017	130.145194314127	125.5625	53.1458333333333
123.1875	54.3958333333333	0.0105810750671414	0.00340956836214771	164023.484751153	110.616778176053	125.520833333333	53.8541666666667
123.229166666667	54.3958333333333	0.0113164222034661	0.00304148611646706	182201.685223082	112.998470118502	125.770833333333	53.7291666666667
123.270833333333	54.3958333333333	0.0116632621000708	0.00259684182298244	179713.887340261	113.369604866086	125.770833333333	53.7291666666667
123.3125	54.3958333333333	0.0111044946479426	0.00370309673741906	156453.221785321	111.767663168069	125.520833333333	53.8541666666667
123.354166666667	54.3958333333333	0.0115912352827599	0.00443277704861869	153943.431807738	112.175283189171	125.520833333333	53.8541666666667
123.395833333333	54.3958333333333	0.0116079465906031	0.00499294509665422	199394.290318287	133.363383832606	125.5625	53.1458333333333
123.4375	54.3958333333333	0.0113834604610647	0.00441569897384813	148946.372441491	113.029928725438	125.520833333333	53.8541666666667
123.479166666667	54.3958333333333	0.0115439987746192	0.00445833652941381	147592.38183811	128.223044241376	125.229166666667	53.5625
123.520833333333	54.3958333333333	0.0116121751400275	0.00479789486492309	164686.767561032	138.830458386747	125.145833333333	53.2708333333333
123.5625	54.3958333333333	0.0118352169862249	0.00549637079354303	143381.289824506	129.629946661653	125.229166666667	53.5625
123.604166666667	54.3958333333333	0.0112379707467374	0.00576535787210562	242562.158124815	111.090716443107	127.020833333333	53.5625
123.645833333333	54.3958333333333	0.0116710486520655	0.00493851870220283	139257.452829373	131.11905206073	125.229166666667	53.5625
123.6875	54.3958333333333	0.0117653438055515	0.00489095073176755	137230.721505492	131.896158890017	125.229166666667	53.5625
123.729166666667	54.3958333333333	0.0113516114397352	0.00571518675404177	135228.859642574	132.695914875148	125.229166666667	53.5625
123.770833333333	54.3958333333333	0.0109272563643912	0.00601418885295541	311506.917125532	127.204923242066	127.4375	52.6458333333333
123.8125	54.3958333333333	0.0111080024283982	0.00649191305965697	364544.055857105	133.860802744896	127.645833333333	52.0625
123.854166666667	54.3958333333333	0.0109849334008927	0.00636524159157262	362598.119525987	134.190767272914	127.645833333333	52.0625
123.895833333333	54.3958333333333	0.0112951159018652	0.00618111435094454	360663.102721058	134.524101713335	127.645833333333	52.0625
123.9375	54.3958333333333	0.0109388452309732	0.00612888779896985	358739.182802823	134.860841173334	127.645833333333	52.0625
123.979166666667	54.3958333333333	0.0110686079781104	0.00607598043797308	300852.966616566	128.934566711602	127.4375	52.6458333333333
124.020833333333	54.3958333333333	0.0117671895990082	0.00523017595081412	122013.183462208	138.98944180884	125.229166666667	53.5625
124.0625	54.3958333333333	0.0114010037740462	0.0058171892222489	120255.242068758	139.996493970333	125.229166666667	53.5625
124.104166666667	54.3958333333333	0.0122605630527377	0.00409051304220473	118534.264509242	141.032610123477	125.229166666667	53.5625
124.145833333333	54.3958333333333	0.0120027645065222	0.00479749588524055	116851.884597396	142.098415138709	125.229166666667	53.5625
124.1875	54.3958333333333	0.0115398804851196	0.00533554715642294	115209.793835773	143.194491191275	125.229166666667	53.5625
124.229166666667	54.3958333333333	0.0121864569717083	0.00444015198372008	113609.739810233	144.321368607175	125.229166666667	53.5625
124.270833333333	54.3958333333333	0.0122650719297699	0.0037282742104603	112053.523875156	145.479515921231	125.229166666667	53.5625
124.3125	54.3958333333333	0.0125076310116385	0.00225516919292036	109474.321690396	128.928428181067	125.604166666667	53.7708333333333
124.354166666667	54.3958333333333	0.0137879775034846	0.00284816275120258	98948.4069352717	114.391707702158	125.729166666667	54.0208333333333
124.395833333333	54.3958333333333	0.0136154728183117	0.00306770759014574	299423.289247546	163.262426809703	125.645833333333	51.8125
124.4375	54.3958333333333	0.0119365865487526	0.0039516441400444	93012.0174483377	129.966048325507	125.520833333333	53.8541666666667
124.479166666667	54.3958333333333	0.0119525798016866	0.0049048722741888	104996.357962416	151.74997226694	125.229166666667	53.5625
124.520833333333	54.3958333333333	0.0121320962231375	0.00568226585385543	103743.500438565	153.1006922868	125.229166666667	53.5625
122.020833333333	54.3541666666667	0.0118050970484597	0.00350868871073376	235581.695950081	102.241071117536	125.520833333333	53.8541666666667
122.0625	54.3541666666667	0.011898173010244	0.00452623720172001	232935.089954171	102.416344989741	125.520833333333	53.8541666666667
122.104166666667	54.3541666666667	0.0120494129519405	0.00471902417738218	230290.284378557	102.595257721143	125.520833333333	53.8541666666667
122.145833333333	54.3541666666667	0.0121016170149939	0.00451439748242745	227647.342909527	102.777933538148	125.520833333333	53.8541666666667
122.1875	54.3541666666667	0.0119342074128872	0.00459068172950228	225006.332168877	102.964502254948	125.520833333333	53.8541666666667
122.229166666667	54.3541666666667	0.0118681301630751	0.00520603289932912	215716.114796292	112.888635562924	125.229166666667	53.5625
122.270833333333	54.3541666666667	0.0118446355832395	0.00591782135690368	323935.715758905	103.851149298242	127.020833333333	53.5625
122.3125	54.3541666666667	0.0117224129674165	0.0060851275461988	321306.261687775	104.000699897404	127.020833333333	53.5625
122.354166666667	54.3541666666667	0.0119178064602105	0.00579410223532609	250725.146142817	121.132136329046	125.5625	53.1458333333333
122.395833333333	54.3541666666667	0.0117897695106835	0.00622634227544309	316052.567260826	104.306419408984	127.020833333333	53.5625
122.4375	54.3541666666667	0.0116527998553115	0.00658560640528752	313428.41614666	104.46269620179	127.020833333333	53.5625
122.479166666667	54.3541666666667	0.0118829199909229	0.00593472027988599	243808.443925286	122.22217022664	125.5625	53.1458333333333
122.520833333333	54.3541666666667	0.0118643715480685	0.00594839703318344	241521.347217267	122.59870139218	125.5625	53.1458333333333
122.5625	54.3541666666667	0.0116875981809314	0.00562571383582749	213033.324699122	123.386029258671	125.229166666667	53.2708333333333
122.604166666667	54.3541666666667	0.0117306508632869	0.00593828211238865	302950.897067008	105.111924229692	127.020833333333	53.5625
122.645833333333	54.3541666666667	0.0118100287979622	0.00569599866600164	234719.260145068	123.770142782967	125.5625	53.1458333333333
122.895833333333	54.3541666666667	0.0118157516393445	0.00509872703260729	221408.709618444	126.317251353606	125.5625	53.1458333333333
122.9375	54.3541666666667	0.0116150735214448	0.00537501541136579	219232.217211449	126.770439620048	125.5625	53.1458333333333
122.979166666667	54.3541666666667	0.011717655051538	0.00561520707302066	217068.675276927	127.232352069429	125.5625	53.1458333333333
123.020833333333	54.3541666666667	0.0116098244235642	0.0058269991192393	276909.968577504	106.926961795193	127.020833333333	53.5625
123.0625	54.3541666666667	0.0117233724968568	0.00624300073934496	398384.034913023	127.936126451811	127.645833333333	52.0625
123.104166666667	54.3541666666667	0.0117438267121987	0.00619926286825345	271732.070864089	107.327746179127	127.020833333333	53.5625
123.145833333333	54.3541666666667	0.0116458396555103	0.00582865990674252	208552.052595664	129.171483382711	125.5625	53.1458333333333
123.1875	54.3541666666667	0.0111205630869353	0.00475694890779244	162448.369776636	109.085866355081	125.520833333333	53.8541666666667
123.229166666667	54.3541666666667	0.0117094852132139	0.00508799336403693	204382.287380356	130.199012884865	125.5625	53.1458333333333
123.270833333333	54.3541666666667	0.0116191346098728	0.00490032509657535	202321.149173942	130.728062264643	125.5625	53.1458333333333
123.3125	54.3541666666667	0.0115552883044606	0.00468149373218964	170641.319695981	134.213283321608	125.145833333333	53.2708333333333
123.354166666667	54.3541666666667	0.0112657056335945	0.00545243171202168	256270.119588952	108.618851935298	127.020833333333	53.5625
123.395833333333	54.3541666666667	0.0115033668197968	0.00464125256700935	166802.932336355	135.579402256979	125.145833333333	53.2708333333333
123.4375	54.3541666666667	0.0115845623611785	0.00490719376822241	164918.720009507	136.285533114776	125.145833333333	53.2708333333333
123.479166666667	54.3541666666667	0.0116671816693501	0.0047802692148999	144768.590828719	126.7810812083	125.229166666667	53.5625
123.520833333333	54.3541666666667	0.0116212022082491	0.0053309021658334	142608.521230437	127.466806605001	125.229166666667	53.5625
123.5625	54.3541666666667	0.0111913346607729	0.00588188069867992	243478.779815159	109.809814907946	127.020833333333	53.5625
123.604166666667	54.3541666666667	0.0114276731632173	0.0060225734044728	371328.309635419	131.731250566217	127.645833333333	52.0625
123.645833333333	54.3541666666667	0.0114192847101278	0.00591838923865346	369311.524553974	132.044651669246	127.645833333333	52.0625
123.6875	54.3541666666667	0.0113926432361698	0.00602853837811913	367304.714933695	132.361301975135	127.645833333333	52.0625
123.729166666667	54.3541666666667	0.0112423395765137	0.00584207214148057	365308.045861468	132.6812385228	127.645833333333	52.0625
123.770833333333	54.3541666666667	0.0110755389649274	0.00587632171609338	230787.777277894	111.122973252454	127.020833333333	53.5625
123.8125	54.3541666666667	0.0111766259341053	0.00562216594085584	306552.116908119	126.854941508858	127.4375	52.6458333333333
123.854166666667	54.3541666666667	0.0109089232418635	0.0059275584093338	304389.246906373	127.194543574316	127.4375	52.6458333333333
123.895833333333	54.3541666666667	0.0111555174603396	0.00627036685563728	357426.174763451	133.994590268019	127.645833333333	52.0625
123.9375	54.3541666666667	0.0108128368941411	0.00624677469481967	355482.783103264	134.331515630636	127.645833333333	52.0625
123.979166666667	54.3541666666667	0.010774964277629	0.00601534678123985	297960.123537174	128.241317390853	127.4375	52.6458333333333
124.020833333333	54.3541666666667	0.011204333971192	0.00572217966523015	118552.468887494	137.518575382977	125.229166666667	53.5625
124.0625	54.3541666666667	0.0111098280557374	0.00610063324742209	293725.78857015	128.963261683617	127.4375	52.6458333333333
124.104166666667	54.3541666666667	0.0112810465703199	0.0061285817547923	114965.203017003	139.578990731225	125.229166666667	53.5625
124.145833333333	54.3541666666667	0.0114461566533269	0.00607948795056698	289534.979944704	129.705235604866	127.4375	52.6458333333333
124.1875	54.3541666666667	0.0119242592605947	0.00479437296849261	111530.884003232	141.767055898564	125.229166666667	53.5625
124.229166666667	54.3541666666667	0.0121225446644262	0.00467864948714801	109875.587941813	142.910791267136	125.229166666667	53.5625
124.270833333333	54.3541666666667	0.0119103147615499	0.00423012936666912	108264.072991418	144.088533607078	125.229166666667	53.5625
124.3125	54.3541666666667	0.0126170928120956	0.00250654323189615	108434.881808851	114.712087914368	125.8125	53.9375
124.354166666667	54.3541666666667	0.0121840187851148	0.00312996235348084	91761.9607000257	123.302329329851	125.520833333333	53.8958333333333
124.395833333333	54.3541666666667	0.0139375655140855	0.00268951969136758	101112.26967935	116.742862676673	125.770833333333	53.9375
124.4375	54.3541666666667	0.012672990356279	0.00302501492929836	100253.422647566	129.889707699343	125.604166666667	53.7708333333333
124.479166666667	54.3541666666667	0.0123108583136623	0.00491385577164253	87975.7840018141	128.818558523838	125.520833333333	53.8541666666667
124.520833333333	54.3541666666667	0.0121248551026953	0.00613348870289339	99629.416616391	151.893973940437	125.229166666667	53.5625
121.479166666667	54.3125	0.0157425704485362	0.00179506114939678	264691.109838593	93.383864270354	125.520833333333	54.1041666666667
121.520833333333	54.3125	0.0158231156656614	0.00382515879018634	82656.1019622279	99.1831230984878	122.770833333333	54.1875
121.5625	54.3125	0.0157145158107318	0.00385226648343195	259277.319793111	93.5229581894467	125.520833333333	54.1041666666667
121.604166666667	54.3125	0.0154456324332032	0.00261036488325746	271327.44464968	95.1956817781318	125.729166666667	54.0208333333333
121.645833333333	54.3125	0.0133011943342181	0.00178263767734536	266188.889371343	101.481541516319	125.604166666667	53.7708333333333
121.6875	54.3125	0.0134384896441288	0.00222614631835812	270168.447818736	97.2279851148095	125.770833333333	53.9375
121.729166666667	54.3125	0.0146966610529934	0.00244052849659625	267478.498048108	97.3350403260639	125.770833333333	53.9375
121.770833333333	54.3125	0.0119000089295272	0.00241280542513903	250631.587101678	100.22014344324	125.520833333333	53.8541666666667
121.8125	54.3125	0.0118602837080529	0.00442082356497079	239380.667398825	109.019779573644	125.229166666667	53.5625
121.854166666667	54.3125	0.0118266245896403	0.00455442473921019	236818.809321329	109.26752360381	125.229166666667	53.5625
121.895833333333	54.3125	0.0115314302117764	0.00349533758483619	242630.830016492	100.664042590934	125.520833333333	53.8541666666667
121.9375	54.3125	0.0125720138286478	0.00230467446069928	247623.289704213	102.601166378738	125.604166666667	53.7708333333333
121.979166666667	54.3125	0.0150096404240119	0.00297132874132013	239691.993693754	103.128428035555	125.520833333333	53.7708333333333
122.020833333333	54.3125	0.0148675745215974	0.00296643123188482	237052.036364522	103.31126453451	125.520833333333	53.7708333333333
122.0625	54.3125	0.0136122411959688	0.00264787745488061	234414.091852208	103.497837285038	125.520833333333	53.7708333333333
122.104166666667	54.3125	0.0127936692005368	0.00309822903530494	231778.229812693	103.688270865111	125.520833333333	53.7708333333333
122.145833333333	54.3125	0.0120153975205925	0.00484777222291665	226666.664632911	101.635010855333	125.520833333333	53.8541666666667
122.1875	54.3125	0.0112385832282335	0.00333171175553683	224011.398465225	101.808879350261	125.520833333333	53.8541666666667
122.229166666667	54.3125	0.0121570280825892	0.00516747112049039	212582.013616777	120.45317427221	124.979166666667	53.3125
122.270833333333	54.3125	0.0121672532563963	0.00487706815464213	218706.036084119	102.168044673756	125.520833333333	53.8541666666667
122.3125	54.3125	0.0120317355199713	0.00329761226603264	223141.951388983	124.466302207797	125.0625	53.1458333333333
122.354166666667	54.3125	0.0119902968198893	0.00481134899440836	213408.001672591	102.543376457359	125.520833333333	53.8541666666667
122.395833333333	54.3125	0.011706219801376	0.00509333757304824	246019.801823292	120.568389108699	125.5625	53.1458333333333
122.4375	54.3125	0.0121372274054809	0.00641821237544122	243689.175979065	120.926496320406	125.5625	53.1458333333333
122.479166666667	54.3125	0.0117328215431084	0.00676496377745235	426418.723058651	123.853701117012	127.645833333333	52.0625
122.520833333333	54.3125	0.0119815077172176	0.00636790302700911	307035.097089207	103.946141264752	127.020833333333	53.5625
122.5625	54.3125	0.0117846219462964	0.00631398759516757	304404.11108357	104.103052850577	127.020833333333	53.5625
122.604166666667	54.3125	0.0115960012975855	0.00633950016343056	419691.046874749	124.573853364652	127.645833333333	52.0625
122.645833333333	54.3125	0.0117475688734556	0.00587595716541126	299147.659235847	104.424260830739	127.020833333333	53.5625
122.6875	54.3125	0.0118351897276159	0.00527676251182963	186616.299467154	115.538468782416	125.229166666667	53.5625
122.729166666667	54.3125	0.0118461600795109	0.00510946084181253	184173.495591961	115.936141915958	125.229166666667	53.5625
122.770833333333	54.3125	0.0118801572572655	0.00487136030061172	181739.029717151	116.344034570436	125.229166666667	53.5625
122.8125	54.3125	0.0117284588540872	0.00496886613663394	179313.242307108	116.762525876537	125.229166666667	53.5625
122.854166666667	54.3125	0.0119981465451287	0.00561659450550638	220911.953871956	124.898191514327	125.5625	53.1458333333333
122.895833333333	54.3125	0.0118259116736795	0.00517228313793314	192565.589807785	126.069194023653	125.229166666667	53.2708333333333
122.9375	54.3125	0.0117053051130686	0.00561672988455083	186055.690498943	127.647268525566	125.145833333333	53.2708333333333
122.979166666667	54.3125	0.01185499073642	0.00611919374275673	278203.235665404	105.817469562488	127.020833333333	53.5625
123.020833333333	54.3125	0.01164685690803	0.00612925241887664	275595.311008905	106.005047349245	127.020833333333	53.5625
123.0625	54.3125	0.0116714010881499	0.00600434713054408	272989.855530313	106.195884957536	127.020833333333	53.5625
123.104166666667	54.3125	0.0115216550723356	0.00585666219832562	270386.941523051	106.390073404312	127.020833333333	53.5625
123.145833333333	54.3125	0.0114042079215096	0.00611771370103918	391257.190973743	127.95687228072	127.645833333333	52.0625
123.1875	54.3125	0.011476818597719	0.00565558136735811	265189.040873452	106.788883447324	127.020833333333	53.5625
123.229166666667	54.3125	0.0114213742900976	0.00589113911061433	262594.212982175	106.993704078114	127.020833333333	53.5625
123.270833333333	54.3125	0.0110318898765921	0.00594737981453201	260002.244338757	107.202273922911	127.020833333333	53.5625
123.3125	54.3125	0.0115738604153326	0.00593712076613211	382770.539262226	129.091248085658	127.645833333333	52.0625
123.354166666667	54.3125	0.0115333805082595	0.00591409228538601	380670.124494409	129.382247597319	127.645833333333	52.0625
123.395833333333	54.3125	0.011169292246783	0.00576831440859673	252244.384062948	107.851588655015	127.020833333333	53.5625
123.4375	54.3125	0.0115128325210809	0.00602122892719942	376495.79559054	129.973393406203	127.645833333333	52.0625
123.479166666667	54.3125	0.0113750352564155	0.00577489640495941	247088.468531335	108.305320542609	127.020833333333	53.5625
123.520833333333	54.3125	0.011388475285935	0.00573505558367258	244515.614573687	108.538822402553	127.020833333333	53.5625
123.5625	54.3125	0.0112815074105096	0.00583546078398904	241946.309141756	108.776928218161	127.020833333333	53.5625
123.604166666667	54.3125	0.0113511573955587	0.00571746094876266	239380.667398828	109.019779573643	127.020833333333	53.5625
123.645833333333	54.3125	0.0113695863657184	0.00616372485090357	366221.61258943	131.506383817181	127.645833333333	52.0625
123.6875	54.3125	0.0114616640854733	0.00601682046004625	364195.743414744	131.822739317763	127.645833333333	52.0625
123.729166666667	54.3125	0.0114146446071181	0.00615620755658858	362179.911556804	132.142437870023	127.645833333333	52.0625
123.770833333333	54.3125	0.0111524878152358	0.00604701280344092	360174.286236801	132.465518582566	127.645833333333	52.0625
123.8125	54.3125	0.0112889886836963	0.00585413974191437	358179.039595843	132.792020669865	127.645833333333	52.0625
123.854166666667	54.3125	0.0112156778756609	0.00613254777111681	356194.346727415	133.121983428488	127.645833333333	52.0625
123.895833333333	54.3125	0.0109509860036863	0.00617919794871938	354220.385708765	133.45544621186	127.645833333333	52.0625
123.9375	54.3125	0.0113768475324154	0.00559314502237722	352257.337631179	133.792448403509	127.645833333333	52.0625
123.979166666667	54.3125	0.0108746635728255	0.00590266228549575	295111.804747463	127.534580747681	127.4375	52.6458333333333
124.020833333333	54.3125	0.0114553375545505	0.00587904341814175	213954.871139198	111.7447679446	127.020833333333	53.5625
124.0625	54.3125	0.0108268052956161	0.00610916547839898	290831.676662638	128.253287418007	127.4375	52.6458333333333
124.104166666667	54.3125	0.0107020448016697	0.00635635024853698	288707.514032057	128.620232929991	127.4375	52.6458333333333
124.145833333333	54.3125	0.0113145862130562	0.00568485161108367	109680.631748882	139.120681406638	125.229166666667	53.5625
124.1875	54.3125	0.0119559468755694	0.00520755860201732	107925.925142228	140.243267209385	125.229166666667	53.5625
124.229166666667	54.3125	0.0119293186526931	0.00545935846205203	106212.723087788	141.401959997442	125.229166666667	53.5625
124.270833333333	54.3125	0.0119259665135848	0.0051971210593147	104543.066682498	142.597605611981	125.229166666667	53.5625
124.3125	54.3125	0.0117990224280429	0.00476725594582837	102919.075862547	143.830980346098	125.229166666667	53.5625
124.354166666667	54.3125	0.011801203450276	0.00473546163397349	101342.946558837	145.102774875043	125.229166666667	53.5625
124.395833333333	54.3125	0.0121343693371529	0.00511464707075796	99816.946582877	146.413576719271	125.229166666667	53.5625
124.4375	54.3125	0.0118490505787709	0.00530607386503336	98343.4100801891	147.76385133953	125.229166666667	53.5625
124.479166666667	54.3125	0.0119683101669265	0.00518380624741407	96924.7303909592	149.153922032376	125.229166666667	53.5625
124.520833333333	54.3125	0.0118276925947348	0.00576800506339603	95563.3511674351	150.583948875142	125.229166666667	53.5625
124.5625	54.3125	0.011400081448819	0.00643053306352125	94261.7556156248	152.053907060484	125.229166666667	53.5625
124.604166666667	54.3125	0.0108482568472661	0.0073184017570365	322492.564850425	139.697590665509	127.645833333333	52.0625
124.645833333333	54.3125	0.0111185931587533	0.00740625499370516	91847.9676427747	155.112463157557	125.229166666667	53.5625
121.354166666667	54.2708333333333	0.0126211430614025	0.00209448248090998	264244.327760836	99.523232424225	125.3125	53.8125
121.395833333333	54.2708333333333	0.0127992388371355	0.00158879148685216	255811.732881977	102.091118073351	125.1875	53.7291666666667
121.4375	54.2708333333333	0.0130470081098025	0.00159696705949376	255811.732881974	102.091118073351	125.229166666667	53.7291666666667
121.479166666667	54.2708333333333	0.0131615058676268	0.00160496915098637	280421.651031294	95.8766738326386	125.729166666667	53.9375
121.520833333333	54.2708333333333	0.0139632373887357	0.00141967453227552	282412.641087271	94.857838810046	125.8125	53.9791666666667
121.5625	54.2708333333333	0.0129764262445754	0.00194161312032948	247856.15150703	102.588344894835	125.229166666667	53.7291666666667
121.604166666667	54.2708333333333	0.0142321175340572	0.00157828563773052	272322.816547418	96.1549753994791	125.729166666667	53.9375
121.645833333333	54.2708333333333	0.0130667244171474	0.00207855006661052	269624.150734051	96.2507804655143	125.729166666667	53.9375
121.6875	54.2708333333333	0.0114067767480464	0.00344585685079377	245671.226910675	107.278847650519	125.229166666667	53.5625
121.729166666667	54.2708333333333	0.0121565746071156	0.00232880154973811	253195.165825524	118.282859323089	125.0625	53.1458333333333
121.770833333333	54.2708333333333	0.0117184066315419	0.00242375131785852	249850.348453169	99.1739245306547	125.520833333333	53.8541666666667
121.8125	54.2708333333333	0.0113943548078507	0.00284212468783942	247171.020824192	99.3082040945696	125.520833333333	53.8541666666667
121.854166666667	54.2708333333333	0.0117414520225048	0.00528697336455125	248778.471913239	115.203861361948	125.229166666667	53.2708333333333
121.895833333333	54.2708333333333	0.0119034198708761	0.00455956135219302	241815.517666775	99.5845644576486	125.520833333333	53.8541666666667
121.9375	54.2708333333333	0.0127765062299528	0.00329899292982444	246652.975445105	101.550224573338	125.604166666667	53.7708333333333
121.979166666667	54.2708333333333	0.0118676199675634	0.00386187894225648	243994.156112072	101.71180367903	125.604166666667	53.7708333333333
122.020833333333	54.2708333333333	0.0119586321546913	0.00389494064467948	233790.699111346	100.019930985133	125.520833333333	53.8541666666667
122.0625	54.2708333333333	0.0114463430777599	0.00415136779417491	231118.16931132	100.170987353468	125.520833333333	53.8541666666667
122.104166666667	54.2708333333333	0.0112136876351417	0.00389855019605226	228446.916444539	100.325182034463	125.520833333333	53.8541666666667
122.145833333333	54.2708333333333	0.0114998161491824	0.00432273461217367	225776.986777753	100.482624844401	125.520833333333	53.8541666666667
122.1875	54.2708333333333	0.0120320100328688	0.00453734043743184	223108.428757833	100.643430702098	125.520833333333	53.8541666666667
122.229166666667	54.2708333333333	0.0118212587737311	0.0051692449078013	220441.293140826	100.807719923634	125.520833333333	53.8541666666667
122.270833333333	54.2708333333333	0.0120704134487075	0.00465747306046923	217775.633130163	100.975618537344	125.520833333333	53.8541666666667
122.3125	54.2708333333333	0.0117283243335887	0.00494918544446942	215111.504524819	101.147258620697	125.520833333333	53.8541666666667
122.354166666667	54.2708333333333	0.0117042509481784	0.00512784071603862	212448.965878185	101.32277866081	125.520833333333	53.8541666666667
122.395833333333	54.2708333333333	0.0118912032986154	0.00586764484059754	243693.809192874	119.629913888714	125.5625	53.1458333333333
122.4375	54.2708333333333	0.0118514936918701	0.00631039365067968	311241.28895899	102.810321213408	127.020833333333	53.5625
122.479166666667	54.2708333333333	0.0116098693910962	0.00656760590120881	308595.063947288	102.955952049656	127.020833333333	53.5625
122.520833333333	54.2708333333333	0.0118516551915041	0.00694446365214332	421587.63429035	123.570154718167	127.645833333333	52.0625
122.5625	54.2708333333333	0.0115360113204521	0.00639235652411404	303307.331920308	103.253950126954	127.020833333333	53.5625
122.604166666667	54.2708333333333	0.0117170406245581	0.00637279247287675	417076.625543818	124.049985595836	127.645833333333	52.0625
122.645833333333	54.2708333333333	0.01203168608101	0.00628304555688806	298026.175786568	103.561318889193	127.020833333333	53.5625
122.6875	54.2708333333333	0.0119859292704786	0.00593362735209135	295388.176246113	103.71867051213	127.020833333333	53.5625
122.729166666667	54.2708333333333	0.0116882442175124	0.00546771324702502	194349.237231539	123.954938740389	125.145833333333	53.2708333333333
122.770833333333	54.2708333333333	0.0120456481112824	0.00512042784731393	196607.187546725	123.479588515747	125.229166666667	53.2708333333333
122.8125	54.2708333333333	0.0119763204275015	0.00538801709241479	194349.237231536	123.954938740389	125.229166666667	53.2708333333333
122.854166666667	54.2708333333333	0.01159462015789	0.00640568911246568	284854.504333524	104.374068350464	127.020833333333	53.5625
122.895833333333	54.2708333333333	0.0117541255833492	0.0064288528543106	401496.293630758	125.807759426082	127.645833333333	52.0625
122.9375	54.2708333333333	0.011601883640313	0.00633012991599102	399298.454998984	126.069270419203	127.645833333333	52.0625
122.979166666667	54.2708333333333	0.0115158362030675	0.00611747923466833	276974.98266137	104.894925521646	127.020833333333	53.5625
123.020833333333	54.2708333333333	0.0115940394526299	0.00539817304889561	209374.215907942	125.695200930591	125.5625	53.1458333333333
123.0625	54.2708333333333	0.0114344539171562	0.00647812468489524	271732.714024691	105.257299650306	127.020833333333	53.5625
123.104166666667	54.2708333333333	0.0118850484508666	0.00646441021533898	390581.663958905	127.142717994395	127.645833333333	52.0625
123.145833333333	54.2708333333333	0.011388221548732	0.00664769635009054	388421.738325839	127.418112309228	127.645833333333	52.0625
123.1875	54.2708333333333	0.0114339315827982	0.00642070196344973	386269.782360149	127.69639349331	127.645833333333	52.0625
123.229166666667	54.2708333333333	0.0117375004909626	0.0061757074351762	384125.93074149	127.977599126053	127.645833333333	52.0625
123.270833333333	54.2708333333333	0.0118169654940142	0.0062976218453103	381990.320655909	128.261767134618	127.645833333333	52.0625
123.3125	54.2708333333333	0.0115328413079498	0.00611521273442904	379863.091837081	128.548935785413	127.645833333333	52.0625
123.354166666667	54.2708333333333	0.01164718629082	0.0062095485049151	377744.386607557	128.839143674753	127.645833333333	52.0625
123.395833333333	54.2708333333333	0.011541717212499	0.00629677414684263	375634.349920037	129.132429718617	127.645833333333	52.0625
123.4375	54.2708333333333	0.0112648380379351	0.00594826836654841	248264.822055366	107.059213428833	127.020833333333	53.5625
123.479166666667	54.2708333333333	0.0115089483432303	0.0054016339509189	245671.226910678	107.278847650518	127.020833333333	53.5625
123.520833333333	54.2708333333333	0.0110509509697866	0.00599792183830236	243080.752985117	107.502806060168	127.020833333333	53.5625
123.5625	54.2708333333333	0.0113940548193956	0.00600987896814452	367283.882004956	130.337144292507	127.645833333333	52.0625
123.604166666667	54.2708333333333	0.0113541962526357	0.0057367375318087	365219.457251924	130.646415197026	127.645833333333	52.0625
123.645833333333	54.2708333333333	0.0113955091871797	0.00547867205690765	363164.628288359	130.959003766425	127.645833333333	52.0625
123.6875	54.2708333333333	0.0113143958509296	0.00573304089015285	361119.559622073	131.274950782254	127.645833333333	52.0625
123.729166666667	54.2708333333333	0.011304019846243	0.00602786431921098	359084.418714169	131.594297225741	127.645833333333	52.0625
123.770833333333	54.2708333333333	0.0110460659962138	0.00641923118584883	357059.376017429	131.917084257266	127.645833333333	52.0625
123.8125	54.2708333333333	0.0111281179987117	0.00602589681324028	355044.605014001	132.243353194417	127.645833333333	52.0625
123.854166666667	54.2708333333333	0.0111175958517135	0.00612856479429365	353040.282252215	132.573145488585	127.645833333333	52.0625
123.895833333333	54.2708333333333	0.0112438036657423	0.00563615286727851	296675.484771875	126.119171010143	127.4375	52.6458333333333
123.9375	54.2708333333333	0.0117007840541838	0.00532466482073024	115836.232657121	132.366815090956	125.229166666667	53.5625
123.979166666667	54.2708333333333	0.0114561444338726	0.00557849616535741	113845.838434098	133.321503713335	125.229166666667	53.5625
124.020833333333	54.2708333333333	0.0113051937519095	0.00621853093003578	290141.121668975	127.16912826731	127.4375	52.6458333333333
124.0625	54.2708333333333	0.0109121673461273	0.0064075993303857	343181.790319082	134.276414200907	127.645833333333	52.0625
124.104166666667	54.2708333333333	0.0112940652431725	0.00612527719658208	341244.040604598	134.628221260987	127.645833333333	52.0625
124.145833333333	54.2708333333333	0.0114093602660416	0.00536494632097114	106217.312673378	137.483271580737	125.229166666667	53.5625
124.1875	54.2708333333333	0.0113779849758881	0.00561764682562493	104402.573700444	138.615417656305	125.229166666667	53.5625
124.229166666667	54.2708333333333	0.0111819696387569	0.00639768645134117	279458.411128276	129.021879831869	127.4375	52.6458333333333
124.270833333333	54.2708333333333	0.0114575084112814	0.00620111722535408	100898.073275519	140.997812117343	125.229166666667	53.5625
124.3125	54.2708333333333	0.0113737290992297	0.00596986581384078	99212.727766944	142.250188810783	125.229166666667	53.5625
124.354166666667	54.2708333333333	0.0114179933556632	0.00554262211616514	97575.0882309714	143.544648587981	125.229166666667	53.5625
124.395833333333	54.2708333333333	0.0119682918032723	0.00562636707672369	95987.5970060988	144.882042375968	125.229166666667	53.5625
124.4375	54.2708333333333	0.0112455064819811	0.00585151514155276	94452.7832531814	146.263096761282	125.229166666667	53.5625
124.479166666667	54.2708333333333	0.0115809188602447	0.00609114399095018	92973.2563700451	147.688389152652	125.229166666667	53.5625
124.520833333333	54.2708333333333	0.0113415252027029	0.0062226609801276	91551.6973197389	149.158321198898	125.229166666667	53.5625
124.5625	54.2708333333333	0.0114139521995172	0.00656717956655996	90190.847657114	150.67309081532	125.229166666667	53.5625
124.604166666667	54.2708333333333	0.0111440329320212	0.00753924309839044	260975.171159157	132.714319459735	127.4375	52.6458333333333
124.645833333333	54.2708333333333	0.0112196339135887	0.00759202337485953	317201.620918148	139.563731153461	127.645833333333	52.0625
124.6875	54.2708333333333	0.0107275088911323	0.00744338412168826	162727.005752644	118.098617786554	126.854166666667	53.5625
124.729166666667	54.2708333333333	0.0109567891278268	0.00743412270740746	85410.6660617409	157.17575579068	125.229166666667	53.5625
121.1875	54.2291666666667	0.0123380726004308	0.00476473480512364	275819.21917539	103.964410822146	125.229166666667	53.5625
121.229166666667	54.2291666666667	0.0119975926775828	0.00279966590512165	273183.213624448	104.135825509025	125.229166666667	53.5625
121.270833333333	54.2291666666667	0.0124699690554751	0.00256048330228411	267917.271053063	104.487772333281	125.1875	53.5625
121.3125	54.2291666666667	0.0123425711218607	0.00371395350424982	267917.271053059	104.487772333281	125.229166666667	53.5625
121.354166666667	54.2291666666667	0.0120736909041939	0.0036520242363503	265287.456348259	104.668480512077	125.229166666667	53.5625
121.395833333333	54.2291666666667	0.0117924622621998	0.00271476107566758	262659.831559138	104.852468104335	125.229166666667	53.5625
121.4375	54.2291666666667	0.0118936838352561	0.0037251575815242	260034.463994025	105.039831672032	125.229166666667	53.5625
121.479166666667	54.2291666666667	0.0125951899229228	0.00194187331184179	285565.657098538	123.195985705922	125.020833333333	52.7708333333333
121.520833333333	54.2291666666667	0.0123239952620031	0.00222131849635443	252774.835959961	99.0325382866769	125.3125	53.8125
121.5625	54.2291666666667	0.0117960262146386	0.00255183507625653	250091.728233415	99.1642098194488	125.3125	53.8125
121.604166666667	54.2291666666667	0.0121445090251174	0.00221689604784452	247409.624471417	99.2983705282001	125.3125	53.8125
121.645833333333	54.2291666666667	0.0118913611146878	0.00388994444590723	246944.035345696	106.030937930976	125.229166666667	53.5625
121.6875	54.2291666666667	0.0117511689400307	0.00413939064206961	244333.784205215	106.240805116084	125.229166666667	53.5625
121.729166666667	54.2291666666667	0.0113197392522561	0.00338294180638619	241726.344357112	106.454838225236	125.229166666667	53.5625
121.770833333333	54.2291666666667	0.0116207707556381	0.00441404906023855	239121.80868185	106.673168829595	125.229166666667	53.5625
121.8125	54.2291666666667	0.0118124856090412	0.00555624436694765	236520.274035363	106.895933875004	125.229166666667	53.5625
121.854166666667	54.2291666666667	0.0120331933687735	0.00614118442925804	246839.120845629	114.230253778372	125.229166666667	53.2708333333333
121.895833333333	54.2291666666667	0.0114869168663345	0.00393906388857785	241086.64970298	98.4981772481344	125.520833333333	53.8541666666667
121.9375	54.2291666666667	0.011830660237295	0.00510568843290359	268084.746046277	115.254853475374	125.5625	53.1458333333333
121.979166666667	54.2291666666667	0.011620574411951	0.00535768955701804	265630.046542216	115.538733868104	125.5625	53.1458333333333
122.020833333333	54.2291666666667	0.0120067347832637	0.00361782538190699	240425.229342987	100.79542065109	125.604166666667	53.7708333333333
122.0625	54.2291666666667	0.0116847070133198	0.00386376466685191	230344.399026829	99.035907260709	125.520833333333	53.8541666666667
122.104166666667	54.2291666666667	0.0118392811567799	0.00508991113515614	218402.633916033	108.592214729953	125.229166666667	53.5625
122.145833333333	54.2291666666667	0.0120195698067049	0.00537853406507108	215829.146754412	108.856124653476	125.229166666667	53.5625
122.1875	54.2291666666667	0.011955994923783	0.00594530456385734	213259.750417192	109.125992238886	125.229166666667	53.5625
122.229166666667	54.2291666666667	0.0117739569574326	0.00608844741527986	210694.595469529	109.402025443973	125.229166666667	53.5625
122.270833333333	54.2291666666667	0.0118548349659207	0.00599699387570329	208133.839633437	109.684441478923	125.229166666667	53.5625
122.3125	54.2291666666667	0.0119738722835499	0.0060810635453086	215179.248227201	118.564027582252	125.145833333333	53.2708333333333
122.354166666667	54.2291666666667	0.0118874815080015	0.00627015291365726	161671.553587085	126.245183657799	124.3125	53.3541666666667
122.395833333333	54.2291666666667	0.0119373701981874	0.00606179632041429	241434.494115037	118.673615849127	125.5625	53.1458333333333
122.4375	54.2291666666667	0.0118348957749315	0.00547412887474767	212797.045906384	118.947718073252	125.229166666667	53.2708333333333
122.479166666667	54.2291666666667	0.0112529570445451	0.00664212443137017	155176.406620107	128.128256238697	124.3125	53.3541666666667
122.520833333333	54.2291666666667	0.0115844083771019	0.00652380683060136	419040.863664357	123.042538414292	127.645833333333	52.0625
122.5625	54.2291666666667	0.0118542813853031	0.00686483322961948	416766.117244587	123.279837057807	127.645833333333	52.0625
122.604166666667	54.2291666666667	0.0116366605042967	0.00660566068790241	414497.57772303	123.51955279047	127.645833333333	52.0625
122.645833333333	54.2291666666667	0.011746022432171	0.00628467355131887	296972.854707966	102.69206067205	127.020833333333	53.5625
122.6875	54.2291666666667	0.0117487705468364	0.00555862977147086	224951.461720963	121.24319632527	125.5625	53.1458333333333
122.729166666667	54.2291666666667	0.0119837108381512	0.0062801628123632	222633.126137072	121.639744698035	125.5625	53.1458333333333
122.770833333333	54.2291666666667	0.0118870248453769	0.00522904896982656	220324.755323277	122.044266959144	125.5625	53.1458333333333
122.8125	54.2291666666667	0.0115947166061763	0.00512278188816052	182254.650582437	102.139754160283	125.520833333333	53.8541666666667
122.854166666667	54.2291666666667	0.0120547611594628	0.00627320634389522	283738.68562032	103.467410480244	127.020833333333	53.5625
122.895833333333	54.2291666666667	0.0117353026670528	0.00654790998950494	398800.521794279	125.268079262546	127.645833333333	52.0625
122.9375	54.2291666666667	0.011620671778201	0.00647163135899149	396585.525913496	125.528360826263	127.645833333333	52.0625
122.979166666667	54.2291666666667	0.0116138432696293	0.00619009612691521	394377.740883725	125.791373195829	127.645833333333	52.0625
123.020833333333	54.2291666666667	0.0117152368563473	0.00645305259681348	392177.289241758	126.057153362812	127.645833333333	52.0625
123.0625	54.2291666666667	0.0117147156060932	0.00693364804570904	389984.29587412	126.325738737629	127.645833333333	52.0625
123.104166666667	54.2291666666667	0.0110922808234527	0.00692910428692013	387798.888059912	126.597167145681	127.645833333333	52.0625
123.145833333333	54.2291666666667	0.0115982111955364	0.00706826053508731	385621.195513992	126.871476822832	127.645833333333	52.0625
123.1875	54.2291666666667	0.0122222638246822	0.00693655748877216	388646.502449448	127.391734485476	127.6875	52.0208333333333
123.229166666667	54.2291666666667	0.01162030765396	0.00685716601568818	381289.487526812	127.428894948184	127.645833333333	52.0625
123.270833333333	54.2291666666667	0.0116198127265335	0.00654802754417401	379135.744087307	127.712081869805	127.645833333333	52.0625
123.3125	54.2291666666667	0.0115394796410519	0.00653453880459772	376990.26000797	127.99830699311	127.645833333333	52.0625
123.354166666667	54.2291666666667	0.0116608731031995	0.00646187723335088	374853.177840688	128.287610512801	127.645833333333	52.0625
123.395833333333	54.2291666666667	0.0114700834154068	0.00580833749242414	372724.642837839	128.580032990924	127.645833333333	52.0625
123.4375	54.2291666666667	0.0115956660039706	0.00611915442086862	370604.802996964	128.875615346603	127.645833333333	52.0625
123.479166666667	54.2291666666667	0.0114931595265028	0.00587644458481904	368493.809105404	129.174398844769	127.645833333333	52.0625
123.520833333333	54.2291666666667	0.0115110883897772	0.00614147194449544	366391.814784894	129.476425083828	127.645833333333	52.0625
123.5625	54.2291666666667	0.0116617112207634	0.00638745200713894	364298.976536077	129.781735982217	127.645833333333	52.0625
123.604166666667	54.2291666666667	0.0109132553290318	0.0066373274618192	362215.453782795	130.090373763793	127.645833333333	52.0625
123.645833333333	54.2291666666667	0.0108555406356854	0.00641482133173343	360141.408916131	130.402380941994	127.645833333333	52.0625
123.6875	54.2291666666667	0.0110743920416143	0.00667087042088139	358077.007338127	130.717800302722	127.645833333333	52.0625
123.729166666667	54.2291666666667	0.0128175755622245	0.0067349787654944	361306.364502192	131.247964642497	127.6875	52.0208333333333
123.770833333333	54.2291666666667	0.0113135191699638	0.00648357349561472	353977.810970176	131.359047965482	127.645833333333	52.0625
123.8125	54.2291666666667	0.0111575385511153	0.00621179281461995	351943.362425895	131.684963028362	127.645833333333	52.0625
123.854166666667	54.2291666666667	0.0110561971611819	0.00625432795983381	349919.249745185	132.014463751251	127.645833333333	52.0625
123.895833333333	54.2291666666667	0.0111712685643025	0.00604508576460912	347905.654022177	132.347593976337	127.645833333333	52.0625
123.9375	54.2291666666667	0.0109463341348598	0.00601339125387424	215829.146754412	108.856124653476	127.020833333333	53.5625
123.979166666667	54.2291666666667	0.0110812843641621	0.00617030239303657	289553.969173777	126.079953264731	127.4375	52.6458333333333
124.020833333333	54.2291666666667	0.010991033447673	0.00618289991717173	341929.82868326	133.369202007288	127.645833333333	52.0625
124.0625	54.2291666666667	0.011313487831973	0.00680589331498044	339960.177520109	133.717291020293	127.645833333333	52.0625
124.104166666667	54.2291666666667	0.0109902082681626	0.00602457383665083	338001.998450338	134.069230251188	127.645833333333	52.0625
124.145833333333	54.2291666666667	0.0109871208008509	0.00619862628824076	280850.243488041	127.522382712805	127.4375	52.6458333333333
124.1875	54.2291666666667	0.0111044326879069	0.00630474663322717	278700.517920361	127.896346863862	127.4375	52.6458333333333
124.229166666667	54.2291666666667	0.0106118564945825	0.00660956706286334	276561.766859728	128.275849339692	127.4375	52.6458333333333
124.270833333333	54.2291666666667	0.0111813966403747	0.00651094448774769	274434.247628223	128.660990279326	127.4375	52.6458333333333
124.3125	54.2291666666667	0.0112193976459145	0.00562883830273477	95587.7547722239	140.548127228425	125.229166666667	53.5625
124.354166666667	54.2291666666667	0.0118423497926323	0.00515816527122438	93885.1815984092	141.862725050654	125.229166666667	53.5625
124.395833333333	54.2291666666667	0.0112770099218456	0.00550918059107493	92232.5284235166	143.224540467797	125.229166666667	53.5625
124.4375	54.2291666666667	0.0108652247507517	0.00648513404643431	266041.871818284	130.259985073901	127.4375	52.6458333333333
124.479166666667	54.2291666666667	0.0112492691632204	0.00658090207489889	89088.0138571929	146.093913597463	125.229166666667	53.5625
124.520833333333	54.2291666666667	0.0109152103095792	0.00700574618641724	261920.269285099	131.096005789815	127.4375	52.6458333333333
124.5625	54.2291666666667	0.01135981641169	0.0070332615276409	259879.156612136	131.523520390918	127.4375	52.6458333333333
124.604166666667	54.2291666666667	0.0110212826480617	0.00711849022931091	257851.586885095	131.957515792243	127.4375	52.6458333333333
124.645833333333	54.2291666666667	0.0110677830302723	0.0075054963348941	313685.996227527	139.014723544159	127.645833333333	52.0625
124.6875	54.2291666666667	0.0112123122543241	0.00779038920256893	311911.16548009	139.425122278179	127.645833333333	52.0625
124.729166666667	54.2291666666667	0.0104839790720917	0.00799615074591075	158170.91563254	117.114434550199	126.854166666667	53.5625
124.770833333333	54.2291666666667	0.010713842815819	0.00781259843424513	308406.352495564	140.259416779366	127.645833333333	52.0625
124.8125	54.2291666666667	0.0116100049075741	0.00802790332289268	306676.88400492	140.683387831034	127.645833333333	52.0625
124.854166666667	54.2291666666667	0.0112450806157179	0.00818235378256325	304963.055961654	141.111956668131	127.645833333333	52.0625
120.1875	54.1875	0.0156736162712975	0.00126487374186574	286326.068218508	91.0106422433962	124.5625	54.0625
120.229166666667	54.1875	0.0154239746072056	0.0011879766234995	286326.068218508	91.0106422433962	124.604166666667	54.0625
120.270833333333	54.1875	0.0165359167840749	0.00195876665084027	285465.545740736	85.432466168153	124.645833333333	54.3125
120.3125	54.1875	0.016377434875642	0.00194615867899662	282754.171908127	85.4225540706947	124.645833333333	54.3125
120.354166666667	54.1875	0.015769536425803	0.00109093613508483	275447.950053388	91.1883572013368	124.5625	54.0625
120.979166666667	54.1875	0.0140400689104551	0.00173899732583852	283606.479055845	91.0542791116038	125.3125	54.0625
121.020833333333	54.1875	0.0129836717918047	0.00190734720030559	281457.822465372	101.645681121787	125.1875	53.6041666666667
121.0625	54.1875	0.0122251014685164	0.00208170937644235	278794.488448411	101.792397994694	125.1875	53.6041666666667
121.104166666667	54.1875	0.0122146364466498	0.00477112859971266	239984.501829921	113.82207742485	124.395833333333	53.2708333333333
121.145833333333	54.1875	0.0119725807354586	0.00621468412298404	237499.07375535	114.120956823101	124.395833333333	53.2708333333333
121.1875	54.1875	0.012213378183777	0.00527850089584647	235019.502002611	114.425794600107	124.395833333333	53.2708333333333
121.229166666667	54.1875	0.0121488431682065	0.00420348786539738	272087.696193984	103.189297214147	125.229166666667	53.5625
121.270833333333	54.1875	0.0124840793860759	0.00363128094038335	269440.314911046	103.355147423349	125.229166666667	53.5625
121.3125	54.1875	0.0122141976711226	0.00250911629352281	266794.768522753	103.523953352455	125.229166666667	53.5625
121.354166666667	54.1875	0.0120240728925975	0.00450723062383014	264151.113087357	103.695801671054	125.229166666667	53.5625
121.395833333333	54.1875	0.0120434124135684	0.00520329210081811	222716.349291075	116.045739219736	124.395833333333	53.2708333333333
121.4375	54.1875	0.0120574023579634	0.00372879199589577	258869.710500505	104.048988954906	125.229166666667	53.5625
121.479166666667	54.1875	0.0112762877409448	0.00280002050446991	256232.086990743	104.230518536833	125.229166666667	53.5625
121.520833333333	54.1875	0.0116615393975255	0.0038402648410355	253596.601954391	104.41547208058	125.229166666667	53.5625
121.5625	54.1875	0.0116805601093569	0.00377655047175072	250963.323687205	104.603954551256	125.229166666667	53.5625
121.604166666667	54.1875	0.0118249640105398	0.00394372740933488	248332.323313657	104.796075115665	125.229166666667	53.5625
121.645833333333	54.1875	0.0116127460800871	0.00427749383303993	245703.674932004	104.991947347168	125.229166666667	53.5625
121.6875	54.1875	0.0117454422060814	0.00293175759562456	241320.467858267	98.4891283044284	125.3125	53.8125
121.729166666667	54.1875	0.0128634188416724	0.00196075429964895	248934.058493579	116.403418600444	125.0625	53.1458333333333
121.770833333333	54.1875	0.0129075924508571	0.00240364988544152	255705.720598389	98.8938210863104	125.604166666667	53.7708333333333
121.8125	54.1875	0.0117582850677303	0.0044152735411206	247474.14912876	112.959520264885	125.229166666667	53.2708333333333
121.854166666667	54.1875	0.0118931718390099	0.00609826510670953	186736.592665778	118.783125935661	124.3125	53.3541666666667
121.895833333333	54.1875	0.0116263388888489	0.00644886397230252	451558.727460719	119.241821632739	127.645833333333	52.0625
121.9375	54.1875	0.0118309394595057	0.00643289567577959	341420.720143302	99.6924166238508	127.020833333333	53.5625
121.979166666667	54.1875	0.0116706337325821	0.00488230238795087	235051.796353393	97.6447957797415	125.520833333333	53.8541666666667
122.020833333333	54.1875	0.0128252082120541	0.00281071748475821	239599.838980423	99.7064379241761	125.604166666667	53.7708333333333
122.0625	54.1875	0.012801267703196	0.00268790327587232	357308.260066125	136.248332474592	125.645833333333	51.8125
122.104166666667	54.1875	0.0120877710003205	0.00466833259727962	226967.825848123	98.0218830623971	125.520833333333	53.8541666666667
122.145833333333	54.1875	0.0119664093347678	0.00513931057487816	214375.136346489	107.683453436726	125.229166666667	53.5625
122.1875	54.1875	0.0119918722692067	0.00651401415134199	388825.201148588	114.050532379672	127.4375	52.6458333333333
122.229166666667	54.1875	0.0119877899729174	0.00631609967880691	209199.645661069	108.204282550699	125.229166666667	53.5625
122.270833333333	54.1875	0.0119394325865171	0.00623329718684246	206617.756544452	108.473839089668	125.229166666667	53.5625
122.3125	54.1875	0.0114707311136629	0.00688582996895675	381391.000298128	114.651879706001	127.4375	52.6458333333333
122.354166666667	54.1875	0.0116976871884401	0.00663350047189671	425752.300893272	121.589022373795	127.645833333333	52.0625
122.395833333333	54.1875	0.011742358108649	0.00634198365274403	156750.726306468	125.499985647269	124.3125	53.3541666666667
122.4375	54.1875	0.0115788335052304	0.00530274645297849	236839.185565317	118.039223909982	125.5625	53.1458333333333
122.479166666667	54.1875	0.0116307247951634	0.00555808122129867	234442.281855115	118.385529278931	125.5625	53.1458333333333
122.520833333333	54.1875	0.0118707826015872	0.00603244181536864	303981.60536742	101.402045357315	127.020833333333	53.5625
122.5625	54.1875	0.0117877448583069	0.00630401628337518	301315.896346721	101.538157086805	127.020833333333	53.5625
122.604166666667	54.1875	0.0116884781853935	0.00665635991173071	298651.489917211	101.676396984428	127.020833333333	53.5625
122.645833333333	54.1875	0.0117813182682069	0.00687036804970195	285350.306644954	102.401563478716	126.854166666667	53.5625
122.6875	54.1875	0.0119970756151129	0.00693932685373971	407403.759615995	123.466399755707	127.645833333333	52.0625
122.729166666667	54.1875	0.0119346647327347	0.00655931927505822	280040.319955658	102.708661079174	126.854166666667	53.5625
122.770833333333	54.1875	0.0113054087322233	0.00496128926851469	217899.472171059	121.010916267435	125.5625	53.1458333333333
122.8125	54.1875	0.0108913385965107	0.00440381420783101	181336.000575975	100.707359717505	125.520833333333	53.8541666666667
122.854166666667	54.1875	0.0112968533441105	0.0054455198209669	213257.064270605	121.831973812279	125.5625	53.1458333333333
122.895833333333	54.1875	0.0118170354115686	0.00602609769156949	210951.434490388	122.255460370149	125.5625	53.1458333333333
122.9375	54.1875	0.0117024027589613	0.00665943243615754	393908.49287166	124.980048600014	127.645833333333	52.0625
122.979166666667	54.1875	0.0115918989253937	0.00621380393928828	391683.393647308	125.241751424057	127.645833333333	52.0625
123.020833333333	54.1875	0.0116978771086814	0.00633305605161855	389465.501678612	125.506248423487	127.645833333333	52.0625
123.0625	54.1875	0.0118372118723996	0.00630869724759157	387254.941556262	125.773578309921	127.645833333333	52.0625
123.104166666667	54.1875	0.0118193099809818	0.00665319946530218	385051.840311058	126.0437802528	127.645833333333	52.0625
123.145833333333	54.1875	0.0115462931869957	0.00628495649600078	332876.810823668	119.282091948935	127.4375	52.6458333333333
123.1875	54.1875	0.0116369910450528	0.00607661077150692	380668.535051663	126.592959253435	127.645833333333	52.0625
123.229166666667	54.1875	0.011664197425876	0.00590619788899841	378488.597714881	126.872016904726	127.645833333333	52.0625
123.270833333333	54.1875	0.0128150630524723	0.00648430793780099	381510.099939879	127.402524550427	127.6875	52.0208333333333
123.3125	54.1875	0.0129001658621115	0.00694556725609919	379353.424115361	127.685651226121	127.6875	52.0208333333333
123.354166666667	54.1875	0.0128470633650548	0.00690521778191854	377205.009311369	127.97181792987	127.6875	52.0208333333333
123.395833333333	54.1875	0.0128803825518337	0.00691530460165651	375064.998222042	128.261064936	127.6875	52.0208333333333
123.4375	54.1875	0.0118519977235276	0.00642054231864321	367711.635587143	128.313637846784	127.645833333333	52.0625
123.479166666667	54.1875	0.0117535733745523	0.00603776193334708	365581.806273393	128.611524174762	127.645833333333	52.0625
123.520833333333	54.1875	0.0112726783046253	0.00637856947394706	363460.850635697	128.912698301404	127.645833333333	52.0625
123.5625	54.1875	0.0117269797727299	0.00680593331889201	361348.92565257	129.217204031576	127.645833333333	52.0625
123.604166666667	54.1875	0.0114445742572321	0.00666617721732101	359246.19131334	129.525085531147	127.645833333333	52.0625
123.645833333333	54.1875	0.0114366851439896	0.00660342922147657	357152.810666345	129.836387312109	127.645833333333	52.0625
123.6875	54.1875	0.0130574048376106	0.00716339846209162	360332.79057907	130.375500348073	127.6875	52.0208333333333
123.729166666667	54.1875	0.0122326044909436	0.00683616791248262	352994.778225213	130.469431398254	127.645833333333	52.0625
123.770833333333	54.1875	0.0109959610075759	0.00654501734611961	350930.468253241	130.79126430532	127.645833333333	52.0625
123.8125	54.1875	0.0113086045474824	0.00614680015426239	348876.195712005	131.116698657964	127.645833333333	52.0625
123.854166666667	54.1875	0.0111330759682846	0.0065411934512851	346832.139657611	131.445780427204	127.645833333333	52.0625
123.895833333333	54.1875	0.0110122983633661	0.00611337414129445	344798.482486845	131.778555810892	127.645833333333	52.0625
123.9375	54.1875	0.0108504304839518	0.0059273265620279	214375.136346489	107.683453436726	127.020833333333	53.5625
123.979166666667	54.1875	0.0113352656747597	0.00598320223512396	340763.111354391	132.455373192103	127.645833333333	52.0625
124.020833333333	54.1875	0.0109535578002096	0.00679198364654375	338761.779287657	132.799508480448	127.645833333333	52.0625
124.0625	54.1875	0.0112017718026012	0.00680034426949329	336771.609978733	133.147523904411	127.645833333333	52.0625
124.104166666667	54.1875	0.0110273327930701	0.00651298138026624	334792.803178293	133.499466375383	127.645833333333	52.0625
124.145833333333	54.1875	0.0108550155271225	0.00634742476864622	332825.562229327	133.855382849538	127.645833333333	52.0625
124.1875	54.1875	0.0108117029559148	0.00635192567815546	275876.03831338	127.136702660224	127.4375	52.6458333333333
124.229166666667	54.1875	0.0107182898570684	0.00665429767075338	273713.048052852	127.514158756265	127.4375	52.6458333333333
124.270833333333	54.1875	0.0109671712365813	0.00673559506436565	271561.052696084	127.89734561961	127.4375	52.6458333333333
124.3125	54.1875	0.0109706173001218	0.00656547973732015	269420.316451802	128.28637031186	127.4375	52.6458333333333
124.354166666667	54.1875	0.0111012655640284	0.00653655209960579	267291.110582324	128.681341363691	127.4375	52.6458333333333
124.395833333333	54.1875	0.0111761867442809	0.00597433907797629	88561.1850131931	141.428010271046	125.229166666667	53.5625
124.4375	54.1875	0.011316657127155	0.00584331131797237	86891.9173712295	142.86443442213	125.229166666667	53.5625
124.479166666667	54.1875	0.011155600310416	0.00666919228277061	260975.497183793	129.903039027778	127.4375	52.6458333333333
124.520833333333	54.1875	0.0106846954985205	0.0067200374682472	315676.23083119	137.245178703846	127.645833333333	52.0625
124.5625	54.1875	0.0108262815081663	0.006978931447156	313836.646261632	137.643397662232	127.645833333333	52.0625
124.604166666667	54.1875	0.0112263630637732	0.00759345492916997	312011.110390597	138.046097594148	127.645833333333	52.0625
124.645833333333	54.1875	0.0113166680104891	0.00777136983514247	310199.871873029	138.453322345461	127.645833333333	52.0625
124.6875	54.1875	0.0116558268279825	0.00811686075466255	308403.183231101	138.865115116223	127.645833333333	52.0625
124.729166666667	54.1875	0.0116781969267752	0.00813679091389654	306621.300849633	139.281518387252	127.645833333333	52.0625
124.770833333333	54.1875	0.0117266700657521	0.00840347552250329	304854.484966447	139.702573843522	127.645833333333	52.0625
124.8125	54.1875	0.01181389813744	0.00829701383666583	303102.999657384	140.128322294298	127.645833333333	52.0625
124.854166666667	54.1875	0.0120916701077824	0.00833991271250637	301367.112815594	140.558803590014	127.645833333333	52.0625
124.895833333333	54.1875	0.012292978177722	0.00850334685219466	299647.096124838	140.99405653587	127.645833333333	52.0625
124.9375	54.1875	0.0120853604735402	0.0080936422766758	297943.225026414	141.43411880212	127.645833333333	52.0625
120.145833333333	54.1458333333333	0.0163385510256756	0.00187553175417511	294003.376884193	84.5588360647009	124.645833333333	54.3125
120.1875	54.1458333333333	0.0164417563468079	0.00209852195415773	285872.235601364	84.5064598114434	124.5625	54.3125
120.229166666667	54.1458333333333	0.0163477728045387	0.00195525054733159	277610.31451924	85.4049668237578	124.479166666667	54.2708333333333
120.270833333333	54.1458333333333	0.0165414977766317	0.00206641726487942	281167.994341408	91.0964901155821	124.5625	54.0208333333333
120.3125	54.1458333333333	0.0165580503006305	0.00208714204362252	278445.748304511	91.1411407738242	124.5625	54.0208333333333
120.354166666667	54.1458333333333	0.0164581006895613	0.00237988399068278	280451.888903184	84.468220479895	124.645833333333	54.3125
120.395833333333	54.1458333333333	0.0161018080616289	0.00115946480165567	275390.77924017	90.2242032890522	124.604166666667	54.0625
120.4375	54.1458333333333	0.0155633564546352	0.00115372138293682	272668.038475628	90.2603804927282	124.604166666667	54.0625
120.479166666667	54.1458333333333	0.015851142549151	0.00169117917407323	272182.375508379	85.3814057929567	124.645833333333	54.2708333333333
120.520833333333	54.1458333333333	0.0141903215267478	0.00162583100976693	283890.28074418	91.0523717998025	124.854166666667	54.0208333333333
120.5625	54.1458333333333	0.0133892925766784	0.0032639819649193	286612.605430901	91.0087706591161	124.9375	54.0208333333333
120.9375	54.1458333333333	0.0125410397327274	0.00439752973326076	289729.389372653	101.208271796056	125.229166666667	53.5625
120.979166666667	54.1458333333333	0.0122543365948342	0.00463582367999136	287059.20035564	101.347761981718	125.229166666667	53.5625
121.020833333333	54.1458333333333	0.0121839881621275	0.00481279919709701	284390.326412827	101.489554377336	125.229166666667	53.5625
121.0625	54.1458333333333	0.0122361789429825	0.00490668650832944	281722.805853268	101.633713234729	125.229166666667	53.5625
121.104166666667	54.1458333333333	0.0125306715556627	0.00511749773647684	238149.067208087	112.801757043367	124.395833333333	53.2708333333333
121.145833333333	54.1458333333333	0.0119906556255239	0.00652750716821199	450399.806068439	109.198777225455	127.4375	52.6458333333333
121.1875	54.1458333333333	0.0127563966324004	0.00504252216046522	233139.917401885	113.388436601863	124.395833333333	53.2708333333333
121.229166666667	54.1458333333333	0.012486723755045	0.00504806803639624	271067.075335038	102.235383375324	125.229166666667	53.5625
121.270833333333	54.1458333333333	0.0121084053114607	0.00436319275623609	268406.949030668	102.392424961446	125.229166666667	53.5625
121.3125	54.1458333333333	0.0119815572460101	0.00445042624130078	265748.438616782	102.552272143727	125.229166666667	53.5625
121.354166666667	54.1458333333333	0.0119962669548283	0.0040902139632602	263091.594010039	102.715008195018	125.229166666667	53.5625
121.395833333333	54.1458333333333	0.011609297664018	0.00619083288131304	220719.247257463	114.964456456506	124.395833333333	53.2708333333333
121.4375	54.1458333333333	0.0119915994128945	0.00416959534724045	257783.111962009	103.049496402609	125.229166666667	53.5625
121.479166666667	54.1458333333333	0.0118452618168617	0.00497459805210647	215796.115335876	115.642766215386	124.395833333333	53.2708333333333
121.520833333333	54.1458333333333	0.0119487822950379	0.00533669735949058	213345.120019487	115.993056805974	124.395833333333	53.2708333333333
121.5625	54.1458333333333	0.0119853455501397	0.00514780605098863	210901.500773905	116.351086408064	124.395833333333	53.2708333333333
121.604166666667	54.1458333333333	0.0114064398762177	0.00411610128143245	241259.314227375	111.239202842143	124.979166666667	53.3125
121.645833333333	54.1458333333333	0.0116900090975916	0.00262797387661541	271386.423329582	122.953837695787	125.020833333333	52.7708333333333
121.6875	54.1458333333333	0.0121577208051258	0.00180253177202333	270753.920795824	120.665016093667	125.145833333333	52.8541666666667
121.729166666667	54.1458333333333	0.0129115122254665	0.0025686360161466	249126.011391337	116.38070844193	125.0625	53.1041666666667
121.770833333333	54.1458333333333	0.0120219245062256	0.00299756119535679	255029.837031735	97.864892551555	125.604166666667	53.7708333333333
121.8125	54.1458333333333	0.0118765300240545	0.00476905503750667	245304.935929213	96.1011195105747	125.520833333333	53.8541666666667
121.854166666667	54.1458333333333	0.0116749267199043	0.00473503291630606	231360.616204199	104.928436425756	125.229166666667	53.5625
121.895833333333	54.1458333333333	0.0118870005935919	0.00479488775162485	228731.033139156	105.138026713148	125.229166666667	53.5625
121.9375	54.1458333333333	0.0116063920568275	0.00637671200540985	402011.897759257	112.300866460795	127.4375	52.6458333333333
121.979166666667	54.1458333333333	0.0119642755621173	0.00607426789613629	261764.847265673	113.707551478108	125.5625	53.1458333333333
122.020833333333	54.1458333333333	0.0114697611824248	0.00400803126306886	231775.011972625	96.6324213842536	125.520833333333	53.8541666666667
122.0625	54.1458333333333	0.0117581254671754	0.00531919375466405	218239.947469151	106.022763263341	125.229166666667	53.5625
122.104166666667	54.1458333333333	0.011991051404629	0.00550066241143252	215624.489514989	106.256360639385	125.229166666667	53.5625
122.145833333333	54.1458333333333	0.01205781424212	0.00682492307368469	167896.811150875	120.77570019453	124.3125	53.3541666666667
122.1875	54.1458333333333	0.0116187240324425	0.00690917632932058	432714.256884481	120.178651794418	127.645833333333	52.0625
122.229166666667	54.1458333333333	0.0117559411259041	0.00714395378139959	430363.108371248	120.394460913937	127.645833333333	52.0625
122.270833333333	54.1458333333333	0.011736966306793	0.00636839493277054	381968.909531469	113.816509764733	127.4375	52.6458333333333
122.3125	54.1458333333333	0.0118113634352325	0.00650381153465005	379479.923115801	114.016199028358	127.4375	52.6458333333333
122.354166666667	54.1458333333333	0.0116478433187248	0.00672264867852011	423341.302976227	121.055118835658	127.645833333333	52.0625
122.395833333333	54.1458333333333	0.011532981135984	0.00655642852452014	154103.773960857	124.096306190847	124.3125	53.3541666666667
122.4375	54.1458333333333	0.0114191502211209	0.00506111810495516	234694.734721611	117.040293572027	125.5625	53.1458333333333
122.479166666667	54.1458333333333	0.0112979472140645	0.00500969035659785	202067.731320989	98.0117444308725	125.520833333333	53.8541666666667
122.520833333333	54.1458333333333	0.0114142227516492	0.00497132812303694	199372.01621709	98.1547656984548	125.520833333333	53.8541666666667
122.5625	54.1458333333333	0.0118117008306169	0.00626416737219173	227453.03350381	118.078276313048	125.5625	53.1458333333333
122.604166666667	54.1458333333333	0.0118351275375544	0.00616119979224294	225054.75227568	118.438355291312	125.5625	53.1458333333333
122.645833333333	54.1458333333333	0.0119500022871231	0.00691398816961886	284390.326412827	101.489554377336	126.854166666667	53.5625
122.6875	54.1458333333333	0.0120334830387223	0.00713990993818696	404864.695122427	122.91960826328	127.645833333333	52.0625
122.729166666667	54.1458333333333	0.0117916108817824	0.00736276350581794	402582.268145475	123.163788729666	127.645833333333	52.0625
122.770833333333	54.1458333333333	0.0116837291832424	0.00721795430352012	400306.222500254	123.41055886968	127.645833333333	52.0625
122.8125	54.1458333333333	0.0119371450364271	0.00651811126927722	273728.769514923	102.081067214973	126.854166666667	53.5625
122.854166666667	54.1458333333333	0.0120516652029479	0.00657367478634732	395773.71839757	123.91201663517	127.645833333333	52.0625
122.895833333333	54.1458333333333	0.0119680501992895	0.00701628385309884	393517.487097082	124.166779753988	127.645833333333	52.0625
122.9375	54.1458333333333	0.0115875190696198	0.00658473477466127	391268.091532763	124.424283534646	127.645833333333	52.0625
122.979166666667	54.1458333333333	0.0117318164466701	0.00660289374641576	263091.594010039	102.715008195018	126.854166666667	53.5625
123.020833333333	54.1458333333333	0.0117232901967225	0.00662398903415001	260436.467122685	102.880719638303	126.854166666667	53.5625
123.0625	54.1458333333333	0.0118502367472027	0.00652897159710932	384562.124692692	125.21363147569	127.645833333333	52.0625
123.104166666667	54.1458333333333	0.0116984746498928	0.0068017298040086	382341.289648699	125.482493052754	127.645833333333	52.0625
123.145833333333	54.1458333333333	0.0118317126533748	0.00642276856951716	380127.911436659	125.754295381495	127.645833333333	52.0625
123.1875	54.1458333333333	0.0116320971429649	0.0063372593495457	377922.121830296	126.029079981575	127.645833333333	52.0625
123.229166666667	54.1458333333333	0.011315039864614	0.00628854883337884	375724.055236235	126.30688886633	127.645833333333	52.0625
123.270833333333	54.1458333333333	0.011668940623196	0.00623208475277754	373533.848744183	126.587764538357	127.645833333333	52.0625
123.3125	54.1458333333333	0.0128029470053117	0.00699826969210282	376536.047335488	127.127808057059	127.6875	52.0208333333333
123.354166666667	54.1458333333333	0.0136722034947347	0.00776104753446831	464055.311897684	143.417667018316	127.270833333333	50.7291666666667
123.395833333333	54.1458333333333	0.0134923772045568	0.00746708641097299	372210.83188566	127.701130949802	127.6875	52.0208333333333
123.4375	54.1458333333333	0.0129444398235492	0.00700876244508087	370060.78438801	127.992512097632	127.6875	52.0208333333333
123.479166666667	54.1458333333333	0.0115802560762856	0.00672714557860943	362705.710184153	128.039665813765	127.645833333333	52.0625
123.520833333333	54.1458333333333	0.0122960333270096	0.006902057299738	360565.699870117	128.339861390723	127.645833333333	52.0625
123.5625	54.1458333333333	0.0130033095256954	0.00725893843679262	363662.672171454	128.886048268134	127.6875	52.0208333333333
123.604166666667	54.1458333333333	0.0129244425474677	0.00679399173688521	361547.825495217	129.190502954417	127.6875	52.0208333333333
123.645833333333	54.1458333333333	0.0130148666420004	0.0071030011634985	359442.171949716	129.498335751644	127.6875	52.0208333333333
123.6875	54.1458333333333	0.0130564556158053	0.00714780601643933	357345.874765008	129.809591269753	127.6875	52.0208333333333
123.729166666667	54.1458333333333	0.0131012082455111	0.00700243211772365	355259.100285739	130.124314451495	127.6875	52.0208333333333
123.770833333333	54.1458333333333	0.0130099740124004	0.00711316879733828	353182.018019076	130.442550554908	127.6875	52.0208333333333
123.8125	54.1458333333333	0.0124596679761838	0.00704661330645509	345844.010206691	130.538410946655	127.645833333333	52.0625
123.854166666667	54.1458333333333	0.0124164748715587	0.00678215039651639	343779.864556125	130.866939922278	127.645833333333	52.0625
123.895833333333	54.1458333333333	0.0110181050650211	0.00642174804160892	341725.992421596	131.199225973158	127.645833333333	52.0625
123.9375	54.1458333333333	0.0108617564304933	0.00629138453413966	339682.580859673	131.535317993055	127.645833333333	52.0625
123.979166666667	54.1458333333333	0.0109966832989593	0.00654370929277713	337649.820486549	131.875265117588	127.645833333333	52.0625
124.020833333333	54.1458333333333	0.0111891913039027	0.0065783803360881	335627.905526434	132.219116695632	127.645833333333	52.0625
124.0625	54.1458333333333	0.011328827309084	0.00659545441213124	333617.033858903	132.566922258661	127.645833333333	52.0625
124.104166666667	54.1458333333333	0.0112037353953196	0.00671538370016032	277506.987640315	125.628286195401	127.4375	52.6458333333333
124.145833333333	54.1458333333333	0.0110305527923809	0.00643545764307944	275298.925383119	125.992085447286	127.4375	52.6458333333333
124.1875	54.1458333333333	0.0109124466221836	0.00614711830196309	273101.101161138	126.361482956222	127.4375	52.6458333333333
124.229166666667	54.1458333333333	0.0107437014966824	0.00593294965263676	270913.764905502	126.736587998329	127.4375	52.6458333333333
124.270833333333	54.1458333333333	0.0109676601220163	0.00638813805541252	268737.173465995	127.117511631555	127.4375	52.6458333333333
124.3125	54.1458333333333	0.0107930320822091	0.00646617275291942	266571.5907926	127.504366671243	127.4375	52.6458333333333
124.354166666667	54.1458333333333	0.0111625373245075	0.00679369003850767	264417.288119109	127.897267659801	127.4375	52.6458333333333
124.395833333333	54.1458333333333	0.0109849674772957	0.00641207321214482	262274.544148543	128.296330830017	127.4375	52.6458333333333
124.4375	54.1458333333333	0.0109824261370326	0.00671838205520361	260143.64524005	128.701674061454	127.4375	52.6458333333333
124.479166666667	54.1458333333333	0.0109837282384815	0.00701408675269646	258024.885596891	129.113416829392	127.4375	52.6458333333333
124.520833333333	54.1458333333333	0.0108101588788702	0.00707436294986426	312286.685828972	136.667984848675	127.645833333333	52.0625
124.5625	54.1458333333333	0.0114387574165944	0.00750555116631643	310425.156720265	137.06711614457	127.645833333333	52.0625
124.604166666667	54.1458333333333	0.0116864387530893	0.00774041882001758	308577.594512964	137.470843673508	127.645833333333	52.0625
124.645833333333	54.1458333333333	0.0118080522637833	0.00800081185219627	306744.252211856	137.879214928593	127.645833333333	52.0625
124.6875	54.1458333333333	0.0121189088568008	0.00822479417487664	304925.386931782	138.292276815296	127.645833333333	52.0625
124.729166666667	54.1458333333333	0.0116535277177296	0.00835390704055698	303121.259900193	138.710075575358	127.645833333333	52.0625
124.770833333333	54.1458333333333	0.0121540558823897	0.00829758218722398	301332.136454615	139.132656707169	127.645833333333	52.0625
124.8125	54.1458333333333	0.012553544528918	0.00836941302497617	413322.913692253	154.281265682737	127.354166666667	50.7708333333333
124.854166666667	54.1458333333333	0.0130098250823047	0.00826023864083418	410991.956939434	155.032012975797	127.3125	50.7708333333333
124.895833333333	54.1458333333333	0.0128138614582058	0.00853305913020154	301477.905539308	140.532277513496	127.6875	52.0208333333333
124.9375	54.1458333333333	0.012793857249578	0.00793458668541893	408726.033073363	155.790829253027	127.3125	50.7708333333333
124.979166666667	54.1458333333333	0.0130075032632116	0.00798352245561867	407617.799560521	156.173232768175	127.3125	50.7708333333333
125.020833333333	54.1458333333333	0.0121067812548786	0.00796493826944032	290927.844590781	141.771005812494	127.645833333333	52.0625
125.0625	54.1458333333333	0.0116418231393108	0.00799065248682287	289251.517734944	142.22825665995	127.645833333333	52.0625
125.104166666667	54.1458333333333	0.0114998096168119	0.00763065219316357	287592.462863003	142.690616347736	127.645833333333	52.0625
125.145833333333	54.1458333333333	0.0112459105346315	0.00742616438724403	285950.98117173	143.158119497387	127.645833333333	52.0625
125.1875	54.1458333333333	0.011240773985089	0.00741067224345936	284327.377582651	143.630798989075	127.645833333333	52.0625
120.145833333333	54.1041666666667	0.0165273254232387	0.00227096655370503	294479.319103697	83.6611396616752	124.645833333333	54.3125
120.1875	54.1041666666667	0.0156676990189871	0.00140719067909292	292752.039374719	91.8264465948808	124.645833333333	53.9375
120.229166666667	54.1041666666667	0.0168132622470443	0.00230903391253152	280862.166634852	89.2074305537519	124.520833333333	54.0625
120.270833333333	54.1041666666667	0.0166739803741609	0.002238333944858	278228.820335052	83.49801769197	124.520833333333	54.3125
120.3125	54.1041666666667	0.0161772502580712	0.00180528578486671	296907.13255095	85.4745713736915	124.854166666667	54.2291666666667
120.354166666667	54.1041666666667	0.015133106517652	0.00151659981275553	294744.941184338	89.9800890756161	124.854166666667	54.0208333333333
120.395833333333	54.1041666666667	0.0157422132954484	0.00148687780825383	290027.964991029	91.8775074151384	124.8125	53.9375
120.4375	54.1041666666667	0.0152957710405271	0.00145863722717662	287303.970694787	91.9292163537966	124.8125	53.9375
120.479166666667	54.1041666666667	0.0144068998129168	0.00130873882667227	286568.449323898	90.0822255079879	124.854166666667	54.0208333333333
120.520833333333	54.1041666666667	0.0133924339894478	0.00334950805717008	289293.945572864	90.0478567472718	124.9375	54.0208333333333
120.5625	54.1041666666667	0.0129470601425742	0.00437646904109652	286568.449323898	90.0822255079879	124.9375	54.0208333333333
120.604166666667	54.1041666666667	0.0129208663911996	0.00436140121464125	283842.955434979	90.1169299768705	124.9375	54.0208333333333
120.645833333333	54.1041666666667	0.0133426337482625	0.00323820156348442	281117.464934327	90.1519799240851	124.9375	54.0208333333333
120.6875	54.1041666666667	0.0141133850641509	0.00195464694513665	278391.978881162	90.1873855021852	124.9375	54.0208333333333
120.729166666667	54.1041666666667	0.0132530609742098	0.00178871885269915	275666.498367223	90.2231572650009	124.9375	54.0208333333333
120.9375	54.1041666666667	0.0120175713981496	0.00257477299288822	288863.713187979	100.306495005297	125.229166666667	53.5625
120.979166666667	54.1041666666667	0.0125202318245835	0.00414759569094299	286182.751990131	100.437967009203	125.229166666667	53.5625
121.020833333333	54.1041666666667	0.0124655168575076	0.00508795114921653	241462.358575443	111.21971095826	124.395833333333	53.2708333333333
121.0625	54.1041666666667	0.0120699185561419	0.00626579673896227	238923.980461597	111.490097962977	124.395833333333	53.2708333333333
121.104166666667	54.1041666666667	0.0120370148005507	0.00653299592138687	236390.361668673	111.765925356837	124.395833333333	53.2708333333333
121.145833333333	54.1041666666667	0.0115431507869989	0.00651102467165651	233861.657766524	112.047359250756	124.395833333333	53.2708333333333
121.1875	54.1041666666667	0.0122161241177907	0.00546709916633238	231338.030809001	112.334572070197	124.395833333333	53.2708333333333
121.229166666667	54.1041666666667	0.0123396181008901	0.00503245327574011	228819.649656816	112.627742826565	124.395833333333	53.2708333333333
121.270833333333	54.1041666666667	0.011662026400886	0.00678163082355981	226306.690318523	112.927057400305	124.395833333333	53.2708333333333
121.3125	54.1041666666667	0.0120165399677753	0.0058964604349604	223799.336310733	113.232708836046	124.395833333333	53.2708333333333
121.354166666667	54.1041666666667	0.0117756101225182	0.00642325122226747	221297.779038633	113.544897650142	124.395833333333	53.2708333333333
121.395833333333	54.1041666666667	0.0116725163832645	0.00702770672144834	433441.937787031	109.536630294726	127.4375	52.6458333333333
121.4375	54.1041666666667	0.0118972531918564	0.00646877262433459	430874.585131125	109.691496838043	127.4375	52.6458333333333
121.479166666667	54.1041666666667	0.0115776855171794	0.00628832919610184	213829.928621995	114.522812418373	124.395833333333	53.2708333333333
121.520833333333	54.1041666666667	0.0121730281226259	0.00585400296701758	211353.644678032	114.863316826989	124.395833333333	53.2708333333333
121.5625	54.1041666666667	0.0119238179732159	0.00546000659420499	208884.247725138	115.211484939471	124.395833333333	53.2708333333333
121.604166666667	54.1041666666667	0.0119942608720031	0.00590375999201188	197264.847448237	113.935900142969	124.3125	53.3541666666667
121.645833333333	54.1041666666667	0.0117063037445513	0.00573068514482874	194777.210295307	114.295043349101	124.3125	53.3541666666667
121.6875	54.1041666666667	0.0115776285776663	0.00606062104503669	192296.688747955	114.663030614854	124.3125	53.3541666666667
121.729166666667	54.1041666666667	0.0116785288449553	0.00610336076542148	189823.562625895	115.04018180631	124.3125	53.3541666666667
121.770833333333	54.1041666666667	0.011988666105401	0.00616063018481894	187358.125655359	115.426830804764	124.3125	53.3541666666667
121.8125	54.1041666666667	0.0117819384932822	0.00569776238585753	229344.716787806	107.541770731736	125.104166666667	53.4375
121.854166666667	54.1041666666667	0.0120753140138591	0.00630098917538776	234511.352861673	110.734031769331	125.145833333333	53.3125
121.895833333333	54.1041666666667	0.0118069883919253	0.00579326967317672	231964.668132332	111.006199390413	125.145833333333	53.3125
121.9375	54.1041666666667	0.0118777121419598	0.00670506357165571	233861.657766524	112.047359250756	125.1875	53.2708333333333
121.979166666667	54.1041666666667	0.0121216004936621	0.00825450960618057	447442.380838279	119.60243447166	127.645833333333	51.9791666666667
122.020833333333	54.1041666666667	0.0117983476377091	0.00588431029663254	238344.739877812	112.78122125366	125.3125	53.2291666666667
122.0625	54.1041666666667	0.0117586815888413	0.00662459097932558	221826.44213134	112.153334653673	125.145833333333	53.3125
122.104166666667	54.1041666666667	0.0118787491130234	0.006851779812339	435148.859549717	119.224130823479	127.645833333333	52.0625
122.145833333333	54.1041666666667	0.0119121057928502	0.00734445852441249	432772.709145996	119.433874559339	127.645833333333	52.0625
122.1875	54.1041666666667	0.0116822622248449	0.00691270128922753	430401.486660539	119.645746862384	127.645833333333	52.0625
122.229166666667	54.1041666666667	0.0119068041226784	0.00734378748708076	428035.274801994	119.859778582344	127.645833333333	52.0625
122.270833333333	54.1041666666667	0.0115631902709293	0.00657410095832921	425674.157936813	120.076001051453	127.645833333333	52.0625
122.3125	54.1041666666667	0.0116425315833535	0.00688652854202477	423318.22212553	120.294446089968	127.645833333333	52.0625
122.354166666667	54.1041666666667	0.0117558552756901	0.00738702971294439	420967.555159757	120.515146011577	127.645833333333	52.0625
122.395833333333	54.1041666666667	0.0117348646408703	0.0060254034464583	151552.547752187	122.644476431776	124.3125	53.3541666666667
122.4375	54.1041666666667	0.0118821950426195	0.00606301927694072	232622.972834378	116.023259040658	125.5625	53.1458333333333
122.479166666667	54.1041666666667	0.0116090184052122	0.00665802468731401	230177.25742523	116.3547147101	125.5625	53.1458333333333
122.520833333333	54.1041666666667	0.0118601742412809	0.00634053443209003	227738.612715796	116.692918536089	125.5625	53.1458333333333
122.5625	54.1041666666667	0.0116214163689222	0.00594634570589146	225307.269148415	117.038069139563	125.5625	53.1458333333333
122.604166666667	54.1041666666667	0.0117432236830333	0.00654187891901003	286182.751990131	100.437967009203	126.854166666667	53.5625
122.645833333333	54.1041666666667	0.0118700944245745	0.00655497697665413	283502.933185452	100.571606319801	126.854166666667	53.5625
122.6875	54.1041666666667	0.0113581120791891	0.00655809287337114	218059.492461765	118.117292068404	125.5625	53.1458333333333
122.729166666667	54.1041666666667	0.0119391836486899	0.00697876130587961	278146.85859678	100.845633488839	126.854166666667	53.5625
122.770833333333	54.1041666666667	0.0121973532070241	0.00742902576511806	397771.301746229	122.853635693831	127.645833333333	52.0625
122.8125	54.1041666666667	0.0132805812760545	0.00752254196871787	400562.615895832	123.385324777468	127.6875	52.0208333333333
122.854166666667	54.1041666666667	0.0132767537696775	0.0070822871434863	398290.119823504	123.63463854058	127.6875	52.0208333333333
122.895833333333	54.1041666666667	0.0117414259905528	0.00717074155563413	390931.688347834	123.605070675153	127.645833333333	52.0625
122.9375	54.1041666666667	0.0119309449300726	0.00693287949282344	388665.067325818	123.86101966822	127.645833333333	52.0625
122.979166666667	54.1041666666667	0.0117627632262783	0.00699517821765708	386405.267249292	124.119770591897	127.645833333333	52.0625
123.020833333333	54.1041666666667	0.0116353152353099	0.00662788874580987	384152.409263997	124.381364227795	127.645833333333	52.0625
123.0625	54.1041666666667	0.0119128235848741	0.00677280388416493	381906.616993114	124.645841906811	127.645833333333	52.0625
123.104166666667	54.1041666666667	0.0125902526188011	0.00710077763079327	384797.928283102	125.187837436071	127.6875	52.0208333333333
123.145833333333	54.1041666666667	0.0130999568205488	0.00689997976979916	382574.153462474	125.456623636663	127.6875	52.0208333333333
123.1875	54.1041666666667	0.0130941710538716	0.00689039777878054	380357.836168344	125.728351932935	127.6875	52.0208333333333
123.229166666667	54.1041666666667	0.0115350653301645	0.00677510699886922	372996.667085374	125.733438861519	127.645833333333	52.0625
123.270833333333	54.1041666666667	0.0129304515317977	0.00688164970580659	375948.104322825	126.280801662653	127.6875	52.0208333333333
123.3125	54.1041666666667	0.012925358410669	0.00708945938701793	373754.961498151	126.561607756865	127.6875	52.0208333333333
123.354166666667	54.1041666666667	0.0135689307486515	0.00757435487108949	460339.43169366	143.074246239696	127.270833333333	50.7291666666667
123.395833333333	54.1041666666667	0.0146777453652708	0.00798975521584254	458707.817766925	143.379737505271	127.270833333333	50.7291666666667
123.4375	54.1041666666667	0.0136644472150743	0.00756257767808413	457087.90647732	143.687283337223	127.270833333333	50.7291666666667
123.479166666667	54.1041666666667	0.0128733624204647	0.0070138048503276	365063.842642724	127.716384002354	127.6875	52.0208333333333
123.520833333333	54.1041666666667	0.013346421206385	0.00734994084234892	362912.161273697	128.013187261685	127.6875	52.0208333333333
123.5625	54.1041666666667	0.0133683732477864	0.00735621634935111	360769.223611739	128.313324295628	127.6875	52.0208333333333
123.604166666667	54.1041666666667	0.0128612431313134	0.006904688464104	358635.187126036	128.616840925289	127.6875	52.0208333333333
123.645833333333	54.1041666666667	0.0127917768839013	0.00687178020511691	356510.212389818	128.923783394847	127.6875	52.0208333333333
123.6875	54.1041666666667	0.0120796848798083	0.00640536475043245	349159.870184857	128.988855280011	127.645833333333	52.0625
123.729166666667	54.1041666666667	0.0112770291482015	0.0060422081365863	347046.167425884	129.30553716502	127.645833333333	52.0625
123.770833333333	54.1041666666667	0.0111011161291832	0.00640521446408606	344942.062470218	129.625886492044	127.645833333333	52.0625
123.8125	54.1041666666667	0.0109170309633117	0.00644026800435605	342847.732745791	129.949953631679	127.645833333333	52.0625
123.854166666667	54.1041666666667	0.0111322663532608	0.00664260906768182	340763.359203517	130.277789341075	127.645833333333	52.0625
123.895833333333	54.1041666666667	0.0109316313871863	0.00643798430935862	338689.126373498	130.609444742132	127.645833333333	52.0625
123.9375	54.1041666666667	0.0109455603351347	0.00646177230162092	336625.222420755	130.944971297831	127.645833333333	52.0625
123.979166666667	54.1041666666667	0.011131978588999	0.0061454449067896	334571.839200328	131.284420786594	127.645833333333	52.0625
124.020833333333	54.1041666666667	0.0112819273012168	0.0051897956802883	279324.098882461	124.137470047129	127.4375	52.6458333333333
124.0625	54.1041666666667	0.0115258410329774	0.00532361235065557	277072.895043636	124.487445271714	127.4375	52.6458333333333
124.104166666667	54.1041666666667	0.0115369434478952	0.00544446126707895	274831.191105691	124.842867479532	127.4375	52.6458333333333
124.145833333333	54.1041666666667	0.0113298579810008	0.0054672679247711	272599.222207967	125.203847157279	127.4375	52.6458333333333
124.1875	54.1041666666667	0.0119416486407601	0.00514024857388519	91310.9865413551	130.896994511423	125.229166666667	53.5625
124.229166666667	54.1041666666667	0.0115827325140897	0.00565197081043009	89269.1881042437	132.07641222731	125.229166666667	53.5625
124.270833333333	54.1041666666667	0.0113538021576973	0.00582777614108663	265964.179094561	126.321266639685	127.4375	52.6458333333333
124.3125	54.1041666666667	0.0116208646533549	0.00569001416009654	85303.6720288138	134.59960379213	125.229166666667	53.5625
124.354166666667	54.1041666666667	0.011315175551728	0.00637884819713294	261594.11436178	127.096117939207	127.4375	52.6458333333333
124.395833333333	54.1041666666667	0.0112510014078527	0.00612170759568972	259425.883478484	127.492877013267	127.4375	52.6458333333333
124.4375	54.1041666666667	0.010862662543923	0.00645903681041858	257269.232674872	127.896023819776	127.4375	52.6458333333333
124.479166666667	54.1041666666667	0.0103206476856553	0.00714120468758954	255124.456366162	128.305684832724	127.4375	52.6458333333333
124.520833333333	54.1041666666667	0.011182283463864	0.00736553545112512	308929.57591252	136.078184343825	127.645833333333	52.0625
124.5625	54.1041666666667	0.011555053096754	0.00780094431718688	307045.815867701	136.478087773166	127.645833333333	52.0625
124.604166666667	54.1041666666667	0.0116039948340514	0.00789105815414659	305175.930935959	136.882704068978	127.645833333333	52.0625
124.645833333333	54.1041666666667	0.011698345128834	0.00802857795985801	303320.17836456	137.292084578434	127.645833333333	52.0625
124.6875	54.1041666666667	0.0122031581462144	0.00845434321415754	301478.819762438	137.706280129271	127.645833333333	52.0625
124.729166666667	54.1041666666667	0.0121346601367565	0.00845400815860857	299652.121110696	138.125340951209	127.645833333333	52.0625
124.770833333333	54.1041666666667	0.0126608872550773	0.00871695179384537	409149.494674199	153.999820393872	127.3125	50.7708333333333
124.8125	54.1041666666667	0.012977361616796	0.00899256956726819	301449.807416078	139.105889394468	127.6875	52.0208333333333
124.854166666667	54.1041666666667	0.0133166121619603	0.00823842767062207	406792.28741188	154.756657209414	127.3125	50.7708333333333
124.895833333333	54.1041666666667	0.0134937749880085	0.00809297897361449	405638.170872656	155.138199852051	127.3125	50.7708333333333
124.9375	54.1041666666667	0.0131636824462487	0.008089335543529	404500.566546745	155.521809763773	127.3125	50.7708333333333
124.979166666667	54.1041666666667	0.0133421691618052	0.00777552582366925	403379.614516638	155.907474266148	127.3125	50.7708333333333
125.020833333333	54.1041666666667	0.013347164903651	0.00771379893251028	402275.454363135	156.295179857262	127.3125	50.7708333333333
125.0625	54.1041666666667	0.0135564238319443	0.00749052812310212	401188.22510017	156.684912201273	127.3125	50.7708333333333
125.104166666667	54.1041666666667	0.0128112307754556	0.00739367905293561	400118.065108405	157.076656118511	127.3125	50.7708333333333
125.145833333333	54.1041666666667	0.0131932060602037	0.00732161140821464	287688.539774735	142.664579630729	127.6875	52.0208333333333
125.1875	54.1041666666667	0.0133778803073137	0.00770157656830986	286044.424869126	143.132208036527	127.6875	52.0208333333333
125.229166666667	54.1041666666667	0.0133402274213451	0.00726943219625211	284418.204867837	143.605020995315	127.6875	52.0208333333333
125.270833333333	54.1041666666667	0.0129690587301385	0.00740264627924353	282810.189024312	144.08304972826	127.6875	52.0208333333333
125.3125	54.1041666666667	0.0130490936304045	0.00725722672931842	281220.690160347	144.56632347163	127.6875	52.0208333333333
125.354166666667	54.1041666666667	0.0129580210670327	0.00722683677681408	279650.024563262	145.0548693499	127.6875	52.0208333333333
125.395833333333	54.1041666666667	0.012843542304847	0.00688426915380356	278098.511872517	145.548712245718	127.6875	52.0208333333333
125.4375	54.1041666666667	0.0115475196757515	0.00690504824873933	111055.049054706	122.304909937738	126.854166666667	53.5625
125.479166666667	54.1041666666667	0.0120343331681595	0.00671316968214994	111055.049054709	122.304909937737	126.895833333333	53.5625
125.520833333333	54.1041666666667	0.0119781747405421	0.00661199582658077	108761.60558313	123.106292453402	126.895833333333	53.5625
120.104166666667	54.0625	0.0150058707620744	0.0013060109005177	298096.731297988	90.8358101056945	124.645833333333	53.9375
120.145833333333	54.0625	0.0152497130311526	0.00130314991482151	295368.806754248	90.8774157755297	124.645833333333	53.9375
120.1875	54.0625	0.014310794742959	0.00144117792781332	305694.362055587	88.9795747004549	124.854166666667	54.0208333333333
120.229166666667	54.0625	0.0154559956166225	0.00133928710333803	289913.051012301	90.9620232080891	124.645833333333	53.9375
120.270833333333	54.0625	0.0161055676698617	0.00146730196395794	287185.22351374	91.0050514939608	124.645833333333	53.9375
120.3125	54.0625	0.0153630924989007	0.00131932334370764	297510.879363984	89.0541229879547	124.854166666667	54.0208333333333
120.354166666667	54.0625	0.0148997032177006	0.00241339847804442	294783.011857851	89.0792672775429	124.854166666667	54.0208333333333
120.395833333333	54.0625	0.0149544621963942	0.00141296753662963	292055.125054427	89.1045658947957	124.854166666667	54.0208333333333
120.4375	54.0625	0.0144605809233551	0.0014514107010616	289327.219367489	89.1300232122531	124.854166666667	54.0208333333333
120.479166666667	54.0625	0.0144069507039512	0.00124298108446057	292640.9127191	90.9194824714424	124.9375	53.9375
120.520833333333	54.0625	0.0135318216407331	0.00150389774576176	289327.219367492	89.1300232122531	124.9375	54.0208333333333
120.5625	54.0625	0.0130144918233845	0.00271442582391105	286599.295217544	89.1556437688982	124.9375	54.0208333333333
120.604166666667	54.0625	0.0132058925064134	0.00494840999648409	283871.35303215	89.1814322781546	124.9375	54.0208333333333
120.645833333333	54.0625	0.0131131239289885	0.00514535490956775	281143.39324626	89.2073936363507	124.9375	54.0208333333333
120.6875	54.0625	0.0128764189740855	0.00408313262339419	278415.416302597	89.2335329316798	124.9375	54.0208333333333
120.729166666667	54.0625	0.0127748953262405	0.00496226525753693	275687.422652028	89.2598554536939	124.9375	54.0208333333333
120.770833333333	54.0625	0.0123948055281114	0.00613795317804954	255258.324530901	108.723490994077	124.395833333333	53.2708333333333
120.8125	54.0625	0.0127459172002141	0.00498423203525507	270231.387076809	89.3130724037594	124.9375	54.0208333333333
120.854166666667	54.0625	0.0127122374180823	0.00215959104185055	282136.65938133	92.0317908689116	125.145833333333	53.8958333333333
120.895833333333	54.0625	0.0139469353726727	0.00149588025392651	251056.039168379	99.1256162587319	124.645833333333	53.6458333333333
120.9375	54.0625	0.0132883759502805	0.00177047251179457	274446.119712633	93.1591238649993	125.104166666667	53.8541666666667
120.979166666667	54.0625	0.0131908302344882	0.00191074998862179	273957.538435305	92.195157607581	125.145833333333	53.8958333333333
121.020833333333	54.0625	0.0129099778032227	0.00363582284041456	256591.039087948	89.4497350078717	124.9375	54.0208333333333
121.0625	54.0625	0.012970596752334	0.00498176548058741	253862.929137391	89.477741553674	124.9375	54.0208333333333
121.104166666667	54.0625	0.0123795859998115	0.0048447974428808	234710.108124848	110.714918861977	124.395833333333	53.2708333333333
121.145833333333	54.0625	0.0123739286555689	0.00553627137012373	232160.545474353	110.986896052087	124.395833333333	53.2708333333333
121.1875	54.0625	0.0117853371196414	0.00655872695732115	229615.669463037	111.264534357207	124.395833333333	53.2708333333333
121.229166666667	54.0625	0.0118104746708211	0.00707293231198182	442252.348028336	108.365729382448	127.4375	52.6458333333333
121.270833333333	54.0625	0.0119772362711275	0.00729539466735897	481619.100506774	114.935453718265	127.645833333333	52.0625
121.3125	54.0625	0.011908529974006	0.00692056442480869	437078.217071492	108.658612546456	127.4375	52.6458333333333
121.354166666667	54.0625	0.0118984560340494	0.00716316946683909	434494.51287425	108.807368446034	127.4375	52.6458333333333
121.395833333333	54.0625	0.0117461178327483	0.00658358025272561	431913.104349862	108.957702317614	127.4375	52.6458333333333
121.4375	54.0625	0.0115629714798418	0.00626353876534699	214454.206710781	113.059809948665	124.395833333333	53.2708333333333
121.479166666667	54.0625	0.0120807268208484	0.00557355145157378	211946.983831791	113.382520784312	124.395833333333	53.2708333333333
121.520833333333	54.0625	0.012265344902545	0.00571729436131049	185933.117802065	112.472869371677	124.104166666667	53.3958333333333
121.5625	54.0625	0.0121347146262456	0.0063614523834212	183415.343603701	112.832516881983	124.104166666667	53.3958333333333
121.604166666667	54.0625	0.0119496164197787	0.00716880015256478	419042.012055238	109.734007917624	127.4375	52.6458333333333
121.645833333333	54.0625	0.011918952178579	0.0067291147702343	459499.147166432	116.534929489067	127.645833333333	52.0625
121.6875	54.0625	0.0121184770814443	0.00714217901269611	457060.286584705	116.721279721613	127.645833333333	52.0625
121.729166666667	54.0625	0.0118294001364365	0.00736858966248651	454625.435392631	116.90944796088	127.645833333333	52.0625
121.770833333333	54.0625	0.0121430113482181	0.00750425761090468	452194.659187283	117.099460514585	127.645833333333	52.0625
121.8125	54.0625	0.0119715023373215	0.00734130432323234	449768.024868377	117.291344125267	127.645833333333	52.0625
121.854166666667	54.0625	0.0117775526679111	0.00752226229022703	447345.600667497	117.485125976925	127.645833333333	52.0625
121.895833333333	54.0625	0.0124151779348016	0.00790562891619801	444927.456178002	117.680833701676	127.645833333333	52.0625
121.9375	54.0625	0.0119663503777287	0.00820184893819091	447556.217792357	118.881133428487	127.645833333333	51.9791666666667
121.979166666667	54.0625	0.0136504540115433	0.00839809651465021	445017.969644918	118.382651806386	127.6875	52.0208333333333
122.020833333333	54.0625	0.0117577030345757	0.00650171877572986	236587.5581785	111.746105140356	125.3125	53.2291666666667
122.0625	54.0625	0.0119216469276366	0.00691182338155499	168184.784761176	117.041401416526	124.3125	53.3541666666667
122.104166666667	54.0625	0.0120871497289595	0.00755002163758782	432903.464408317	118.689259755167	127.645833333333	52.0625
122.145833333333	54.0625	0.0121631482156731	0.00747229563074595	430512.539851668	118.897128928457	127.645833333333	52.0625
122.1875	54.0625	0.011888736948763	0.00681324890233632	428126.422949176	119.107130507308	127.645833333333	52.0625
122.229166666667	54.0625	0.0120838649892737	0.00692033761443172	425745.195349845	119.319295948539	127.645833333333	52.0625
122.270833333333	54.0625	0.013261205849924	0.00752554985350405	428331.585568858	119.835929540507	127.6875	52.0208333333333
122.3125	54.0625	0.0119588158803403	0.00688545441959465	420997.743009795	119.750246790344	127.645833333333	52.0625
122.354166666667	54.0625	0.0118766349903082	0.00688317080802819	418631.690032847	119.969097668614	127.645833333333	52.0625
122.395833333333	54.0625	0.0116379656855479	0.00662181851129273	416270.869963538	120.190243377198	127.645833333333	52.0625
122.4375	54.0625	0.0119690955553471	0.0069262885814135	413915.373147527	120.41371797456	127.645833333333	52.0625
122.479166666667	54.0625	0.0117734604621494	0.00708649975762718	411565.291788101	120.639556057889	127.645833333333	52.0625
122.520833333333	54.0625	0.0119157892296338	0.0070641938165045	290762.137127022	99.2782071443125	126.854166666667	53.5625
122.5625	54.0625	0.0119399847073203	0.00731193459930354	406881.753789343	121.09846379956	127.645833333333	52.0625
122.604166666667	54.0625	0.011864853825345	0.00781891431993763	404548.491221253	121.331605397399	127.645833333333	52.0625
122.645833333333	54.0625	0.0117920046504525	0.00777608051457496	402221.032339184	121.567254370908	127.645833333333	52.0625
122.6875	54.0625	0.0118578956211383	0.00713004454305662	399899.479271996	121.805448094485	127.645833333333	52.0625
122.729166666667	54.0625	0.0120384022734871	0.00717682184962382	397583.936267121	122.046224513203	127.645833333333	52.0625
122.770833333333	54.0625	0.011582825220815	0.00720641189039211	395274.509737052	122.289622147294	127.645833333333	52.0625
122.8125	54.0625	0.0134296289078932	0.00750461794703397	398029.416628261	122.828605947346	127.6875	52.0208333333333
122.854166666667	54.0625	0.0136920032522307	0.00751903390058659	395740.094623346	123.076301753222	127.6875	52.0208333333333
122.895833333333	54.0625	0.0132206757046217	0.00704338766782668	393457.244384664	123.326681267613	127.6875	52.0208333333333
122.9375	54.0625	0.0123812276755404	0.00720823876133457	386100.175069102	123.29021559601	127.645833333333	52.0625
122.979166666667	54.0625	0.0117081050869141	0.00675502533433078	383823.006242142	123.547317512667	127.645833333333	52.0625
123.020833333333	54.0625	0.0117220382686018	0.0068749466758978	381552.640544471	123.807284052195	127.645833333333	52.0625
123.0625	54.0625	0.0117064237063872	0.00683521570844979	379289.200918626	124.07015785637	127.645833333333	52.0625
123.104166666667	54.0625	0.0126165865088401	0.00697791375734518	382144.145265675	124.620225360091	127.6875	52.0208333333333
123.145833333333	54.0625	0.0129483104596164	0.00745838198281828	379902.604742215	124.887549367685	127.6875	52.0208333333333
123.1875	54.0625	0.0133082583501844	0.00760538850843828	377668.385291606	125.157842971195	127.6875	52.0208333333333
123.229166666667	54.0625	0.012915573648632	0.00756378154530457	375441.618377301	125.431149212746	127.6875	52.0208333333333
123.270833333333	54.0625	0.0134458479578333	0.00774381220374944	459968.047489059	142.11808456762	127.270833333333	50.7291666666667
123.3125	54.0625	0.0134253360161607	0.00763637010201432	371010.981510429	125.986974508115	127.6875	52.0208333333333
123.354166666667	54.0625	0.0134576160648656	0.00728332094169715	368807.388144908	126.269582366052	127.6875	52.0208333333333
123.395833333333	54.0625	0.0146017839626068	0.00801521897164776	454993.906582623	143.031960523595	127.270833333333	50.7291666666667
123.4375	54.0625	0.0145573618527431	0.00778053641209642	453359.108291309	143.340773892332	127.270833333333	50.7291666666667
123.479166666667	54.0625	0.013015904430668	0.00649076410001075	362245.227724275	127.136730836207	127.6875	52.0208333333333
123.520833333333	54.0625	0.0116844982390968	0.00630096319008427	354886.328616662	127.166441399745	127.645833333333	52.0625
123.5625	54.0625	0.0126251163440835	0.00639911787602079	357912.462368423	127.731397753564	127.6875	52.0208333333333
123.604166666667	54.0625	0.0114210014810339	0.00633396129656439	350555.613523978	127.772563755988	127.645833333333	52.0625
123.645833333333	54.0625	0.01139753621599	0.00631002800723278	348403.587756546	128.080948785784	127.645833333333	52.0625
123.6875	54.0625	0.0114595016069841	0.00592873278129333	346260.672005745	128.392951260986	127.645833333333	52.0625
123.729166666667	54.0625	0.0113934756757711	0.00553846971952156	344127.037190384	128.708622984166	127.645833333333	52.0625
123.770833333333	54.0625	0.0113471001733063	0.00596049102458737	342002.857740376	129.028016255413	127.645833333333	52.0625
123.8125	54.0625	0.0112911323445596	0.00602393416693718	339888.311658877	129.351183855465	127.645833333333	52.0625
123.854166666667	54.0625	0.0112189530348532	0.00626923748725071	337783.580584322	129.678179027111	127.645833333333	52.0625
123.895833333333	54.0625	0.0111541555568731	0.0058503222072659	335688.849852286	130.009055454769	127.645833333333	52.0625
123.9375	54.0625	0.0115511921733933	0.00587157125433462	333604.308557075	130.343867242138	127.645833333333	52.0625
123.979166666667	54.0625	0.0112099283720523	0.00539430803459103	279031.686376816	123.001897559474	127.4375	52.6458333333333
124.020833333333	54.0625	0.0114124358750913	0.00523119677760937	276748.077938604	123.343224005958	127.4375	52.6458333333333
124.0625	54.0625	0.0115112291853379	0.00491749670964053	94880.499970955	125.438804169046	125.229166666667	53.5625
124.104166666667	54.0625	0.0115563342243908	0.00459239127453248	92671.6939227081	126.450967134479	125.229166666667	53.5625
124.145833333333	54.0625	0.0119450049224945	0.00449053501393189	90492.2064597199	127.511402413434	125.229166666667	53.5625
124.1875	54.0625	0.0124492272549606	0.00431806650195789	88344.2082912362	128.622963933602	125.229166666667	53.5625
124.229166666667	54.0625	0.0119452741881765	0.00491242158373943	86230.0534200053	129.788642411795	125.229166666667	53.5625
124.270833333333	54.0625	0.0119030317193578	0.00498589661461251	84152.2933718128	131.011557053712	125.229166666667	53.5625
124.3125	54.0625	0.0121134786964108	0.00436642968117955	82113.6916800364	132.294942190505	125.229166666667	53.5625
124.354166666667	54.0625	0.0114672986427933	0.00624689453139594	80117.2383095852	133.642127607483	125.229166666667	53.5625
124.395833333333	54.0625	0.0113235322846521	0.0063398897177859	78166.1635901978	135.056511136245	125.229166666667	53.5625
124.4375	54.0625	0.0113490490817596	0.00574527954837034	76263.9510901506	136.541521911148	125.229166666667	53.5625
124.479166666667	54.0625	0.0112027181364257	0.00615581312328485	74414.3486968155	138.10057255828	125.229166666667	53.5625
124.520833333333	54.0625	0.0110750253249811	0.00676222885977861	250116.895167175	127.893514628607	127.4375	52.6458333333333
124.5625	54.0625	0.0109484260825657	0.00719683241793362	303699.695416885	135.8760139363	127.645833333333	52.0625
124.604166666667	54.0625	0.0112456931389971	0.00728722751280746	301807.195204497	136.281369432765	127.645833333333	52.0625
124.645833333333	54.0625	0.0112245245812922	0.00743313599264387	299928.729255288	136.691611008604	127.645833333333	52.0625
124.6875	54.0625	0.0115438670542536	0.00790311088215006	298064.563551232	137.106793637183	127.645833333333	52.0625
124.729166666667	54.0625	0.0116315927497389	0.00804314515885863	296214.968715343	137.526971770779	127.645833333333	52.0625
124.770833333333	54.0625	0.011788593398917	0.00848009520946143	294380.220025887	137.952199255487	127.645833333333	52.0625
124.8125	54.0625	0.0121757417824809	0.00882086631870299	403786.053011545	154.092993424701	127.3125	50.7708333333333
124.854166666667	54.0625	0.0132016080261878	0.0086319472224218	402602.251475916	154.475561367053	127.3125	50.7708333333333
124.895833333333	54.0625	0.0133217299424333	0.0086096418305549	401434.934706462	154.860272397684	127.3125	50.7708333333333
124.9375	54.0625	0.0132833864490819	0.0084561557482747	400284.24731264	155.247114818361	127.3125	50.7708333333333
124.979166666667	54.0625	0.0136760944904459	0.00826384083136974	399150.333498333	155.636076083856	127.3125	50.7708333333333
125.020833333333	54.0625	0.0134077112381226	0.00804446234613615	398033.336995462	156.027142789866	127.3125	50.7708333333333
125.0625	54.0625	0.0134226809966253	0.00770107529592998	396933.400996276	156.420300661457	127.3125	50.7708333333333
125.104166666667	54.0625	0.0135966282717683	0.00732761403506792	395850.668084261	156.815534542073	127.3125	50.7708333333333
125.145833333333	54.0625	0.0134917014700304	0.00756733937123975	284014.971020544	142.097528383173	127.6875	52.0208333333333
125.1875	54.0625	0.0136186583294349	0.00748842681797277	282347.806113587	142.567926472292	127.6875	52.0208333333333
125.229166666667	54.0625	0.0131196556766853	0.00709184501605344	280698.528923301	143.043684682101	127.6875	52.0208333333333
125.270833333333	54.0625	0.0132626422540172	0.00739816244829087	279067.457159077	143.524838678186	127.6875	52.0208333333333
125.3125	54.0625	0.0136885320559161	0.00739783631580858	277454.912449306	144.011422135015	127.6875	52.0208333333333
125.354166666667	54.0625	0.014027847595918	0.00751594588674509	275861.220243074	144.50346659971	127.6875	52.0208333333333
125.395833333333	54.0625	0.0135212510913155	0.00720097421593711	274286.70970069	145.001001352042	127.6875	52.0208333333333
125.4375	54.0625	0.0127602623344358	0.00684028975039536	272731.713572581	145.504053260838	127.6875	52.0208333333333
125.479166666667	54.0625	0.0126873852600119	0.00667782231286885	271196.568066092	146.012646636988	127.6875	52.0208333333333
125.520833333333	54.0625	0.01158049523074	0.00682717300719915	264234.827630371	146.52479035265	127.645833333333	52.0625
125.5625	54.0625	0.0114264917026667	0.00644772441983785	262740.52502457	147.054604067822	127.645833333333	52.0625
125.604166666667	54.0625	0.0112692253113408	0.00656146272549889	261267.50999478	147.590245162538	127.645833333333	52.0625
120.104166666667	54.0208333333333	0.013802965587951	0.00248619487251001	311270.984038371	88.0776963552166	124.854166666667	54.0208333333333
120.145833333333	54.0208333333333	0.0147104271759059	0.00264960487787672	308541.548020217	88.0945652612533	124.854166666667	54.0208333333333
120.1875	54.0208333333333	0.014578822460325	0.00257602656643423	305812.08526777	88.1114339930138	124.854166666667	54.0208333333333
120.229166666667	54.0208333333333	0.0145142734178306	0.00242614341757047	303082.596017898	88.1283025520403	124.854166666667	54.0208333333333
120.270833333333	54.0208333333333	0.0144422578068743	0.00233300081703563	300353.080507452	88.1451709398754	124.854166666667	54.0208333333333
120.3125	54.0208333333333	0.0143962144718379	0.00173628790627848	297623.538973282	88.1620391580613	124.854166666667	54.0208333333333
120.354166666667	54.0208333333333	0.0145700309059416	0.00180192987320155	294893.971652236	88.1789072081403	124.854166666667	54.0208333333333
120.395833333333	54.0208333333333	0.0155480511883483	0.00112020196267448	272959.412753964	87.3404350870052	124.5625	54.0625
120.4375	54.0208333333333	0.0153702262607888	0.00120539802222009	278415.416302597	87.3257837259814	124.6875	54.0625
120.479166666667	54.0208333333333	0.0148516042351257	0.00146544797404441	272959.412753964	87.3404350870052	124.645833333333	54.0625
120.520833333333	54.0208333333333	0.0164191720230975	0.00194511608756022	271327.44464968	81.4595772703922	124.645833333333	54.3125
120.5625	54.0208333333333	0.0150929385671452	0.00171000158706858	273927.930013489	96.1138024513693	124.6875	53.6875
120.604166666667	54.0208333333333	0.0130287226763681	0.00408104429551253	283975.449235831	88.246377758236	124.9375	54.0208333333333
120.645833333333	54.0208333333333	0.0129111952286288	0.0054268560719194	281245.756532759	88.2632449909165	124.9375	54.0208333333333
120.6875	54.0208333333333	0.0127114785944436	0.00647940411096215	278516.03946371	88.2801120647443	124.9375	54.0208333333333
120.729166666667	54.0208333333333	0.0131473463761857	0.00529252072591002	275786.298265481	88.2969789812618	124.9375	54.0208333333333
120.770833333333	54.0208333333333	0.012300600267302	0.00731141929625226	469533.723896931	106.316421778472	127.4375	52.6458333333333
120.8125	54.0208333333333	0.0129579312940244	0.00491143308573941	270326.744428601	88.3307123485351	124.9375	54.0208333333333
120.854166666667	54.0208333333333	0.0138516595757271	0.00162755399079941	268024.713699549	90.330535312633	124.9375	53.9375
120.895833333333	54.0208333333333	0.0132106789685475	0.00182554395032717	264867.096916336	88.3644451050753	124.9375	54.0208333333333
120.9375	54.0208333333333	0.0128572799722414	0.00433409970635514	262137.238623844	88.3813112581762	124.9375	54.0208333333333
120.979166666667	54.0208333333333	0.0122993323836122	0.0041578948805446	259407.357622789	88.3981772632208	124.9375	54.0208333333333
121.020833333333	54.0208333333333	0.0123224529653301	0.00410640732461016	256677.454149913	88.4150431217515	124.9375	54.0208333333333
121.0625	54.0208333333333	0.0119719966416066	0.00284202562553296	279249.621276788	98.8383529454725	125.229166666667	53.5625
121.104166666667	54.0208333333333	0.0120227515458294	0.00372679265175035	276551.532850758	98.959113568993	125.229166666667	53.5625
121.145833333333	54.0208333333333	0.0120930057723982	0.0043056584516591	273854.348411166	99.0819215227926	125.229166666667	53.5625
121.1875	54.0208333333333	0.0121047947994062	0.00487363700927112	227974.633858295	110.178712231858	124.395833333333	53.2708333333333
121.229166666667	54.0208333333333	0.0117124781992965	0.00632812117139883	225413.545416148	110.45197048778	124.395833333333	53.2708333333333
121.270833333333	54.0208333333333	0.0118623722339898	0.00691904057995116	438213.756285942	107.937302420768	127.4375	52.6458333333333
121.3125	54.0208333333333	0.0118993575305714	0.00567713065678066	220305.330117084	111.016347448093	124.395833333333	53.2708333333333
121.354166666667	54.0208333333333	0.0119768196812941	0.00424978306141806	260383.002933925	99.7288699407577	125.229166666667	53.5625
121.395833333333	54.0208333333333	0.0119019008937508	0.00435086496783412	257691.869287045	99.8653169313391	125.229166666667	53.5625
121.4375	54.0208333333333	0.0119217138588342	0.0046688830865357	212680.437539908	111.910594730381	124.395833333333	53.2708333333333
121.479166666667	54.0208333333333	0.0117373247940351	0.00477742620323639	252313.012735894	100.145862531819	125.229166666667	53.5625
121.520833333333	54.0208333333333	0.0117347427488941	0.0051829183721297	198782.739788709	110.786466292969	124.3125	53.3541666666667
121.5625	54.0208333333333	0.011894997501376	0.00589619251597966	181665.998368981	111.484673686956	124.104166666667	53.3958333333333
121.604166666667	54.0208333333333	0.0118936776221797	0.00684740462258972	459902.193709047	115.833518168235	127.645833333333	52.0625
121.645833333333	54.0208333333333	0.0119675412804085	0.00657744957737688	457446.052828445	116.016123301502	127.645833333333	52.0625
121.6875	54.0208333333333	0.0121129459429425	0.00726372001641754	454993.748330163	116.200517576858	127.645833333333	52.0625
121.729166666667	54.0208333333333	0.012351948539343	0.00792630228620028	452545.343418015	116.386727219187	127.645833333333	52.0625
121.770833333333	54.0208333333333	0.013104605598468	0.00834531079148182	454958.528994437	116.887010550891	127.6875	52.0208333333333
121.8125	54.0208333333333	0.0131103124588555	0.0082733846414639	452524.833997896	117.076926576823	127.6875	52.0208333333333
121.854166666667	54.0208333333333	0.0137113130445269	0.00845788891471482	519565.951778455	132.62479577289	127.270833333333	50.7291666666667
121.895833333333	54.0208333333333	0.0134788320319255	0.00805255564634026	447669.934497822	117.462398825869	127.6875	52.0208333333333
121.9375	54.0208333333333	0.0138061218134572	0.00847824121820336	515562.482934834	133.102647986275	127.270833333333	50.7291666666667
121.979166666667	54.0208333333333	0.0132724434216591	0.0081551308876635	442832.150803002	117.855574939227	127.6875	52.0208333333333
122.020833333333	54.0208333333333	0.0123472709277763	0.00780061462285135	322522.764461182	97.1430325014825	126.854166666667	53.5625
122.0625	54.0208333333333	0.011997417940865	0.00771466663949379	433106.506219102	117.945054623269	127.645833333333	52.0625
122.104166666667	54.0208333333333	0.0132609390754326	0.00806229999838909	435608.828883833	118.460281850477	127.6875	52.0208333333333
122.145833333333	54.0208333333333	0.0130404791616622	0.00811281772127955	433210.249261857	118.665953142778	127.6875	52.0208333333333
122.1875	54.0208333333333	0.0121543443447965	0.00763146761790435	425889.66897853	118.562807436331	127.645833333333	52.0625
122.229166666667	54.0208333333333	0.0130903558670228	0.00814980853856878	428427.349987666	119.083631402044	127.6875	52.0208333333333
122.270833333333	54.0208333333333	0.0135957518532857	0.00834784287406573	426043.192058078	119.295700834724	127.6875	52.0208333333333
122.3125	54.0208333333333	0.0119547221671806	0.00716978038459674	418715.734276175	119.20006498039	127.645833333333	52.0625
122.354166666667	54.0208333333333	0.0120403784621566	0.00711517104741324	416334.344153655	119.416971853522	127.645833333333	52.0625
122.395833333333	54.0208333333333	0.0116267784971045	0.00761082706716095	413958.058950425	119.636179145772	127.645833333333	52.0625
122.4375	54.0208333333333	0.0118870690790641	0.00761440218019486	411586.96789665	119.857721639811	127.645833333333	52.0625
122.479166666667	54.0208333333333	0.0116823888096048	0.00752353233162319	409221.162088555	120.08163468733	127.645833333333	52.0625
122.520833333333	54.0208333333333	0.0118841577982911	0.00714435101212637	406860.734531057	120.307954215937	127.645833333333	52.0625
122.5625	54.0208333333333	0.012065485064409	0.00744905925427549	404505.780181339	120.536716735909	127.645833333333	52.0625
122.604166666667	54.0208333333333	0.0116871132783647	0.00733496341231626	402156.395993322	120.767959346792	127.645833333333	52.0625
122.645833333333	54.0208333333333	0.0132670902923816	0.00759162775039218	404820.077980169	121.307158844819	127.6875	52.0208333333333
122.6875	54.0208333333333	0.0122309325513728	0.00742193527641724	397474.736175144	121.238036224167	127.645833333333	52.0625
122.729166666667	54.0208333333333	0.0117877291480018	0.00740044421510754	395142.664849939	121.476947692867	127.645833333333	52.0625
122.770833333333	54.0208333333333	0.0121834440682362	0.00729610262385716	392816.57239189	121.718493668644	127.645833333333	52.0625
122.8125	54.0208333333333	0.0133706843777608	0.00779620141744417	395534.342273274	122.264808846666	127.6875	52.0208333333333
122.854166666667	54.0208333333333	0.014801460352385	0.00864565471397555	343466.274337526	132.007164148677	126.5625	51.8958333333333
122.895833333333	54.0208333333333	0.0138674559448164	0.00788630402287726	471972.894455981	139.122422994473	127.270833333333	50.7291666666667
122.9375	54.0208333333333	0.0132479340924172	0.00680023577917792	388635.039686035	123.010854990698	127.6875	52.0208333333333
122.979166666667	54.0208333333333	0.0118217308461902	0.00671767341834392	381279.641431699	122.967167927106	127.645833333333	52.0625
123.020833333333	54.0208333333333	0.0115045408304075	0.00660419373137193	378991.764300626	123.22538585126	127.645833333333	52.0625
123.0625	54.0208333333333	0.0120967439337821	0.00664510274053379	376710.669277502	123.486532512915	127.645833333333	52.0625
123.104166666667	54.0208333333333	0.0131505785718599	0.00670441544350517	379528.453120621	124.044731404996	127.6875	52.0208333333333
123.145833333333	54.0208333333333	0.0121541558055724	0.00681047697094327	372169.327135954	124.017791078525	127.645833333333	52.0625
123.1875	54.0208333333333	0.0132405781608828	0.00692001259531377	375016.977024113	124.579207999405	127.6875	52.0208333333333
123.229166666667	54.0208333333333	0.0130086271786238	0.0070367515205486	372772.139849146	124.850984021592	127.6875	52.0208333333333
123.270833333333	54.0208333333333	0.0125244318396852	0.00658181670554137	370534.747199533	125.125845127154	127.6875	52.0208333333333
123.3125	54.0208333333333	0.0131366586622271	0.00634646709173894	368304.935511192	125.403837013587	127.6875	52.0208333333333
123.354166666667	54.0208333333333	0.013154550547389	0.00654104964365379	366082.844071589	125.685005973783	127.6875	52.0208333333333
123.395833333333	54.0208333333333	0.0138823896677194	0.00790351505355895	451297.089187874	142.678470213047	127.270833333333	50.7291666666667
123.4375	54.0208333333333	0.0136539967790912	0.00719294035376791	449647.220832298	142.988527975739	127.270833333333	50.7291666666667
123.479166666667	54.0208333333333	0.0114586214788239	0.0053991593581917	354301.539672384	126.26921243736	127.645833333333	52.0625
123.520833333333	54.0208333333333	0.0115871356763453	0.00543520468067091	352103.894886118	126.565661445698	127.645833333333	52.0625
123.5625	54.0208333333333	0.011658039428299	0.00564252423410071	349914.717785838	126.865617126535	127.645833333333	52.0625
123.604166666667	54.0208333333333	0.0115625510254552	0.00561495876072519	347734.169044875	127.16913178848	127.645833333333	52.0625
123.645833333333	54.0208333333333	0.0118117278149641	0.00578862932035425	345562.412746025	127.476258350759	127.645833333333	52.0625
123.6875	54.0208333333333	0.0114769310749367	0.00609202712236046	343399.616448186	127.787050332772	127.645833333333	52.0625
123.729166666667	54.0208333333333	0.0115438547973614	0.00601933649692141	341245.951253368	128.101561842178	127.645833333333	52.0625
123.770833333333	54.0208333333333	0.0114729731057283	0.00586827870041032	339101.591874028	128.419847561418	127.645833333333	52.0625
123.8125	54.0208333333333	0.0114148207096028	0.00593749938019517	336966.71670066	128.741962732569	127.645833333333	52.0625
123.854166666667	54.0208333333333	0.0114628561950734	0.00587163769647083	334841.507869491	129.067963140451	127.645833333333	52.0625
123.895833333333	54.0208333333333	0.0115382360973685	0.00630011356198832	332726.15133022	129.397905093865	127.645833333333	52.0625
123.9375	54.0208333333333	0.0112931229837478	0.00601554685405308	330620.836913699	129.731845404865	127.645833333333	52.0625
123.979166666667	54.0208333333333	0.0112919153170567	0.00580542489723848	328525.758399388	130.069841365949	127.645833333333	52.0625
124.020833333333	54.0208333333333	0.0111599927421486	0.00612237299227061	326441.113582474	130.411950725063	127.645833333333	52.0625
124.0625	54.0208333333333	0.0112043191302097	0.00606310622745	324367.10434055	130.758231658286	127.645833333333	52.0625
124.104166666667	54.0208333333333	0.0116016294265959	0.00574916366932102	322303.936699625	131.108742740085	127.645833333333	52.0625
124.145833333333	54.0208333333333	0.0113642904116025	0.00582830075695535	320251.820899356	131.463542911014	127.645833333333	52.0625
124.1875	54.0208333333333	0.0113574210613827	0.00590940571903347	318210.971457318	131.822691442716	127.645833333333	52.0625
124.229166666667	54.0208333333333	0.0113254625570648	0.00602590826070991	316181.607232102	132.186247900111	127.645833333333	52.0625
124.270833333333	54.0208333333333	0.0110677611631406	0.00607435074553367	260577.306375028	124.678738843144	127.4375	52.6458333333333
124.3125	54.0208333333333	0.0111289282087109	0.00613531867108662	258336.619380118	125.057038079831	127.4375	52.6458333333333
124.354166666667	54.0208333333333	0.0117502935617337	0.00546871580414678	76989.6758356915	131.143800847479	125.229166666667	53.5625
124.395833333333	54.0208333333333	0.0119556225937491	0.00455088663179683	74955.1802188618	132.551551088186	125.229166666667	53.5625
124.4375	54.0208333333333	0.0116557783564873	0.00433291087139769	72967.2994634654	134.035993319476	125.229166666667	53.5625
124.479166666667	54.0208333333333	0.0120390309664029	0.00444650764136648	70880.1773692156	104.75044310643	125.520833333333	53.8541666666667
124.520833333333	54.0208333333333	0.0119517033959309	0.00492519427359516	69147.3742702458	137.252701773854	125.229166666667	53.5625
124.5625	54.0208333333333	0.0117601473239083	0.00599568770470224	67324.173842086	138.993831312069	125.229166666667	53.5625
124.604166666667	54.0208333333333	0.0111091784546008	0.00646324246631661	65565.3007726178	140.829196660036	125.229166666667	53.5625
124.645833333333	54.0208333333333	0.0109078559168382	0.00749456832919604	240811.360441854	128.322361379537	127.4375	52.6458333333333
124.6875	54.0208333333333	0.0106645380266588	0.00767400095984894	238675.336364105	128.762561887711	127.4375	52.6458333333333
124.729166666667	54.0208333333333	0.0105215012016238	0.00783896427107503	236552.562730399	129.210385791204	127.4375	52.6458333333333
124.770833333333	54.0208333333333	0.0119149213911745	0.0083971676283542	290952.86591576	137.340945508609	127.645833333333	52.0625
124.8125	54.0208333333333	0.0119120000907467	0.00890471489981205	289109.839826978	137.772513515821	127.645833333333	52.0625
124.854166666667	54.0208333333333	0.0125578771847516	0.00886438688355455	292678.418889494	138.355668130264	127.6875	52.0208333333333
124.895833333333	54.0208333333333	0.0131529112039596	0.00867200951851079	290871.442450533	138.79121046659	127.6875	52.0208333333333
124.9375	54.0208333333333	0.0135314682812017	0.00859043051162954	289080.177441518	139.231965936327	127.6875	52.0208333333333
124.979166666667	54.0208333333333	0.013429902630423	0.00812395411828963	396077.366374317	154.966576089191	127.354166666667	50.7708333333333
125.020833333333	54.0208333333333	0.0139293271960787	0.00813193034593116	393800.159252716	155.753335155432	127.3125	50.7708333333333
125.0625	54.0208333333333	0.0137995092015627	0.00793903092321803	283803.619042431	140.58601251827	127.6875	52.0208333333333
125.104166666667	54.0208333333333	0.0136999762793874	0.00778973859062958	282078.190969967	141.048115957529	127.6875	52.0208333333333
125.145833333333	54.0208333333333	0.0141400448440032	0.00798569807701215	393785.036102548	157.594059445811	127.270833333333	50.7291666666667
125.1875	54.0208333333333	0.013963503065671	0.00778003882466327	278679.34252277	141.988730386986	127.6875	52.0208333333333
125.229166666667	54.0208333333333	0.0139648164724536	0.00778784242177677	277006.56144093	142.467327750065	127.6875	52.0208333333333
125.270833333333	54.0208333333333	0.0139973027263814	0.00746660280232874	388410.530688213	157.757718208288	127.354166666667	50.7708333333333
125.3125	54.0208333333333	0.0138717784402188	0.00741528233176127	273715.916695604	143.44130507074	127.6875	52.0208333333333
125.354166666667	54.0208333333333	0.0147383833148959	0.00749731352533682	659903.209831513	143.818996963781	130.6875	49.1041666666667
125.395833333333	54.0208333333333	0.0142686870681508	0.00759175798577737	658295.348185048	144.04392905671	130.6875	49.1041666666667
125.4375	54.0208333333333	0.0143234587944156	0.0074754237038507	656696.184653668	144.269878677503	130.6875	49.1041666666667
125.479166666667	54.0208333333333	0.013800335687832	0.00716398680852053	267363.69663388	145.4573903318	127.6875	52.0208333333333
125.520833333333	54.0208333333333	0.0132056620529003	0.00675821090169296	265825.369309136	145.975785808256	127.6875	52.0208333333333
125.5625	54.0208333333333	0.0128366843221486	0.00667598070860909	264307.635482861	146.499981977854	127.6875	52.0208333333333
125.604166666667	54.0208333333333	0.0128662635718271	0.00651946624498994	262810.852454854	147.029999115847	127.6875	52.0208333333333
125.645833333333	54.0208333333333	0.0125544415781484	0.00678381074862715	261335.380718494	147.565854229835	127.6875	52.0208333333333
125.6875	54.0208333333333	0.0124455986710257	0.00702302881009311	94568.9463763828	122.155316436396	126.895833333333	53.5625
125.729166666667	54.0208333333333	0.0123298927657792	0.00695944941303864	92268.7791141888	123.091978762852	126.895833333333	53.5625
125.770833333333	54.0208333333333	0.0123504165406028	0.00708203454431534	89993.5968598676	124.075410567737	126.895833333333	53.5625
120.104166666667	53.9791666666667	0.0143847975295548	0.00349178773995822	311461.016282793	87.2256768079202	124.854166666667	54.0208333333333
120.145833333333	53.9791666666667	0.0146114224775894	0.00240951790307397	308730.521609177	87.2349892992939	124.854166666667	54.0208333333333
120.1875	53.9791666666667	0.0145634869397077	0.0021969618918259	306000.005656154	87.2441668669488	124.854166666667	54.0208333333333
120.229166666667	53.9791666666667	0.0145245741717685	0.00368400838001142	303269.468807962	87.2532058716744	124.854166666667	54.0208333333333
120.270833333333	53.9791666666667	0.0143446340698584	0.00370451036540252	300538.911454177	87.2621025419207	124.854166666667	54.0208333333333
120.3125	53.9791666666667	0.0146648742395275	0.00219028289929692	295077.736816412	87.2794530943345	124.8125	54.0208333333333
120.354166666667	53.9791666666667	0.0156203735613218	0.00142671670621782	278670.282820361	86.3738500728527	124.604166666667	54.0625
120.395833333333	53.9791666666667	0.0163280287065744	0.00188382906180669	273213.86523604	86.369452863573	124.5625	54.0625
120.4375	53.9791666666667	0.0145994500710795	0.00176585228815355	278670.282820361	86.3738500728527	124.6875	54.0625
120.479166666667	53.9791666666667	0.0148812558505363	0.00156667414713343	292638.959581167	89.1046441272623	124.9375	53.9375
120.520833333333	53.9791666666667	0.013882365056049	0.00173427280171253	284155.159269761	87.3122640552183	124.854166666667	54.0208333333333
120.5625	53.9791666666667	0.0140985963431923	0.00182526454482094	281424.469789825	87.3200463002364	124.854166666667	54.0208333333333
120.604166666667	53.9791666666667	0.0136863636564364	0.00194802860981261	284155.159269765	87.3122640552183	124.9375	54.0208333333333
120.645833333333	53.9791666666667	0.0131313323932334	0.00487345253217847	281424.469789829	87.3200463002364	124.9375	54.0208333333333
120.6875	53.9791666666667	0.0125188894054158	0.00738795136523474	257675.362261635	106.313782623249	124.395833333333	53.2708333333333
120.729166666667	53.9791666666667	0.0124449200664677	0.00792166765165641	470883.473588155	105.648915544792	127.4375	52.6458333333333
120.770833333333	53.9791666666667	0.0124751365212079	0.00675347918137132	252433.707681412	106.730277568454	124.395833333333	53.2708333333333
120.8125	53.9791666666667	0.0128774088901081	0.00459225613470072	270501.544782326	87.349340643059	124.9375	54.0208333333333
120.854166666667	53.9791666666667	0.0124907184988045	0.0026545761725029	267770.774077739	87.3561775309709	124.9375	54.0208333333333
120.895833333333	53.9791666666667	0.0129202513559738	0.00212161971943008	265039.98855249	87.3628077151921	124.9375	54.0208333333333
120.9375	53.9791666666667	0.0127565523157903	0.00517141174635132	241986.154356866	107.612935740394	124.395833333333	53.2708333333333
120.979166666667	53.9791666666667	0.0124145729346151	0.00447885644660445	259578.3750428	87.3754218987455	124.9375	54.0208333333333
121.020833333333	53.9791666666667	0.012100290430157	0.00550074378634264	236781.848245779	108.081204781476	124.395833333333	53.2708333333333
121.0625	53.9791666666667	0.0125064520819522	0.00449462946272374	278574.721274901	97.8963777801048	125.229166666667	53.5625
121.104166666667	53.9791666666667	0.0123954846463694	0.00549106772142015	231591.699909574	108.568982370392	124.395833333333	53.2708333333333
121.145833333333	53.9791666666667	0.0121912433468385	0.00712222375035971	444644.062429768	106.944423147438	127.4375	52.6458333333333
121.1875	53.9791666666667	0.0119689691269383	0.00671166431187809	442030.002247983	107.081326494086	127.4375	52.6458333333333
121.229166666667	53.9791666666667	0.0120587764673321	0.007436812978498	480282.827779052	113.763042270893	127.645833333333	52.0625
121.270833333333	53.9791666666667	0.0120348986578107	0.00564594889431533	221257.889110188	109.60830329747	124.395833333333	53.2708333333333
121.3125	53.9791666666667	0.0118153760507556	0.00377921190783596	262342.044845114	98.5966732290123	125.229166666667	53.5625
121.354166666667	53.9791666666667	0.0120446370884121	0.00435317125121819	216116.464280107	110.162749536096	124.395833333333	53.2708333333333
121.395833333333	53.9791666666667	0.0116205469990915	0.0037690993145949	256937.885575608	98.8469237598086	125.229166666667	53.5625
121.4375	53.9791666666667	0.0109646893268678	0.00285833331477815	254237.19349045	98.9755010642587	125.229166666667	53.5625
121.479166666667	53.9791666666667	0.0117479932391621	0.00513753091410311	199763.354549269	109.231433310995	124.3125	53.3541666666667
121.520833333333	53.9791666666667	0.012017056935884	0.00643102846981743	182588.840797985	109.783058548697	124.104166666667	53.3958333333333
121.5625	53.9791666666667	0.0119524968964842	0.00727374593063607	460373.325800914	115.133281456478	127.645833333333	52.0625
121.604166666667	53.9791666666667	0.012329826437386	0.00709667570470778	457900.270180294	115.312102454868	127.645833333333	52.0625
121.645833333333	53.9791666666667	0.0118691186645872	0.00615212375056208	174896.37923478	110.795508787283	124.104166666667	53.3958333333333
121.6875	53.9791666666667	0.0122508125459593	0.00750296666904459	452965.216976412	115.675046957008	127.645833333333	52.0625
121.729166666667	53.9791666666667	0.0122754923399047	0.00816275385830559	450503.342216415	115.859223106237	127.645833333333	52.0625
121.770833333333	53.9791666666667	0.0124956515130817	0.00829709894965861	448045.319317961	116.045237713938	127.645833333333	52.0625
121.8125	53.9791666666667	0.0124068138350364	0.0078834467639692	450422.430934686	117.246132095598	127.645833333333	51.9791666666667
121.854166666667	53.9791666666667	0.0134519946881987	0.00808689516435776	445550.151977117	116.934072895641	127.645833333333	52.0208333333333
121.895833333333	53.9791666666667	0.0141189894528543	0.00866821805951061	514416.769082754	132.485065188733	127.270833333333	50.7291666666667
121.9375	53.9791666666667	0.0166386160884421	0.0100082570747378	460739.078769919	131.16751311357	126.895833333333	51.1458333333333
121.979166666667	53.9791666666667	0.0152123743969655	0.00948355387029432	510400.353107898	132.966365283914	127.270833333333	50.7291666666667
122.020833333333	53.9791666666667	0.0133344032826223	0.00825671158935716	438257.725632061	117.520893649356	127.6875	52.0208333333333
122.0625	53.9791666666667	0.0126724978267341	0.00779335500501816	435835.576533755	117.720484934719	127.6875	52.0208333333333
122.104166666667	53.9791666666667	0.0130498433551843	0.00811197062923128	433417.879752582	117.92211800392	127.6875	52.0208333333333
122.145833333333	53.9791666666667	0.0136798637519565	0.0086873685443865	502462.876197233	133.950310394691	127.270833333333	50.7291666666667
122.1875	53.9791666666667	0.0133197303499141	0.00766663048321177	428596.147695999	118.331632054593	127.6875	52.0208333333333
122.229166666667	53.9791666666667	0.0121721092997685	0.00767600274907625	421280.747194659	118.220946668697	127.645833333333	52.0625
122.270833333333	53.9791666666667	0.0131047513891944	0.00837302759976451	423793.154365768	118.749686086637	127.6875	52.0208333333333
122.3125	53.9791666666667	0.0132719483289093	0.00764680187767305	421398.887107188	118.961996108054	127.6875	52.0208333333333
122.354166666667	53.9791666666667	0.0120573857319071	0.00725413926742964	414076.157574174	118.858771090275	127.645833333333	52.0625
122.395833333333	53.9791666666667	0.0133614881581119	0.00801411952378483	416625.230967549	119.393347899514	127.6875	52.0208333333333
122.4375	53.9791666666667	0.0117223363911898	0.00762609376325322	409297.829893302	119.295452105824	127.645833333333	52.0625
122.479166666667	53.9791666666667	0.0119860176228547	0.00772024106776949	406916.34978571	119.517338501441	127.645833333333	52.0625
122.520833333333	53.9791666666667	0.0118644783819714	0.00721145124763579	404540.11393871	119.741637544003	127.645833333333	52.0625
122.5625	53.9791666666667	0.0118559934910988	0.0072942773803345	402169.216120684	119.968386542281	127.645833333333	52.0625
122.604166666667	53.9791666666667	0.0117387326603273	0.00745546129281052	399803.75210632	120.19762342841	127.645833333333	52.0625
122.645833333333	53.9791666666667	0.013283768783863	0.00790411089867821	402429.686585502	120.743754273067	127.6875	52.0208333333333
122.6875	53.9791666666667	0.0133690799102142	0.00778312811096917	400083.036164277	120.977419081253	127.6875	52.0208333333333
122.729166666667	53.9791666666667	0.0133450291718008	0.00777183888456649	397742.155331462	121.213640437393	127.6875	52.0208333333333
122.770833333333	53.9791666666667	0.0126748112620964	0.00742429201666822	395407.147355975	121.452457288964	127.6875	52.0208333333333
122.8125	53.9791666666667	0.0132811877602439	0.00719024952928372	393078.117693648	121.693909198831	127.6875	52.0208333333333
122.854166666667	53.9791666666667	0.013666768271471	0.00751981699177436	390755.174036562	121.938036350777	127.6875	52.0208333333333
122.895833333333	53.9791666666667	0.0132852585924588	0.00705480041550042	388438.426363346	122.184879554737	127.6875	52.0208333333333
122.9375	53.9791666666667	0.0121942055386692	0.00707455238606058	381087.850033218	122.12584593999	127.645833333333	52.0625
122.979166666667	53.9791666666667	0.011793205785712	0.0065082405768073	378775.955169103	122.379287255457	127.645833333333	52.0625
123.020833333333	53.9791666666667	0.0117211159111271	0.00641097211911543	376470.573026268	122.63563164858	127.645833333333	52.0625
123.0625	53.9791666666667	0.0116431179524881	0.00687075546005945	374171.824771479	122.894924364957	127.645833333333	52.0625
123.104166666667	53.9791666666667	0.0121341792632645	0.00681892259130982	371879.834209594	123.157211348639	127.645833333333	52.0625
123.145833333333	53.9791666666667	0.0117263968654869	0.0064372479209357	369594.727843164	123.422539245898	127.645833333333	52.0625
123.1875	53.9791666666667	0.0119414344718234	0.00632890350368601	367316.634933118	123.690955408406	127.645833333333	52.0625
123.229166666667	53.9791666666667	0.0120361336654392	0.0063752168310406	365045.687560478	123.962507895806	127.645833333333	52.0625
123.270833333333	53.9791666666667	0.0131254171257685	0.00656260669765773	367885.862569222	124.53573991985	127.6875	52.0208333333333
123.3125	53.9791666666667	0.0135016847666348	0.00735784620395703	365637.664517669	124.812128906993	127.6875	52.0208333333333
123.354166666667	53.9791666666667	0.0144639204526018	0.00763731575722987	316610.636000438	135.775217474843	126.5625	51.8958333333333
123.395833333333	53.9791666666667	0.0132806370503796	0.0059797236460185	361164.126164744	125.374577583797	127.6875	52.0208333333333
123.4375	53.9791666666667	0.0116287129787484	0.00561776948319332	353802.961994036	125.369047027422	127.645833333333	52.0625
123.479166666667	53.9791666666667	0.0116707995103824	0.00549470119055473	351577.827507917	125.660466505385	127.645833333333	52.0625
123.520833333333	53.9791666666667	0.0115573996764876	0.00580731356611934	349360.847487295	125.955378609005	127.645833333333	52.0625
123.5625	53.9791666666667	0.011537008048379	0.0055732634265113	347152.178916434	126.253837061131	127.645833333333	52.0625
123.604166666667	53.9791666666667	0.0115408124011002	0.00544851430622999	344951.982199221	126.555896278156	127.645833333333	52.0625
123.645833333333	53.9791666666667	0.0114876261563197	0.00600692109683103	342760.421230071	126.861611362984	127.645833333333	52.0625
123.6875	53.9791666666667	0.0116165235473098	0.00618604500821683	340577.663465505	127.171038096608	127.645833333333	52.0625
123.729166666667	53.9791666666667	0.0121490544761237	0.00628617310382106	338403.879996339	127.484232928225	127.645833333333	52.0625
123.770833333333	53.9791666666667	0.011542198586628	0.00619307611041582	336239.245620398	127.80125296378	127.645833333333	52.0625
123.8125	53.9791666666667	0.0115257203237363	0.00629349546123784	334083.938915712	128.122155952832	127.645833333333	52.0625
123.854166666667	53.9791666666667	0.0128375708928881	0.00673589874744238	337154.87819905	128.715378294132	127.6875	52.0208333333333
123.895833333333	53.9791666666667	0.0136779776167982	0.00728312952061904	428447.880202015	146.201437421722	127.270833333333	50.7291666666667
123.9375	53.9791666666667	0.0134227621408712	0.00666211827802153	426933.903828731	146.539609376919	127.270833333333	50.7291666666667
123.979166666667	53.9791666666667	0.0130407030583096	0.00637102975725866	330800.244610591	129.705098215436	127.6875	52.0208333333333
124.020833333333	53.9791666666667	0.0111877743364339	0.00603415036426316	323453.844591105	129.786979447566	127.645833333333	52.0625
124.0625	53.9791666666667	0.0113140559805756	0.00609149114383395	321358.475034523	130.13242681528	127.645833333333	52.0625
124.104166666667	53.9791666666667	0.0113203405794865	0.0063516384127992	319273.795237896	130.482177900043	127.645833333333	52.0625
124.145833333333	53.9791666666667	0.0107946980238795	0.00613890721991419	317200.016675955	130.836294890208	127.645833333333	52.0625
124.1875	53.9791666666667	0.0109778205582035	0.00637009219414784	315137.35526475	131.194840405433	127.645833333333	52.0625
124.229166666667	53.9791666666667	0.0111008977085559	0.0063004016898226	313086.031432789	131.557877460263	127.645833333333	52.0625
124.270833333333	53.9791666666667	0.0109552129883414	0.00602238849839347	311046.270191072	131.925469424629	127.645833333333	52.0625
124.3125	53.9791666666667	0.0107882634575489	0.00612157072176099	255700.926398798	124.206810285031	127.4375	52.6458333333333
124.354166666667	53.9791666666667	0.0107717074931558	0.00636336684520613	253445.241978384	124.587905241571	127.4375	52.6458333333333
124.395833333333	53.9791666666667	0.0109656993511347	0.00585045410338972	71900.1261385641	129.828141632643	125.229166666667	53.5625
124.4375	53.9791666666667	0.0116346180931555	0.00513993712043993	69823.2242064073	131.299191764416	125.229166666667	53.5625
124.479166666667	53.9791666666667	0.011436668679285	0.00528465166058771	67794.0349205763	132.858341063218	125.229166666667	53.5625
124.520833333333	53.9791666666667	0.0111971987632897	0.00626588422895787	65816.9722149521	134.511396036595	125.229166666667	53.5625
124.5625	53.9791666666667	0.0111768197194392	0.00714758095088595	63896.8756018597	136.264276861694	125.229166666667	53.5625
124.604166666667	53.9791666666667	0.0109809103808645	0.00724071415915133	158050.089790018	106.135454968796	126.895833333333	53.5625
124.645833333333	53.9791666666667	0.0105007481870794	0.00815545798323132	152806.566706077	106.773629351165	126.854166666667	53.5625
124.6875	53.9791666666667	0.0113312996124617	0.00805430579696655	291337.511082993	135.866008220604	127.645833333333	52.0625
124.729166666667	53.9791666666667	0.0116731387795528	0.0082160253741778	289441.164484108	136.287938151191	127.645833333333	52.0625
124.770833333333	53.9791666666667	0.0119067306326264	0.00837596011195238	147581.209727519	107.454688277834	126.895833333333	53.5625
124.8125	53.9791666666667	0.0118886425908663	0.00840514689531622	144975.959973256	107.812696818814	126.895833333333	53.5625
124.854166666667	53.9791666666667	0.0123315917665089	0.00858924705712704	394252.303776607	153.895474510393	127.3125	50.7708333333333
124.895833333333	53.9791666666667	0.0132592345761687	0.00859555428540324	393057.833792603	154.286613386853	127.3125	50.7708333333333
124.9375	53.9791666666667	0.0133312455211877	0.00826359319950451	391880.226561935	154.680019137905	127.3125	50.7708333333333
124.979166666667	53.9791666666667	0.0133387752089233	0.00789847118798717	283784.894971262	139.072486521717	127.6875	52.0208333333333
125.020833333333	53.9791666666667	0.0132596523253793	0.00759272836644868	282002.21596015	139.525660858531	127.6875	52.0208333333333
125.0625	53.9791666666667	0.0132949378598392	0.0075617166228858	280236.084969313	139.984362362331	127.6875	52.0208333333333
125.104166666667	53.9791666666667	0.0132875226013339	0.00759909307528476	278486.817437572	140.44864316416	127.6875	52.0208333333333
125.145833333333	53.9791666666667	0.013974973374241	0.00778442725077945	276754.733724767	140.918553997513	127.6875	52.0208333333333
125.1875	53.9791666666667	0.0153886263517993	0.00788395246175562	664387.040037505	142.468098054795	130.729166666667	49.1041666666667
125.229166666667	53.9791666666667	0.0143255329193727	0.00769835307886673	388456.940615906	157.739706646001	127.3125	50.7291666666667
125.270833333333	53.9791666666667	0.0149337616088333	0.00804243104154701	386421.898094223	158.556630269508	127.270833333333	50.7291666666667
125.3125	53.9791666666667	0.0147895715897112	0.00777780567216158	385431.651373858	158.968158358501	127.270833333333	50.7291666666667
125.354166666667	53.9791666666667	0.0165141928878417	0.0071411849050418	657792.817121431	143.35619141167	130.729166666667	49.1041666666667
125.395833333333	53.9791666666667	0.0147153160990461	0.00742630274695152	383506.412920704	159.797237818556	127.270833333333	50.7291666666667
125.4375	53.9791666666667	0.0139367335798052	0.00695578269417055	265139.214166699	144.369474252996	127.6875	52.0208333333333
125.479166666667	53.9791666666667	0.0135314377369776	0.00670146384059021	263556.705784577	144.886037189979	127.6875	52.0208333333333
125.520833333333	53.9791666666667	0.0125489366872432	0.00627270462756664	261994.475429459	145.408599915758	127.6875	52.0208333333333
125.5625	53.9791666666667	0.0125506502848241	0.00624883496131212	260452.888524303	145.937190913947	127.6875	52.0208333333333
125.604166666667	53.9791666666667	0.0133355386212575	0.00653567279773091	258932.314304581	146.471835503902	127.6875	52.0208333333333
125.645833333333	53.9791666666667	0.0135007945526595	0.00680499231772969	257433.125633664	147.012555652127	127.6875	52.0208333333333
125.6875	53.9791666666667	0.0142652494649374	0.00682486693526589	315950.762614646	147.342605229317	128.145833333333	51.5625
125.729166666667	53.9791666666667	0.0140913769539613	0.00734208464952919	641916.866336349	145.648756981651	130.6875	49.1041666666667
125.770833333333	53.9791666666667	0.0129597505532369	0.00727877348155994	311607.972966597	148.713050592454	128.104166666667	51.5625
125.8125	53.9791666666667	0.0131689864559355	0.00737452157356453	310197.782232814	149.177993240625	128.104166666667	51.5625
125.854166666667	53.9791666666667	0.0135673469908125	0.00726417181896849	637331.159622064	146.356876040729	130.6875	49.1041666666667
125.895833333333	53.9791666666667	0.0164264032166511	0.00612878900107152	708123.432327233	149.320285984065	130.770833333333	48.3958333333333
120.0625	53.9375	0.0140087384813528	0.00479916012481893	314450.819337283	86.372854819225	124.854166666667	54.0208333333333
120.104166666667	53.9375	0.0141744273631225	0.00335601716057261	311719.882554564	86.3748907475709	124.854166666667	54.0208333333333
120.145833333333	53.9375	0.0143126521044615	0.00166243517992815	308988.940017889	86.3766645094301	124.854166666667	54.0208333333333
120.1875	53.9375	0.0141529087162027	0.00267323550294441	306257.992531882	86.378169097212	124.854166666667	54.0208333333333
120.229166666667	53.9375	0.0133751599874553	0.00247293465397819	308988.940017892	86.3766645094301	124.9375	54.0208333333333
120.270833333333	53.9375	0.0144978265069713	0.00165536902932166	298065.128736156	86.3809938879795	124.8125	54.0208333333333
120.3125	53.9375	0.0150567471823418	0.00144757474085131	287185.22351374	85.4549014995889	124.6875	54.0625
120.354166666667	53.9375	0.0139786292488234	0.00163656123289005	300953.200452057	88.1471300515536	124.9375	53.9375
120.395833333333	53.9375	0.0135716424121556	0.00235530508405643	292603.210507096	86.3813908469448	124.854166666667	54.0208333333333
120.4375	53.9375	0.0134307278812932	0.0040100879138827	289872.251434076	86.3811182706249	124.854166666667	54.0208333333333
120.479166666667	53.9375	0.0135291674883195	0.0047559304915898	292603.210507099	86.3813908469448	124.9375	54.0208333333333
120.520833333333	53.9375	0.0134974010343416	0.00253765177848485	284410.338217409	86.3795858068682	124.854166666667	54.0208333333333
120.5625	53.9375	0.0135511403206304	0.00327203499388582	287141.293671806	86.3805197185148	124.9375	54.0208333333333
120.604166666667	53.9375	0.0130337709639292	0.00358620405421199	284410.338217412	86.3795858068682	124.9375	54.0208333333333
120.645833333333	53.9375	0.0131978099790633	0.00504245205815133	281679.386097501	86.3783067881079	124.9375	54.0208333333333
120.6875	53.9375	0.0132319706894538	0.0054370720098963	278948.43836961	86.3766725330291	124.9375	54.0208333333333
120.729166666667	53.9375	0.012384068712293	0.0073336514684551	253773.326515908	105.516694061915	124.395833333333	53.2708333333333
120.770833333333	53.9375	0.0120742160310789	0.00720697129805669	251137.930770685	105.71747760481	124.395833333333	53.2708333333333
120.8125	53.9375	0.0122919734495388	0.00493004472664557	270755.632610038	86.3695309295759	124.9375	54.0208333333333
120.854166666667	53.9375	0.0127426297604382	0.00509412138219907	268024.713699549	86.3663661205912	124.9375	54.0208333333333
120.895833333333	53.9375	0.0126745840009278	0.00556847254218479	243247.825494286	106.343719375569	124.395833333333	53.2708333333333
120.9375	53.9375	0.012626769528936	0.00630725586248432	456463.649134043	105.72267553231	127.4375	52.6458333333333
120.979166666667	53.9375	0.012693632533609	0.00500138540111437	238002.054623519	106.782397882432	124.395833333333	53.2708333333333
121.020833333333	53.9375	0.0121185485932665	0.00642300754442163	235383.748721	107.008502456485	124.395833333333	53.2708333333333
121.0625	53.9375	0.0124504975670437	0.00572734378825169	232768.634469493	107.239312817759	124.395833333333	53.2708333333333
121.104166666667	53.9375	0.0119804534448392	0.00694246040278138	230156.821574579	107.474983339765	124.395833333333	53.2708333333333
121.145833333333	53.9375	0.0124034719976337	0.00700905440020374	443314.602160013	106.37196830195	127.4375	52.6458333333333
121.1875	53.9375	0.0118843999975459	0.0068568543123677	440690.045424452	106.505872186626	127.4375	52.6458333333333
121.229166666667	53.9375	0.0123876340265174	0.00648464423840987	438067.31517289	106.641178925267	127.4375	52.6458333333333
121.270833333333	53.9375	0.0120766433907597	0.00506300888977708	219744.954356122	108.469589971538	124.395833333333	53.2708333333333
121.3125	53.9375	0.0117763052524544	0.00364237860207343	261688.971533062	97.5931931542573	125.229166666667	53.5625
121.354166666667	53.9375	0.0112077029775544	0.00336387765636348	258976.911277656	97.707004138131	125.229166666667	53.5625
121.395833333333	53.9375	0.011437559216044	0.00462297066420036	256265.586556575	97.8228675864048	125.229166666667	53.5625
121.4375	53.9375	0.0116791065925696	0.00534079207768237	186273.715575224	107.804713887968	124.104166666667	53.3958333333333
121.479166666667	53.9375	0.0119204652659583	0.00584926595925435	183670.518137897	108.099577196171	124.104166666667	53.3958333333333
121.520833333333	53.9375	0.0120764538682413	0.00579035230075548	181071.755027806	108.402428709522	124.104166666667	53.3958333333333
121.5625	53.9375	0.0119747184178019	0.00729275167432305	417155.46720413	107.777174814261	127.4375	52.6458333333333
121.604166666667	53.9375	0.0124958791674882	0.00789760640795908	455936.679634715	114.786151349346	127.645833333333	52.0625
121.645833333333	53.9375	0.0119099742429006	0.00634905871643578	173304.074119561	109.362347773866	124.104166666667	53.3958333333333
121.6875	53.9375	0.0128917799241227	0.00771443204056623	455773.0303252	115.471028256723	127.6875	52.0208333333333
121.729166666667	53.9375	0.0129942808431472	0.00793359774214662	453304.459873953	115.653293851187	127.6875	52.0208333333333
121.770833333333	53.9375	0.0118224628129941	0.00751590577898203	446028.436228101	115.510861140673	127.645833333333	52.0625
121.8125	53.9375	0.0123685065812895	0.00756180499337232	443560.723219436	115.696623033277	127.645833333333	52.0625
121.854166666667	53.9375	0.0121028438338188	0.00740700648992954	441096.876693439	115.884274581277	127.645833333333	52.0625
121.895833333333	53.9375	0.0135991829767669	0.00894120309887466	443468.690571042	116.400741301956	127.6875	52.0208333333333
121.9375	53.9375	0.0166393802692183	0.0103023908829548	457699.561338559	130.731231209119	126.895833333333	51.1458333333333
121.979166666667	53.9375	0.0166396758810354	0.0104051518859733	455629.984087333	130.989139815536	126.895833333333	51.1458333333333
122.020833333333	53.9375	0.0138740753650008	0.0091170518183549	505239.9287518	132.827144501812	127.270833333333	50.7291666666667
122.0625	53.9375	0.0133161565942477	0.00854214777701508	433697.722909423	117.178953706348	127.6875	52.0208333333333
122.104166666667	53.9375	0.0132342927666018	0.00817072104779155	431265.629377788	117.378533840694	127.6875	52.0208333333333
122.145833333333	53.9375	0.0138469358753723	0.00879092969624935	499255.311740117	133.567920932648	127.270833333333	50.7291666666667
122.1875	53.9375	0.0121363800220574	0.00760432612632248	421533.514952198	117.457081274933	127.645833333333	52.0625
122.229166666667	53.9375	0.0127813542966601	0.00780565154733031	423996.091596779	117.989833187496	127.6875	52.0208333333333
122.270833333333	53.9375	0.0132276729868276	0.00850906125548252	421582.08556368	118.197892903592	127.6875	52.0208333333333
122.3125	53.9375	0.0133258172097014	0.00818657196525423	419172.799716646	118.40815411209	127.6875	52.0208333333333
122.354166666667	53.9375	0.0125571425006961	0.00747129251386762	416768.316736938	118.620650575312	127.6875	52.0208333333333
122.395833333333	53.9375	0.0132386103285131	0.00813587306198031	414368.721053437	118.835416631911	127.6875	52.0208333333333
122.4375	53.9375	0.0126940027772263	0.00791428669690268	411974.098883731	119.052487205138	127.6875	52.0208333333333
122.479166666667	53.9375	0.0123245393664576	0.0078058466712203	404651.525608592	118.94666927179	127.645833333333	52.0625
122.520833333333	53.9375	0.0120982723772209	0.00711140408076074	402259.538384815	119.168842540944	127.645833333333	52.0625
122.5625	53.9375	0.0120855225285468	0.0069296506961624	399872.751333437	119.393470929861	127.645833333333	52.0625
122.604166666667	53.9375	0.0117132678059224	0.00716226422273243	397491.258943495	119.620593180391	127.645833333333	52.0625
122.645833333333	53.9375	0.0127056656671735	0.00744636515345586	400078.738941773	120.173672085927	127.6875	52.0208333333333
122.6875	53.9375	0.0132288426107801	0.00790721147700567	397715.874007618	120.405336910638	127.6875	52.0208333333333
122.729166666667	53.9375	0.0134665292678567	0.00806004704630547	395358.63984624	120.639567763419	127.6875	52.0208333333333
122.770833333333	53.9375	0.0134866723690658	0.00785490724673796	393007.138579953	120.876404532409	127.6875	52.0208333333333
122.8125	53.9375	0.0139120312122587	0.00805121046832755	468654.731272955	137.809424999392	127.270833333333	50.7291666666667
122.854166666667	53.9375	0.0119940100935907	0.0066380475317536	383319.049883779	121.037952435086	127.645833333333	52.0625
122.895833333333	53.9375	0.0119332219324327	0.00682497208432058	264401.743769726	97.4813720013074	126.854166666667	53.5625
122.9375	53.9375	0.0118492129104453	0.00684821453538968	378641.969785823	121.532223267	127.645833333333	52.0625
122.979166666667	53.9375	0.0119321939797626	0.00655868236167036	376312.738237485	121.783646509551	127.645833333333	52.0625
123.020833333333	53.9375	0.0118386439905406	0.00671235100955253	373989.868117592	122.037989102388	127.645833333333	52.0625
123.0625	53.9375	0.0118069306182617	0.0065160821168834	371673.479490395	122.295297574899	127.645833333333	52.0625
123.104166666667	53.9375	0.0116103441271135	0.00652693966482461	369363.695087795	122.555619207809	127.645833333333	52.0625
123.145833333333	53.9375	0.0119382036119621	0.00587171134078251	367060.640371622	122.819002038768	127.645833333333	52.0625
123.1875	53.9375	0.0120640421557095	0.00623515925413404	364764.44359715	123.085494867407	127.645833333333	52.0625
123.229166666667	53.9375	0.0132235568424187	0.00632792630349664	367550.513157216	123.665675709164	127.6875	52.0208333333333
123.270833333333	53.9375	0.0132951789411092	0.00724156199521461	365276.627277753	123.937139333772	127.6875	52.0208333333333
123.3125	53.9375	0.0161720540340517	0.0085791081002114	430044.791127001	129.179748716676	128.104166666667	51.3958333333333
123.354166666667	53.9375	0.0137809436902539	0.00675820394045203	360750.83537933	124.489674796616	127.6875	52.0208333333333
123.395833333333	53.9375	0.0118073695448128	0.00534971030669649	353391.02157749	124.466370811675	127.645833333333	52.0625
123.4375	53.9375	0.0117361570432047	0.00553387020330459	351138.830548091	124.752591570534	127.645833333333	52.0625
123.479166666667	53.9375	0.0125235093224814	0.00614509637928542	354019.212905226	125.343252510342	127.6875	52.0208333333333
123.520833333333	53.9375	0.0115691013974127	0.00565038477746139	346658.120105565	125.335507746897	127.645833333333	52.0625
123.5625	53.9375	0.0114564330424804	0.00571901781062499	344429.910171019	125.632313932173	127.645833333333	52.0625
123.604166666667	53.9375	0.0116576547730676	0.00551983439692925	342210.009183811	125.93276064812	127.645833333333	52.0625
123.645833333333	53.9375	0.0113020470525031	0.00544940410816066	339998.58065202	126.23690520325	127.645833333333	52.0625
123.6875	53.9375	0.0115252084194557	0.00596741788609332	337795.791728249	126.544805666239	127.645833333333	52.0625
123.729166666667	53.9375	0.0112775747410358	0.00619186797354865	335601.813287058	126.85652085834	127.645833333333	52.0625
123.770833333333	53.9375	0.0130095812723662	0.00695538740847098	338599.597742173	127.457908304743	127.6875	52.0208333333333
123.8125	53.9375	0.0137160609140083	0.00735972805337455	427700.327912266	145.180834345985	127.270833333333	50.7291666666667
123.854166666667	53.9375	0.0121023437293787	0.00607055811497522	329074.507081524	127.815154106635	127.645833333333	52.0625
123.895833333333	53.9375	0.0115544241179685	0.00607153286150397	326917.556507428	128.14273112329	127.645833333333	52.0625
123.9375	53.9375	0.0115480112696284	0.00586760089576528	324770.329378609	128.474427883042	127.645833333333	52.0625
123.979166666667	53.9375	0.0114408433586774	0.00555019056308225	322633.020565407	128.810307468079	127.645833333333	52.0625
124.020833333333	53.9375	0.0114392037413851	0.00573129709981909	320505.829219072	129.150433609981	127.645833333333	52.0625
124.0625	53.9375	0.0113890768260424	0.00633306657873719	318388.958852797	129.494870666339	127.645833333333	52.0625
124.104166666667	53.9375	0.0110146351346204	0.00650098486250453	316282.617422614	129.843683594815	127.645833333333	52.0625
124.145833333333	53.9375	0.0110120761635924	0.00591587139697374	314187.017408054	130.196937924476	127.645833333333	52.0625
124.1875	53.9375	0.0113214483880423	0.00585444903449465	312102.375892374	130.554699724246	127.645833333333	52.0625
124.229166666667	53.9375	0.0109120578345349	0.00625952093126209	310028.914642158	130.917035568328	127.645833333333	52.0625
124.270833333333	53.9375	0.0111594541650222	0.00603924916175335	307966.86018609	131.284012498409	127.645833333333	52.0625
124.3125	53.9375	0.011091116301342	0.0062759577609194	305916.44389271	131.655697982493	127.645833333333	52.0625
124.354166666667	53.9375	0.0109558431811297	0.00642358673550075	250841.615290148	123.716243062292	127.4375	52.6458333333333
124.395833333333	53.9375	0.0114614683589748	0.00554254967673591	69021.7032749166	126.870428811773	125.229166666667	53.5625
124.4375	53.9375	0.0116362195907442	0.00526585742709662	66853.2488358187	128.311894693789	125.229166666667	53.5625
124.479166666667	53.9375	0.011438171726999	0.00595461980671491	64728.8753333784	129.847865063324	125.229166666667	53.5625
124.520833333333	53.9375	0.0111430100234567	0.00710397159473617	62653.0676437742	131.485703975611	125.229166666667	53.5625
124.5625	53.9375	0.0107499055506134	0.00773539532503257	60630.8149426206	133.233140795969	125.229166666667	53.5625
124.604166666667	53.9375	0.0109660536497443	0.0077317737119541	291909.884244946	134.395070267462	127.645833333333	52.0625
124.645833333333	53.9375	0.0113455778484545	0.00797260668430962	289961.507695578	134.806887614237	127.645833333333	52.0625
124.6875	53.9375	0.0119314167212143	0.00816640434447795	396384.365430977	151.659574369562	127.354166666667	50.7708333333333
124.729166666667	53.9375	0.0118648611381187	0.00844097683700383	393818.634174839	152.427075996739	127.3125	50.7708333333333
124.770833333333	53.9375	0.0119533755695689	0.00851703931749244	393818.634174837	152.427075996739	127.354166666667	50.7708333333333
124.8125	53.9375	0.0123473415616529	0.00848006823200922	282310.367969113	136.508103781905	127.645833333333	52.0625
124.854166666667	53.9375	0.012585991529014	0.00846429581289664	390093.03454381	153.596131021386	127.3125	50.7708333333333
124.895833333333	53.9375	0.0134270788239669	0.00809247589304728	388884.599460082	153.990527880098	127.3125	50.7708333333333
124.9375	53.9375	0.012761648115334	0.00792402932104893	282120.356449375	138.002625724265	127.6875	52.0208333333333
124.979166666667	53.9375	0.0131930415886507	0.00785826911010735	280297.404945765	138.45184886315	127.6875	52.0208333333333
125.020833333333	53.9375	0.0132017713539008	0.00771147174807832	278490.610910621	138.90670923464	127.6875	52.0208333333333
125.0625	53.9375	0.0131106882332609	0.00772910452152943	276700.291474093	139.36726559659	127.6875	52.0208333333333
125.104166666667	53.9375	0.0139873522290639	0.00802726674570077	384222.218573659	155.591375535107	127.354166666667	50.7708333333333
125.145833333333	53.9375	0.0148845387884673	0.00801966632341698	332539.495554477	158.385021870187	126.895833333333	51.1458333333333
125.1875	53.9375	0.0163505889206551	0.00798942471825737	686400.288080545	143.932380644843	130.6875	48.8125
125.229166666667	53.9375	0.0151283595796046	0.00795080796009778	383129.833760554	157.889298032036	127.270833333333	50.7291666666667
125.270833333333	53.9375	0.0152069108913967	0.00778235750763153	382109.001756803	158.302712276887	127.270833333333	50.7291666666667
125.3125	53.9375	0.0153196725381512	0.00780422800502329	326216.002098217	142.964238684454	128.145833333333	51.5625
125.354166666667	53.9375	0.0148466787397075	0.00736872393402671	380122.66064882	159.135838239799	127.270833333333	50.7291666666667
125.395833333333	53.9375	0.0151902800936057	0.00758086574778969	322951.763274081	143.806369391252	128.145833333333	51.5625
125.4375	53.9375	0.0139869905680796	0.0071643063880017	321344.100804712	144.233555406515	128.145833333333	51.5625
125.479166666667	53.9375	0.0124261814211891	0.00654604483470454	259776.731629786	144.297995983801	127.6875	52.0208333333333
125.520833333333	53.9375	0.013369852780228	0.00711616670081219	258190.057702767	144.824639669385	127.6875	52.0208333333333
125.5625	53.9375	0.014598438964153	0.00726490221981484	316621.920533024	145.539823004901	128.145833333333	51.5625
125.604166666667	53.9375	0.0144468730453231	0.00700894595566086	315082.303942661	145.983537065618	128.145833333333	51.5625
125.645833333333	53.9375	0.014446763767235	0.00693600619854656	313560.335144934	146.431420671026	128.145833333333	51.5625
125.6875	53.9375	0.0163910647873729	0.00645158070357858	697565.721139793	147.705028658664	130.729166666667	48.5208333333333
125.729166666667	53.9375	0.016415042193882	0.00625817347682711	709828.085580292	148.239062426241	130.770833333333	48.3958333333333
125.770833333333	53.9375	0.0139682010635039	0.00745993637491572	704290.917574672	148.284971501267	130.770833333333	48.4375
125.8125	53.9375	0.0148974461630686	0.00731871635779722	697212.373530591	149.406899032774	130.604166666667	48.4375
125.854166666667	53.9375	0.0154699015361212	0.00716713025460495	712402.675278276	149.468370869144	130.729166666667	48.3125
125.895833333333	53.9375	0.0174728616171269	0.00587026660361125	704138.837739238	149.128526264805	130.770833333333	48.3958333333333
125.9375	53.9375	0.0188117301639253	0.00573031900147448	697212.373530591	149.406899032774	130.729166666667	48.4375
125.979166666667	53.9375	0.0188604936877592	0.00573979923198532	695824.373496181	149.633802752839	130.729166666667	48.4375
126.020833333333	53.9375	0.0188751487619724	0.00572862955069676	694445.740860559	149.861544631566	130.729166666667	48.4375
120.0625	53.8958333333333	0.0140361526724051	0.00562067797331441	314778.213129586	85.5310553597999	124.854166666667	54.0208333333333
120.104166666667	53.8958333333333	0.0138608011825852	0.00581697264269087	317509.035354406	85.5360185741665	124.9375	54.0208333333333
120.145833333333	53.8958333333333	0.0134963106785241	0.00342915117085642	314778.21312959	85.5310553597999	124.9375	54.0208333333333
120.1875	53.8958333333333	0.0144640664829314	0.00205612261737126	295770.285987036	84.5863617696419	124.6875	54.0625
120.229166666667	53.8958333333333	0.0152282439179394	0.00178907949444114	293043.400586153	84.5696915304873	124.6875	54.0625
120.270833333333	53.8958333333333	0.0150972554232967	0.00209464777061486	290316.592025533	84.5523913794854	124.6875	54.0625
120.3125	53.8958333333333	0.01511311440141	0.0020694619672615	287589.863448645	84.5344434238141	124.6875	54.0625
120.354166666667	53.8958333333333	0.0153391122943074	0.0016200358462967	281986.172081867	87.3237745071731	124.645833333333	53.9375
120.395833333333	53.8958333333333	0.0147153854663606	0.00181535648728989	290201.862649927	85.4679040646291	124.8125	54.0208333333333
120.4375	53.8958333333333	0.0134356235493492	0.00283098048097541	290201.862649923	85.4679040646291	124.854166666667	54.0208333333333
120.479166666667	53.8958333333333	0.0131736653373345	0.00464922172849115	287471.304077323	85.4586192777966	124.854166666667	54.0208333333333
120.520833333333	53.8958333333333	0.0132430184741719	0.00487833737539714	290201.862649927	85.4679040646291	124.9375	54.0208333333333
120.5625	53.8958333333333	0.0128643314786075	0.00524004085152743	287471.304077323	85.4586192777966	124.9375	54.0208333333333
120.604166666667	53.8958333333333	0.012969297273262	0.00460813758809183	284740.781596046	85.4488330906097	124.9375	54.0208333333333
120.645833333333	53.8958333333333	0.0130202222360123	0.00560663959907919	282010.297213243	85.4385309521352	124.9375	54.0208333333333
120.6875	53.8958333333333	0.0132433443380464	0.00552657658745147	279279.853005279	85.4276977430701	124.9375	54.0208333333333
120.729166666667	53.8958333333333	0.0127798537900539	0.0063070010188877	252572.180647579	104.503472782314	124.395833333333	53.2708333333333
120.770833333333	53.8958333333333	0.0121874924064502	0.00805812859763964	465816.044996843	104.676756603089	127.4375	52.6458333333333
120.8125	53.8958333333333	0.0121874668854121	0.00681136492300659	247273.107514835	104.889261550611	124.395833333333	53.2708333333333
120.854166666667	53.8958333333333	0.0120332240822349	0.00683115033037522	244627.156723164	105.087874314881	124.395833333333	53.2708333333333
120.895833333333	53.8958333333333	0.0124215246128255	0.00711448538061175	457873.348619919	105.03869898831	127.4375	52.6458333333333
120.9375	53.8958333333333	0.0118264737153001	0.0075121515329683	455228.785398745	105.161761529485	127.4375	52.6458333333333
120.979166666667	53.8958333333333	0.011754900082389	0.00763586122061377	491829.393356914	111.806708886939	127.645833333333	52.0625
121.020833333333	53.8958333333333	0.0126293191426565	0.00780848640949133	489287.615782153	111.95937831881	127.645833333333	52.0625
121.0625	53.8958333333333	0.0124107502843806	0.00708356907585341	447304.488065379	105.538484119226	127.4375	52.6458333333333
121.104166666667	53.8958333333333	0.0122205918644177	0.00647813743200653	228806.933607384	106.367672631899	124.395833333333	53.2708333333333
121.145833333333	53.8958333333333	0.0125873044454064	0.00468150069855896	226180.347893493	106.596984188926	124.395833333333	53.2708333333333
121.1875	53.8958333333333	0.0122014066779021	0.00496156702584337	223556.92765452	106.831286438315	124.395833333333	53.2708333333333
121.229166666667	53.8958333333333	0.0122528829404857	0.00432562053784836	220936.786566742	107.070750820046	124.395833333333	53.2708333333333
121.270833333333	53.8958333333333	0.0119981558928099	0.00300190459642857	263837.95322564	96.4833416358438	125.229166666667	53.5625
121.3125	53.8958333333333	0.0120990806788803	0.00242435382711439	263347.391421559	90.4020415302793	125.3125	53.8125
121.354166666667	53.8958333333333	0.0117922371744894	0.00526848267673687	190169.957527035	105.903473155206	124.104166666667	53.3958333333333
121.395833333333	53.8958333333333	0.0120268920784723	0.00584648919205925	187537.383619229	106.166619582081	124.104166666667	53.3958333333333
121.4375	53.8958333333333	0.0117248213465601	0.00716667897057676	184908.359154466	106.436775781901	124.104166666667	53.3958333333333
121.479166666667	53.8958333333333	0.0124911604977516	0.00700009680480738	421001.127808356	106.882749982728	127.4375	52.6458333333333
121.520833333333	53.8958333333333	0.0123035893012612	0.00722833796966771	459013.398377851	113.908287918553	127.645833333333	52.0625
121.5625	53.8958333333333	0.0116940055008765	0.00800320386903138	456510.964218184	114.081131874206	127.645833333333	52.0625
121.604166666667	53.8958333333333	0.0132839161936249	0.00850760263455525	522691.642608992	130.087358498254	127.270833333333	50.7291666666667
121.645833333333	53.8958333333333	0.0122315887429323	0.00791141373498327	451516.318207409	114.432004944284	127.645833333333	52.0625
121.6875	53.8958333333333	0.0136598437868865	0.00853587401181453	453797.872382791	114.943288774414	127.6875	52.0208333333333
121.729166666667	53.8958333333333	0.0134731256882376	0.00813575338684997	451316.040505053	115.123449258842	127.6875	52.0208333333333
121.770833333333	53.8958333333333	0.0138290339723381	0.00859571567823173	446363.464211443	115.489215432601	127.645833333333	52.0208333333333
121.8125	53.8958333333333	0.0135571408010363	0.00814589878803611	446363.464211443	115.489215432601	127.6875	52.0208333333333
121.854166666667	53.8958333333333	0.0136996362505702	0.00868973969591788	510246.606457344	131.477689075073	127.270833333333	50.7291666666667
121.895833333333	53.8958333333333	0.0134402378980196	0.00853202453958923	441426.091356486	115.862426587815	127.6875	52.0208333333333
121.9375	53.8958333333333	0.0138360753336151	0.00928222464077701	506157.330979436	131.955150836215	127.270833333333	50.7291666666667
121.979166666667	53.8958333333333	0.014044095375414	0.00927142127241991	504124.178068475	132.196577155829	127.270833333333	50.7291666666667
122.020833333333	53.8958333333333	0.0153008885006644	0.00965223484267073	502098.80674844	132.439820385017	127.270833333333	50.7291666666667
122.0625	53.8958333333333	0.0136273277716558	0.00860934845075438	500081.31224409	132.684895507834	127.270833333333	50.7291666666667
122.104166666667	53.8958333333333	0.0136244782282969	0.00810319383539055	429152.658955695	116.829546683735	127.6875	52.0208333333333
122.145833333333	53.8958333333333	0.0134449282881867	0.00849151493824731	426710.53167741	117.029057185566	127.6875	52.0208333333333
122.1875	53.8958333333333	0.0134056880781296	0.00836412187660732	424272.761723271	117.230669968541	127.6875	52.0208333333333
122.229166666667	53.8958333333333	0.0138698667796503	0.0090051330386847	492092.047888989	133.683814877374	127.270833333333	50.7291666666667
122.270833333333	53.8958333333333	0.0139955122749219	0.0090380367203553	490115.406957402	133.938274409552	127.270833333333	50.7291666666667
122.3125	53.8958333333333	0.0132966611465995	0.00838075978326707	416986.367698324	117.848450878501	127.6875	52.0208333333333
122.354166666667	53.8958333333333	0.0138575971280851	0.00881493904960596	486187.647495763	134.452973880638	127.270833333333	50.7291666666667
122.395833333333	53.8958333333333	0.0138185785923488	0.00887138849246483	484236.737298264	134.713243657932	127.270833333333	50.7291666666667
122.4375	53.8958333333333	0.0137382580306141	0.00830302094929788	409742.038738204	118.486360921178	127.6875	52.0208333333333
122.479166666667	53.8958333333333	0.012199273742694	0.0074433670131228	402427.363596335	118.369633874248	127.645833333333	52.0625
122.520833333333	53.8958333333333	0.0121969498862463	0.00667052861583246	400019.69166265	118.589574175822	127.645833333333	52.0625
122.5625	53.8958333333333	0.0120939691381958	0.00725573948880526	397617.079485161	118.811972867404	127.645833333333	52.0625
122.604166666667	53.8958333333333	0.0120754471812328	0.00738724821096797	395219.620160179	119.03686947403	127.645833333333	52.0625
122.645833333333	53.8958333333333	0.0119110507475853	0.00717519478011008	392827.408849619	119.264304223591	127.645833333333	52.0625
122.6875	53.8958333333333	0.0118343696057499	0.00708296413914207	390440.542831753	119.494318057069	127.645833333333	52.0625
122.729166666667	53.8958333333333	0.0121957311456805	0.00702290639096478	388059.121553164	119.72695263866	127.645833333333	52.0625
122.770833333333	53.8958333333333	0.0150838921040536	0.00874055319093655	338517.631080768	129.571463439513	126.5625	51.8958333333333
122.8125	53.8958333333333	0.0139976327839754	0.00794848009786185	336411.254801612	129.902146418371	126.5625	51.8958333333333
122.854166666667	53.8958333333333	0.0134754674356344	0.00767943901487079	385928.690095863	120.770826998484	127.6875	52.0208333333333
122.895833333333	53.8958333333333	0.0122480126403325	0.00705000263673144	378589.951666926	120.684557599148	127.645833333333	52.0625
122.9375	53.8958333333333	0.0117460799119154	0.00694823951703879	376237.325467012	120.930946888811	127.645833333333	52.0625
122.979166666667	53.8958333333333	0.0118471368188683	0.00663511751951052	373890.78928662	121.180222648237	127.645833333333	52.0625
123.020833333333	53.8958333333333	0.0117333294283738	0.00682378520069187	371550.459310512	121.432431874303	127.645833333333	52.0625
123.0625	53.8958333333333	0.0127783015589291	0.0067617510359528	374237.213290188	122.013308616985	127.6875	52.0208333333333
123.104166666667	53.8958333333333	0.012106531826898	0.00648923759105556	366888.895921612	121.945842709687	127.645833333333	52.0625
123.145833333333	53.8958333333333	0.0117196341020977	0.00630104762721652	364567.908281794	122.207142332055	127.645833333333	52.0625
123.1875	53.8958333333333	0.0116552826654849	0.0060797377348722	362253.618523415	122.471571461781	127.645833333333	52.0625
123.229166666667	53.8958333333333	0.011544448701319	0.00597341674932349	359946.156628274	122.739181158782	127.645833333333	52.0625
123.270833333333	53.8958333333333	0.0119723082730569	0.00615843912286667	357645.655539108	123.010023315652	127.645833333333	52.0625
123.3125	53.8958333333333	0.0137103189602027	0.00722649930295248	360422.873497748	123.602762617955	127.6875	52.0208333333333
123.354166666667	53.8958333333333	0.0186057313523656	0.0084730055018636	327645.731682244	136.048695029225	126.645833333333	51.7291666666667
123.395833333333	53.8958333333333	0.0143119684107481	0.00707577567520293	308086.876800196	134.971582239693	126.5625	51.8958333333333
123.4375	53.8958333333333	0.0132896363781413	0.00610778310092865	353611.931196755	124.440854338166	127.6875	52.0208333333333
123.479166666667	53.8958333333333	0.0133694872109099	0.00696132956375344	436932.949042494	142.212129384492	127.270833333333	50.7291666666667
123.520833333333	53.8958333333333	0.0133604576979113	0.00687361236318969	435260.581662652	142.530367282708	127.270833333333	50.7291666666667
123.5625	53.8958333333333	0.0128818575373322	0.00616916666397477	346870.219699306	125.309733487758	127.6875	52.0208333333333
123.604166666667	53.8958333333333	0.011450953614557	0.00578161506817173	339509.223018852	125.299634557588	127.645833333333	52.0625
123.645833333333	53.8958333333333	0.0115503374325667	0.00575031538158121	337277.876030817	125.602043444403	127.645833333333	52.0625
123.6875	53.8958333333333	0.0114359515507997	0.00640352760240326	335054.998255674	125.90825029183	127.645833333333	52.0625
123.729166666667	53.8958333333333	0.0126713227465618	0.006257707201702	337996.154065062	126.518709954639	127.6875	52.0208333333333
123.770833333333	53.8958333333333	0.0129642017239196	0.00691321029788611	335799.243882575	126.830349389425	127.6875	52.0208333333333
123.8125	53.8958333333333	0.0140482217906332	0.00776277557550155	423901.27463257	144.823448187058	127.270833333333	50.7291666666667
123.854166666667	53.8958333333333	0.0132850453821231	0.00692232010721725	331432.561685246	127.465317690645	127.6875	52.0208333333333
123.895833333333	53.8958333333333	0.0126882258762978	0.00632913992541941	329263.151068925	127.78876809467	127.6875	52.0208333333333
123.9375	53.8958333333333	0.0121678574246236	0.00636050304370167	327103.275064876	128.116278218366	127.6875	52.0208333333333
123.979166666667	53.8958333333333	0.0115070630524439	0.00566896829485738	319746.809788353	128.163287359133	127.645833333333	52.0625
124.020833333333	53.8958333333333	0.0111188760155084	0.00558587459511929	201431.545450103	99.4007226837767	127.020833333333	53.5625
124.0625	53.8958333333333	0.0114015616489724	0.00577732608477194	315459.658931213	128.845391814985	127.645833333333	52.0625
124.104166666667	53.8958333333333	0.0107819306414264	0.00599680446617024	262273.901081761	120.68417722926	127.4375	52.6458333333333
124.145833333333	53.8958333333333	0.0114423968768045	0.00574393071624602	259922.42959275	121.025945546401	127.4375	52.6458333333333
124.1875	53.8958333333333	0.0107335937462946	0.00610425269303939	78121.0365131922	117.932045059146	125.229166666667	53.5625
124.229166666667	53.8958333333333	0.0114255503369732	0.00590586627357287	307011.404292375	130.263512748663	127.645833333333	52.0625
124.270833333333	53.8958333333333	0.0109286835801545	0.00608549992087888	252919.929079008	122.087358218405	127.4375	52.6458333333333
124.3125	53.8958333333333	0.0111889464973513	0.00581574906617712	250603.875492077	122.453679479894	127.4375	52.6458333333333
124.354166666667	53.8958333333333	0.0110686603947924	0.00568822414325022	68639.9006797179	122.36412010353	125.229166666667	53.5625
124.395833333333	53.8958333333333	0.0111102135648379	0.00576083027484175	66342.8993565911	123.664731108388	125.229166666667	53.5625
124.4375	53.8958333333333	0.0111263882693733	0.00652718597207378	64081.5778182526	125.056679900422	125.229166666667	53.5625
124.479166666667	53.8958333333333	0.0107250073093931	0.00707645097101491	61859.8498917078	126.548307802405	125.229166666667	53.5625
124.520833333333	53.8958333333333	0.0112479385015374	0.00712641317538123	292669.189839955	132.929969089734	127.645833333333	52.0625
124.5625	53.8958333333333	0.0109074044232448	0.0071640427628143	290670.162443453	133.331242999146	127.645833333333	52.0625
124.604166666667	53.8958333333333	0.0116658350703759	0.00773976262643781	394968.341945745	150.574887422156	127.354166666667	50.7708333333333
124.645833333333	53.8958333333333	0.0114104701515689	0.00772857136972072	153058.361774467	103.118215342993	126.895833333333	53.5625
124.6875	53.8958333333333	0.0121525413364902	0.00794322575624772	392308.746771584	151.338455107223	127.354166666667	50.7708333333333
124.729166666667	53.8958333333333	0.0119980190957742	0.00788616702663127	391003.046473364	151.723934652764	127.354166666667	50.7708333333333
124.770833333333	53.8958333333333	0.0124517989129178	0.00777231975058232	388440.652643067	152.502255541882	127.3125	50.7708333333333
124.8125	53.8958333333333	0.0125419420017678	0.0081670088925961	387184.284294615	152.89508231986	127.3125	50.7708333333333
124.854166666667	53.8958333333333	0.0124063387968785	0.0078490299559692	385944.685126929	153.290342051302	127.3125	50.7708333333333
124.895833333333	53.8958333333333	0.0132876347622062	0.0074465350857775	384722.017647393	153.688025086936	127.3125	50.7708333333333
124.9375	53.8958333333333	0.0134243371483352	0.00805446599205448	278691.037643728	137.365076559351	127.6875	52.0208333333333
124.979166666667	53.8958333333333	0.0132782732090461	0.00795682825992106	276843.67615344	137.815648883893	127.6875	52.0208333333333
125.020833333333	53.8958333333333	0.0138321568372677	0.0081386779084383	384277.482782295	155.572021296302	127.270833333333	50.7291666666667
125.0625	53.8958333333333	0.0143023882524555	0.00806916294003145	384277.482782295	155.572021296302	127.3125	50.7291666666667
125.104166666667	53.8958333333333	0.0149065022988788	0.00794619258938501	329265.192993922	157.611649323503	126.895833333333	51.1458333333333
125.145833333333	53.8958333333333	0.0153298912999046	0.00814873229900621	380959.217393763	156.797438023634	127.270833333333	50.7291666666667
125.1875	53.8958333333333	0.0148539718313116	0.00759276169493163	379889.11675173	157.210412138633	127.270833333333	50.7291666666667
125.229166666667	53.8958333333333	0.015191204014406	0.00775834568937508	325894.862527654	141.638297156216	128.145833333333	51.5625
125.270833333333	53.8958333333333	0.0172072593110836	0.0073838496884392	679431.015078459	144.142515881932	130.6875	48.8125
125.3125	53.8958333333333	0.0185138720512187	0.00708781329489953	677830.78116751	144.363165370057	130.6875	48.8125
125.354166666667	53.8958333333333	0.0185269285143664	0.00716066424276105	654917.006195047	143.759881560667	130.645833333333	49.0208333333333
125.395833333333	53.8958333333333	0.0185943406320469	0.00699359852526998	704169.454520585	145.956542836338	130.729166666667	48.5208333333333
125.4375	53.8958333333333	0.0187347593789109	0.00634787501594782	702640.343835878	146.174572137836	130.729166666667	48.5208333333333
125.479166666667	53.8958333333333	0.0155472861126487	0.00754825868463915	714747.844842998	146.727718827217	130.770833333333	48.3958333333333
125.520833333333	53.8958333333333	0.0166176332547835	0.00664701869375213	719895.616030082	147.518137306452	130.729166666667	48.3125
125.5625	53.8958333333333	0.0187390439779105	0.00617013063126331	698105.298987024	146.833921447427	130.729166666667	48.5208333333333
125.604166666667	53.8958333333333	0.0187550060047371	0.00615200174866923	696611.237183064	147.05546034276	130.729166666667	48.5208333333333
125.645833333333	53.8958333333333	0.0186635273789859	0.00580659509155306	695126.081050778	147.277877919198	130.729166666667	48.5208333333333
125.6875	53.8958333333333	0.0186244700540703	0.00570647357468189	693649.888273823	147.501174518365	130.729166666667	48.5208333333333
125.729166666667	53.8958333333333	0.0188460144206938	0.00592327736839156	700350.024321779	148.086326651133	130.729166666667	48.4375
125.770833333333	53.8958333333333	0.0173561382853432	0.00566079658883018	704443.795516947	148.263682983957	130.770833333333	48.3958333333333
125.8125	53.8958333333333	0.0186879451407067	0.00588316545255363	705631.721524401	149.726905025651	130.604166666667	48.3125
125.854166666667	53.8958333333333	0.0186922817785053	0.00573847750149168	687835.909214677	148.403154845713	130.729166666667	48.5208333333333
125.895833333333	53.8958333333333	0.0185724272577578	0.00552417417627142	686405.403205114	148.630848531738	130.729166666667	48.5208333333333
125.9375	53.8958333333333	0.0185364923440005	0.00564635024937281	684984.209406709	148.859421377491	130.729166666667	48.5208333333333
125.979166666667	53.8958333333333	0.0185642747258451	0.006150453668099	683572.38636135	149.088873072312	130.729166666667	48.5208333333333
126.020833333333	53.8958333333333	0.0190355029420249	0.00613558103128656	682169.992706998	149.319203206061	130.729166666667	48.5208333333333
126.0625	53.8958333333333	0.0201602538998577	0.00649623449080956	632493.746251089	149.821121357943	130.395833333333	48.8958333333333
126.104166666667	53.8958333333333	0.0190629757993656	0.00613367575204951	679393.728560789	149.782496642974	130.729166666667	48.5208333333333
126.145833333333	53.8958333333333	0.0185407097872735	0.00585187546980885	678019.975760541	150.015458614369	130.729166666667	48.5208333333333
120.020833333333	53.8541666666667	0.0142810383553119	0.00370526268671071	317903.587779426	84.7033753277276	124.854166666667	54.0208333333333
120.0625	53.8541666666667	0.0144498397838744	0.00240390367926488	312443.381554138	84.6785027880121	124.8125	54.0208333333333
120.104166666667	53.8541666666667	0.0141614458393996	0.00219813467155072	309604.816722055	86.3821226347608	124.8125	53.9375
120.145833333333	53.8541666666667	0.014411282960056	0.00284312745851207	279608.607991712	115.08438217895	123.895833333333	52.7291666666667
120.1875	53.8541666666667	0.014989171910881	0.00178287191854588	296243.776326826	83.6940168334327	124.6875	54.0625
120.229166666667	53.8541666666667	0.0151581938232975	0.00182424130299921	293518.566533598	83.6690738598817	124.6875	54.0625
120.270833333333	53.8541666666667	0.0137211541125936	0.00227778417900296	301523.679271278	84.6223927758679	124.854166666667	54.0208333333333
120.3125	53.8541666666667	0.0137882405557982	0.00285244456469047	298793.916787876	84.6069545496007	124.854166666667	54.0208333333333
120.354166666667	53.8541666666667	0.0137547258003937	0.00178977397821353	296064.225076409	84.5909208579869	124.854166666667	54.0208333333333
120.395833333333	53.8541666666667	0.0136695919494268	0.0035836679606983	293334.607070173	84.5742750997623	124.854166666667	54.0208333333333
120.4375	53.8541666666667	0.0137094027196411	0.00358793702801461	290605.065803715	84.5570000513195	124.854166666667	54.0208333333333
120.479166666667	53.8541666666667	0.0133918009333729	0.00414856885293171	293334.607070176	84.5742750997624	124.9375	54.0208333333333
120.520833333333	53.8541666666667	0.0131765291004909	0.00477498474451155	290605.065803719	84.5570000513195	124.9375	54.0208333333333
120.5625	53.8541666666667	0.0127612223961151	0.00540687321283216	287875.604417616	84.5390778373129	124.9375	54.0208333333333
120.604166666667	53.8541666666667	0.0128787554481802	0.00648065688889701	285146.226163541	84.5204898995849	124.9375	54.0208333333333
120.645833333333	53.8541666666667	0.0123925488434725	0.00723980018643227	256787.364601411	103.129212210418	124.395833333333	53.2708333333333
120.6875	53.8541666666667	0.0123090689248117	0.00731806758892986	469983.274287213	103.89477814471	127.4375	52.6458333333333
120.729166666667	53.8541666666667	0.0122678406015801	0.00768549712803666	251450.810029651	103.480896620355	124.395833333333	53.2708333333333
120.770833333333	53.8541666666667	0.0123673598175715	0.00843476919574695	464662.653628377	104.124541582992	127.4375	52.6458333333333
120.8125	53.8541666666667	0.0121674377594952	0.00756753879309843	462004.363468881	104.241117396261	127.4375	52.6458333333333
120.854166666667	53.8541666666667	0.0122635141399893	0.00815674753104574	497800.533894098	110.860893717357	127.645833333333	52.0625
120.895833333333	53.8541666666667	0.0122741875299118	0.00794212795460448	456691.945668823	104.477752861725	127.4375	52.6458333333333
120.9375	53.8541666666667	0.0127105998629682	0.00558951079067693	238145.618706429	104.422385470226	124.395833333333	53.2708333333333
120.979166666667	53.8541666666667	0.0126239254406461	0.00601222135524455	235491.35394683	104.622299784523	124.395833333333	53.2708333333333
121.020833333333	53.8541666666667	0.0126001916511253	0.00540750462150608	232839.52952732	104.826387200195	124.395833333333	53.2708333333333
121.0625	53.8541666666667	0.0128786013016489	0.00454230630639541	255129.61107906	84.2659844981515	124.9375	54.0208333333333
121.104166666667	53.8541666666667	0.0123080564750848	0.00387911569519629	274275.073644404	95.1307164254988	125.229166666667	53.5625
121.145833333333	53.8541666666667	0.0122180412889046	0.00238610251887606	268162.892605389	94.3230340511922	125.1875	53.6041666666667
121.1875	53.8541666666667	0.0122239671756986	0.00256388963647694	265428.970575657	94.4014420472752	125.1875	53.6041666666667
121.229166666667	53.8541666666667	0.0119640037253838	0.00424846516334067	266084.125514842	95.3915099302843	125.229166666667	53.5625
121.270833333333	53.8541666666667	0.012054591266058	0.00447981864079522	216984.888924904	106.146846660442	124.395833333333	53.2708333333333
121.3125	53.8541666666667	0.011676880513109	0.00416048422881295	260625.475772528	95.572716205245	125.229166666667	53.5625
121.354166666667	53.8541666666667	0.0119787983214732	0.00453262614525655	257896.786260114	95.6656617580312	125.229166666667	53.5625
121.395833333333	53.8541666666667	0.0120670731328792	0.00630674379796081	186299.366278068	104.796999962606	124.104166666667	53.3958333333333
121.4375	53.8541666666667	0.0122652613776065	0.00752866418592264	462193.458393063	113.041627778314	127.645833333333	52.0625
121.479166666667	53.8541666666667	0.011794204735464	0.00691573622366384	459671.905110283	113.208898175176	127.645833333333	52.0625
121.520833333333	53.8541666666667	0.0126095926708684	0.00674201947600955	178360.865177555	105.57486079029	124.104166666667	53.3958333333333
121.5625	53.8541666666667	0.0126229779248751	0.00761806642161438	414417.581325546	106.557685358278	127.4375	52.6458333333333
121.604166666667	53.8541666666667	0.0135752616561197	0.00848926839963704	456862.063548361	114.060309568911	127.6875	52.0208333333333
121.645833333333	53.8541666666667	0.0137567639380237	0.00876310043427486	517611.108204733	129.924218586054	127.270833333333	50.7291666666667
121.6875	53.8541666666667	0.0140980856470543	0.00877949219728603	515511.904254535	130.153080543798	127.270833333333	50.7291666666667
121.729166666667	53.8541666666667	0.0135119706341181	0.00840722852848606	513419.789307246	130.383674944708	127.270833333333	50.7291666666667
121.770833333333	53.8541666666667	0.0138600279088646	0.00886547300565202	511334.851074864	130.616017088032	127.270833333333	50.7291666666667
121.8125	53.8541666666667	0.0148392876892832	0.00922243294492755	509257.178399573	130.850122326308	127.270833333333	50.7291666666667
121.854166666667	53.8541666666667	0.0136717466108609	0.00863151046435132	439422.89525439	115.319155243216	127.645833333333	52.0208333333333
121.895833333333	53.8541666666667	0.0124781719009065	0.00804540261182165	434639.947342851	114.97723712992	127.645833333333	52.0625
121.9375	53.8541666666667	0.0119387256097125	0.00810414191710641	432156.4043107	115.164243043207	127.645833333333	52.0625
121.979166666667	53.8541666666667	0.0133004797981238	0.00858902832985212	434473.648210054	115.695614638275	127.6875	52.0208333333333
122.020833333333	53.8541666666667	0.0138051391402919	0.00875649910194227	498980.988289014	132.047635491514	127.270833333333	50.7291666666667
122.0625	53.8541666666667	0.0165720849063385	0.00997792742175533	445421.974062775	130.619594121903	126.895833333333	51.1458333333333
122.104166666667	53.8541666666667	0.0146646295549461	0.00920469241849267	494924.610169242	132.539524520347	127.270833333333	50.7291666666667
122.145833333333	53.8541666666667	0.013669089289077	0.00879555873218456	492908.399309309	132.788292193752	127.270833333333	50.7291666666667
122.1875	53.8541666666667	0.01217962456734	0.00775527827069018	417337.890482413	116.328693570341	127.645833333333	52.0625
122.229166666667	53.8541666666667	0.0121212946081911	0.00803108896646438	414882.59363089	116.530142334897	127.645833333333	52.0625
122.270833333333	53.8541666666667	0.0138663229370758	0.00917441997331117	486908.876872844	133.546075375302	127.270833333333	50.7291666666667
122.3125	53.8541666666667	0.0135268907123528	0.0086168849309462	414840.216991267	117.282901688639	127.6875	52.0208333333333
122.354166666667	53.8541666666667	0.0138579554371691	0.00903201257249331	482951.142839831	134.060987209331	127.270833333333	50.7291666666667
122.395833333333	53.8541666666667	0.0148453134035133	0.00953283520618571	480985.173398201	134.32140684522	127.270833333333	50.7291666666667
122.4375	53.8541666666667	0.0151007661184012	0.00922512569765813	352938.304104061	126.46146301011	126.5625	51.8958333333333
122.479166666667	53.8541666666667	0.0150891891521248	0.00883506730197758	350737.403569051	126.761128122125	126.5625	51.8958333333333
122.520833333333	53.8541666666667	0.013749947254405	0.00816860158455735	402714.48627064	118.346540514057	127.6875	52.0208333333333
122.5625	53.8541666666667	0.0135197972232886	0.00770870513050334	400303.891892095	118.566376429712	127.6875	52.0208333333333
122.604166666667	53.8541666666667	0.0120968713969071	0.00729804823069267	392989.543084237	118.446458765391	127.645833333333	52.0625
122.645833333333	53.8541666666667	0.0133866994789338	0.00741298021181736	395497.972170782	119.013463268864	127.6875	52.0208333333333
122.6875	53.8541666666667	0.0140805548210579	0.00816947484873025	393102.835142203	119.240794010854	127.6875	52.0208333333333
122.729166666667	53.8541666666667	0.0141078778319791	0.00820990759402195	337719.192165609	128.635903080675	126.5625	51.8958333333333
122.770833333333	53.8541666666667	0.0150390884968502	0.00880023853170883	335582.309609315	128.961674437203	126.5625	51.8958333333333
122.8125	53.8541666666667	0.0146458878174427	0.00836986753151158	333455.289331491	129.291397898625	126.5625	51.8958333333333
122.854166666667	53.8541666666667	0.0136509979843417	0.00747306277229809	383576.735613641	120.176330454476	127.6875	52.0208333333333
122.895833333333	53.8541666666667	0.013198886745827	0.00727146111206925	381209.337203884	120.416981995438	127.6875	52.0208333333333
122.9375	53.8541666666667	0.0122625241687784	0.00705335524775321	373874.711531446	120.322003155759	127.645833333333	52.0625
122.979166666667	53.8541666666667	0.0116401365159856	0.00667424193343704	371510.914215071	120.568998938457	127.645833333333	52.0625
123.020833333333	53.8541666666667	0.0133095821878101	0.00689800111930818	374142.775826088	121.155890676218	127.6875	52.0208333333333
123.0625	53.8541666666667	0.013558859317705	0.00716692088409593	371799.512268785	121.407999116542	127.6875	52.0208333333333
123.104166666667	53.8541666666667	0.0134662892216684	0.00712572113063426	369462.573096359	121.663089409687	127.6875	52.0208333333333
123.145833333333	53.8541666666667	0.0138971647206289	0.00741166443117374	367132.07987599	121.921210210194	127.6875	52.0208333333333
123.1875	53.8541666666667	0.0137970850790361	0.0073503039613081	445422.107955154	139.666053059622	127.270833333333	50.7291666666667
123.229166666667	53.8541666666667	0.013070429011268	0.00618779740492461	362490.93143529	122.446742035875	127.6875	52.0208333333333
123.270833333333	53.8541666666667	0.0133417582889117	0.0065005947530578	360180.533425148	122.714254475501	127.6875	52.0208333333333
123.3125	53.8541666666667	0.013314538360737	0.0066800087805511	357877.09592444	122.9850002641	127.6875	52.0208333333333
123.354166666667	53.8541666666667	0.0162294812666948	0.008566901835961	422095.425997746	128.473753644974	128.104166666667	51.3958333333333
123.395833333333	53.8541666666667	0.0186163703020425	0.00920066573449638	322406.972571071	135.861430898183	126.645833333333	51.7291666666667
123.4375	53.8541666666667	0.0162505212016599	0.00843923582090582	417818.18563901	129.008573053616	128.104166666667	51.3958333333333
123.479166666667	53.8541666666667	0.0150384614906758	0.0078845082124677	433277.219568474	141.836936748439	127.270833333333	50.7291666666667
123.520833333333	53.8541666666667	0.0131057127810997	0.0064903726379827	346469.18826462	124.389107039011	127.6875	52.0208333333333
123.5625	53.8541666666667	0.0120047197953438	0.00568302114134782	339110.04276661	124.359707411979	127.645833333333	52.0625
123.604166666667	53.8541666666667	0.0116057070366187	0.00558174059973264	336850.613056781	124.656434516322	127.645833333333	52.0625
123.645833333333	53.8541666666667	0.0115543179362219	0.00569934149444853	334599.309489622	124.956936485298	127.645833333333	52.0625
123.6875	53.8541666666667	0.0116774843534762	0.00607800428894897	332356.297966052	125.261276013633	127.645833333333	52.0625
123.729166666667	53.8541666666667	0.0123091292952681	0.0063080854462468	335257.078285552	125.882328746643	127.6875	52.0208333333333
123.770833333333	53.8541666666667	0.0127354082310184	0.00625944768923093	333039.906906652	126.192313299101	127.6875	52.0208333333333
123.8125	53.8541666666667	0.013887783133101	0.00728709853285123	420119.063372742	144.459610469961	127.270833333333	50.7291666666667
123.854166666667	53.8541666666667	0.0136252469302523	0.00679651277981862	418531.876976604	144.798309412292	127.270833333333	50.7291666666667
123.895833333333	53.8541666666667	0.0116808660267036	0.00591327963756311	321271.704476097	126.842796523127	127.645833333333	52.0625
123.9375	53.8541666666667	0.011861891919633	0.00565247863263871	319082.152981464	127.171529978834	127.645833333333	52.0625
123.979166666667	53.8541666666667	0.011429596966777	0.00559836788299113	316902.168688586	127.504565699182	127.645833333333	52.0625
124.020833333333	53.8541666666667	0.0114388644716086	0.0055859773946824	314731.951141473	127.841973653984	127.645833333333	52.0625
124.0625	53.8541666666667	0.0115734369391806	0.00576848370394931	312571.70451432	128.183824665977	127.645833333333	52.0625
124.104166666667	53.8541666666667	0.0112637730883539	0.00563128002644203	310421.637708425	128.530190390409	127.645833333333	52.0625
124.145833333333	53.8541666666667	0.0113723590505484	0.00555369771597789	78555.9963357031	113.970818720554	125.229166666667	53.5625
124.1875	53.8541666666667	0.0114352770994151	0.00557071218637965	76059.1058260228	114.844146207513	125.229166666667	53.5625
124.229166666667	53.8541666666667	0.0113883629146283	0.00553163125629614	73580.3576047246	115.775398175476	125.229166666667	53.5625
124.270833333333	53.8541666666667	0.0113016747203891	0.00536567958468158	71121.6494908155	116.770139583385	125.229166666667	53.5625
124.3125	53.8541666666667	0.0109877521878092	0.00601740117776968	309274.1560805	129.875322482723	127.770833333333	52.0208333333333
124.354166666667	53.8541666666667	0.0110043343164181	0.00602030618492594	297747.331764345	130.707304778557	127.645833333333	52.0625
124.395833333333	53.8541666666667	0.0112446865314268	0.00632683314420198	295674.790482653	131.087344089909	127.645833333333	52.0625
124.4375	53.8541666666667	0.0112531053219688	0.00645600318427097	293614.282091463	131.472497856703	127.645833333333	52.0625
124.479166666667	53.8541666666667	0.010728569584917	0.00676695530470953	291566.062403749	131.86284377821	127.645833333333	52.0625
124.520833333333	53.8541666666667	0.0110658104854435	0.00694751045677988	289530.392918881	132.258459993852	127.645833333333	52.0625
124.5625	53.8541666666667	0.0115793364825983	0.00705169065889862	392304.444901373	149.86059390249	127.354166666667	50.7708333333333
124.604166666667	53.8541666666667	0.0118661588325293	0.00751740545402301	389582.667539346	150.624724278918	127.3125	50.7708333333333
124.645833333333	53.8541666666667	0.0126279178326283	0.00733562676205481	388245.753932042	151.010602299247	127.3125	50.7708333333333
124.6875	53.8541666666667	0.0128583562814316	0.00740675996275125	386925.045868737	151.399016592119	127.3125	50.7708333333333
124.729166666667	53.8541666666667	0.0121132630321058	0.00767238416374472	279549.860131689	134.318352794173	127.645833333333	52.0625
124.770833333333	53.8541666666667	0.0115452829371999	0.00760483344908133	277595.312736225	134.747247735804	127.645833333333	52.0625
124.8125	53.8541666666667	0.0121002022522116	0.00762767029213848	275655.312425595	135.181966287502	127.645833333333	52.0625
124.854166666667	53.8541666666667	0.0134827148728286	0.0077517810453332	381807.610292492	152.977915322139	127.3125	50.7708333333333
124.895833333333	53.8541666666667	0.0135392877527237	0.00802738685535104	277184.904961309	136.265893159088	127.6875	52.0208333333333
124.9375	53.8541666666667	0.0134920168836053	0.00769528751027052	275297.12916354	136.711724566464	127.6875	52.0208333333333
124.979166666667	53.8541666666667	0.013912662992975	0.00779886915355292	379350.471698577	153.782397748423	127.354166666667	50.7708333333333
125.020833333333	53.8541666666667	0.0139139032682081	0.0076310075029464	376962.834811511	154.596792788753	127.3125	50.7708333333333
125.0625	53.8541666666667	0.0136772149118495	0.00747810873332791	375795.495998682	155.007675998092	127.3125	50.7708333333333
125.104166666667	53.8541666666667	0.0137921208543684	0.00747288579469733	267905.625507902	138.554771302693	127.6875	52.0208333333333
125.145833333333	53.8541666666667	0.0140720001795854	0.00753885064883445	376701.132536787	156.519859273411	127.270833333333	50.7291666666667
125.1875	53.8541666666667	0.0146953405476848	0.00778474795999755	375617.837697419	156.936719151393	127.270833333333	50.7291666666667
125.229166666667	53.8541666666667	0.0139618106707181	0.00728906629084842	262538.990637083	140.001708324934	127.6875	52.0208333333333
125.270833333333	53.8541666666667	0.0135845497149202	0.00714947481920654	260785.691716152	140.496690876201	127.6875	52.0208333333333
125.3125	53.8541666666667	0.0163611968824477	0.00744635163172895	674067.067686782	144.13434871878	130.6875	48.8125
125.354166666667	53.8541666666667	0.0188414105311551	0.00681618788254046	701879.10210048	145.527132109234	130.729166666667	48.5208333333333
125.395833333333	53.8541666666667	0.0187220454883997	0.00645668636496964	700331.461335852	145.744998057573	130.729166666667	48.5208333333333
125.4375	53.8541666666667	0.0191282338431456	0.00677456518913924	698792.45558383	145.963753393013	130.729166666667	48.5208333333333
125.479166666667	53.8541666666667	0.0217837261405558	0.00668734791096728	688681.221245468	146.659532609574	130.604166666667	48.5625
125.520833333333	53.8541666666667	0.0203962320077208	0.00704962619438437	703818.045386159	146.776531391878	130.729166666667	48.4375
125.5625	53.8541666666667	0.0195646915611434	0.00683326454474328	702320.166681396	146.996576153794	130.729166666667	48.4375
125.604166666667	53.8541666666667	0.0194718495367055	0.00675421527001922	700831.136374466	147.217488373328	130.729166666667	48.4375
125.645833333333	53.8541666666667	0.0186562920911877	0.00639308156042384	691228.976819299	147.070898266515	130.729166666667	48.5208333333333
125.6875	53.8541666666667	0.018887432933842	0.00638186919463569	689742.998413571	147.295005178789	130.729166666667	48.5208333333333
125.729166666667	53.8541666666667	0.0185923307517591	0.00608352244845566	688266.062321484	147.520005762842	130.729166666667	48.5208333333333
125.770833333333	53.8541666666667	0.0185766632388357	0.00559712563189945	686798.227356147	147.745900278116	130.729166666667	48.5208333333333
125.8125	53.8541666666667	0.0169677606526746	0.00572201630715602	685339.552469538	147.97268889099	130.729166666667	48.5208333333333
125.854166666667	53.8541666666667	0.0184491335879974	0.00575787287240811	683890.096746098	148.200371673136	130.729166666667	48.5208333333333
125.895833333333	53.8541666666667	0.0184562980716172	0.00574671040226017	682449.919396201	148.428948599878	130.729166666667	48.5208333333333
125.9375	53.8541666666667	0.0185919619121057	0.00570157933168699	681019.079749457	148.658419548546	130.729166666667	48.5208333333333
125.979166666667	53.8541666666667	0.0186751354343742	0.0056688349702941	679597.637247841	148.888784296841	130.729166666667	48.5208333333333
126.020833333333	53.8541666666667	0.0185440689824477	0.00590727283882435	678185.651438673	149.120042521189	130.729166666667	48.5208333333333
126.0625	53.8541666666667	0.0221072609407834	0.00560011546026842	628489.025751469	149.609280138052	130.395833333333	48.8958333333333
126.104166666667	53.8541666666667	0.0217721403118547	0.0057350087062285	627107.074316963	149.858356250613	130.395833333333	48.8958333333333
126.145833333333	53.8541666666667	0.0190360468110459	0.00589022349251981	674007.031067122	149.81917326136	130.729166666667	48.5208333333333
126.1875	53.8541666666667	0.0185684936288468	0.00583829659620381	672633.469352804	150.054000071496	130.729166666667	48.5208333333333
126.229166666667	53.8541666666667	0.018326603137397	0.00557559877476446	671269.663390377	150.289717163555	130.729166666667	48.5208333333333
126.270833333333	53.8541666666667	0.0190457671928063	0.00588968023371527	669915.673202528	150.5263235721	130.729166666667	48.5208333333333
126.3125	53.8541666666667	0.0203072951828566	0.00593408914978845	676927.130369936	151.105709131365	130.729166666667	48.4375
120.020833333333	53.8125	0.013610874073508	0.00323962899024267	318365.155347582	83.8729780437105	124.854166666667	54.0208333333333
120.0625	53.8125	0.0135617686352098	0.0037196380983908	315636.29504117	83.8536204038574	124.854166666667	54.0208333333333
120.104166666667	53.8125	0.0134078890124158	0.00263018313415928	312907.535631778	83.8336312466399	124.854166666667	54.0208333333333
120.145833333333	53.8125	0.0132274093695663	0.00296780521222782	310178.880738401	83.8129939356137	124.854166666667	54.0208333333333
120.1875	53.8125	0.01351844069889	0.00441814307641789	307450.33409999	83.7916912456586	124.854166666667	54.0208333333333
120.229166666667	53.8125	0.0137486867889655	0.00415896531342867	304721.899580789	83.769705336762	124.854166666667	54.0208333333333
120.270833333333	53.8125	0.0133521781455166	0.0052550131453797	301993.581175976	83.7470177263924	124.854166666667	54.0208333333333
120.3125	53.8125	0.0133835155477	0.00426486528020211	299265.38301764	83.723609260373	124.854166666667	54.0208333333333
120.354166666667	53.8125	0.01335717901976	0.00559218336717386	301993.58117598	83.7470177263924	124.9375	54.0208333333333
120.395833333333	53.8125	0.0133145814224063	0.00474606645844379	299265.383017643	83.723609260373	124.9375	54.0208333333333
120.4375	53.8125	0.0130016453695783	0.00565390890327941	296537.309381046	83.6994600821592	124.9375	54.0208333333333
120.479166666667	53.8125	0.0133488116048414	0.00645459140778419	293809.364691263	83.6745496004182	124.9375	54.0208333333333
120.520833333333	53.8125	0.013377787255931	0.00511188138089884	291081.55353017	83.6488564548001	124.9375	54.0208333333333
120.5625	53.8125	0.013116837633373	0.00491793588195696	288353.88064386	83.6223584797816	124.9375	54.0208333333333
120.604166666667	53.8125	0.0131603027113037	0.00597620305064015	285626.350950453	83.5950326664556	124.9375	54.0208333333333
120.645833333333	53.8125	0.0124597169132579	0.00703563568303862	255773.804084396	102.117997694703	124.395833333333	53.2708333333333
120.6875	53.8125	0.0126581524227091	0.006707707804576	253091.199836895	102.282168507734	124.395833333333	53.2708333333333
120.729166666667	53.8125	0.012680099863834	0.00790363762682096	466221.327300718	103.457100516512	127.4375	52.6458333333333
120.770833333333	53.8125	0.0125401207482728	0.00784802413778536	463552.721975662	103.569631743688	127.4375	52.6458333333333
120.8125	53.8125	0.0127623149889115	0.00649405778099655	245053.746629141	102.794027442219	124.395833333333	53.2708333333333
120.854166666667	53.8125	0.0127785199837699	0.00633850971161001	242378.242730252	102.971444840585	124.395833333333	53.2708333333333
120.895833333333	53.8125	0.0123276542741276	0.00832142050734676	455554.624905967	103.913952982035	127.4375	52.6458333333333
120.9375	53.8125	0.0124153595373068	0.00898709921867918	452891.24431694	104.03103338753	127.4375	52.6458333333333
120.979166666667	53.8125	0.0118219958310243	0.00801553108841449	450229.230366771	104.149300263223	127.4375	52.6458333333333
121.020833333333	53.8125	0.0125403989649042	0.00732437755733156	447568.608354199	104.268774159787	127.4375	52.6458333333333
121.0625	53.8125	0.0126266569414435	0.00633736672510573	255634.581300226	83.2322524680286	124.9375	54.0208333333333
121.104166666667	53.8125	0.0126352937094527	0.00541246298275888	226368.107002831	104.115560796248	124.395833333333	53.2708333333333
121.145833333333	53.8125	0.0122091531779809	0.00496008059583561	223707.590003874	104.320750489343	124.395833333333	53.2708333333333
121.1875	53.8125	0.0121739349897649	0.00488360371936312	221049.53109888	104.530473306792	124.395833333333	53.2708333333333
121.229166666667	53.8125	0.011956079551952	0.00633850742725591	218394.020966222	104.744890347693	124.395833333333	53.2708333333333
121.270833333333	53.8125	0.0124946107004922	0.00681640931876033	431635.599743041	105.012175513037	127.4375	52.6458333333333
121.3125	53.8125	0.0125270316919487	0.00670175361567156	428985.481102277	105.140714325825	127.4375	52.6458333333333
121.354166666667	53.8125	0.0127376380124373	0.00652731832282794	426336.979383568	105.270642262253	127.4375	52.6458333333333
121.395833333333	53.8125	0.0124882946959031	0.00700659785661225	423690.125818335	105.401984506429	127.4375	52.6458333333333
121.4375	53.8125	0.0125276310301209	0.00762408554729699	464747.623745277	113.526659640922	127.645833333333	51.9791666666667
121.479166666667	53.8125	0.0138950099695379	0.00769019983201792	460030.320379981	113.188609557706	127.645833333333	52.0208333333333
121.520833333333	53.8125	0.0127085402711059	0.00708144465857353	455333.229437934	112.843080958697	127.645833333333	52.0625
121.5625	53.8125	0.0126020236182062	0.00712697209478423	413119.844803163	105.942021195458	127.4375	52.6458333333333
121.604166666667	53.8125	0.0127778877694435	0.007758062707829	454708.20327626	114.21389688234	127.645833333333	51.9791666666667
121.645833333333	53.8125	0.0128277335839898	0.00820694651392686	452206.813840267	114.390004242095	127.645833333333	51.9791666666667
121.6875	53.8125	0.0138645692638701	0.0084922211013637	447456.751180659	114.049863234689	127.645833333333	52.0208333333333
121.729166666667	53.8125	0.0154273382978128	0.0098207858742183	510427.286265436	129.987993581228	127.270833333333	50.7291666666667
121.770833333333	53.8125	0.0149654085103181	0.00971766797210845	508328.013847382	130.220068393184	127.270833333333	50.7291666666667
121.8125	53.8125	0.0142814983554998	0.00953702370537276	506235.947472454	130.453926904012	127.270833333333	50.7291666666667
121.854166666667	53.8125	0.0128339185449265	0.00865670444064799	439953.536386827	114.587898238647	127.6875	52.0208333333333
121.895833333333	53.8125	0.0136857165266494	0.00907362060164121	502073.79565854	130.927058918661	127.270833333333	50.7291666666667
121.9375	53.8125	0.012271355328069	0.0081494188355228	430204.884435178	114.606060834893	127.645833333333	52.0625
121.979166666667	53.8125	0.0135463187420637	0.00893535699253158	497941.568311131	131.407517948385	127.270833333333	50.7291666666667
122.020833333333	53.8125	0.0139889155128934	0.00915435353025399	495886.912030128	131.650535403383	127.270833333333	50.7291666666667
122.0625	53.8125	0.0137408827190839	0.00876546758872889	493840.022163071	131.895433063626	127.270833333333	50.7291666666667
122.104166666667	53.8125	0.0139371684106989	0.00925261731103256	491800.996365029	132.142227154116	127.270833333333	50.7291666666667
122.145833333333	53.8125	0.0173305716820354	0.0104227912268237	484801.182336728	121.277233111981	128.104166666667	51.3958333333333
122.1875	53.8125	0.0139198281360616	0.00832252409304092	487746.933831607	132.641569652213	127.270833333333	50.7291666666667
122.229166666667	53.8125	0.0126145852796957	0.00782555616523687	412831.955413448	115.955080281464	127.645833333333	52.0625
122.270833333333	53.8125	0.0133453228326761	0.00808074936508543	415188.852732842	116.507986676583	127.6875	52.0208333333333
122.3125	53.8125	0.013965247502967	0.00884781711738566	481727.334043922	133.405213457638	127.270833333333	50.7291666666667
122.354166666667	53.8125	0.0138304834884822	0.00897554802743439	479737.61382382	133.663727919993	127.270833333333	50.7291666666667
122.395833333333	53.8125	0.0153888139455541	0.00982625430472843	477756.476659598	133.924252789465	127.270833333333	50.7291666666667
122.4375	53.8125	0.0146927368174364	0.00910457965528852	350202.116849293	125.851845989211	126.5625	51.8958333333333
122.479166666667	53.8125	0.0125116484728911	0.00729768529617039	398103.735225222	117.196518929663	127.645833333333	52.0625
122.520833333333	53.8125	0.0120990232189433	0.00654050695720618	395664.934401758	117.411664528813	127.645833333333	52.0625
122.5625	53.8125	0.0119834267396845	0.00712415471021051	393230.90535604	117.629269002167	127.645833333333	52.0625
122.604166666667	53.8125	0.0133800162678488	0.00743477534305016	395685.836735135	118.200893087042	127.6875	52.0208333333333
122.645833333333	53.8125	0.0123162043825341	0.00717921772508193	388377.524617535	118.072019332833	127.645833333333	52.0625
122.6875	53.8125	0.0132315324937569	0.00751619301588286	390858.387599164	118.648336750737	127.6875	52.0208333333333
122.729166666667	53.8125	0.0137406704051696	0.00818427993728768	462229.593006056	136.082770131717	127.270833333333	50.7291666666667
122.770833333333	53.8125	0.0151644152192842	0.00906930457413178	332685.723752134	128.341194915494	126.5625	51.8958333333333
122.8125	53.8125	0.0145744128671566	0.00849719725651634	458441.563392729	136.643631646659	127.270833333333	50.7291666666667
122.854166666667	53.8125	0.0138611529593058	0.0078390961633071	456562.252678805	136.927334204637	127.270833333333	50.7291666666667
122.895833333333	53.8125	0.0132422476346572	0.00729098050931492	378882.462839354	119.812904080407	127.6875	52.0208333333333
122.9375	53.8125	0.0121358878730124	0.00685556315829515	371554.928554437	119.705385004048	127.645833333333	52.0625
122.979166666667	53.8125	0.0118910117263307	0.00660590987015302	369173.925498223	119.949965320757	127.645833333333	52.0625
123.020833333333	53.8125	0.0121620089266244	0.0067090523907636	366798.806886581	120.19750029252	127.645833333333	52.0625
123.0625	53.8125	0.0128256230229877	0.00673320496191602	369403.91787221	120.794769192141	127.6875	52.0208333333333
123.104166666667	53.8125	0.0121756142308004	0.00636092274740659	362066.689175332	120.701636104173	127.645833333333	52.0625
123.145833333333	53.8125	0.0131558431776906	0.00680080115944275	364701.167562787	121.303477191921	127.6875	52.0208333333333
123.1875	53.8125	0.0137957345326288	0.00779356022620857	441897.129208356	139.277491558081	127.270833333333	50.7291666666667
123.229166666667	53.8125	0.013691295107058	0.00758294973338152	440112.091429855	139.581549779537	127.270833333333	50.7291666666667
123.270833333333	53.8125	0.0137226044780139	0.00756610776721616	438338.185017763	139.887941741385	127.270833333333	50.7291666666667
123.3125	53.8125	0.0134338371624353	0.00704637538247054	355373.577142106	122.358459876798	127.6875	52.0208333333333
123.354166666667	53.8125	0.016371138855035	0.00870289035432392	419225.827559651	127.978254868146	128.104166666667	51.3958333333333
123.395833333333	53.8125	0.0185728526481791	0.00937070997785386	319095.108472166	135.28201554467	126.645833333333	51.7291666666667
123.4375	53.8125	0.015154237868265	0.00797044239615455	431356.618584648	141.137114559465	127.270833333333	50.7291666666667
123.479166666667	53.8125	0.0132666449168329	0.00639741879729687	346156.898636451	123.466385047492	127.6875	52.0208333333333
123.520833333333	53.8125	0.0131564121210409	0.00599498671408863	343871.112444294	123.752058698032	127.6875	52.0208333333333
123.5625	53.8125	0.011833710135457	0.00598068423854785	336514.412331504	123.708476263954	127.645833333333	52.0625
123.604166666667	53.8125	0.0117458388769311	0.00592607784825942	334235.1844081	124.003084523699	127.645833333333	52.0625
123.645833333333	53.8125	0.0119056470392495	0.00586506483032928	331963.899699546	124.301502211502	127.645833333333	52.0625
123.6875	53.8125	0.0114276623227551	0.00584423055264398	329700.723140236	124.603794344639	127.645833333333	52.0625
123.729166666667	53.8125	0.0119323273030507	0.00623232232062982	327445.823622103	124.910026972075	127.645833333333	52.0625
123.770833333333	53.8125	0.0124810276129039	0.00611457715380536	330322.613360421	125.543698037627	127.6875	52.0208333333333
123.8125	53.8125	0.0150463010350793	0.00759465606613992	416354.152048631	144.089175259036	127.270833333333	50.7291666666667
123.854166666667	53.8125	0.01374065308643	0.00671347042638741	414750.985480671	144.429522065407	127.270833333333	50.7291666666667
123.895833333333	53.8125	0.0119857579355727	0.00569481392652732	318512.517684467	126.175719450178	127.645833333333	52.0625
123.9375	53.8125	0.011558172891908	0.00546597189366321	316301.682009525	126.502681278718	127.645833333333	52.0625
123.979166666667	53.8125	0.0114211860271871	0.00559619808763326	314100.225267807	126.83400142573	127.645833333333	52.0625
124.020833333333	53.8125	0.0115163462277287	0.00628447532187827	311908.346799517	127.169753055857	127.645833333333	52.0625
124.0625	53.8125	0.0112650525080479	0.0061832801290866	309726.25070269	127.510010311239	127.645833333333	52.0625
124.104166666667	53.8125	0.0113658367245686	0.00604501872258189	307554.145938467	127.854848294594	127.645833333333	52.0625
124.145833333333	53.8125	0.0114295597700951	0.00554437830322942	305392.246437162	128.204343049471	127.645833333333	52.0625
124.1875	53.8125	0.0109248501653443	0.00551748380263581	189230.295638101	97.3116082521109	127.020833333333	53.5625
124.229166666667	53.8125	0.0113532997200706	0.0051415174535741	71685.4750085167	112.435785056943	125.229166666667	53.5625
124.270833333333	53.8125	0.011373421447633	0.00567694229354876	69156.8828135902	113.337842596146	125.229166666667	53.5625
124.3125	53.8125	0.0111526296547547	0.00579347281981559	66646.0444962361	114.306844892839	125.229166666667	53.5625
124.354166666667	53.8125	0.0109014713946843	0.00647323414757329	243394.01201353	120.992356056481	127.4375	52.6458333333333
124.395833333333	53.8125	0.0112423703284284	0.00631479481430642	292647.793132102	130.40347431491	127.645833333333	52.0625
124.4375	53.8125	0.0107553233194513	0.00671992220019984	290563.760417917	130.787769070949	127.645833333333	52.0625
124.479166666667	53.8125	0.0110808983304275	0.00697295321501453	288491.836152966	131.177359344932	127.645833333333	52.0625
124.520833333333	53.8125	0.011179936484084	0.00713220783424092	286432.28380468	131.572328185333	127.645833333333	52.0625
124.5625	53.8125	0.0119739672960236	0.00727876687112517	386916.464031567	149.900944143324	127.3125	50.7708333333333
124.604166666667	53.8125	0.0120955020793727	0.00754392449586618	282351.378983141	132.378736387504	127.645833333333	52.0625
124.645833333333	53.8125	0.0113839420051901	0.00714635006758937	280330.58399933	132.790344270016	127.645833333333	52.0625
124.6875	53.8125	0.0112741607798269	0.00697575110945086	278323.276104609	133.20766761017	127.645833333333	52.0625
124.729166666667	53.8125	0.011144875955354	0.00718469178556118	145815.940250844	100.125973270014	126.895833333333	53.5625
124.770833333333	53.8125	0.0114293572301173	0.00726310904195383	143115.061422122	100.353067861618	126.895833333333	53.5625
124.8125	53.8125	0.0123427587273423	0.00722840394651927	380237.376851972	151.857727437007	127.354166666667	50.7708333333333
124.854166666667	53.8125	0.0134890462554253	0.00749090169004998	378951.289192422	152.256895485892	127.354166666667	50.7708333333333
124.895833333333	53.8125	0.0132076302485384	0.00735895179093246	273852.751030333	135.595530364627	127.6875	52.0208333333333
124.9375	53.8125	0.0131913176689075	0.00737663036148979	271939.955167165	136.042151549064	127.6875	52.0208333333333
124.979166666667	53.8125	0.0138364353653106	0.00750727786300709	375195.581707072	153.469892630904	127.354166666667	50.7708333333333
125.020833333333	53.8125	0.0135478321450537	0.00737657339974325	268161.208865394	136.953669662481	127.6875	52.0208333333333
125.0625	53.8125	0.0132750284192963	0.00703226914691376	372778.959991172	154.291367432466	127.354166666667	50.7708333333333
125.104166666667	53.8125	0.0131669534363304	0.00688667403715837	264447.154127832	137.890070364992	127.6875	52.0208333333333
125.145833333333	53.8125	0.0142000868708422	0.00742291501625905	319646.060532391	157.467146929177	126.895833333333	51.1458333333333
125.1875	53.8125	0.014073549545583	0.00747791147947559	260800.55989132	138.851959044966	127.6875	52.0208333333333
125.229166666667	53.8125	0.0140528785566642	0.0075992403898977	372452.131465186	156.23593861912	127.354166666667	50.7291666666667
125.270833333333	53.8125	0.0152443006694367	0.00774060179140914	316939.85462821	141.020991055146	128.145833333333	51.5625
125.3125	53.8125	0.0185654707524719	0.00710503740710733	649104.772193444	143.049242252772	130.645833333333	49.0208333333333
125.354166666667	53.8125	0.0188329457777882	0.00652809218876631	698060.823839846	145.312546713103	130.729166666667	48.5208333333333
125.395833333333	53.8125	0.0188039816499141	0.00659790292664956	696503.186040773	145.531121592659	130.729166666667	48.5208333333333
125.4375	53.8125	0.0186892644550661	0.00678302829803397	694954.198067805	145.750599760778	130.729166666667	48.5208333333333
125.479166666667	53.8125	0.0221080633315762	0.00625926655141265	645032.814055825	146.001708643839	130.395833333333	48.8958333333333
125.520833333333	53.8125	0.0190500222963635	0.00629854282340144	699943.118738854	146.569375017881	130.729166666667	48.4375
125.5625	53.8125	0.0187488302504351	0.00613530725300474	698435.466209069	146.790187881355	130.729166666667	48.4375
125.604166666667	53.8125	0.0190362610496533	0.00612523897274701	696936.681146884	147.011882096966	130.729166666667	48.4375
125.645833333333	53.8125	0.0186485892483861	0.00649260506717474	687341.058494292	146.861571106686	130.729166666667	48.5208333333333
125.6875	53.8125	0.0188158202956413	0.00642632731058851	685845.203747205	147.086486517217	130.729166666667	48.5208333333333
125.729166666667	53.8125	0.0200963922737216	0.00671524976223011	681075.870474542	150.380959230284	130.270833333333	48.3958333333333
125.770833333333	53.8125	0.022355491929853	0.00636912000411771	634522.576652005	147.672632210792	130.395833333333	48.8958333333333
125.8125	53.8125	0.0222053481736978	0.00603549267915005	575211.614410533	151.948432595429	129.520833333333	49.1875
125.854166666667	53.8125	0.0222614952033202	0.00601470488847164	573926.737990829	152.223253385736	129.520833333333	49.1875
125.895833333333	53.8125	0.0193250348706646	0.00586443706923082	701876.964231724	148.667948739577	130.8125	48.3125
125.9375	53.8125	0.0187727052688652	0.00552415745109522	700454.383722217	148.892601628788	130.8125	48.3125
125.979166666667	53.8125	0.0188877681345833	0.00555752788293187	699041.034405709	149.118098999829	130.8125	48.3125
126.020833333333	53.8125	0.01949771137104	0.00598164563912455	682449.329987966	149.277353287332	130.729166666667	48.4375
126.0625	53.8125	0.0204706388990413	0.0063819226705971	681051.932800315	149.508752135126	130.729166666667	48.4375
126.104166666667	53.8125	0.0220561306449413	0.00571273710128162	623100.895355325	149.644911620209	130.395833333333	48.8958333333333
126.145833333333	53.8125	0.0220303103549542	0.00552313290515959	621719.090656114	149.896143867793	130.395833333333	48.8958333333333
126.1875	53.8125	0.0219524657410041	0.00535741699662387	620347.71885623	150.148417802417	130.395833333333	48.8958333333333
126.229166666667	53.8125	0.0200080545259868	0.00609299725320477	661851.388248407	151.049010817468	130.5625	48.5208333333333
126.270833333333	53.8125	0.0190367353855986	0.005862975570361	660527.896333785	151.290248671367	130.5625	48.5208333333333
126.3125	53.8125	0.0219431142487137	0.0051790873046648	616296.899105521	150.91147848283	130.395833333333	48.8958333333333
126.354166666667	53.8125	0.0221580325028912	0.00519172119465424	614967.957497563	151.167907154375	130.395833333333	48.8958333333333
126.395833333333	53.8125	0.0221550965016105	0.00539050899181188	613649.798388197	151.425370733579	130.395833333333	48.8958333333333
126.4375	53.8125	0.0221359363603032	0.00548478838256953	612342.491838102	151.683867392137	130.395833333333	48.8958333333333
126.479166666667	53.8125	0.0215193169628578	0.004680207587318	556098.023014156	156.48198020524	129.520833333333	49.1875
126.520833333333	53.8125	0.0222780645105862	0.00491993015033328	555009.261025307	156.774785270493	129.520833333333	49.1875
120.020833333333	53.7708333333333	0.0133033964364405	0.00530247826487771	324347.929885346	83.0959392280083	124.9375	54.0208333333333
120.0625	53.7708333333333	0.0130721349693854	0.00597596313669693	321620.614342716	83.0709104174262	124.9375	54.0208333333333
120.104166666667	53.7708333333333	0.0130535526230686	0.00591756366389515	318893.445650276	83.0451653862122	124.9375	54.0208333333333
120.145833333333	53.7708333333333	0.0133118565973816	0.00464501654093541	316166.428562949	83.0186856470086	124.9375	54.0208333333333
120.1875	53.7708333333333	0.0131471971722298	0.00658943249305901	313439.567992652	82.9914520721056	124.9375	54.0208333333333
120.229166666667	53.7708333333333	0.0134645726060957	0.00534249842226768	310712.869015158	82.9634448655531	124.9375	54.0208333333333
120.270833333333	53.7708333333333	0.0129561588283379	0.00612690258096372	307986.336877302	82.934643533806	124.9375	54.0208333333333
120.3125	53.7708333333333	0.0133000100259177	0.00493779399292964	305259.977004628	82.9050268548139	124.9375	54.0208333333333
120.354166666667	53.7708333333333	0.0133316140181534	0.00699644628934858	302533.795009389	82.8745728454565	124.9375	54.0208333333333
120.395833333333	53.7708333333333	0.0129433848837693	0.00565311846033384	299807.796698999	82.8432587272218	124.9375	54.0208333333333
120.4375	53.7708333333333	0.0129635684639231	0.00592031675944469	297081.988084976	82.8110608900162	124.9375	54.0208333333333
120.479166666667	53.7708333333333	0.0125184752875968	0.00735507503422125	294356.375392336	82.7779548539866	124.9375	54.0208333333333
120.520833333333	53.7708333333333	0.0127786994016311	0.00711727926183399	291630.965069528	82.743915229226	124.9375	54.0208333333333
120.5625	53.7708333333333	0.0126859807957354	0.00754746045054137	260235.182489202	100.799778145408	124.395833333333	53.2708333333333
120.604166666667	53.7708333333333	0.012704175903685	0.00731432845123691	257537.201185588	100.948028847388	124.395833333333	53.2708333333333
120.645833333333	53.7708333333333	0.0121999200823764	0.00804670487299686	254840.582620053	101.099062531718	124.395833333333	53.2708333333333
120.6875	53.7708333333333	0.0124145231049897	0.00736221325901967	252145.371452367	101.252967018864	124.395833333333	53.2708333333333
120.729166666667	53.7708333333333	0.0129317136255599	0.00598276417074702	249451.614238616	101.409833795009	124.395833333333	53.2708333333333
120.770833333333	53.7708333333333	0.012607404039981	0.00665177410496475	246759.359532041	101.569758201452	124.395833333333	53.2708333333333
120.8125	53.7708333333333	0.0125744034079756	0.00756730739222006	244068.657990341	101.732839635595	124.395833333333	53.2708333333333
120.854166666667	53.7708333333333	0.0122585394389968	0.00933979134786803	457135.439390795	103.234517753565	127.4375	52.6458333333333
120.895833333333	53.7708333333333	0.0122187429804857	0.00949018671109888	454461.716300566	103.347387818925	127.4375	52.6458333333333
120.9375	53.7708333333333	0.0121744899723326	0.00949245317893784	489410.24692638	110.144454448425	127.645833333333	52.0625
120.979166666667	53.7708333333333	0.0123740569580804	0.00894408790301183	449118.06056371	103.576559413564	127.4375	52.6458333333333
121.020833333333	53.7708333333333	0.0122942329234087	0.00883441576829079	446448.17512435	103.692900905594	127.4375	52.6458333333333
121.0625	53.7708333333333	0.0120228728484037	0.00818273167127375	443779.617027582	103.810440258182	127.4375	52.6458333333333
121.104166666667	53.7708333333333	0.0122327190848821	0.0073462308089618	441112.411278536	103.929198604777	127.4375	52.6458333333333
121.145833333333	53.7708333333333	0.0122704633014986	0.00769994907007136	438446.583472411	104.049197562661	127.4375	52.6458333333333
121.1875	53.7708333333333	0.0119857335282661	0.00747228039088089	473979.035268509	111.034328211931	127.645833333333	52.0625
121.229166666667	53.7708333333333	0.012403450140052	0.0078768571636851	471416.112413218	111.187659027381	127.645833333333	52.0625
121.270833333333	53.7708333333333	0.012157068558981	0.00709513301258974	430457.6328815	104.416861818886	127.4375	52.6458333333333
121.3125	53.7708333333333	0.0125373224052338	0.00814372904956971	466298.322112918	111.49882169679	127.645833333333	52.0625
121.354166666667	53.7708333333333	0.0138455222088541	0.00844124177482852	465843.486801804	112.166673935634	127.645833333333	52.0208333333333
121.395833333333	53.7708333333333	0.0140836557399449	0.00844405167697592	469767.59717434	126.254207558106	126.8125	51.1458333333333
121.4375	53.7708333333333	0.0127721931647959	0.00808093762921255	419826.653400832	104.925851237884	127.4375	52.6458333333333
121.479166666667	53.7708333333333	0.0140084121427069	0.00888630281399485	520286.613279729	128.234058357657	127.270833333333	50.7291666666667
121.520833333333	53.7708333333333	0.0140603246636952	0.00836300276658407	455690.276892057	112.823033490723	127.645833333333	52.0208333333333
121.5625	53.7708333333333	0.0138722246969788	0.00772473735042417	453159.627789045	112.991245762189	127.645833333333	52.0208333333333
121.604166666667	53.7708333333333	0.0127794701541494	0.00794681875421665	452825.859860288	113.679631567486	127.645833333333	51.9791666666667
121.645833333333	53.7708333333333	0.0139450159589506	0.00908337244917577	511707.906910023	129.129484347007	127.270833333333	50.7291666666667
121.6875	53.7708333333333	0.0141379187430147	0.00915477324679579	509580.213688135	129.357687795318	127.270833333333	50.7291666666667
121.729166666667	53.7708333333333	0.0156584500842347	0.0102077318948927	507459.48655132	129.58766251196	127.270833333333	50.7291666666667
121.770833333333	53.7708333333333	0.0167793995621203	0.010728880577636	505345.813908254	129.819424881228	127.270833333333	50.7291666666667
121.8125	53.7708333333333	0.0148816371683351	0.00954518765592303	503239.285353398	130.052991362006	127.270833333333	50.7291666666667
121.854166666667	53.7708333333333	0.013848306758199	0.009141865118058	501139.991679299	130.288378483967	127.270833333333	50.7291666666667
121.895833333333	53.7708333333333	0.0137830586201944	0.0085391404463318	435536.872347025	114.217869030653	127.6875	52.0208333333333
121.9375	53.7708333333333	0.0135178038357231	0.00835747982106764	433033.145016314	114.400458336769	127.6875	52.0208333333333
121.979166666667	53.7708333333333	0.0137566140832158	0.00867727916953735	494886.446093732	131.005629969934	127.270833333333	50.7291666666667
122.020833333333	53.7708333333333	0.0146500821404755	0.00925547436551496	492817.024254361	131.248466224454	127.270833333333	50.7291666666667
122.0625	53.7708333333333	0.0152790506257077	0.00979579877275346	490755.309652356	131.493206682563	127.270833333333	50.7291666666667
122.104166666667	53.7708333333333	0.015297114196438	0.00990680021968486	488701.400520266	131.739868206825	127.270833333333	50.7291666666667
122.145833333333	53.7708333333333	0.0189936325821239	0.0106205155406951	379288.588330541	124.978770730719	126.645833333333	51.7291666666667
122.1875	53.7708333333333	0.0139001689348132	0.0081069584255073	415612.576228506	115.734336120643	127.645833333333	52.0208333333333
122.229166666667	53.7708333333333	0.0122902625456842	0.00758486509863194	410823.389708293	115.374336116074	127.645833333333	52.0625
122.270833333333	53.7708333333333	0.0119178109187959	0.00765752154264868	408343.163644997	115.573012830695	127.645833333333	52.0625
122.3125	53.7708333333333	0.0128947090209189	0.00819070000286792	410671.269410851	116.134351155874	127.6875	52.0208333333333
122.354166666667	53.7708333333333	0.0141848520011767	0.00940885150972137	476547.524312646	133.261128099198	127.270833333333	50.7291666666667
122.395833333333	53.7708333333333	0.0153616937240832	0.00990951545924182	474551.112887702	133.521711684486	127.270833333333	50.7291666666667
122.4375	53.7708333333333	0.0136217188547648	0.00873862704205638	472563.339777757	133.784352095403	127.270833333333	50.7291666666667
122.479166666667	53.7708333333333	0.0133151628400588	0.00787242199225238	400840.549397951	116.961417959257	127.6875	52.0208333333333
122.520833333333	53.7708333333333	0.0127232633421485	0.00745742220325023	398394.15255818	117.174036196791	127.6875	52.0208333333333
122.5625	53.7708333333333	0.0132430565643077	0.00740055048269004	395952.438200934	117.389072971434	127.6875	52.0208333333333
122.604166666667	53.7708333333333	0.0123864013363075	0.00720307847927196	388656.91785382	117.245631592983	127.645833333333	52.0625
122.645833333333	53.7708333333333	0.0136408286180547	0.0080921408935789	462757.951534344	135.128999776047	127.270833333333	50.7291666666667
122.6875	53.7708333333333	0.0139177038149028	0.00835209624361483	460824.369196775	135.404336571188	127.270833333333	50.7291666666667
122.729166666667	53.7708333333333	0.0151327299510149	0.00903566570950839	332007.07633972	127.386649529457	126.5625	51.8958333333333
122.770833333333	53.7708333333333	0.0172002073885146	0.00997819545863484	447612.589978455	124.029057977735	128.104166666667	51.3958333333333
122.8125	53.7708333333333	0.0146194437628898	0.00858481421354177	455080.732383619	136.243462691908	127.270833333333	50.7291666666667
122.854166666667	53.7708333333333	0.0135432660845996	0.00788025894732523	453185.627765498	136.527598438426	127.270833333333	50.7291666666667
122.895833333333	53.7708333333333	0.0131679343613738	0.0066562028013423	376598.288215715	119.201429486551	127.6875	52.0208333333333
122.9375	53.7708333333333	0.0132900519834546	0.0066528134077103	374202.928837446	119.440139243335	127.6875	52.0208333333333
122.979166666667	53.7708333333333	0.0120808498396442	0.0067307520101978	366880.64146079	119.323118777832	127.645833333333	52.0625
123.020833333333	53.7708333333333	0.0119656267397172	0.00669059060820708	364488.218607699	119.568106680909	127.645833333333	52.0625
123.0625	53.7708333333333	0.0118245742496996	0.00700566009170498	362101.628104062	119.816107439866	127.645833333333	52.0625
123.104166666667	53.7708333333333	0.0126051683508171	0.00698405956938508	364679.206555694	120.424038640414	127.6875	52.0208333333333
123.145833333333	53.7708333333333	0.0131704254220425	0.00684922450564415	362313.277793611	120.677527808291	127.6875	52.0208333333333
123.1875	53.7708333333333	0.0133143776508871	0.00721873894978311	359953.588477706	120.934125603349	127.6875	52.0208333333333
123.229166666667	53.7708333333333	0.014648560208396	0.00800909407057485	436591.727933437	139.187571346846	127.270833333333	50.7291666666667
123.270833333333	53.7708333333333	0.0187351970795383	0.00928483695372139	321733.107332646	133.559144616284	126.645833333333	51.7291666666667
123.3125	53.7708333333333	0.0145853890259448	0.00768400359840159	433022.928536449	139.804476103094	127.270833333333	50.7291666666667
123.354166666667	53.7708333333333	0.0161310463019292	0.00811862883918825	416388.079337053	127.475962800663	128.104166666667	51.3958333333333
123.395833333333	53.7708333333333	0.0185610344323257	0.00905257450188459	315816.610519408	134.690507748283	126.645833333333	51.7291666666667
123.4375	53.7708333333333	0.0162949690014578	0.0079702996460155	412043.02922888	128.007753970103	128.104166666667	51.3958333333333
123.479166666667	53.7708333333333	0.0133904851912033	0.00642412296887169	343621.291757646	122.821932670099	127.6875	52.0208333333333
123.520833333333	53.7708333333333	0.0125030020204069	0.00590941226741575	341316.250905397	123.105392099602	127.6875	52.0208333333333
123.5625	53.7708333333333	0.0130642137400096	0.00608667537704621	339018.681066782	123.392473138119	127.6875	52.0208333333333
123.604166666667	53.7708333333333	0.0133027722034808	0.00663008188462632	420898.283206897	142.040256911115	127.270833333333	50.7291666666667
123.645833333333	53.7708333333333	0.0131082012802526	0.00573216640958772	334446.572959988	123.977749131826	127.6875	52.0208333333333
123.6875	53.7708333333333	0.0120248842938474	0.00588376340635702	327089.322792929	123.935724981112	127.645833333333	52.0625
123.729166666667	53.7708333333333	0.0130409815717435	0.00644358852904638	329906.241914928	124.578269132243	127.6875	52.0208333333333
123.770833333333	53.7708333333333	0.0132629449030308	0.00667533872317796	327648.407918279	124.884409056777	127.6875	52.0208333333333
123.8125	53.7708333333333	0.0162437143317481	0.00812729941555964	392897.88778315	130.535571478056	128.104166666667	51.3958333333333
123.854166666667	53.7708333333333	0.0130031924581073	0.00603206587014256	323158.268421642	125.508784656346	127.6875	52.0208333333333
123.895833333333	53.7708333333333	0.0114836452189963	0.00576357125060285	315797.312614172	125.497077862248	127.645833333333	52.0625
123.9375	53.7708333333333	0.0120003826902214	0.00575482667717505	313565.130657016	125.822063864236	127.645833333333	52.0625
123.979166666667	53.7708333333333	0.0120444930061259	0.00592347115433645	316489.603236402	126.476626068847	127.6875	52.0208333333333
124.020833333333	53.7708333333333	0.0128224597060671	0.00636775741070033	314285.216780086	126.807864796348	127.6875	52.0208333333333
124.0625	53.7708333333333	0.0114874091046922	0.00584589205165996	306924.478091122	126.823797471023	127.645833333333	52.0625
124.104166666667	53.7708333333333	0.011534756720904	0.00537953203879881	304730.237547906	127.166892215132	127.645833333333	52.0625
124.145833333333	53.7708333333333	0.0108728052775087	0.00539321896549066	191429.124302419	95.7970942950523	127.020833333333	53.5625
124.1875	53.7708333333333	0.0112610069250433	0.00498048122825094	72651.3183791595	108.191724918592	125.229166666667	53.5625
124.229166666667	53.7708333333333	0.0113432568773197	0.00447595164803613	70046.8402910416	108.92752007787	125.229166666667	53.5625
124.270833333333	53.7708333333333	0.0113978544149154	0.00553090304158664	67454.2377376266	109.718714864532	125.229166666667	53.5625
124.3125	53.7708333333333	0.0107485194054118	0.00610225429355863	64874.9354265682	110.57165020703	125.229166666667	53.5625
124.354166666667	53.7708333333333	0.0111995878164366	0.00610487075966686	291782.804061043	129.327519786562	127.645833333333	52.0625
124.395833333333	53.7708333333333	0.011280959064985	0.00624118784082156	289663.405912683	129.70541134746	127.645833333333	52.0625
124.4375	53.7708333333333	0.0109909181841488	0.00627230753276611	287555.664773408	130.08861261918	127.645833333333	52.0625
124.479166666667	53.7708333333333	0.0108395540913814	0.00636236168881711	285459.839575655	130.477210953387	127.645833333333	52.0625
124.520833333333	53.7708333333333	0.0110252236545412	0.00665101530046328	283376.195421041	130.871294475473	127.645833333333	52.0625
124.5625	53.7708333333333	0.0118243241218032	0.00725884002956543	382911.300080843	149.553364892419	127.3125	50.7708333333333
124.604166666667	53.7708333333333	0.0117715795253499	0.0072495355877048	381527.180975235	149.94229627193	127.3125	50.7708333333333
124.645833333333	53.7708333333333	0.011386409640041	0.00673358082562822	147791.460901382	98.1354898943141	126.854166666667	53.5625
124.6875	53.7708333333333	0.0109606222906474	0.0071326949665492	275168.953652517	132.504266644511	127.645833333333	52.0625
124.729166666667	53.7708333333333	0.0115191086274991	0.00704103009341773	378807.7102258	150.728241952374	127.354166666667	50.7708333333333
[truncated: 63,938 more rows]
