# Supplementary material for: Genomic insights into local adaptation and future climate-induced vulnerability of a keystone forest tree in East Asia
Source: Nat Commun. 2022 Nov 1;13:6541. doi: 10.1038/s41467-022-34206-8 (PMC9626627; doi:10.1038/s41467-022-34206-8)
Supplement: Supplementary file 8 — Source Data [file 41467_2022_34206_MOESM8_ESM.zip › Source data/supplementary_figures/local&forward&reverse/future_BCC_126_2080_forwardOffsetGF_19bio.csv]

x1	y1	local	forwardOffset	predDist	bearing	x2	y2
123.479166666667	54.6458333333333	0.0116890407171397	0.00221254194780909	203018.586697928	-80.8472597103609	120.354166666667	54.8958333333333
123.520833333333	54.6458333333333	0.0117757842208007	0.0029442706229039	224791.196416939	-80.285708230425	120.0625	54.9375
123.5625	54.6458333333333	0.0119525661554877	0.00292136478424471	225883.918179004	-86.2191530274645	120.0625	54.7291666666667
123.604166666667	54.6458333333333	0.012695994132458	0.00292585483065949	228567.937804354	-86.2298127333098	120.0625	54.7291666666667
123.645833333333	54.6458333333333	0.0127308367714124	0.00307405845876855	231251.989340199	-86.2398301815059	120.0625	54.7291666666667
123.6875	54.6458333333333	0.0129604759531807	0.00359843032893052	280949.794096162	-54.3584512278041	120.020833333333	56.0625
123.729166666667	54.6458333333333	0.0136161631959233	0.00304322865894362	546155.94902469	-69.8594804831444	115.479166666667	56.0625
123.770833333333	54.6458333333333	0.0138362067500237	0.0032072280218133	548681.830404429	-69.922055057752	115.479166666667	56.0625
123.8125	54.6458333333333	0.014084982720174	0.00332380237545426	527070.283666087	-67.7935233550449	115.9375	56.1875
123.854166666667	54.6458333333333	0.0130292963498265	0.00308066400724857	287700.106703624	-60.4958495638118	119.854166666667	55.8541666666667
123.895833333333	54.6458333333333	0.0131388070837129	0.0035118994448326	293182.496875488	-70.7247268565471	119.520833333333	55.4375
123.9375	54.6458333333333	0.0129763892820358	0.00317088088697839	295722.64108861	-70.8628055902397	119.520833333333	55.4375
123.979166666667	54.6458333333333	0.0129625975490748	0.00343592591374809	290378.518823298	-75.2783246229801	119.5625	55.2291666666667
124.020833333333	54.6458333333333	0.012644987851971	0.00316434064271948	255409.579373878	-86.3044248042528	120.0625	54.7291666666667
124.0625	54.6458333333333	0.0123435890527607	0.0029495627456636	292980.668402089	-75.3780774806923	119.604166666667	55.2291666666667
124.104166666667	54.6458333333333	0.0122918728667862	0.00279355667241381	298188.445985578	-75.5714651929247	119.5625	55.2291666666667
124.145833333333	54.6458333333333	0.0120697589947483	0.00299366105115738	263462.43168463	-86.3170848953252	120.0625	54.7291666666667
124.1875	54.6458333333333	0.0123245608562542	0.00300265544542515	266146.739077399	-86.3204483765816	120.0625	54.7291666666667
123.395833333333	54.6041666666667	0.0119791823370679	0.00323416999004816	215507.724253735	-84.9396083136991	120.0625	54.7291666666667
123.4375	54.6041666666667	0.0117977747617052	0.00273991505748211	201160.211424189	-79.4555367721767	120.354166666667	54.8958333333333
123.479166666667	54.6041666666667	0.012273225094719	0.00332120932397395	220872.183858516	-84.9956748158881	120.0625	54.7291666666667
123.520833333333	54.6041666666667	0.0123809933943539	0.0034185336726207	505190.62498185	-69.2785020671955	115.9375	55.9791666666667
123.5625	54.6041666666667	0.0127779393545209	0.00329306811816703	537696.901856442	-69.1395159892397	115.479166666667	56.0625
123.604166666667	54.6041666666667	0.0128537650813537	0.00294324358644198	510229.908545448	-69.4244256442759	115.9375	55.9791666666667
123.645833333333	54.6041666666667	0.0128199665197458	0.00353184562451535	270891.798850717	-73.454890187671	119.5625	55.2291666666667
123.6875	54.6041666666667	0.0128776960081109	0.00357798166645571	273473.770230539	-73.5816360013236	119.5625	55.2291666666667
123.729166666667	54.6041666666667	0.0127096027875528	0.00352129335937875	236968.066180711	-85.1394039321855	120.0625	54.7291666666667
123.770833333333	54.6041666666667	0.0124936058258347	0.00327644435491986	239651.03209952	-85.1601492894892	120.0625	54.7291666666667
123.8125	54.6041666666667	0.0127487055236998	0.00346604460084833	290214.541260128	-54.4426830763723	120.020833333333	56.0625
123.854166666667	54.6041666666667	0.0123081955499058	0.00259560107815802	245017.202137339	-85.1991598143815	120.0625	54.7291666666667
123.895833333333	54.6041666666667	0.0126365267218762	0.00283352647884772	247700.399246872	-85.2174786554863	120.0625	54.7291666666667
123.9375	54.6041666666667	0.0130360061392136	0.00326881952806773	288998.982529639	-74.2880823083366	119.5625	55.2291666666667
123.979166666667	54.6041666666667	0.0133461888570354	0.00305880700017145	297011.107703528	-60.3838563877764	119.854166666667	55.8541666666667
124.020833333333	54.6041666666667	0.013186783872877	0.00309502596322277	299354.5053071	-60.604523721024	119.854166666667	55.8541666666667
124.0625	54.6041666666667	0.0125731405890893	0.00288477582258377	497334.521867358	-71.7937550027003	116.520833333333	55.7708333333333
124.104166666667	54.6041666666667	0.0129532063595611	0.00270324834515349	499892.790321795	-71.8561043801427	116.520833333333	55.7708333333333
124.145833333333	54.6041666666667	0.0129614281019887	0.00308406061083418	306414.514845873	-61.244651345628	119.854166666667	55.8541666666667
124.1875	54.6041666666667	0.0126729601254328	0.00321285082254386	310214.030161742	-56.7485298830946	120.020833333333	56.0625
123.0625	54.5625	0.0118647399289464	0.00291134809170239	105268.04309008	-102.081238741999	121.479166666667	54.3541666666667
123.104166666667	54.5625	0.0118508083035187	0.00306958461709373	109612.631995212	-99.0652222128446	121.4375	54.3958333333333
123.145833333333	54.5625	0.0120783979463705	0.00338553374560746	107905.339651496	-101.748186806471	121.520833333333	54.3541666666667
123.1875	54.5625	0.0113883497018668	0.00294824593981939	183626.157620163	-77.2051365045633	120.395833333333	54.8958333333333
123.229166666667	54.5625	0.0122851079999887	0.00334288702256548	117605.654833183	-98.3461980367707	121.4375	54.3958333333333
123.270833333333	54.5625	0.0120748515804749	0.00338403145394042	118483.611032535	-100.556938804977	121.479166666667	54.3541666666667
123.3125	54.5625	0.0124612485713821	0.0033148798779688	529332.044429823	-68.3939789948714	115.395833333333	56.0625
123.354166666667	54.5625	0.0121779990538774	0.00340416549668396	123787.575441062	-100.033407535364	121.479166666667	54.3541666666667
123.395833333333	54.5625	0.0119092837206314	0.0032501658766133	540559.313028696	-68.2039131563195	115.3125	56.1041666666667
123.4375	54.5625	0.0126277838407934	0.00327573423677954	531838.650271867	-68.4667878435578	115.479166666667	56.0625
123.479166666667	54.5625	0.0125018873711277	0.00345495495081528	539365.893716764	-68.680195376817	115.395833333333	56.0625
123.520833333333	54.5625	0.0122592793651944	0.00371746854214245	134419.277174912	-99.1024105362887	121.479166666667	54.3541666666667
123.5625	54.5625	0.0123687661527466	0.00363839123627884	226684.581425085	-83.8799344150974	120.0625	54.7291666666667
123.604166666667	54.5625	0.0125376890943081	0.00362116542830102	273720.047013578	-51.0165224314168	120.1875	56.0625
123.645833333333	54.5625	0.0123678579886196	0.003451188376054	232044.948220061	-83.9546693691991	120.0625	54.7291666666667
123.6875	54.5625	0.0123572276764684	0.00349115334634715	234725.403674245	-83.9901745074023	120.0625	54.7291666666667
123.729166666667	54.5625	0.0122550432925941	0.00363735975703834	237406.031075331	-84.0244940442032	120.0625	54.7291666666667
123.770833333333	54.5625	0.0123023842916043	0.00298458066012945	240086.823735997	-84.0576676142	120.0625	54.7291666666667
123.8125	54.5625	0.0121691612701445	0.00283136298122938	242767.775253455	-84.0897331079372	120.0625	54.7291666666667
123.854166666667	54.5625	0.0125659568567179	0.00318110624956396	245448.879493966	-84.1207267666038	120.0625	54.7291666666667
123.895833333333	54.5625	0.0128681172711413	0.00336950884280255	296373.976279386	-69.032876471239	119.520833333333	55.4375
123.9375	54.5625	0.0125876016847795	0.00251031466933238	250811.522868398	-84.1796358227004	120.0625	54.7291666666667
123.979166666667	54.5625	0.0125439878642958	0.00284790382630193	253493.05095417	-84.2076162253958	120.0625	54.7291666666667
124.020833333333	54.5625	0.0130568469433668	0.00325599654985702	537091.08690656	-69.6389199577301	115.9375	55.9791666666667
124.0625	54.5625	0.0138413177802528	0.00339459995223661	545543.443253143	-67.3330658029822	115.9375	56.1875
124.104166666667	54.5625	0.0149409965443884	0.00443341601257775	546903.899670396	-68.8863079251142	115.895833333333	56.0625
124.145833333333	54.5625	0.0138318645119384	0.00335097214993394	550520.47003184	-67.4811585742069	115.9375	56.1875
124.1875	54.5625	0.0144311136259884	0.00340924650442157	518348.042583999	-63.7495758182255	116.645833333333	56.3958333333333
124.229166666667	54.5625	0.013554685302424	0.00342754714967948	579682.140864615	-69.701896307269	115.479166666667	56.0625
122.895833333333	54.5208333333333	0.0121954809382061	0.00297870914606586	91125.476213915	-101.186901832595	121.520833333333	54.3541666666667
122.9375	54.5208333333333	0.0120890175010876	0.00287222507639449	98268.0960764285	-97.5291995841272	121.4375	54.3958333333333
122.979166666667	54.5208333333333	0.0120298311628507	0.00261616607016658	99079.7158948356	-100.181099283239	121.479166666667	54.3541666666667
123.020833333333	54.5208333333333	0.0118818792669546	0.00317806276274823	91125.476213915	-101.186901832595	121.645833333333	54.3541666666667
123.0625	54.5208333333333	0.0119621302578824	0.00294930967758882	104395.846675268	-99.5915062795317	121.479166666667	54.3541666666667
123.104166666667	54.5208333333333	0.0120145148348113	0.00319933706768585	108978.137289155	-96.6566887500885	121.4375	54.3958333333333
123.145833333333	54.5208333333333	0.0114249293765959	0.00305787268246065	182094.004090796	-75.6283932126695	120.395833333333	54.8958333333333
123.1875	54.5208333333333	0.011374952947774	0.00294868058365986	105223.707644487	-89.3383446515543	121.5625	54.5208333333333
123.229166666667	54.5208333333333	0.0126691103540822	0.00336432013182117	532320.439815676	-67.448180684424	115.3125	56.1041666666667
123.270833333333	54.5208333333333	0.0127271615365038	0.00374710836116368	545199.186513007	-69.8514078781832	115.0625	55.9375
123.3125	54.5208333333333	0.0132730312827693	0.0036841380505857	546053.789777971	-67.3536433794714	115.1875	56.1458333333333
123.354166666667	54.5208333333333	0.0121332271762299	0.00336896019458684	123064.277897913	-97.9068088388127	121.479166666667	54.3541666666667
123.395833333333	54.5208333333333	0.0114904716582427	0.00325972568043831	538564.467933514	-68.1515204715805	115.354166666667	56.0625
123.4375	54.5208333333333	0.0118583988425845	0.00341608219800467	117722.172436464	-98.3374552694237	121.645833333333	54.3541666666667
123.479166666667	54.5208333333333	0.0120076495978223	0.00364386382333878	131087.290588842	-97.3215096772113	121.479166666667	54.3541666666667
123.520833333333	54.5208333333333	0.0121660184974142	0.00330440060963272	224549.666034222	-82.6643899152445	120.0625	54.7291666666667
123.5625	54.5208333333333	0.0122163064276529	0.00323432747815657	227225.846639144	-82.7174893950739	120.0625	54.7291666666667
123.604166666667	54.5208333333333	0.0122402452399374	0.00309241913088759	229902.339329822	-82.7689570123204	120.0625	54.7291666666667
123.645833333333	54.5208333333333	0.0119142082594318	0.00285482616273474	232579.13240652	-82.8188489186429	120.0625	54.7291666666667
123.6875	54.5208333333333	0.011958925489208	0.00299405851164681	235256.214689967	-82.8672187268007	120.0625	54.7291666666667
123.729166666667	54.5208333333333	0.0118584144063528	0.00306408819506651	237933.575492226	-82.9141176520766	120.0625	54.7291666666667
123.770833333333	54.5208333333333	0.011555685791852	0.00281508308587966	224127.109000325	-77.8755857112255	120.354166666667	54.8958333333333
123.8125	54.5208333333333	0.0113740424273221	0.00225176663024779	226765.570196202	-77.9849782600451	120.354166666667	54.8958333333333
123.854166666667	54.5208333333333	0.0116972991232231	0.00276312265058173	248607.715331087	-77.7046039034907	120.0625	54.9375
123.895833333333	54.5208333333333	0.0117517944902218	0.00253298604598638	248645.605852866	-83.0879520801371	120.0625	54.7291666666667
123.9375	54.5208333333333	0.0112308663611968	0.00216632736817484	234687.155825219	-78.2960960916375	120.354166666667	54.8958333333333
123.979166666667	54.5208333333333	0.0122563382368256	0.00241762908181819	254003.046087908	-83.1672201937796	120.0625	54.7291666666667
124.020833333333	54.5208333333333	0.0127495568605041	0.00333190998080466	291345.532792611	-88.1674471158555	119.520833333333	54.5208333333333
124.0625	54.5208333333333	0.0126869188338525	0.0034258681520906	294042.243788279	-88.1504730626068	119.520833333333	54.5208333333333
124.104166666667	54.5208333333333	0.0125803195598018	0.00293991347789471	262040.803590458	-83.2774383017735	120.0625	54.7291666666667
124.145833333333	54.5208333333333	0.0122761741296472	0.00225141563011004	264720.452468569	-83.3120021854493	120.0625	54.7291666666667
124.1875	54.5208333333333	0.0127488460230802	0.00256943048884248	267400.288065272	-83.345532690729	120.0625	54.7291666666667
124.229166666667	54.5208333333333	0.0129560168960944	0.00270964834877235	270080.303893474	-83.3780605037324	120.0625	54.7291666666667
124.270833333333	54.5208333333333	0.0127083146548858	0.00287564325183838	307525.407057585	-88.0656002896177	119.520833333333	54.5208333333333
124.3125	54.5208333333333	0.0125253458636538	0.00251073198682088	275440.851510377	-83.4402248533752	120.0625	54.7291666666667
122.8125	54.4791666666667	0.0120779202788971	0.00320868339821495	77005.5730088562	-99.9350224867386	121.645833333333	54.3541666666667
122.854166666667	54.4791666666667	0.0122396066781179	0.00387559747109021	525310.47013781	-68.2853781699872	115.020833333333	55.9791666666667
122.895833333333	54.4791666666667	0.0120783871824961	0.00305776903292326	82332.0581769377	-99.2208451763828	121.645833333333	54.3541666666667
122.9375	54.4791666666667	0.012153015768699	0.0028067450975968	97768.5367459406	-94.8337662110348	121.4375	54.3958333333333
122.979166666667	54.4791666666667	0.0119574375253576	0.00304935571551933	100460.103696006	-94.670517193505	121.4375	54.3958333333333
123.020833333333	54.4791666666667	0.0118821963353313	0.00237583181313574	101044.196820305	-97.2874043195822	121.479166666667	54.3541666666667
123.0625	54.4791666666667	0.0119495205331388	0.00303291739214149	103723.894358455	-97.0647008962605	121.479166666667	54.3541666666667
123.104166666667	54.4791666666667	0.0115881090239185	0.00299595485400486	183300.282878448	-74.2242330437786	120.354166666667	54.8958333333333
123.145833333333	54.4791666666667	0.0116537065564297	0.00287817389722005	183300.282878448	-74.2242330437786	120.395833333333	54.8958333333333
123.1875	54.4791666666667	0.0118265814017439	0.00297458706883181	113926.233375145	-93.9580035082646	121.4375	54.3958333333333
123.229166666667	54.4791666666667	0.0119291066233225	0.00280987811839301	114454.401027247	-96.2702990134161	121.479166666667	54.3541666666667
123.270833333333	54.4791666666667	0.0120036031014658	0.00338862514005334	106404.853064963	-96.8523633445704	121.645833333333	54.3541666666667
123.3125	54.4791666666667	0.0122692057857066	0.00351953255912352	527830.82658927	-67.3126326283729	115.479166666667	56.0625
123.354166666667	54.4791666666667	0.0125080747054586	0.00316502621003798	530323.406868739	-67.3910896743103	115.479166666667	56.0625
123.395833333333	54.4791666666667	0.0120756860982907	0.00356527840315484	532817.400832784	-67.4686521805567	115.479166666667	56.0625
123.4375	54.4791666666667	0.0117551948069454	0.00291733602450501	127888.302878389	-95.4489095981146	121.479166666667	54.3541666666667
123.479166666667	54.4791666666667	0.0117922499033548	0.00290161938972088	130577.274174483	-95.3028261616699	121.479166666667	54.3541666666667
123.520833333333	54.4791666666667	0.0119129595457438	0.00332954562160577	135492.602780673	-93.0776689862141	121.4375	54.3958333333333
123.5625	54.4791666666667	0.0119794841540018	0.00334416482121391	138189.674957995	-92.9839736734657	121.4375	54.3958333333333
123.604166666667	54.4791666666667	0.0119713154579256	0.00318159024877731	230532.042529311	-81.6258050547777	120.0625	54.7291666666667
123.645833333333	54.4791666666667	0.0119252553515083	0.00317779006709092	233204.312191415	-81.6886849671539	120.0625	54.7291666666667
123.6875	54.4791666666667	0.0121646161059539	0.00296378937943011	235877.004137712	-81.74975513831	120.0625	54.7291666666667
123.729166666667	54.4791666666667	0.0119356863198319	0.00281302675003788	238550.103250431	-81.8090761194368	120.0625	54.7291666666667
123.770833333333	54.4791666666667	0.0121000521846744	0.00297100906966353	241223.595069236	-81.8667058021244	120.0625	54.7291666666667
123.8125	54.4791666666667	0.0111764722231093	0.00242499643039973	227776.234706193	-76.8442564308087	120.354166666667	54.8958333333333
123.854166666667	54.4791666666667	0.0112209971690835	0.00233786001139064	230406.840251356	-76.9633334950109	120.354166666667	54.8958333333333
123.895833333333	54.4791666666667	0.010878955644346	0.00205746372876127	203804.312586863	-93.9505549246179	120.770833333333	54.3125
123.9375	54.4791666666667	0.0115480060697878	0.00265157683074606	249680.783673255	-80.9690846150921	120.104166666667	54.7708333333333
123.979166666667	54.4791666666667	0.0118636792444279	0.00256189686104294	254596.48034012	-82.131342140497	120.0625	54.7291666666667
124.020833333333	54.4791666666667	0.0122418307541868	0.00250202559309956	257272.057310957	-82.179907831359	120.0625	54.7291666666667
124.0625	54.4791666666667	0.0120423679799666	0.00243908209393311	259947.941437052	-82.22712399637	120.0625	54.7291666666667
124.104166666667	54.4791666666667	0.0122636931173528	0.00239685199959464	262624.122402815	-82.2730317330371	120.0625	54.7291666666667
124.145833333333	54.4791666666667	0.0125056799728213	0.00271039162069553	265300.590298265	-82.3176704928053	120.0625	54.7291666666667
124.1875	54.4791666666667	0.012426747652781	0.00228368549448062	267977.335598862	-82.3610781623436	120.0625	54.7291666666667
124.229166666667	54.4791666666667	0.0129091486672049	0.00284864703298376	319423.948805505	-90.4948441362391	119.3125	54.3541666666667
124.270833333333	54.4791666666667	0.0134981645090198	0.00328966454067024	333780.040368189	-91.8970044822488	119.145833333333	54.2708333333333
124.3125	54.4791666666667	0.0145538641509134	0.00365066958897275	336022.355509618	-91.0612099253004	119.145833333333	54.3125
124.354166666667	54.4791666666667	0.0134507342111712	0.00325047778916517	338722.760176782	-91.0189789339401	119.145833333333	54.3125
124.395833333333	54.4791666666667	0.013272667681968	0.0029971487845783	338722.760176782	-91.0189789339401	119.1875	54.3125
122.8125	54.4375	0.0121685714993536	0.00286365385089249	76342.1739228722	-96.5044121986666	121.645833333333	54.3541666666667
122.854166666667	54.4375	0.0120730842945779	0.00337062115453733	89788.0984606025	-95.3704539458701	121.479166666667	54.3541666666667
122.895833333333	54.4375	0.0119811449426718	0.00292224468984879	94785.6437187478	-92.2114829441146	121.4375	54.3958333333333
122.9375	54.4375	0.0118858999958519	0.00306954276213936	97487.3099565825	-92.1167467104779	121.4375	54.3958333333333
122.979166666667	54.4375	0.0116478600316218	0.00288727229080722	357029.602892162	-128.830899793521	118.895833333333	52.3541666666667
123.020833333333	54.4375	0.0117890602317355	0.00284193863579078	102891.11326278	-91.9395302355846	121.4375	54.3958333333333
123.0625	54.4375	0.0115098527441618	0.00321278849699247	359140.197679697	-128.526937488237	118.9375	52.3541666666667
123.104166666667	54.4375	0.0113549011638069	0.00290350874201022	108295.460160068	-91.7766177584613	121.4375	54.3958333333333
123.145833333333	54.4375	0.0120073530489874	0.00314253084878331	108647.606655534	-94.2196906312949	121.479166666667	54.3541666666667
123.1875	54.4375	0.0116783107701679	0.00282148887670219	111344.107041565	-94.0838483475862	121.479166666667	54.3541666666667
123.229166666667	54.4375	0.0116483556750447	0.00239497833693289	114041.054510444	-93.9536292257969	121.479166666667	54.3541666666667
123.270833333333	54.4375	0.0123637948358649	0.00393602663018961	538427.097895311	-66.6149007270611	115.3125	56.1041666666667
123.3125	54.4375	0.0135212061680122	0.00356581909482255	529636.987499093	-66.8507649214475	115.479166666667	56.0625
123.354166666667	54.4375	0.0111528190484125	0.00328314439461496	111344.107041561	-94.0838483475864	121.645833333333	54.3541666666667
123.395833333333	54.4375	0.0116516897181677	0.00310469708364081	114041.054510444	-93.9536292257969	121.645833333333	54.3541666666667
123.4375	54.4375	0.0117584629608533	0.00319204639745769	116738.417165683	-93.8286443703004	121.645833333333	54.3541666666667
123.479166666667	54.4375	0.0117497011861004	0.00259168108253716	130230.525224404	-93.2708696775869	121.479166666667	54.3541666666667
123.520833333333	54.4375	0.0117721620827396	0.00315655535989674	132929.849182493	-93.1708395271473	121.479166666667	54.3541666666667
123.5625	54.4375	0.0113779034412546	0.00307140856838834	154097.568023866	-89.0339437244623	121.1875	54.4375
123.604166666667	54.4375	0.011881251760719	0.00330214334851169	135629.429931186	-93.0741166777401	121.520833333333	54.3541666666667
123.645833333333	54.4375	0.0117202846346706	0.00301482062691804	143432.309321677	-90.9547119524392	121.4375	54.3958333333333
123.6875	54.4375	0.011649220833548	0.00330239482436638	146135.548066139	-90.9034714089668	121.4375	54.3958333333333
123.729166666667	54.4375	0.0112915990599134	0.0026884504021371	223639.591117841	-75.4409537813854	120.354166666667	54.8958333333333
123.770833333333	54.4375	0.011291615334217	0.00259121975625966	242467.905221843	-79.6897934150404	120.0625	54.7708333333333
123.8125	54.4375	0.0111250392590821	0.00247435964933981	243099.741490129	-78.6050978768315	120.104166666667	54.8125
123.854166666667	54.4375	0.0107796535388608	0.00199433240718364	250450.678168059	-79.9216612004563	120.020833333333	54.7708333333333
123.895833333333	54.4375	0.0104655648720119	0.0020537287965785	253112.857626134	-79.9949853807093	120.020833333333	54.7708333333333
123.9375	54.4375	0.0112254682615927	0.00250696544032963	253112.857626134	-79.9949853807093	120.0625	54.7708333333333
123.979166666667	54.4375	0.011559755093141	0.00277929285709792	255775.630471987	-80.0664294419027	120.0625	54.7708333333333
124.020833333333	54.4375	0.0117682069346369	0.0026674165354498	257944.033486671	-81.1597588107514	120.0625	54.7291666666667
124.0625	54.4375	0.0112421707534076	0.00263287725596624	251683.516694906	-95.8512025441616	120.229166666667	54.1458333333333
124.104166666667	54.4375	0.0122842186228026	0.00265782791690627	263287.81600042	-81.2733911077775	120.0625	54.7291666666667
124.145833333333	54.4375	0.0120187397014585	0.00245167910554998	265960.308000466	-81.3279828477651	120.0625	54.7291666666667
124.1875	54.4375	0.0119742198378902	0.00240838707620266	268633.183328481	-81.381150369993	120.0625	54.7291666666667
124.229166666667	54.4375	0.0122329633825286	0.00294295337721415	271306.429729222	-81.4329355671287	120.0625	54.7291666666667
124.270833333333	54.4375	0.0115189924302895	0.00344486549111404	190815.239542613	48.0658802229309	126.520833333333	55.5625
124.3125	54.4375	0.0119706357775814	0.00319625678196911	333264.87166574	-90.307308676426	119.1875	54.3125
124.354166666667	54.4375	0.0133996642873242	0.00347914683218304	592201.799306833	-68.6130961865172	115.479166666667	56.0625
124.395833333333	54.4375	0.0125401928083819	0.00334587274898531	594719.746141094	-68.6739823491661	115.479166666667	56.0625
124.4375	54.4375	0.012308980719669	0.0030499202337583	341375.57387302	-90.1995356798573	119.1875	54.3125
124.479166666667	54.4375	0.0115648744575752	0.00250170098219668	335638.641687485	-89.4813685155985	119.3125	54.3541666666667
122.270833333333	54.3958333333333	0.0119957142147674	0.00226338828089967	51654.8187985044	-94.8295660090837	121.479166666667	54.3541666666667
122.3125	54.3958333333333	0.0126417294359134	0.00387609053918324	43570.7190418988	-95.8395340309321	121.645833333333	54.3541666666667
122.354166666667	54.3958333333333	0.0121903089408626	0.00313918886344588	57050.3386790993	-94.3073549680071	121.479166666667	54.3541666666667
122.395833333333	54.3958333333333	0.0120928319700493	0.00291474127607841	62245.2771921907	-89.6104064188556	121.4375	54.3958333333333
122.4375	54.3958333333333	0.0122084119442487	0.00273633150424062	62449.2666834548	-93.8695554387651	121.479166666667	54.3541666666667
122.479166666667	54.3958333333333	0.0121754208096158	0.00359536005955272	54352.0887836242	-94.5563412166801	121.645833333333	54.3541666666667
122.520833333333	54.3958333333333	0.0118941919541167	0.00236191744948994	67850.7826117377	-93.4960534714112	121.479166666667	54.3541666666667
122.854166666667	54.3958333333333	0.0119088103568464	0.00274955961004061	345711.190381523	-129.493720554766	118.9375	52.3541666666667
122.895833333333	54.3958333333333	0.0119277299190926	0.002573942972813	347804.415899525	-129.176676441602	118.9375	52.3541666666667
122.9375	54.3958333333333	0.0116889785602978	0.00271934310308922	352018.917174344	-128.553339929009	118.895833333333	52.3541666666667
122.979166666667	54.3958333333333	0.0115182478375257	0.00287088496184971	354139.857694553	-128.246950338826	118.895833333333	52.3541666666667
123.020833333333	54.3958333333333	0.0117175844348251	0.00297198346759504	356269.706754607	-127.944015779888	118.895833333333	52.3541666666667
123.0625	54.3958333333333	0.0117381591684644	0.00291301429635069	358408.304817064	-127.64448875037	118.895833333333	52.3541666666667
123.104166666667	54.3958333333333	0.0116388839763402	0.00287482414169979	108250.967068793	-89.3224350818325	121.4375	54.3958333333333
123.145833333333	54.3958333333333	0.0115906438340617	0.003011562363156	108405.051614811	-91.7744708327715	121.479166666667	54.3541666666667
123.1875	54.3958333333333	0.011232610837304	0.00225470157654781	111110.146681229	-91.6977956282647	121.479166666667	54.3541666666667
123.229166666667	54.3958333333333	0.0114788862495064	0.00303632725732954	113815.347083878	-91.6239600600971	121.479166666667	54.3541666666667
123.270833333333	54.3958333333333	0.011825467593763	0.0029365859952804	105700.070953625	-91.8542035731023	121.645833333333	54.3541666666667
123.3125	54.3958333333333	0.0111574888761948	0.0024388326346537	119226.031628487	-91.4840350120904	121.479166666667	54.3541666666667
123.354166666667	54.3958333333333	0.0115002787028755	0.00237669491387601	121931.501372556	-91.4176019459454	121.479166666667	54.3541666666667
123.395833333333	54.3958333333333	0.0116174271467056	0.00285120537734848	124637.047506404	-91.353317630765	121.479166666667	54.3541666666667
123.4375	54.3958333333333	0.0113453045816551	0.00231611937492919	127342.664245637	-91.2910451570518	121.479166666667	54.3541666666667
123.479166666667	54.3958333333333	0.0114405044906945	0.00239591265517105	130048.346267404	-91.230658999043	121.479166666667	54.3541666666667
123.520833333333	54.3958333333333	0.0117263089517061	0.00299497760701484	135311.93471532	-89.1530324405151	121.4375	54.3958333333333
123.5625	54.3958333333333	0.0116839022605055	0.00319873377428497	138017.970329185	-89.1360917830571	121.4375	54.3958333333333
123.604166666667	54.3958333333333	0.0112570939279722	0.00279057714151005	214445.326570382	-73.6537496607097	120.395833333333	54.8958333333333
123.645833333333	54.3958333333333	0.01159056189564	0.00307781170074293	143430.005125978	-89.1022102338189	121.4375	54.3958333333333
123.6875	54.3958333333333	0.0116487313514762	0.00321613965239856	146136.003835664	-89.0852693389955	121.4375	54.3958333333333
123.729166666667	54.3958333333333	0.0111945755715508	0.00277036944488153	224850.286470039	-74.2974458608976	120.354166666667	54.8958333333333
123.770833333333	54.3958333333333	0.0108389575745052	0.00231827282859106	195259.301329428	-91.503035545316	120.770833333333	54.3125
123.8125	54.3958333333333	0.0111489030617589	0.00228663104816266	197964.740699584	-91.4488506257776	120.770833333333	54.3125
123.854166666667	54.3958333333333	0.0110276682007194	0.00211577732017853	226362.228670294	-94.4733681095365	120.395833333333	54.1875
123.895833333333	54.3958333333333	0.0110277341347956	0.00220577787885149	203375.808315778	-91.3434535011781	120.770833333333	54.3125
123.9375	54.3958333333333	0.0108885221481634	0.00220214037070396	206081.429761471	-91.2921632720293	120.770833333333	54.3125
123.979166666667	54.3958333333333	0.0107220964340701	0.00232309579382477	208787.105371844	-91.2417632816468	120.770833333333	54.3125
124.020833333333	54.3958333333333	0.0116219497648475	0.00283660480547688	248556.359240479	-94.8857727540465	120.229166666667	54.1458333333333
124.0625	54.3958333333333	0.0112554249024684	0.00261839712277456	251253.035883724	-94.7995410420969	120.229166666667	54.1458333333333
124.104166666667	54.3958333333333	0.0120119555853931	0.00260462761953323	264031.276573593	-80.2790870157359	120.0625	54.7291666666667
124.145833333333	54.3958333333333	0.0115953281662169	0.0027167873003362	266699.013338875	-80.3434934298895	120.0625	54.7291666666667
124.1875	54.3958333333333	0.0113927884082657	0.0026488225679345	259345.047361339	-94.5494938389349	120.229166666667	54.1458333333333
124.229166666667	54.3958333333333	0.0118266328838126	0.00270137195502631	272035.982833317	-80.4675169528118	120.0625	54.7291666666667
124.270833333333	54.3958333333333	0.0114077920129111	0.00322154489886872	343896.750192865	-96.4115293536346	119.0625	53.9375
124.3125	54.3958333333333	0.0123308607434013	0.00351788126650147	591396.577744729	-68.134507391602	115.479166666667	56.0625
124.354166666667	54.3958333333333	0.0136926214402441	0.00396621777238794	593908.779008893	-68.1976588875423	115.479166666667	56.0625
124.395833333333	54.3958333333333	0.0132144696513466	0.00393049593399928	635440.6678613	-72.1393234746073	114.729166666667	55.7708333333333
124.4375	54.3958333333333	0.0112222469737926	0.0031794036274921	354657.826337792	-96.0829711433283	119.0625	53.9375
124.479166666667	54.3958333333333	0.0117942520819413	0.0026272698565147	194995.414134002	-90.1431389702125	121.479166666667	54.3541666666667
124.520833333333	54.3958333333333	0.0118181632171839	0.00255422403026851	278876.800598834	-94.9562540210444	120.270833333333	54.1041666666667
122.020833333333	54.3541666666667	0.012517344064356	0.00295370158666037	35217.9386060639	-89.7799108405935	121.479166666667	54.3541666666667
122.0625	54.3541666666667	0.0123049616775286	0.00220622296453177	37926.9959051172	-89.7629808092506	121.479166666667	54.3541666666667
122.104166666667	54.3541666666667	0.0119721476925979	0.00223569069490435	40636.0498927282	-89.7460507565735	121.479166666667	54.3541666666667
122.145833333333	54.3541666666667	0.0120869648571666	0.00256830849016165	43345.1003323685	-89.7291206810382	121.479166666667	54.3541666666667
122.1875	54.3541666666667	0.0122911312588052	0.00217684909149252	46054.1469874973	-89.712190581121	121.479166666667	54.3541666666667
122.229166666667	54.3541666666667	0.0120035652333396	0.00240356952913748	48763.1896215729	-89.695260455298	121.479166666667	54.3541666666667
122.270833333333	54.3541666666667	0.0121654761492049	0.00285758637497672	54352.0887836242	-84.766282440726	121.4375	54.3958333333333
122.3125	54.3541666666667	0.0123062315527981	0.00275439098878906	316236.380888123	-133.361422465288	118.9375	52.3541666666667
122.354166666667	54.3541666666667	0.0120102563118582	0.0030099933305543	59749.4348495386	-85.1755545105453	121.4375	54.3958333333333
122.395833333333	54.3541666666667	0.0119642089134392	0.00236423983716633	320199.346428032	-132.628986060539	118.9375	52.3541666666667
122.4375	54.3541666666667	0.0121930116368148	0.00240739635505365	322198.321667935	-132.269239800467	118.9375	52.3541666666667
122.479166666667	54.3541666666667	0.0122144104219328	0.00324091542360526	324208.670467784	-131.913734551448	118.9375	52.3541666666667
122.520833333333	54.3541666666667	0.012082236741758	0.00288188499850717	326230.181884901	-131.562415304944	118.9375	52.3541666666667
122.5625	54.3541666666667	0.0121235812841634	0.00324267092387549	328262.649011488	-131.215227263315	118.9375	52.3541666666667
122.604166666667	54.3541666666667	0.0121079934968195	0.00269199736644503	330305.868920459	-130.872115876235	118.9375	52.3541666666667
122.645833333333	54.3541666666667	0.0120959958696146	0.00303121812202369	78659.4199374093	-86.1287715729517	121.4375	54.3958333333333
122.895833333333	54.3541666666667	0.0117528641947607	0.00235322517568623	92107.1318840882	-89.4243736754539	121.479166666667	54.3541666666667
122.9375	54.3541666666667	0.0118617553181767	0.00295991553605455	94816.0699687001	-89.4074428760787	121.479166666667	54.3541666666667
122.979166666667	54.3541666666667	0.0116676883729748	0.00301462097161965	100290.493885323	-86.7230049174426	121.4375	54.3958333333333
123.020833333333	54.3541666666667	0.0117474093348935	0.0026001954231211	351287.559622288	-127.65345465679	118.9375	52.3541666666667
123.0625	54.3541666666667	0.0119611776875046	0.00275088660338742	355594.544080394	-127.053369289923	118.895833333333	52.3541666666667
123.104166666667	54.3541666666667	0.0120457677979037	0.00264875066874045	357760.790637485	-126.758454752555	118.895833333333	52.3541666666667
123.145833333333	54.3541666666667	0.0116200984664283	0.00269998973830035	357760.790637485	-126.758454752555	118.9375	52.3541666666667
123.1875	54.3541666666667	0.0113074541257232	0.00209851288825445	111069.516337683	-89.305856906444	121.479166666667	54.3541666666667
123.229166666667	54.3541666666667	0.0116174856500225	0.00244729096010086	113778.391501356	-89.2889257017181	121.479166666667	54.3541666666667
123.270833333333	54.3541666666667	0.0117198556265212	0.00252536640774245	116487.25673001	-89.2719944329894	121.479166666667	54.3541666666667
123.3125	54.3541666666667	0.0115538796336646	0.00268491023233167	119196.111787052	-89.2550630987341	121.479166666667	54.3541666666667
123.354166666667	54.3541666666667	0.0114589334935427	0.00306248138722862	368713.52563359	-125.333240339837	118.9375	52.3541666666667
123.395833333333	54.3541666666667	0.0116464023865757	0.00301091201959186	124613.790439936	-89.2212002275479	121.479166666667	54.3541666666667
123.4375	54.3541666666667	0.0117326352789695	0.00313354565857314	130048.346267404	-87.1435913905414	121.4375	54.3958333333333
123.479166666667	54.3541666666667	0.011801005346757	0.00320318570371613	132754.088663402	-87.1683343374351	121.4375	54.3958333333333
123.520833333333	54.3541666666667	0.01152601415114	0.00329403923805282	135459.886898489	-87.1914122155386	121.4375	54.3958333333333
123.5625	54.3541666666667	0.0110713129997142	0.00305763712312094	176051.285760485	-87.3899661017468	120.854166666667	54.3958333333333
123.604166666667	54.3541666666667	0.0114261009105886	0.0027270435696324	184356.46597844	-90.2901731288318	120.770833333333	54.3125
123.645833333333	54.3541666666667	0.0113699509508729	0.00249340308105989	187065.514441111	-90.2523573635105	120.770833333333	54.3125
123.6875	54.3541666666667	0.0114565489790556	0.00243440362407214	189774.57072111	-90.2151377709926	120.770833333333	54.3125
123.729166666667	54.3541666666667	0.0111525055678587	0.00250101408883355	192483.633562309	-90.1784891748325	120.770833333333	54.3125
123.770833333333	54.3541666666667	0.0109436158226535	0.00268983628095949	189582.766510148	-87.4130767305373	120.854166666667	54.3958333333333
123.8125	54.3541666666667	0.0110360934339607	0.0026871102025461	197901.774182909	-90.1068111564729	120.770833333333	54.3125
123.854166666667	54.3541666666667	0.0112509012083757	0.00239026035322913	200610.849717828	-90.0717379930128	120.770833333333	54.3125
123.895833333333	54.3541666666667	0.0111810197954242	0.00230442575522679	203319.927318169	-90.0371481747033	120.770833333333	54.3125
123.9375	54.3541666666667	0.0108192556165836	0.00229814214978806	257537.849436455	-78.0343456917209	120.020833333333	54.7708333333333
123.979166666667	54.3541666666667	0.0106759457611231	0.00213367550900405	208738.084719545	-89.9693432744262	120.770833333333	54.3125
124.020833333333	54.3541666666667	0.0111036021289774	0.00268816675767825	260188.507054115	-78.1242734874435	120.0625	54.7708333333333
124.0625	54.3541666666667	0.0110362196323593	0.0025479960245886	234162.370787211	-93.0874707506208	120.479166666667	54.1875
124.104166666667	54.3541666666667	0.0112760042926533	0.0026177736388654	250396.199135601	-92.6906600849405	120.270833333333	54.1875
124.145833333333	54.3541666666667	0.0110790731402413	0.00258664881926604	216865.312339653	-89.8708150788283	120.8125	54.3125
124.1875	54.3541666666667	0.0115713427183853	0.00282416055442872	270178.908391017	-79.4370112452599	120.0625	54.7291666666667
124.229166666667	54.3541666666667	0.0117515416304131	0.00272085058951488	272842.385354369	-79.5075419486077	120.0625	54.7291666666667
124.270833333333	54.3541666666667	0.0115408381601373	0.00288589646031144	275506.46231942	-79.5763805884523	120.0625	54.7291666666667
124.3125	54.3541666666667	0.0122429071550106	0.00382877485377513	333344.086425132	-88.7141936235949	119.1875	54.3125
124.354166666667	54.3541666666667	0.0118286003996667	0.00367167395886321	333609.149830207	-89.5101191237542	119.229166666667	54.2708333333333
124.395833333333	54.3541666666667	0.0134623297702427	0.00402057844021043	598155.434629121	-67.8486689761987	115.479166666667	56.0625
124.4375	54.3541666666667	0.0122550141159316	0.0038043447188729	600665.124916893	-67.9120291121585	115.479166666667	56.0625
124.479166666667	54.3541666666667	0.0114449288177768	0.00303199892965279	186913.490357998	-88.831753988819	121.604166666667	54.3541666666667
124.520833333333	54.3541666666667	0.0118214462700192	0.00260501123864267	280655.976945712	-92.9947925171369	120.229166666667	54.1458333333333
121.479166666667	54.3125	0.0160321501806963	0.00503551303664507	451415.71761383	-65.0051894716426	114.9375	55.8541666666667
121.520833333333	54.3125	0.0159175439747766	0.00524801743514852	363878.631303781	-41.7937702608026	117.5625	56.6875
121.5625	54.3125	0.0159803040842793	0.00535512103728379	365690.91559378	-42.0764401752107	117.5625	56.6875
121.604166666667	54.3125	0.0153971363755942	0.00469115948630657	458799.112974058	-65.3330452770032	114.9375	55.8541666666667
121.645833333333	54.3125	0.0133493800967148	0.00396859910298436	438236.476268473	-61.1089752797733	115.479166666667	56.0625
121.6875	54.3125	0.0134600646340932	0.00408426392603468	440612.342850798	-61.2453305350745	115.479166666667	56.0625
121.729166666667	54.3125	0.0145892381836396	0.00452593894718982	442991.295303215	-61.3800388678682	115.479166666667	56.0625
121.770833333333	54.3125	0.0121937845508427	0.00396602734143937	9361.06343906527	-60.2496159932125	121.645833333333	54.3541666666667
121.8125	54.3125	0.0120134012519343	0.00283938677776015	22174.0371582371	-77.7913920441107	121.479166666667	54.3541666666667
121.854166666667	54.3125	0.0119890094344537	0.00283177235860352	24830.9976683385	-79.0827166699071	121.479166666667	54.3541666666667
121.895833333333	54.3125	0.0123044400743116	0.00280572374945392	27498.3967324225	-80.1207003970472	121.479166666667	54.3541666666667
121.9375	54.3125	0.0128664803450142	0.0038999420846378	454930.619973141	-62.0297123712199	115.479166666667	56.0625
121.979166666667	54.3125	0.0150358338543202	0.00417076493599597	490807.404091325	-67.7473730175381	114.729166666667	55.7708333333333
122.020833333333	54.3125	0.0149542669132964	0.00407918500272714	493318.020252695	-67.8326540950922	114.729166666667	55.7708333333333
122.0625	54.3125	0.0136344522565074	0.00366244830747769	462128.175874209	-62.4012443751777	115.479166666667	56.0625
122.104166666667	54.3125	0.0128730918599561	0.00383404672281265	464532.753523604	-62.5221741641184	115.479166666667	56.0625
122.145833333333	54.3125	0.0119000540793883	0.00194084725477719	43614.3208630959	-83.6248818407239	121.479166666667	54.3541666666667
122.1875	54.3125	0.0117001768098149	0.00290280134809101	46310.2656536417	-83.9645630372133	121.479166666667	54.3541666666667
122.229166666667	54.3125	0.0124065900357827	0.00398996337770588	49007.8029340287	-84.2649980948294	121.479166666667	54.3541666666667
122.270833333333	54.3125	0.0122630984364067	0.00305828446268197	51706.6825964064	-84.5323113336221	121.479166666667	54.3541666666667
122.3125	54.3125	0.0122368167230875	0.004208669927951	54406.7039999934	-84.7714188107887	121.479166666667	54.3541666666667
122.354166666667	54.3125	0.012059468915046	0.00279702094427531	57107.7043266589	-84.9863116418637	121.479166666667	54.3541666666667
122.395833333333	54.3125	0.011807733513667	0.00201883610765274	59809.5500730507	-85.1802633311517	121.479166666667	54.3541666666667
122.4375	54.3125	0.0120869675335513	0.00272862006398651	319097.19577069	-131.653502107511	118.9375	52.3541666666667
122.479166666667	54.3125	0.0121075251172274	0.00239969736586427	323171.806527358	-130.947683261755	118.895833333333	52.3541666666667
122.520833333333	54.3125	0.0120585469395577	0.002781614722095	323171.806527358	-130.947683261755	118.9375	52.3541666666667
122.5625	54.3125	0.0117910004756703	0.00294367537201004	325225.439323299	-130.601112888179	118.9375	52.3541666666667
122.604166666667	54.3125	0.0118504126844335	0.00294958900684341	329364.338272056	-129.920362269494	118.895833333333	52.3541666666667
122.645833333333	54.3125	0.0121503060248151	0.00282859472691732	329364.338272056	-129.920362269494	118.9375	52.3541666666667
122.6875	54.3125	0.0121665096756927	0.00288261437400887	78738.7655792869	-86.132461186321	121.479166666667	54.3541666666667
122.729166666667	54.3125	0.0119977349010441	0.00248135771533518	81444.561857708	-86.2278523792204	121.479166666667	54.3541666666667
122.770833333333	54.3125	0.0119441489353193	0.00234205073266212	84150.6438687986	-86.316020284189	121.479166666667	54.3541666666667
122.8125	54.3125	0.0117976640033461	0.00214914084778099	86856.9840055289	-86.3976393742824	121.479166666667	54.3541666666667
122.854166666667	54.3125	0.0119588156139737	0.0027673981149569	89563.5579666392	-86.4733027579575	121.479166666667	54.3541666666667
122.895833333333	54.3125	0.0121490550179371	0.00260648403104219	92270.344272503	-86.5435340789254	121.479166666667	54.3541666666667
122.9375	54.3125	0.0118548311151879	0.00305809458766081	97965.083813409	-83.9576528980495	121.4375	54.3958333333333
122.979166666667	54.3125	0.0118571492142858	0.00267726339637664	346313.64204909	-127.354311254615	118.9375	52.3541666666667
123.020833333333	54.3125	0.0115958710490236	0.00250803070147814	348473.626928832	-127.050307569586	118.9375	52.3541666666667
123.0625	54.3125	0.0116212060764332	0.00259249228762119	350642.230618513	-126.749849316951	118.9375	52.3541666666667
123.104166666667	54.3125	0.0117702589507106	0.00293250092286311	355004.65909046	-126.159363109565	118.895833333333	52.3541666666667
123.145833333333	54.3125	0.0116013318592442	0.00267570071052133	357198.174381953	-125.869233656382	118.895833333333	52.3541666666667
123.1875	54.3125	0.0116737401607121	0.00264579945851061	357198.174381953	-125.869233656382	118.9375	52.3541666666667
123.229166666667	54.3125	0.0117394675853346	0.00301153579802797	359399.68937483	-125.582446654175	118.9375	52.3541666666667
123.270833333333	54.3125	0.0116459302185697	0.00306277687541566	361609.057216792	-125.298952887626	118.9375	52.3541666666667
123.3125	54.3125	0.0115018290189342	0.00320974863584188	136093.441981786	-83.2860249876256	121.229166666667	54.4375
123.354166666667	54.3125	0.0114628994911795	0.00308993804595769	168123.383957764	-88.950833740249	120.770833333333	54.3125
123.395833333333	54.3125	0.0114536701998125	0.00292389865680557	170834.740973402	-88.9339097006914	120.770833333333	54.3125
123.4375	54.3125	0.0114603430933686	0.00309482262700135	173546.083085492	-88.9169855649844	120.770833333333	54.3125
123.479166666667	54.3125	0.0113047813292264	0.00320708210655576	170834.740973402	-88.9339097006914	120.854166666667	54.3125
123.520833333333	54.3125	0.0113308036446438	0.00315847401360779	173546.083085492	-88.9169855649844	120.854166666667	54.3125
123.5625	54.3125	0.011204665507821	0.00303980039854592	176323.355738787	-85.8846438648489	120.854166666667	54.3958333333333
123.604166666667	54.3125	0.0112410196883188	0.00303723426230069	179028.231554056	-85.9133249004942	120.854166666667	54.3958333333333
123.645833333333	54.3125	0.0115457872563753	0.00256269838140525	187102.561809771	-88.8323633907896	120.770833333333	54.3125
123.6875	54.3125	0.0115083117305844	0.00267550645672904	189813.809530743	-88.8154386461352	120.770833333333	54.3125
123.729166666667	54.3125	0.0114832912627978	0.00267089938726474	192525.040691512	-88.798513794648	120.770833333333	54.3125
123.770833333333	54.3125	0.0111211901986574	0.00244764814683495	195236.255055404	-88.7815888348017	120.770833333333	54.3125
123.8125	54.3125	0.0113878791219415	0.00239792089275046	197947.452385727	-88.76466376507	120.770833333333	54.3125
123.854166666667	54.3125	0.0110369963257387	0.00235887677048873	200658.632445787	-88.7477385839268	120.770833333333	54.3125
123.895833333333	54.3125	0.010956529505521	0.00261545140859924	203369.794998895	-88.7308132898458	120.770833333333	54.3125
123.9375	54.3125	0.0112166762813443	0.0023520032947951	206080.939808346	-88.7138878813009	120.770833333333	54.3125
123.979166666667	54.3125	0.0107974039773994	0.00238412275255872	208792.06663743	-88.6969623567658	120.770833333333	54.3125
124.020833333333	54.3125	0.0113377298135609	0.00278908980389048	245653.062963975	-73.1850911469954	120.354166666667	54.8958333333333
124.0625	54.3125	0.0107211109097161	0.00233308060361124	214214.26540767	-88.6631109536202	120.770833333333	54.3125
124.104166666667	54.3125	0.0106317682691982	0.00221770491706862	216925.336875381	-88.6461850719573	120.770833333333	54.3125
124.145833333333	54.3125	0.0111874155974547	0.00258271848873886	253356.234045234	-92.6247839990244	120.270833333333	54.1458333333333
124.1875	54.3125	0.0115427431913907	0.00292344262527294	258774.443431997	-92.502843664288	120.229166666667	54.1458333333333
124.229166666667	54.3125	0.0115592734078161	0.00258731268197197	261483.73678583	-92.4432425916158	120.229166666667	54.1458333333333
124.270833333333	54.3125	0.0119037002756101	0.00275424575811951	264193.149518071	-92.3845168543895	120.229166666667	54.1458333333333
124.3125	54.3125	0.0116722051898065	0.00282516631605435	264691.109838593	-93.383864270354	120.270833333333	54.1041666666667
124.354166666667	54.3125	0.0116928878489743	0.00272502973151749	281701.832536913	-78.7815830694094	120.0625	54.7291666666667
124.395833333333	54.3125	0.0117287446077338	0.00296904945156908	284362.170534657	-78.8541320140317	120.0625	54.7291666666667
124.4375	54.3125	0.011480909394223	0.00309517047848895	272813.213664403	-93.1830565923029	120.270833333333	54.1041666666667
124.479166666667	54.3125	0.0118118737632427	0.00283698839472437	275520.933966543	-93.1180866441554	120.270833333333	54.1041666666667
124.520833333333	54.3125	0.0117298713492652	0.00240961550972321	278228.820335052	-93.054051928613	120.270833333333	54.1041666666667
124.5625	54.3125	0.0111257590361429	0.00225414078010583	283162.018615248	-91.9958374900408	120.229166666667	54.1458333333333
124.604166666667	54.3125	0.0107966959496161	0.00147787512620259	266486.813905044	-91.3339750883952	120.520833333333	54.1875
124.645833333333	54.3125	0.0110368828494597	0.00191689063765003	282754.171908127	-91.0600497042536	120.3125	54.1875
121.354166666667	54.2708333333333	0.0126847952000756	0.00288844336204104	138437.215224458	-89.1374431922597	119.229166666667	54.2708333333333
121.395833333333	54.2708333333333	0.0133539123100918	0.00337453374623623	143867.880167462	-87.2562942967105	119.1875	54.3125
121.4375	54.2708333333333	0.0130635590954959	0.00345039141986755	146579.345854922	-87.2735662766893	119.1875	54.3125
121.479166666667	54.2708333333333	0.0130855606727629	0.00370292902580739	256826.763970745	-93.5897872775657	117.5625	54.0625
121.520833333333	54.2708333333333	0.0139502736506794	0.00399300274112122	154722.490337016	-89.0359565114539	119.145833333333	54.2708333333333
121.5625	54.2708333333333	0.0130842639062106	0.00320654884423787	154713.956493297	-87.3181913102193	119.1875	54.3125
121.604166666667	54.2708333333333	0.0141339957710821	0.00399816675646404	264955.382409258	-93.3796663155053	117.5625	54.0625
121.645833333333	54.2708333333333	0.0134560378657753	0.00338806420202637	267665.313429196	-93.3117773772751	117.5625	54.0625
121.6875	54.2708333333333	0.011950735600518	0.0028849602002328	175657.954293241	-101.127621625393	119.0625	53.9375
121.729166666667	54.2708333333333	0.0122963159317077	0.00349711360027202	162864.949063809	-88.9852120155196	119.229166666667	54.2708333333333
121.770833333333	54.2708333333333	0.011899068872256	0.00389413465085255	180988.632346317	-100.729350474868	119.0625	53.9375
121.8125	54.2708333333333	0.0120926787109404	0.00348362082849419	23594.3742787874	-66.7146784684322	121.479166666667	54.3541666666667
121.854166666667	54.2708333333333	0.0121341505824388	0.00318552183928664	26109.5994058448	-69.0379523161492	121.479166666667	54.3541666666667
121.895833333333	54.2708333333333	0.0121128314551717	0.00222157548244532	28660.6971921604	-70.9473800283049	121.479166666667	54.3541666666667
121.9375	54.2708333333333	0.0128425347846339	0.00406261320127015	179119.139467518	-87.4000813502224	119.1875	54.3125
121.979166666667	54.2708333333333	0.0122937865786732	0.00323565816969888	23594.3742787832	-66.7146784684282	121.645833333333	54.3541666666667
122.020833333333	54.2708333333333	0.0124099172533635	0.00342634593987224	26109.5994058448	-69.0379523161492	121.645833333333	54.3541666666667
122.0625	54.2708333333333	0.0120003464460183	0.00263760275313127	39082.0806773492	-76.0334253887443	121.479166666667	54.3541666666667
122.104166666667	54.2708333333333	0.0116077633613775	0.00292600594813039	41721.3503263477	-76.9004426684257	121.479166666667	54.3541666666667
122.145833333333	54.2708333333333	0.0120162136431202	0.00265051090775148	44369.3638163527	-77.6621186642103	121.479166666667	54.3541666666667
122.1875	54.2708333333333	0.0122209729720433	0.00255149325019525	47024.6431967122	-78.3359826694364	121.479166666667	54.3541666666667
122.229166666667	54.2708333333333	0.0119660576696516	0.00247321083542818	49686.0227359597	-78.9359263740173	121.479166666667	54.3541666666667
122.270833333333	54.2708333333333	0.0121569686562229	0.00251504593475011	52352.5712672435	-79.4730898505835	121.479166666667	54.3541666666667
122.3125	54.2708333333333	0.01182712999683	0.00218257730190271	55023.5364345986	-79.9565035958263	121.479166666667	54.3541666666667
122.354166666667	54.2708333333333	0.0118280544985945	0.00219991704588845	57698.3040105277	-80.3935606481332	121.479166666667	54.3541666666667
122.395833333333	54.2708333333333	0.0121415459918163	0.0031595612341495	313991.375169852	-131.384564880702	118.9375	52.3541666666667
122.4375	54.2708333333333	0.012127757634989	0.00263725708569418	316033.696078099	-131.025752524992	118.9375	52.3541666666667
122.479166666667	54.2708333333333	0.0120309951681842	0.00276183073668665	318087.10719544	-130.671344095318	118.9375	52.3541666666667
122.520833333333	54.2708333333333	0.0118138791853804	0.00276958613870077	322226.348076068	-129.975493108186	118.895833333333	52.3541666666667
122.5625	54.2708333333333	0.0118835094142626	0.00315630718776033	322226.348076068	-129.975493108186	118.9375	52.3541666666667
122.604166666667	54.2708333333333	0.0120584334323853	0.00291278445159735	324311.762684443	-129.6339286306	118.9375	52.3541666666667
122.645833333333	54.2708333333333	0.0119868212389442	0.00286581824242165	326407.437053007	-129.296524304009	118.9375	52.3541666666667
122.6875	54.2708333333333	0.0119505028674497	0.00311518474647215	328513.174125881	-128.963220343216	118.9375	52.3541666666667
122.729166666667	54.2708333333333	0.0119246524231247	0.00310228288188452	85166.8934289543	-80.0731534528906	121.4375	54.3958333333333
122.770833333333	54.2708333333333	0.0121122151605559	0.00254175245483549	84575.3762458876	-83.1791485878723	121.479166666667	54.3541666666667
122.8125	54.2708333333333	0.0120336118811204	0.00279706527223729	87271.2243776561	-83.3574950898022	121.479166666667	54.3541666666667
122.854166666667	54.2708333333333	0.0117356812217021	0.00279218606312759	337032.949688844	-127.669831119429	118.9375	52.3541666666667
122.895833333333	54.2708333333333	0.0117658540299683	0.0030978830545993	138445.074109251	-87.2177325291453	120.770833333333	54.3125
122.9375	54.2708333333333	0.0115356780722163	0.00320330903994006	141156.455131595	-87.2377087639193	120.770833333333	54.3125
122.979166666667	54.2708333333333	0.0118955099149231	0.00269794877155003	343519.375737695	-126.739995528887	118.9375	52.3541666666667
123.020833333333	54.2708333333333	0.0118551265696736	0.00296043955978227	100763.108676681	-84.092404645402	121.479166666667	54.3541666666667
123.0625	54.2708333333333	0.0117026535286218	0.00270232264010652	347887.078942972	-126.138410596622	118.9375	52.3541666666667
123.104166666667	54.2708333333333	0.0117761844805735	0.00307775012976342	352288.004912011	-125.550963632084	118.895833333333	52.3541666666667
123.145833333333	54.2708333333333	0.0118694519054777	0.00302514586938623	311055.554233065	-120.848443573323	119.1875	52.7708333333333
123.1875	54.2708333333333	0.011586353054572	0.00311682874457132	356720.918139897	-124.977232602559	118.895833333333	52.3541666666667
123.229166666667	54.2708333333333	0.0120074376296867	0.00328775810352552	160137.181213035	-87.3425575292375	120.770833333333	54.3125
123.270833333333	54.2708333333333	0.0117485636885064	0.0031914375414715	162848.831617306	-87.3532868117579	120.770833333333	54.3125
123.3125	54.2708333333333	0.0117450805645156	0.0030130000530364	165560.504497916	-87.3631103551599	120.770833333333	54.3125
123.354166666667	54.2708333333333	0.0115780077170685	0.00323260612122156	168272.197845266	-87.3720719340723	120.770833333333	54.3125
123.395833333333	54.2708333333333	0.0115577787136481	0.00302837829226684	170983.909762226	-87.3802125472073	120.770833333333	54.3125
123.4375	54.2708333333333	0.0111488957578592	0.00317879034148457	173695.638455338	-87.3875706339069	120.770833333333	54.3125
123.479166666667	54.2708333333333	0.0116779564379384	0.00328814283778603	133534.063389428	-83.1905400241537	121.4375	54.3958333333333
123.520833333333	54.2708333333333	0.0112761963787123	0.00304428374626053	179119.139467518	-87.4000813502224	120.770833333333	54.3125
123.5625	54.2708333333333	0.0113321095039924	0.0027478206141716	181830.908649924	-87.4052997436409	120.770833333333	54.3125
123.604166666667	54.2708333333333	0.0113007515520427	0.00256475530879047	184542.688322532	-87.4098674494235	120.770833333333	54.3125
123.645833333333	54.2708333333333	0.0113465112821393	0.00271317582113623	187254.477104182	-87.4138127287074	120.770833333333	54.3125
123.6875	54.2708333333333	0.0113342974840455	0.00269344076094894	189966.273679047	-87.4171622292729	120.770833333333	54.3125
123.729166666667	54.2708333333333	0.0113195084777881	0.00298410481026049	192678.076792047	-87.4199410990231	120.770833333333	54.3125
123.770833333333	54.2708333333333	0.0110297930211594	0.00303364664306512	195389.885244648	-87.4221730900206	120.770833333333	54.3125
123.8125	54.2708333333333	0.011451769721324	0.00274191930446889	198101.697890964	-87.4238806539842	120.770833333333	54.3125
123.854166666667	54.2708333333333	0.0110565590201906	0.00243880084310613	200813.513634219	-87.4250850300532	120.770833333333	54.3125
123.895833333333	54.2708333333333	0.0111034323554064	0.00297211466737031	203525.331423486	-87.4258063255388	120.770833333333	54.3125
123.9375	54.2708333333333	0.0116649227888589	0.00340484823937515	241871.383252285	-71.8303129780603	120.354166666667	54.8958333333333
123.979166666667	54.2708333333333	0.0112995008494277	0.00293093366188711	203525.331423486	-87.4258063255388	120.854166666667	54.3125
124.020833333333	54.2708333333333	0.0110062709435287	0.00271192698275386	264890.596279805	-76.2487123980967	120.020833333333	54.7708333333333
124.0625	54.2708333333333	0.0108884396521854	0.00198038219761569	244281.456411936	-88.4777148507639	120.3125	54.2708333333333
124.104166666667	54.2708333333333	0.0108845145238283	0.00212425389413663	217084.417124899	-87.4228000265103	120.770833333333	54.3125
124.145833333333	54.2708333333333	0.0112501149148332	0.00268951153303221	255899.773419141	-91.5264560186189	120.229166666667	54.1458333333333
124.1875	54.2708333333333	0.0111980959975037	0.00256036646379335	258613.39890878	-91.4767968921552	120.229166666667	54.1458333333333
124.229166666667	54.2708333333333	0.0108644085366896	0.0024844607194207	273656.36190327	-75.5985807627703	120.104166666667	54.8125
124.270833333333	54.2708333333333	0.0110608766943931	0.0026182120535167	274682.96028777	-77.6058585415746	120.104166666667	54.7291666666667
124.3125	54.2708333333333	0.0109422444549708	0.00261456600851387	225219.834221685	-87.4162791119759	120.854166666667	54.3125
124.354166666667	54.2708333333333	0.011275653259514	0.00276273031309473	269468.475756244	-91.284754951107	120.229166666667	54.1458333333333
124.395833333333	54.2708333333333	0.0115880526024231	0.00269490219510836	272182.375508379	-91.2382945143503	120.229166666667	54.1458333333333
124.4375	54.2708333333333	0.0109382148798471	0.00238903319460231	274896.322535328	-91.1924173809065	120.229166666667	54.1458333333333
124.479166666667	54.2708333333333	0.0112600500362886	0.00221308121472028	277610.31451924	-91.147106447076	120.229166666667	54.1458333333333
124.520833333333	54.2708333333333	0.0110171202451862	0.00218126258336202	280324.349222828	-91.1023452705395	120.229166666667	54.1458333333333
124.5625	54.2708333333333	0.0110977532039333	0.00224148484872349	283038.424485491	-91.0581180387185	120.229166666667	54.1458333333333
124.604166666667	54.2708333333333	0.0108352054995346	0.0019833970040996	269133.685022312	-90.3002910887559	120.479166666667	54.1875
124.645833333333	54.2708333333333	0.0109773905900013	0.001451417083823	269133.685022312	-90.3002910887559	120.520833333333	54.1875
124.6875	54.2708333333333	0.0106557884703642	0.00218770951931286	271848.209845204	-90.2636386544799	120.520833333333	54.1875
124.729166666667	54.2708333333333	0.010652341731466	0.00230482686643602	276361.711726631	-94.0697375156448	120.520833333333	54.0208333333333
121.1875	54.2291666666667	0.0124432791560883	0.0036348395043234	118263.584401093	-73.3568815578567	119.4375	54.5208333333333
121.229166666667	54.2291666666667	0.0126312173426845	0.00287758120802974	149441.364871077	-87.2918883895746	118.9375	54.2708333333333
121.270833333333	54.2291666666667	0.0125434318157067	0.00305049223328835	132147.349186744	-79.0820636497651	119.270833333333	54.4375
121.3125	54.2291666666667	0.0123928719580571	0.0028528602030123	154869.950882216	-87.3204378794477	118.9375	54.2708333333333
121.354166666667	54.2291666666667	0.012269513502493	0.00283560894421716	152456.053901099	-99.5866009538796	119.0625	53.9791666666667
121.395833333333	54.2291666666667	0.0128851389284156	0.00312793467427398	160298.654006321	-87.344762805813	118.9375	54.2708333333333
121.4375	54.2291666666667	0.0119275271028719	0.00311758895533735	105075.704098293	-57.4585856487843	120.0625	54.7291666666667
121.479166666667	54.2291666666667	0.0127816732538279	0.00338097189113032	149581.90960197	-85.5151238235599	119.1875	54.3125
121.520833333333	54.2291666666667	0.012376101396822	0.00313142868364839	149441.364871081	-87.2918883895746	119.229166666667	54.2708333333333
121.5625	54.2291666666667	0.0124749453238007	0.00312445525203857	166792.07581711	-100.208900602093	119.0625	53.9375
121.604166666667	54.2291666666667	0.0125765649997811	0.00286740051582056	154869.950882216	-87.3204378794477	119.229166666667	54.2708333333333
121.645833333333	54.2291666666667	0.0119384616857225	0.00303438953975892	116748.352694342	-60.8864961284167	120.0625	54.7291666666667
121.6875	54.2291666666667	0.0119891245435808	0.00306275873200941	93566.1335616686	-97.9768827569181	120.270833333333	54.1041666666667
121.729166666667	54.2291666666667	0.0120396133214234	0.00300532204426577	177501.754417334	-99.456050555581	119.0625	53.9375
121.770833333333	54.2291666666667	0.0117430592906758	0.00304513141578045	23543.5905880414	-53.6550835525195	121.479166666667	54.3541666666667
121.8125	54.2291666666667	0.0122122851180966	0.00350660345571421	30656.7458439931	-52.608578904776	121.4375	54.3958333333333
121.854166666667	54.2291666666667	0.0122045787516834	0.00306401503765556	285211.023872321	-135.837181268542	118.9375	52.3541666666667
121.895833333333	54.2291666666667	0.0120264550721244	0.00265894277494417	30491.4581002211	-62.681231610097	121.479166666667	54.3541666666667
121.9375	54.2291666666667	0.0119830806625419	0.00265588779278015	32928.9666038867	-64.8190572672904	121.479166666667	54.3541666666667
121.979166666667	54.2291666666667	0.0117718383962823	0.00254836069116492	35406.5968373703	-66.6576494329298	121.479166666667	54.3541666666667
122.020833333333	54.2291666666667	0.0122082039711747	0.00364944134697325	28104.5135154773	-60.1732991166576	121.645833333333	54.3541666666667
122.0625	54.2291666666667	0.0121114329319094	0.0031843488799724	40452.6225945055	-69.6455072191114	121.479166666667	54.3541666666667
122.104166666667	54.2291666666667	0.0122282063172779	0.0028227588939761	43010.3691969819	-70.8718566930697	121.479166666667	54.3541666666667
122.145833333333	54.2291666666667	0.0123395620040946	0.00338813973597351	123247.036232246	-95.7211617985545	120.270833333333	54.1041666666667
122.1875	54.2291666666667	0.0123891106770787	0.00346883688496127	128173.353689831	-93.3554284017703	120.229166666667	54.1458333333333
122.229166666667	54.2291666666667	0.0122833119240709	0.00319508428536796	302801.452652083	-132.222345159743	118.9375	52.3541666666667
122.270833333333	54.2291666666667	0.0123443789452997	0.00328976767709329	304819.725813736	-131.845671022117	118.9375	52.3541666666667
122.3125	54.2291666666667	0.0123711849716241	0.00323367603670485	306849.841498818	-131.473745081366	118.9375	52.3541666666667
122.354166666667	54.2291666666667	0.0122171026573647	0.00303942659321447	308891.56552718	-131.106500678511	118.9375	52.3541666666667
122.395833333333	54.2291666666667	0.0121905263286346	0.00324450562852242	310944.668543161	-130.743871500356	118.9375	52.3541666666667
122.4375	54.2291666666667	0.0121296931493875	0.00335673698897651	63935.1233041559	-77.04180547185	121.479166666667	54.3541666666667
122.479166666667	54.2291666666667	0.0119069803115049	0.00293180237270156	315084.117797707	-130.032195562033	118.9375	52.3541666666667
122.520833333333	54.2291666666667	0.0119210762468489	0.00304411361860735	319266.448096441	-129.338195308021	118.895833333333	52.3541666666667
122.5625	54.2291666666667	0.0121178885064176	0.00294938098500043	321373.169384951	-128.99766263061	118.895833333333	52.3541666666667
122.604166666667	54.2291666666667	0.0121058962003228	0.00298486682647712	323489.990664489	-128.66135685555	118.895833333333	52.3541666666667
122.645833333333	54.2291666666667	0.01222222270119	0.00265366824851254	323489.990664489	-128.66135685555	118.9375	52.3541666666667
122.6875	54.2291666666667	0.0119163860486095	0.00290012318883068	79902.1695690779	-79.4815575818708	121.479166666667	54.3541666666667
122.729166666667	54.2291666666667	0.0118882902849542	0.00263416026433149	327753.14664203	-128.001175383869	118.9375	52.3541666666667
122.770833333333	54.2291666666667	0.0120181843803127	0.00251599669661163	85250.6605057262	-80.0828153973041	121.479166666667	54.3541666666667
122.8125	54.2291666666667	0.0114716852062795	0.00210032014593925	87928.4642097554	-80.3544536748018	121.479166666667	54.3541666666667
122.854166666667	54.2291666666667	0.0120165083115753	0.00286827724879338	334218.823536491	-127.041055187639	118.9375	52.3541666666667
122.895833333333	54.2291666666667	0.0119831030422743	0.00290340366134717	338574.454291307	-126.420373971438	118.895833333333	52.3541666666667
122.9375	54.2291666666667	0.0117869043901841	0.00330700864467355	141455.82947576	-85.3613093839728	120.770833333333	54.3125
122.979166666667	54.2291666666667	0.011584779734659	0.00319632595704947	144164.327643875	-85.4151430824571	120.770833333333	54.3125
123.020833333333	54.2291666666667	0.0117285025080818	0.00320941325841651	345172.234590536	-125.517281417016	118.895833333333	52.3541666666667
123.0625	54.2291666666667	0.0116246172026604	0.00296025949319438	266547.611316374	-103.537561933239	119.145833333333	53.6041666666667
123.104166666667	54.2291666666667	0.0112188950690154	0.00258035207124162	306355.843555676	-120.398666887765	119.1875	52.7708333333333
123.145833333333	54.2291666666667	0.0115787976703862	0.00242296259244968	308703.041876736	-120.109984138539	119.1875	52.7708333333333
123.1875	54.2291666666667	0.0129831446443463	0.00247828060259356	311057.059597571	-119.825410298026	119.1875	52.7708333333333
123.229166666667	54.2291666666667	0.0122407000940144	0.00273976062527938	313417.742264602	-119.544864298736	119.1875	52.7708333333333
123.270833333333	54.2291666666667	0.0128525764203136	0.00297845390391452	315784.939605913	-119.2682668122	119.1875	52.7708333333333
123.3125	54.2291666666667	0.0114517183293305	0.0032352846367143	360845.116858048	-123.532603480576	118.895833333333	52.3541666666667
123.354166666667	54.2291666666667	0.0118036378872743	0.00321719430509201	363113.716093644	-123.262301182877	118.895833333333	52.3541666666667
123.395833333333	54.2291666666667	0.0113851332107756	0.0034132648432008	365389.305381189	-122.995151670821	118.895833333333	52.3541666666667
123.4375	54.2291666666667	0.0114774014355402	0.00320649535993398	367671.754165171	-122.731105831515	118.895833333333	52.3541666666667
123.479166666667	54.2291666666667	0.0113802430305113	0.00328846596665907	148183.279839662	-80.0840661475199	121.229166666667	54.4375
123.520833333333	54.2291666666667	0.0117945852640936	0.00313703785988484	179389.3466866	-85.9205146359791	120.770833333333	54.3125
123.5625	54.2291666666667	0.0116482453055014	0.00312614479089	182099.803158122	-85.9477660141297	120.770833333333	54.3125
123.604166666667	54.2291666666667	0.0109187868074824	0.0031661212291067	269142.378435657	-72.3736990725089	119.604166666667	54.8958333333333
123.645833333333	54.2291666666667	0.0111778470861757	0.00304810009675428	271733.105671259	-72.5134438995183	119.604166666667	54.8958333333333
123.6875	54.2291666666667	0.0113872291110174	0.00305307028586724	274325.80323552	-72.6502276538892	119.604166666667	54.8958333333333
123.729166666667	54.2291666666667	0.0127718757632801	0.00318801253257489	342214.931924182	-116.465258504237	119.1875	52.7708333333333
123.770833333333	54.2291666666667	0.0113695454150944	0.0030261453578766	279516.886427244	-72.915233127528	119.604166666667	54.8958333333333
123.8125	54.2291666666667	0.0113886663081636	0.00269555001406345	198364.255175372	-86.0859250690461	120.770833333333	54.3125
123.854166666667	54.2291666666667	0.0110339495331919	0.00249012030065921	255530.326645802	-74.798022288427	120.020833333333	54.7708333333333
123.895833333333	54.2291666666667	0.011150546768305	0.00254310246532118	203786.292440875	-86.1234765011407	120.770833333333	54.3125
123.9375	54.2291666666667	0.0108423074169681	0.00283651461829026	206497.398480934	-86.1408463805702	120.770833333333	54.3125
123.979166666667	54.2291666666667	0.0109662788508889	0.00275115484996322	209208.558540156	-86.1573275840155	120.770833333333	54.3125
124.020833333333	54.2291666666667	0.0110251168157241	0.00243253648591652	211919.769618069	-86.1729541963146	120.770833333333	54.3125
124.0625	54.2291666666667	0.011062460561504	0.00249399701201945	244448.614525902	-87.3914960096363	120.3125	54.2708333333333
124.104166666667	54.2291666666667	0.0109864785585603	0.00224999326952469	217342.333517313	-86.2017714920568	120.770833333333	54.3125
124.145833333333	54.2291666666667	0.0108954620798559	0.00255404220477656	220053.681001515	-86.2150221638626	120.770833333333	54.3125
124.1875	54.2291666666667	0.0110153530294157	0.00255162278151172	272226.778243421	-74.5454470443715	120.104166666667	54.8125
124.229166666667	54.2291666666667	0.0105668281541239	0.00219493861282057	279188.143049559	-75.8220490405845	120.020833333333	54.7708333333333
124.270833333333	54.2291666666667	0.0108470437860485	0.00240468944098938	277467.802374663	-74.7773313036838	120.104166666667	54.8125
124.3125	54.2291666666667	0.0110970820078825	0.00250882647781823	266687.115503813	-90.3361956571425	120.229166666667	54.1458333333333
124.354166666667	54.2291666666667	0.0118513683703005	0.00277794969084194	269404.368688088	-90.2991703473426	120.229166666667	54.1458333333333
124.395833333333	54.2291666666667	0.0111976990962136	0.00249098867316182	272121.630994123	-90.2625467085739	120.229166666667	54.1458333333333
124.4375	54.2291666666667	0.0107739492337086	0.00207919072790103	269149.315256558	-89.3135365210026	120.3125	54.1875
124.479166666667	54.2291666666667	0.0109008380207338	0.00233159599079857	274583.484002538	-89.2601698295815	120.270833333333	54.1875
124.520833333333	54.2291666666667	0.0108401846789313	0.00194648765295602	263715.085430115	-89.367708335652	120.479166666667	54.1875
124.5625	54.2291666666667	0.0109668704399271	0.00221847792157483	265219.516558141	-93.3754819524872	120.520833333333	54.0208333333333
124.604166666667	54.2291666666667	0.0109373204876051	0.00230605063357826	267932.191662859	-93.3076526219234	120.520833333333	54.0208333333333
124.645833333333	54.2291666666667	0.0110457111650454	0.00161606068503214	269149.315256558	-89.3135365210026	120.520833333333	54.1875
124.6875	54.2291666666667	0.0109368003983379	0.0016614008205508	271866.407505289	-89.2867555559608	120.520833333333	54.1875
124.729166666667	54.2291666666667	0.0101638019615406	0.00203833706971188	291877.028960059	-91.8345684567486	120.270833333333	54.0625
124.770833333333	54.2291666666667	0.0107400028463252	0.00177921080761511	294592.969245851	-91.7840103183837	120.270833333333	54.0625
124.8125	54.2291666666667	0.0112520596356443	0.0017979838520225	282990.747944249	-90.119837356822	120.479166666667	54.1458333333333
124.854166666667	54.2291666666667	0.0112101868801887	0.00165242490444912	282734.614336229	-89.1815277248764	120.520833333333	54.1875
120.1875	54.1875	0.0155762363371704	0.00399127468165309	217386.084546361	-37.0206922600632	118.104166666667	55.7291666666667
120.229166666667	54.1875	0.015368082431243	0.00414819324243181	214152.039525624	-35.9270770812075	118.229166666667	55.7291666666667
120.270833333333	54.1875	0.0164089290707451	0.00490132862689187	212566.800769696	-35.3675141340649	118.3125	55.7291666666667
120.3125	54.1875	0.0164508837889521	0.0048409802804673	215758.625404126	-36.4781101959617	118.270833333333	55.7291666666667
120.354166666667	54.1875	0.0157906381745059	0.0040326651870134	284944.428134178	-41.6708583156549	117.3125	56.0625
120.979166666667	54.1875	0.0141211037808756	0.00311968032327659	117607.489596371	-82.4793197953006	119.1875	54.3125
121.020833333333	54.1875	0.0133224328787476	0.00277429493464826	120304.545753022	-82.61544156387	119.1875	54.3125
121.0625	54.1875	0.0126449419104566	0.00286072626051126	117243.187484437	-75.5605385452904	119.3125	54.4375
121.104166666667	54.1875	0.0125530757458932	0.00323771969650823	90547.7830990193	-47.8274631807586	120.0625	54.7291666666667
121.145833333333	54.1875	0.0121202779738354	0.00365029958806912	129606.752318693	-78.8991863047989	119.1875	54.3958333333333
121.1875	54.1875	0.0126669579184995	0.00373991990722653	71396.2586142933	-97.0255125698737	120.104166666667	54.1041666666667
121.229166666667	54.1875	0.0122230792960389	0.00335431409362717	96746.1235574489	-50.9752440160223	120.0625	54.7291666666667
121.270833333333	54.1875	0.0128401375436407	0.00367272710515118	152443.969394614	-85.5655720858194	118.9375	54.2708333333333
121.3125	54.1875	0.0126056437448621	0.00307059347898001	155155.939127622	-85.6097255821293	118.9375	54.2708333333333
121.354166666667	54.1875	0.0123539874499302	0.00338131697387433	71396.2586142899	-97.0255125698741	120.270833333333	54.1041666666667
121.395833333333	54.1875	0.0122010790809231	0.00358124582381495	84912.6395683508	-95.7475448956985	120.104166666667	54.1041666666667
121.4375	54.1875	0.0121231736827386	0.0030446158098584	156449.475109221	-95.846602651768	119.0625	54.0208333333333
121.479166666667	54.1875	0.01249558458396	0.00302389071764192	160656.970652896	-98.993825936444	119.0625	53.9375
121.520833333333	54.1875	0.0118881362039922	0.00299798591982484	82206.8172892916	-95.9717333822109	120.270833333333	54.1041666666667
121.5625	54.1875	0.0117200115207873	0.00302244666654623	84912.6395683508	-95.7475448956985	120.270833333333	54.1041666666667
121.604166666667	54.1875	0.0118619794288194	0.00301627127919453	87619.4973449101	-95.536162284913	120.270833333333	54.1041666666667
121.645833333333	54.1875	0.0117269960849408	0.00320019616962544	90327.2966278833	-95.3364385364093	120.270833333333	54.1041666666667
121.6875	54.1875	0.0121682093612079	0.0033796269840498	174105.766750362	-98.1318697215244	119.0625	53.9375
121.729166666667	54.1875	0.0129564625638328	0.00412289896843603	272728.52707374	-91.2341583599054	117.5625	54.0625
121.770833333333	54.1875	0.012882524479642	0.00419885037998628	275447.950053384	-91.1883572013369	117.5625	54.0625
121.8125	54.1875	0.0120192459316786	0.00289651359747578	28561.62057539	-49.3585937015482	121.479166666667	54.3541666666667
121.854166666667	54.1875	0.0120876243312556	0.00332359245648974	281902.49463166	-135.180869659554	118.9375	52.3541666666667
121.895833333333	54.1875	0.0118477393506807	0.00312808370087418	285765.319089809	-134.340534929355	118.895833333333	52.3541666666667
121.9375	54.1875	0.012490451578556	0.00270217312350129	285765.319089809	-134.340534929355	118.9375	52.3541666666667
121.979166666667	54.1875	0.0117852722348481	0.00209355456708129	37486.8733459492	-60.1351919231396	121.479166666667	54.3541666666667
122.020833333333	54.1875	0.0132470942820335	0.00406855154914043	291765.35359155	-90.9248636820718	117.5625	54.0625
122.0625	54.1875	0.0129718342226396	0.00406965287357557	294485.045968992	-90.8826943724371	117.5625	54.0625
122.104166666667	54.1875	0.0121667379998628	0.00299386723407306	44745.1799584503	-65.2520777325802	121.479166666667	54.3541666666667
122.145833333333	54.1875	0.0125136979921074	0.00312455524762716	122871.379552884	-93.5690241189482	120.270833333333	54.1041666666667
122.1875	54.1875	0.0121689953682744	0.00343307248584914	128301.527220884	-93.3516638462867	120.229166666667	54.1041666666667
122.229166666667	54.1875	0.0122884603346914	0.00331529506081498	160902.534677514	-92.3078158067013	119.770833333333	54.1041666666667
122.270833333333	54.1875	0.0122108757128908	0.00334759469874487	133424.482470668	-91.1640798417059	120.229166666667	54.1458333333333
122.3125	54.1875	0.0121248712251172	0.00310217184337684	211355.787541082	-105.322333178289	119.229166666667	53.6458333333333
122.354166666667	54.1875	0.011895891457265	0.00322155207623003	235744.613387389	-108.167274506791	118.979166666667	53.4791666666667
122.395833333333	54.1875	0.0120755902641264	0.00277851834652524	307937.661963911	-130.090581767625	118.9375	52.3541666666667
122.4375	54.1875	0.0117226401355337	0.00267648062350247	65132.1251003597	-73.0627733744923	121.479166666667	54.3541666666667
122.479166666667	54.1875	0.0117877766390238	0.00298985341846044	67738.5832141606	-73.6998741020935	121.479166666667	54.3541666666667
122.520833333333	54.1875	0.0119662634264545	0.00272306825968949	314228.819556061	-129.032727684049	118.9375	52.3541666666667
122.5625	54.1875	0.0123439637235392	0.00267830213548324	316346.838058049	-128.6890519418	118.9375	52.3541666666667
122.604166666667	54.1875	0.0120909106298922	0.00251359521001415	320613.074787143	-128.014709232517	118.895833333333	52.3541666666667
122.645833333333	54.1875	0.0120351145516451	0.00255327714982452	322760.892404609	-127.683909752429	118.895833333333	52.3541666666667
122.6875	54.1875	0.0122317602326362	0.00259083485699028	324918.249746351	-127.357271039384	118.895833333333	52.3541666666667
122.729166666667	54.1875	0.0120053867666647	0.0022724293889042	324918.249746348	-127.357271039384	118.9375	52.3541666666667
122.770833333333	54.1875	0.0114896418458652	0.00212787106562683	86170.6012167731	-77.043879957002	121.479166666667	54.3541666666667
122.8125	54.1875	0.0115521003793385	0.00188632647835845	88823.3044544597	-77.403955831371	121.479166666667	54.3541666666667
122.854166666667	54.1875	0.0115150115930714	0.00287886911712527	91479.6221065614	-77.7421531572855	121.479166666667	54.3541666666667
122.895833333333	54.1875	0.011792381512602	0.00264742550573027	333639.34863323	-126.09104659783	118.9375	52.3541666666667
122.9375	54.1875	0.0121536924091805	0.00285286788838089	338052.40390811	-125.481260355123	118.895833333333	52.3541666666667
122.979166666667	54.1875	0.0117677268132617	0.003187336137898	340271.461364442	-125.18198625518	118.895833333333	52.3541666666667
123.020833333333	54.1875	0.0118803762987501	0.00308952598200649	348308.350967193	-126.085874194449	118.895833333333	52.2708333333333
123.0625	54.1875	0.0117342675126688	0.00333790019481327	294845.244559211	-126.41108573939	119.5625	52.5625
123.104166666667	54.1875	0.0117315077263489	0.00312688663928107	297039.125361443	-126.066213556017	119.5625	52.5625
123.145833333333	54.1875	0.0118740597433833	0.00320141381530469	299242.577529245	-125.726162476131	119.5625	52.5625
123.1875	54.1875	0.0117187397400117	0.00298195185872552	351485.671245929	-123.739475847775	118.895833333333	52.3541666666667
123.229166666667	54.1875	0.011825352412565	0.00309056184275704	353751.236937851	-123.461351049633	118.895833333333	52.3541666666667
123.270833333333	54.1875	0.0129864082380065	0.00295992058140936	358813.72424011	-123.780518241236	118.895833333333	52.3125
123.3125	54.1875	0.0128988132570884	0.0028342104235716	361078.148940322	-123.507104874698	118.895833333333	52.3125
123.354166666667	54.1875	0.0130113200215735	0.00288816866849815	318335.153825606	-117.995189876384	119.1875	52.7708333333333
123.395833333333	54.1875	0.01284690648203	0.00288580870949283	320739.818334517	-117.733637962865	119.1875	52.7708333333333
123.4375	54.1875	0.0114950660486803	0.00332476156810516	367913.632618622	-122.70588803538	118.895833333333	52.3125
123.479166666667	54.1875	0.0117215152286635	0.00326428344291858	177071.654457639	-84.3952820842588	120.770833333333	54.3125
123.520833333333	54.1875	0.0114695018054401	0.00345763965897374	222089.041002233	-67.905527335109	120.3125	54.8958333333333
123.5625	54.1875	0.0114652713390214	0.00296768845877433	330414.591446907	-116.723179735336	119.1875	52.7708333333333
123.604166666667	54.1875	0.0122222741389465	0.00320820986563018	332846.697793588	-116.479151729761	119.1875	52.7708333333333
123.645833333333	54.1875	0.0117616768472374	0.00315447800349207	273162.499909565	-71.5861279579792	119.604166666667	54.8958333333333
123.6875	54.1875	0.0129780471732882	0.00319200119679673	286566.880146059	-74.2112589615316	119.395833333333	54.8125
123.729166666667	54.1875	0.013006138018814	0.00326393230619347	340173.355031399	-115.766609358508	119.1875	52.7708333333333
123.770833333333	54.1875	0.0113508500412521	0.0029087986837939	194012.433091729	-81.936074487409	120.8125	54.3958333333333
123.8125	54.1875	0.0112737029291823	0.00248014593144917	198734.692693834	-84.752241779939	120.770833333333	54.3125
123.854166666667	54.1875	0.0110991071544291	0.00263634033598231	231131.928820982	-86.2640231050137	120.3125	54.2708333333333
123.895833333333	54.1875	0.0110136129233123	0.00234048591033246	204152.271570241	-84.8251564607749	120.770833333333	54.3125
123.9375	54.1875	0.010763034155922	0.00270173994805002	206861.289665502	-84.859517155838	120.770833333333	54.3125
123.979166666667	54.1875	0.0111426953815245	0.00243795716219205	209570.451086608	-84.8925522537599	120.770833333333	54.3125
124.020833333333	54.1875	0.0110575996775824	0.00238542185169656	241989.160278658	-86.2996776673114	120.3125	54.2708333333333
124.0625	54.1875	0.0112380195020281	0.00259561330418218	244703.53209735	-86.3071589585577	120.3125	54.2708333333333
124.104166666667	54.1875	0.0107512079426298	0.00220582389910621	272488.026728419	-74.5598881896656	120.020833333333	54.7708333333333
124.145833333333	54.1875	0.0108641841065112	0.00221908829318271	220408.406309627	-85.0124130082204	120.770833333333	54.3125
124.1875	54.1875	0.0107427329376624	0.00235578848353478	223118.194096384	-85.0395316758593	120.770833333333	54.3125
124.229166666667	54.1875	0.0110735357542329	0.00229224068451221	255561.22372091	-86.3319020979504	120.3125	54.2708333333333
124.270833333333	54.1875	0.0105997333186216	0.00220063308692504	271963.658644581	-88.3102941092566	120.104166666667	54.1875
124.3125	54.1875	0.0108397788125197	0.00217791677520434	274682.494831776	-88.2933918631657	120.104166666667	54.1875
124.354166666667	54.1875	0.0109772134689406	0.00216010702375897	263807.009068805	-88.3609999338057	120.3125	54.1875
124.395833333333	54.1875	0.0110478728294227	0.00238495472576464	231248.19329772	-85.1146956642591	120.854166666667	54.3125
124.4375	54.1875	0.0109311416251822	0.00249655871092892	274859.688889449	-89.2600861753987	120.229166666667	54.1458333333333
124.479166666667	54.1875	0.0107945164078147	0.00214438785657236	271963.658644577	-88.3102941092566	120.3125	54.1875
124.520833333333	54.1875	0.010555654193953	0.00132032718189025	263980.348154122	-89.3675488993729	120.479166666667	54.1458333333333
124.5625	54.1875	0.0106998260255523	0.00149239487986879	269244.798797144	-88.3271962020382	120.4375	54.1875
124.604166666667	54.1875	0.01096080157003	0.00151122104747164	269420.049076623	-89.3134153834343	120.479166666667	54.1458333333333
124.645833333333	54.1875	0.0113205000473396	0.00158657887579613	286326.068218508	-91.0106422433962	120.270833333333	54.0625
124.6875	54.1875	0.0115835056947779	0.00181128542501129	289045.6937131	-90.9675084561378	120.270833333333	54.0625
124.729166666667	54.1875	0.0113315892570469	0.00166162390543357	291765.35359155	-90.9248636820718	120.270833333333	54.0625
124.770833333333	54.1875	0.0113896769792733	0.00184999288442988	294485.045968992	-90.8826943724371	120.270833333333	54.0625
124.8125	54.1875	0.0115323291767523	0.00177639611800053	297204.769020851	-90.8409874737686	120.270833333333	54.0625
124.854166666667	54.1875	0.0116076989792797	0.00174843801810644	271848.2098452	-86.3551773198419	120.6875	54.2708333333333
124.895833333333	54.1875	0.0119701074857862	0.00181709388118455	274562.742618614	-86.3576174088076	120.6875	54.2708333333333
124.9375	54.1875	0.0115324705247975	0.00143035559335072	285451.623221771	-87.2949645750387	120.5625	54.2291666666667
120.145833333333	54.1458333333333	0.0163717762454116	0.00480219017556266	213313.082442858	-33.5221392688829	118.270833333333	55.7291666666667
120.1875	54.1458333333333	0.0165332766149031	0.00536476880499925	208906.892974936	-31.7572495723227	118.4375	55.7291666666667
120.229166666667	54.1458333333333	0.0165349481586643	0.00524310734960382	273254.225519223	-36.0329951323834	117.645833333333	56.1041666666667
120.270833333333	54.1458333333333	0.0167607819794391	0.00513408821474369	274864.063600863	-36.4580227687649	117.645833333333	56.1041666666667
120.3125	54.1458333333333	0.0166936763882385	0.00515634309637301	276490.047842816	-36.8778767248434	117.645833333333	56.1041666666667
120.354166666667	54.1458333333333	0.0163622304224109	0.00512305018215346	221106.645716203	-36.2973401783123	118.270833333333	55.7291666666667
120.395833333333	54.1458333333333	0.0161310914057358	0.00399315635115932	221106.645716203	-36.2973401783123	118.3125	55.7291666666667
120.4375	54.1458333333333	0.0155375854427903	0.00390086787261921	241574.050975541	-40.500459038108	117.9375	55.7708333333333
120.479166666667	54.1458333333333	0.0157316132289682	0.00440129909641518	88908.9402555092	-77.4161091160328	119.145833333333	54.3125
120.520833333333	54.1458333333333	0.0142681052751811	0.00338760252356013	87629.8666606786	-67.7481734531808	119.270833333333	54.4375
120.5625	54.1458333333333	0.0134310383059691	0.00240218140490954	87629.8666606786	-67.7481734531808	119.3125	54.4375
120.9375	54.1458333333333	0.0126305962228877	0.0029582877233212	86252.3755742346	-40.8103932854999	120.0625	54.7291666666667
120.979166666667	54.1458333333333	0.0126737209994236	0.00297487377495582	88055.3817918415	-42.117920390299	120.0625	54.7291666666667
121.020833333333	54.1458333333333	0.0128700056301366	0.003295450379273	89903.5314583906	-43.3716497960703	120.0625	54.7291666666667
121.0625	54.1458333333333	0.0125993660733827	0.00334768443058667	81854.3699005908	-92.7414598645215	119.8125	54.1041666666667
121.104166666667	54.1458333333333	0.0128236111972688	0.00393752508511659	112660.985459022	-96.4014960197836	119.395833333333	54.0208333333333
121.145833333333	54.1458333333333	0.0121101088123933	0.00376073288337229	127543.278691254	-72.3281552710394	119.270833333333	54.4791666666667
121.1875	54.1458333333333	0.0128093891044287	0.00425030089793516	269853.545108717	157.498522800268	122.6875	51.8958333333333
121.229166666667	54.1458333333333	0.0126031082542781	0.00344153979085829	73696.8466094102	-93.1521048296103	120.104166666667	54.1041666666667
121.270833333333	54.1458333333333	0.0121698028315899	0.00279356406734862	101798.614208685	-49.8788625710238	120.0625	54.7291666666667
121.3125	54.1458333333333	0.0124208893804454	0.00300587015189008	103894.976791476	-50.8129968948019	120.0625	54.7291666666667
121.354166666667	54.1458333333333	0.012259851874749	0.00289895011009935	106018.820130796	-51.7092697331366	120.0625	54.7291666666667
121.395833333333	54.1458333333333	0.0120846857945861	0.00369949883579389	81681.8902682333	-89.4934240625015	120.145833333333	54.1458333333333
121.4375	54.1458333333333	0.0121955062731097	0.00290216313018054	110342.578575524	-53.3952792958179	120.0625	54.7291666666667
121.479166666667	54.1458333333333	0.0123198385706839	0.00367156757137031	78959.2280312795	-89.5103103649174	120.270833333333	54.1458333333333
121.520833333333	54.1458333333333	0.0122552303702758	0.00383712289702042	114504.559217456	-91.612030353723	119.770833333333	54.1041666666667
121.5625	54.1458333333333	0.0121013436540092	0.00390139466863257	139304.239932352	-92.9565353153571	119.4375	54.0625
121.604166666667	54.1458333333333	0.011625905287382	0.00342604108182169	87294.1992190577	-92.5050802318502	120.270833333333	54.1041666666667
121.645833333333	54.1458333333333	0.0117900985699049	0.00373514855843887	170806.223326998	-96.7552246646955	119.0625	53.9375
121.6875	54.1458333333333	0.0126427396094235	0.00380886787678652	160995.161585528	-84.0460925221393	119.229166666667	54.2708333333333
121.729166666667	54.1458333333333	0.0128441747481721	0.0042113978662672	272668.038475628	-90.2603804927282	117.5625	54.0625
121.770833333333	54.1458333333333	0.0125248044833477	0.0039910716742566	166411.951981574	-84.1740877136425	119.229166666667	54.2708333333333
121.8125	54.1458333333333	0.0119291646072735	0.00287277344316471	31777.814143978	-43.000445953691	121.479166666667	54.3541666666667
121.854166666667	54.1458333333333	0.0120930827352633	0.00302929519075683	33693.0908846872	-46.3557809101676	121.479166666667	54.3541666666667
121.895833333333	54.1458333333333	0.0121644009789427	0.00327256916766457	35712.3433825013	-49.3392261012329	121.479166666667	54.3541666666667
121.9375	54.1458333333333	0.0122439882270481	0.00292205777032754	282543.292669232	-133.668330760514	118.9375	52.3541666666667
121.979166666667	54.1458333333333	0.0120918458939003	0.00294956850440309	284519.559313338	-133.256327831679	118.9375	52.3541666666667
122.020833333333	54.1458333333333	0.0120027982597913	0.00297031866458215	42241.2761997362	-56.4836752401728	121.479166666667	54.3541666666667
122.0625	54.1458333333333	0.0118944836081451	0.00295349898867653	44536.2857855007	-58.3852760864101	121.479166666667	54.3541666666667
122.104166666667	54.1458333333333	0.0121269050403076	0.0033286423955461	46876.305182764	-60.0971188370738	121.479166666667	54.3541666666667
122.145833333333	54.1458333333333	0.0122038521825485	0.00317137244686782	292555.167839091	-131.662250362561	118.9375	52.3541666666667
122.1875	54.1458333333333	0.0118446995761499	0.00304394242423994	223956.665878275	-108.047007348287	118.979166666667	53.4791666666667
122.229166666667	54.1458333333333	0.0119919955719438	0.00270687546110643	226547.293522973	-107.800186755148	118.979166666667	53.4791666666667
122.270833333333	54.1458333333333	0.0119578692185831	0.00305203227332549	207538.391345872	-104.320406309631	119.229166666667	53.6458333333333
122.3125	54.1458333333333	0.0122652459247664	0.00324321205530208	210177.828336771	-104.103322330128	119.229166666667	53.6458333333333
122.354166666667	54.1458333333333	0.0119624368752102	0.00335816962051247	304971.528295385	-129.42449582026	118.895833333333	52.3541666666667
122.395833333333	54.1458333333333	0.012287469015745	0.00282143585977401	304971.528295385	-129.42449582026	118.9375	52.3541666666667
122.4375	54.1458333333333	0.0116717680063348	0.00239467059564236	66631.1056103729	-69.2450112800238	121.479166666667	54.3541666666667
122.479166666667	54.1458333333333	0.0117047991443418	0.00209986931611288	69183.6295384458	-70.0109362415557	121.479166666667	54.3541666666667
122.520833333333	54.1458333333333	0.0115485278293553	0.00207572692270477	71748.1419998904	-70.7210273653836	121.479166666667	54.3541666666667
122.5625	54.1458333333333	0.0119793710392407	0.00236533016375514	313468.642308484	-128.027901356907	118.9375	52.3541666666667
122.604166666667	54.1458333333333	0.01198938184509	0.00245174510966142	315618.338369033	-127.689991811312	118.9375	52.3541666666667
122.645833333333	54.1458333333333	0.0121101110464037	0.00261965982692291	317777.788816745	-127.356436959808	118.9375	52.3541666666667
122.6875	54.1458333333333	0.0121973550495962	0.00227232127176099	322125.164401024	-126.702115943648	118.895833333333	52.3541666666667
122.729166666667	54.1458333333333	0.0121726242054162	0.00230645617279808	324312.706380107	-126.381214190318	118.895833333333	52.3541666666667
122.770833333333	54.1458333333333	0.0118474317490442	0.00243750802845537	326509.236246285	-126.06439598387	118.895833333333	52.3541666666667
122.8125	54.1458333333333	0.0118985165535189	0.00249558819083836	326509.236246285	-126.06439598387	118.9375	52.3541666666667
122.854166666667	54.1458333333333	0.0120465547616076	0.00256037948817288	328714.573084504	-125.751595702926	118.9375	52.3541666666667
122.895833333333	54.1458333333333	0.011881499567939	0.00246510091725518	333150.964436025	-125.137790883639	118.895833333333	52.3541666666667
122.9375	54.1458333333333	0.0119623858722241	0.0027538219407026	333150.964436025	-125.137790883639	118.9375	52.3541666666667
122.979166666667	54.1458333333333	0.0119021388322171	0.00258803520804946	335381.677271027	-124.83665957596	118.9375	52.3541666666667
123.020833333333	54.1458333333333	0.0119048581961821	0.00265759199128297	337620.513545824	-124.539292665682	118.9375	52.3541666666667
123.0625	54.1458333333333	0.011820904701327	0.00316474606283666	342121.91492023	-123.955608485077	118.895833333333	52.3541666666667
123.104166666667	54.1458333333333	0.0121494559757355	0.00315265669367897	344384.168353442	-123.669171718144	118.895833333333	52.3541666666667
123.145833333333	54.1458333333333	0.012005292672038	0.0031007250192717	346653.921728038	-123.386260354736	118.895833333333	52.3541666666667
123.1875	54.1458333333333	0.0116076323415023	0.00313246526368079	348931.027921414	-123.106816922566	118.895833333333	52.3541666666667
123.229166666667	54.1458333333333	0.0118112056191274	0.00297550490125026	351215.343150941	-122.830784855291	118.895833333333	52.3541666666667
123.270833333333	54.1458333333333	0.0118865240379536	0.00323592422857522	353506.726896019	-122.558108488517	118.895833333333	52.3541666666667
123.3125	54.1458333333333	0.0130998148856675	0.00294891101343299	313767.004910256	-117.515097558837	119.1875	52.7708333333333
123.354166666667	54.1458333333333	0.0139683647873816	0.00291759078500854	316184.663534142	-117.253700462989	119.1875	52.7708333333333
123.395833333333	54.1458333333333	0.0137312133040974	0.00298661687989698	318607.970131365	-116.996019719052	119.1875	52.7708333333333
123.4375	54.1458333333333	0.0129213784487087	0.00292380798837958	321036.795984107	-116.741979544298	119.1875	52.7708333333333
123.479166666667	54.1458333333333	0.0116181032824982	0.00291013219372803	323471.015945473	-116.491505931168	119.1875	52.7708333333333
123.520833333333	54.1458333333333	0.0128462023097277	0.0030387562752971	325910.508327405	-116.244526607086	119.1875	52.7708333333333
123.5625	54.1458333333333	0.0132822189875722	0.00278092858922724	328355.154792227	-116.000970994726	119.1875	52.7708333333333
123.604166666667	54.1458333333333	0.0128553136944575	0.00309615202922761	330804.840247767	-115.760770172769	119.1875	52.7708333333333
123.645833333333	54.1458333333333	0.0130258460988544	0.00317934309709323	285255.95853999	-73.2006348505011	119.395833333333	54.8125
123.6875	54.1458333333333	0.0136447802377032	0.00318515895242874	335718.883384654	-115.290165263177	119.1875	52.7708333333333
123.729166666667	54.1458333333333	0.0130022930258472	0.00347517441313593	290472.437151911	-73.4439380577129	119.395833333333	54.8125
123.770833333333	54.1458333333333	0.0133550516561291	0.00329855677559673	302542.849337121	-82.8487611607052	119.145833333333	54.3958333333333
123.8125	54.1458333333333	0.0129571564672233	0.0031558147182482	284958.438019771	-71.2605260606475	119.604166666667	54.8958333333333
123.854166666667	54.1458333333333	0.0123156849545992	0.00294092874678593	256698.661210518	-71.6616245999149	120.0625	54.8125
123.895833333333	54.1458333333333	0.0112240552066084	0.00282622463106288	259284.314936672	-71.8172209927386	120.0625	54.8125
123.9375	54.1458333333333	0.0107867537113389	0.00276798175265565	205467.233920039	-80.9502658830964	120.8125	54.3958333333333
123.979166666667	54.1458333333333	0.0109223271626194	0.0027490119597119	264462.4006176	-72.1182845812721	120.0625	54.8125
124.020833333333	54.1458333333333	0.0110863034009191	0.00284119626466506	212740.211782728	-83.6804964246322	120.770833333333	54.3125
124.0625	54.1458333333333	0.0112528942211015	0.00271303397526024	239501.048105799	-87.4044247758456	120.395833333333	54.1875
124.104166666667	54.1458333333333	0.0111510837755452	0.0025364803500278	242221.015170069	-87.3999957123927	120.395833333333	54.1875
124.145833333333	54.1458333333333	0.0109152839231751	0.00242805439809998	242221.015170069	-87.3999957123927	120.4375	54.1875
124.1875	54.1458333333333	0.0108585401512477	0.00224466703608207	247660.919147776	-87.3903157508501	120.395833333333	54.1875
124.229166666667	54.1458333333333	0.0106394381902042	0.0021250240846144	247660.919147772	-87.3903157508501	120.4375	54.1875
124.270833333333	54.1458333333333	0.0105784433510452	0.0020499574958348	250380.854865099	-87.3850826983743	120.4375	54.1875
124.3125	54.1458333333333	0.0106595756777008	0.00213113535414865	274859.688889449	-87.3275925259457	120.104166666667	54.1875
124.354166666667	54.1458333333333	0.0107557893671701	0.00207630286472374	277579.484688932	-87.3201743603031	120.104166666667	54.1875
124.395833333333	54.1458333333333	0.0108479073148253	0.00198662071651707	266700.206011038	-87.3486861766994	120.3125	54.1875
124.4375	54.1458333333333	0.0109152852466019	0.00197231935923962	269420.049076623	-87.3418542885139	120.3125	54.1875
124.479166666667	54.1458333333333	0.0106777952174825	0.00196150144161612	272139.876862293	-87.3348210811189	120.3125	54.1875
124.520833333333	54.1458333333333	0.010916221422466	0.00139425147975653	258535.423314177	-86.3397969833542	120.5625	54.2291666666667
124.5625	54.1458333333333	0.0113070636759667	0.00149627940894539	280324.349222828	-85.4159140148147	120.270833333333	54.2708333333333
124.604166666667	54.1458333333333	0.0113140922301696	0.00163362881630017	283038.424485488	-85.4263269455754	120.270833333333	54.2708333333333
124.645833333333	54.1458333333333	0.0114750784550702	0.00170263985997743	285752.538219689	-85.4362208256555	120.270833333333	54.2708333333333
124.6875	54.1458333333333	0.0116778596556758	0.00172513179181454	277858.276927363	-89.2336465532142	120.4375	54.1041666666667
124.729166666667	54.1458333333333	0.0111982380216531	0.00168004499019482	280580.790103606	-89.2074708028257	120.4375	54.1041666666667
124.770833333333	54.1458333333333	0.0116716270369121	0.00168358967838699	283303.286134271	-89.1814733492838	120.4375	54.1041666666667
124.8125	54.1458333333333	0.0119970801514253	0.00382337747986032	341714.860160625	-80.0898039495392	119.604166666667	54.5625
124.854166666667	54.1458333333333	0.0121096488258802	0.00373768604290991	344397.179466387	-80.1340481503324	119.604166666667	54.5625
124.895833333333	54.1458333333333	0.0120382808781834	0.00174485198156992	288425.331600122	-86.3671516558205	120.479166666667	54.2291666666667
124.9375	54.1458333333333	0.0123541638535326	0.00372072564183926	349762.878149029	-80.2197209303706	119.604166666667	54.5625
124.979166666667	54.1458333333333	0.012256937207875	0.00369212396594013	304355.694230294	-93.3702145749383	120.354166666667	53.8958333333333
125.020833333333	54.1458333333333	0.0119121245530645	0.00140747976260571	291142.626086117	-86.3674662994686	120.5625	54.2291666666667
125.0625	54.1458333333333	0.0113548892845966	0.00151210044978224	296617.563291285	-87.2633758348734	120.520833333333	54.1875
125.104166666667	54.1458333333333	0.0111913660564927	0.00157796741528115	299337.213376754	-87.25462269881	120.520833333333	54.1875
125.145833333333	54.1458333333333	0.0109672445585989	0.00153779308987389	302056.843370647	-87.2457227293406	120.520833333333	54.1875
125.1875	54.1458333333333	0.0109240287458114	0.00170292367377726	304776.452877094	-87.2366798522198	120.520833333333	54.1875
120.145833333333	54.1041666666667	0.0165209860647613	0.00523150078066007	222501.037799866	-32.7277493049206	118.229166666667	55.7708333333333
120.1875	54.1041666666667	0.0156814784361249	0.00438268901173983	218684.195479904	-33.4127772528109	118.270833333333	55.7291666666667
120.229166666667	54.1041666666667	0.016710013375276	0.00523552889291939	227019.866179487	-34.3630325043184	118.1875	55.7708333333333
120.270833333333	54.1041666666667	0.0165675417858743	0.00559167295936521	278607.83799289	-35.8916061677703	117.645833333333	56.1041666666667
120.3125	54.1041666666667	0.015953531318357	0.00460006007547379	223285.103146794	-35.0634695909515	118.270833333333	55.7291666666667
120.354166666667	54.1041666666667	0.0152362325728053	0.0039382935485975	229711.201645254	-37.155669713637	118.145833333333	55.7291666666667
120.395833333333	54.1041666666667	0.015829576705996	0.00370967340973055	233041.465882216	-38.1563621955419	118.104166666667	55.7291666666667
120.4375	54.1041666666667	0.0152977774176944	0.00382345430479217	234734.45744808	-38.645616428411	118.104166666667	55.7291666666667
120.479166666667	54.1041666666667	0.0144897394274834	0.0034352561850442	87026.2529701985	-64.2749403440978	119.270833333333	54.4375
120.520833333333	54.1041666666667	0.0134625887115515	0.00237493061146039	87026.2529701985	-64.2749403440978	119.3125	54.4375
120.5625	54.1041666666667	0.0130206769087057	0.00305670889631806	89489.0997359054	-64.9990522179805	119.3125	54.4375
120.604166666667	54.1041666666667	0.0131492559496618	0.00296214671579256	91966.1040256818	-65.6833593593625	119.3125	54.4375
120.645833333333	54.1041666666667	0.0136127972287371	0.00249052240686572	94456.1512223295	-66.3307911591393	119.3125	54.4375
120.6875	54.1041666666667	0.0141794762175183	0.00347728785739101	180802.439100489	-72.5307812865785	118.020833333333	54.5625
120.729166666667	54.1041666666667	0.0138958224362351	0.00244495912382446	101994.964964169	-68.0773748555827	119.270833333333	54.4375
120.9375	54.1041666666667	0.0127057095297655	0.00254738511904243	112178.112174146	-70.0276563514133	119.3125	54.4375
120.979166666667	54.1041666666667	0.0125771674212139	0.00318621944666816	114828.597812084	-75.2837888623046	119.270833333333	54.3541666666667
121.020833333333	54.1041666666667	0.0128333516483265	0.00350030489201095	113001.836392073	-65.1272254132196	119.4375	54.5208333333333
121.0625	54.1041666666667	0.0125020371681039	0.00370953547593511	123905.193165537	-69.5877700731754	119.270833333333	54.4791666666667
121.104166666667	54.1041666666667	0.0122102928878309	0.00367421659357484	126462.848246238	-69.9849794671462	119.270833333333	54.4791666666667
121.145833333333	54.1041666666667	0.0124418723838754	0.00353505261450845	132864.716848975	-72.9914136278172	119.1875	54.4375
121.1875	54.1041666666667	0.0123536938125458	0.0035015391568024	92665.3844406045	-89.4261802287042	119.770833333333	54.1041666666667
121.229166666667	54.1041666666667	0.0127179255033281	0.00333144956967832	92665.3844406008	-89.4261802287042	119.8125	54.1041666666667
121.270833333333	54.1041666666667	0.0122914190254473	0.00339424535801396	140701.905571439	-73.8668211479385	119.1875	54.4375
121.3125	54.1041666666667	0.0124090980578524	0.00393583148586073	100841.431275229	-89.3755470527137	119.770833333333	54.1041666666667
121.354166666667	54.1041666666667	0.0119322442012232	0.00369864453543891	145945.230123957	-74.3950742999145	119.1875	54.4375
121.395833333333	54.1041666666667	0.0121572161631395	0.00344988545988015	136481.91205542	-104.963213738394	119.395833333333	53.7708333333333
121.4375	54.1041666666667	0.0120344167833117	0.00367088005810159	151201.573514835	-74.8842958367104	119.1875	54.4375
121.479166666667	54.1041666666667	0.0121701442060807	0.00393712065460748	153834.208165895	-75.1154928032749	119.1875	54.4375
121.520833333333	54.1041666666667	0.0123392453128944	0.00426038475554119	114467.997846081	-89.2911572677002	119.770833333333	54.1041666666667
121.5625	54.1041666666667	0.0123548879244736	0.00391729498988435	117193.282308533	-89.2742791231041	119.770833333333	54.1041666666667
121.604166666667	54.1041666666667	0.0121014968398725	0.00394002409379503	119918.556601842	-89.257400912389	119.770833333333	54.1041666666667
121.645833333333	54.1041666666667	0.0120651596001334	0.00379398926330299	122643.820489482	-89.2405226340173	119.770833333333	54.1041666666667
121.6875	54.1041666666667	0.0117213788376169	0.00360370128750859	267650.282110351	-135.573551944478	118.9375	52.3541666666667
121.729166666667	54.1041666666667	0.0118471500995741	0.00367396761289093	269565.704080096	-135.126450285553	118.9375	52.3541666666667
121.770833333333	54.1041666666667	0.0121400611022907	0.00367606599892156	271496.095389723	-134.685444574595	118.9375	52.3541666666667
121.8125	54.1041666666667	0.0122415405892712	0.00363618578095512	273441.138357203	-134.250451663188	118.9375	52.3541666666667
121.854166666667	54.1041666666667	0.0123210953902948	0.00324460921798651	275400.521892979	-133.821388181483	118.9375	52.3541666666667
121.895833333333	54.1041666666667	0.0120499359245184	0.00319431039323997	277373.941431445	-133.398170651841	118.9375	52.3541666666667
121.9375	54.1041666666667	0.0124210498945676	0.00319100286696827	279361.098856861	-132.980715594864	118.9375	52.3541666666667
121.979166666667	54.1041666666667	0.012578945823344	0.00320173360981613	289965.231917235	-133.467190826432	118.895833333333	52.2708333333333
122.020833333333	54.1041666666667	0.0120055501608139	0.00294494401862061	283375.466676463	-132.162759557851	118.9375	52.3541666666667
122.0625	54.1041666666667	0.0119025363644683	0.00257240926494974	285402.112355954	-131.76209246408	118.9375	52.3541666666667
122.104166666667	54.1041666666667	0.0121732024283165	0.0032913714085177	287441.366315066	-131.366855779233	118.9375	52.3541666666667
122.145833333333	54.1041666666667	0.0120917302384133	0.00252624011381641	219957.597270013	-107.152599869767	118.979166666667	53.4791666666667
122.1875	54.1041666666667	0.0119342042975434	0.00308257556293226	222563.557189412	-106.912199597768	118.979166666667	53.4791666666667
122.229166666667	54.1041666666667	0.0120982313856293	0.00264205506702545	231945.165444083	-107.30537217798	118.895833333333	53.4375
122.270833333333	54.1041666666667	0.0118881286226349	0.00329248572268388	295719.210519207	-129.838578019427	118.9375	52.3541666666667
122.3125	54.1041666666667	0.0119370502928518	0.00311229434281834	230400.731414434	-106.221386078916	118.979166666667	53.4791666666667
122.354166666667	54.1041666666667	0.011944910786876	0.00273903183817215	239765.940082716	-106.624794176585	118.895833333333	53.4375
122.395833333333	54.1041666666667	0.0120912081757258	0.00318287383732183	302047.470190543	-128.745419742498	118.9375	52.3541666666667
122.4375	54.1041666666667	0.0121358669649897	0.00290265269500694	304178.458353626	-128.390717614172	118.9375	52.3541666666667
122.479166666667	54.1041666666667	0.0122106376508896	0.00258323808845725	306319.855303614	-128.040728852698	118.9375	52.3541666666667
122.520833333333	54.1041666666667	0.0120188138770069	0.00241376691708465	308471.443548651	-127.695377548504	118.9375	52.3541666666667
122.5625	54.1041666666667	0.0117863418038341	0.00249141881128328	310633.010596716	-127.35458867118	118.9375	52.3541666666667
122.604166666667	54.1041666666667	0.0120819903376384	0.0023322156684053	312804.348852194	-127.018288093292	118.9375	52.3541666666667
122.645833333333	54.1041666666667	0.0120880011232632	0.00229177915066005	314985.255512986	-126.686402611162	118.9375	52.3541666666667
122.6875	54.1041666666667	0.011889118539492	0.00230228377769795	317175.532468249	-126.358859962831	118.9375	52.3541666666667
122.729166666667	54.1041666666667	0.0123395095763657	0.00257887515746026	319374.986196989	-126.035588843366	118.9375	52.3541666666667
122.770833333333	54.1041666666667	0.0128471589823955	0.00236153315072804	323800.672238304	-125.401580831167	118.895833333333	52.3541666666667
122.8125	54.1041666666667	0.0135665648207327	0.00263465843680739	282889.142997892	-120.167031324685	119.1875	52.7708333333333
122.854166666667	54.1041666666667	0.0137160950911141	0.00273828064622659	328260.853474424	-124.783827707314	118.895833333333	52.3541666666667
122.895833333333	54.1041666666667	0.0122752802912559	0.00282584754721381	330503.44192763	-124.480878928507	118.895833333333	52.3541666666667
122.9375	54.1041666666667	0.0120965675188773	0.0025225520349323	332754.13686648	-124.181794513288	118.895833333333	52.3541666666667
122.979166666667	54.1041666666667	0.0122419054416596	0.00252647086693845	335012.774150263	-123.88651009737	118.895833333333	52.3541666666667
123.020833333333	54.1041666666667	0.0120341993685573	0.00290488363601663	337279.193458352	-123.594962320205	118.895833333333	52.3541666666667
123.0625	54.1041666666667	0.0126633476414745	0.00317352842346588	339553.23820026	-123.307088823458	118.895833333333	52.3541666666667
123.104166666667	54.1041666666667	0.0132772176612898	0.00283624298675627	299555.713551151	-118.104419977266	119.1875	52.7708333333333
123.145833333333	54.1041666666667	0.0132054410850336	0.00284403217765116	301962.952198466	-117.827361484197	119.1875	52.7708333333333
123.1875	54.1041666666667	0.0131992809920148	0.00285602560665201	304376.2973637	-117.554424895518	119.1875	52.7708333333333
123.229166666667	54.1041666666667	0.0119528941578029	0.00313817163006785	306795.604125369	-117.285523010277	119.1875	52.7708333333333
123.270833333333	54.1041666666667	0.0128170850852249	0.00257351077115245	309220.731738462	-117.020570729288	119.1875	52.7708333333333
123.3125	54.1041666666667	0.013015393639437	0.00270938113392771	311651.543498928	-116.759485007304	119.1875	52.7708333333333
123.354166666667	54.1041666666667	0.014315372831677	0.00270190703153099	314087.906612732	-116.502184805616	119.1875	52.7708333333333
123.395833333333	54.1041666666667	0.0150593484895311	0.00304115913485919	318976.774519198	-115.99862655999	119.145833333333	52.7708333333333
123.4375	54.1041666666667	0.0139556964814477	0.00293470332785635	318976.774519198	-115.99862655999	119.1875	52.7708333333333
123.479166666667	54.1041666666667	0.0134545570869299	0.00300081536141057	321429.032156016	-115.752216051835	119.1875	52.7708333333333
123.520833333333	54.1041666666667	0.0137978684460386	0.00302756996929082	323886.346602197	-115.509286044668	119.1875	52.7708333333333
123.5625	54.1041666666667	0.0138128983147209	0.00301986096989747	326348.602798782	-115.269764840453	119.1875	52.7708333333333
123.604166666667	54.1041666666667	0.0132587389788315	0.0031022364609054	328815.688898899	-115.033582475416	119.1875	52.7708333333333
123.645833333333	54.1041666666667	0.0130839072301849	0.00325102923569351	276232.623456974	-69.7615052252609	119.604166666667	54.8958333333333
123.6875	54.1041666666667	0.0122038613750769	0.00301808011354241	190176.200274708	-79.0068398121668	120.8125	54.3958333333333
123.729166666667	54.1041666666667	0.0114000256625668	0.00297312771056113	194398.30772025	-81.9511135118252	120.770833333333	54.3125
123.770833333333	54.1041666666667	0.0109878970275632	0.00307793350159623	197097.215085582	-82.0284923722457	120.770833333333	54.3125
123.8125	54.1041666666667	0.0107994663228271	0.00288167378711302	199796.62449086	-82.1033239158096	120.770833333333	54.3125
123.854166666667	54.1041666666667	0.0110021961537875	0.00291518004138948	258195.358262771	-70.6852025457505	120.0625	54.8125
123.895833333333	54.1041666666667	0.0108074951983583	0.00284742619335206	205196.866516378	-82.2457454448399	120.770833333333	54.3125
123.9375	54.1041666666667	0.011147273978725	0.00279319900848993	263344.674107656	-71.0104109644302	120.0625	54.8125
123.979166666667	54.1041666666667	0.0109434057644652	0.0025192494254974	210598.878462117	-82.3791279858957	120.770833333333	54.3125
124.020833333333	54.1041666666667	0.0110956872762284	0.00318453582047903	213300.503849863	-82.4426433779079	120.770833333333	54.3125
124.0625	54.1041666666667	0.0111462494137074	0.00357846992100016	247909.636192214	-87.3922064366588	120.270833333333	54.1458333333333
124.104166666667	54.1041666666667	0.0111913986347713	0.0032977752955227	258301.67312074	-139.530318702449	121.645833333333	52.3125
124.145833333333	54.1041666666667	0.011046045797962	0.00308734979197733	239755.822762424	-86.2976904825654	120.479166666667	54.1875
124.1875	54.1041666666667	0.0115573980172281	0.00343048095376059	267061.709249529	-88.3458367225543	120.104166666667	54.1041666666667
124.229166666667	54.1041666666667	0.0111742518509684	0.00272732256737181	258800.243665067	-87.3697909606729	120.270833333333	54.1458333333333
124.270833333333	54.1041666666667	0.0112050721611654	0.00268500107224987	247915.359279086	-86.3200580653036	120.479166666667	54.1875
124.3125	54.1041666666667	0.011342672182869	0.00257791035596382	275234.690623638	-88.2951836184309	120.104166666667	54.1041666666667
124.354166666667	54.1041666666667	0.0110820032228373	0.00210250740065102	253355.154744023	-86.3323555893717	120.479166666667	54.1875
124.395833333333	54.1041666666667	0.0109879645379905	0.00224409866172088	256075.079054006	-86.3377700432804	120.479166666667	54.1875
124.4375	54.1041666666667	0.0107413079155831	0.00161190763825105	258795.019099728	-86.3427155266048	120.479166666667	54.1875
124.479166666667	54.1041666666667	0.0106625306981389	0.00105396141714305	266954.919673258	-86.3548814176388	120.395833333333	54.1875
124.520833333333	54.1041666666667	0.0111041846039399	0.00125262887548269	278020.273806061	-84.4528142236657	120.270833333333	54.2708333333333
124.5625	54.1041666666667	0.0111914659961439	0.00130617350774054	272413.200951985	-87.3366940135731	120.395833333333	54.1458333333333
124.604166666667	54.1041666666667	0.0114884930552155	0.00161780388462881	275135.747056856	-87.3294645561899	120.395833333333	54.1458333333333
124.645833333333	54.1041666666667	0.0116170333910931	0.00168142173717484	288871.927430826	-84.5292230960819	120.229166666667	54.2708333333333
124.6875	54.1041666666667	0.0118865506170153	0.00159501017309829	277958.97027431	-88.2782989418286	120.4375	54.1041666666667
124.729166666667	54.1041666666667	0.0120495175129767	0.00157000997969209	277958.97027431	-88.2782989418286	120.479166666667	54.1041666666667
124.770833333333	54.1041666666667	0.0122890700926235	0.0037247970156011	290505.274821735	-92.7883950397819	120.354166666667	53.8958333333333
124.8125	54.1041666666667	0.0126217852624293	0.00189331157196699	264457.861738397	-84.34068274451	120.770833333333	54.2708333333333
124.854166666667	54.1041666666667	0.0129142472465385	0.0037917318408546	283303.286134271	-87.3066614912004	120.520833333333	54.1458333333333
124.895833333333	54.1041666666667	0.0131387397407802	0.00233803524591424	288855.845191897	-88.2107586516062	120.479166666667	54.1041666666667
124.9375	54.1041666666667	0.0127154492503325	0.00365346822149313	291580.001815885	-88.1938731754085	120.479166666667	54.1041666666667
124.979166666667	54.1041666666667	0.0131274033046725	0.00368612765917604	304118.26599063	-92.498591593948	120.354166666667	53.8958333333333
125.020833333333	54.1041666666667	0.0129877112093071	0.00358184109041428	269961.085129153	-89.3131833339133	120.895833333333	54.0625
125.0625	54.1041666666667	0.0126281734027138	0.00350546661750527	272686.379630473	-89.2864588416729	120.895833333333	54.0625
125.104166666667	54.1041666666667	0.0130868249038388	0.00353162928609523	275411.658359459	-89.259928996394	120.895833333333	54.0625
125.145833333333	54.1041666666667	0.0128639949794461	0.00148057799251868	299624.147812535	-85.4820632847771	120.5625	54.2291666666667
125.1875	54.1041666666667	0.0126421178554343	0.00140375845054345	288871.927430826	-84.5292230960819	120.770833333333	54.2708333333333
125.229166666667	54.1041666666667	0.0126687529969547	0.00144494491963209	291585.050423647	-84.546650176408	120.770833333333	54.2708333333333
125.270833333333	54.1041666666667	0.0126653062334175	0.00148117007160845	281573.184051526	-81.6414350502219	120.979166666667	54.3958333333333
125.3125	54.1041666666667	0.0120464572292079	0.00198374829277233	289037.799322654	-89.1300065266312	120.895833333333	54.0625
125.354166666667	54.1041666666667	0.0124354943612928	0.00168942956269247	256321.757841749	-84.2634158225771	121.4375	54.2708333333333
125.395833333333	54.1041666666667	0.0118736211115224	0.00149244389332925	253609.974525312	-84.2358355590902	121.520833333333	54.2708333333333
125.4375	54.1041666666667	0.0105445162477323	0.00148535096354003	256321.757841753	-84.2634158225771	121.520833333333	54.2708333333333
125.479166666667	54.1041666666667	0.0107698750024318	0.00196992517407151	261984.115687659	-83.3020798138649	121.479166666667	54.3125
125.520833333333	54.1041666666667	0.0108064852425838	0.00200305637288494	264691.109838593	-83.337270829942	121.479166666667	54.3125
120.104166666667	54.0625	0.0153780955119606	0.00413406775973635	68469.6206296849	-65.6323448638482	119.145833333333	54.3125
120.145833333333	54.0625	0.0155579726472129	0.00437313548943657	222570.107898725	-32.7555850064034	118.229166666667	55.7291666666667
120.1875	54.0625	0.0149338665717334	0.003225296476183	72885.4764780883	-54.690815229523	119.270833333333	54.4375
120.229166666667	54.0625	0.0153083923584168	0.00440809888797591	240311.519887429	-36.761795949238	117.9375	55.7708333333333
120.270833333333	54.0625	0.0159111840953096	0.00460319259408466	225566.355088085	-33.8537559347893	118.270833333333	55.7291666666667
120.3125	54.0625	0.0152346544983868	0.00409557450149757	214971.376841694	-34.1503481247718	118.395833333333	55.6458333333333
120.354166666667	54.0625	0.0153828564553711	0.00361753716109814	177349.367456015	-39.9496822036374	118.5625	55.2708333333333
120.395833333333	54.0625	0.0150139903657927	0.00370065977043254	179112.801975819	-40.5849913957361	118.5625	55.2708333333333
120.4375	54.0625	0.0147265345641908	0.00355528804695167	180898.979343532	-41.2075011958798	118.5625	55.2708333333333
120.479166666667	54.0625	0.0147283826222627	0.00359051817343765	89137.2606021779	-61.588512212583	119.270833333333	54.4375
120.520833333333	54.0625	0.013911006376474	0.0028289034060206	91545.7144438884	-62.3676307680288	119.270833333333	54.4375
120.5625	54.0625	0.0136624412343649	0.00303448357599691	170587.335041677	-71.5870721175737	118.0625	54.5208333333333
120.604166666667	54.0625	0.0131869073019734	0.00374478218458034	107462.621813841	-96.7809263788602	118.979166666667	53.9375
120.645833333333	54.0625	0.013252620123979	0.00385819763552321	110172.330219916	-96.5800948410194	118.979166666667	53.9375
120.6875	54.0625	0.0129872980948678	0.00291166857490821	98866.6580568761	-64.470418160042	119.3125	54.4375
120.729166666667	54.0625	0.0129531164281198	0.0032888114659393	98369.7408054181	-58.2372808999345	119.4375	54.5208333333333
120.770833333333	54.0625	0.0127889563767081	0.00380174544322058	62888.6232762249	-85.3829013496212	119.8125	54.1041666666667
120.8125	54.0625	0.0127165549588182	0.00408117555048052	121021.152671147	-95.8591996261902	118.979166666667	53.9375
120.854166666667	54.0625	0.0128082429731982	0.0026728792455389	111323.542938053	-67.3380268869323	119.270833333333	54.4375
120.895833333333	54.0625	0.0139073679540105	0.00345195964312426	218238.17902124	-88.6504391133071	117.5625	54.0625
120.9375	54.0625	0.0134370033280054	0.00293837247490547	116376.534133579	-68.3070107040063	119.270833333333	54.4375
120.979166666667	54.0625	0.0132512149609218	0.00272001788674897	118915.529294642	-68.7594734735261	119.270833333333	54.4375
121.020833333333	54.0625	0.0130288966793074	0.00344413534693646	182426.846455373	-74.1761336643911	118.3125	54.4791666666667
121.0625	54.0625	0.0129021617230552	0.00422688578785663	137317.749805466	-94.9716126378966	118.979166666667	53.9375
121.104166666667	54.0625	0.0124794973727724	0.00361993581349051	119916.697900288	-64.1473651470748	119.4375	54.5208333333333
121.145833333333	54.0625	0.0124973449654961	0.00392428144364451	90104.5152071578	-86.4930156453391	119.770833333333	54.1041666666667
121.1875	54.0625	0.0119526738951119	0.00373633617148527	136878.296653857	-71.4356787133326	119.1875	54.4375
121.229166666667	54.0625	0.0122432580417841	0.00360280798700929	144982.607986144	-100.187664858202	119.0625	53.8125
121.270833333333	54.0625	0.0121526101361768	0.00365894152705584	147668.751038468	-99.9670376667681	119.0625	53.8125
121.3125	54.0625	0.0121954772301066	0.00367788979962454	144658.395278151	-72.3691550713816	119.1875	54.4375
121.354166666667	54.0625	0.0120768646298919	0.00367546816790772	132702.63712634	-103.366951767964	119.395833333333	53.7708333333333
121.395833333333	54.0625	0.0122562543627246	0.00368110789203427	149866.722779481	-72.9345909450726	119.1875	54.4375
121.4375	54.0625	0.0120386031298311	0.00384174965428119	152476.699119981	-73.2019418984065	119.1875	54.4375
121.479166666667	54.0625	0.0124574811029136	0.00402315515659698	111894.842516265	-86.9329981522907	119.770833333333	54.1041666666667
121.520833333333	54.0625	0.0124813919529936	0.00424417227523224	92827.7378301849	-86.5627745701805	120.104166666667	54.1041666666667
121.5625	54.0625	0.0125579292857868	0.00394830418857376	160386.427018718	-105.86182504271	119.229166666667	53.6458333333333
121.604166666667	54.0625	0.0121008089215147	0.00335054236851127	148682.657867031	-101.717112465604	119.395833333333	53.7708333333333
121.645833333333	54.0625	0.0120364928982341	0.00344831551972826	187417.489825573	-109.187892156368	118.979166666667	53.4791666666667
121.6875	54.0625	0.0123459939257145	0.00297712348930439	189996.53040355	-108.884057741484	118.979166666667	53.4791666666667
121.729166666667	54.0625	0.0119514241198594	0.00251661019695492	199417.169729987	-109.26745050324	118.895833333333	53.4375
121.770833333333	54.0625	0.0122434704885623	0.00271984025665738	204576.957740122	-108.696719189481	118.854166666667	53.4375
121.8125	54.0625	0.0123277870903236	0.00261371442019043	207163.314326978	-108.421397316773	118.854166666667	53.4375
121.854166666667	54.0625	0.0127115994112799	0.00282838959884903	209753.765732447	-108.152455122452	118.854166666667	53.4375
121.895833333333	54.0625	0.0126073215262089	0.00287112787776513	212348.161222497	-107.889668668341	118.854166666667	53.4375
121.9375	54.0625	0.0126505225477584	0.00293885747306542	202957.529204778	-107.474648723964	119.020833333333	53.4791666666667
121.979166666667	54.0625	0.0136230161339341	0.00238080660408567	234743.962986971	-126.629908451634	119.1875	52.7708333333333
122.020833333333	54.0625	0.0117647834117888	0.00252676410145531	280283.481598293	-131.460461923377	118.9375	52.3541666666667
122.0625	54.0625	0.0124661701542897	0.00299128109113881	282334.354413904	-131.060505018814	118.9375	52.3541666666667
122.104166666667	54.0625	0.0124107636249555	0.00261024071771967	225374.495841208	-106.660899581488	118.854166666667	53.4375
122.145833333333	54.0625	0.0123258617093984	0.0026425992422032	243596.025300604	-124.966443210791	119.1875	52.7708333333333
122.1875	54.0625	0.0122411875688361	0.0030813928868244	290659.414422225	-129.515241985507	118.895833333333	52.3541666666667
122.229166666667	54.0625	0.0122866449521486	0.00290236216117489	223885.945758909	-105.54041929269	118.979166666667	53.4791666666667
122.270833333333	54.0625	0.0133627947862098	0.00217408520921033	250351.23080959	-123.793555238691	119.1875	52.7708333333333
122.3125	54.0625	0.0121015823148791	0.00308445106712288	229148.426911623	-105.108344293405	118.979166666667	53.4791666666667
122.354166666667	54.0625	0.0122919397009187	0.00320427961304764	299166.719900937	-128.053166596853	118.895833333333	52.3541666666667
122.395833333333	54.0625	0.0118263732981621	0.00334310244124806	301320.215210968	-127.700018110237	118.895833333333	52.3541666666667
122.4375	54.0625	0.0122892719452105	0.0029072775481631	303483.924174294	-127.351654929569	118.895833333333	52.3541666666667
122.479166666667	54.0625	0.0119415719629481	0.00269706620442713	303483.924174291	-127.35165492957	118.9375	52.3541666666667
122.520833333333	54.0625	0.0121010000699183	0.00279651993553871	305657.629161101	-127.007997353844	118.9375	52.3541666666667
122.5625	54.0625	0.0122259605318634	0.0027651415347895	310034.182324493	-126.334485341598	118.895833333333	52.3541666666667
122.604166666667	54.0625	0.0124407780348622	0.00277373106750803	312236.6205427	-126.004476688163	118.895833333333	52.3541666666667
122.645833333333	54.0625	0.0122147314102194	0.0026640920716365	314448.234645106	-125.678865236756	118.895833333333	52.3541666666667
122.6875	54.0625	0.0120424839591007	0.00253038912798214	316668.831635788	-125.357576564623	118.895833333333	52.3541666666667
122.729166666667	54.0625	0.0122093957474027	0.00261545701404618	318898.223116067	-125.040537341928	118.895833333333	52.3541666666667
122.770833333333	54.0625	0.0120371481141564	0.00236199970928326	321136.225177732	-124.727675338451	118.895833333333	52.3541666666667
122.8125	54.0625	0.013548179226059	0.002626002231944	323382.658297739	-124.418919428208	118.895833333333	52.3541666666667
122.854166666667	54.0625	0.0141125027976311	0.0024973085151677	328466.679324243	-124.757962631807	118.895833333333	52.3125
122.895833333333	54.0625	0.0133398287163246	0.00248677625374604	327900.120925925	-123.813446918929	118.895833333333	52.3541666666667
122.9375	54.0625	0.0127863027452086	0.00263192185442582	330170.812388856	-123.51659360439	118.895833333333	52.3541666666667
122.979166666667	54.0625	0.0118900773202737	0.00286666234225804	332449.258620644	-123.223572949057	118.895833333333	52.3541666666667
123.020833333333	54.0625	0.0119656724619879	0.00313716855271346	334735.300502226	-122.934319354603	118.895833333333	52.3541666666667
123.0625	54.0625	0.0121577146537291	0.00323466743152051	337028.782703096	-122.648768318904	118.895833333333	52.3541666666667
123.104166666667	54.0625	0.0131027496176129	0.00287153063857077	297399.069255771	-117.31682727662	119.1875	52.7708333333333
123.145833333333	54.0625	0.0136586829680904	0.00250614450968397	299826.031061537	-117.0441452584	119.1875	52.7708333333333
123.1875	54.0625	0.0140573931529187	0.00242519975463727	302258.851972133	-116.775577504822	119.1875	52.7708333333333
123.229166666667	54.0625	0.0138719557522105	0.00243489512642328	304697.390823112	-116.511035028419	119.1875	52.7708333333333
123.270833333333	54.0625	0.0142693624311141	0.00258258834606276	307141.510599921	-116.250431063388	119.1875	52.7708333333333
123.3125	54.0625	0.0137814195075262	0.00270849203185549	309591.078299457	-115.993681011223	119.1875	52.7708333333333
123.354166666667	54.0625	0.0134686750343224	0.00298365045210233	312045.964796491	-115.740702387093	119.1875	52.7708333333333
123.395833333333	54.0625	0.0144899925031839	0.0030119353266219	358246.598516018	-121.104659901227	118.895833333333	52.3125
123.4375	54.0625	0.0144612206694789	0.00292699543476638	360585.740694486	-120.847318209279	118.895833333333	52.3125
123.479166666667	54.0625	0.0129399203405296	0.00326594037828609	362931.128117145	-120.593081744847	118.895833333333	52.3125
123.520833333333	54.0625	0.0124343544410196	0.00335088207622333	176109.629262782	-75.2273956941063	120.895833333333	54.4375
123.5625	54.0625	0.0128089046886881	0.00330393271710588	324395.915445053	-114.529635092559	119.1875	52.7708333333333
123.604166666667	54.0625	0.0113746571090855	0.0030915747308758	187030.405735869	-80.2969649535817	120.770833333333	54.3125
123.645833333333	54.0625	0.0120963523288184	0.0029820834506842	188450.516189739	-77.4987404915586	120.8125	54.3958333333333
123.6875	54.0625	0.0113423724251071	0.00275840015024692	184033.838846831	-75.7779485118162	120.9375	54.4375
123.729166666667	54.0625	0.0114755517942381	0.00278636232823936	195101.711811968	-80.6028424333202	120.770833333333	54.3125
123.770833333333	54.0625	0.0113013293232438	0.00262155139287399	197793.701118858	-80.6983333829944	120.770833333333	54.3125
123.8125	54.0625	0.011472608711892	0.00274121777069184	200486.413725138	-80.7908058806537	120.770833333333	54.3125
123.854166666667	54.0625	0.0113309050620781	0.00277984939029392	203179.819955166	-80.8803791668741	120.770833333333	54.3125
123.895833333333	54.0625	0.0113600916949525	0.00258459458284505	205873.891666553	-80.9671663221397	120.770833333333	54.3125
123.9375	54.0625	0.0114400387089117	0.00276092738144758	208568.602152055	-81.0512746570677	120.770833333333	54.3125
123.979166666667	54.0625	0.0110762547003948	0.00284783883928617	211263.926048909	-81.1328060735308	120.770833333333	54.3125
124.020833333333	54.0625	0.0112050289424358	0.00332308391513933	211263.926048909	-81.1328060735308	120.8125	54.3125
124.0625	54.0625	0.0113846497221616	0.0034000708528342	248163.878112375	-86.3230275901687	120.270833333333	54.1458333333333
124.104166666667	54.0625	0.0116337953363857	0.00356493351395793	250886.501334784	-86.3294118485741	120.270833333333	54.1458333333333
124.145833333333	54.0625	0.0115009055778234	0.0039068526560859	328819.471311574	-145.202053668611	121.4375	51.6041666666667
124.1875	54.0625	0.0118299675900022	0.00377263327686632	303317.997901128	-151.608023399946	122.104166666667	51.6458333333333
124.229166666667	54.0625	0.0116987256122399	0.00309757536215683	259054.47713169	-86.3456296702256	120.270833333333	54.1458333333333
124.270833333333	54.0625	0.0116965190615701	0.00305468661338371	261777.1661973	-86.3501081394437	120.270833333333	54.1458333333333
124.3125	54.0625	0.0117828219649119	0.00333344049697082	264510.450731877	-87.3590625124715	120.270833333333	54.1041666666667
124.354166666667	54.0625	0.0110365844824245	0.00228125220127998	269961.085129153	-87.3456007174264	120.229166666667	54.1041666666667
124.395833333333	54.0625	0.0111370213383289	0.00227257983233928	272686.379630473	-87.3385653461802	120.229166666667	54.1041666666667
124.4375	54.0625	0.0112461587370821	0.00215305201558396	275390.779240173	-86.3661630453641	120.229166666667	54.1458333333333
124.479166666667	54.0625	0.0110698484549854	0.00236097332534524	238246.133033786	-81.8255438104139	120.854166666667	54.3125
124.520833333333	54.0625	0.0109377946759461	0.00155700215571392	264570.55061804	-85.3494521146782	120.479166666667	54.1875
124.5625	54.0625	0.0108626128027599	0.00104185022998756	272728.527073744	-85.3890882233658	120.395833333333	54.1875
124.604166666667	54.0625	0.010913133145819	0.00107229970293154	275447.950053384	-85.4011114501456	120.395833333333	54.1875
124.645833333333	54.0625	0.0111207285713204	0.00131367642129597	272668.038475632	-86.3637548932087	120.479166666667	54.1458333333333
124.6875	54.0625	0.0115026346443317	0.00133116767117861	270231.387076809	-89.3130724037594	120.5625	54.0208333333333
124.729166666667	54.0625	0.011248613369612	0.00135315589271056	283559.037229867	-86.3711639139071	120.395833333333	54.1458333333333
124.770833333333	54.0625	0.0116731967002984	0.00169027036239218	286281.798148135	-86.3721248985622	120.395833333333	54.1458333333333
124.8125	54.0625	0.0126010647503311	0.00366251449258266	281398.500440818	-90.1509950635051	120.520833333333	53.9791666666667
124.854166666667	54.0625	0.0131567425069736	0.00363419125284626	284126.72248095	-90.1159722548605	120.520833333333	53.9791666666667
124.895833333333	54.0625	0.0129383124071066	0.00371955361755002	289037.799322654	-87.2924519095139	120.479166666667	54.1041666666667
124.9375	54.0625	0.0133252143991866	0.00378785044012967	289004.56145275	-86.372749514374	120.520833333333	54.1458333333333
124.979166666667	54.0625	0.013299598499765	0.00345421882818425	217294.36231855	-141.336084238374	122.979166666667	52.5208333333333
125.020833333333	54.0625	0.0131036343003417	0.0035214635202992	254234.529796063	-150.356198498719	123.1875	52.0625
125.0625	54.0625	0.0131156870587641	0.0034566623718628	255595.616915979	-149.791295153735	123.1875	52.0625
125.104166666667	54.0625	0.0130137673746156	0.00346469497423984	275510.56803574	-88.2960808491368	120.895833333333	54.0625
125.145833333333	54.0625	0.0131715230133154	0.00138762031742284	286639.651185402	-83.5889397856998	120.770833333333	54.2708333333333
125.1875	54.0625	0.0134224410729089	0.0014600287177113	289350.890622536	-83.6156437709338	120.770833333333	54.2708333333333
125.229166666667	54.0625	0.0128130079209256	0.00137953609390677	284202.936682904	-82.6272561642505	120.895833333333	54.3125
125.270833333333	54.0625	0.0126775553801061	0.00142961833021558	282284.637032327	-80.7106613383081	120.979166666667	54.3958333333333
125.3125	54.0625	0.0130097328104271	0.00140152513098196	284977.299363803	-80.7655692843305	120.979166666667	54.3958333333333
125.354166666667	54.0625	0.0134463089875307	0.00148184830926598	287670.376113953	-80.8191326917996	120.979166666667	54.3958333333333
125.395833333333	54.0625	0.0128847310155603	0.0016085757362635	290363.85482633	-80.8713887677404	120.979166666667	54.3958333333333
125.4375	54.0625	0.0123666349922073	0.00186414298563157	293057.723491953	-80.922373366148	120.979166666667	54.3958333333333
125.479166666667	54.0625	0.0122972706754374	0.00189887372406568	271058.64131231	-81.4518091671437	121.354166666667	54.3541666666667
125.520833333333	54.0625	0.0115289645498572	0.00177513719598578	267665.313429196	-83.377282064675	121.4375	54.2708333333333
125.5625	54.0625	0.0106450797934872	0.00180338931247636	282284.637032327	-80.7106613383081	121.270833333333	54.3958333333333
125.604166666667	54.0625	0.0107915605856501	0.00158707412640145	267665.313429196	-83.377282064675	121.520833333333	54.2708333333333
120.104166666667	54.0208333333333	0.0144714570072417	0.00297784868397192	71444.754235714	-49.1850028363642	119.270833333333	54.4375
120.145833333333	54.0208333333333	0.0151183499027108	0.00379898887166744	150929.868958731	-65.595471861636	118.020833333333	54.5625
120.1875	54.0208333333333	0.015563599683508	0.00393709083512733	153420.641881478	-65.9833470032635	118.020833333333	54.5625
120.229166666667	54.0208333333333	0.0154923748185927	0.00402073679255609	248209.185860092	-47.9758518587725	117.3125	55.4791666666667
120.270833333333	54.0208333333333	0.0154256301415576	0.00401594535527259	250244.05520914	-48.3606518677301	117.3125	55.4791666666667
120.3125	54.0208333333333	0.0153612696116208	0.00399083440158898	179222.231592858	-38.3624504493414	118.5625	55.2708333333333
120.354166666667	54.0208333333333	0.0148223985039793	0.00377154568634975	254349.752573021	-49.1108704688462	117.3125	55.4791666666667
120.395833333333	54.0208333333333	0.0155432852594035	0.00396542034116927	240403.337496657	-36.7910875828833	118.104166666667	55.7291666666667
120.4375	54.0208333333333	0.0151896187727335	0.00397680805464148	168509.076354538	-68.0577382644599	118.020833333333	54.5625
120.479166666667	54.0208333333333	0.0147308998982043	0.00390957480627148	92937.5261932122	-69.0151080128189	119.145833333333	54.3125
120.520833333333	54.0208333333333	0.0166697406095574	0.00523685738781285	372194.481081993	-66.6440980282561	115.145833333333	55.2291666666667
120.5625	54.0208333333333	0.0149367443874673	0.00428379585444079	150152.711419785	-69.2613585354542	118.395833333333	54.4791666666667
120.604166666667	54.0208333333333	0.0132320676092631	0.00347265727218173	107014.157857166	-94.3147027612639	118.979166666667	53.9375
120.645833333333	54.0208333333333	0.0130149723793131	0.00408538998639541	109737.628528896	-94.1741378949264	118.979166666667	53.9375
120.6875	54.0208333333333	0.0128679103941488	0.00390964434980631	174678.923397622	-70.3934074451897	118.145833333333	54.5208333333333
120.729166666667	54.0208333333333	0.0133057184805288	0.00413966560496776	139758.923373756	-83.4269612776923	118.604166666667	54.1458333333333
120.770833333333	54.0208333333333	0.0125521009675885	0.00397512054091684	108017.442482698	-109.46427718583	119.229166666667	53.6875
120.8125	54.0208333333333	0.0128959152303725	0.00393645428483648	120635.952274537	-93.6677498388874	118.979166666667	53.9375
120.854166666667	54.0208333333333	0.0141482132492638	0.00349703118521784	168154.546849768	-71.3445891733302	118.395833333333	54.4791666666667
120.895833333333	54.0208333333333	0.0137316128783115	0.00372612001682442	194082.557192543	-70.7558105737103	118.0625	54.5625
120.9375	54.0208333333333	0.0128624023802279	0.00362331884786381	120673.146683261	-66.706854726358	119.229166666667	54.4375
120.979166666667	54.0208333333333	0.0126414150475947	0.00290172672792773	117527.735353861	-70.9064521270051	119.270833333333	54.3541666666667
121.020833333333	54.0208333333333	0.0125719635022281	0.00300502239631916	128351.003240666	-89.2076016202847	119.0625	54.0208333333333
121.0625	54.0208333333333	0.0126792957148987	0.00252016815770736	123185.937424232	-67.1757137112062	119.3125	54.4375
121.104166666667	54.0208333333333	0.012356787766393	0.00299113448228867	119601.349055836	-61.6110067940737	119.479166666667	54.5208333333333
121.145833333333	54.0208333333333	0.0121469491458195	0.00320514755142157	105699.464042864	-41.3219139744575	120.0625	54.7291666666667
121.1875	54.0208333333333	0.0124726135910088	0.00358503896754305	90506.6553555972	-83.5614800651048	119.8125	54.1041666666667
121.229166666667	54.0208333333333	0.0120732737894115	0.00390559664412931	140987.50981427	-69.9690123965716	119.1875	54.4375
121.270833333333	54.0208333333333	0.0120162017286777	0.00379994512189454	126358.944837059	-101.962481600562	119.395833333333	53.7708333333333
121.3125	54.0208333333333	0.0122924242069734	0.00427225689288733	161545.902009403	-92.2966493940148	118.854166666667	53.9375
121.354166666667	54.0208333333333	0.0120364309315411	0.00341057398812361	115159.127416523	-46.2684067124462	120.0625	54.7291666666667
121.395833333333	54.0208333333333	0.0121902218492806	0.00360027263806245	117147.145503314	-47.158249809456	120.0625	54.7291666666667
121.4375	54.0208333333333	0.0122272924466251	0.00361716589936106	87793.3620734375	-83.3958722027593	120.104166666667	54.1041666666667
121.479166666667	54.0208333333333	0.0120300896592613	0.00329261084705598	133825.866487351	-87.1879561401704	119.4375	54.0625
121.520833333333	54.0208333333333	0.0119321583143504	0.00318194898866682	136553.564384759	-87.2107825936698	119.4375	54.0625
121.5625	54.0208333333333	0.0122219308895752	0.0038837988510122	159181.3596144	-104.256202976184	119.229166666667	53.6458333333333
121.604166666667	54.0208333333333	0.0120147250206754	0.00352099320719581	183347.290670981	-108.133817687235	118.979166666667	53.4791666666667
121.645833333333	54.0208333333333	0.012308193009531	0.00371614314039333	185944.79798724	-107.838500490584	118.979166666667	53.4791666666667
121.6875	54.0208333333333	0.0124543028230532	0.0029291970859654	181794.220805941	-106.762308856217	119.0625	53.5208333333333
121.729166666667	54.0208333333333	0.01309186125081	0.00270754369335472	172452.976200186	-102.977061583938	119.1875	53.6458333333333
121.770833333333	54.0208333333333	0.0134848684124661	0.00208343423372867	198992.814491744	-106.471291998915	118.895833333333	53.4791666666667
121.8125	54.0208333333333	0.0132861260901167	0.00193442057816738	223235.747408841	-127.484743643826	119.1875	52.7708333333333
121.854166666667	54.0208333333333	0.0141231549875504	0.00179796943413773	225409.414223786	-127.028919662315	119.1875	52.7708333333333
121.895833333333	54.0208333333333	0.0135745087954301	0.00211877469563821	226947.430426202	-125.224050040251	119.145833333333	52.8125
121.9375	54.0208333333333	0.0142866240698148	0.00150809351002404	229795.267461988	-126.142313691927	119.1875	52.7708333333333
121.979166666667	54.0208333333333	0.0138854237072332	0.00208621770795019	232006.724244868	-125.711150949531	119.1875	52.7708333333333
122.020833333333	54.0208333333333	0.012368917596538	0.0028259125277493	279309.905396575	-130.343613960731	118.895833333333	52.3541666666667
122.0625	54.0208333333333	0.0124537624205586	0.00261388290701197	236464.961493276	-124.872182039143	119.1875	52.7708333333333
122.104166666667	54.0208333333333	0.0133613440706683	0.00195911923120462	238711.080752607	-124.464017629631	119.1875	52.7708333333333
122.145833333333	54.0208333333333	0.0136072540632631	0.0014872915089716	240968.110720589	-124.063167414138	119.1875	52.7708333333333
122.1875	54.0208333333333	0.0123548823588343	0.0024082415144409	243235.746910954	-123.669461758135	119.1875	52.7708333333333
122.229166666667	54.0208333333333	0.0133492336608045	0.00173002649459935	245513.694674804	-123.282734807185	119.1875	52.7708333333333
122.270833333333	54.0208333333333	0.0138807663012907	0.00160081086218294	247801.668874939	-122.902824465252	119.1875	52.7708333333333
122.3125	54.0208333333333	0.0126915515617907	0.00270509075354164	250099.393568644	-122.529572365628	119.1875	52.7708333333333
122.354166666667	54.0208333333333	0.0122853794184703	0.00306475984944882	296330.538961146	-127.347557526565	118.895833333333	52.3541666666667
122.395833333333	54.0208333333333	0.012454482767238	0.00292187792313474	254723.034795692	-121.802427854005	119.1875	52.7708333333333
122.4375	54.0208333333333	0.0120245547108932	0.00301317394649025	257048.442682346	-121.448237007443	119.1875	52.7708333333333
122.479166666667	54.0208333333333	0.0119430462727068	0.00297717717644332	259382.583195381	-121.100107437423	119.1875	52.7708333333333
122.520833333333	54.0208333333333	0.012060435594455	0.00307274757330295	305094.162883805	-125.970896959366	118.895833333333	52.3541666666667
122.5625	54.0208333333333	0.012420873359524	0.00289154576272888	264076.131871436	-120.421474145611	119.1875	52.7708333333333
122.604166666667	54.0208333333333	0.0122716763175981	0.00312770615650549	309533.051909167	-125.31053854528	118.895833333333	52.3541666666667
122.645833333333	54.0208333333333	0.013386543540786	0.002580117106808	268801.89355906	-119.765446100617	119.1875	52.7708333333333
122.6875	54.0208333333333	0.0124475696306408	0.00268872188737573	314007.837499413	-124.667974879495	118.895833333333	52.3541666666667
122.729166666667	54.0208333333333	0.0122673929167757	0.00275110699499904	316258.213956575	-124.353172934966	118.895833333333	52.3541666666667
122.770833333333	54.0208333333333	0.013018119253614	0.00293655067472443	275947.298452714	-118.821552563293	119.1875	52.7708333333333
122.8125	54.0208333333333	0.0136774156568756	0.0037518596529988	278343.457011509	-118.517141947393	119.1875	52.7708333333333
122.854166666667	54.0208333333333	0.0152448364052825	0.00371242847467324	280746.486816852	-118.217648162263	119.1875	52.7708333333333
122.895833333333	54.0208333333333	0.0141407062444689	0.00375717905516213	328110.629944838	-123.787902992229	118.895833333333	52.3125
122.9375	54.0208333333333	0.0133360712687712	0.00281653350716567	327632.748380579	-122.840994166384	118.895833333333	52.3541666666667
122.979166666667	54.0208333333333	0.0123242256084495	0.00401398120364843	329930.996444166	-122.550424449171	118.895833333333	52.3541666666667
123.020833333333	54.0208333333333	0.0117195309736037	0.00308937913239487	332236.647647668	-122.263649017212	118.895833333333	52.3541666666667
123.0625	54.0208333333333	0.0121222170507496	0.00321625684660641	334549.548153724	-121.980601244413	118.895833333333	52.3541666666667
123.104166666667	54.0208333333333	0.0132326983103827	0.00295394576488213	339554.788257293	-122.341825069692	118.895833333333	52.3125
123.145833333333	54.0208333333333	0.0120660715462232	0.00318274874283759	341865.643888225	-122.063595496611	118.895833333333	52.3125
123.1875	54.0208333333333	0.0132948216417192	0.00297561574598058	300198.097192342	-115.985890745594	119.1875	52.7708333333333
123.229166666667	54.0208333333333	0.0134220679615749	0.00298273098937529	302655.674745418	-115.725953835886	119.1875	52.7708333333333
123.270833333333	54.0208333333333	0.0132329807195553	0.0032153983634437	348839.623063795	-121.249765080812	118.895833333333	52.3125
123.3125	54.0208333333333	0.0130171665631491	0.00321067571810124	348571.031295479	-120.35701212951	118.895833333333	52.3541666666667
123.354166666667	54.0208333333333	0.0136343787028567	0.00325245861709842	353522.082443491	-120.724003984675	118.895833333333	52.3125
123.395833333333	54.0208333333333	0.0137495333090973	0.00289742973040158	355872.859887753	-120.46598983904	118.895833333333	52.3125
123.4375	54.0208333333333	0.0144906601351648	0.00279811197516617	358229.834486216	-120.211146192861	118.895833333333	52.3125
123.479166666667	54.0208333333333	0.0114795602846541	0.00350233244081675	162987.902519549	-70.7990462622246	121.104166666667	54.4791666666667
123.520833333333	54.0208333333333	0.0116713271115601	0.00314434017184219	161671.379791594	-72.3689908235709	121.145833333333	54.4375
123.5625	54.0208333333333	0.0117598702421503	0.00313683982186508	177348.867867466	-73.7788293656328	120.9375	54.4375
123.604166666667	54.0208333333333	0.0113977899625436	0.0029827590448778	187867.668313335	-78.9030452745233	120.770833333333	54.3125
123.645833333333	54.0208333333333	0.0116684113162293	0.00265902725934151	190548.138863875	-79.0275690900125	120.770833333333	54.3125
123.6875	54.0208333333333	0.0113386105833419	0.00271011276040427	193229.721299144	-79.1481687949731	120.770833333333	54.3125
123.729166666667	54.0208333333333	0.0113733322545772	0.00256652188708344	195912.369048457	-79.2650039910313	120.770833333333	54.3125
123.770833333333	54.0208333333333	0.0116024162700619	0.00265766112612855	198596.038026837	-79.3782258207622	120.770833333333	54.3125
123.8125	54.0208333333333	0.0114730210844158	0.00259378457066188	201280.686471632	-79.4879775154777	120.770833333333	54.3125
123.854166666667	54.0208333333333	0.0113681919262703	0.00249216095858342	203966.274791797	-79.5943949014068	120.770833333333	54.3125
123.895833333333	54.0208333333333	0.0115597805457173	0.00252895168527874	206652.765428692	-79.6976068678679	120.770833333333	54.3125
123.9375	54.0208333333333	0.0112162736597537	0.00269019474829223	209340.122727344	-79.7977358006902	120.770833333333	54.3125
123.979166666667	54.0208333333333	0.0114446489228552	0.00260749756575571	212028.312817345	-79.894897983829	120.770833333333	54.3125
124.020833333333	54.0208333333333	0.0110452287655877	0.00259592691425523	214717.303502531	-79.9892039718402	120.770833333333	54.3125
124.0625	54.0208333333333	0.0110695803363929	0.00235883172569088	217407.064158658	-80.080758935626	120.770833333333	54.3125
124.104166666667	54.0208333333333	0.0114911187679345	0.00229519191682407	220097.565638489	-80.169662983649	120.770833333333	54.3125
124.145833333333	54.0208333333333	0.0112290701760601	0.00210978925676536	222788.78018363	-80.2560114606005	120.770833333333	54.3125
124.1875	54.0208333333333	0.0112534370176296	0.00196847151633651	225480.681342543	-80.3398952253336	120.770833333333	54.3125
124.229166666667	54.0208333333333	0.0111703159925054	0.00184755189522204	228173.243894302	-80.4214009097093	120.770833333333	54.3125
124.270833333333	54.0208333333333	0.0109525180953784	0.00239503547324436	226780.41003527	-78.0121293539688	120.854166666667	54.3958333333333
124.3125	54.0208333333333	0.0110110644163351	0.00237822327349408	228173.243894306	-80.4214009097094	120.854166666667	54.3125
124.354166666667	54.0208333333333	0.0113389670342852	0.00265028864402482	267557.212081484	-85.3671501085122	120.270833333333	54.1458333333333
124.395833333333	54.0208333333333	0.0115702745162445	0.00264264637032326	270215.558496371	-86.3638194003077	120.270833333333	54.1041666666667
124.4375	54.0208333333333	0.0114985937670393	0.00296769725118619	272941.024518378	-86.3666059085448	120.270833333333	54.1041666666667
124.479166666667	54.0208333333333	0.0117752300415377	0.00335405709624543	355413.686843442	-89.3028883410889	119.0625	53.9375
124.520833333333	54.0208333333333	0.0118191707155558	0.0028234122881867	201982.038453394	-78.1849573811503	121.479166666667	54.3541666666667
124.5625	54.0208333333333	0.0116384560863275	0.00237041838122196	278445.748304511	-85.416360938413	120.3125	54.1458333333333
124.604166666667	54.0208333333333	0.0111016020427277	0.00226260430052419	286612.605430901	-85.4474476574568	120.229166666667	54.1458333333333
124.645833333333	54.0208333333333	0.0108117216470573	0.00171323183321982	273140.446706409	-84.4199370355492	120.479166666667	54.1875
124.6875	54.0208333333333	0.0105515505411382	0.00181594731550169	275858.51517161	-84.4415058181943	120.479166666667	54.1875
124.729166666667	54.0208333333333	0.0101895624789904	0.00176197704315917	273056.533174846	-88.3138457420113	120.5625	54.0208333333333
124.770833333333	54.0208333333333	0.0114854148280422	0.00149603198658343	290201.862649927	-90.9602106312583	120.354166666667	53.8958333333333
124.8125	54.0208333333333	0.011541572872111	0.00144595892693083	286568.449323898	-86.3749269471633	120.4375	54.1041666666667
124.854166666667	54.0208333333333	0.0122107846704426	0.00135477029487775	286568.449323898	-86.3749269471633	120.479166666667	54.1041666666667
124.895833333333	54.0208333333333	0.012794514793297	0.00138073627508911	289293.945572864	-86.3755428218071	120.479166666667	54.1041666666667
124.9375	54.0208333333333	0.0130553325844572	0.00139661795764007	292019.443183183	-86.3758320674191	120.479166666667	54.1041666666667
124.979166666667	54.0208333333333	0.0130976717113468	0.00356564986751898	264775.29030654	-87.3609359573883	120.9375	54.0625
125.020833333333	54.0208333333333	0.0135773033882543	0.00344351514320273	267503.346098409	-87.3543071788323	120.9375	54.0625
125.0625	54.0208333333333	0.013509999347064	0.00150332995354177	281777.622303878	-82.5965513400301	120.770833333333	54.2708333333333
125.104166666667	54.0208333333333	0.0134312475906934	0.00154355618860742	284485.929660672	-82.6338203129816	120.770833333333	54.2708333333333
125.145833333333	54.0208333333333	0.0138367371666135	0.00142373319274855	281777.622303878	-82.5965513400301	120.854166666667	54.2708333333333
125.1875	54.0208333333333	0.0135029106393994	0.00148865886032279	282132.966993087	-81.6565366144533	120.895833333333	54.3125
125.229166666667	54.0208333333333	0.0134725898138298	0.00153339540556298	284835.181811615	-81.7026399007833	120.895833333333	54.3125
125.270833333333	54.0208333333333	0.0134850928516899	0.00327627097495281	203178.368901579	-142.272852623943	123.4375	52.5625
125.3125	54.0208333333333	0.013433986765499	0.00133473342089778	285758.181017326	-79.8483042549478	120.979166666667	54.3958333333333
125.354166666667	54.0208333333333	0.0143980091796417	0.00340392611024015	257414.301432162	-82.2098592396832	121.4375	54.2708333333333
125.395833333333	54.0208333333333	0.0136010551908588	0.00338071698677977	260120.212661963	-82.2578078289245	121.4375	54.2708333333333
125.4375	54.0208333333333	0.0134338224329947	0.00333593410369802	262826.42748002	-82.3044212451342	121.4375	54.2708333333333
125.479166666667	54.0208333333333	0.0129812913169401	0.00155660760262171	296515.054616892	-80.0876678474557	120.979166666667	54.3958333333333
125.520833333333	54.0208333333333	0.0125852411795967	0.00175411416911102	299205.478944789	-80.1440592821887	120.979166666667	54.3958333333333
125.5625	54.0208333333333	0.0122398987779921	0.00186791719206964	312399.149557978	-76.968535164786	120.854166666667	54.5625
125.604166666667	54.0208333333333	0.0122973987826399	0.00163440476835947	265634.447524906	-77.3098249086578	121.604166666667	54.4791666666667
125.645833333333	54.0208333333333	0.0118711101795611	0.00169453355408956	268299.191165254	-77.4043171227194	121.604166666667	54.4791666666667
125.6875	54.0208333333333	0.0115689298012959	0.00223156734278977	252945.720561962	-80.0149651457907	121.854166666667	54.3541666666667
125.729166666667	54.0208333333333	0.0117791329022671	0.00177952636307225	255635.614700064	-80.0874998833759	121.854166666667	54.3541666666667
125.770833333333	54.0208333333333	0.0108083284734827	0.00218585543942872	258326.096339541	-80.1581719667117	121.854166666667	54.3541666666667
120.104166666667	53.9791666666667	0.0146476015498974	0.00343838905040483	146094.061832384	-64.8007000603253	118.0625	54.5208333333333
120.145833333333	53.9791666666667	0.0147224668133701	0.00378394603567037	152904.386732407	-64.0130149178376	118.020833333333	54.5625
120.1875	53.9791666666667	0.0151716982324348	0.00397887983865002	155365.951053777	-64.4212289088505	118.020833333333	54.5625
120.229166666667	53.9791666666667	0.0146533135733625	0.00360137992470005	251337.4722622	-47.1908498157782	117.3125	55.4791666666667
120.270833333333	53.9791666666667	0.0146027258357779	0.00345235576605799	253349.229436184	-47.5771941342732	117.3125	55.4791666666667
120.3125	53.9791666666667	0.0147440431299025	0.00363938969045078	162798.766804782	-65.5684365217504	118.020833333333	54.5625
120.354166666667	53.9791666666667	0.0154444262601009	0.0045685893865132	139306.373579327	-65.6610367715121	118.395833333333	54.4791666666667
120.395833333333	53.9791666666667	0.0161133066026455	0.00475605305432221	301388.443004702	-42.3596205313576	117.145833333333	55.9375
120.4375	53.9791666666667	0.0146543511593775	0.00351492662346387	144304.136788586	-66.4893581588979	118.395833333333	54.4791666666667
120.479166666667	53.9791666666667	0.0149390863959201	0.00368173268465524	146814.624506557	-66.8814625474811	118.395833333333	54.4791666666667
120.520833333333	53.9791666666667	0.0141362057879801	0.00287050182171355	96199.2318889048	-57.4676974071799	119.270833333333	54.4375
120.5625	53.9791666666667	0.0141633620358169	0.00350917678370274	98514.5189562522	-58.2893691989442	119.270833333333	54.4375
120.604166666667	53.9791666666667	0.0137858622947821	0.00349599894577778	100849.927742296	-59.0723683790542	119.270833333333	54.4375
120.645833333333	53.9791666666667	0.0132709809729948	0.00400931460502721	134959.350126766	-81.2738748573128	118.604166666667	54.1458333333333
120.6875	53.9791666666667	0.0125721169007168	0.00394111660003984	176289.281482749	-68.973711485202	118.145833333333	54.5208333333333
120.729166666667	53.9791666666667	0.0125874422563795	0.00404157954488947	235564.39693354	-56.6410543450622	117.645833333333	55.1041666666667
120.770833333333	53.9791666666667	0.0128709860091048	0.00389851415380307	181402.098974324	-69.5267052393993	118.145833333333	54.5208333333333
120.8125	53.9791666666667	0.0128984617386565	0.0037744564287549	115215.657145602	-63.0780588896003	119.229166666667	54.4375
120.854166666667	53.9791666666667	0.0129981532120319	0.00291889381493742	112784.654301939	-62.4833888121445	119.3125	54.4375
120.895833333333	53.9791666666667	0.0136249833463865	0.00361659905548917	117659.232812523	-63.6473915503268	119.270833333333	54.4375
120.9375	53.9791666666667	0.0129989313430938	0.00420662006692754	101200.295568557	-86.7499652452019	119.395833333333	54.0208333333333
120.979166666667	53.9791666666667	0.0124117679086941	0.00350534352011298	119125.417563155	-68.7983311781095	119.270833333333	54.3541666666667
121.020833333333	53.9791666666667	0.0124472823375248	0.00405216158904795	106659.154170949	-86.850783706812	119.395833333333	54.0208333333333
121.0625	53.9791666666667	0.0124975384085796	0.00392556730775358	130040.744242667	-66.1607442163955	119.229166666667	54.4375
121.104166666667	53.9791666666667	0.0128124906915302	0.00437762110577157	217620.571151921	-80.0900051816877	117.8125	54.2708333333333
121.145833333333	53.9791666666667	0.012394582884834	0.00376790613363704	134219.777799221	-105.253986434237	119.1875	53.6458333333333
121.1875	53.9791666666667	0.0122557635957534	0.00368078624389002	140107.451017127	-67.8381219988503	119.1875	54.4375
121.229166666667	53.9791666666667	0.0123520871443329	0.00365444019488167	143632.400682697	-96.5441385117824	119.0625	53.8125
121.270833333333	53.9791666666667	0.0121596843099679	0.00449826936080348	158693.067086593	-90.6972355902691	118.854166666667	53.9375
121.3125	53.9791666666667	0.0120304332079621	0.00352003536695503	147612.136042537	-87.2896958231466	119.0625	54.0208333333333
121.354166666667	53.9791666666667	0.0121067025287363	0.00364434942029109	125962.196474291	-85.0020877024089	119.4375	54.0625
121.395833333333	53.9791666666667	0.0118786977898985	0.00327140419403263	128498.831296388	-87.1397416438311	119.4375	54.0208333333333
121.4375	53.9791666666667	0.0120713919201259	0.00303474668132075	155804.180467515	-87.333835791273	119.0625	54.0208333333333
121.479166666667	53.9791666666667	0.0118515186655901	0.00325260668442326	134133.385540122	-85.2092167859956	119.4375	54.0625
121.520833333333	53.9791666666667	0.0124614123739642	0.00379850930257649	155436.941481039	-102.881627281743	119.229166666667	53.6458333333333
121.5625	53.9791666666667	0.0123298910908144	0.00316838356453801	180368.708971683	-97.778691836883	118.854166666667	53.7291666666667
121.604166666667	53.9791666666667	0.0124197417853288	0.00321870135429751	147079.631025764	-98.1774816928175	119.395833333333	53.7708333333333
121.645833333333	53.9791666666667	0.0119196150916097	0.00394855717008357	163443.361622426	-102.142188742047	119.229166666667	53.6458333333333
121.6875	53.9791666666667	0.0122924184249752	0.00308196116760529	180511.310886331	-105.35304748975	119.0625	53.5208333333333
121.729166666667	53.9791666666667	0.0124282839467894	0.00257705487688751	215362.155380476	-126.031408834699	119.145833333333	52.8125
121.770833333333	53.9791666666667	0.0135859146137989	0.00241634315766242	217579.28218464	-125.574589336761	119.145833333333	52.8125
121.8125	53.9791666666667	0.0123910721692242	0.00287272754428701	217579.28218464	-125.574589336761	119.1875	52.8125
121.854166666667	53.9791666666667	0.0136706076643083	0.00256885469896147	219808.965458716	-125.126672248691	119.1875	52.8125
121.895833333333	53.9791666666667	0.0143178666928622	0.00166111317623391	224304.498535606	-124.256669706445	119.145833333333	52.8125
121.9375	53.9791666666667	0.0173860090869455	0.00151997748968157	227090.851772064	-125.197749469256	119.1875	52.7708333333333
121.979166666667	53.9791666666667	0.0166519407132385	0.00145223240008355	229330.602592705	-124.770705931173	119.1875	52.7708333333333
122.020833333333	53.9791666666667	0.014029794549712	0.00177830837436398	231581.865009201	-124.35161879657	119.1875	52.7708333333333
122.0625	53.9791666666667	0.0134024909186535	0.00238152737746658	233844.305792841	-123.940297309122	119.1875	52.7708333333333
122.104166666667	53.9791666666667	0.0134610652568928	0.00183278131912047	236117.60285594	-123.536555060795	119.1875	52.7708333333333
122.145833333333	53.9791666666667	0.0139752246980817	0.00152863500716917	238401.444872123	-123.140209971926	119.1875	52.7708333333333
122.1875	53.9791666666667	0.0134607200965731	0.00219667542675608	240695.5309066	-122.75108426155	119.1875	52.7708333333333
122.229166666667	53.9791666666667	0.013529147408952	0.00241603458766456	242999.57005663	-122.369004409154	119.1875	52.7708333333333
122.270833333333	53.9791666666667	0.0135967386162345	0.00154707967157841	245313.281102271	-121.99380110894	119.1875	52.7708333333333
122.3125	53.9791666666667	0.0133804977403182	0.00241650419559445	247636.392167389	-121.625309217595	119.1875	52.7708333333333
122.354166666667	53.9791666666667	0.0123445714202064	0.00279721285581645	249968.640391012	-121.263367696452	119.1875	52.7708333333333
122.395833333333	53.9791666666667	0.0134746160688811	0.00214406084857787	252309.771608913	-120.90781954886	119.1875	52.7708333333333
122.4375	53.9791666666667	0.0121625258180443	0.00269954788588385	254659.540045323	-120.558511753505	119.1875	52.7708333333333
122.479166666667	53.9791666666667	0.0126393860940643	0.00250860294504097	257017.70801471	-120.215295194344	119.1875	52.7708333333333
122.520833333333	53.9791666666667	0.0120063779644538	0.00297134023347771	302393.369356362	-125.260250665421	118.895833333333	52.3541666666667
122.5625	53.9791666666667	0.0120199232367573	0.0029754471578544	304630.07557105	-124.930074976915	118.895833333333	52.3541666666667
122.604166666667	53.9791666666667	0.0122165611630408	0.00308606963334294	306875.739258961	-124.604477359778	118.895833333333	52.3541666666667
122.645833333333	53.9791666666667	0.0137338635499792	0.00214619378692463	266529.888792131	-118.900491544425	119.1875	52.7708333333333
122.6875	53.9791666666667	0.0135128498750854	0.00238701706313285	268926.752655235	-118.585625897804	119.1875	52.7708333333333
122.729166666667	53.9791666666667	0.0135309822739603	0.0025787051172093	271330.744353998	-118.276034590691	119.1875	52.7708333333333
122.770833333333	53.9791666666667	0.0134290229766118	0.00280019742660632	273741.675290425	-117.971593709615	119.1875	52.7708333333333
122.8125	53.9791666666667	0.0134840919772064	0.00263514666601217	276159.362910324	-117.672182624582	119.1875	52.7708333333333
122.854166666667	53.9791666666667	0.0138957165208829	0.0025724996264595	323268.395386518	-123.408386028176	118.895833333333	52.3125
122.895833333333	53.9791666666667	0.0132402431806798	0.00294873910012207	322830.33710086	-122.446756941881	118.895833333333	52.3541666666667
122.9375	53.9791666666667	0.0128741624926014	0.00304113172984743	325141.003384455	-122.154943118648	118.895833333333	52.3541666666667
122.979166666667	53.9791666666667	0.0119255266401848	0.00312626508136368	327459.030295315	-121.867017350279	118.895833333333	52.3541666666667
123.020833333333	53.9791666666667	0.0118922379705451	0.00320230307592516	329784.261843836	-121.582909623251	118.895833333333	52.3541666666667
123.0625	53.9791666666667	0.0115342684168666	0.00331841893643114	332116.545925248	-121.302551217663	118.895833333333	52.3541666666667
123.104166666667	53.9791666666667	0.0123539690159049	0.00341024062555166	337096.508349283	-121.676453855526	118.895833333333	52.3125
123.145833333333	53.9791666666667	0.0120670410911708	0.00345161496917258	342093.76564736	-122.038719068297	118.895833333333	52.2708333333333
123.1875	53.9791666666667	0.0120249063539535	0.00337096656110922	344414.558760602	-121.764112223363	118.895833333333	52.2708333333333
123.229166666667	53.9791666666667	0.0119932072252559	0.00314656785625209	341513.295774801	-120.217280903948	118.895833333333	52.3541666666667
123.270833333333	53.9791666666667	0.0133009455208971	0.00301256336612496	343878.689869714	-119.954682587323	118.895833333333	52.3541666666667
123.3125	53.9791666666667	0.0138104576910068	0.00279002744403708	348812.692243075	-120.33280584873	118.895833333333	52.3125
123.354166666667	53.9791666666667	0.0147785302451388	0.00260266364229491	351175.270373814	-120.074196770786	118.895833333333	52.3125
123.395833333333	53.9791666666667	0.0133228314302785	0.00332297217857526	351011.660120208	-119.186828578072	118.895833333333	52.3541666666667
123.4375	53.9791666666667	0.0118333563199786	0.00359920396703471	353401.164371484	-118.937327805546	118.895833333333	52.3541666666667
123.479166666667	53.9791666666667	0.0118848532873512	0.00339284766578629	155411.133646884	-69.9271025535533	121.229166666667	54.4375
123.520833333333	53.9791666666667	0.0114026099844188	0.00327255929414595	163135.947566335	-70.8168131060607	121.145833333333	54.4375
123.5625	53.9791666666667	0.0116804278480256	0.00321557766854196	160556.297479387	-70.5303001208135	121.229166666667	54.4375
123.604166666667	53.9791666666667	0.0116373007374225	0.00306089778838643	185402.530527531	-74.4022413663301	120.854166666667	54.3958333333333
123.645833333333	53.9791666666667	0.0117109257634213	0.00266909087831098	191484.98360885	-77.6655282180607	120.770833333333	54.3125
123.6875	53.9791666666667	0.0117299975496637	0.00259253656401881	194156.278907065	-77.8043369976756	120.770833333333	54.3125
123.729166666667	53.9791666666667	0.0128502648051508	0.0025377839846868	196828.951951892	-77.938918725867	120.770833333333	54.3125
123.770833333333	53.9791666666667	0.0117648937641076	0.0025256425162915	199502.946461456	-78.0694412322682	120.770833333333	54.3125
123.8125	53.9791666666667	0.0116047576563755	0.00255951415897762	201241.734190772	-75.4633511862263	120.8125	54.3958333333333
123.854166666667	53.9791666666667	0.0128209209310791	0.00308498287923441	204854.68924943	-78.3189371286606	120.770833333333	54.3125
123.895833333333	53.9791666666667	0.0136972886871469	0.00337371109525657	334012.248633284	-117.298347947384	119.520833333333	52.5208333333333
123.9375	53.9791666666667	0.0136311192000522	0.00292417006933946	309229.666083455	-108.404338213245	119.5625	53.0208333333333
123.979166666667	53.9791666666667	0.0128216080212695	0.00302855604936983	311824.976763801	-108.21231680202	119.5625	53.0208333333333
124.020833333333	53.9791666666667	0.0110220268753145	0.00265425688664588	215571.860107385	-78.7757049615886	120.770833333333	54.3125
124.0625	53.9791666666667	0.0112005491116861	0.00255630467720583	218253.753731492	-78.8818483449128	120.770833333333	54.3125
124.104166666667	53.9791666666667	0.0118063557118134	0.00276368870859078	246481.335640232	-83.0855229478677	120.354166666667	54.1875
124.145833333333	53.9791666666667	0.0109634547729496	0.0022231266637072	223620.393812319	-79.0852796290408	120.770833333333	54.3125
124.1875	53.9791666666667	0.0108900892076746	0.00210676830166867	255382.586573836	-81.1302667977303	120.3125	54.2708333333333
124.229166666667	53.9791666666667	0.0110835711514801	0.00177466816715973	228990.608767807	-79.277589104161	120.770833333333	54.3125
124.270833333333	53.9791666666667	0.0108656776260868	0.00142685951714165	231676.976871852	-79.3698126816026	120.770833333333	54.3125
124.3125	53.9791666666667	0.0106333630486259	0.00212313214726634	234364.145643644	-79.4595346014616	120.770833333333	54.3125
124.354166666667	53.9791666666667	0.0106531348504239	0.00198067588226696	237052.086936324	-79.5468392249282	120.770833333333	54.3125
124.395833333333	53.9791666666667	0.010989365070515	0.00231066687214351	234364.145643644	-79.4595346014616	120.854166666667	54.3125
124.4375	53.9791666666667	0.0115402599968957	0.00292477210524619	276133.761044843	-84.4462764055368	120.229166666667	54.1458333333333
124.479166666667	53.9791666666667	0.01133235385545	0.00293119366802502	275998.993309737	-85.4087274460588	120.270833333333	54.1041666666667
124.520833333333	53.9791666666667	0.011112929036528	0.00282976485935397	281575.662954618	-84.4871275343072	120.229166666667	54.1458333333333
124.5625	53.9791666666667	0.0110811847673317	0.00256423361938771	265039.98855249	-87.3628077151921	120.520833333333	54.0208333333333
124.604166666667	53.9791666666667	0.0108591963220505	0.00380904944005275	279226.445381463	-90.1843656651731	120.354166666667	53.8958333333333
124.645833333333	53.9791666666667	0.0108468371685312	0.00146146746575552	286854.94788239	-86.377725215278	120.270833333333	54.0625
124.6875	53.9791666666667	0.0112663571321952	0.00136396479350123	289583.175617716	-86.3783324020732	120.270833333333	54.0625
124.729166666667	53.9791666666667	0.0111868842519219	0.00153736754222822	292311.404689016	-86.3786132868681	120.270833333333	54.0625
124.770833333333	53.9791666666667	0.0117889814303654	0.00337870132086749	238282.344242212	-152.886017308781	123.1875	52.0625
124.8125	53.9791666666667	0.0118017924744818	0.00359093888502752	239541.320646856	-152.270655426883	123.1875	52.0625
124.854166666667	53.9791666666667	0.012217818048016	0.00355606450811973	295628.548414311	-89.9775480477154	120.354166666667	53.8958333333333
124.895833333333	53.9791666666667	0.012889896166529	0.00360144694883617	286991.614608268	-88.2304449705786	120.520833333333	53.9791666666667
124.9375	53.9791666666667	0.0131463857527863	0.00332023319097254	208376.751558484	-140.363819727441	122.979166666667	52.5208333333333
124.979166666667	53.9791666666667	0.012445670232928	0.00148505084349984	267757.478874586	-86.3635012048426	120.895833333333	54.0625
125.020833333333	53.9791666666667	0.0131452086627983	0.00147237628858502	270485.667557937	-86.3666772161899	120.895833333333	54.0625
125.0625	53.9791666666667	0.0129531174684256	0.00150451005888477	273213.86523604	-86.369452863573	120.895833333333	54.0625
125.104166666667	53.9791666666667	0.0129850238613497	0.00163643570870999	275942.070710445	-86.3718400147398	120.895833333333	54.0625
125.145833333333	53.9791666666667	0.0135807288751338	0.00150174754596561	278670.282820361	-86.3738500728527	120.895833333333	54.0625
125.1875	53.9791666666667	0.0146058684915987	0.00328305513918212	196172.94147021	-142.774866774686	123.4375	52.5625
125.229166666667	53.9791666666667	0.0139979510308168	0.00329572223841955	197839.287963854	-142.111093653002	123.4375	52.5625
125.270833333333	53.9791666666667	0.0139192978962173	0.00145422795767433	283929.382158742	-78.8643478205101	120.979166666667	54.3958333333333
125.3125	53.9791666666667	0.0143650460107252	0.00151004671301729	290938.894596101	-80.8879474396136	120.895833333333	54.3125
125.354166666667	53.9791666666667	0.01471663590022	0.00320334145573343	202984.573171603	-140.184615732347	123.4375	52.5625
125.395833333333	53.9791666666667	0.0144341460405697	0.00148244317299393	291978.972265492	-79.0752443829286	120.979166666667	54.3958333333333
125.4375	53.9791666666667	0.0136437045239152	0.00157464837469986	305519.564491853	-75.8777083393946	120.854166666667	54.5625
125.479166666667	53.9791666666667	0.0128026322206649	0.00172132567584258	308171.15930807	-75.9680677947084	120.854166666667	54.5625
125.520833333333	53.9791666666667	0.0122303708955723	0.00165776186124784	275885.832089353	-78.6381921750738	121.354166666667	54.3958333333333
125.5625	53.9791666666667	0.0122228787235251	0.00172481532689104	278566.310446778	-78.7153537091334	121.354166666667	54.3958333333333
125.604166666667	53.9791666666667	0.0127677043493439	0.00160239983488441	280658.682614454	-79.7292265207554	121.354166666667	54.3541666666667
125.645833333333	53.9791666666667	0.0128859247441476	0.00157366791121018	269348.543096232	-76.442049797576	121.604166666667	54.4791666666667
125.6875	53.9791666666667	0.0139747557194129	0.00126401857753541	272006.619956914	-76.5434242353981	121.604166666667	54.4791666666667
125.729166666667	53.9791666666667	0.0128781398946534	0.00170431009508172	265171.49008578	-78.3105385371479	121.729166666667	54.3958333333333
125.770833333333	53.9791666666667	0.0121313468959674	0.00155016735200793	267848.892543102	-78.3954160014871	121.729166666667	54.3958333333333
125.8125	53.9791666666667	0.012174175270194	0.00130235533464908	270527.099933312	-78.4782786901313	121.729166666667	54.3958333333333
125.854166666667	53.9791666666667	0.0126112199230163	0.00141021401355211	279987.397041036	-76.8340667271427	121.645833333333	54.4791666666667
125.895833333333	53.9791666666667	0.0147810049452367	0.00148391077060145	275885.832089353	-78.6381921750738	121.729166666667	54.3958333333333
120.0625	53.9375	0.0141802959404389	0.00428229085773557	145690.936332424	-62.7260958425882	118.0625	54.5208333333333
120.104166666667	53.9375	0.0144864470815681	0.00332282063979299	148128.077296852	-63.1776365861271	118.0625	54.5208333333333
120.145833333333	53.9375	0.0143007329083105	0.0035984620852607	79749.4914324816	-45.390823356819	119.270833333333	54.4375
120.1875	53.9375	0.0146597246572719	0.00358063137103816	81719.6279032393	-46.7049461320787	119.270833333333	54.4375
120.229166666667	53.9375	0.014060348964625	0.00256807014892199	83731.7683965329	-47.9557560154245	119.270833333333	54.4375
120.270833333333	53.9375	0.0146725001562074	0.0035986768376384	162313.509026058	-63.7124501614092	118.020833333333	54.5625
120.3125	53.9375	0.0152327512840082	0.00376783218154939	138827.381054332	-63.4854745162856	118.395833333333	54.4791666666667
120.354166666667	53.9375	0.0142971611703746	0.00327430607714916	89991.7426060854	-51.3604167631727	119.270833333333	54.4375
120.395833333333	53.9375	0.014567994511831	0.00348040853946957	167236.53086897	-64.4763183278924	118.0625	54.5625
120.4375	53.9375	0.0136904105849675	0.00340022029736959	167934.226787926	-66.2953149093185	118.0625	54.5208333333333
120.479166666667	53.9375	0.0136395907926325	0.00380371370427014	153682.134931516	-66.0262561730342	118.3125	54.4791666666667
120.520833333333	53.9375	0.0141247778474844	0.00288904106301111	172958.047325792	-66.957635284193	118.0625	54.5208333333333
120.5625	53.9375	0.0135705050711208	0.00255256859352609	101029.277015847	-56.0514999390451	119.270833333333	54.4375
120.604166666667	53.9375	0.0133294594557565	0.00301411908135013	153682.134931516	-66.0262561730342	118.4375	54.4791666666667
120.645833333333	53.9375	0.0133597930373035	0.0040910235310795	135740.351057334	-79.3388995936118	118.604166666667	54.1458333333333
120.6875	53.9375	0.0132524551370238	0.00439033875490501	180203.673661365	-56.3414937221915	118.354166666667	54.8125
120.729166666667	53.9375	0.0126509142057202	0.0041027387362474	181909.14496077	-75.6409088246499	118.020833333333	54.3125
120.770833333333	53.9375	0.0128308947452485	0.00378871683470316	105290.487449074	-104.700324500386	119.229166666667	53.6875
120.8125	53.9375	0.0126124706043958	0.00340828467216927	68117.0501688966	-73.7924559149746	119.8125	54.1041666666667
120.854166666667	53.9375	0.0130174973241069	0.00411733822901946	70748.618146766	-74.3779356982096	119.8125	54.1041666666667
120.895833333333	53.9375	0.0125895787522493	0.00433180215003265	205053.539219697	-78.3298954469276	117.8125	54.2708333333333
120.9375	53.9375	0.0126886912118917	0.00420946936037289	115914.095249663	-103.198791607301	119.229166666667	53.6875
120.979166666667	53.9375	0.0129557151261783	0.00416067531780638	104291.202880055	-84.2576381697906	119.395833333333	54.0208333333333
121.020833333333	53.9375	0.0124432825795882	0.00378753206860157	121249.49345447	-102.542465317876	119.229166666667	53.6875
121.0625	53.9375	0.012593823449339	0.00425041350681444	133950.968794776	-62.509124990527	119.229166666667	54.4791666666667
121.104166666667	53.9375	0.0121584608056472	0.00383090253271916	161446.986921678	-77.423311875766	118.6875	54.2291666666667
121.145833333333	53.9375	0.0124872025729393	0.00379329989476722	129276.589492836	-101.654505289941	119.229166666667	53.6875
121.1875	53.9375	0.0123241659338934	0.00393874405152821	135739.207123658	-103.02791706811	119.1875	53.6458333333333
121.229166666667	53.9375	0.0125511649927014	0.00378295244614377	134641.750390167	-101.11807713177	119.229166666667	53.6875
121.270833333333	53.9375	0.0121246838699986	0.00417379635918246	123361.491945553	-84.9301732945682	119.395833333333	54.0208333333333
121.3125	53.9375	0.0121073551800562	0.00309329821422526	147903.985379535	-85.4951661198168	119.0625	54.0208333333333
121.354166666667	53.9375	0.0120322196471783	0.00279365595781404	150492.740714083	-87.307819870725	119.0625	53.9791666666667
121.395833333333	53.9375	0.0117586122324819	0.00311940901895495	129166.471816594	-83.0250192841537	119.4375	54.0625
121.4375	53.9375	0.0121382604555705	0.00380775443678669	110799.601800212	-79.688254205834	119.770833333333	54.1041666666667
121.479166666667	53.9375	0.0120043377165279	0.0039590809215147	151786.024062108	-101.439460197416	119.229166666667	53.6458333333333
121.520833333333	53.9375	0.0123413028892243	0.00416582805551686	150790.288001324	-99.7238967150921	119.270833333333	53.6875
121.5625	53.9375	0.0120625471662204	0.00360454575341317	143772.85448979	-96.5372622582365	119.395833333333	53.7708333333333
121.604166666667	53.9375	0.0129993550302488	0.00289694911594001	183316.122422291	-105.078544507621	118.9375	53.4791666666667
121.645833333333	53.9375	0.0123560715808533	0.00393284937266964	162531.116953092	-100.544021768012	119.229166666667	53.6458333333333
121.6875	53.9375	0.0128994035096647	0.00266777764940325	210432.569732805	-125.482589704218	119.145833333333	52.8125
121.729166666667	53.9375	0.0136264963810399	0.00255298044575055	212667.201823334	-125.021305326802	119.145833333333	52.8125
121.770833333333	53.9375	0.0124952376382077	0.00288762375157523	214914.349975432	-124.569290961048	119.145833333333	52.8125
121.8125	53.9375	0.0128954224332393	0.00274218507232259	217715.605424687	-125.548195680285	119.1875	52.7708333333333
121.854166666667	53.9375	0.0121651904118667	0.00305979701348632	196564.205476557	-103.87854592214	118.979166666667	53.4791666666667
121.895833333333	53.9375	0.013810769568558	0.0018363944733557	222193.052925726	-124.661315859272	119.1875	52.7708333333333
121.9375	53.9375	0.0166055920272772	0.00192096217822456	224449.677444181	-124.230688931796	119.1875	52.7708333333333
121.979166666667	53.9375	0.0175100615922937	0.00188988216680404	226717.76029906	-123.808321728733	119.1875	52.7708333333333
122.020833333333	53.9375	0.0146744919128619	0.0015694560852232	228996.960264924	-123.394008813065	119.1875	52.7708333333333
122.0625	53.9375	0.0137750976458393	0.00138492252691247	231286.947918933	-122.987549724865	119.1875	52.7708333333333
122.104166666667	53.9375	0.0137749665567413	0.00191776985273199	233587.405219578	-122.588748941131	119.1875	52.7708333333333
122.145833333333	53.9375	0.0141790933141627	0.00152932681452873	235898.025097653	-122.197415825644	119.1875	52.7708333333333
122.1875	53.9375	0.0127968136083982	0.00261553847356055	238218.511059478	-121.813364570191	119.1875	52.7708333333333
122.229166666667	53.9375	0.0134683918629861	0.00246161136005928	240548.576802492	-121.436414128328	119.1875	52.7708333333333
122.270833333333	53.9375	0.0136832237815621	0.00171282804529358	242887.945843115	-121.066388142806	119.1875	52.7708333333333
122.3125	53.9375	0.0138590890945043	0.00184298619292477	245236.351156759	-120.703114867628	119.1875	52.7708333333333
122.354166666667	53.9375	0.013459251647279	0.0025754575174619	247593.534829926	-120.346427085623	119.1875	52.7708333333333
122.395833333333	53.9375	0.0134806378586324	0.00206914272139871	249959.247724166	-119.99616202235	119.1875	52.7708333333333
122.4375	53.9375	0.0133563405566023	0.00235134706825677	252333.249151683	-119.652161257031	119.1875	52.7708333333333
122.479166666667	53.9375	0.0127853307408068	0.00276207145432811	254715.306562409	-119.314270631168	119.1875	52.7708333333333
122.520833333333	53.9375	0.012214191055352	0.00282729136115107	299739.983422723	-124.536909860427	118.895833333333	52.3541666666667
122.5625	53.9375	0.0124413283541099	0.00295650847252993	299739.983422723	-124.536909860427	118.9375	52.3541666666667
122.604166666667	53.9375	0.0124709390606542	0.00287369144295927	304265.893057796	-123.886193144806	118.895833333333	52.3541666666667
122.645833333333	53.9375	0.013439881873357	0.00296329612476318	264319.71326231	-118.020870285455	119.1875	52.7708333333333
122.6875	53.9375	0.0135239318602607	0.00244223076617934	266738.826640052	-117.711360582674	119.1875	52.7708333333333
122.729166666667	53.9375	0.01412397409719	0.00223020580837374	269164.755443798	-117.407120297925	119.1875	52.7708333333333
122.770833333333	53.9375	0.0138211123005089	0.00245481194102236	271597.316230383	-117.108022460437	119.1875	52.7708333333333
122.8125	53.9375	0.0147149892028097	0.00223992571264156	318439.818208372	-123.017082346435	118.895833333333	52.3125
122.854166666667	53.9375	0.0124225450376384	0.00262552701606933	318042.737996671	-122.040368134762	118.895833333333	52.3541666666667
122.895833333333	53.9375	0.0121775665095362	0.00274422679483637	318042.737996671	-122.040368134762	118.9375	52.3541666666667
122.9375	53.9375	0.0120154465054652	0.0027719002227894	322696.648991988	-121.458397724096	118.895833333333	52.3541666666667
122.979166666667	53.9375	0.0121037235516091	0.00325808311528862	322696.648991984	-121.458397724096	118.9375	52.3541666666667
123.020833333333	53.9375	0.0119320862947549	0.00318016709903618	327379.181481254	-120.892069607897	118.895833333333	52.3541666666667
123.0625	53.9375	0.0118115481843267	0.00323199519542762	329730.798074068	-120.61459185466	118.895833333333	52.3541666666667
123.104166666667	53.9375	0.0119448691938999	0.00315090370326608	332089.118543539	-120.34081198676	118.895833333333	52.3541666666667
123.145833333333	53.9375	0.0120023470957226	0.00336864890978558	334454.000286478	-120.0706619705	118.895833333333	52.3541666666667
123.1875	53.9375	0.0121705117901673	0.00311727200564599	336825.304307737	-119.804075113158	118.895833333333	52.3541666666667
123.229166666667	53.9375	0.0132490524315151	0.00302400458853006	339202.895121047	-119.54098604337	118.895833333333	52.3541666666667
123.270833333333	53.9375	0.0135949849467942	0.00247381537767822	344119.118186034	-119.930667116478	118.895833333333	52.3125
123.3125	53.9375	0.0162995587598197	0.00239522928359773	346493.66290755	-119.671548020684	118.895833333333	52.3125
123.354166666667	53.9375	0.0140148626384005	0.00296460840255805	348874.294757239	-119.415732482094	118.895833333333	52.3125
123.395833333333	53.9375	0.0119313953850552	0.00356190963723408	346372.084073433	-118.772071242568	118.9375	52.3541666666667
123.4375	53.9375	0.0118066444589043	0.00341704427884667	154523.09230843	-67.9976828261123	121.229166666667	54.4375
123.479166666667	53.9375	0.0132008659085649	0.00333640088534498	181909.14496077	-75.6409088246499	120.770833333333	54.3125
123.520833333333	53.9375	0.0116731882186799	0.00315660998016142	184561.126257405	-75.8180863912599	120.770833333333	54.3125
123.5625	53.9375	0.0115452867486677	0.00310400416592088	167280.243658112	-69.5912680057776	121.145833333333	54.4375
123.604166666667	53.9375	0.0116131421369509	0.00303284336391478	169847.294315914	-69.8796640436366	121.145833333333	54.4375
123.645833333333	53.9375	0.0115156767051973	0.0031160878179135	189321.687811065	-73.2398592724231	120.854166666667	54.3958333333333
123.6875	53.9375	0.0118002769794377	0.0026642282328767	195188.619394751	-76.4740055880291	120.770833333333	54.3125
123.729166666667	53.9375	0.01174966181397	0.00265902912472048	197849.986079459	-76.6258337987333	120.770833333333	54.3125
123.770833333333	53.9375	0.0131094779414382	0.00315291780226687	192528.97468628	-76.3175148167018	120.895833333333	54.3125
123.8125	53.9375	0.0139256035829984	0.00308153013491811	334134.304839094	-110.993661373079	119.1875	52.7708333333333
123.854166666667	53.9375	0.0127691998502093	0.002580691118101	205843.740980644	-77.0551253000692	120.770833333333	54.3125
123.895833333333	53.9375	0.0117310183363201	0.00247457128981813	208511.335609581	-77.1900413117238	120.770833333333	54.3125
123.9375	53.9375	0.0113374715517175	0.00242236748071998	211180.338547283	-77.3211214599854	120.770833333333	54.3125
123.979166666667	53.9375	0.0112918553672977	0.00249950065296322	213850.69615389	-77.4485074496944	120.770833333333	54.3125
124.020833333333	53.9375	0.0113258407779127	0.00261673915242982	216522.357397685	-77.572334183112	120.770833333333	54.3125
124.0625	53.9375	0.0114376565551983	0.0023379509545898	219195.2736993	-77.6927301576657	120.770833333333	54.3125
124.104166666667	53.9375	0.0111608328119039	0.00255247598437626	244372.806271079	-81.9632129186475	120.395833333333	54.1875
124.145833333333	53.9375	0.0112514571581893	0.00234449178761917	224544.688561282	-77.9237139940452	120.770833333333	54.3125
124.1875	53.9375	0.0111887154552082	0.00219650103873739	227221.100970536	-78.034530038216	120.770833333333	54.3125
124.229166666667	53.9375	0.010904558091275	0.00170956601060604	229898.595892809	-78.1423723115281	120.770833333333	54.3125
124.270833333333	53.9375	0.0113220929611731	0.00189191258302057	232577.135027275	-78.2473423722205	120.770833333333	54.3125
124.3125	53.9375	0.0110614862347169	0.00185113979769475	235256.681792195	-78.3495372571765	120.770833333333	54.3125
124.354166666667	53.9375	0.0108209350799788	0.00209164839337352	234194.107733982	-76.004318385555	120.854166666667	54.3958333333333
124.395833333333	53.9375	0.0111132634804882	0.00287406340389494	273902.390523683	-83.4597475848493	120.229166666667	54.1458333333333
124.4375	53.9375	0.0115407658589012	0.00290772607324683	276621.081814783	-83.4907485357288	120.229166666667	54.1458333333333
124.479166666667	53.9375	0.0113788988769571	0.003048067973717	279339.938421618	-83.5208176094508	120.229166666667	54.1458333333333
124.520833333333	53.9375	0.0110745914837943	0.00250167542548629	243301.025882979	-78.6403784627681	120.854166666667	54.3125
124.5625	53.9375	0.0106810275429992	0.00188121558113474	281729.678978938	-85.4347771442709	120.270833333333	54.0625
124.604166666667	53.9375	0.011050778559429	0.00137298459031535	284457.432166304	-85.4450975542447	120.270833333333	54.0625
124.645833333333	53.9375	0.0112448885222896	0.00127386368700625	287185.22351374	-85.4549014995889	120.270833333333	54.0625
124.6875	53.9375	0.0113713851565054	0.00352063355292148	284722.316575607	-89.1813954657527	120.354166666667	53.8958333333333
124.729166666667	53.9375	0.0116189895071383	0.00353073334830078	287458.443451937	-89.1556604724317	120.354166666667	53.8958333333333
124.770833333333	53.9375	0.0117547699718409	0.00351530325024882	290194.552276548	-89.1300929255188	120.354166666667	53.8958333333333
124.8125	53.9375	0.0120032071951001	0.00146184321433451	290216.906879878	-83.6322978376055	120.395833333333	54.1458333333333
124.854166666667	53.9375	0.0121202843642954	0.00346233367736655	295666.714069853	-89.0794415477435	120.354166666667	53.8958333333333
124.895833333333	53.9375	0.013283035665925	0.00357187240537578	238088.485144402	-150.519107168428	123.1875	52.0625
124.9375	53.9375	0.0132724802748956	0.00143374361831986	292603.210507099	-86.3813908469448	120.479166666667	54.0208333333333
124.979166666667	53.9375	0.0131281639118068	0.0017441308502404	268091.560802495	-85.3748768961587	120.895833333333	54.0625
125.020833333333	53.9375	0.0130987843691901	0.00170217935082368	270819.090506779	-85.3880190385781	120.895833333333	54.0625
125.0625	53.9375	0.0130613624768531	0.00169254772325631	273546.669526467	-85.4005627694908	120.895833333333	54.0625
125.104166666667	53.9375	0.0136965286900396	0.00311684720578709	245128.299004724	-147.569288430207	123.1875	52.0625
125.145833333333	53.9375	0.0150287607091097	0.00343083434639702	190826.401575679	-142.620611678262	123.4375	52.5625
125.1875	53.9375	0.0160432885185726	0.00150645667022411	283627.30218096	-79.8035269320984	120.895833333333	54.3125
125.229166666667	53.9375	0.0148590799164194	0.00151203495125754	286320.767977636	-79.8668747180227	120.895833333333	54.3125
125.270833333333	53.9375	0.0144951531838026	0.0013783332636892	289014.759766856	-79.9287269064204	120.895833333333	54.3125
125.3125	53.9375	0.0149927861503814	0.00154794494227818	291709.262052278	-79.9891246479679	120.895833333333	54.3125
125.354166666667	53.9375	0.0145775058005564	0.00304804717932988	199444.421429308	-139.331777938793	123.4375	52.5625
125.395833333333	53.9375	0.014859167477066	0.00174817236179955	268110.074244829	-78.406151592569	121.354166666667	54.3541666666667
125.4375	53.9375	0.0134839542816651	0.00154880006830003	257245.337348771	-74.8970502750282	121.604166666667	54.4791666666667
125.479166666667	53.9375	0.0119914819389653	0.00126282717364693	259888.004368916	-75.020640705171	121.604166666667	54.4791666666667
125.520833333333	53.9375	0.0125773494061979	0.00162845540540305	262532.179563538	-75.1414020798819	121.604166666667	54.4791666666667
125.5625	53.9375	0.0134718259142887	0.00167686727742069	278838.583863272	-78.7257553909681	121.354166666667	54.3541666666667
125.604166666667	53.9375	0.0133248665041687	0.00162354947167506	267824.872170394	-75.3747668241257	121.604166666667	54.4791666666667
125.645833333333	53.9375	0.0132625910185976	0.00139188203165563	270473.302805862	-75.4875270176536	121.604166666667	54.4791666666667
125.6875	53.9375	0.0164993102525396	0.0018388184854121	273123.067897166	-75.5977720877577	121.604166666667	54.4791666666667
125.729166666667	53.9375	0.0142479237727782	0.00125502285576123	273123.067897163	-75.5977720877576	121.645833333333	54.4791666666667
125.770833333333	53.9375	0.0135115119072693	0.00154585193967382	268820.156266447	-77.4276792918393	121.729166666667	54.3958333333333
125.8125	53.9375	0.013905948361197	0.00180742486302167	271491.437145731	-77.5197924187028	121.729166666667	54.3958333333333
125.854166666667	53.9375	0.0138728867189925	0.00174649742668293	274163.657740705	-77.6097810720414	121.729166666667	54.3958333333333
125.895833333333	53.9375	0.0156586876422165	0.00136183707968102	276836.789922786	-77.6977060518887	121.729166666667	54.3958333333333
125.9375	53.9375	0.0178850000391552	0.0016979734918544	289047.576325327	-76.2102394967027	121.604166666667	54.4791666666667
125.979166666667	53.9375	0.0179252635994914	0.00180406405503996	291705.657978091	-76.3047356004949	121.604166666667	54.4791666666667
126.020833333333	53.9375	0.0179484416694292	0.00156472094845168	284861.390278817	-77.9496735032545	121.729166666667	54.3958333333333
120.0625	53.8958333333333	0.0145617103907683	0.00404509768479409	159336.948528366	-57.5627924534502	117.979166666667	54.6458333333333
120.104166666667	53.8958333333333	0.0140372474135199	0.0041097373874157	161654.977491432	-58.0500014627785	117.979166666667	54.6458333333333
120.145833333333	53.8958333333333	0.0140724980501656	0.00346250760745374	159370.523278165	-59.4911089854559	118.020833333333	54.6041666666667
120.1875	53.8958333333333	0.0146990392591199	0.003658747446253	159589.987210931	-61.4168061156072	118.020833333333	54.5625
120.229166666667	53.8958333333333	0.015275035286654	0.00409140294156535	136153.897602761	-60.7778872477611	118.395833333333	54.4791666666667
120.270833333333	53.8958333333333	0.0150868243771653	0.0040817769366001	138550.504256142	-61.2974351279588	118.395833333333	54.4791666666667
120.3125	53.8958333333333	0.0150268835173551	0.00393741904873142	140958.829752805	-61.7986971055097	118.395833333333	54.4791666666667
120.354166666667	53.8958333333333	0.015242726519054	0.00429633348424819	143378.282753041	-62.2825120302722	118.395833333333	54.4791666666667
120.395833333333	53.8958333333333	0.0146511310075045	0.00350023460403288	145808.308508532	-62.7496738725671	118.395833333333	54.4791666666667
120.4375	53.8958333333333	0.0141255728949346	0.00308842950797232	169851.741099115	-64.8630795171716	118.0625	54.5208333333333
120.479166666667	53.8958333333333	0.0135485344611369	0.0039452186781314	98667.2076332363	-86.7000116671372	118.979166666667	53.9375
120.520833333333	53.8958333333333	0.0135857242625243	0.00391470366144777	128664.670491363	-76.7359684034307	118.604166666667	54.1458333333333
120.5625	53.8958333333333	0.0131309493357942	0.00411798388926797	131332.061819283	-76.9767873729756	118.604166666667	54.1458333333333
120.604166666667	53.8958333333333	0.0133053567719467	0.00376590595143535	134001.992168326	-77.207343136087	118.604166666667	54.1458333333333
120.645833333333	53.8958333333333	0.0134115527236576	0.00426296810598499	190052.312375419	-76.1691670102396	117.8125	54.2708333333333
120.6875	53.8958333333333	0.0131979271937209	0.00434821096390148	182814.797396021	-55.1319161152511	118.354166666667	54.8125
120.729166666667	53.8958333333333	0.012941938818056	0.00426103196865361	182335.228127994	-66.5284564541505	118.145833333333	54.5208333333333
120.770833333333	53.8958333333333	0.0125717739518087	0.00409649260244051	108039.626795397	-104.284594457701	119.1875	53.6458333333333
120.8125	53.8958333333333	0.0122256513501291	0.00378775513976656	106888.89106096	-101.889093960721	119.229166666667	53.6875
120.854166666667	53.8958333333333	0.012345466399666	0.0037202422859721	109570.886861012	-101.560783082057	119.229166666667	53.6875
120.895833333333	53.8958333333333	0.0124120534246135	0.00380267924329322	112255.956933197	-101.247365029977	119.229166666667	53.6875
120.9375	53.8958333333333	0.012238388722742	0.00363951562059075	118691.107470844	-102.850964330839	119.1875	53.6458333333333
120.979166666667	53.8958333333333	0.0124059913671571	0.00360497030820409	126462.466555561	-93.4316268533051	119.0625	53.8125
121.020833333333	53.8958333333333	0.0127299631443696	0.00392257249831719	124038.836133189	-102.222315274368	119.1875	53.6458333333333
121.0625	53.8958333333333	0.0127384002340448	0.0038776631111085	123022.933662794	-100.123364903459	119.229166666667	53.6875
121.104166666667	53.8958333333333	0.0127437748054755	0.00401344781447081	125720.490243567	-99.8706709010118	119.229166666667	53.6875
121.145833333333	53.8958333333333	0.0126255679140795	0.00456449721513728	115708.609962975	-82.3871150305062	119.395833333333	54.0208333333333
121.1875	53.8958333333333	0.0125349054285983	0.00423866192445561	118424.05879307	-82.529385111628	119.395833333333	54.0208333333333
121.229166666667	53.8958333333333	0.0127578978500767	0.0042971550768944	121140.369717685	-82.6645207274377	119.395833333333	54.0208333333333
121.270833333333	53.8958333333333	0.0125425966814585	0.0038841887723877	150642.61704608	-87.3100797670882	118.979166666667	53.9375
121.3125	53.8958333333333	0.0121373892508832	0.00322726713035786	142582.964019435	-72.1367556889091	119.229166666667	54.2708333333333
121.354166666667	53.8958333333333	0.0124277068196677	0.00364924285009039	106383.728049462	-76.770720577161	119.770833333333	54.1041666666667
121.395833333333	53.8958333333333	0.0121538102454734	0.00410712267037154	109051.799261303	-77.0667842383909	119.770833333333	54.1041666666667
121.4375	53.8958333333333	0.0123409141231098	0.00345580277835677	178199.607377706	-105.58989496302	118.854166666667	53.4375
121.479166666667	53.8958333333333	0.0128177356450541	0.00391089474411991	143913.235082655	-96.5304046825761	119.3125	53.7291666666667
121.520833333333	53.8958333333333	0.012387085815499	0.0034906084703642	156337.667683819	-99.3091484232099	119.1875	53.6458333333333
121.5625	53.8958333333333	0.0124323296226219	0.00304211113478953	182164.703985427	-103.670344479442	118.895833333333	53.4791666666667
121.604166666667	53.8958333333333	0.013397189797785	0.00263750353974612	161746.728625333	-98.9290959512479	119.1875	53.6458333333333
121.645833333333	53.8958333333333	0.0131102669440368	0.00294567623108927	205522.250154193	-124.907111854505	119.145833333333	52.8125
121.6875	53.8958333333333	0.0136590116805313	0.00250813691550955	207774.93289875	-124.441532497406	119.145833333333	52.8125
121.729166666667	53.8958333333333	0.0134890805824968	0.00246309932332222	210040.073564277	-123.985607081131	119.145833333333	52.8125
121.770833333333	53.8958333333333	0.0143477827940182	0.00233369781305115	210040.073564277	-123.985607081131	119.1875	52.8125
121.8125	53.8958333333333	0.013853587132448	0.00200477441544681	214606.145576919	-123.101691693773	119.145833333333	52.8125
121.854166666667	53.8958333333333	0.0142150707138267	0.00185146741200439	216906.321977124	-122.673205240543	119.145833333333	52.8125
121.895833333333	53.8958333333333	0.0136889262682834	0.00213174006367899	219588.633992181	-123.666349395879	119.1875	52.7708333333333
121.9375	53.8958333333333	0.0141474069381179	0.00174680422740299	221874.000933303	-123.240890147599	119.1875	52.7708333333333
121.979166666667	53.8958333333333	0.0149065951042659	0.00168346390476544	223871.171810599	-121.438790005171	119.145833333333	52.8125
122.020833333333	53.8958333333333	0.016351369997892	0.00164565337843079	226477.518751564	-122.414816307197	119.1875	52.7708333333333
122.0625	53.8958333333333	0.0147533579685517	0.00159002269564692	228795.008458035	-122.013776011618	119.1875	52.7708333333333
122.104166666667	53.8958333333333	0.0138597293479336	0.00196035311969718	231122.564181784	-121.620458969709	119.1875	52.7708333333333
122.145833333333	53.8958333333333	0.0142152673092145	0.00183082308116	233459.884072984	-121.23466616713	119.1875	52.7708333333333
122.1875	53.8958333333333	0.0138060876265842	0.00209290188352317	235806.677000123	-120.856203967579	119.1875	52.7708333333333
122.229166666667	53.8958333333333	0.0142511025670933	0.00165850640416972	238162.662141716	-120.48488401548	119.1875	52.7708333333333
122.270833333333	53.8958333333333	0.0141619394278166	0.00188403371290005	240457.475525322	-118.82849212575	119.145833333333	52.8125
122.3125	53.8958333333333	0.0138604036669835	0.00170205082529541	242901.134982905	-119.762943217711	119.1875	52.7708333333333
122.354166666667	53.8958333333333	0.0146977000483025	0.00158235655933134	245283.109114415	-119.411971125667	119.1875	52.7708333333333
122.395833333333	53.8958333333333	0.014792275583612	0.00173059098783919	247673.247605764	-119.067438567453	119.1875	52.7708333333333
122.4375	53.8958333333333	0.0138653085424475	0.00215859587496793	250071.315554316	-118.729181991108	119.1875	52.7708333333333
122.479166666667	53.8958333333333	0.0129035809682835	0.00286528549952413	294863.496520471	-124.130445601916	118.895833333333	52.3541666666667
122.520833333333	53.8958333333333	0.0125218434157207	0.00290093661410633	294863.496520471	-124.130445601916	118.9375	52.3541666666667
122.5625	53.8958333333333	0.0122677274350205	0.00264249935662557	299415.755366048	-123.475849369738	118.895833333333	52.3541666666667
122.604166666667	53.8958333333333	0.0123944776870988	0.0025661484776018	301704.743626842	-123.155597803255	118.895833333333	52.3541666666667
122.645833333333	53.8958333333333	0.01212239628735	0.00261016819026156	304002.045480067	-122.839925188093	118.895833333333	52.3541666666667
122.6875	53.8958333333333	0.0123739110064594	0.0026571016041032	306307.473100873	-122.528744538477	118.895833333333	52.3541666666667
122.729166666667	53.8958333333333	0.0129914203564529	0.00267418445989588	314068.894666477	-123.60345568936	118.895833333333	52.2708333333333
122.770833333333	53.8958333333333	0.0161615651592013	0.00197749944096936	269768.972720102	-115.079652702776	119.145833333333	52.8125
122.8125	53.8958333333333	0.0149810082307076	0.00215912185277925	315936.729970454	-122.312423012906	118.895833333333	52.3125
122.854166666667	53.8958333333333	0.013590292412159	0.00325300627767577	315606.855239103	-121.327259215726	118.895833333333	52.3541666666667
122.895833333333	53.8958333333333	0.0128201938809846	0.00223698955935033	317950.262937106	-121.037290730663	118.895833333333	52.3541666666667
122.9375	53.8958333333333	0.0122059057064641	0.00257943900245751	320300.768783158	-120.7513263465	118.895833333333	52.3541666666667
122.979166666667	53.8958333333333	0.0120905980488292	0.00305671919578177	322658.216863588	-120.469290267271	118.895833333333	52.3541666666667
123.020833333333	53.8958333333333	0.0121809475308167	0.00306910485379118	325022.455328527	-120.191108220053	118.895833333333	52.3541666666667
123.0625	53.8958333333333	0.0134677919238304	0.00305237462469143	327393.336277442	-119.916707433295	118.895833333333	52.3541666666667
123.104166666667	53.8958333333333	0.0127801322259554	0.00294848706383476	329770.715647704	-119.646016614499	118.895833333333	52.3541666666667
123.145833333333	53.8958333333333	0.0123023613678588	0.00303798169234586	332154.453106131	-119.378965927376	118.895833333333	52.3541666666667
123.1875	53.8958333333333	0.0120462167582316	0.00325284544029994	334544.411943425	-119.115486968563	118.895833333333	52.3541666666667
123.229166666667	53.8958333333333	0.0119674101987605	0.00328798339749261	336940.458971525	-118.855512743983	118.895833333333	52.3541666666667
123.270833333333	53.8958333333333	0.0122126198909389	0.00321094324010029	339342.464423775	-118.598977644929	118.895833333333	52.3541666666667
123.3125	53.8958333333333	0.0135633271810396	0.00287031972727956	344221.465911728	-119.001470247379	118.895833333333	52.3125
123.354166666667	53.8958333333333	0.0182798806141072	0.00246556708069344	346620.067136072	-118.748614729724	118.895833333333	52.3125
123.395833333333	53.8958333333333	0.0148481834127776	0.00246551369636799	349024.445095989	-118.499008429815	118.895833333333	52.3125
123.4375	53.8958333333333	0.0130133584610072	0.00323872866351501	349007.589530272	-117.605963463434	118.895833333333	52.3541666666667
123.479166666667	53.8958333333333	0.0137039506048262	0.00299486990971701	312053.189907063	-111.917779850157	119.1875	52.7708333333333
123.520833333333	53.8958333333333	0.0137050064167815	0.00309511676735791	314596.304735507	-111.698185532968	119.1875	52.7708333333333
123.5625	53.8958333333333	0.0133432777312427	0.00313811567635657	184295.938384981	-69.8280067879337	120.895833333333	54.4375
123.604166666667	53.8958333333333	0.0114334812595277	0.00319951915211283	171497.892621894	-68.4250168187773	121.145833333333	54.4375
123.645833333333	53.8958333333333	0.011667128329656	0.00314562018449666	190710.716665456	-71.9060172607657	120.854166666667	54.3958333333333
123.6875	53.8958333333333	0.0116149765491556	0.00281758871570341	196325.071751293	-75.1583843460962	120.770833333333	54.3125
123.729166666667	53.8958333333333	0.0128197464099938	0.0024621112162795	198536.008196296	-72.5433317772133	120.8125	54.3958333333333
123.770833333333	53.8958333333333	0.0135308439416859	0.00292497598194992	261767.942965943	-65.5625874200326	120.0625	54.8125
123.8125	53.8958333333333	0.0145920850611684	0.00312294008081082	332500.967523078	-110.248219550481	119.1875	52.7708333333333
123.854166666667	53.8958333333333	0.0133937985899551	0.00320840011510202	202389.390630374	-71.4744384423628	120.895833333333	54.4375
123.895833333333	53.8958333333333	0.012801054784638	0.00274282056364384	209010.114424218	-73.3127857577736	120.8125	54.3958333333333
123.9375	53.8958333333333	0.0126321889208857	0.00249123144590044	211635.13322593	-73.4921918175001	120.8125	54.3958333333333
123.979166666667	53.8958333333333	0.0116917574285945	0.00259022918336413	214906.19875955	-76.2419857440216	120.770833333333	54.3125
124.020833333333	53.8958333333333	0.0109189413388098	0.00313267844271718	214906.19875955	-76.2419857440216	120.8125	54.3125
124.0625	53.8958333333333	0.011400697686283	0.00256347671323756	220230.405773123	-76.5142965933942	120.770833333333	54.3125
124.104166666667	53.8958333333333	0.0113013337250792	0.00269926935188841	222894.752586294	-76.6449669861236	120.770833333333	54.3125
124.145833333333	53.8958333333333	0.0112238556927315	0.00306801171823023	222894.752586294	-76.6449669861236	120.8125	54.3125
124.1875	53.8958333333333	0.0112417014226161	0.00249662648253962	228227.66644937	-76.895968620046	120.770833333333	54.3125
124.229166666667	53.8958333333333	0.0112494837972057	0.00208350045683934	230896.134217068	-77.0165352600685	120.770833333333	54.3125
124.270833333333	53.8958333333333	0.0111297606428359	0.00231488773171748	233565.880076244	-77.1339606755866	120.770833333333	54.3125
124.3125	53.8958333333333	0.0111195552798246	0.0026351061965294	233565.880076244	-77.1339606755866	120.8125	54.3125
124.354166666667	53.8958333333333	0.0112765527186498	0.00265808298438506	233565.880076244	-77.1339606755866	120.854166666667	54.3125
124.395833333333	53.8958333333333	0.0111155167750751	0.00268769763537276	236236.859783809	-77.2483499308296	120.854166666667	54.3125
124.4375	53.8958333333333	0.0110668846191079	0.0025540076796931	238909.031044832	-77.3598035191506	120.854166666667	54.3125
124.479166666667	53.8958333333333	0.0110690834053477	0.00229834502831306	257438.020542147	-85.3198878355885	120.5625	54.0208333333333
124.520833333333	53.8958333333333	0.0111800895047163	0.00179178300387435	266323.372069741	-82.3703577519427	120.479166666667	54.1458333333333
124.5625	53.8958333333333	0.0108406382296672	0.00136699829892364	282136.65938133	-84.4965290769278	120.270833333333	54.0625
124.604166666667	53.8958333333333	0.0111704818195153	0.00365182649487142	279350.527008432	-88.2828385719872	120.354166666667	53.8958333333333
124.645833333333	53.8958333333333	0.0113647283815657	0.00350796452477705	282088.425478683	-88.2659982045457	120.354166666667	53.8958333333333
124.6875	53.8958333333333	0.011543284860656	0.00251492598927264	290316.592025533	-84.5523913794854	120.270833333333	54.0625
124.729166666667	53.8958333333333	0.0118232220716288	0.0025490639663747	293043.40058615	-84.5696915304873	120.270833333333	54.0625
124.770833333333	53.8958333333333	0.012298259927958	0.00245084039465815	290301.973772745	-88.2154761386779	120.354166666667	53.8958333333333
124.8125	53.8958333333333	0.0121902405583507	0.00229633426301492	293039.773375983	-88.1986351237101	120.354166666667	53.8958333333333
124.854166666667	53.8958333333333	0.0119819619758505	0.00348058320533701	295777.547670531	-88.1817939429877	120.354166666667	53.8958333333333
124.895833333333	53.8958333333333	0.0131285732213474	0.00346324163365489	234062.446793734	-149.960665003543	123.1875	52.0625
124.9375	53.8958333333333	0.0131337715928412	0.00158031180648749	265779.330792409	-84.3651499977644	120.895833333333	54.0625
124.979166666667	53.8958333333333	0.0133756105876728	0.00157119888451968	268505.291779699	-84.3890139688953	120.895833333333	54.0625
125.020833333333	53.8958333333333	0.0138978591007063	0.00156324054752362	281209.933685521	-79.7480349308966	120.770833333333	54.2708333333333
125.0625	53.8958333333333	0.0148316458146771	0.00333174950622124	239745.738055177	-147.561232600997	123.1875	52.0625
125.104166666667	53.8958333333333	0.0151975105740727	0.00329661675271795	241226.754474144	-146.978840673636	123.1875	52.0625
125.145833333333	53.8958333333333	0.0149195437195994	0.00127701464475243	281797.451238022	-78.8113444291817	120.895833333333	54.3125
125.1875	53.8958333333333	0.0138644972319177	0.00162428765593683	282136.65938133	-84.4965290769278	120.895833333333	54.0625
125.229166666667	53.8958333333333	0.016234159937098	0.00188491582257038	284863.218110161	-84.5158290871814	120.895833333333	54.0625
125.270833333333	53.8958333333333	0.0168639388235621	0.00190842881836659	289861.70199936	-79.0267284797915	120.895833333333	54.3125
125.3125	53.8958333333333	0.0180808945815778	0.0017061449902568	259666.088839889	-79.168483075777	121.395833333333	54.2708333333333
125.354166666667	53.8958333333333	0.0181554913693819	0.00162535392424205	262356.78388889	-79.2473431446003	121.395833333333	54.2708333333333
125.395833333333	53.8958333333333	0.0179860216849641	0.001706500396687	265048.173634797	-79.3242592471293	121.395833333333	54.2708333333333
125.4375	53.8958333333333	0.0181322661615708	0.00133659216551167	258492.454824324	-73.9050949074553	121.604166666667	54.4791666666667
125.479166666667	53.8958333333333	0.0156159438733163	0.00128277830974226	251256.125769054	-75.6889703468591	121.729166666667	54.3958333333333
125.520833333333	53.8958333333333	0.0147074241648027	0.0017409247879859	253910.971142089	-75.8081868670683	121.729166666667	54.3958333333333
125.5625	53.8958333333333	0.0180038299335134	0.00180686578979413	266395.568405117	-74.2953020492547	121.604166666667	54.4791666666667
125.604166666667	53.8958333333333	0.018059101352449	0.0018095902738996	269033.260935146	-74.4196120356015	121.604166666667	54.4791666666667
125.645833333333	53.8958333333333	0.0181461990267245	0.00189082227422167	271672.532040906	-74.5411793770597	121.604166666667	54.4791666666667
125.6875	53.8958333333333	0.0179718644063158	0.00182925441409331	274313.33525277	-74.6600816617292	121.604166666667	54.4791666666667
125.729166666667	53.8958333333333	0.0178970138026155	0.00202806740563836	276955.625838241	-74.7763936381599	121.604166666667	54.4791666666667
125.770833333333	53.8958333333333	0.0164553442447378	0.00136423866416682	269867.581171947	-76.4671910613107	121.729166666667	54.3958333333333
125.8125	53.8958333333333	0.0163916078710212	0.00400397070949514	357986.901118173	101.359824958938	131.0625	53.1458333333333
125.854166666667	53.8958333333333	0.016495738389226	0.001478252270305	284890.998925866	-75.1104952085681	121.604166666667	54.4791666666667
125.895833333333	53.8958333333333	0.0180036102335863	0.00155621707060178	287538.823724547	-75.2171409185943	121.604166666667	54.4791666666667
125.9375	53.8958333333333	0.0179796071784115	0.0015160237109729	287538.823724547	-75.2171409185943	121.645833333333	54.4791666666667
125.979166666667	53.8958333333333	0.0177800605588732	0.00184163167970628	290187.935648721	-75.3215316564	121.645833333333	54.4791666666667
126.020833333333	53.8958333333333	0.018600908619995	0.00189035677020117	295489.878770543	-75.5237866953344	121.604166666667	54.4791666666667
126.0625	53.8958333333333	0.0195088167360328	0.00189209920746517	298142.642014478	-75.6217651188053	121.604166666667	54.4791666666667
126.104166666667	53.8958333333333	0.018181100366799	0.00184926484367434	300796.556370029	-75.7177169857153	121.604166666667	54.4791666666667
126.145833333333	53.8958333333333	0.0178645578760465	0.00166857980108363	303451.590723326	-75.8116946169949	121.604166666667	54.4791666666667
120.020833333333	53.8541666666667	0.0149296408299235	0.003632705132667	150136.239800801	-57.5320598257253	118.0625	54.5625
120.0625	53.8541666666667	0.014588088072647	0.00338894932154455	154789.130692735	-58.5552988651003	118.020833333333	54.5625
120.104166666667	53.8541666666667	0.0144206340145721	0.00344120006108964	157134.431469668	-59.0433589397404	118.020833333333	54.5625
120.145833333333	53.8541666666667	0.0144229913674531	0.00316458232139827	159491.563027517	-59.5165310866946	118.020833333333	54.5625
120.1875	53.8541666666667	0.0153289661438171	0.00377028893714885	136131.196644077	-58.5447093172542	118.395833333333	54.4791666666667
120.229166666667	53.8541666666667	0.0150809095959104	0.00418701477792542	138477.115546046	-59.1032676040273	118.395833333333	54.4791666666667
120.270833333333	53.8541666666667	0.0140984107193497	0.00363986268436688	162128.887481849	-61.870891810636	118.0625	54.5208333333333
120.3125	53.8541666666667	0.0142187195641619	0.00343408493510664	164551.606009092	-62.2875019467032	118.0625	54.5208333333333
120.354166666667	53.8541666666667	0.0148141947946607	0.00352195355558582	96056.9714915923	-47.0352471674089	119.270833333333	54.4375
120.395833333333	53.8541666666667	0.0137689939232566	0.00292964077771715	169424.042066475	-63.0834126661498	118.0625	54.5208333333333
120.4375	53.8541666666667	0.0139618054700838	0.00322414862542274	171872.992555361	-63.4636864807736	118.0625	54.5208333333333
120.479166666667	53.8541666666667	0.013500500263296	0.00360352019105556	157678.722871433	-62.9457757424534	118.3125	54.4791666666667
120.520833333333	53.8541666666667	0.0132865376471806	0.00377631376522848	101769.701594406	-84.1484403911675	118.979166666667	53.9375
120.5625	53.8541666666667	0.0130694146443743	0.00426078783658815	104497.573283313	-84.2684895674121	118.979166666667	53.9375
120.604166666667	53.8541666666667	0.0128527323328344	0.00405300812141388	176794.590656076	-64.191136039209	118.145833333333	54.5208333333333
120.645833333333	53.8541666666667	0.012621566528472	0.00405498027725602	179194.79685401	-72.4004280393151	118.020833333333	54.3125
120.6875	53.8541666666667	0.0124996191924671	0.00424325577089323	181745.638690378	-64.8772338417278	118.145833333333	54.5208333333333
120.729166666667	53.8541666666667	0.0123382528816215	0.00427240284105595	184428.35331614	-72.8490669944557	118.020833333333	54.3125
120.770833333333	53.8541666666667	0.0125613244119837	0.00430482032872518	106989.774905953	-101.877340967625	119.1875	53.6458333333333
120.8125	53.8541666666667	0.0123593668224613	0.00382702226525808	106030.611673654	-99.4363048635836	119.229166666667	53.6875
120.854166666667	53.8541666666667	0.0123916182968999	0.00347769267863611	112362.398313841	-101.236181778678	119.1875	53.6458333333333
120.895833333333	53.8541666666667	0.0122814996218354	0.00402953913828387	111444.26539748	-98.9084566076768	119.229166666667	53.6875
120.9375	53.8541666666667	0.0129354322847049	0.00452043705857713	196753.121589739	-66.716781870766	118.145833333333	54.5208333333333
120.979166666667	53.8541666666667	0.0126646184476885	0.00453718396534963	199274.32687787	-66.9948650198562	118.145833333333	54.5208333333333
121.020833333333	53.8541666666667	0.0127698017758193	0.00447654748562303	201800.663912539	-67.2655703655419	118.145833333333	54.5208333333333
121.0625	53.8541666666667	0.0127100331322536	0.00318522865606956	137265.756490403	-85.2844085629305	118.979166666667	53.9375
121.104166666667	53.8541666666667	0.0123150287159621	0.00298037576550495	135356.595638435	-81.2986798728228	119.0625	54.0208333333333
121.145833333333	53.8541666666667	0.012922712706854	0.00309815602962295	138659.007299592	-61.3218233063984	119.270833333333	54.4375
121.1875	53.8541666666667	0.0129025960924311	0.00313217415806011	141070.280414126	-61.8227961266755	119.270833333333	54.4375
121.229166666667	53.8541666666667	0.0119433885367581	0.00333064440393583	97019.3850654422	-72.7611606561601	119.8125	54.1041666666667
121.270833333333	53.8541666666667	0.0121058693895555	0.00337325010923378	121819.351780027	-80.5008927200803	119.4375	54.0208333333333
121.3125	53.8541666666667	0.0119422161398475	0.00300145265379375	124524.312487544	-80.6757875646717	119.4375	54.0208333333333
121.354166666667	53.8541666666667	0.0120697484473377	0.0032965001371686	104901.801565861	-73.9954489351794	119.8125	54.1041666666667
121.395833333333	53.8541666666667	0.0125590851269143	0.00409373253787834	144793.429589693	-98.3400078598239	119.229166666667	53.6458333333333
121.4375	53.8541666666667	0.0123404704252241	0.00334607709103307	150221.721730626	-97.9706096820485	119.1875	53.6458333333333
121.479166666667	53.8541666666667	0.0123326571081301	0.00355234737941515	137537.467376688	-93.0254783954078	119.395833333333	53.7708333333333
121.520833333333	53.8541666666667	0.0127352406764155	0.00390712100615937	152229.520678317	-96.0736600073733	119.229166666667	53.6875
121.5625	53.8541666666667	0.0124354220899448	0.00351943018684458	196128.995625405	-125.273773318491	119.1875	52.8125
121.604166666667	53.8541666666667	0.0136212530777646	0.00266122898976665	183805.295104057	-102.030482568499	118.895833333333	53.4791666666667
121.645833333333	53.8541666666667	0.0142922565535539	0.00206427105305289	202904.02227034	-123.833470252013	119.145833333333	52.8125
121.6875	53.8541666666667	0.0144474436345935	0.00227597947556867	205187.698312361	-123.373864133534	119.145833333333	52.8125
121.729166666667	53.8541666666667	0.0138835529903941	0.00213905680099262	207483.344843565	-122.924032245848	119.145833333333	52.8125
121.770833333333	53.8541666666667	0.0148767564657719	0.00198532195416525	210176.958081357	-123.959742477183	119.1875	52.7708333333333
121.8125	53.8541666666667	0.0153681657687631	0.001872298411854	212457.107462886	-123.513368880346	119.1875	52.7708333333333
121.854166666667	53.8541666666667	0.0139489016515214	0.00250176026350524	214438.245338026	-121.63049763325	119.145833333333	52.8125
121.895833333333	53.8541666666667	0.013022525400565	0.00299113894108245	216777.985250084	-121.217116187109	119.145833333333	52.8125
121.9375	53.8541666666667	0.0123218211540013	0.0031617054368572	219127.872743579	-120.812223150192	119.145833333333	52.8125
121.979166666667	53.8541666666667	0.0139250094801311	0.00199735536178408	221690.801396685	-121.81692215032	119.1875	52.7708333333333
122.020833333333	53.8541666666667	0.0140421042021107	0.00157923505729227	224025.747118442	-121.413895355218	119.1875	52.7708333333333
122.0625	53.8541666666667	0.0172675716155468	0.00180424491562059	226370.645861342	-121.018854214612	119.1875	52.7708333333333
122.104166666667	53.8541666666667	0.0153638044408547	0.0016530091892496	228725.190723838	-120.631585535352	119.1875	52.7708333333333
122.145833333333	53.8541666666667	0.0142604851084926	0.00159559498281279	231089.08606703	-120.25188219608	119.1875	52.7708333333333
122.1875	53.8541666666667	0.0127967917086536	0.00266245988865342	233462.047067053	-119.879543019992	119.1875	52.7708333333333
122.229166666667	53.8541666666667	0.0123399530505033	0.00265749082947627	235843.799284356	-119.514372643419	119.1875	52.7708333333333
122.270833333333	53.8541666666667	0.0141403503389019	0.00164016044174267	238234.078249455	-119.156181381259	119.1875	52.7708333333333
122.3125	53.8541666666667	0.0138395157578745	0.00175510803697995	240632.629064716	-118.804785090164	119.1875	52.7708333333333
122.354166666667	53.8541666666667	0.0141331344053283	0.00176335686234789	243039.206021823	-118.460005030283	119.1875	52.7708333333333
122.395833333333	53.8541666666667	0.0153045062987982	0.00189805830241732	245453.572234408	-118.121667726254	119.1875	52.7708333333333
122.4375	53.8541666666667	0.0165257011014024	0.00180047972386059	247875.499285407	-117.78960482807	119.1875	52.7708333333333
122.479166666667	53.8541666666667	0.0152232759834728	0.00170387317270124	295051.507055749	-124.104844753832	118.895833333333	52.3125
122.520833333333	53.8541666666667	0.0142153916475737	0.00216304605531104	297326.226255716	-123.775277011309	118.895833333333	52.3125
122.5625	53.8541666666667	0.0137316064904611	0.0027511239966602	299609.650050784	-123.450468717759	118.895833333333	52.3125
122.604166666667	53.8541666666667	0.013168408804823	0.00279385002655694	299193.540031129	-122.41261621932	118.895833333333	52.3541666666667
122.645833333333	53.8541666666667	0.0136312119198504	0.00273570723249854	301512.256800266	-122.100023551039	118.895833333333	52.3541666666667
122.6875	53.8541666666667	0.0144801401466837	0.00259136295933572	306510.192327019	-122.503704553344	118.895833333333	52.3125
122.729166666667	53.8541666666667	0.0148490090323888	0.00215716517715274	308826.503463691	-122.19704640606	118.895833333333	52.3125
122.770833333333	53.8541666666667	0.0160768846209915	0.00208349828498558	267498.235057592	-115.340360827408	119.1875	52.7708333333333
122.8125	53.8541666666667	0.015158354221447	0.0019925135206494	313482.244954537	-121.596619659085	118.895833333333	52.3125
122.854166666667	53.8541666666667	0.0140927279332364	0.00258721855392164	315821.33294027	-121.302688299122	118.895833333333	52.3125
122.895833333333	53.8541666666667	0.0140541579927104	0.00262976706326754	315584.127058779	-120.316430572949	118.895833333333	52.3541666666667
122.9375	53.8541666666667	0.0135119470711024	0.00266202671349141	317954.457153524	-120.033709220622	118.895833333333	52.3541666666667
122.979166666667	53.8541666666667	0.0122066636494969	0.00313414364603969	320331.511718501	-119.754929875466	118.895833333333	52.3541666666667
123.020833333333	53.8541666666667	0.0134140443010625	0.00313095489810371	322715.141364517	-119.480016224736	118.895833333333	52.3541666666667
123.0625	53.8541666666667	0.0138359297209573	0.00294616699823683	327622.492409724	-119.892738572078	118.895833333333	52.3125
123.104166666667	53.8541666666667	0.0138112127898761	0.00280114676450768	330002.804190661	-119.622169495314	118.895833333333	52.3125
123.145833333333	53.8541666666667	0.0139306988650919	0.00264637574153714	332389.472845155	-119.355240839678	118.895833333333	52.3125
123.1875	53.8541666666667	0.0139976114139382	0.00261104644144282	334782.361619372	-119.091884142514	118.895833333333	52.3125
123.229166666667	53.8541666666667	0.0131598508738576	0.00308082087279105	334726.958573755	-118.160873477177	118.895833333333	52.3541666666667
123.270833333333	53.8541666666667	0.013748240670061	0.00299314354726857	337147.115838461	-117.90763956138	118.895833333333	52.3541666666667
123.3125	53.8541666666667	0.0136562167624921	0.00311704819902682	341997.033397614	-118.32258221692	118.895833333333	52.3125
123.354166666667	53.8541666666667	0.0169259583316138	0.00270764491878408	344413.504125808	-118.072856613317	118.895833333333	52.3125
123.395833333333	53.8541666666667	0.0184737740405421	0.00263612049891771	346835.562118201	-117.826381357312	118.895833333333	52.3125
123.4375	53.8541666666667	0.0164365323719328	0.00285787064247736	349263.090324398	-117.583096096791	118.895833333333	52.3125
123.479166666667	53.8541666666667	0.0163543852678622	0.00306944476455691	351695.974659264	-117.342941745908	118.895833333333	52.3125
123.520833333333	53.8541666666667	0.0134662805315855	0.00304404420644137	183397.724408583	-68.2067609278005	120.895833333333	54.4375
123.5625	53.8541666666667	0.0121349748188034	0.00310266129358921	189674.195285913	-73.2710549720902	120.770833333333	54.3125
123.604166666667	53.8541666666667	0.0115942290475347	0.00286885048862205	192301.407030002	-73.4727184428885	120.770833333333	54.3125
123.645833333333	53.8541666666667	0.0115530737553554	0.00283197803009437	194931.323924346	-73.6684884024474	120.770833333333	54.3125
123.6875	53.8541666666667	0.0118388702988455	0.00263221040440215	197563.837043861	-73.8585944967752	120.770833333333	54.3125
123.729166666667	53.8541666666667	0.0129533376072197	0.00244749844908067	200198.84307592	-74.0432548888004	120.770833333333	54.3125
123.770833333333	53.8541666666667	0.0128080627851751	0.00236858320318454	202574.557138938	-71.4915290702971	120.8125	54.3958333333333
123.8125	53.8541666666667	0.0151096709704002	0.0032398063508258	330924.525430653	-109.495548921619	119.1875	52.7708333333333
123.854166666667	53.8541666666667	0.0136101818455839	0.00313486651460555	203910.291463847	-70.2391819069818	120.895833333333	54.4375
123.895833333333	53.8541666666667	0.0117120394311713	0.00295976342654869	224867.25871165	-137.022201322871	121.645833333333	52.3541666666667
123.9375	53.8541666666667	0.0115967169657007	0.00303476427066934	226745.882806164	-136.482007443438	121.645833333333	52.3541666666667
123.979166666667	53.8541666666667	0.0112421595425062	0.00263769708600575	216056.068708016	-75.0477919526063	120.770833333333	54.3125
124.020833333333	53.8541666666667	0.0112552454948881	0.00252939985647358	218706.036084119	-75.1996099613123	120.770833333333	54.3125
124.0625	53.8541666666667	0.0113671370348797	0.0024742362286143	221357.834648399	-75.347387794579	120.770833333333	54.3125
124.104166666667	53.8541666666667	0.0114376402659519	0.0025545338371613	224011.398465225	-75.4912662831302	120.770833333333	54.3125
124.145833333333	53.8541666666667	0.0111836921397342	0.00312837669092202	221357.834648399	-75.347387794579	120.854166666667	54.3125
124.1875	53.8541666666667	0.0113202712645271	0.00314072297512719	226666.664632911	-75.6313799094514	120.8125	54.3125
124.229166666667	53.8541666666667	0.0113243553385488	0.00308255399391106	229323.573112914	-75.7678571544165	120.8125	54.3125
124.270833333333	53.8541666666667	0.0112906036780892	0.00313969953500675	229323.573112917	-75.7678571544167	120.854166666667	54.3125
124.3125	53.8541666666667	0.0108527232799645	0.00265617031791971	231982.066570342	-75.9008208219402	120.854166666667	54.3125
124.354166666667	53.8541666666667	0.0110392624290664	0.0021639044237777	239966.520947709	-76.2797795023163	120.770833333333	54.3125
124.395833333333	53.8541666666667	0.0111593025676588	0.00195298483687958	252401.53285383	-84.2376604561307	120.5625	54.0208333333333
124.4375	53.8541666666667	0.0111604570690783	0.00194034591329704	261557.601897607	-81.2725666521932	120.479166666667	54.1458333333333
124.479166666667	53.8541666666667	0.0106242540510536	0.00150267389031585	264267.925811879	-81.3292419672997	120.479166666667	54.1458333333333
124.520833333333	53.8541666666667	0.0109707716347967	0.0014478875600525	262612.860826672	-79.2572489016982	120.5625	54.2291666666667
124.5625	53.8541666666667	0.0114025887792224	0.00234179700101603	265307.014941446	-79.3340841216566	120.5625	54.2291666666667
124.604166666667	53.8541666666667	0.0121021719567765	0.00246436391362544	268001.841230788	-79.4090352252216	120.5625	54.2291666666667
124.645833333333	53.8541666666667	0.0128819362928289	0.00231984277743568	270697.318699346	-79.4821580274166	120.5625	54.2291666666667
124.6875	53.8541666666667	0.0132308852208706	0.00358342413560963	249937.08901185	-83.1460610262899	120.895833333333	54.0625
124.729166666667	53.8541666666667	0.0121829375829734	0.00164363626549897	285964.003988185	-81.7324436615975	120.395833333333	54.1458333333333
124.770833333333	53.8541666666667	0.0114088260476675	0.00159780012048714	288677.527806663	-81.7771557172701	120.395833333333	54.1458333333333
124.8125	53.8541666666667	0.0119971253910185	0.00169291959432414	301694.578779775	-83.7416372459	120.229166666667	54.0625
124.854166666667	53.8541666666667	0.0130851505229088	0.00363900002382803	260827.969725563	-83.301645298111	120.895833333333	54.0625
124.895833333333	53.8541666666667	0.0134337904184543	0.00170325306006719	266664.731644644	-77.3568282719922	120.895833333333	54.3125
124.9375	53.8541666666667	0.0134364044650286	0.00168328793093688	266274.665976752	-83.3725962743913	120.895833333333	54.0625
124.979166666667	53.8541666666667	0.013746011731817	0.00348775629492275	232902.860764173	-148.155303220343	123.1875	52.0625
125.020833333333	53.8541666666667	0.0136859937908704	0.00335973704655841	234361.768457262	-147.552580536518	123.1875	52.0625
125.0625	53.8541666666667	0.0137223763507763	0.00334517229937876	235844.868929969	-146.957168300398	123.1875	52.0625
125.104166666667	53.8541666666667	0.0134963528823933	0.00125245399299295	277170.287625254	-83.5021570473718	120.895833333333	54.0625
125.145833333333	53.8541666666667	0.013750073675649	0.00152101576261237	279894.620481526	-83.532150904965	120.895833333333	54.0625
125.1875	53.8541666666667	0.0148408894507889	0.00181304552808412	282619.112582226	-83.5612415408065	120.895833333333	54.0625
125.229166666667	53.8541666666667	0.0136512644785815	0.00175024321266046	285343.758436447	-83.5894547706073	120.895833333333	54.0625
125.270833333333	53.8541666666667	0.0136021988087862	0.0017805665997336	262134.578093073	-76.1621121231335	121.354166666667	54.3541666666667
125.3125	53.8541666666667	0.0160347604288115	0.00182808180792365	264797.484716952	-76.2704510580872	121.354166666667	54.3541666666667
125.354166666667	53.8541666666667	0.0182209727264098	0.0014932003994474	263989.855204475	-77.2604684742429	121.395833333333	54.3125
125.395833333333	53.8541666666667	0.0182101020548213	0.00147229203529401	257196.369570667	-72.7775142321704	121.604166666667	54.4791666666667
125.4375	53.8541666666667	0.0181010026403273	0.00184634160064367	259816.326763112	-72.9229658489214	121.604166666667	54.4791666666667
125.479166666667	53.8541666666667	0.0197760888758062	0.00177632436968713	155241.518980994	-62.5195042165258	123.354166666667	54.4791666666667
125.520833333333	53.8541666666667	0.0195712029635285	0.0016986641864181	157678.722871436	-62.945775742454	123.354166666667	54.4791666666667
125.5625	53.8541666666667	0.0187921591141908	0.00172810033292729	160125.057808274	-63.358531871506	123.354166666667	54.4791666666667
125.604166666667	53.8541666666667	0.0186758398043456	0.00214935903773371	270315.770348595	-73.4732687957532	121.604166666667	54.4791666666667
125.645833333333	53.8541666666667	0.0180784216290467	0.00211373768625632	272945.247567306	-73.6034122917556	121.604166666667	54.4791666666667
125.6875	53.8541666666667	0.018084055899565	0.00217163228087179	275576.463866743	-73.7307490770179	121.604166666667	54.4791666666667
125.729166666667	53.8541666666667	0.0179818078392402	0.00201978637330314	278209.369001448	-73.855357003666	121.604166666667	54.4791666666667
125.770833333333	53.8541666666667	0.0179586897294264	0.00139482817058003	278209.369001448	-73.855357003666	121.645833333333	54.4791666666667
125.8125	53.8541666666667	0.0163870165387907	0.00140548072014814	280843.914569916	-73.9773111375114	121.645833333333	54.4791666666667
125.854166666667	53.8541666666667	0.017841980324758	0.00164604583108419	286117.742129427	-74.2135450748867	121.604166666667	54.4791666666667
125.895833333333	53.8541666666667	0.0179178123608678	0.00164640436838262	288756.935813543	-74.3279621323882	121.604166666667	54.4791666666667
125.9375	53.8541666666667	0.0178238999241638	0.00150446099529641	288756.935813543	-74.3279621323882	121.645833333333	54.4791666666667
125.979166666667	53.8541666666667	0.0178818752850248	0.00155090736086057	291397.593172667	-74.4400001170967	121.645833333333	54.4791666666667
126.020833333333	53.8541666666667	0.0177666693670954	0.00177171521102923	294039.673866272	-74.5497218539866	121.645833333333	54.4791666666667
126.0625	53.8541666666667	0.0194749372601527	0.00187986812922275	299327.950871644	-74.7624572348681	121.604166666667	54.4791666666667
126.104166666667	53.8541666666667	0.0210551522872399	0.00224188561749766	297221.312089838	-71.9232318509512	121.729166666667	54.6041666666667
126.145833333333	53.8541666666667	0.0182732792136356	0.00188287941197267	304621.471189784	-74.9666294933802	121.604166666667	54.4791666666667
126.1875	53.8541666666667	0.0177628534752565	0.00186658320915238	307270.110660045	-75.0656402234267	121.604166666667	54.4791666666667
126.229166666667	53.8541666666667	0.0175093605118463	0.00176344577448886	309919.958969826	-75.1626695236631	121.604166666667	54.4791666666667
126.270833333333	53.8541666666667	0.0184603275712054	0.00178490167840769	312570.984464599	-75.2577669119236	121.604166666667	54.4791666666667
126.3125	53.8541666666667	0.0183120510720704	0.00184101158648063	315223.156533079	-75.3509802989722	121.604166666667	54.4791666666667
120.020833333333	53.8125	0.014362219900958	0.00353064161208736	152675.9551992	-56.0638300686769	118.0625	54.5625
120.0625	53.8125	0.0136331111115238	0.00314837649065091	152568.31148737	-58.0778388846802	118.0625	54.5208333333333
120.104166666667	53.8125	0.0144496483896372	0.00349200219042091	154904.204729329	-58.581153096167	118.0625	54.5208333333333
120.145833333333	53.8125	0.0139388441244932	0.00307861979284283	157252.472711752	-59.0689719152016	118.0625	54.5208333333333
120.1875	53.8125	0.0138432904126193	0.00377593705971002	159612.568454505	-59.5419027081844	118.0625	54.5208333333333
120.229166666667	53.8125	0.0140229690030537	0.00351988201684366	161983.974166767	-60.0005262421181	118.0625	54.5208333333333
120.270833333333	53.8125	0.0136417688837345	0.00442021283699763	86086.0075554203	-80.1781799996398	118.979166666667	53.9375
120.3125	53.8125	0.0136495006687472	0.00373368710106503	166758.780002981	-60.877047898453	118.0625	54.5208333333333
120.354166666667	53.8125	0.0134738706768703	0.00448612110363533	171258.734604522	-48.6559933373143	118.354166666667	54.8125
120.395833333333	53.8125	0.0137137788109384	0.00407587373781436	152568.31148737	-58.0778388846802	118.395833333333	54.5208333333333
120.4375	53.8125	0.0133085277356351	0.00447956848922098	175415.163934631	-49.7736913765527	118.354166666667	54.8125
120.479166666667	53.8125	0.0135128010990667	0.00441018083286697	171573.268472996	-61.7026907185395	118.145833333333	54.5208333333333
120.520833333333	53.8125	0.0134461696257471	0.00434432392689168	102346.532013504	-81.5650964048272	118.979166666667	53.9375
120.5625	53.8125	0.0133219482028805	0.00425547220347824	105062.087725857	-81.7514375971354	118.979166666667	53.9375
120.604166666667	53.8125	0.0128977018829753	0.00440132095357416	178862.375391097	-62.8539662849352	118.145833333333	54.5208333333333
120.645833333333	53.8125	0.0128266912080826	0.004186886279256	181308.597640848	-63.2161880844687	118.145833333333	54.5208333333333
120.6875	53.8125	0.0126011767490939	0.00421667437443908	183762.52963563	-63.5683009606639	118.145833333333	54.5208333333333
120.729166666667	53.8125	0.012685870879381	0.00421705597527069	246252.702569745	-53.035307990481	117.645833333333	55.1041666666667
120.770833333333	53.8125	0.0127468375890863	0.00432764948484561	102645.831617788	-97.1675301003579	119.229166666667	53.6875
120.8125	53.8125	0.0127281874772556	0.00436489422936226	191167.602239136	-64.5676025114904	118.145833333333	54.5208333333333
120.854166666667	53.8125	0.0129523363010584	0.00438644633321959	193649.463168366	-64.8828182013754	118.145833333333	54.5208333333333
120.895833333333	53.8125	0.0125142368422277	0.00440305825935635	255102.370486323	-54.3852194234597	117.645833333333	55.1041666666667
120.9375	53.8125	0.0125632450232226	0.00402039916718978	110280.488705839	-94.1518339024336	119.270833333333	53.7291666666667
120.979166666667	53.8125	0.0122001599297471	0.00462683251806795	342781.440095624	-86.3474656641696	115.770833333333	53.8958333333333
121.020833333333	53.8125	0.012296043544977	0.00423987952913197	201523.085714546	-72.7758445098599	118.0625	54.3125
121.0625	53.8125	0.0125077985977912	0.00424848148556726	204145.969868221	-72.9704495797634	118.0625	54.3125
121.104166666667	53.8125	0.0127286304963524	0.00437324724137705	221567.684171596	-75.3610303062592	117.8125	54.2708333333333
121.145833333333	53.8125	0.0123114083121297	0.00333735024570656	93346.6519815517	-69.1108533909582	119.8125	54.1041666666667
121.1875	53.8125	0.0122328580677719	0.00336846636597726	95915.5557103056	-69.662222838324	119.8125	54.1041666666667
121.229166666667	53.8125	0.0120712785408073	0.00416212364909338	133293.776074553	-97.1922589739854	119.229166666667	53.6458333333333
121.270833333333	53.8125	0.0123705145856049	0.00378838541843845	135396.636394503	-95.0736716636689	119.229166666667	53.6875
121.3125	53.8125	0.0123058007255737	0.00372563349048797	138130.752902043	-94.9397113207896	119.229166666667	53.6875
121.354166666667	53.8125	0.0126740091056445	0.00395949275907589	140865.412611467	-94.810299102917	119.229166666667	53.6875
121.395833333333	53.8125	0.0124077869188832	0.0035038962490125	184513.386275894	-126.204355094959	119.1875	52.8125
121.4375	53.8125	0.0127102588390004	0.0031336013414236	186735.541267176	-125.673647807951	119.1875	52.8125
121.479166666667	53.8125	0.0137498268683185	0.00332061417133009	188972.352298921	-125.155068122558	119.1875	52.8125
121.520833333333	53.8125	0.0126662145767865	0.00341420018696533	191223.304312589	-124.648266037019	119.1875	52.8125
121.5625	53.8125	0.0127234863797915	0.00358583181243328	193487.903026805	-124.152900891966	119.1875	52.8125
121.604166666667	53.8125	0.0126200175145897	0.00312611727483155	195765.674093917	-123.668641358258	119.1875	52.8125
121.645833333333	53.8125	0.0128692759458856	0.00301826579754719	198056.162281792	-123.195165389049	119.1875	52.8125
121.6875	53.8125	0.0139294821168736	0.00285103393735887	200358.93068156	-122.732160141105	119.1875	52.8125
121.729166666667	53.8125	0.016794015393968	0.00234341558492419	207621.980987289	-122.898561715275	119.145833333333	52.7708333333333
121.770833333333	53.8125	0.015701024799226	0.0024107653007984	207336.807018851	-121.402975989628	119.145833333333	52.8125
121.8125	53.8125	0.0149945171205282	0.00260773420734394	209684.667402927	-120.978905148968	119.145833333333	52.8125
121.854166666667	53.8125	0.013425881921681	0.00258710169099782	212042.872437485	-120.563874485796	119.145833333333	52.8125
121.895833333333	53.8125	0.0141697047926774	0.00222875407662238	214411.080006118	-120.157623511347	119.145833333333	52.8125
121.9375	53.8125	0.012790254171194	0.00271611105637172	216928.40613777	-121.192329334524	119.1875	52.7708333333333
121.979166666667	53.8125	0.0137733311505288	0.00177508664213269	219281.236471924	-120.787610845546	119.1875	52.7708333333333
122.020833333333	53.8125	0.0147099676603983	0.00171831565409831	221643.88899609	-120.39114655079	119.1875	52.7708333333333
122.0625	53.8125	0.0139307061976239	0.00167553289267029	224016.052141738	-120.002708053984	119.1875	52.7708333333333
122.104166666667	53.8125	0.0148841103544532	0.0017879711066933	226397.42616185	-119.622073810955	119.1875	52.7708333333333
122.145833333333	53.8125	0.0186814016790373	0.00210214627639283	231186.664023939	-118.883365186894	119.145833333333	52.7708333333333
122.1875	53.8125	0.0144659952995835	0.00176206304222136	231242.563586382	-117.539469922501	119.145833333333	52.8125
122.229166666667	53.8125	0.0136280089250102	0.00277777103808433	233679.981260892	-117.195009961356	119.145833333333	52.8125
122.270833333333	53.8125	0.0137140899616827	0.00241162165970751	236009.422899945	-118.173379091705	119.1875	52.7708333333333
122.3125	53.8125	0.014229475342613	0.00175755664302464	238576.986889702	-116.526229480043	119.145833333333	52.8125
122.354166666667	53.8125	0.0143627570207728	0.00195221508840151	240863.682884494	-117.490572887664	119.1875	52.7708333333333
122.395833333333	53.8125	0.0164544021500438	0.00202833174286356	243302.035039636	-117.158905894026	119.1875	52.7708333333333
122.4375	53.8125	0.0151595507987516	0.00206529907832197	245747.570850016	-116.833497474143	119.1875	52.7708333333333
122.479166666667	53.8125	0.0129306005875029	0.00310021972036574	248453.525450181	-115.264155752569	119.145833333333	52.8125
122.520833333333	53.8125	0.0122084544955819	0.00346010554655184	297517.135096399	-123.749834323783	118.895833333333	52.2708333333333
122.5625	53.8125	0.0121700506083026	0.00312110656210496	294401.293994307	-121.971088361597	118.895833333333	52.3541666666667
122.604166666667	53.8125	0.0134636069615924	0.00289318624043101	255597.401564464	-115.591178352513	119.1875	52.7708333333333
122.645833333333	53.8125	0.0135200175915599	0.0030988221042537	299073.637009093	-121.3479291243	118.895833333333	52.3541666666667
122.6875	53.8125	0.0138798314581408	0.00272234860751215	260560.229562893	-115.003456700731	119.1875	52.7708333333333
122.729166666667	53.8125	0.0146400482394836	0.00237029127421565	263050.494179141	-114.717450462434	119.1875	52.7708333333333
122.770833333333	53.8125	0.0171115276969541	0.00216873506062133	265546.436894152	-114.436500069247	119.1875	52.7708333333333
122.8125	53.8125	0.0150356172725417	0.00222674862874868	268047.898255046	-114.160475319797	119.1875	52.7708333333333
122.854166666667	53.8125	0.0141097010348387	0.00261932896640343	270554.724351932	-113.889250016823	119.1875	52.7708333333333
122.895833333333	53.8125	0.0137451707489832	0.00292755802635632	273066.76659473	-113.622701835932	119.1875	52.7708333333333
122.9375	53.8125	0.0134687812132865	0.00315984992597839	315658.818024908	-119.305539231387	118.895833333333	52.3541666666667
122.979166666667	53.8125	0.0120691445857529	0.00319783450257332	318055.384422423	-119.030231547533	118.895833333333	52.3541666666667
123.020833333333	53.8125	0.012786300024987	0.00313731169364383	320458.305503007	-118.758796610536	118.895833333333	52.3541666666667
123.0625	53.8125	0.0134425483058914	0.00313882167122812	322867.438579573	-118.491157862016	118.895833333333	52.3541666666667
123.104166666667	53.8125	0.0127048839823519	0.00319305419277572	325282.64482263	-118.227240427285	118.895833333333	52.3541666666667
123.145833333333	53.8125	0.0135287414570722	0.00321239621567583	327703.789144541	-117.966971083063	118.895833333333	52.3541666666667
123.1875	53.8125	0.0145394412789338	0.00257883773549813	290785.655555016	-111.878304868983	119.1875	52.7708333333333
123.229166666667	53.8125	0.0144383201495248	0.00267456027500963	293334.649801716	-111.64519438033	119.1875	52.7708333333333
123.270833333333	53.8125	0.0149400744831339	0.00276733742739684	295887.729960526	-111.415814560222	119.1875	52.7708333333333
123.3125	53.8125	0.0143921760719117	0.00301811689173325	339821.302031648	-117.634903776932	118.895833333333	52.3125
123.354166666667	53.8125	0.0184945935814505	0.00267071826343205	342255.526317874	-117.388481196841	118.895833333333	52.3125
123.395833333333	53.8125	0.0184729746057453	0.00273993617988063	306138.845926535	-110.533841443862	119.145833333333	52.7708333333333
123.4375	53.8125	0.0162728931177118	0.00294210907280266	347140.043554227	-116.905317878183	118.895833333333	52.3125
123.479166666667	53.8125	0.0135574730292262	0.00315131977798835	182648.333168999	-66.570406715279	120.895833333333	54.4375
123.520833333333	53.8125	0.0132049400780397	0.00296305118247175	185169.52660554	-66.8745919838897	120.895833333333	54.4375
123.5625	53.8125	0.0120411609946322	0.00286903633953257	191060.708203344	-71.9394586947905	120.770833333333	54.3125
123.604166666667	53.8125	0.0124021271482202	0.0026757665424519	193671.690450311	-72.1577062311437	120.770833333333	54.3125
123.645833333333	53.8125	0.0124901187025742	0.00268993504308735	196285.829974606	-72.3696952411564	120.770833333333	54.3125
123.6875	53.8125	0.0114136321574967	0.00300482111989429	196361.480489966	-69.5488319738318	120.854166666667	54.3958333333333
123.729166666667	53.8125	0.0130962205191076	0.00261039137344353	201523.085714546	-72.7758445098599	120.770833333333	54.3125
123.770833333333	53.8125	0.0131247837561224	0.00247625669485578	204145.969868221	-72.9704495797634	120.770833333333	54.3125
123.8125	53.8125	0.0163098140725152	0.00340885391259577	217883.790903465	-66.2285943971632	120.729166666667	54.5625
123.854166666667	53.8125	0.0135502118136191	0.00301175409009227	205524.562147041	-69.0227831148892	120.895833333333	54.4375
123.895833333333	53.8125	0.0131200327183434	0.00308352043495895	221496.877389311	-136.204705414973	121.645833333333	52.3541666666667
123.9375	53.8125	0.0115982451600313	0.00273452094250535	214663.433274192	-73.6971153514663	120.770833333333	54.3125
123.979166666667	53.8125	0.0114577695102793	0.00259003950077918	217298.80584924	-73.8667596726483	120.770833333333	54.3125
124.020833333333	53.8125	0.0116067689639298	0.0022376412472522	219936.406713743	-74.0319325464238	120.770833333333	54.3125
124.0625	53.8125	0.0111202868055115	0.00220292422959636	222576.155751152	-74.1927893516799	120.770833333333	54.3125
124.104166666667	53.8125	0.0112009516040818	0.00209640059699329	225217.976526569	-74.3494785164911	120.770833333333	54.3125
124.145833333333	53.8125	0.0113153173611839	0.00236630044822281	227861.796080582	-74.5021418928077	120.770833333333	54.3125
124.1875	53.8125	0.0107519671374815	0.00292732198057837	227476.565933889	-72.0714449175548	120.854166666667	54.3958333333333
124.229166666667	53.8125	0.0112031517972046	0.00335754965200754	193791.970538339	-69.2992421186532	121.4375	54.3958333333333
124.270833333333	53.8125	0.011347691271907	0.00300697020485927	230507.544736534	-74.6509151078394	120.854166666667	54.3125
124.3125	53.8125	0.0110779312519549	0.00270965623147878	233155.155920284	-74.7959278937567	120.854166666667	54.3125
124.354166666667	53.8125	0.0110825385940114	0.00248793165573029	257477.076436391	-79.1077421895885	120.479166666667	54.1875
124.395833333333	53.8125	0.0111360871603929	0.00194274017770303	259596.469776953	-80.203299556791	120.479166666667	54.1458333333333
124.4375	53.8125	0.0107224121037713	0.00145949527206261	268263.312951463	-79.4187597980798	120.395833333333	54.1875
124.479166666667	53.8125	0.0109102264769352	0.00134161095232055	270961.551969314	-79.4918053074866	120.395833333333	54.1875
124.520833333333	53.8125	0.0110120574384046	0.00138129585598515	273660.421370379	-79.5630777802259	120.395833333333	54.1875
124.5625	53.8125	0.0117512257995296	0.0018816278919627	276359.901764788	-79.6326287596963	120.395833333333	54.1875
124.604166666667	53.8125	0.0117048183899387	0.00135897605554513	279059.974499574	-79.7005078257949	120.395833333333	54.1875
124.645833333333	53.8125	0.0112593275396623	0.00138097782363407	281760.621623777	-79.7667626867958	120.395833333333	54.1875
124.6875	53.8125	0.0108865300187855	0.00137099842825869	271991.035636198	-83.4451163834943	120.5625	54.0208333333333
124.729166666667	53.8125	0.0109165512739385	0.00355056828261535	287999.412908966	-86.3888807939234	120.354166666667	53.8958333333333
124.770833333333	53.8125	0.0112433000956097	0.00226953551168396	255970.497609242	-82.1959077348948	120.895833333333	54.0625
124.8125	53.8125	0.0120818390100773	0.00233240207098023	258689.825003194	-82.2449534981215	120.895833333333	54.0625
124.854166666667	53.8125	0.0134589661360686	0.00349064487551454	261409.464979875	-82.2926282955869	120.895833333333	54.0625
124.895833333333	53.8125	0.0129022589579924	0.00139606776937363	264129.406957537	-82.3389743200585	120.895833333333	54.0625
124.9375	53.8125	0.0130463534188938	0.00153244554187034	266849.640775094	-82.3840320565741	120.895833333333	54.0625
124.979166666667	53.8125	0.013838275836134	0.00349584951289592	269570.156671023	-82.4278403676561	120.895833333333	54.0625
125.020833333333	53.8125	0.0134312466614991	0.00149572057933368	272290.94526352	-82.4704365734932	120.895833333333	54.0625
125.0625	53.8125	0.0129249941462796	0.00312768620848568	225425.103526042	-160.678842056464	123.979166666667	51.8958333333333
125.104166666667	53.8125	0.0126548116756573	0.00160563000828121	277733.304798464	-82.5521346870841	120.895833333333	54.0625
125.145833333333	53.8125	0.014724879326855	0.0029367327362455	179969.056479755	-139.931385392544	123.4375	52.5625
125.1875	53.8125	0.0136855597304699	0.0015011687253589	283176.651236172	-82.6293968737346	120.895833333333	54.0625
125.229166666667	53.8125	0.0136422371178524	0.00170412622906829	285898.674625051	-82.6664434217845	120.895833333333	54.0625
125.270833333333	53.8125	0.0149105434778781	0.0016992545801768	185381.641444198	-137.884619270268	123.4375	52.5625
125.3125	53.8125	0.0180783029819312	0.00136534696703954	261567.699875114	-77.1736727348389	121.395833333333	54.2708333333333
125.354166666667	53.8125	0.0182532183678786	0.00153877356205973	265051.110068785	-76.2831585075947	121.395833333333	54.3125
125.395833333333	53.8125	0.0182243168415237	0.00139567096007159	258607.39703485	-71.7965893877679	121.604166666667	54.4791666666667
125.4375	53.8125	0.0181654118816891	0.00166303610895243	261215.784436852	-71.9510866672956	121.604166666667	54.4791666666667
125.479166666667	53.8125	0.0211689587591984	0.0019651844447694	260024.371922089	-68.6794398274646	121.729166666667	54.6041666666667
125.520833333333	53.8125	0.0180807727284912	0.00173451031361582	263826.439624263	-72.1021938161923	121.645833333333	54.4791666666667
125.5625	53.8125	0.0183662351832984	0.00198996734750356	229608.132204419	-66.1220587261847	122.3125	54.6041666666667
125.604166666667	53.8125	0.0181561860544696	0.00182379203360468	261617.430693104	-74.067641952534	121.729166666667	54.3958333333333
125.645833333333	53.8125	0.0180693968585585	0.00158668271657797	274290.424804535	-72.6746054778283	121.604166666667	54.4791666666667
125.6875	53.8125	0.0180332978835953	0.00187506963410931	276911.455042068	-72.8101458393577	121.604166666667	54.4791666666667
125.729166666667	53.8125	0.0195792970588178	0.00191985482984539	279534.383857753	-72.9428268917185	121.604166666667	54.4791666666667
125.770833333333	53.8125	0.0215162207689766	0.00195745878387818	174473.26350896	-63.8556149963879	123.354166666667	54.4791666666667
125.8125	53.8125	0.0217560650719285	0.00203325771757695	176940.824403129	-64.2137321322994	123.354166666667	54.4791666666667
125.854166666667	53.8125	0.0213630911115264	0.00239207436649201	280574.456496421	-70.0497185060722	121.770833333333	54.6041666666667
125.895833333333	53.8125	0.0185422812300405	0.00185227028652512	258978.333894715	-67.5178637793663	122.1875	54.6458333333333
125.9375	53.8125	0.0179870529308886	0.0016508753497896	261516.129057053	-67.7142115342488	122.1875	54.6458333333333
125.979166666667	53.8125	0.0180160345407339	0.00185630829380609	254917.486439734	-68.2990359427232	122.3125	54.6041666666667
126.020833333333	53.8125	0.018512517144965	0.00193251429162435	257469.258938613	-68.4912916507531	122.3125	54.6041666666667
126.0625	53.8125	0.0196653475468256	0.00218119008180918	300580.088323256	-73.9101266236499	121.604166666667	54.4791666666667
126.104166666667	53.8125	0.0214284704456398	0.00194780880195743	303217.897137865	-74.0202689123779	121.604166666667	54.4791666666667
126.145833333333	53.8125	0.0214471562461033	0.00243593656835471	93065.8502669547	49.1848857109197	127.229166666667	54.3541666666667
126.1875	53.8125	0.0215381104936788	0.00198180850323856	308497.791003208	-74.234033860748	121.604166666667	54.4791666666667
126.229166666667	53.8125	0.0183785936427464	0.00195077269255893	311139.80168307	-74.3377649152163	121.604166666667	54.4791666666667
126.270833333333	53.8125	0.0183452331897118	0.00199313093294119	313783.140656171	-74.4394643700273	121.604166666667	54.4791666666667
126.3125	53.8125	0.0213788865557269	0.00198233977735011	316427.773726184	-74.5391821506917	121.604166666667	54.4791666666667
126.354166666667	53.8125	0.0214594874605932	0.00275291612212999	158685.074274649	-37.2899870910667	124.854166666667	54.9375
126.395833333333	53.8125	0.021536052520977	0.002528635759406	81296.6294789396	41.7945984241973	127.229166666667	54.3541666666667
126.4375	53.8125	0.0213736318925073	0.00238843026356433	79493.1895530296	40.3537066516122	127.229166666667	54.3541666666667
126.479166666667	53.8125	0.020850524160327	0.00233115024163985	72444.8143898669	39.5206753065175	127.1875	54.3125
126.520833333333	53.8125	0.0211028795579335	0.00242107362172042	322139.099406036	-72.2101850271859	121.770833333333	54.6041666666667
120.020833333333	53.7708333333333	0.0134920788011058	0.00424448613164506	160653.800281184	-51.893003862198	118.0625	54.6458333333333
120.0625	53.7708333333333	0.0133103233214737	0.00470691824076705	137218.322220347	-51.8562535108366	118.395833333333	54.5208333333333
120.104166666667	53.7708333333333	0.013228288546076	0.00451008475306852	139388.817505411	-52.5202975288735	118.395833333333	54.5208333333333
120.145833333333	53.7708333333333	0.0134176589604971	0.00403162736679379	141578.381394252	-53.1633713477217	118.395833333333	54.5208333333333
120.1875	53.7708333333333	0.013450125974951	0.00488477166247996	299283.798420801	-85.5038077984452	115.645833333333	53.8958333333333
120.229166666667	53.7708333333333	0.0136376058336806	0.00448422601556377	146011.273206909	-54.3897287570271	118.395833333333	54.5208333333333
120.270833333333	53.7708333333333	0.0135262124505916	0.0044646324539313	162012.69426448	-58.1283171562914	118.145833333333	54.5208333333333
120.3125	53.7708333333333	0.0135412007606998	0.0042439537390402	150510.556629203	-55.5412944449327	118.395833333333	54.5208333333333
120.354166666667	53.7708333333333	0.0132681721337678	0.00444991741767918	166702.490862552	-59.0590348225201	118.145833333333	54.5208333333333
120.395833333333	53.7708333333333	0.0133161655764099	0.00433640302013178	176392.095062296	-48.0812642860742	118.354166666667	54.8125
120.4375	53.7708333333333	0.0133387739325095	0.0042969444037652	178445.253205195	-48.6370251059631	118.354166666667	54.8125
120.479166666667	53.7708333333333	0.0129216977189494	0.00414483193885491	173819.640875865	-60.3569049181608	118.145833333333	54.5208333333333
120.520833333333	53.7708333333333	0.0127477927130678	0.00408701935185741	176212.234961876	-60.7652352021481	118.145833333333	54.5208333333333
120.5625	53.7708333333333	0.0127179675447499	0.00409634448022137	178614.257683404	-61.162151588878	118.145833333333	54.5208333333333
120.604166666667	53.7708333333333	0.0129091435090169	0.00421338525146593	181025.332897389	-61.548066173747	118.145833333333	54.5208333333333
120.645833333333	53.7708333333333	0.0125241129561798	0.00440450591123467	244749.463491305	-51.4628234966639	117.645833333333	55.1041666666667
120.6875	53.7708333333333	0.0126137876236301	0.0044472198519841	185873.22712407	-62.2884526739745	118.145833333333	54.5208333333333
120.729166666667	53.7708333333333	0.0129029319035937	0.00447235746044895	188309.38174034	-62.6436652960016	118.145833333333	54.5208333333333
120.770833333333	53.7708333333333	0.0128110672263452	0.00427715103420123	190753.258190472	-62.9893589206122	118.145833333333	54.5208333333333
120.8125	53.7708333333333	0.0125568689300122	0.0041561271845868	192548.920045014	-70.6277585610361	118.020833333333	54.3125
120.854166666667	53.7708333333333	0.0121870577735483	0.00403854803043345	255625.435766544	-53.2159217741269	117.645833333333	55.1041666666667
120.895833333333	53.7708333333333	0.0123116005667594	0.00415113101479226	257830.516194545	-53.5478371125072	117.645833333333	55.1041666666667
120.9375	53.7708333333333	0.0123411571860019	0.0042297383656141	253945.518342516	-73.67503473789	117.1875	54.3541666666667
120.979166666667	53.7708333333333	0.0123879605172024	0.0040609337973878	112788.065654784	-91.6674108769698	119.270833333333	53.7291666666667
121.020833333333	53.7708333333333	0.0123810954971656	0.00368273667498667	311160.738557616	-90.6628498877784	116.3125	53.6458333333333
121.0625	53.7708333333333	0.0122857685541879	0.00386200951317405	313907.87403866	-90.6235895349535	116.3125	53.6458333333333
121.104166666667	53.7708333333333	0.0125199474890198	0.0038107622175092	124094.713179903	-93.5299839252049	119.229166666667	53.6875
121.145833333333	53.7708333333333	0.012574083316968	0.00380784225437358	126836.970554376	-93.4203344489563	119.229166666667	53.6875
121.1875	53.7708333333333	0.0123245970496185	0.00362602466933884	132792.880899291	-95.2069442972159	119.1875	53.6458333333333
121.229166666667	53.7708333333333	0.0127023343963665	0.00364425400605602	135529.153315207	-95.0682833603698	119.1875	53.6458333333333
121.270833333333	53.7708333333333	0.0123377660848231	0.00376963506056949	129266.533266282	-91.2660253100379	119.3125	53.7291666666667
121.3125	53.7708333333333	0.0126406607442301	0.00369924970559819	177343.042241098	-126.112031480081	119.1875	52.8125
121.354166666667	53.7708333333333	0.0136025670296396	0.00337018152171734	179570.267024943	-125.562123746122	119.1875	52.8125
121.395833333333	53.7708333333333	0.0139398966387839	0.00410889535894938	181812.644366285	-125.025323474109	119.1875	52.8125
121.4375	53.7708333333333	0.0130964990503116	0.00403609412505656	184069.619741974	-124.501235697027	119.1875	52.8125
121.479166666667	53.7708333333333	0.0142532647158399	0.00291787492983344	183665.040726676	-122.816436870706	119.1875	52.8541666666667
121.520833333333	53.7708333333333	0.0143722437784303	0.00313772135841596	188625.262173202	-123.489673217104	119.1875	52.8125
121.5625	53.7708333333333	0.0139684030900611	0.00288872502503252	190922.932907678	-123.001463899731	119.1875	52.8125
121.604166666667	53.7708333333333	0.0130136291772425	0.00295540058312494	193233.207146358	-122.524497660478	119.1875	52.8125
121.645833333333	53.7708333333333	0.0142266573673582	0.00287425056490753	313324.136804441	-88.9317318055917	116.895833333333	53.7291666666667
121.6875	53.7708333333333	0.0143356288580966	0.00247295217768562	187524.941037672	-98.8419467970049	118.895833333333	53.4791666666667
121.729166666667	53.7708333333333	0.0167713546819001	0.00259868454708977	202591.665436177	-120.722416800623	119.145833333333	52.8125
121.770833333333	53.7708333333333	0.0176265762782935	0.00263000067909409	204958.60698146	-120.296771262585	119.145833333333	52.8125
121.8125	53.7708333333333	0.0148637348662571	0.00236180676852675	207335.731633027	-119.880481974622	119.145833333333	52.8125
121.854166666667	53.7708333333333	0.0143230362920951	0.00182315495589314	209722.692332028	-119.47326892849	119.145833333333	52.8125
121.895833333333	53.7708333333333	0.0139818772309553	0.00218630649921295	212119.1562279	-119.074861321873	119.145833333333	52.8125
121.9375	53.7708333333333	0.0135663127687323	0.00222208572368576	214524.804038025	-118.684997303906	119.145833333333	52.8125
121.979166666667	53.7708333333333	0.0142882377306401	0.00193589703913832	216939.329435949	-118.303423718419	119.145833333333	52.8125
122.020833333333	53.7708333333333	0.0154378520101277	0.00174436499446269	219334.220024407	-119.346521757504	119.1875	52.7708333333333
122.0625	53.7708333333333	0.0163436796929917	0.0018831168228445	221733.447918056	-118.965311377246	119.1875	52.7708333333333
122.104166666667	53.7708333333333	0.0167039695002904	0.00208750643117233	226557.907760576	-118.226119284493	119.145833333333	52.7708333333333
122.145833333333	53.7708333333333	0.0188450694565317	0.00220350564710594	226680.501862568	-116.855260499368	119.145833333333	52.8125
122.1875	53.7708333333333	0.0139529112521134	0.00250767993125408	226680.501862568	-116.855260499368	119.1875	52.8125
122.229166666667	53.7708333333333	0.0136263527795834	0.00313009296573279	231415.225670512	-117.516453360315	119.1875	52.7708333333333
122.270833333333	53.7708333333333	0.0122415477255888	0.00319227645998858	233855.565102544	-117.172176556087	119.1875	52.7708333333333
122.3125	53.7708333333333	0.0136257363192603	0.0024167373386199	236542.203219276	-115.521578552816	119.145833333333	52.8125
122.354166666667	53.7708333333333	0.0148978088431606	0.002119774410926	239024.710937315	-115.204535388532	119.145833333333	52.8125
122.395833333333	53.7708333333333	0.0164839764148737	0.00212036759978989	243689.306829523	-115.860966866174	119.145833333333	52.7708333333333
122.4375	53.7708333333333	0.0150368191621833	0.00260433272849767	243689.306829523	-115.860966866174	119.1875	52.7708333333333
122.479166666667	53.7708333333333	0.0135865356474688	0.00259946474755021	246164.749867234	-115.54874037228	119.1875	52.7708333333333
122.520833333333	53.7708333333333	0.0135879016395119	0.00304897971925528	248646.588770296	-115.242404954322	119.1875	52.7708333333333
122.5625	53.7708333333333	0.0138177822830731	0.00278626373939996	251134.633086144	-114.941800484106	119.1875	52.7708333333333
122.604166666667	53.7708333333333	0.0134590173170157	0.00319581470221867	294326.052555499	-120.889265549004	118.895833333333	52.3541666666667
122.645833333333	53.7708333333333	0.0139711068773323	0.0022389148094547	256128.610839384	-114.357169457257	119.1875	52.7708333333333
122.6875	53.7708333333333	0.0150293466645731	0.00202560786610128	258634.197190387	-114.072847712103	119.1875	52.7708333333333
122.729166666667	53.7708333333333	0.0163686899182702	0.00207341983188344	261145.294229162	-113.793666205304	119.1875	52.7708333333333
122.770833333333	53.7708333333333	0.0186875907921792	0.00230171857763139	266183.39284985	-113.25018401008	119.145833333333	52.7708333333333
122.8125	53.7708333333333	0.0152086677908025	0.00234949367741804	266183.39284985	-113.25018401008	119.1875	52.7708333333333
122.854166666667	53.7708333333333	0.0146418685489613	0.00241325318722167	268710.094553839	-112.985624055314	119.1875	52.7708333333333
122.895833333333	53.7708333333333	0.0134344717256564	0.00325212981386348	311005.272980159	-118.842393883822	118.895833333333	52.3541666666667
122.9375	53.7708333333333	0.0133699447723415	0.00328586944159365	313414.963436456	-118.566822697908	118.895833333333	52.3541666666667
122.979166666667	53.7708333333333	0.0134427297836022	0.00340831486680046	315830.927069895	-118.295206550189	118.895833333333	52.3541666666667
123.020833333333	53.7708333333333	0.0120503384308605	0.00350907464881355	318253.020207424	-118.027465298112	118.895833333333	52.3541666666667
123.0625	53.7708333333333	0.0122262445624677	0.00353019936215166	259389.001300495	-92.5205712701143	119.145833333333	53.6041666666667
123.104166666667	53.7708333333333	0.0135716485132165	0.0037096860544413	262133.714645693	-92.4607424429414	119.145833333333	53.6041666666667
123.145833333333	53.7708333333333	0.0131603121833241	0.00330214394952324	286527.14717662	-111.256662300553	119.1875	52.7708333333333
123.1875	53.7708333333333	0.013786031930994	0.00301579766267139	289089.548762704	-111.025926562366	119.1875	52.7708333333333
123.229166666667	53.7708333333333	0.0146199214215811	0.00267320442225787	291655.887550429	-110.798953758475	119.1875	52.7708333333333
123.270833333333	53.7708333333333	0.0187920214936253	0.00285626487676764	294226.059653805	-110.575650971271	119.1875	52.7708333333333
123.3125	53.7708333333333	0.0163157508110727	0.0030077516413139	337695.211815832	-116.938465430162	118.895833333333	52.3125
123.354166666667	53.7708333333333	0.0162580196459495	0.00303433273292673	299377.50532035	-110.139697855712	119.1875	52.7708333333333
123.395833333333	53.7708333333333	0.0185122104819455	0.00302814069391901	342604.100829939	-116.455819872039	118.895833333333	52.3125
123.4375	53.7708333333333	0.016969525156233	0.00295779931248053	345066.23111926	-116.219296510327	118.895833333333	52.3125
123.479166666667	53.7708333333333	0.0136356268744378	0.00317652954124301	184541.374379098	-65.2495187510601	120.895833333333	54.4375
123.520833333333	53.7708333333333	0.013097306165369	0.00295526570113606	184541.374379098	-65.2495187510601	120.9375	54.4375
123.5625	53.7708333333333	0.0130780328639251	0.00280194247453598	192548.920045014	-70.6277585610361	120.770833333333	54.3125
123.604166666667	53.7708333333333	0.0135858146229963	0.00272871569054584	192054.264820337	-66.1798424297681	120.895833333333	54.4375
123.645833333333	53.7708333333333	0.0131233538754405	0.00253603776292617	192054.264820337	-66.1798424297681	120.9375	54.4375
123.6875	53.7708333333333	0.0129791663131173	0.00244926331395501	200340.549244314	-71.310532190668	120.770833333333	54.3125
123.729166666667	53.7708333333333	0.0133702792244138	0.00236960396835815	199619.047927496	-67.0360697227042	120.895833333333	54.4375
123.770833333333	53.7708333333333	0.0134904645553131	0.00245591574912068	202151.164315894	-67.3063705053488	120.895833333333	54.4375
123.8125	53.7708333333333	0.0169288192462444	0.00336287736775026	219794.096658912	-65.1226075044164	120.729166666667	54.5625
123.854166666667	53.7708333333333	0.0132692862189062	0.00254102235784845	207230.018526542	-67.8258850289591	120.895833333333	54.4375
123.895833333333	53.7708333333333	0.0118391322825136	0.00279126413086433	207230.018526542	-67.8258850289591	120.9375	54.4375
123.9375	53.7708333333333	0.0123412725717677	0.00250743152663738	216011.108810878	-72.5168542297859	120.770833333333	54.3125
123.979166666667	53.7708333333333	0.012713852670662	0.00224066580590589	218632.824515721	-72.6996595404367	120.770833333333	54.3125
124.020833333333	53.7708333333333	0.013312246339779	0.00239684552656465	221169.154126675	-70.3742273407573	120.8125	54.3958333333333
124.0625	53.7708333333333	0.0121957154713454	0.00202527255503155	223758.496131376	-70.5769972765002	120.8125	54.3958333333333
124.104166666667	53.7708333333333	0.0116543688803238	0.00236271875298749	226513.047642398	-73.2203129950013	120.770833333333	54.3125
124.145833333333	53.7708333333333	0.0109562664723155	0.00324969316014843	207230.018526542	-67.8258850289591	121.1875	54.4375
124.1875	53.7708333333333	0.0112399781163641	0.00315518286074441	192934.08104061	-67.7566685231875	121.4375	54.3958333333333
124.229166666667	53.7708333333333	0.0113540140106911	0.00321433578167773	188832.54768419	-68.7975592930788	121.520833333333	54.3541666666667
124.270833333333	53.7708333333333	0.0113995925197449	0.00313741464600671	231778.229812693	-73.5458138454118	120.854166666667	54.3125
124.3125	53.7708333333333	0.0108625985962189	0.00268650635647364	255705.720598393	-78.0053451684863	120.479166666667	54.1875
124.354166666667	53.7708333333333	0.0110701960476594	0.00200949561599094	258393.511795353	-78.0984419636322	120.479166666667	54.1875
124.395833333333	53.7708333333333	0.0112974001863907	0.00169253456658728	266462.227992006	-78.3644188893922	120.395833333333	54.1875
124.4375	53.7708333333333	0.0112963229462856	0.00178547155223324	247623.289704217	-74.4304881782283	120.770833333333	54.3125
124.479166666667	53.7708333333333	0.0109322002858324	0.00146554718076704	258944.529388227	-82.2519285912508	120.5625	54.0208333333333
124.520833333333	53.7708333333333	0.0109283595790235	0.00140802032219807	274538.389645149	-78.611781566868	120.395833333333	54.1875
124.5625	53.7708333333333	0.0116430108274112	0.00230735883182828	277231.981405122	-78.6903776837395	120.395833333333	54.1875
124.604166666667	53.7708333333333	0.0120003387509732	0.00230427111734211	279926.303588255	-78.7671366695947	120.395833333333	54.1875
124.645833333333	53.7708333333333	0.0112265754528164	0.0022222201622645	248499.137295	-80.9816029785441	120.895833333333	54.0625
124.6875	53.7708333333333	0.010850101352028	0.00134412900559586	277231.981405122	-78.6903776837395	120.520833333333	54.1875
124.729166666667	53.7708333333333	0.011263885799689	0.00236130970578571	277910.503567194	-77.7430274373936	120.5625	54.2291666666667
[truncated: 63,938 more rows]
