# Supplementary material for: Genomic insights into local adaptation and future climate-induced vulnerability of a keystone forest tree in East Asia
Source: Nat Commun. 2022 Nov 1;13:6541. doi: 10.1038/s41467-022-34206-8 (PMC9626627; doi:10.1038/s41467-022-34206-8)
Supplement: Supplementary file 8 — Source Data [file 41467_2022_34206_MOESM8_ESM.zip › Source data/supplementary_figures/local&forward&reverse/future_BCC_370_2100_forwardOffsetGF_19bio.csv]

x1	y1	local	forwardOffset	predDist	bearing	x2	y2
123.479166666667	54.6458333333333	0.0497376873381223	0.00842925148689272	375609.975503529	-55.0526132258397	118.479166666667	56.4791666666667
123.520833333333	54.6458333333333	0.0495239049309269	0.00852483530445819	379940.694830784	-56.2491276878526	118.395833333333	56.4375
123.5625	54.6458333333333	0.0495299316958698	0.00849064772345922	382179.684347867	-56.4390232741879	118.395833333333	56.4375
123.604166666667	54.6458333333333	0.0498796567697117	0.00849263352377543	384423.570955842	-56.6265044877338	118.395833333333	56.4375
123.645833333333	54.6458333333333	0.0496867077266942	0.00855998385864531	386672.26859923	-56.8116082188781	118.395833333333	56.4375
123.6875	54.6458333333333	0.0493891969223304	0.00826943606128504	388925.69302568	-56.9943707418475	118.395833333333	56.4375
123.729166666667	54.6458333333333	0.0490014863972261	0.00921238350544104	391183.761744429	-57.1748277230375	118.395833333333	56.4375
123.770833333333	54.6458333333333	0.0490051559170758	0.00945332358371154	393446.393985691	-57.3530142294168	118.395833333333	56.4375
123.8125	54.6458333333333	0.0489569843996258	0.0100495096217474	473974.582404031	-56.131020371781	117.354166666667	56.8541666666667
123.854166666667	54.6458333333333	0.0488722565721025	0.00834874615987549	397985.034324086	-57.7027131392872	118.395833333333	56.4375
123.895833333333	54.6458333333333	0.0495213062554357	0.00819826847580271	400260.88913364	-57.8742927559333	118.395833333333	56.4375
123.9375	54.6458333333333	0.0492466431193207	0.00872360089164148	402541.00081559	-58.043736341163	118.395833333333	56.4375
123.979166666667	54.6458333333333	0.0493074684679944	0.00874629526535502	404825.296627261	-58.2110760923947	118.395833333333	56.4375
124.020833333333	54.6458333333333	0.0494758524494979	0.00875247661340254	407113.705321975	-58.3763436587759	118.395833333333	56.4375
124.0625	54.6458333333333	0.049359464793583	0.00879153441012943	409406.157114528	-58.5395701497149	118.395833333333	56.4375
124.104166666667	54.6458333333333	0.0494813428499255	0.00858879951136973	411702.583647479	-58.7007861433871	118.395833333333	56.4375
124.145833333333	54.6458333333333	0.0495158818893826	0.00860395259644297	414002.917958269	-58.8600216952063	118.395833333333	56.4375
124.1875	54.6458333333333	0.049420988340862	0.00842816188431576	416307.094447054	-59.017306346253	118.395833333333	56.4375
123.395833333333	54.6041666666667	0.0496859848603709	0.00828648905464786	375889.598140323	-55.0814398799753	118.395833333333	56.4375
123.4375	54.6041666666667	0.0498546367615283	0.0084113994574544	376097.232102009	-54.2734455980806	118.479166666667	56.4791666666667
123.479166666667	54.6041666666667	0.0497819412065175	0.00819655663035758	380315.965102091	-55.4777653214837	118.395833333333	56.4375
123.520833333333	54.6041666666667	0.0488493190831482	0.00751137995754591	382537.011682756	-55.6721852075728	118.395833333333	56.4375
123.5625	54.6041666666667	0.0490705481913631	0.00840273618341123	384763.178307539	-55.8641598152096	118.395833333333	56.4375
123.604166666667	54.6041666666667	0.0489411857973632	0.00848200601514356	386994.375823692	-56.0537258539749	118.395833333333	56.4375
123.645833333333	54.6041666666667	0.0497889770533727	0.0085398334444599	389230.516918881	-56.2409194425602	118.395833333333	56.4375
123.6875	54.6041666666667	0.0494421740456883	0.00825624986287567	391471.516079856	-56.4257761158082	118.395833333333	56.4375
123.729166666667	54.6041666666667	0.0492440754061816	0.00806217438670312	393717.28955201	-56.6083308318851	118.395833333333	56.4375
123.770833333333	54.6041666666667	0.0494304459676424	0.00811943792559538	395967.755299813	-56.7886179795642	118.395833333333	56.4375
123.8125	54.6041666666667	0.0490781636148922	0.00790381711789353	398222.832968073	-56.9666713856006	118.395833333333	56.4375
123.854166666667	54.6041666666667	0.0498783993155032	0.00850073071258544	400482.443844068	-57.1425243221862	118.395833333333	56.4375
123.895833333333	54.6041666666667	0.0498482843130796	0.00867414743881661	402746.51082051	-57.3162095144682	118.395833333333	56.4375
123.9375	54.6041666666667	0.0495646735355352	0.00853281228958897	405014.958359303	-57.487759148115	118.395833333333	56.4375
123.979166666667	54.6041666666667	0.0491351684981808	0.00839289798127729	407287.712456132	-57.6572048769209	118.395833333333	56.4375
124.020833333333	54.6041666666667	0.049122496684858	0.00833455323515688	409564.70060584	-57.8245778304354	118.395833333333	56.4375
124.0625	54.6041666666667	0.0488562687330457	0.00876424205027644	411845.851768579	-57.9899086216053	118.395833333333	56.4375
124.104166666667	54.6041666666667	0.0486840119984678	0.00899120247562278	414131.09633672	-58.1532273544211	118.395833333333	56.4375
124.145833333333	54.6041666666667	0.0491140638726098	0.00838059187820774	416420.366102553	-58.3145636315589	118.395833333333	56.4375
124.1875	54.6041666666667	0.0491707484847185	0.00825169914333648	418713.594226665	-58.4739465620054	118.395833333333	56.4375
123.0625	54.5625	0.0499365378180473	0.00736671173962125	361193.287127101	-52.8005781118889	118.395833333333	56.4375
123.104166666667	54.5625	0.0500194146787702	0.00786289927578153	363343.40596837	-53.0234268554998	118.395833333333	56.4375
123.145833333333	54.5625	0.0499905791945735	0.00770408878223189	365499.79046823	-53.2434480267205	118.395833333333	56.4375
123.1875	54.5625	0.0499937044570158	0.00852488351704143	365897.384773181	-52.4144355323189	118.479166666667	56.4791666666667
123.229166666667	54.5625	0.0498718444188174	0.00791319994230656	369830.914661323	-53.6751739951935	118.395833333333	56.4375
123.270833333333	54.5625	0.0496020349807479	0.00745300555087922	372005.439112086	-53.8869604596589	118.395833333333	56.4375
123.3125	54.5625	0.0490441734539863	0.00730306608965549	374185.798640522	-54.0960826924951	118.395833333333	56.4375
123.354166666667	54.5625	0.0495151097326076	0.00743912900556708	376371.891059634	-54.3025800378892	118.395833333333	56.4375
123.395833333333	54.5625	0.0487803314677287	0.00714936471844412	378563.616272674	-54.506491251341	118.395833333333	56.4375
123.4375	54.5625	0.0490364290095525	0.00788681864754994	380760.876228063	-54.7078545041294	118.395833333333	56.4375
123.479166666667	54.5625	0.0491296519383507	0.00734887456161994	382963.574875173	-54.9067073880853	118.395833333333	56.4375
123.520833333333	54.5625	0.0494895412623149	0.00748039224584578	385171.618120948	-55.1030869206376	118.395833333333	56.4375
123.5625	54.5625	0.0490637794229162	0.0078651420559811	387384.913787333	-55.2970295501092	118.395833333333	56.4375
123.604166666667	54.5625	0.0492953348902305	0.00766172795519516	389603.371569552	-55.4885711612391	118.395833333333	56.4375
123.645833333333	54.5625	0.0493199236777572	0.00789100077551408	391826.902995215	-55.6777470809092	118.395833333333	56.4375
123.6875	54.5625	0.0493059307976449	0.00758264828758161	394055.421384208	-55.86459208405	118.395833333333	56.4375
123.729166666667	54.5625	0.0490116795102552	0.0074683122974457	396288.841809432	-56.0491403997111	118.395833333333	56.4375
123.770833333333	54.5625	0.0494646504161039	0.00823632125417464	398527.081058336	-56.2314257172749	118.395833333333	56.4375
123.8125	54.5625	0.0498824475798052	0.00857609386878133	400770.05759521	-56.4114811927943	118.395833333333	56.4375
123.854166666667	54.5625	0.049597521406679	0.00846476369588708	403017.691524309	-56.5893394554417	118.395833333333	56.4375
123.895833333333	54.5625	0.0493633166701527	0.00811503349226697	405269.90455374	-56.7650326140523	118.395833333333	56.4375
123.9375	54.5625	0.0497625432454994	0.00836255479001375	407526.619960081	-56.9385922637453	118.395833333333	56.4375
123.979166666667	54.5625	0.0496261411737355	0.00843074413473859	409787.762553803	-57.1100494926126	118.395833333333	56.4375
124.020833333333	54.5625	0.049123240424812	0.00809298219848661	412053.258645413	-57.2794348884628	118.395833333333	56.4375
124.0625	54.5625	0.0488769722589683	0.0102464036393154	492557.95694127	-56.0821404691028	117.354166666667	56.8541666666667
124.104166666667	54.5625	0.0470278885721525	0.010367016604813	488122.693485887	-56.4196443183078	117.4375	56.8125
124.145833333333	54.5625	0.0488318728373843	0.0101933565576958	497038.694244589	-56.3606100369746	117.354166666667	56.8541666666667
124.1875	54.5625	0.0464188122698213	0.0102494913820678	499284.475478318	-56.497736945703	117.354166666667	56.8541666666667
124.229166666667	54.5625	0.0489901133651644	0.00961924919485505	423443.563328364	-58.096320782946	118.395833333333	56.4375
122.895833333333	54.5208333333333	0.0499843017581502	0.00769376354114517	355539.638855348	-51.2926141535398	118.395833333333	56.4375
122.9375	54.5208333333333	0.0499919117493783	0.00820476488904442	356137.000728751	-50.4436868423253	118.479166666667	56.4791666666667
122.979166666667	54.5208333333333	0.0495286993148337	0.00684352168856735	359764.402151965	-51.7620164879151	118.395833333333	56.4375
123.020833333333	54.5208333333333	0.0491836375241594	0.00659457898450017	361886.976212227	-51.9922983484165	118.395833333333	56.4375
123.0625	54.5208333333333	0.049365383832899	0.00683139676692549	364016.1858496	-52.2196904359184	118.395833333333	56.4375
123.104166666667	54.5208333333333	0.0499935818996569	0.008310937206787	364514.714431009	-51.3887667413233	118.479166666667	56.4791666666667
123.145833333333	54.5208333333333	0.049701000080814	0.0085313266513476	366626.373855742	-51.617774863908	118.479166666667	56.4791666666667
123.1875	54.5208333333333	0.0497270961443843	0.00797698264791267	368744.687943366	-51.8439594744363	118.479166666667	56.4791666666667
123.229166666667	54.5208333333333	0.0491103997073678	0.00791531732109212	372597.084702643	-53.1011851463864	118.395833333333	56.4375
123.270833333333	54.5208333333333	0.0492123754156149	0.00778758262647974	374757.770652171	-53.3147415477833	118.395833333333	56.4375
123.3125	54.5208333333333	0.0491305716376769	0.00824882951251325	455735.909101136	-52.8336456716142	117.354166666667	56.8541666666667
123.354166666667	54.5208333333333	0.0490745477071781	0.00687828034198491	379096.951530963	-53.7339474191541	118.395833333333	56.4375
123.395833333333	54.5208333333333	0.0489174438151323	0.00688184408856329	381275.242239246	-53.9396729083954	118.395833333333	56.4375
123.4375	54.5208333333333	0.0492444039893348	0.00716027464548679	383459.200386619	-54.142863200819	118.395833333333	56.4375
123.479166666667	54.5208333333333	0.0493677953710743	0.00703657479736052	385648.728909102	-54.3435549431619	118.395833333333	56.4375
123.520833333333	54.5208333333333	0.0494872965344897	0.00788231501461629	387843.732685327	-54.5417842436245	118.395833333333	56.4375
123.5625	54.5208333333333	0.0495447357330292	0.00789392200013001	390044.118495463	-54.7375866760012	118.395833333333	56.4375
123.604166666667	54.5208333333333	0.0494753924509338	0.008070542491708	392249.794980928	-54.9309972840685	118.395833333333	56.4375
123.645833333333	54.5208333333333	0.0497045204365843	0.0085516899248789	394460.672604846	-55.1220505862067	118.395833333333	56.4375
123.6875	54.5208333333333	0.0497424104490345	0.00832303192508136	396676.663613219	-55.3107805802305	118.395833333333	56.4375
123.729166666667	54.5208333333333	0.0498234361170844	0.0086394319329178	398897.681996887	-55.4972207484145	118.395833333333	56.4375
123.770833333333	54.5208333333333	0.0497415617713877	0.00888938587005256	399039.470371858	-54.7353893270016	118.479166666667	56.4791666666667
123.8125	54.5208333333333	0.0497928820519557	0.00891942336028711	401245.017935048	-54.9237024274604	118.479166666667	56.4791666666667
123.854166666667	54.5208333333333	0.049671327547375	0.00894193627291151	405590.066701883	-56.0431294977643	118.395833333333	56.4375
123.895833333333	54.5208333333333	0.0496922696474169	0.00878265341678836	407830.368100808	-56.2207350595391	118.395833333333	56.4375
123.9375	54.5208333333333	0.0495674103562859	0.00883018150371508	407891.721471352	-55.4752753918023	118.479166666667	56.4791666666667
123.979166666667	54.5208333333333	0.0498630737882892	0.00859850767696812	412324.761263644	-56.5695868042094	118.395833333333	56.4375
124.020833333333	54.5208333333333	0.0490613751638121	0.00828540536127447	414578.701929188	-56.7408935166397	118.395833333333	56.4375
124.0625	54.5208333333333	0.0490636879362528	0.00825256456537194	416837.040384082	-56.9101603539959	118.395833333333	56.4375
124.104166666667	54.5208333333333	0.0493103508501551	0.00823860614382297	419099.704729555	-57.0774164077995	118.395833333333	56.4375
124.145833333333	54.5208333333333	0.0497198214988546	0.00834621748626892	421366.624470545	-57.242690311138	118.395833333333	56.4375
124.1875	54.5208333333333	0.0497268111752155	0.00824603096468895	423637.730485325	-57.4060102447611	118.395833333333	56.4375
124.229166666667	54.5208333333333	0.0495011707926488	0.00844857610934162	425912.954995823	-57.5674039432057	118.395833333333	56.4375
124.270833333333	54.5208333333333	0.0494453093118442	0.00861808993113632	428192.231538566	-57.7268987009389	118.395833333333	56.4375
124.3125	54.5208333333333	0.0495627949607565	0.00855744279519197	430475.49493623	-57.8845213785092	118.395833333333	56.4375
122.8125	54.4791666666667	0.0492575244793414	0.00633961762783482	354291.809982958	-50.2303645771662	118.395833333333	56.4375
122.854166666667	54.4791666666667	0.049449990921195	0.00690893059921234	356371.419666597	-50.4740439175735	118.395833333333	56.4375
122.895833333333	54.4791666666667	0.0489505441894833	0.00632394023498372	358458.294353226	-50.7146919040467	118.395833333333	56.4375
122.9375	54.4791666666667	0.0499664615015392	0.00773811311264653	360552.307150214	-50.9523508718324	118.395833333333	56.4375
122.979166666667	54.4791666666667	0.049926910696819	0.00778662985829993	434303.204980785	-51.7608875446888	117.395833333333	56.7708333333333
123.020833333333	54.4791666666667	0.0495725459399243	0.00670183301069809	364761.251944032	-51.4188685669014	118.395833333333	56.4375
123.0625	54.4791666666667	0.0492345667991149	0.00680397695744001	366875.942452771	-51.6478094298651	118.395833333333	56.4375
123.104166666667	54.4791666666667	0.0497979376695992	0.00838455359469741	367426.893306997	-50.8242240367763	118.479166666667	56.4791666666667
123.145833333333	54.4791666666667	0.0501273301422703	0.00860213931986178	372432.841023277	-47.8091428661448	118.645833333333	56.6458333333333
123.1875	54.4791666666667	0.0498442528210024	0.0081731961648649	371628.004216798	-51.2822893837046	118.479166666667	56.4791666666667
123.229166666667	54.4791666666667	0.0496628712993256	0.00715581271049865	375400.117414496	-52.5357206540583	118.395833333333	56.4375
123.270833333333	54.4791666666667	0.0493678374350827	0.00729621373262275	377546.956793573	-52.7509304762845	118.395833333333	56.4375
123.3125	54.4791666666667	0.0493742922693279	0.007454041726409	379699.899039204	-52.9635093342805	118.395833333333	56.4375
123.354166666667	54.4791666666667	0.0491786830097039	0.00796878186221058	381858.840159335	-53.1734944449052	118.395833333333	56.4375
123.395833333333	54.4791666666667	0.04922611605169	0.00783108755632014	384023.678209548	-53.3809225143058	118.395833333333	56.4375
123.4375	54.4791666666667	0.049173104432785	0.00701463933101031	386194.313251518	-53.5858297399595	118.395833333333	56.4375
123.479166666667	54.4791666666667	0.0496646548077118	0.00757383850472799	388370.647312152	-53.7882518130757	118.395833333333	56.4375
123.520833333333	54.4791666666667	0.0499731984663403	0.00827483713750908	390552.584343413	-53.9882239213304	118.395833333333	56.4375
123.5625	54.4791666666667	0.0500582715223099	0.00853896236524165	392740.03018278	-54.1857807519032	118.395833333333	56.4375
123.604166666667	54.4791666666667	0.0494361188130358	0.00783057257524676	394932.89251443	-54.3809564947999	118.395833333333	56.4375
123.645833333333	54.4791666666667	0.0495082432126803	0.0079182463970255	397131.080831077	-54.5737848464336	118.395833333333	56.4375
123.6875	54.4791666666667	0.0496231821846334	0.00819940123875045	399334.506396481	-54.7642990134414	118.395833333333	56.4375
123.729166666667	54.4791666666667	0.0498700549870559	0.00868711876290439	401543.082208651	-54.9525317167208	118.395833333333	56.4375
123.770833333333	54.4791666666667	0.0502050122456531	0.0090659418296493	403756.722963728	-55.138515195665	118.395833333333	56.4375
123.8125	54.4791666666667	0.0499675948131004	0.00913955423260032	403928.18873396	-54.385990718685	118.479166666667	56.4791666666667
123.854166666667	54.4791666666667	0.0496228171225612	0.00907301369523806	406126.445413429	-54.5737566784154	118.479166666667	56.4791666666667
123.895833333333	54.4791666666667	0.0501300764339158	0.00887919934595942	383119.75065771	-64.9554555037953	118.354166666667	55.8125
123.9375	54.4791666666667	0.0500675564152764	0.00915856021293833	412660.286803075	-55.8605850548675	118.395833333333	56.4375
123.979166666667	54.4791666666667	0.0500310118337702	0.00896442025206425	414898.029704228	-56.035789467999	118.395833333333	56.4375
124.020833333333	54.4791666666667	0.0496406728746482	0.00884979000415579	417140.359446553	-56.2089282392579	118.395833333333	56.4375
124.0625	54.4791666666667	0.0498387068141215	0.00899473626145203	419387.201657304	-56.3800303691451	118.395833333333	56.4375
124.104166666667	54.4791666666667	0.0495167438857497	0.00884391300244653	421638.483396604	-56.5491244156944	118.395833333333	56.4375
124.145833333333	54.4791666666667	0.0495536283399154	0.00853740938400516	423894.133127197	-56.7162384997901	118.395833333333	56.4375
124.1875	54.4791666666667	0.0497290245050666	0.00846631806789266	426154.080684763	-56.8814003105408	118.395833333333	56.4375
124.229166666667	54.4791666666667	0.0491843486399466	0.00854606416070203	428418.257248888	-57.0446371107032	118.395833333333	56.4375
124.270833333333	54.4791666666667	0.0491144017634167	0.010020316684239	430686.595314625	-57.2059757421454	118.395833333333	56.4375
124.3125	54.4791666666667	0.0462000135652767	0.0106674011720294	511167.474879989	-56.0316545961433	117.354166666667	56.8541666666667
124.354166666667	54.4791666666667	0.0489492027200184	0.0103057623680719	435235.492341855	-57.5230637948745	118.395833333333	56.4375
124.395833333333	54.4791666666667	0.0490376650394936	0.00955637601536851	437515.922622952	-57.6788648449963	118.395833333333	56.4375
122.8125	54.4375	0.049076797527474	0.00647596225458535	357276.558147252	-49.6592446606148	118.395833333333	56.4375
122.854166666667	54.4375	0.0500061192447113	0.0074692061955927	359341.002078165	-49.9042072598045	118.395833333333	56.4375
122.895833333333	54.4375	0.050170103189507	0.00788128287891633	432981.230504741	-50.9054821545241	117.395833333333	56.7708333333333
122.9375	54.4375	0.0501292666131958	0.00803157272343614	435082.341460499	-51.0958404345939	117.395833333333	56.7708333333333
122.979166666667	54.4375	0.050641176522507	0.00826490933080797	367681.940246146	-46.2806021220734	118.645833333333	56.6458333333333
123.020833333333	54.4375	0.0501427212157917	0.0080874558037029	439301.316399611	-51.4705889239709	117.395833333333	56.7708333333333
123.0625	54.4375	0.0500488805690676	0.00825961143818551	368298.536216678	-50.0340723151922	118.479166666667	56.4791666666667
123.104166666667	54.4375	0.0499620995252582	0.00818802482675843	370374.198478639	-50.2686216929641	118.479166666667	56.4791666666667
123.145833333333	54.4375	0.0499890922887137	0.00769707219565468	373992.328755472	-51.537216305386	118.395833333333	56.4375
123.1875	54.4375	0.0495566138676257	0.00745504743405973	376112.536815333	-51.7593010446129	118.395833333333	56.4375
123.229166666667	54.4375	0.0493579605228157	0.00697972749117353	378239.192065656	-51.9787000398898	118.395833333333	56.4375
123.270833333333	54.4375	0.0491452393527	0.00797885733878173	380372.185610615	-52.1954503850322	118.395833333333	56.4375
123.3125	54.4375	0.0492737765691535	0.00921972382937475	461399.043486196	-51.9172450623895	117.354166666667	56.8541666666667
123.354166666667	54.4375	0.0491005277857895	0.00676707161601608	384656.762478686	-52.6211511296888	118.395833333333	56.4375
123.395833333333	54.4375	0.0492847503485238	0.00721312450548168	386808.138365661	-52.8301733471275	118.395833333333	56.4375
123.4375	54.4375	0.0493233960157804	0.0073061981719993	388965.43759495	-53.0366905517892	118.395833333333	56.4375
123.479166666667	54.4375	0.0495343896234879	0.00713411655123671	391128.561386143	-53.2407374722519	118.395833333333	56.4375
123.520833333333	54.4375	0.0498995550766845	0.00803353478916916	393297.41286392	-53.4423483676258	118.395833333333	56.4375
123.5625	54.4375	0.0500122798551519	0.00877648019984731	393645.690348375	-52.6712791817796	118.479166666667	56.4791666666667
123.604166666667	54.4375	0.0499399372985224	0.00823097798348307	397651.920676228	-53.8383967846186	118.395833333333	56.4375
123.645833333333	54.4375	0.0499871317831978	0.00856372245187789	399837.392446998	-54.0329004967817	118.395833333333	56.4375
123.6875	54.4375	0.0497113674395357	0.00842581810453697	402028.222703966	-54.2251005704134	118.395833333333	56.4375
123.729166666667	54.4375	0.0497623805166058	0.00895416597403288	402290.737024874	-53.4699625937254	118.479166666667	56.4791666666667
123.770833333333	54.4375	0.0498132861810677	0.00924345619517359	404465.920136545	-53.6638263095613	118.479166666667	56.4791666666667
123.8125	54.4375	0.0498938468767306	0.00939061871635695	406646.491906066	-53.8554300591386	118.479166666667	56.4791666666667
123.854166666667	54.4375	0.0496340122225774	0.00868554954516369	382670.706249213	-64.1898945308691	118.354166666667	55.8125
123.895833333333	54.4375	0.0499685990105904	0.0088932804824636	385106.046001068	-64.3310269628429	118.354166666667	55.8125
123.9375	54.4375	0.0497207612700956	0.00932595495882815	413219.677302881	-54.4169864022421	118.479166666667	56.4791666666667
123.979166666667	54.4375	0.0498171707332493	0.00927293926932797	415420.949901995	-54.5998530830096	118.479166666667	56.4791666666667
124.020833333333	54.4375	0.0497265193888159	0.00901796425705488	419737.567076555	-55.6835096571255	118.395833333333	56.4375
124.0625	54.4375	0.0498270208646869	0.00923882366226927	419838.325073456	-54.9592831076573	118.479166666667	56.4791666666667
124.104166666667	54.4375	0.0496844685230182	0.00877917036702626	424212.710702349	-56.0272083099844	118.395833333333	56.4375
124.145833333333	54.4375	0.0499398895231035	0.00874628367000042	426457.03698643	-56.1960790838039	118.395833333333	56.4375
124.1875	54.4375	0.0499059053417661	0.00885362362277693	428705.770939122	-56.363000535643	118.395833333333	56.4375
124.229166666667	54.4375	0.0496033157705255	0.00780888837029358	430958.842761326	-56.527999440851	118.395833333333	56.4375
124.270833333333	54.4375	0.0490034781519917	0.00750166328141637	433216.183968515	-56.69110217296	118.395833333333	56.4375
124.3125	54.4375	0.0490806831226742	0.00814781972189381	435477.727363478	-56.8523347085422	118.395833333333	56.4375
124.354166666667	54.4375	0.0490079719960138	0.00965324651270944	516005.964671432	-55.7390011700544	117.354166666667	56.8541666666667
124.395833333333	54.4375	0.0490335567556408	0.00861024482605183	440013.158204949	-57.1692911410509	118.395833333333	56.4375
124.4375	54.4375	0.0490914112913981	0.00889392458362259	442286.917456177	-57.3250650505848	118.395833333333	56.4375
124.479166666667	54.4375	0.0488561439554021	0.00797450820903196	444564.62245391	-57.4790687987449	118.395833333333	56.4375
122.270833333333	54.3958333333333	0.0496053328215191	0.00748367530105112	334402.69395986	-45.6095391702915	118.395833333333	56.4375
122.3125	54.3958333333333	0.0490876832644788	0.00784776456090234	336341.380032595	-45.8979722523723	118.395833333333	56.4375
122.354166666667	54.3958333333333	0.0493858225321867	0.00723477824217011	338289.489871428	-46.1828948282885	118.395833333333	56.4375
122.395833333333	54.3958333333333	0.0499378148977709	0.00817582995778099	340246.860913815	-46.4643506071626	118.395833333333	56.4375
122.4375	54.3958333333333	0.0498934893366104	0.00783338497098729	342213.333548396	-46.7423830522705	118.395833333333	56.4375
122.479166666667	54.3958333333333	0.0493626426888779	0.00775870488657258	344188.751073668	-47.0170353613296	118.395833333333	56.4375
122.520833333333	54.3958333333333	0.0491878047164207	0.00677059005978983	346172.959656206	-47.2883504482019	118.395833333333	56.4375
122.854166666667	54.3958333333333	0.0501772972443314	0.00817664782216666	433837.462676387	-50.239728675695	117.395833333333	56.7708333333333
122.895833333333	54.3958333333333	0.0501174478562119	0.00847809666800242	435920.819489288	-50.433085853719	117.395833333333	56.7708333333333
122.9375	54.3958333333333	0.0504889482759901	0.00853534028593141	368967.809583201	-45.5044673013298	118.645833333333	56.6458333333333
122.979166666667	54.3958333333333	0.0504402609238395	0.00852641822207366	370902.540281694	-45.763355169092	118.645833333333	56.6458333333333
123.020833333333	54.3958333333333	0.0509146245761518	0.00843904522801295	372845.7545324	-46.0193722532036	118.645833333333	56.6458333333333
123.0625	54.3958333333333	0.0510036269481606	0.00843056666442402	374797.319687345	-46.2725509342166	118.645833333333	56.6458333333333
123.104166666667	54.3958333333333	0.0500104666109741	0.00794528997486459	446422.771959596	-51.3702520039842	117.395833333333	56.7708333333333
123.145833333333	54.3958333333333	0.0499410968834387	0.00791351905195325	376894.689787131	-50.9857580181424	118.395833333333	56.4375
123.1875	54.3958333333333	0.0488975415165612	0.00681598930821735	379000.809172552	-51.2092300071928	118.395833333333	56.4375
123.229166666667	54.3958333333333	0.0490572650542908	0.00729106714627249	381113.501997577	-51.430038817094	118.395833333333	56.4375
123.270833333333	54.3958333333333	0.0491071734646289	0.00741709414811611	383232.658795489	-51.6482203948184	118.395833333333	56.4375
123.3125	54.3958333333333	0.0491192884139341	0.00691206252729886	385358.172172017	-51.8638102512949	118.395833333333	56.4375
123.354166666667	54.3958333333333	0.0494858449950949	0.00714844098512548	387489.936766436	-52.0768434604879	118.395833333333	56.4375
123.395833333333	54.3958333333333	0.0498175315122294	0.00772796574599034	389627.849213157	-52.2873546589313	118.395833333333	56.4375
123.4375	54.3958333333333	0.0494132394916488	0.00725327854601414	391771.808103792	-52.4953780456807	118.395833333333	56.4375
123.479166666667	54.3958333333333	0.0494217868399435	0.00730469424367706	393921.713949748	-52.7009473826676	118.395833333333	56.4375
123.520833333333	54.3958333333333	0.0500478412208099	0.00838674125662683	396077.469145343	-52.9040959954226	118.395833333333	56.4375
123.5625	54.3958333333333	0.050092242342871	0.00898573798963393	396475.264181835	-52.1389827019545	118.479166666667	56.4791666666667
123.604166666667	54.3958333333333	0.0499421333665735	0.00908701219238578	398614.890134414	-52.3436377265278	118.479166666667	56.4791666666667
123.645833333333	54.3958333333333	0.0499590616181452	0.00860331916002892	402578.882256623	-53.4993442222701	118.395833333333	56.4375
123.6875	54.3958333333333	0.0499223775911444	0.00869028871240105	404757.095190348	-53.6931345094245	118.395833333333	56.4375
123.729166666667	54.3958333333333	0.0499382467245557	0.00901285420054287	405068.620207529	-52.9435008078252	118.479166666667	56.4791666666667
123.770833333333	54.3958333333333	0.0501165533372578	0.00933023216946844	442245.720291736	-61.3298496578643	117.520833333333	56.1458333333333
123.8125	54.3958333333333	0.050450923161395	0.00883836015443325	386468.361052024	-62.9303301437845	118.3125	55.8541666666667
123.854166666667	54.3958333333333	0.0505186391496663	0.00874618473807806	388879.815266144	-63.077791293415	118.3125	55.8541666666667
123.895833333333	54.3958333333333	0.0503392464575021	0.00913338011099696	387137.649716297	-63.7130875069962	118.354166666667	55.8125
123.9375	54.3958333333333	0.0501999846568821	0.00913213712675581	389565.607386261	-63.8553764030379	118.354166666667	55.8125
123.979166666667	54.3958333333333	0.0497990287453136	0.00925355066576945	391996.505996911	-63.995690031692	118.354166666667	55.8125
124.020833333333	54.3958333333333	0.0499279391147506	0.00931593710500066	422369.667943241	-55.1646046790451	118.395833333333	56.4375
124.0625	54.3958333333333	0.049687019754616	0.00942101629114871	422518.329768467	-54.4450780073836	118.479166666667	56.4791666666667
124.104166666667	54.3958333333333	0.0496143668947229	0.00861165458624118	426821.74420063	-55.5116386849108	118.395833333333	56.4375
124.145833333333	54.3958333333333	0.0497688984515049	0.00882444757462948	429054.700709806	-55.6821844032799	118.395833333333	56.4375
124.1875	54.3958333333333	0.0498455090139562	0.0089562308035795	431292.172945624	-55.8507849441781	118.395833333333	56.4375
124.229166666667	54.3958333333333	0.0497045132544613	0.00839527610770659	433534.090193594	-56.0174665818915	118.395833333333	56.4375
124.270833333333	54.3958333333333	0.0490672011004279	0.00746019576634741	435780.383051224	-56.1822552077952	118.395833333333	56.4375
124.3125	54.3958333333333	0.0491945992181025	0.00853207444748682	438030.983401408	-56.3451763346007	118.395833333333	56.4375
124.354166666667	54.3958333333333	0.0491847151902236	0.00962236620799807	518631.142669132	-55.3164437825522	117.354166666667	56.8541666666667
124.395833333333	54.3958333333333	0.049152919370345	0.0095803228767858	1706609.18881455	-88.8246430900412	99.0625	51.9375
124.4375	54.3958333333333	0.0488641287253481	0.0077757607859424	444807.96697329	-56.8229842583972	118.395833333333	56.4375
124.479166666667	54.3958333333333	0.0495268441151044	0.00769436580865833	447075.140928759	-56.9786830944272	118.395833333333	56.4375
124.520833333333	54.3958333333333	0.0497585206891098	0.00819720244765459	449346.300177391	-57.1326364673358	118.395833333333	56.4375
122.020833333333	54.3541666666667	0.0490350263509369	0.00705534243609869	326341.108767293	-43.2395846652034	118.395833333333	56.4375
122.0625	54.3541666666667	0.0493290857248598	0.00704158976926793	328202.313418984	-43.5500536679248	118.395833333333	56.4375
122.104166666667	54.3541666666667	0.0490475719264495	0.00685470204025274	330074.094058361	-43.8568180229837	118.395833333333	56.4375
122.145833333333	54.3541666666667	0.0490261257737288	0.00692983548205175	331956.271117426	-44.1599199331181	118.395833333333	56.4375
122.1875	54.3541666666667	0.049092002895145	0.00703006089808245	333848.668087619	-44.4594015657051	118.395833333333	56.4375
122.229166666667	54.3541666666667	0.0496136041231995	0.00744126337579049	335751.111488286	-44.7553050228946	118.395833333333	56.4375
122.270833333333	54.3541666666667	0.0500266922734248	0.00826351978217179	337663.430833898	-45.0476723134737	118.395833333333	56.4375
122.3125	54.3541666666667	0.0501126555505203	0.00841557080808028	410466.584137676	-47.0557623839595	117.395833333333	56.7708333333333
122.354166666667	54.3541666666667	0.049928932068788	0.00809040206652815	341517.030189153	-45.6219658059245	118.395833333333	56.4375
122.395833333333	54.3541666666667	0.0501053821927262	0.0085436634534712	414447.022963263	-47.4979774569897	117.395833333333	56.7708333333333
122.4375	54.3541666666667	0.0501633121981593	0.00885201913253889	344585.84969185	-45.0405095242784	118.479166666667	56.4791666666667
122.479166666667	54.3541666666667	0.04998177550094	0.00867933115615851	347367.40505301	-46.4579268370178	118.395833333333	56.4375
122.520833333333	54.3541666666667	0.0500854850279741	0.00894312904274489	420469.859027567	-48.1443055656845	117.395833333333	56.7708333333333
122.5625	54.3541666666667	0.049976657562289	0.00881859231750991	351312.484829018	-46.9987283077935	118.395833333333	56.4375
122.604166666667	54.3541666666667	0.0501653549513763	0.00914562451794794	424518.708458521	-48.5641488584712	117.395833333333	56.7708333333333
122.645833333333	54.3541666666667	0.0500958907463408	0.00833402005849771	355292.029823004	-47.5267042534265	118.395833333333	56.4375
122.895833333333	54.3541666666667	0.0497885657443003	0.00749956834481342	367426.153693028	-49.0368547449031	118.395833333333	56.4375
122.9375	54.3541666666667	0.0499446516917063	0.00792655317114773	369475.606045159	-49.2781948489565	118.395833333333	56.4375
122.979166666667	54.3541666666667	0.0498983204783933	0.00811141171369286	371532.458811803	-49.5166785425114	118.395833333333	56.4375
123.020833333333	54.3541666666667	0.0501920400367152	0.00850442056513188	445138.564268496	-50.5380107960693	117.395833333333	56.7708333333333
123.0625	54.3541666666667	0.0511156020574958	0.0086835240304017	378018.078799175	-45.7651342503365	118.645833333333	56.6458333333333
123.104166666667	54.3541666666667	0.0510130459927502	0.00850736393091746	379963.235240512	-46.0160052369654	118.645833333333	56.6458333333333
123.145833333333	54.3541666666667	0.0500821267504017	0.00832724181502081	451438.153946402	-51.0916638713571	117.395833333333	56.7708333333333
123.1875	54.3541666666667	0.0493283917350027	0.00732732959275908	381923.503769036	-50.6675372110596	118.395833333333	56.4375
123.229166666667	54.3541666666667	0.0496961626875468	0.00774472624725786	384022.254852965	-50.8896488738653	118.395833333333	56.4375
123.270833333333	54.3541666666667	0.0496783389473159	0.00765368914373495	386127.591897132	-51.1091559811086	118.395833333333	56.4375
123.3125	54.3541666666667	0.0496681651333373	0.00776423531149148	388239.407009607	-51.3260929387555	118.395833333333	56.4375
123.354166666667	54.3541666666667	0.0502549264705012	0.00893430710551906	388799.181930902	-50.5478897550664	118.479166666667	56.4791666666667
123.395833333333	54.3541666666667	0.0498402838441866	0.00831169852931764	392482.049846415	-51.7523920212914	118.395833333333	56.4375
123.4375	54.3541666666667	0.0501094402446967	0.00833997577598045	394612.671652366	-51.9618209465072	118.395833333333	56.4375
123.479166666667	54.3541666666667	0.0499882280959462	0.00839672589717187	396749.359618067	-52.1688133212561	118.395833333333	56.4375
123.520833333333	54.3541666666667	0.0500816989560438	0.00910966331324008	397218.145345977	-51.4059021166179	118.479166666667	56.4791666666667
123.5625	54.3541666666667	0.0500194086976141	0.00914056295414603	399338.594315855	-51.6142832709195	118.479166666667	56.4791666666667
123.604166666667	54.3541666666667	0.0506376934926082	0.00919119355556239	435055.333553968	-60.2480386461325	117.520833333333	56.1458333333333
123.645833333333	54.3541666666667	0.0502430564000692	0.00913157554918979	437408.974108252	-60.3900944513469	117.520833333333	56.1458333333333
123.6875	54.3541666666667	0.0499918448754213	0.00915609502445319	377174.320677951	-62.3438813494233	118.354166666667	55.8125
123.729166666667	54.3541666666667	0.0500561055434629	0.00922569273359777	379575.596672788	-62.4997164896113	118.354166666667	55.8125
123.770833333333	54.3541666666667	0.0499834804569443	0.00931972746318269	410030.173207932	-52.6210228637754	118.479166666667	56.4791666666667
123.8125	54.3541666666667	0.0499581322303846	0.00956450431698103	412185.701699017	-52.8155495401398	118.479166666667	56.4791666666667
123.854166666667	54.3541666666667	0.0498589070347009	0.00944383152493577	449225.602251425	-61.0752944513915	117.520833333333	56.1458333333333
123.895833333333	54.3541666666667	0.0506883538242502	0.00876849937540404	393405.656840278	-62.6209216431965	118.3125	55.8541666666667
123.9375	54.3541666666667	0.0505073933195503	0.00875689449209519	453973.895097346	-61.3381185015151	117.520833333333	56.1458333333333
123.979166666667	54.3541666666667	0.0499508927905816	0.00917040014290014	456352.482904293	-61.467210766917	117.520833333333	56.1458333333333
124.020833333333	54.3541666666667	0.0499084709816174	0.0092791756820304	423044.542681819	-53.7556811159408	118.479166666667	56.4791666666667
124.0625	54.3541666666667	0.0499364064014714	0.00945415287856949	398902.220002584	-63.6711673050824	118.354166666667	55.8125
124.104166666667	54.3541666666667	0.0496430830858205	0.00965663265397003	427424.416234624	-54.1170884344866	118.479166666667	56.4791666666667
124.145833333333	54.3541666666667	0.0499823397553255	0.00922324088016411	429621.819681298	-54.2947624429872	118.479166666667	56.4791666666667
124.1875	54.3541666666667	0.0498379399669454	0.0087471123007948	433912.664949266	-55.3447242158826	118.395833333333	56.4375
124.229166666667	54.3541666666667	0.0497737434081921	0.00866837989290319	436143.384516753	-55.5130108701872	118.395833333333	56.4375
124.270833333333	54.3541666666667	0.0494281801272534	0.00778383755145296	438378.584193976	-55.6794087823802	118.395833333333	56.4375
124.3125	54.3541666666667	0.049018437667896	0.00889719901091873	440618.195003512	-55.843942989133	118.395833333333	56.4375
124.354166666667	54.3541666666667	0.0490675717177785	0.00811793051447366	442862.149224408	-56.0066381702996	118.395833333333	56.4375
124.395833333333	54.3541666666667	0.0490053513375943	0.00938208058430678	523502.523795696	-55.0345020874785	117.354166666667	56.8541666666667
124.4375	54.3541666666667	0.0491230914531783	0.00821221758124555	447362.823149619	-56.3266084140913	118.395833333333	56.4375
124.479166666667	54.3541666666667	0.0489513254884967	0.00747305744628886	449619.413472174	-56.4839310868632	118.395833333333	56.4375
124.520833333333	54.3541666666667	0.049848758394885	0.00866252527439329	451880.088395019	-56.6395099622144	118.395833333333	56.4375
121.479166666667	54.3125	0.0463473684814415	0.0102053318846482	1511903.53436337	-91.2957833126107	99.1875	51.8541666666667
121.520833333333	54.3125	0.0480334783964076	0.0100517909778448	1513096.15581691	-91.0923472866626	99.1875	51.8958333333333
121.5625	54.3125	0.0475075646208475	0.0100159945384746	1517325.86125111	-91.2236734442004	99.1875	51.8541666666667
121.604166666667	54.3125	0.0460775008993681	0.0100281478620931	1525147.72188021	-90.7481320246796	99.0625	51.9375
121.645833333333	54.3125	0.0490043051054139	0.00948863065355004	311923.628347763	-39.3756000199845	118.4375	56.4375
121.6875	54.3125	0.0492661353795422	0.00963647508039169	313650.393804605	-39.7244777479972	118.4375	56.4375
121.729166666667	54.3125	0.0490392535702514	0.00989160593682179	395065.237539342	-42.4854301176507	117.354166666667	56.8541666666667
121.770833333333	54.3125	0.0492497115738016	0.00814371591343672	318905.621661923	-40.747129436364	118.395833333333	56.4375
121.8125	54.3125	0.0493095136589811	0.00783060717287324	320681.657183675	-41.080146151239	118.395833333333	56.4375
121.854166666667	54.3125	0.0495487971000166	0.007902926981196	322469.504765539	-41.4092935042821	118.395833333333	56.4375
121.895833333333	54.3125	0.0488287258698418	0.00719771575356103	324268.968395702	-41.7346104773386	118.395833333333	56.4375
121.9375	54.3125	0.0493138630776504	0.00831732025431877	326079.855125938	-42.0561362875304	118.395833333333	56.4375
121.979166666667	54.3125	0.0493210868671709	0.0094635183840636	1549552.76500146	-90.4343485627547	99.0625	51.9375
122.020833333333	54.3125	0.0492770845502225	0.00939915876299591	1552264.51213882	-90.3997915892166	99.0625	51.9375
122.0625	54.3125	0.0493573016894016	0.0091230876748929	409993.159751227	-44.4529575106452	117.354166666667	56.8541666666667
122.104166666667	54.3125	0.0491558797209209	0.00811011850097299	333433.880338576	-43.3051182391543	118.395833333333	56.4375
122.145833333333	54.3125	0.0492505465465805	0.00714040234685772	335299.094316103	-43.6082819698329	118.395833333333	56.4375
122.1875	54.3125	0.0489378029969079	0.00713104842923375	337174.63698612	-43.9078926235765	118.395833333333	56.4375
122.229166666667	54.3125	0.0491129646623195	0.00819983057698433	339060.336279643	-44.2039900246766	118.395833333333	56.4375
122.270833333333	54.3125	0.0491960923285455	0.0076847590341747	340956.023008964	-44.4966139572813	118.395833333333	56.4375
122.3125	54.3125	0.0493046512168745	0.00807842361632054	342861.530838116	-44.7858041386727	118.395833333333	56.4375
122.354166666667	54.3125	0.0492875796987508	0.0073863268440807	344776.696252265	-45.0716001940779	118.395833333333	56.4375
122.395833333333	54.3125	0.0495589650962434	0.00747605237995575	346701.358526137	-45.3540416329519	118.395833333333	56.4375
122.4375	54.3125	0.0499899464039038	0.00895415409428808	419582.261060377	-47.2477726893637	117.395833333333	56.7708333333333
122.479166666667	54.3125	0.0506434275973584	0.00894068661623527	1587517.90298854	-89.9559297100878	98.9791666666666	51.9375
122.520833333333	54.3125	0.0501575483818529	0.00926074350463478	423578.640244021	-47.6777039911639	117.395833333333	56.7708333333333
122.5625	54.3125	0.0501389918885819	0.00936419961518987	353623.303824302	-45.3390610479802	118.479166666667	56.4791666666667
122.604166666667	54.3125	0.0502226514418604	0.00920477709983503	360616.042300962	-42.3158364961822	118.645833333333	56.6458333333333
122.645833333333	54.3125	0.0502105770868992	0.00893160211327736	429623.827087025	-48.3063353243126	117.395833333333	56.7708333333333
122.6875	54.3125	0.0499460327211601	0.0077965024883766	360426.976070111	-47.2404872359861	118.395833333333	56.4375
122.729166666667	54.3125	0.0499583898570813	0.00753851665389412	362422.150826543	-47.4974934386921	118.395833333333	56.4375
122.770833333333	54.3125	0.0498122321286045	0.00737491622818074	364425.495871986	-47.7514921476933	118.395833333333	56.4375
122.8125	54.3125	0.0498437977623942	0.00740349563545514	366436.876490802	-48.0025206966658	118.395833333333	56.4375
122.854166666667	54.3125	0.0501800668375991	0.0078707226107617	368456.160370526	-48.2506161249529	118.395833333333	56.4375
122.895833333333	54.3125	0.0498620553957105	0.00776946466466237	370483.217565103	-48.4958151675539	118.395833333333	56.4375
122.9375	54.3125	0.0500855153859334	0.0086070501063644	372517.92045808	-48.7381542459517	118.395833333333	56.4375
122.979166666667	54.3125	0.050105435777953	0.00843288986045887	446023.62245271	-49.8916492191139	117.395833333333	56.7708333333333
123.020833333333	54.3125	0.0500937149758874	0.00849742381094626	448100.582720158	-50.0809056537705	117.395833333333	56.7708333333333
123.0625	54.3125	0.0501585622940175	0.00855064638378036	450183.262125628	-50.2682550762202	117.395833333333	56.7708333333333
123.104166666667	54.3125	0.0506902539439204	0.00901228918626453	383198.619988748	-45.5176169549615	118.645833333333	56.6458333333333
123.145833333333	54.3125	0.0511568322473031	0.00918042565974831	1624275.50942746	-89.6780357385923	99.1041666666666	51.8958333333333
123.1875	54.3125	0.0501698035714289	0.00879350553585856	456464.823856655	-50.8190723198436	117.395833333333	56.7708333333333
123.229166666667	54.3125	0.0500490741177017	0.00920241817728325	385558.947520446	-49.3513550743187	118.479166666667	56.4791666666667
123.270833333333	54.3125	0.0500311369589671	0.00907262961203003	387619.956264367	-49.5784036198597	118.479166666667	56.4791666666667
123.3125	54.3125	0.0503421098439072	0.00906123120751738	389687.893252776	-49.8028652502862	118.479166666667	56.4791666666667
123.354166666667	54.3125	0.0504446716348499	0.00911401322500469	391762.648036375	-50.024772451273	118.479166666667	56.4791666666667
123.395833333333	54.3125	0.0500804063816956	0.00931817734224932	393844.112128981	-50.2441573797299	118.479166666667	56.4791666666667
123.4375	54.3125	0.0500270124462807	0.00938405878480925	395932.178974601	-50.4610518602495	118.479166666667	56.4791666666667
123.479166666667	54.3125	0.0500234367735295	0.00915640060428134	398026.743914803	-50.6754873820357	118.479166666667	56.4791666666667
123.520833333333	54.3125	0.0499710441899036	0.00917164687648704	400127.70415634	-50.8874950962841	118.479166666667	56.4791666666667
123.5625	54.3125	0.0500936255705887	0.00911118545130699	402234.958739051	-51.0971058139862	118.479166666667	56.4791666666667
123.604166666667	54.3125	0.0499764018101918	0.0090955852411158	404348.408504089	-51.3043500041414	118.479166666667	56.4791666666667
123.645833333333	54.3125	0.0505988751067511	0.00900969798099546	439719.017068806	-59.8655000829252	117.520833333333	56.1458333333333
123.6875	54.3125	0.0506660343483509	0.00930755872468325	442066.024793603	-60.0079203644853	117.520833333333	56.1458333333333
123.729166666667	54.3125	0.0508296699049521	0.00898586425693285	444416.382147676	-60.1486546722916	117.520833333333	56.1458333333333
123.770833333333	54.3125	0.0506058154536685	0.00862741145699722	446770.035432182	-60.2877272626848	117.520833333333	56.1458333333333
123.8125	54.3125	0.0500614787305257	0.00920794460392868	386529.859986515	-62.1941350809437	118.354166666667	55.8125
123.854166666667	54.3125	0.050600351391138	0.00876469725281445	388930.237308799	-62.3465245385656	118.354166666667	55.8125
123.895833333333	54.3125	0.0510015154505899	0.00876743850261085	395559.957780238	-62.0251235701941	118.3125	55.8541666666667
123.9375	54.3125	0.0500391603329635	0.00928659525864316	456216.570042663	-60.8278713749609	117.520833333333	56.1458333333333
123.979166666667	54.3125	0.0499791169184122	0.009410003674461	458585.933320935	-60.9589851191641	117.520833333333	56.1458333333333
124.020833333333	54.3125	0.049900072968572	0.00924902886811456	425803.052247988	-53.2530897399135	118.479166666667	56.4791666666667
124.0625	54.3125	0.0498524230735979	0.0093056539200629	400980.780409161	-63.0779645777629	118.354166666667	55.8125
124.104166666667	54.3125	0.0497569918796842	0.00914112124777384	403400.207470041	-63.2183882725903	118.354166666667	55.8125
124.145833333333	54.3125	0.0499634457502649	0.00936594253215208	432344.987872283	-53.7964067994863	118.479166666667	56.4791666666667
124.1875	54.3125	0.0499767309690873	0.00927546831793438	436566.632038853	-54.8447858832023	118.395833333333	56.4375
124.229166666667	54.3125	0.0498241896593698	0.00936076503516138	438786.117308857	-55.0146015216968	118.395833333333	56.4375
124.270833333333	54.3125	0.0497989997179588	0.00915773442288571	441010.185404755	-55.1825337397721	118.395833333333	56.4375
124.3125	54.3125	0.049908326055627	0.0088255863686629	443238.766547848	-55.3486070875819	118.395833333333	56.4375
124.354166666667	54.3125	0.0498356663944556	0.00840792954376103	445471.792211571	-55.5128457757902	118.395833333333	56.4375
124.395833333333	54.3125	0.0496887884888628	0.008183806757135	447709.195097193	-55.6752736788478	118.395833333333	56.4375
124.4375	54.3125	0.0498177674089647	0.00832064007245048	449950.909109933	-55.8359143383386	118.395833333333	56.4375
124.479166666667	54.3125	0.0497161071171234	0.00827058043527566	452196.869335535	-55.9947909663921	118.395833333333	56.4375
124.520833333333	54.3125	0.0499104344079468	0.00871398198713777	454447.012017275	-56.1519264491527	118.395833333333	56.4375
124.5625	54.3125	0.0498357187157138	0.00880320083359588	445450.98570186	-56.1956840114737	118.5625	56.3958333333333
124.604166666667	54.3125	0.050124808923072	0.00802285254891188	432650.790712257	-64.7654052529976	118.354166666667	55.8125
124.645833333333	54.3125	0.0498133219599241	0.00880357027037868	435105.014274966	-64.8836654752384	118.354166666667	55.8125
121.354166666667	54.2708333333333	0.0490209871954702	0.00956771297262835	305547.57538461	-36.6704505039036	118.395833333333	56.4375
121.395833333333	54.2708333333333	0.0490813795867896	0.00995835923090999	307175.811972919	-37.0425278254557	118.395833333333	56.4375
121.4375	54.2708333333333	0.0488774245564008	0.00989523617048365	308818.041361081	-37.4104837899253	118.395833333333	56.4375
121.479166666667	54.2708333333333	0.0489734290132728	0.00998670866319092	1533237.41084878	-90.4730157745344	98.8125	51.9375
121.520833333333	54.2708333333333	0.0492182024120576	0.010365458929889	1519665.27543032	-90.647022218809	99.0625	51.9375
121.5625	54.2708333333333	0.0491622986136158	0.00953449435438555	313826.474463694	-38.4899370794296	118.395833333333	56.4375
121.604166666667	54.2708333333333	0.0491518546939864	0.0101407609208837	1525094.08074422	-90.5772319496566	99.0625	51.9375
121.645833333333	54.2708333333333	0.0490704799380498	0.00978557491229766	317231.389402402	-39.1895534378169	118.395833333333	56.4375
121.6875	54.2708333333333	0.0490224023622023	0.00811678534250233	318953.001667168	-39.533457123548	118.395833333333	56.4375
121.729166666667	54.2708333333333	0.0492259835809711	0.00896027328622937	320687.109270442	-39.8734707722794	118.395833333333	56.4375
121.770833333333	54.2708333333333	0.0492529518277407	0.00827548641168329	322433.509989287	-40.2096296910307	118.395833333333	56.4375
121.8125	54.2708333333333	0.0492635549076072	0.0081931062086821	324192.004536595	-40.541969599437	118.395833333333	56.4375
121.854166666667	54.2708333333333	0.0497875787776672	0.00857321431208974	325962.396557002	-40.8705265838916	118.395833333333	56.4375
121.895833333333	54.2708333333333	0.0489899585208281	0.0072639629290151	327744.492620124	-41.1953370536367	118.395833333333	56.4375
121.9375	54.2708333333333	0.0491648637769361	0.00842263661071758	329538.102211248	-41.5164376987584	118.395833333333	56.4375
121.979166666667	54.2708333333333	0.0491658666448321	0.00752367570900786	331343.037719685	-41.8338654500554	118.395833333333	56.4375
122.020833333333	54.2708333333333	0.0490887240382262	0.00761679948277262	333159.114424924	-42.1476574407345	118.395833333333	56.4375
122.0625	54.2708333333333	0.0489950897093506	0.00733951983161483	334986.150480707	-42.4578509698852	118.395833333333	56.4375
122.104166666667	54.2708333333333	0.0489291332212442	0.00726770273464606	336823.966897214	-42.7644834676952	118.395833333333	56.4375
122.145833333333	54.2708333333333	0.0492381497058468	0.00722897594535872	338672.387521483	-43.0675924623572	118.395833333333	56.4375
122.1875	54.2708333333333	0.0489584054031071	0.00724820129011577	340531.239016153	-43.367215548616	118.395833333333	56.4375
122.229166666667	54.2708333333333	0.0494809666357117	0.00796852039639218	342400.35083673	-43.6633903579138	118.395833333333	56.4375
122.270833333333	54.2708333333333	0.0490060888385254	0.00740922311756427	344279.555207452	-43.9561545300843	118.395833333333	56.4375
122.3125	54.2708333333333	0.049372240316148	0.00749788271151693	346168.687095849	-44.2455456865402	118.395833333333	56.4375
122.354166666667	54.2708333333333	0.049309470202495	0.0075006273981842	348067.584186175	-44.5316014049153	118.395833333333	56.4375
122.395833333333	54.2708333333333	0.0499691713264906	0.00884982566071414	349976.086851752	-44.8143591951072	118.395833333333	56.4375
122.4375	54.2708333333333	0.0503203678204112	0.00922711519279013	1624961.44685793	-90.2097160597755	98.4791666666666	51.7291666666667
122.479166666667	54.2708333333333	0.0501778371713606	0.00906250147180512	1587528.10499568	-89.7920047274387	98.9791666666666	51.9375
122.520833333333	54.2708333333333	0.050642981232386	0.00898024641321579	1590242.64181	-89.7585562614325	98.9791666666666	51.9375
122.5625	54.2708333333333	0.0501670269479423	0.00940082437019033	356898.58486623	-44.810004469503	118.479166666667	56.4791666666667
122.604166666667	54.2708333333333	0.0503894742811049	0.00914488593543422	358816.288694456	-45.0834679811425	118.479166666667	56.4791666666667
122.645833333333	54.2708333333333	0.0501629928167907	0.00897247690966013	360743.088760712	-45.3538349711303	118.479166666667	56.4791666666667
122.6875	54.2708333333333	0.0503265194749331	0.00885850467447217	363591.704089329	-46.7044484873871	118.395833333333	56.4375
122.729166666667	54.2708333333333	0.0499258319280785	0.00850548790673922	365571.617681141	-46.9621582012651	118.395833333333	56.4375
122.770833333333	54.2708333333333	0.0496427799411932	0.00767203921592538	367559.816247946	-47.2169012069461	118.395833333333	56.4375
122.8125	54.2708333333333	0.0498603260577937	0.00795828705507194	369556.165364387	-47.468713293614	118.395833333333	56.4375
122.854166666667	54.2708333333333	0.0504095683864952	0.00894687684226521	370508.518584633	-46.660443438471	118.479166666667	56.4791666666667
122.895833333333	54.2708333333333	0.0505099349415268	0.00928315040024162	372486.920850852	-46.9129617999118	118.479166666667	56.4791666666667
122.9375	54.2708333333333	0.0505377267491826	0.00934830137988005	374473.449505556	-47.1626254862006	118.479166666667	56.4791666666667
122.979166666667	54.2708333333333	0.0504303514460763	0.00902589445333265	376467.975199218	-47.4094682591563	118.479166666667	56.4791666666667
123.020833333333	54.2708333333333	0.0499563010405819	0.00803466722337253	379655.626197644	-48.6850443290622	118.395833333333	56.4375
123.0625	54.2708333333333	0.0503138740289573	0.00915597609957617	380480.511312114	-47.8948249403607	118.479166666667	56.4791666666667
123.104166666667	54.2708333333333	0.0511399610991238	0.00951514736067266	412026.015802808	-57.3034873403872	117.520833333333	56.1458333333333
123.145833333333	54.2708333333333	0.0513588883579156	0.00940279161774248	414312.595445663	-57.4722607892056	117.520833333333	56.1458333333333
123.1875	54.2708333333333	0.0508042111006254	0.00945961869873405	416603.448659513	-57.6389921880282	117.520833333333	56.1458333333333
123.229166666667	54.2708333333333	0.0510216961501605	0.00961919522352196	418898.504519152	-57.8037113154633	117.520833333333	56.1458333333333
123.270833333333	54.2708333333333	0.0511073416510399	0.0093239498242151	421197.693512043	-57.9664474629803	117.520833333333	56.1458333333333
123.3125	54.2708333333333	0.0512246907500551	0.0090807860606003	423500.947506866	-58.1272294420186	117.520833333333	56.1458333333333
123.354166666667	54.2708333333333	0.0508678431090042	0.00947718147423838	398131.392739323	-46.4823966242631	118.645833333333	56.6458333333333
123.395833333333	54.2708333333333	0.050939735898503	0.00937483437795578	428119.384699464	-58.443043782885	117.520833333333	56.1458333333333
123.4375	54.2708333333333	0.0500413877644317	0.00942412363548352	398900.715331146	-49.9479641802969	118.479166666667	56.4791666666667
123.479166666667	54.2708333333333	0.0502036823664686	0.00914918028314293	400981.888332166	-50.1634963815816	118.479166666667	56.4791666666667
123.520833333333	54.2708333333333	0.0499368992392809	0.00935877510947036	403069.566282612	-50.3766225308904	118.479166666667	56.4791666666667
123.5625	54.2708333333333	0.050749163765645	0.00926715002792646	437402.187596555	-59.0524385218227	117.520833333333	56.1458333333333
123.604166666667	54.2708333333333	0.0506095614545214	0.0092158801689438	439732.09866919	-59.2003092064954	117.520833333333	56.1458333333333
123.645833333333	54.2708333333333	0.0506151702202783	0.00944601285010056	409370.625693006	-51.0018616375982	118.479166666667	56.4791666666667
123.6875	54.2708333333333	0.0504828135047067	0.00936173736551632	444402.562201596	-59.4908550537769	117.520833333333	56.1458333333333
123.729166666667	54.2708333333333	0.0509489764602664	0.00928671604075923	446743.001759357	-59.6335794218235	117.520833333333	56.1458333333333
123.770833333333	54.2708333333333	0.0508425220478615	0.00898941312795261	390620.035036651	-60.9678314977474	118.3125	55.8541666666667
123.8125	54.2708333333333	0.0507687517923945	0.00932143243162621	392995.32008475	-61.1259326811847	118.3125	55.8541666666667
123.854166666667	54.2708333333333	0.050525965128494	0.00888721658474015	395374.19809576	-61.2819277051446	118.3125	55.8541666666667
123.895833333333	54.2708333333333	0.0498000057985635	0.00963577713349215	422135.247682968	-52.1913072278324	118.479166666667	56.4791666666667
123.9375	54.2708333333333	0.0499997835123404	0.00940361305770194	424282.686459854	-52.3819625920239	118.479166666667	56.4791666666667
123.979166666667	54.2708333333333	0.050040243335253	0.00927182602635204	426435.608549271	-52.5705228306322	118.479166666667	56.4791666666667
124.020833333333	54.2708333333333	0.0498847212824805	0.00960989604211052	428593.930552977	-52.7570142901007	118.479166666667	56.4791666666667
124.0625	54.2708333333333	0.0499083326127764	0.00875632410524424	403101.917495103	-62.4909504621371	118.354166666667	55.8125
124.104166666667	54.2708333333333	0.0499367592688977	0.00916794049942508	467953.645493052	-60.8458390195429	117.520833333333	56.1458333333333
124.145833333333	54.2708333333333	0.049991088522342	0.00938071715493769	435100.483817366	-53.3043346760853	118.479166666667	56.4791666666667
124.1875	54.2708333333333	0.0498283637600857	0.00945399903100539	437279.600313695	-53.4828081150789	118.479166666667	56.4791666666667
124.229166666667	54.2708333333333	0.049760879586494	0.0095019143591546	412757.131884344	-63.0524940114109	118.354166666667	55.8125
124.270833333333	54.2708333333333	0.0497476830809964	0.00934060251942477	441652.771216339	-53.8339540041331	118.479166666667	56.4791666666667
124.3125	54.2708333333333	0.0498515145908133	0.00906987345048885	443846.676887418	-54.0066750421673	118.479166666667	56.4791666666667
124.354166666667	54.2708333333333	0.0498675461917208	0.00900239025815337	446045.365704954	-54.1775266851243	118.479166666667	56.4791666666667
124.395833333333	54.2708333333333	0.0500837043561319	0.00902774637763929	450340.707504332	-55.188753917499	118.395833333333	56.4375
124.4375	54.2708333333333	0.0496229046157521	0.00882948216920346	441339.814263952	-55.211138122123	118.5625	56.3958333333333
124.479166666667	54.2708333333333	0.0497282696188662	0.00912193807342567	443571.416969449	-55.3771369720118	118.5625	56.3958333333333
124.520833333333	54.2708333333333	0.0496399583077001	0.0090961389154755	445807.463469435	-55.5413008941245	118.5625	56.3958333333333
124.5625	54.2708333333333	0.049775097687714	0.00926600955416761	448047.886436141	-55.7036537882171	118.5625	56.3958333333333
124.604166666667	54.2708333333333	0.0496377210808106	0.00877198464915615	434648.277364567	-64.2132118456122	118.354166666667	55.8125
124.645833333333	54.2708333333333	0.0500338981070383	0.00783003968639394	437093.763002472	-64.3340382056302	118.354166666667	55.8125
124.6875	54.2708333333333	0.0496955809662968	0.00830741335195175	439541.712301899	-64.453329476248	118.354166666667	55.8125
124.729166666667	54.2708333333333	0.0497811597298468	0.00858531419526894	441992.083464048	-64.5711096513146	118.354166666667	55.8125
121.1875	54.2291666666667	0.0498246633638192	0.0102775853730598	302983.480189327	-34.6358903666132	118.395833333333	56.4375
121.229166666667	54.2291666666667	0.0489713472192484	0.00966331733558166	304535.424348434	-35.0224916841038	118.395833333333	56.4375
121.270833333333	54.2291666666667	0.049250910506445	0.00984467730524693	306102.30359517	-35.4049799454653	118.395833333333	56.4375
121.3125	54.2291666666667	0.0488315491968632	0.00929965713788891	307683.889202282	-35.7833794912948	118.395833333333	56.4375
121.354166666667	54.2291666666667	0.0490420765277741	0.0090937560438741	309279.954993258	-36.157715723415	118.395833333333	56.4375
121.395833333333	54.2291666666667	0.0491204677901953	0.00939301482832277	310890.277383641	-36.5280150398554	118.395833333333	56.4375
121.4375	54.2291666666667	0.0490881420571487	0.00865089335425026	312514.635417619	-36.8943047716661	118.395833333333	56.4375
121.479166666667	54.2291666666667	0.0491519597499195	0.00961880058533916	314152.810800177	-37.2566131216017	118.395833333333	56.4375
121.520833333333	54.2291666666667	0.0490894443747355	0.00927774486289629	315804.587924938	-37.6149691046866	118.395833333333	56.4375
121.5625	54.2291666666667	0.0492168848062497	0.00885470214988872	317469.753897905	-37.9694024906665	118.395833333333	56.4375
121.604166666667	54.2291666666667	0.0492661704803818	0.00906643592744662	319148.098557301	-38.3199437483597	118.395833333333	56.4375
121.645833333333	54.2291666666667	0.0491809682138131	0.00834076736256259	320839.414489705	-38.6666239919032	118.395833333333	56.4375
121.6875	54.2291666666667	0.0492833696545411	0.00842881307906981	322543.497042618	-39.0094749288794	118.395833333333	56.4375
121.729166666667	54.2291666666667	0.0490680644464995	0.00803512564957698	324260.14433369	-39.3485288103236	118.395833333333	56.4375
121.770833333333	54.2291666666667	0.0493013029437844	0.00818870469297548	325989.157256781	-39.6838183825897	118.395833333333	56.4375
121.8125	54.2291666666667	0.0499218626490172	0.00905532090618796	327730.339484965	-40.0153768410504	118.395833333333	56.4375
121.854166666667	54.2291666666667	0.0498118222857094	0.009175216828557	329483.497470726	-40.3432377856171	118.395833333333	56.4375
121.895833333333	54.2291666666667	0.0489352927658519	0.00756767698994197	331248.440443467	-40.6674351780476	118.395833333333	56.4375
121.9375	54.2291666666667	0.0494971082758601	0.00822703399780499	333024.980404458	-40.9880033010096	118.395833333333	56.4375
121.979166666667	54.2291666666667	0.0496663407223721	0.00796511796203643	334812.932119445	-41.3049767188729	118.395833333333	56.4375
122.020833333333	54.2291666666667	0.0490873223427643	0.00787763829360063	336612.113109016	-41.6183902401956	118.395833333333	56.4375
122.0625	54.2291666666667	0.049131076659628	0.00773766519862364	338422.34363687	-41.9282788818616	118.395833333333	56.4375
122.104166666667	54.2291666666667	0.0496482815547268	0.00825377175392332	340243.44669614	-42.2346778348402	118.395833333333	56.4375
122.145833333333	54.2291666666667	0.0499189434099348	0.0087930854116154	342075.247993914	-42.537622431525	118.395833333333	56.4375
122.1875	54.2291666666667	0.0499322662141245	0.00913550152301968	343917.575934027	-42.8371481146072	118.395833333333	56.4375
122.229166666667	54.2291666666667	0.0500751280496683	0.00929141439599868	345770.261598309	-43.1332904074516	118.395833333333	56.4375
122.270833333333	54.2291666666667	0.0502399407126132	0.00922990318565592	347633.138726379	-43.4260848859268	118.395833333333	56.4375
122.3125	54.2291666666667	0.0501871279345962	0.00925223542637372	349506.043694065	-43.7155671516465	118.395833333333	56.4375
122.354166666667	54.2291666666667	0.0502566721879585	0.00936914451828662	1619516.36231034	-90.1176184064835	98.4791666666666	51.7291666666667
122.395833333333	54.2291666666667	0.0501043924988754	0.00899497984461516	353281.295694791	-44.2847374290188	118.395833333333	56.4375
122.4375	54.2291666666667	0.0499755698907633	0.00869985254111894	355183.328449835	-44.5644965507557	118.395833333333	56.4375
122.479166666667	54.2291666666667	0.0501115279342769	0.0091692183823875	1627668.24068822	-90.0158703450148	98.4791666666666	51.7291666666667
122.520833333333	54.2291666666667	0.0501181394806479	0.00933835435900077	1590268.80833343	-89.5949283042505	98.9791666666666	51.9375
122.5625	54.2291666666667	0.0509878238965735	0.00940372441380366	1592986.02971401	-89.5618264082809	98.9791666666666	51.9375
122.604166666667	54.2291666666667	0.0508870557972669	0.00925426864448316	367528.012582682	-41.3433251192853	118.645833333333	56.6458333333333
122.645833333333	54.2291666666667	0.0503971269781584	0.00911952288854579	364017.205326717	-44.8350178659719	118.479166666667	56.4791666666667
122.6875	54.2291666666667	0.0498595451404584	0.00808110514559135	366787.716998966	-46.1777145140871	118.395833333333	56.4375
122.729166666667	54.2291666666667	0.050279519396569	0.00861357211329132	439861.996906969	-47.8082926110775	117.395833333333	56.7708333333333
122.770833333333	54.2291666666667	0.0498204061979363	0.00782009946893989	370725.604549632	-46.6914040058475	118.395833333333	56.4375
122.8125	54.2291666666667	0.0496775817984305	0.0074568200538536	372707.006421041	-46.943895140083	118.395833333333	56.4375
122.854166666667	54.2291666666667	0.0505064438060357	0.0090303272137788	445930.517221197	-48.4099040324126	117.395833333333	56.7708333333333
122.895833333333	54.2291666666667	0.0508170693310551	0.00897690561954801	1614723.29522163	-89.2989296658107	98.9791666666666	51.9375
122.9375	54.2291666666667	0.0508911115638523	0.00967135744605382	1617440.37718371	-89.2663032505169	98.9791666666666	51.9375
122.979166666667	54.2291666666667	0.0505885024655566	0.00937680057856395	379622.033617624	-46.8947210379681	118.479166666667	56.4791666666667
123.020833333333	54.2291666666667	0.0509007421956519	0.00946782051681923	381609.895979714	-47.1394638235936	118.479166666667	56.4791666666667
123.0625	54.2291666666667	0.0512780838543195	0.00930663153866746	412279.132180412	-56.592007439667	117.520833333333	56.1458333333333
123.104166666667	54.2291666666667	0.0512172424544431	0.00910906846118858	355634.900864845	-57.48675076494	118.3125	55.8541666666667
123.145833333333	54.2291666666667	0.0514917479800821	0.00915159425075586	357928.855063214	-57.6866060532358	118.3125	55.8541666666667
123.1875	54.2291666666667	0.0517592998458743	0.00910795116245712	360227.840815381	-57.8836958537221	118.3125	55.8541666666667
123.229166666667	54.2291666666667	0.0516040477742413	0.00899975707254888	421387.929597837	-57.2708304799197	117.520833333333	56.1458333333333
123.270833333333	54.2291666666667	0.0517701237010033	0.00889443103850063	423675.927308701	-57.4355071297021	117.520833333333	56.1458333333333
123.3125	54.2291666666667	0.0512203366958612	0.00931850730606532	425968.103744279	-57.5982295233498	117.520833333333	56.1458333333333
123.354166666667	54.2291666666667	0.0512969402761133	0.00932167295330431	1637938.92997345	-89.194803724713	99.1041666666666	51.8958333333333
123.395833333333	54.2291666666667	0.0505116031698185	0.00937533589449365	403297.631432032	-46.2369501938825	118.645833333333	56.6458333333333
123.4375	54.2291666666667	0.0509043445682056	0.00936590111657941	405263.879948529	-46.4685924426769	118.645833333333	56.6458333333333
123.479166666667	54.2291666666667	0.0504781283163049	0.00915211175581322	403968.601900812	-49.6590447484785	118.479166666667	56.4791666666667
123.520833333333	54.2291666666667	0.0511862188051618	0.0094177522112305	437489.335715531	-58.3834884489115	117.520833333333	56.1458333333333
123.5625	54.2291666666667	0.050987864570329	0.00943856565761351	439805.203750691	-58.5350556738452	117.520833333333	56.1458333333333
123.604166666667	54.2291666666667	0.0509409646151407	0.00902861282510516	383474.255716617	-59.7123447900691	118.3125	55.8541666666667
123.645833333333	54.2291666666667	0.051020645896454	0.00898467193909693	385822.680456212	-59.8819106719606	118.3125	55.8541666666667
123.6875	54.2291666666667	0.0509669951540738	0.0090366021864325	388175.113536055	-60.0492166317143	118.3125	55.8541666666667
123.729166666667	54.2291666666667	0.0520014145327217	0.00929339733144278	390531.481691941	-60.2142997539019	118.3125	55.8541666666667
123.770833333333	54.2291666666667	0.0512593931947437	0.00897228404291881	392891.713291136	-60.3771964130413	118.3125	55.8541666666667
123.8125	54.2291666666667	0.050844308275649	0.00912024719939513	453776.711931797	-59.4081853593011	117.520833333333	56.1458333333333
123.854166666667	54.2291666666667	0.0505730576918577	0.00916899257615058	393321.085896875	-61.1510486546452	118.354166666667	55.8125
123.895833333333	54.2291666666667	0.0504687296065904	0.00929709861047749	395702.935072116	-61.306943645547	118.354166666667	55.8125
123.9375	54.2291666666667	0.0499718463128053	0.00960323140352365	427129.412128375	-51.8898927104485	118.479166666667	56.4791666666667
123.979166666667	54.2291666666667	0.0498296759210265	0.00965207523622616	400477.147957555	-61.6125545657826	118.354166666667	55.8125
124.020833333333	54.2291666666667	0.0498847648890327	0.00934431457524517	402869.385387141	-61.7623378707618	118.354166666667	55.8125
124.0625	54.2291666666667	0.0509350474157809	0.00891081154644462	409515.817662851	-61.459164636169	118.3125	55.8541666666667
124.104166666667	54.2291666666667	0.0500787980123997	0.00895754666388178	407663.816933652	-62.0560236997851	118.354166666667	55.8125
124.145833333333	54.2291666666667	0.0497714187444762	0.00940236626475258	410065.892953044	-62.1999897283294	118.354166666667	55.8125
124.1875	54.2291666666667	0.0500267934417795	0.00952846202108451	412471.132556771	-62.3420791403998	118.354166666667	55.8125
124.229166666667	54.2291666666667	0.0500543994780036	0.00910631269565714	414879.479874613	-62.4823221642935	118.354166666667	55.8125
124.270833333333	54.2291666666667	0.0497906772778282	0.00935969828561488	417290.880249826	-62.6207484415452	118.354166666667	55.8125
124.3125	54.2291666666667	0.0499862383398377	0.00915784347490614	446588.07021866	-53.5260192336196	118.479166666667	56.4791666666667
124.354166666667	54.2291666666667	0.0500075166963175	0.00896355201418799	450788.706666402	-54.5426161874931	118.395833333333	56.4375
124.395833333333	54.2291666666667	0.0498754207422189	0.00899049369096069	441786.372014869	-54.5510775840297	118.5625	56.3958333333333
124.4375	54.2291666666667	0.0498260230047591	0.00888512547371438	426965.959959692	-63.1568590608051	118.354166666667	55.8125
124.479166666667	54.2291666666667	0.0497645376028492	0.00919263715256646	455366.550949128	-54.2037542218304	118.479166666667	56.4791666666667
124.520833333333	54.2291666666667	0.0498947095915696	0.00880710194209616	431820.481239952	-63.414743471902	118.354166666667	55.8125
124.5625	54.2291666666667	0.0499220182342949	0.00922318152698663	443903.997826004	-55.4056135267318	118.645833333333	56.3541666666667
124.604166666667	54.2291666666667	0.0497433191136794	0.00908597412682672	436685.811329304	-63.6661286652159	118.354166666667	55.8125
124.645833333333	54.2291666666667	0.0504259412625045	0.00782082412008118	439122.415299183	-63.7894471839982	118.354166666667	55.8125
124.6875	54.2291666666667	0.050443424935291	0.00775348716990067	441561.586128758	-63.9112156924759	118.354166666667	55.8125
124.729166666667	54.2291666666667	0.0495524760591696	0.00814018064478113	444003.280653463	-64.0314581393788	118.354166666667	55.8125
124.770833333333	54.2291666666667	0.0497902373397464	0.00808898784108356	446447.456604089	-64.1501980193056	118.354166666667	55.8125
124.8125	54.2291666666667	0.0506717011252101	0.0080988767218004	448894.072584778	-64.267458382355	118.354166666667	55.8125
124.854166666667	54.2291666666667	0.0504416123442127	0.00798701176703403	451343.088051631	-64.3832618435547	118.354166666667	55.8125
120.1875	54.1875	0.046520028673844	0.0134254069518087	1371785.04792117	-92.8881590084187	100.0625	51.8125
120.229166666667	54.1875	0.0461129058278399	0.0130067207277695	1435277.82384228	-91.3991314499755	99.0625	51.9375
120.270833333333	54.1875	0.0473475864687438	0.0124681053185647	1432792.1335454	-91.8268759424902	99.1875	51.8541666666667
120.3125	54.1875	0.0472887273795896	0.0124940080302452	1435510.80973403	-91.7897157335223	99.1875	51.8541666666667
120.354166666667	54.1875	0.0461735029421369	0.0131167192819019	1455781.1984368	-91.3207977457885	98.8958333333333	51.8958333333333
120.979166666667	54.1875	0.0493367339635444	0.0113414643910273	299371.828301076	-32.1620026555734	118.395833333333	56.4375
121.020833333333	54.1875	0.0491413278348784	0.0102770263045326	300827.871870963	-32.5665371004993	118.395833333333	56.4375
121.0625	54.1875	0.0489505174485189	0.00969801577029162	302300.018867531	-32.9669876675997	118.395833333333	56.4375
121.104166666667	54.1875	0.0496718810513788	0.0102779900543072	303788.034657883	-33.3633697823588	118.395833333333	56.4375
121.145833333333	54.1875	0.0495673924894275	0.0104267639803197	1540635.92854072	-90.9593724022244	98.4791666666666	51.7291666666667
121.1875	54.1875	0.0499576358329281	0.010732692172319	1543355.5919482	-90.9239548260854	98.4791666666666	51.7291666666667
121.229166666667	54.1875	0.0495754141017131	0.00965471938266272	308344.979880613	-34.5282801671782	118.395833333333	56.4375
121.270833333333	54.1875	0.0491731303976964	0.00997797352513734	309894.166867757	-34.9085695852883	118.395833333333	56.4375
121.3125	54.1875	0.0492205425450619	0.00976172826708376	311458.081797818	-35.2848872345348	118.395833333333	56.4375
121.354166666667	54.1875	0.0496069715880681	0.00973989228862065	313036.503375203	-35.6572559010317	118.395833333333	56.4375
121.395833333333	54.1875	0.0498529277254279	0.010194480228093	314629.212709981	-36.0256993737417	118.395833333333	56.4375
121.4375	54.1875	0.0490407210138398	0.00882956136429788	316235.993357501	-36.3902423846509	118.395833333333	56.4375
121.479166666667	54.1875	0.0491791901566619	0.00890522516527861	317856.631353697	-36.7509105505908	118.395833333333	56.4375
121.520833333333	54.1875	0.0490690284752093	0.00870492723787744	319490.915246243	-37.1077303167258	118.395833333333	56.4375
121.5625	54.1875	0.0491379640468494	0.00865072122988999	321138.63612172	-37.4607289017202	118.395833333333	56.4375
121.604166666667	54.1875	0.0490865357789518	0.00865363616094904	322799.587628997	-37.8099342446014	118.395833333333	56.4375
121.645833333333	54.1875	0.0495645609216773	0.00859720139894763	324473.565998988	-38.1553749533236	118.395833333333	56.4375
121.6875	54.1875	0.0491267954447251	0.0086775261481139	326160.370060921	-38.4970802550254	118.395833333333	56.4375
121.729166666667	54.1875	0.0491516342005339	0.00936087310861118	1549508.52375405	-89.9300138241797	98.8125	51.9375
121.770833333333	54.1875	0.0493105326072521	0.00948696930553979	1552228.55138977	-89.8963740569312	98.8125	51.9375
121.8125	54.1875	0.0491758858157825	0.00805394966679341	331295.763916504	-39.5000842800479	118.395833333333	56.4375
121.854166666667	54.1875	0.0501809495941727	0.00947012080766692	1586873.16740729	-90.3657583395976	98.4791666666666	51.7291666666667
121.895833333333	54.1875	0.0501323262128766	0.00947496478646392	1549508.52375406	-89.9300138241796	98.9791666666666	51.9375
121.9375	54.1875	0.0502163140022063	0.00949120603328662	1592313.13768021	-90.2970696613367	98.4791666666666	51.7291666666667
121.979166666667	54.1875	0.0493987875180889	0.00748380178125733	338310.769776886	-40.786989656822	118.395833333333	56.4375
122.020833333333	54.1875	0.0491696514676234	0.00926169467797694	340093.251936049	-41.0999230990328	118.395833333333	56.4375
122.0625	54.1875	0.0493249297764971	0.00918086567632646	1571268.61236618	-89.6624860753338	98.8125	51.9375
122.104166666667	54.1875	0.0490601040550507	0.00801937232865803	343691.441095055	-41.7154673994196	118.395833333333	56.4375
122.145833333333	54.1875	0.0498370271096045	0.00886206604739785	345506.800809268	-42.0181445360853	118.395833333333	56.4375
122.1875	54.1875	0.0502765314514444	0.00983241931509388	1608633.2196923	-90.0923915888028	98.4791666666666	51.7291666666667
122.229166666667	54.1875	0.0503309354464221	0.00976459579632132	1611353.24809233	-90.058477849074	98.4791666666666	51.7291666666667
122.270833333333	54.1875	0.0502192144474707	0.0096787151617613	350603.957695808	-41.7769936058762	118.479166666667	56.4791666666667
122.3125	54.1875	0.0500401716304733	0.00964858431888314	1616793.30886739	-89.990818533089	98.4791666666666	51.7291666666667
122.354166666667	54.1875	0.050225445284426	0.00963304781581444	1579428.51734682	-89.5630838766568	98.9791666666666	51.9375
122.395833333333	54.1875	0.0502827180094282	0.0092402130050052	1622233.36862093	-89.9233815139862	98.4791666666666	51.7291666666667
122.4375	54.1875	0.0495743287008383	0.00803440910005646	358502.386799802	-44.0449033139163	118.395833333333	56.4375
122.479166666667	54.1875	0.0498414887456198	0.00825820260757278	360398.135973721	-44.3217040608026	118.395833333333	56.4375
122.520833333333	54.1875	0.0502085739104423	0.00912271709775868	433068.766912157	-46.3185586078449	117.395833333333	56.7708333333333
122.5625	54.1875	0.0504129784074306	0.00930038664258491	1593028.10800911	-89.3984983881781	98.9791666666666	51.9375
122.604166666667	54.1875	0.0506595226830033	0.00877446293036664	1595747.98060448	-89.3657414624176	98.9791666666666	51.9375
122.645833333333	54.1875	0.0507053639213811	0.00910770327630852	1598467.83599979	-89.3330372761527	98.9791666666666	51.9375
122.6875	54.1875	0.0511046627896029	0.00918771408374689	374602.485988822	-41.4319765508734	118.645833333333	56.6458333333333
122.729166666667	54.1875	0.0503894276497641	0.008922160688178	442990.158565277	-47.3645593679374	117.395833333333	56.7708333333333
122.770833333333	54.1875	0.0493908062842973	0.00745113614147764	373922.06030305	-46.1748569213422	118.395833333333	56.4375
122.8125	54.1875	0.0491199441729521	0.00702661866133402	375888.605009742	-46.42792720871	118.395833333333	56.4375
122.854166666667	54.1875	0.0497877209981091	0.00808704690908573	377863.384556041	-46.6781796649108	118.395833333333	56.4375
122.895833333333	54.1875	0.0501336244968088	0.00854868414273325	451045.993789098	-48.1652564811949	117.395833333333	56.7708333333333
122.9375	54.1875	0.0510855862730417	0.00932756265121508	1617506.27062431	-89.1055617814061	98.9791666666666	51.9375
122.979166666667	54.1875	0.0506328929703124	0.00950866746515538	1620225.9578797	-89.0732697524008	98.9791666666666	51.9375
123.020833333333	54.1875	0.0507464647723967	0.00917973946034355	1622945.62036011	-89.0410280500666	98.9791666666666	51.9375
123.0625	54.1875	0.0509228465271752	0.00941537455686395	1625665.25724352	-89.0088364151277	98.9791666666666	51.9375
123.104166666667	54.1875	0.0514163912365664	0.0093945532242217	1621692.2161224	-89.2304115243165	99.1041666666666	51.8958333333333
123.145833333333	54.1875	0.0513886300980439	0.00926115209837381	1631104.45095045	-88.9446023188684	98.9791666666666	51.9375
123.1875	54.1875	0.0510939934937467	0.00931903440782587	1633824.0061489	-88.9125593474904	98.9791666666666	51.9375
123.229166666667	54.1875	0.0513843140977517	0.00901577357458076	398786.834837621	-44.8128735146825	118.645833333333	56.6458333333333
123.270833333333	54.1875	0.0516958117612214	0.00897382704738833	426190.15256662	-56.9107947013889	117.520833333333	56.1458333333333
123.3125	54.1875	0.0519493772720057	0.00910675421508643	369601.267365384	-57.846752804066	118.3125	55.8541666666667
123.354166666667	54.1875	0.0519827371297436	0.00909734138959777	371906.510486595	-58.0358296851673	118.3125	55.8541666666667
123.395833333333	54.1875	0.0518766373981245	0.00915353761497631	374216.473524432	-58.2223645280839	118.3125	55.8541666666667
123.4375	54.1875	0.051285048739986	0.0095195156389119	1643449.76457507	-88.9718175426504	99.1041666666666	51.8958333333333
123.479166666667	54.1875	0.0511533992935481	0.00942071781315544	410432.379374708	-46.2272918464346	118.645833333333	56.6458333333333
123.520833333333	54.1875	0.0509972293004823	0.0094476751942198	439938.353213216	-57.8699223719703	117.520833333333	56.1458333333333
123.5625	54.1875	0.0515508106586084	0.009318042910235	383501.800372151	-58.9439064809737	118.3125	55.8541666666667
123.604166666667	54.1875	0.0518179323278035	0.00916460527867437	385834.086314848	-59.1183417268846	118.3125	55.8541666666667
123.645833333333	54.1875	0.051583292138546	0.00913199426880871	388170.594576507	-59.2904739423183	118.3125	55.8541666666667
123.6875	54.1875	0.0522170751875258	0.00931392755476991	390511.248544696	-59.4603404073799	118.3125	55.8541666666667
123.729166666667	54.1875	0.0520093677810802	0.00912250828035486	392855.973293526	-59.6279777065459	118.3125	55.8541666666667
123.770833333333	54.1875	0.0512689226834534	0.00883337388950968	395204.695541498	-59.7934217412823	118.3125	55.8541666666667
123.8125	54.1875	0.0507200349855252	0.00894173604352797	456154.451311617	-58.9075625778907	117.520833333333	56.1458333333333
123.854166666667	54.1875	0.0509247711406425	0.00893421544227359	399913.847385513	-60.1178702831437	118.3125	55.8541666666667
123.895833333333	54.1875	0.0508027636662182	0.00872212589444807	402274.138276329	-60.2769432900019	118.3125	55.8541666666667
123.9375	54.1875	0.0501222246419276	0.00959660642114491	430007.249482555	-51.4043820267105	118.479166666667	56.4791666666667
123.979166666667	54.1875	0.0501016105260553	0.0093038705918902	402702.780806251	-61.0327881398024	118.354166666667	55.8125
124.020833333333	54.1875	0.0510012201919566	0.00888396713166912	409377.069816242	-60.7419549418111	118.3125	55.8541666666667
124.0625	54.1875	0.0510922268787341	0.00897202751220912	411751.852448213	-60.8929965851699	118.3125	55.8541666666667
124.104166666667	54.1875	0.0503866102789722	0.00870227919878945	409857.610934443	-61.4840400269612	118.354166666667	55.8125
124.145833333333	54.1875	0.0506634208684279	0.00865751073032637	412249.320466117	-61.6305775717295	118.354166666667	55.8125
124.1875	54.1875	0.0496945272420393	0.00921867189267773	414644.314175109	-61.7752267175575	118.354166666667	55.8125
124.229166666667	54.1875	0.0497093049010323	0.00917404533793273	417042.534636086	-61.9180174693349	118.354166666667	55.8125
124.270833333333	54.1875	0.0497922258273026	0.00920581855920043	419443.925655678	-62.0589792611807	118.354166666667	55.8125
124.3125	54.1875	0.0498263510881115	0.00921063730693067	421848.432241713	-62.1981409680165	118.354166666667	55.8125
124.354166666667	54.1875	0.0498817233385707	0.00919478916855601	424256.000573302	-62.3355309169371	118.354166666667	55.8125
124.395833333333	54.1875	0.0499372763258847	0.00907994978766804	453717.946477503	-53.396273338518	118.479166666667	56.4791666666667
124.4375	54.1875	0.0497650593988538	0.00897497459660847	455903.933285527	-53.5660530021211	118.479166666667	56.4791666666667
124.479166666667	54.1875	0.0497914809934928	0.00900274030023209	431496.554796035	-62.7373455028329	118.354166666667	55.8125
124.520833333333	54.1875	0.0500937215198563	0.00812275461338314	433915.854324323	-62.8679211210775	118.354166666667	55.8125
124.5625	54.1875	0.0500158147171794	0.00840575350868223	436337.963071434	-62.99685878322	118.354166666667	55.8125
124.604166666667	54.1875	0.0503463848455602	0.00799664163742695	438762.833659841	-63.1241837568172	118.354166666667	55.8125
124.645833333333	54.1875	0.0507951360304252	0.00812179105838907	441190.419695422	-63.2499208355373	118.354166666667	55.8125
124.6875	54.1875	0.0514459612017235	0.0082425818876896	443620.675743422	-63.3740943489287	118.354166666667	55.8125
124.729166666667	54.1875	0.0512847217993645	0.00828969539259493	446053.557305105	-63.4967281719974	118.354166666667	55.8125
124.770833333333	54.1875	0.0509540862943597	0.00823897871832183	448489.02079503	-63.6178457345945	118.354166666667	55.8125
124.8125	54.1875	0.0516836297355775	0.00817777644041437	450927.023518908	-63.737470030613	118.354166666667	55.8125
124.854166666667	54.1875	0.0519994740336076	0.00788348849708322	453367.523652087	-63.855623627	118.354166666667	55.8125
124.895833333333	54.1875	0.0520277154810532	0.00802163199702646	455810.480218621	-63.9723286725864	118.354166666667	55.8125
124.9375	54.1875	0.0517400521275361	0.00764392108461085	458255.853070861	-64.0876069067333	118.354166666667	55.8125
120.145833333333	54.1458333333333	0.0470848935665455	0.0126775245510503	1424486.95509736	-91.7554823196902	99.1875	51.8541666666667
120.1875	54.1458333333333	0.0476291034530004	0.0124802321468811	1427208.46912962	-91.7184500068719	99.1875	51.8541666666667
120.229166666667	54.1458333333333	0.0481921102362319	0.0124597807559438	1392899.64397588	-91.5835214662025	99.6875	51.9791666666667
120.270833333333	54.1458333333333	0.0483486011215652	0.0121907215070743	1395621.39328186	-91.5467428625795	99.6875	51.9791666666667
120.3125	54.1458333333333	0.0484446029966146	0.0120595001801436	1398343.18971579	-91.5100407450048	99.6875	51.9791666666667
120.354166666667	54.1458333333333	0.0475051955207409	0.0125155793798393	1438095.04011139	-91.5710736246426	99.1875	51.8541666666667
120.395833333333	54.1458333333333	0.0463558998895871	0.0131068534639789	1321121.55098049	-93.2234869962646	101.020833333333	51.8541666666667
120.4375	54.1458333333333	0.0459839622894452	0.0131203640195322	1448783.12933127	-91.0378413754313	99.0625	51.9375
120.479166666667	54.1458333333333	0.046007189697649	0.0126368231061219	1447515.03447834	-91.2493976064545	99.1458333333333	51.8958333333333
120.520833333333	54.1458333333333	0.0490670359023146	0.0121787555686386	288611.063655998	-27.015785692737	118.395833333333	56.4375
120.5625	54.1458333333333	0.0489140610758027	0.0109471344679044	289857.272417548	-27.46124251932	118.395833333333	56.4375
120.9375	54.1458333333333	0.0494463522579366	0.00999067492993132	301885.636421404	-31.290470931256	118.395833333333	56.4375
120.979166666667	54.1458333333333	0.049856155816133	0.0101149775368049	303308.01323993	-31.695979709436	118.395833333333	56.4375
121.020833333333	54.1458333333333	0.0498074959641384	0.0103181173250878	304746.705993356	-32.0975211627636	118.395833333333	56.4375
121.0625	54.1458333333333	0.0496963201935036	0.0104798619606585	306201.48418879	-32.495106913786	118.395833333333	56.4375
121.104166666667	54.1458333333333	0.0499867124013298	0.0111106644319409	1537842.6239123	-90.8254414611102	98.4791666666666	51.7291666666667
121.145833333333	54.1458333333333	0.0497713039817038	0.0106846131595268	1500511.4833171	-90.3718979092028	98.9791666666666	51.9375
121.1875	54.1458333333333	0.049989111110613	0.0112009145750023	310660.054008529	-33.6642673462644	118.395833333333	56.4375
121.229166666667	54.1458333333333	0.049816294274536	0.0100232555645734	312176.906229047	-34.0461742852799	118.395833333333	56.4375
121.270833333333	54.1458333333333	0.0495482606289787	0.00952097824922893	313708.719924651	-34.424203903785	118.395833333333	56.4375
121.3125	54.1458333333333	0.0494974194005225	0.00960556991861696	315255.276459776	-34.7983754906398	118.395833333333	56.4375
121.354166666667	54.1458333333333	0.0496093204517649	0.00952543861830971	316816.359381437	-35.1687093974534	118.395833333333	56.4375
121.395833333333	54.1458333333333	0.0497305729481284	0.0102963619075074	1556900.53187352	-90.5805538277221	98.4791666666666	51.7291666666667
121.4375	54.1458333333333	0.0492466242971073	0.00915393239417314	319981.249759963	-35.8979505447949	118.395833333333	56.4375
121.479166666667	54.1458333333333	0.0498043518649927	0.00992665264250187	321584.635620715	-36.2569032877201	118.395833333333	56.4375
121.520833333333	54.1458333333333	0.0498195219982962	0.00993867477475185	1565068.47871172	-90.4765296306567	98.4791666666666	51.7291666666667
121.5625	54.1458333333333	0.0496869205096986	0.00982204403164392	1567791.15635543	-90.4419761790447	98.4791666666666	51.7291666666667
121.604166666667	54.1458333333333	0.0492543231892827	0.00876846345447051	326476.075493776	-37.3113808475178	118.395833333333	56.4375
121.645833333333	54.1458333333333	0.0491462764093255	0.00906592164633813	328132.974481703	-37.6554982995662	118.395833333333	56.4375
121.6875	54.1458333333333	0.0491668328749669	0.00941109373321311	1546798.24794598	-89.7952926870255	98.8125	51.9375
121.729166666667	54.1458333333333	0.0493548829538295	0.00945017877006487	1549520.99272691	-89.7619031376984	98.8125	51.9375
121.770833333333	54.1458333333333	0.0492485728860261	0.00872453821170534	333180.161387449	-38.6661015728588	118.395833333333	56.4375
121.8125	54.1458333333333	0.0490087449439142	0.00811938544578141	334887.411244022	-38.9958130335106	118.395833333333	56.4375
121.854166666667	54.1458333333333	0.0495832437405717	0.00835783291183851	336606.773206554	-39.3219942900019	118.395833333333	56.4375
121.895833333333	54.1458333333333	0.0494985555811122	0.00850307594003657	338338.062011291	-39.6446747703123	118.395833333333	56.4375
121.9375	54.1458333333333	0.0501558231656969	0.00950782882850798	1592295.70479479	-90.1336621223121	98.4791666666666	51.7291666666667
121.979166666667	54.1458333333333	0.0500538429577733	0.00925002153830879	411512.441950044	-42.9035687756967	117.395833333333	56.7708333333333
122.020833333333	54.1458333333333	0.049134267683845	0.00797786985538575	343601.674298185	-40.5920114065183	118.395833333333	56.4375
122.0625	54.1458333333333	0.0497115231353814	0.00848479578965145	345378.867766889	-40.9009902391181	118.395833333333	56.4375
122.104166666667	54.1458333333333	0.0496993175975724	0.00878411967145853	347167.099186106	-41.2066205088844	118.395833333333	56.4375
122.145833333333	54.1458333333333	0.050250662261736	0.00947763349720547	1605909.52062605	-89.9643970710407	98.4791666666666	51.7291666666667
122.1875	54.1458333333333	0.0504213371975841	0.00952630946699412	1568579.97112261	-89.5297474319115	98.9791666666666	51.9375
122.229166666667	54.1458333333333	0.0507894237513214	0.00954861398149264	1564586.27825069	-89.7587366341483	99.1041666666666	51.8958333333333
122.270833333333	54.1458333333333	0.0500713757653275	0.00970407265814571	1574025.2911186	-89.463913312244	98.9791666666666	51.9375
122.3125	54.1458333333333	0.0503806748313602	0.00976612955595609	1576747.92963661	-89.4310774727706	98.9791666666666	51.9375
122.354166666667	54.1458333333333	0.0506640927970475	0.0097006592350037	1579470.55267384	-89.3982953981635	98.9791666666666	51.9375
122.395833333333	54.1458333333333	0.050378839081958	0.00930482605133031	1622246.05681895	-89.7631187943962	98.4791666666666	51.7291666666667
122.4375	54.1458333333333	0.0495581175928932	0.00782702892005255	361850.392786987	-43.5348923468258	118.395833333333	56.4375
122.479166666667	54.1458333333333	0.0494747446477939	0.00760676512461079	363730.594422719	-43.8118067924506	118.395833333333	56.4375
122.520833333333	54.1458333333333	0.0495787684630424	0.00744484701530665	365620.240085018	-44.0856899726815	118.395833333333	56.4375
122.5625	54.1458333333333	0.0501036215036244	0.00865259033022034	438242.877480272	-46.0924970305146	117.395833333333	56.7708333333333
122.604166666667	54.1458333333333	0.0503396506853378	0.00859543356213694	440208.010905029	-46.3041791324592	117.395833333333	56.7708333333333
122.645833333333	54.1458333333333	0.0507634221930308	0.0091579342166521	1638582.3573827	-89.5637895886143	98.4791666666666	51.7291666666667
122.6875	54.1458333333333	0.051220496394216	0.00854318307068879	1601250.87671079	-89.1379406453604	98.9791666666666	51.9375
122.729166666667	54.1458333333333	0.0512024670279542	0.00861473154431272	1597258.43103655	-89.3623761191268	99.1041666666666	51.8958333333333
122.770833333333	54.1458333333333	0.0509751195945828	0.0089486884395917	1599981.01879285	-89.3296952828267	99.1041666666666	51.8958333333333
122.8125	54.1458333333333	0.0507501371106291	0.00926979615537959	450135.579679427	-47.3324330299416	117.395833333333	56.7708333333333
122.854166666667	54.1458333333333	0.0511731387623622	0.00918624317308687	380192.259449407	-45.1369895394935	118.479166666667	56.4791666666667
122.895833333333	54.1458333333333	0.051200982501513	0.00910119562812105	1614862.85537243	-88.976894348761	98.9791666666666	51.9375
122.9375	54.1458333333333	0.0512186470365115	0.00932555512814235	1617585.17269963	-88.9448360070037	98.9791666666666	51.9375
122.979166666667	54.1458333333333	0.0504380633807434	0.00913850667520089	386019.844370271	-45.8906883953214	118.479166666667	56.4791666666667
123.020833333333	54.1458333333333	0.050445859045491	0.00912098194702646	387978.892703711	-46.1365287305627	118.479166666667	56.4791666666667
123.0625	54.1458333333333	0.0511110234620789	0.00934706708100824	389945.992845621	-46.3797218675374	118.479166666667	56.4791666666667
123.104166666667	54.1458333333333	0.0516579401127791	0.00943287569701051	1621760.99615675	-89.0701128444175	99.1041666666666	51.8958333333333
123.145833333333	54.1458333333333	0.051241030844688	0.00945370872220869	398300.454058982	-43.8561171511329	118.645833333333	56.6458333333333
123.1875	54.1458333333333	0.051161439046895	0.00926118623394779	400191.15506794	-44.1031539076492	118.645833333333	56.6458333333333
123.229166666667	54.1458333333333	0.051302295892352	0.00941016373628251	426474.301381498	-56.2239821745113	117.520833333333	56.1458333333333
123.270833333333	54.1458333333333	0.0515580846172959	0.00931131095633579	428739.735044466	-56.3922879832427	117.520833333333	56.1458333333333
123.3125	54.1458333333333	0.0519259750529132	0.00917422648818347	372090.152844857	-57.2427993477658	118.3125	55.8541666666667
123.354166666667	54.1458333333333	0.0529509437309148	0.00930075794718647	1638094.95852506	-88.8775453739117	99.1041666666666	51.8958333333333
123.395833333333	54.1458333333333	0.0525946549353161	0.00937589003704635	1640817.18620376	-88.8456228966019	99.1041666666666	51.8958333333333
123.4375	54.1458333333333	0.0519174885675023	0.0091484227665007	378981.35530564	-57.8098406717073	118.3125	55.8541666666667
123.479166666667	54.1458333333333	0.0516169115682463	0.00913493920793371	381287.920476578	-57.9938805089569	118.3125	55.8541666666667
123.520833333333	54.1458333333333	0.0520235641393146	0.00908522838122748	383599.090515098	-58.1754998156498	118.3125	55.8541666666667
123.5625	54.1458333333333	0.0524386071206752	0.00936973918047866	385914.781874122	-58.3547373776244	118.3125	55.8541666666667
123.604166666667	54.1458333333333	0.052207844258482	0.00921946792219351	388234.912833467	-58.5316312789584	118.3125	55.8541666666667
123.645833333333	54.1458333333333	0.0523979284015445	0.00920355408755622	390559.403455064	-58.7062189135656	118.3125	55.8541666666667
123.6875	54.1458333333333	0.0522476032687759	0.0093115954502296	392888.175539271	-58.878536996754	118.3125	55.8541666666667
123.729166666667	54.1458333333333	0.0524484379822702	0.00957731389126499	395221.152582315	-59.0486215767351	118.3125	55.8541666666667
123.770833333333	54.1458333333333	0.05209358089131	0.00931168941373112	397558.259734794	-59.2165080460704	118.3125	55.8541666666667
123.8125	54.1458333333333	0.0522840328790992	0.00941663645193048	399899.423761208	-59.3822311530419	118.3125	55.8541666666667
123.854166666667	54.1458333333333	0.0521188512991677	0.00918299199905962	402244.573000533	-59.5458250129411	118.3125	55.8541666666667
123.895833333333	54.1458333333333	0.0512464178151403	0.00881370946136377	404593.637327804	-59.7073231192652	118.3125	55.8541666666667
123.9375	54.1458333333333	0.0505707294916013	0.00888392860488848	406946.548116641	-59.8667583548097	118.3125	55.8541666666667
123.979166666667	54.1458333333333	0.0508070788589238	0.00893966175002175	409303.238202765	-60.0241630026553	118.3125	55.8541666666667
124.020833333333	54.1458333333333	0.0510010906571988	0.00899645419489594	411663.641848445	-60.1795687570395	118.3125	55.8541666666667
124.0625	54.1458333333333	0.0512083888996065	0.00912884408475841	414027.694707829	-60.3330067341056	118.3125	55.8541666666667
124.104166666667	54.1458333333333	0.0508772719334805	0.00907870387488141	416395.333793189	-60.4845074825271	118.3125	55.8541666666667
124.145833333333	54.1458333333333	0.0507606602890163	0.00907627820685328	418766.497442045	-60.6341009940028	118.3125	55.8541666666667
124.1875	54.1458333333333	0.0502573458368261	0.00896304504269945	421141.125285095	-60.7818167136135	118.3125	55.8541666666667
124.229166666667	54.1458333333333	0.0500422366973104	0.00905073961751314	423519.158215003	-60.9276835500448	118.3125	55.8541666666667
124.270833333333	54.1458333333333	0.0497677438564294	0.00930317329868914	421636.921034313	-61.5030087582669	118.354166666667	55.8125
124.3125	54.1458333333333	0.0497065118942736	0.00916201661090327	424031.408057655	-61.6446087182226	118.354166666667	55.8125
124.354166666667	54.1458333333333	0.0497459635209095	0.00910900054229906	426429.070821499	-61.7844259092001	118.354166666667	55.8125
124.395833333333	54.1458333333333	0.0498685566848312	0.00903143620085312	428829.85521252	-61.92248792622	118.354166666667	55.8125
124.4375	54.1458333333333	0.0500031747381408	0.00895314941565316	431233.708247989	-62.0588218524161	118.354166666667	55.8125
124.479166666667	54.1458333333333	0.0497495023590363	0.00883058556088941	433640.578048268	-62.193454269177	118.354166666667	55.8125
124.520833333333	54.1458333333333	0.0501876984591755	0.00824314013579213	436050.413810035	-62.3264112661124	118.354166666667	55.8125
124.5625	54.1458333333333	0.0510791016630935	0.00828230705090701	438463.16578019	-62.4577184508422	118.354166666667	55.8125
124.604166666667	54.1458333333333	0.0512768742223003	0.00848638024908701	440878.78523048	-62.5874009586127	118.354166666667	55.8125
124.645833333333	54.1458333333333	0.0516225545852377	0.00842334900418732	443297.224432801	-62.7154834617387	118.354166666667	55.8125
124.6875	54.1458333333333	0.051792448079031	0.00821778232403142	445718.436635119	-62.8419901788706	118.354166666667	55.8125
124.729166666667	54.1458333333333	0.051919924265424	0.00815566731392017	448142.376038061	-62.9669448840919	118.354166666667	55.8125
124.770833333333	54.1458333333333	0.0520003825871216	0.0081459532322584	450568.997772125	-63.0903709158456	118.354166666667	55.8125
124.8125	54.1458333333333	0.0516737062680574	0.00831039967540917	452998.257875459	-63.21229118569	118.354166666667	55.8125
124.854166666667	54.1458333333333	0.0518649380796935	0.00819425143603527	455430.113272264	-63.3327281868886	118.354166666667	55.8125
124.895833333333	54.1458333333333	0.0522853736767262	0.00789907713270048	457864.521751755	-63.4517040028347	118.354166666667	55.8125
124.9375	54.1458333333333	0.0520871876789487	0.0082090315228529	460301.441947653	-63.5692403153095	118.354166666667	55.8125
124.979166666667	54.1458333333333	0.0520385003585564	0.00831441906159314	462740.833318248	-63.6853584125808	118.354166666667	55.8125
125.020833333333	54.1458333333333	0.0518765464188753	0.00781040380643175	465182.656126979	-63.8000791973416	118.354166666667	55.8125
125.0625	54.1458333333333	0.0515895156190734	0.0075849033725281	467626.871423499	-63.9134231944882	118.354166666667	55.8125
125.104166666667	54.1458333333333	0.0511802660747499	0.00751022418700719	470073.441025263	-64.0254105587461	118.354166666667	55.8125
125.145833333333	54.1458333333333	0.0508212323311751	0.00738607246652537	472522.327499597	-64.1360610821402	118.354166666667	55.8125
125.1875	54.1458333333333	0.051070784525162	0.00735209516447759	474973.494146207	-64.2453942013143	118.354166666667	55.8125
120.145833333333	54.1041666666667	0.0474519607869176	0.0123572668317877	1387329.78268622	-91.4688747393743	99.6875	51.9791666666667
120.1875	54.1041666666667	0.046038161094556	0.0127615409280042	1428346.88506713	-91.3208698352969	99.1458333333333	51.8958333333333
120.229166666667	54.1041666666667	0.0474998248253214	0.0120762008670673	1392779.07520661	-91.3958404346639	99.6875	51.9791666666667
120.270833333333	54.1041666666667	0.0491205296445634	0.0118550078169997	1395503.78540449	-91.3594368841087	99.6875	51.9791666666667
120.3125	54.1041666666667	0.0465550779253076	0.0129786266296587	1435250.55664125	-91.4258635911875	99.1875	51.8541666666667
120.354166666667	54.1041666666667	0.0490159311584451	0.0135128967911687	1443256.0855519	-90.9284218296445	99.0625	51.9375
120.395833333333	54.1041666666667	0.0459444379725062	0.0133936718528943	1384963.91028825	-92.3148503360929	100.0625	51.8125
120.4375	54.1041666666667	0.0492649072192313	0.0133190032339837	1331561.75117734	-92.4460816836317	100.854166666667	51.9375
120.479166666667	54.1041666666667	0.0491767151822908	0.0123925170985966	1467783.32341988	-90.611886664167	98.8125	51.9375
120.520833333333	54.1041666666667	0.0488906201900147	0.01080996553609	292750.37309598	-26.6037593886556	118.395833333333	56.4375
120.5625	54.1041666666667	0.0493889445028992	0.0109041637435626	293980.278134217	-27.0446984083881	118.395833333333	56.4375
120.604166666667	54.1041666666667	0.0494599187268876	0.0107923363432564	295228.783242839	-27.4817925339915	118.395833333333	56.4375
120.645833333333	54.1041666666667	0.0491331662747323	0.010783519805205	296495.653010993	-27.9150337131778	118.395833333333	56.4375
120.6875	54.1041666666667	0.0494445386637164	0.0121283704513906	1481410.23638774	-90.4383528101037	98.8125	51.9375
120.729166666667	54.1041666666667	0.0492286115746733	0.0110744858951793	299083.547867288	-28.7699351514219	118.395833333333	56.4375
120.9375	54.1041666666667	0.0488169712433538	0.00966864806207446	305858.32904094	-30.8395751696663	118.395833333333	56.4375
120.979166666667	54.1041666666667	0.0496313656717647	0.0100718202022712	307263.735877414	-31.2419341879019	118.395833333333	56.4375
121.020833333333	54.1041666666667	0.0497704843117912	0.010709769968378	308685.42889357	-31.6404519046104	118.395833333333	56.4375
121.0625	54.1041666666667	0.0498199312584403	0.0105913721798624	1535057.35756974	-90.6909399025874	98.4791666666666	51.7291666666667
121.104166666667	54.1041666666667	0.049647238010859	0.0105351925003993	1537782.66729167	-90.6560148682633	98.4791666666666	51.7291666666667
121.145833333333	54.1041666666667	0.0497959429223696	0.0105684164860827	1500488.4149449	-90.1980803977872	98.9791666666666	51.9375
121.1875	54.1041666666667	0.0499678659919638	0.0104648127796414	314530.597908946	-33.1963200710249	118.395833333333	56.4375
121.229166666667	54.1041666666667	0.0499591927091807	0.0104200388670615	316030.388209951	-33.5758006990705	118.395833333333	56.4375
121.270833333333	54.1041666666667	0.0498697383143907	0.0106043031017986	1508664.88108226	-90.0960355244654	98.9791666666666	51.9375
121.3125	54.1041666666667	0.0499110929245651	0.010504477358991	1551409.4802122	-90.4823240735373	98.4791666666666	51.7291666666667
121.354166666667	54.1041666666667	0.0499476666181419	0.0105717303811617	1514115.87364667	-90.0283084710449	98.9791666666666	51.9375
121.395833333333	54.1041666666667	0.0505463698487153	0.00995698680373418	1510102.93936914	-90.2649079961526	99.1041666666666	51.8958333333333
121.4375	54.1041666666667	0.0497626294300004	0.0102177250098491	1519566.86939571	-89.9608206078179	98.9791666666666	51.9375
121.479166666667	54.1041666666667	0.0497142252448853	0.00999972733878692	1522292.36609859	-89.9271655540287	98.9791666666666	51.9375
121.520833333333	54.1041666666667	0.049920051181672	0.00996606065365179	1565036.63963232	-90.3101602086026	98.4791666666666	51.7291666666667
121.5625	54.1041666666667	0.0499686411922653	0.0098447252060876	1567762.10199187	-90.2759070981831	98.4791666666666	51.7291666666667
121.604166666667	54.1041666666667	0.0499346165087991	0.00976695535117893	1570487.57219129	-90.2417131337394	98.4791666666666	51.7291666666667
121.645833333333	54.1041666666667	0.0499794923162379	0.00974964045728726	1573213.04924721	-90.2075780018013	98.4791666666666	51.7291666666667
121.6875	54.1041666666667	0.0500859693695805	0.0095968648865747	1575938.53218127	-90.1735013910329	98.4791666666666	51.7291666666667
121.729166666667	54.1041666666667	0.0501414127217437	0.00980436707814207	1578664.02002015	-90.1394829922151	98.4791666666666	51.7291666666667
121.770833333333	54.1041666666667	0.0502024188718114	0.00958697037010464	1581389.51179555	-90.1055224982274	98.4791666666666	51.7291666666667
121.8125	54.1041666666667	0.0498772699660008	0.00940808377945949	338504.445427976	-38.5022891757941	118.395833333333	56.4375
121.854166666667	54.1041666666667	0.0498773399490455	0.00904463167537357	1552272.49283084	-89.5607725424868	98.8958333333333	51.9375
121.895833333333	54.1041666666667	0.0499130253873772	0.00906729516589261	341922.038553977	-39.1492907244363	118.395833333333	56.4375
121.9375	54.1041666666667	0.0502902156187974	0.0094623428937222	1552272.49283084	-89.5607725424868	98.9791666666666	51.9375
121.979166666667	54.1041666666667	0.0510714025190321	0.00761857931425307	1548259.79919525	-89.7916651522435	99.1041666666666	51.8958333333333
122.020833333333	54.1041666666667	0.049900051381228	0.00905157948074841	347136.551647011	-40.0944137605592	118.395833333333	56.4375
122.0625	54.1041666666667	0.0502035866029047	0.00925317177526809	1600467.98413123	-89.8693950100729	98.4791666666666	51.7291666666667
122.104166666667	54.1041666666667	0.0504731643580542	0.00936387892706369	1563174.05902899	-89.4292223564303	98.9791666666666	51.9375
122.145833333333	54.1041666666667	0.0511870368993339	0.00885745802594786	1559161.66337394	-89.6585417174918	99.1041666666666	51.8958333333333
122.1875	54.1041666666667	0.0506721240285003	0.00935394167643073	1568624.7524229	-89.3637738265386	98.9791666666666	51.9375
122.229166666667	54.1041666666667	0.0512100229448623	0.00894777135909141	1564612.5426634	-89.5923157549683	99.1041666666666	51.8958333333333
122.270833333333	54.1041666666667	0.0503319271619751	0.00978831138078333	1574075.37679562	-89.2985399202127	98.9791666666666	51.9375
122.3125	54.1041666666667	0.050811473828072	0.00946335491959255	1576800.66096248	-89.2660027389004	98.9791666666666	51.9375
122.354166666667	54.1041666666667	0.0508610317598614	0.0090372434474136	1572788.77547778	-89.493389815054	99.1041666666666	51.8958333333333
122.395833333333	54.1041666666667	0.0501675432532698	0.00958029588765408	433732.403404459	-44.7907409626591	117.395833333333	56.7708333333333
122.4375	54.1041666666667	0.0501108754654972	0.00911397422096206	1624997.14405465	-89.5697869080417	98.4791666666666	51.7291666666667
122.479166666667	54.1041666666667	0.05026773007257	0.00936495425537875	437587.550430205	-45.2292761409284	117.395833333333	56.7708333333333
122.520833333333	54.1041666666667	0.0500640838221467	0.00875974504263238	439526.086947562	-45.4454260177028	117.395833333333	56.7708333333333
122.5625	54.1041666666667	0.0500889887084449	0.00861343803018388	441471.802963186	-45.6595236471827	117.395833333333	56.7708333333333
122.604166666667	54.1041666666667	0.0501939436352936	0.00899778926827227	443424.603273168	-45.8715886043169	117.395833333333	56.7708333333333
122.645833333333	54.1041666666667	0.0503468600472538	0.00908018909972478	445384.393996608	-46.0816403807152	117.395833333333	56.7708333333333
122.6875	54.1041666666667	0.0502369681684049	0.00897206225326117	447351.082561482	-46.289698379385	117.395833333333	56.7708333333333
122.729166666667	54.1041666666667	0.0509197994440123	0.00907125519631176	1644074.75302789	-89.3397364907424	98.4791666666666	51.7291666666667
122.770833333333	54.1041666666667	0.0518387897341878	0.0086157704736189	1600041.85463543	-89.1671225064315	99.1041666666666	51.8958333333333
122.8125	54.1041666666667	0.0521966997095653	0.00843749468800785	1602767.05339621	-89.1347835408831	99.1041666666666	51.8958333333333
122.854166666667	54.1041666666667	0.0523746176426361	0.0089643781804786	1605492.22894651	-89.1024958040908	99.1041666666666	51.8958333333333
122.895833333333	54.1041666666667	0.0512813486213584	0.00947576162385263	390580.896258196	-41.8627576187952	118.645833333333	56.6458333333333
122.9375	54.1041666666667	0.0512018759305021	0.00923576312740299	1617677.08123147	-88.7841285394888	98.9791666666666	51.9375
122.979166666667	54.1041666666667	0.051167001537749	0.00930769956541677	1613667.60807371	-89.0059373040237	99.1041666666666	51.8958333333333
123.020833333333	54.1041666666667	0.0510287249860259	0.00952306498368176	1616392.68254064	-88.973851828894	99.1041666666666	51.8958333333333
123.0625	54.1041666666667	0.0515011385849383	0.0094393191268419	1619117.72969564	-88.9418162646527	99.1041666666666	51.8958333333333
123.104166666667	54.1041666666667	0.0520527841192447	0.00915529455771854	1621842.74872987	-88.9098303529634	99.1041666666666	51.8958333333333
123.145833333333	54.1041666666667	0.0524656800235581	0.00922557442846603	1624567.73883821	-88.8778938372012	99.1041666666666	51.8958333333333
123.1875	54.1041666666667	0.0521557624463453	0.00913276224977744	1627292.69921929	-88.8460064624393	99.1041666666666	51.8958333333333
123.229166666667	54.1041666666667	0.0518220860634138	0.00932004290065226	1630017.62907539	-88.8141679754348	99.1041666666666	51.8958333333333
123.270833333333	54.1041666666667	0.0521968943986984	0.00927734101245122	372345.821286789	-56.4504843034681	118.3125	55.8541666666667
123.3125	54.1041666666667	0.0523996144703047	0.00927304565796717	374619.858224432	-56.6469457579416	118.3125	55.8541666666667
123.354166666667	54.1041666666667	0.0527001743086253	0.00912239308980749	1638192.22757113	-88.7189433335035	99.1041666666666	51.8958333333333
123.395833333333	54.1041666666667	0.0534236087926449	0.00940562735591264	1640917.02742262	-88.6872978982938	99.1041666666666	51.8958333333333
123.4375	54.1041666666667	0.0528515845997749	0.0093855342865625	1643641.79281463	-88.6557001094042	99.1041666666666	51.8958333333333
123.479166666667	54.1041666666667	0.0526081722503395	0.00913619438636747	383766.131240445	-57.4074058094686	118.3125	55.8541666666667
123.520833333333	54.1041666666667	0.0529601665772212	0.00933396689246957	386064.781502361	-57.5913734742551	118.3125	55.8541666666667
123.5625	54.1041666666667	0.0530454701783729	0.00937700948212848	388368.091604529	-57.7729594152954	118.3125	55.8541666666667
123.604166666667	54.1041666666667	0.0525872036238334	0.009199706119739	390675.978316816	-57.9522010580904	118.3125	55.8541666666667
123.645833333333	54.1041666666667	0.0525406814565425	0.00907524700134825	392988.360195943	-58.1291351690722	118.3125	55.8541666666667
123.6875	54.1041666666667	0.0519717811878741	0.00887277263829469	395305.157542659	-58.3037978659352	118.3125	55.8541666666667
123.729166666667	54.1041666666667	0.0509552695430755	0.00937371399479152	397626.292359974	-58.4762246279644	118.3125	55.8541666666667
123.770833333333	54.1041666666667	0.0507636102905701	0.00923702534006686	399951.688312391	-58.6464503063424	118.3125	55.8541666666667
123.8125	54.1041666666667	0.0508791644316929	0.00898522030030948	402281.270686119	-58.8145091344222	118.3125	55.8541666666667
123.854166666667	54.1041666666667	0.0509450238327093	0.00908788042960327	404614.966350285	-58.9804347379589	118.3125	55.8541666666667
123.895833333333	54.1041666666667	0.0507661056093239	0.00902326080092759	406952.703719091	-59.1442601452869	118.3125	55.8541666666667
123.9375	54.1041666666667	0.0507018242356294	0.00911635323432793	409294.41271488	-59.3060177974313	118.3125	55.8541666666667
123.979166666667	54.1041666666667	0.0507546136819806	0.00898932665166505	411640.024732145	-59.4657395581506	118.3125	55.8541666666667
124.020833333333	54.1041666666667	0.0500490002097369	0.00958939542126088	402155.540589249	-47.8157036609911	119.1875	56.4375
124.0625	54.1041666666667	0.0501263607264288	0.00977279043967572	442184.741976464	-51.0257843895573	118.479166666667	56.4791666666667
124.104166666667	54.1041666666667	0.0502760300320768	0.00980781186098641	406209.002067926	-48.2641573432083	119.1875	56.4375
124.145833333333	54.1041666666667	0.0503008375149476	0.00974375079204056	408246.322798153	-48.4847820311895	119.1875	56.4375
124.1875	54.1041666666667	0.0504852902491485	0.0100226803863804	450317.582663683	-52.4355973318763	118.395833333333	56.4375
124.229166666667	54.1041666666667	0.050085281940093	0.00964408917556366	450704.413789636	-51.7623632117412	118.479166666667	56.4791666666667
124.270833333333	54.1041666666667	0.0498937843556847	0.00966473063013914	452847.799570937	-51.941763643854	118.479166666667	56.4791666666667
124.3125	54.1041666666667	0.0497996066984531	0.00979462950465991	456821.639485717	-52.9592312533111	118.395833333333	56.4375
124.354166666667	54.1041666666667	0.0498316288443122	0.00946257549434844	428641.233364501	-61.2389671670828	118.354166666667	55.8125
124.395833333333	54.1041666666667	0.0500413058602124	0.00956168450393144	431032.105601365	-61.3793642484572	118.354166666667	55.8125
124.4375	54.1041666666667	0.049928335108661	0.00900421499403565	433426.157102029	-61.51802331731	118.354166666667	55.8125
124.479166666667	54.1041666666667	0.0501237193759276	0.00844770702245994	435823.334630339	-61.6549707578863	118.354166666667	55.8125
124.520833333333	54.1041666666667	0.0506159207772419	0.00855863892512946	438223.586041568	-61.7902324757445	118.354166666667	55.8125
124.5625	54.1041666666667	0.0511838378951735	0.00858833960894166	440626.860256378	-61.9238339069747	118.354166666667	55.8125
124.604166666667	54.1041666666667	0.0515581179384583	0.00852268824361809	443033.107235483	-62.0558000272666	118.354166666667	55.8125
124.645833333333	54.1041666666667	0.0518580320110367	0.00836551867306188	445442.277954967	-62.186155360827	118.354166666667	55.8125
124.6875	54.1041666666667	0.0521388889823	0.00803976716313519	447854.324382224	-62.3149239891416	118.354166666667	55.8125
124.729166666667	54.1041666666667	0.05223514463696	0.00788806230054585	450269.199452531	-62.4421295595894	118.354166666667	55.8125
124.770833333333	54.1041666666667	0.0518008765488047	0.00825011285225351	452686.857046247	-62.5677952939042	118.354166666667	55.8125
124.8125	54.1041666666667	0.0523453266002097	0.00787371830661752	455107.251966555	-62.6919439964853	118.354166666667	55.8125
124.854166666667	54.1041666666667	0.0522657734688913	0.00813088212239616	457530.339917823	-62.8145980625604	118.354166666667	55.8125
124.895833333333	54.1041666666667	0.052215387644632	0.00774291375882225	459956.077484513	-62.9357794861995	118.354166666667	55.8125
124.9375	54.1041666666667	0.052295672901924	0.0080057994930497	462384.422110611	-63.055509868181	118.354166666667	55.8125
124.979166666667	54.1041666666667	0.0523053347033537	0.00818812773818359	464815.33207962	-63.1738104237127	118.354166666667	55.8125
125.020833333333	54.1041666666667	0.0521727372950891	0.00789654134564029	467248.766495056	-63.2907019900085	118.354166666667	55.8125
125.0625	54.1041666666667	0.052117993982575	0.00817729184076904	469684.685261429	-63.4062050337211	118.354166666667	55.8125
125.104166666667	54.1041666666667	0.0519402486216125	0.00809650720393781	472123.049065739	-63.5203396582337	118.354166666667	55.8125
125.145833333333	54.1041666666667	0.0526226077150566	0.00766920999021555	474563.819359436	-63.6331256108128	118.354166666667	55.8125
125.1875	54.1041666666667	0.0526151725331405	0.00751117423437023	477006.958340836	-63.7445822896213	118.354166666667	55.8125
125.229166666667	54.1041666666667	0.0527830854713649	0.00746609400123186	479452.428937992	-63.8547287505963	118.354166666667	55.8125
125.270833333333	54.1041666666667	0.0522330534655143	0.00719700478448807	543752.524138063	-62.164025247603	117.520833333333	56.1458333333333
125.3125	54.1041666666667	0.0518700401646218	0.00713065626664241	546163.755063668	-62.2635309166299	117.520833333333	56.1458333333333
125.354166666667	54.1041666666667	0.0519715920140439	0.00687066988642231	548577.177573456	-62.3620112236017	117.520833333333	56.1458333333333
125.395833333333	54.1041666666667	0.0517424316763903	0.00680930968841913	550992.762012848	-62.4594787242304	117.520833333333	56.1458333333333
125.4375	54.1041666666667	0.0510804985689923	0.00694498391752972	553410.47921489	-62.5559457870866	117.520833333333	56.1458333333333
125.479166666667	54.1041666666667	0.0505494073937336	0.00752241158654534	581814.78715097	-55.6125493810033	117.604166666667	56.8125
125.520833333333	54.1041666666667	0.0505008582753777	0.00749157788794308	515285.881511296	-52.7454325373017	118.8125	56.7291666666667
120.104166666667	54.0625	0.0479570451737796	0.0128545641555824	1426820.70845255	-90.9594539758489	99.0625	51.9375
120.145833333333	54.0625	0.0462334053456806	0.0132251828455631	1429548.5694094	-90.9239495114029	99.0625	51.9375
120.1875	54.0625	0.0491684678480873	0.0125792953206742	1448644.29776352	-90.6773549687325	98.8125	51.9375
120.229166666667	54.0625	0.0463988174519059	0.0127731845660808	1435004.37193224	-90.8531500873011	99.0625	51.9375
120.270833333333	54.0625	0.0464913176453017	0.013023455048728	1432414.94758926	-91.2799895951412	99.1875	51.8541666666667
120.3125	54.0625	0.0491005235915627	0.0134919022504316	1456828.49817217	-90.5726874369498	98.8125	51.9375
120.354166666667	54.0625	0.0490859024176385	0.0131938323348303	1459556.59947995	-90.5379308788818	98.8125	51.9375
120.395833333333	54.0625	0.0490174979986824	0.01313940488701	1462284.71631141	-90.5032400021663	98.8125	51.9375
120.4375	54.0625	0.0492061586174858	0.0128291975515202	1465012.8476381	-90.4686144340075	98.8125	51.9375
120.479166666667	54.0625	0.0493512203355149	0.0124448781956054	1467740.99243736	-90.4340538043413	98.8125	51.9375
120.520833333333	54.0625	0.0492105720524562	0.0117286975088912	296904.380311293	-26.2032490230863	118.395833333333	56.4375
120.5625	54.0625	0.0491739266186103	0.0113291274758851	1369543.93218798	-91.721960928085	100.395833333333	51.9375
120.604166666667	54.0625	0.0496991777033431	0.0112513432307763	1372270.9559882	-91.6848879734394	100.395833333333	51.9375
120.645833333333	54.0625	0.0498910628336511	0.0114839817115132	1374998.03163758	-91.6478942360647	100.395833333333	51.9375
120.6875	54.0625	0.0493142799601268	0.0103623959119989	301870.425795191	-27.926795181503	118.395833333333	56.4375
120.729166666667	54.0625	0.0498265025492467	0.0104728932360445	303157.042909578	-28.3483758250219	118.395833333333	56.4375
120.770833333333	54.0625	0.050115694062188	0.0110834900467454	1515911.91131639	-90.7652397447176	98.4791666666666	51.7291666666667
120.8125	54.0625	0.0497159153228049	0.0113489653413785	1385906.82791965	-91.5007020118467	100.395833333333	51.9375
120.854166666667	54.0625	0.0492392091645665	0.0106380676873841	307121.525524747	-29.5907159203924	118.395833333333	56.4375
120.895833333333	54.0625	0.0493432113895959	0.0115087357735307	1495022.96047275	-90.0919396148765	98.8125	51.9375
120.9375	54.0625	0.0493309069928587	0.0109522207616059	309849.463400107	-30.4002761180962	118.395833333333	56.4375
120.979166666667	54.0625	0.0492080873542648	0.0107460841249257	311238.249806763	-30.7994653146666	118.395833333333	56.4375
121.020833333333	54.0625	0.0492635664200524	0.0108790305950199	312643.287437456	-31.1949348547775	118.395833333333	56.4375
121.0625	54.0625	0.0498041158247195	0.0116961422093533	314064.357683092	-31.5866922526906	118.395833333333	56.4375
121.104166666667	54.0625	0.0496989545503625	0.0107827503276411	315501.243398716	-31.9747463984129	118.395833333333	56.4375
121.145833333333	54.0625	0.0500402387135191	0.0103591583718666	1540464.56269154	-90.4520262175639	98.4791666666666	51.7291666666667
121.1875	54.0625	0.0498678626508548	0.0102247244567435	1503207.64573993	-89.9905114635165	98.9791666666666	51.9375
121.229166666667	54.0625	0.049865476353846	0.0101995589510937	1499175.61222527	-90.2283206665265	99.1041666666666	51.8958333333333
121.270833333333	54.0625	0.0499402109206816	0.0100529490662493	1501903.82312287	-90.1942079150152	99.1041666666666	51.8958333333333
121.3125	54.0625	0.0496795471112969	0.0101947764223845	1511392.32864811	-89.8896236053097	98.9791666666666	51.9375
121.354166666667	54.0625	0.0499929675517984	0.010033922418085	1507360.26044917	-90.126166322873	99.1041666666666	51.8958333333333
121.395833333333	54.0625	0.0499483847964144	0.0101574180616315	1516848.7701005	-89.8226607938017	98.9791666666666	51.9375
121.4375	54.0625	0.0498026487082989	0.0101888256213775	1519576.9838996	-89.7892671415262	98.9791666666666	51.9375
121.479166666667	54.0625	0.0498914939479718	0.0101475815490848	1562290.04873212	-90.1777972271728	98.4791666666666	51.7291666666667
121.520833333333	54.0625	0.0501317991140037	0.0103354528079721	1530489.77156554	-89.6562701079008	98.8958333333333	51.9375
121.5625	54.0625	0.0501374265249853	0.0101379801179538	1527761.58659435	-89.6894333616107	98.9791666666666	51.9375
121.604166666667	54.0625	0.0502476005129757	0.00952306278700601	1523729.62729961	-89.9234886844295	99.1041666666666	51.8958333333333
121.645833333333	54.0625	0.0500491225544401	0.00971953980678854	1533217.94707182	-89.6231636698475	98.9791666666666	51.9375
121.6875	54.0625	0.0507277319556898	0.0093149810142424	1529186.07588515	-89.8564030799564	99.1041666666666	51.8958333333333
121.729166666667	54.0625	0.0510826491896015	0.00921537439705555	1531914.29464818	-89.8229476277792	99.1041666666666	51.8958333333333
121.770833333333	54.0625	0.0510813346626996	0.0090288532369526	1534642.50849318	-89.7895499864413	99.1041666666666	51.8958333333333
121.8125	54.0625	0.0511818113854599	0.00890321413348803	1537370.71650244	-89.7562098418167	99.1041666666666	51.8958333333333
121.854166666667	54.0625	0.0510121608573743	0.00878019548037906	1540098.91776301	-89.7229268819754	99.1041666666666	51.8958333333333
121.895833333333	54.0625	0.0510988177734352	0.00847908916397628	1542827.11136662	-89.6897007971641	99.1041666666666	51.8958333333333
121.9375	54.0625	0.0511314989560546	0.00808018787057811	1545555.29640964	-89.6565312797878	99.1041666666666	51.8958333333333
121.979166666667	54.0625	0.0517253121989868	0.00779703395881433	1548283.47199307	-89.6234180243908	99.1041666666666	51.8958333333333
122.020833333333	54.0625	0.0500804621098934	0.00893622549747685	1597756.93633648	-89.7401337446097	98.4791666666666	51.7291666666667
122.0625	54.0625	0.0502067332820401	0.00934954416163459	1600485.13401127	-89.7068598361688	98.4791666666666	51.7291666666667
122.104166666667	54.0625	0.0513405701340949	0.00844391120806838	1556467.93306381	-89.5244128072214	99.1041666666666	51.8958333333333
122.145833333333	54.0625	0.0512527212695128	0.00856863793747732	1559196.06190937	-89.4915215873277	99.1041666666666	51.8958333333333
122.1875	54.0625	0.0506138377947297	0.00919220037704282	1568682.96673519	-89.1978124143653	98.9791666666666	51.9375
122.229166666667	54.0625	0.0513405221898519	0.00896380058719588	1564652.27706724	-89.4259031529884	99.1041666666666	51.8958333333333
122.270833333333	54.0625	0.0518841654553	0.00857631734750104	1567380.36163943	-89.3931753545533	99.1041666666666	51.8958333333333
122.3125	54.0625	0.0513180957920572	0.00908919405502589	1570108.4297209	-89.3605014492873	99.1041666666666	51.8958333333333
122.354166666667	54.0625	0.0507003921594759	0.0091808456164526	1579594.63359693	-89.0687555827539	98.9791666666666	51.9375
122.395833333333	54.0625	0.0502040491096103	0.00947569316549499	1582322.49015039	-89.0366209805605	98.9791666666666	51.9375
122.4375	54.0625	0.0510912929977492	0.00897851371537609	1578292.52644849	-89.2628002321815	99.1041666666666	51.8958333333333
122.479166666667	54.0625	0.0507074341499575	0.00921620717944805	1587778.12532597	-88.9725053856912	98.9791666666666	51.9375
122.520833333333	54.0625	0.0506106125717765	0.00937335215649026	1630494.57737861	-89.3443894201092	98.4791666666666	51.7291666666667
122.5625	54.0625	0.0510989872907696	0.00905926163653236	1633222.61921629	-89.3117524553848	98.4791666666666	51.7291666666667
122.604166666667	54.0625	0.0514222758158194	0.00882977284905833	1589204.3728922	-89.1332692573612	99.1041666666666	51.8958333333333
122.645833333333	54.0625	0.0512563518208761	0.00884619401823714	1591932.27846091	-89.1010163277964	99.1041666666666	51.8958333333333
122.6875	54.0625	0.0510808552699304	0.00876964914229739	1601416.72096194	-88.8130999300005	98.9791666666666	51.9375
122.729166666667	54.0625	0.0512301807923561	0.00904527588141505	1604144.34929906	-88.7813681868965	98.9791666666666	51.9375
122.770833333333	54.0625	0.0512664793132024	0.00872430184079528	1600115.84742356	-89.0045647371828	99.1041666666666	51.8958333333333
122.8125	54.0625	0.0521275161173125	0.00867608129537569	1602843.65176728	-88.9725157125982	99.1041666666666	51.8958333333333
122.854166666667	54.0625	0.0527743261132799	0.00848189612562509	1605571.4287674	-88.9405169984535	99.1041666666666	51.8958333333333
122.895833333333	54.0625	0.0523102405848981	0.00883108092679372	1608299.17761662	-88.9085683319948	99.1041666666666	51.8958333333333
122.9375	54.0625	0.0518678558036119	0.00906699183998206	1611026.89751143	-88.8766694522264	99.1041666666666	51.8958333333333
122.979166666667	54.0625	0.0514958117324255	0.00911269738744966	1613754.58765202	-88.8448200998962	99.1041666666666	51.8958333333333
123.020833333333	54.0625	0.0517320972600866	0.00910253262034754	1616482.24724231	-88.8130200174809	99.1041666666666	51.8958333333333
123.0625	54.0625	0.0515491229151565	0.00914989078275045	1619209.87548989	-88.7812689491718	99.1041666666666	51.8958333333333
123.104166666667	54.0625	0.0520800248084857	0.00915080037626603	1621937.47160598	-88.7495666408607	99.1041666666666	51.8958333333333
123.145833333333	54.0625	0.0522228199308553	0.0088901361602035	1624665.03480542	-88.7179128401255	99.1041666666666	51.8958333333333
123.1875	54.0625	0.0526119301593253	0.00875643157258097	1627392.56430661	-88.6863072962165	99.1041666666666	51.8958333333333
123.229166666667	54.0625	0.0523823202902	0.00880446185138935	1630120.05933152	-88.6547497600426	99.1041666666666	51.8958333333333
123.270833333333	54.0625	0.0526414308983811	0.00899577927834744	1632847.51910563	-88.6232399841574	99.1041666666666	51.8958333333333
123.3125	54.0625	0.0529454105188503	0.00924816950187913	1635574.94285791	-88.5917777227459	99.1041666666666	51.8958333333333
123.354166666667	54.0625	0.0527282871898423	0.00920333660947444	379455.547725925	-56.2552595193744	118.3125	55.8541666666667
123.395833333333	54.0625	0.0529662083049231	0.0093886226411263	381726.687999822	-56.4488290710125	118.3125	55.8541666666667
123.4375	54.0625	0.0533166377208551	0.00940344311015801	1643756.99032516	-88.4976735913936	99.1041666666666	51.8958333333333
123.479166666667	54.0625	0.0520248549204097	0.00937056410022324	386284.062205651	-56.8285253383059	118.3125	55.8541666666667
123.520833333333	54.0625	0.0516354189320072	0.00928096207709725	447493.006552268	-56.3635608138172	117.520833333333	56.1458333333333
123.5625	54.0625	0.0517708006466498	0.00896352919964605	390860.969023676	-57.1985523983391	118.3125	55.8541666666667
123.604166666667	54.0625	0.0510085629941271	0.00932101892091458	452044.210884964	-56.6788897533371	117.520833333333	56.1458333333333
123.645833333333	54.0625	0.0514920654573042	0.00883187833663786	395456.723871886	-57.5592067192893	118.3125	55.8541666666667
123.6875	54.0625	0.0507950251748988	0.00918119363492544	456611.728860928	-56.9872401643697	117.520833333333	56.1458333333333
123.729166666667	54.0625	0.0507745428542862	0.00936767079924206	428450.028146958	-48.9861533709678	118.479166666667	56.4791666666667
123.770833333333	54.0625	0.0506925338262427	0.00938592878133302	461195.069368923	-57.2887954856347	117.520833333333	56.1458333333333
123.8125	54.0625	0.0508614350271434	0.00953512419016973	463492.524431192	-57.4370808451984	117.520833333333	56.1458333333333
123.854166666667	54.0625	0.0510136628075386	0.00944198888942183	465793.758894704	-57.5837338043567	117.520833333333	56.1458333333333
123.895833333333	54.0625	0.0508072751345462	0.00941546729922117	468098.716204827	-57.7287758101046	117.520833333333	56.1458333333333
123.9375	54.0625	0.0504810179478538	0.00971090943842559	470407.340820719	-57.8722279919508	117.520833333333	56.1458333333333
123.979166666667	54.0625	0.050038078673823	0.00985916431134493	403282.123123744	-47.1019747044124	119.1875	56.4375
124.020833333333	54.0625	0.0501308475884505	0.00968877320392447	443012.158402528	-50.3724508939885	118.479166666667	56.4791666666667
124.0625	54.0625	0.0502351922935255	0.00956625927596387	446736.674661943	-51.4278780533034	118.395833333333	56.4375
124.104166666667	54.0625	0.0500194556739733	0.00907447616465464	448872.3891448	-51.6109959745168	118.395833333333	56.4375
124.145833333333	54.0625	0.0498974769539185	0.00924113176799212	451013.490313025	-51.7922155302128	118.395833333333	56.4375
124.1875	54.0625	0.0497408271550806	0.00974433243831131	453159.901052608	-51.9715589442951	118.395833333333	56.4375
124.229166666667	54.0625	0.0500852204296821	0.00948210459802984	455311.545510574	-52.1490481977771	118.395833333333	56.4375
124.270833333333	54.0625	0.0499096295450333	0.00935601320485325	457468.349074154	-52.3247050289622	118.395833333333	56.4375
124.3125	54.0625	0.0498661906435464	0.00930031040460798	459630.238350173	-52.4985509337754	118.395833333333	56.4375
124.354166666667	54.0625	0.0501065668801505	0.0097251926893276	460001.249175598	-51.838776229652	118.479166666667	56.4791666666667
124.395833333333	54.0625	0.0500672410607351	0.00948151710655955	462148.963395411	-52.0137454508716	118.479166666667	56.4791666666667
124.4375	54.0625	0.0499656736925296	0.00925688141448175	454968.621348252	-52.8159964839836	118.5625	56.3958333333333
124.479166666667	54.0625	0.0498998898437222	0.00917235432470817	466459.625534258	-52.3583678901277	118.479166666667	56.4791666666667
124.520833333333	54.0625	0.0502512877596966	0.00895864858744919	440434.798427976	-61.2593992149006	118.354166666667	55.8125
124.5625	54.0625	0.050480725145895	0.00826575613489024	442828.481256723	-61.3952203044114	118.354166666667	55.8125
124.604166666667	54.0625	0.0505841366581198	0.00817170024317943	445225.241666567	-61.5293967662361	118.354166666667	55.8125
124.645833333333	54.0625	0.0506587133403403	0.00803102862714438	447625.029377531	-61.6619529512581	118.354166666667	55.8125
124.6875	54.0625	0.0512526889751191	0.00800916361205711	450027.795114711	-61.7929127790113	118.354166666667	55.8125
124.729166666667	54.0625	0.0510883548798088	0.0081101824916172	452433.490584893	-61.9222997458091	118.354166666667	55.8125
124.770833333333	54.0625	0.0514629413464701	0.0081376418583992	454842.068453777	-62.05013693274	118.354166666667	55.8125
124.8125	54.0625	0.0518123196838755	0.00795850229315704	457253.482323736	-62.1764470135311	118.354166666667	55.8125
124.854166666667	54.0625	0.0522538147440426	0.0078046202026596	459667.686712175	-62.3012522622809	118.354166666667	55.8125
124.895833333333	54.0625	0.0520530361387967	0.00789421544326972	462084.637030434	-62.4245745610605	118.354166666667	55.8125
124.9375	54.0625	0.0523517215717896	0.00794644766633752	464504.289563194	-62.5464354073834	118.354166666667	55.8125
124.979166666667	54.0625	0.0526139976744197	0.00780859691028485	529170.898008191	-60.9976395572806	117.520833333333	56.1458333333333
125.020833333333	54.0625	0.0524687135987812	0.00781029007224271	531558.261044212	-61.1062313864802	117.520833333333	56.1458333333333
125.0625	54.0625	0.0523581488505827	0.0079314339146498	533948.109591729	-61.2136989085689	117.520833333333	56.1458333333333
125.104166666667	54.0625	0.052237006263845	0.00796698476416879	536340.409578376	-61.3200560015905	117.520833333333	56.1458333333333
125.145833333333	54.0625	0.0530454974432373	0.00743375876840301	476641.614058487	-63.1345442601249	118.354166666667	55.8125
125.1875	54.0625	0.0528514136285584	0.00752771508942471	479076.608300363	-63.2480672129127	118.354166666667	55.8125
125.229166666667	54.0625	0.0529356582671523	0.0073823078191933	543531.685884828	-61.632600422224	117.520833333333	56.1458333333333
125.270833333333	54.0625	0.0525931281677352	0.00719138973557371	545933.462075431	-61.7346505160446	117.520833333333	56.1458333333333
125.3125	54.0625	0.0528601375152544	0.00706614877410593	548337.527627637	-61.8356565515104	117.520833333333	56.1458333333333
125.354166666667	54.0625	0.0529902759979123	0.00703916482350857	550743.85170886	-61.9356312210278	117.520833333333	56.1458333333333
125.395833333333	54.0625	0.0525047696964852	0.00694209584145621	553152.403990557	-62.0345870302705	117.520833333333	56.1458333333333
125.4375	54.0625	0.0519268218207148	0.00706954403414389	555563.154638521	-62.1325363011661	117.520833333333	56.1458333333333
125.479166666667	54.0625	0.0518910212154098	0.00693971133689646	557976.074303397	-62.2294911748399	117.520833333333	56.1458333333333
125.520833333333	54.0625	0.0512723654531069	0.0068967366715399	560391.134111413	-62.3254636145144	117.520833333333	56.1458333333333
125.5625	54.0625	0.0513223417640763	0.00690764448594406	562808.305655269	-62.4204654083644	117.520833333333	56.1458333333333
125.604166666667	54.0625	0.0511048316630482	0.0068382970452405	565227.560985251	-62.5145081723292	117.520833333333	56.1458333333333
120.104166666667	54.0208333333333	0.0488671490405836	0.0123838699719432	1443135.08309168	-90.56650152604	98.8125	51.9375
120.145833333333	54.0208333333333	0.0490580294973708	0.0126329102559198	1342114.99599727	-91.9022221800054	100.395833333333	51.9375
120.1875	54.0208333333333	0.0495121263240477	0.0127500988074101	1344844.47998226	-91.8647329514675	100.395833333333	51.9375
120.229166666667	54.0208333333333	0.0496086911243515	0.0127647640108841	1347574.02204924	-91.8273263991802	100.395833333333	51.9375
120.270833333333	54.0208333333333	0.0495174317340881	0.0127811470301837	1350303.62090825	-91.7900020172974	100.395833333333	51.9375
120.3125	54.0208333333333	0.0492413305794445	0.0129746224691466	1353033.27527768	-91.7527593039861	100.395833333333	51.9375
120.354166666667	54.0208333333333	0.0491157707407768	0.0127146225981328	1355762.98388425	-91.7155977613862	100.395833333333	51.9375
120.395833333333	54.0208333333333	0.048143975710873	0.0130013521608033	1384619.79489606	-91.9373722241642	100.0625	51.8125
120.4375	54.0208333333333	0.0490049678791827	0.0128761793406719	1331197.66697611	-92.0530161162671	100.854166666667	51.9375
120.479166666667	54.0208333333333	0.0491587820963397	0.0121235324350071	1451327.63011421	-90.4624851909327	99.0625	51.9375
120.520833333333	54.0208333333333	0.0476297672102433	0.0117146035914223	1446130.28025937	-91.30751398767	99.2708333333333	51.7708333333333
120.5625	54.0208333333333	0.0493468388781044	0.0119107278133739	1456789.39635321	-90.3934695810879	99.0625	51.9375
120.604166666667	54.0208333333333	0.0494028124685629	0.011228876549286	1372142.30422742	-91.4943057014688	100.395833333333	51.9375
120.645833333333	54.0208333333333	0.0497775054183156	0.0111385289400785	1374872.35752363	-91.4576987394513	100.395833333333	51.9375
120.6875	54.0208333333333	0.0499643073127981	0.0114635824480475	1510395.34078144	-90.6629262082278	98.4791666666666	51.7291666666667
120.729166666667	54.0208333333333	0.0498635547668499	0.0119571407841572	1380332.5959356	-91.3847163304749	100.395833333333	51.9375
120.770833333333	54.0208333333333	0.0500067618940624	0.0116305508461395	1475905.88096919	-90.1539385002138	98.9791666666666	51.9375
120.8125	54.0208333333333	0.0497408801450184	0.011286781062831	1385793.00213079	-91.3120395342198	100.395833333333	51.9375
120.854166666667	54.0208333333333	0.0494445431595486	0.0116182163444172	1492291.6223604	-89.9510615541419	98.8125	51.9375
120.895833333333	54.0208333333333	0.0493860499557301	0.0116140058239774	1391253.56664193	-91.2396647117249	100.395833333333	51.9375
120.9375	54.0208333333333	0.0494412538881366	0.0112616694282069	1497753.53530918	-89.8839215680052	98.8125	51.9375
120.979166666667	54.0208333333333	0.0494321556768004	0.0103484174519705	315230.842812696	-30.3681869509409	118.395833333333	56.4375
121.020833333333	54.0208333333333	0.0494609758846164	0.0102757298901666	316619.562585486	-30.7605896267249	118.395833333333	56.4375
121.0625	54.0208333333333	0.0490796941399019	0.00976880955358933	318024.280972165	-31.1493957478513	118.395833333333	56.4375
121.104166666667	54.0208333333333	0.0493308082651956	0.00977056959415522	319444.786418765	-31.534612373831	118.395833333333	56.4375
121.145833333333	54.0208333333333	0.049326920026631	0.00996056842928295	320880.86875853	-31.916247853884	118.395833333333	56.4375
121.1875	54.0208333333333	0.049883190329683	0.0105392274381327	322332.319283597	-32.2943117749509	118.395833333333	56.4375
121.229166666667	54.0208333333333	0.0500675812682566	0.0102785764750964	1505946.37816349	-89.7836576433662	98.9791666666666	51.9375
121.270833333333	54.0208333333333	0.0499360372857977	0.00995323970331609	1501895.13108241	-90.0205591285869	99.1041666666666	51.8958333333333
121.3125	54.0208333333333	0.0500084735233737	0.0101507328937101	1551358.57789928	-90.146533668909	98.4791666666666	51.7291666666667
121.354166666667	54.0208333333333	0.0494943319155679	0.00979467702798367	328287.683797438	-33.7710840707559	118.395833333333	56.4375
121.395833333333	54.0208333333333	0.0494447006513569	0.00983786267770657	329812.900176601	-34.1314737645497	118.395833333333	56.4375
121.4375	54.0208333333333	0.0497407554022802	0.0100104308059021	331352.266615627	-34.4883725869395	118.395833333333	56.4375
121.479166666667	54.0208333333333	0.0496615449664862	0.00956552165519985	332905.586277553	-34.8417973925341	118.395833333333	56.4375
121.520833333333	54.0208333333333	0.0496034473340859	0.00970388726595647	334472.664211634	-35.1917658848594	118.395833333333	56.4375
121.5625	54.0208333333333	0.0500651333784639	0.0100700274623751	1567744.32108226	-89.9437610135419	98.4791666666666	51.7291666666667
121.604166666667	54.0208333333333	0.0500117170752155	0.00983121576754302	1523742.74374373	-89.7524237715998	99.1041666666666	51.8958333333333
121.645833333333	54.0208333333333	0.0501576002581731	0.00966080310226472	1533255.32784483	-89.4532050398073	98.9791666666666	51.9375
121.6875	54.0208333333333	0.0511126919928986	0.00894512820786906	1529204.59676142	-89.6859734003315	99.1041666666666	51.8958333333333
121.729166666667	54.0208333333333	0.0512150243749667	0.00870953930916229	1531935.51072513	-89.6528339837393	99.1041666666666	51.8958333333333
121.770833333333	54.0208333333333	0.0518351245124448	0.00849962918031847	1534666.41512661	-89.6197513309333	99.1041666666666	51.8958333333333
121.8125	54.0208333333333	0.0515473763626083	0.00859753705315449	1537397.30907252	-89.5867251329647	99.1041666666666	51.8958333333333
121.854166666667	54.0208333333333	0.0522069448224623	0.0082474370294512	1540128.19167408	-89.553755083048	99.1041666666666	51.8958333333333
121.895833333333	54.0208333333333	0.0519083567362809	0.00800377002557715	1542859.06204705	-89.5208408765419	99.1041666666666	51.8958333333333
121.9375	54.0208333333333	0.0523985810479583	0.00791192187191512	1545589.91931165	-89.4879822109307	99.1041666666666	51.8958333333333
121.979166666667	54.0208333333333	0.0521000754741559	0.00793977809671566	1548320.76259256	-89.4551787858061	99.1041666666666	51.8958333333333
122.020833333333	54.0208333333333	0.0508604182140743	0.0086903530850658	1551051.59101885	-89.4224303028484	99.1041666666666	51.8958333333333
122.0625	54.0208333333333	0.0513372191339525	0.00855089484854247	1553782.40372396	-89.3897364658093	99.1041666666666	51.8958333333333
122.104166666667	54.0208333333333	0.0519196382682549	0.0082672793962835	1556513.19984566	-89.3570969804932	99.1041666666666	51.8958333333333
122.145833333333	54.0208333333333	0.052191350391917	0.00835771597985259	1559243.97852599	-89.3245115547396	99.1041666666666	51.8958333333333
122.1875	54.0208333333333	0.0515731494149813	0.00866793047940018	1561974.73891127	-89.2919798984061	99.1041666666666	51.8958333333333
122.229166666667	54.0208333333333	0.0517469405897783	0.00849386397450952	1564705.480152	-89.2595017233507	99.1041666666666	51.8958333333333
122.270833333333	54.0208333333333	0.0522219386250758	0.00856343908587672	1567436.20140288	-89.2270767434143	99.1041666666666	51.8958333333333
122.3125	54.0208333333333	0.0514105514550023	0.008714874514221	1570166.90182274	-89.1947046744045	99.1041666666666	51.8958333333333
122.354166666667	54.0208333333333	0.0512713473567867	0.00883631277414407	1572897.58057449	-89.1623852340781	99.1041666666666	51.8958333333333
122.395833333333	54.0208333333333	0.051172122015064	0.00883005746195357	1575628.23682515	-89.1301181421248	99.1041666666666	51.8958333333333
122.4375	54.0208333333333	0.0513190457429684	0.00881673231356657	1578358.86974574	-89.0979031201506	99.1041666666666	51.8958333333333
122.479166666667	54.0208333333333	0.0511212365199931	0.00886082154869026	1581089.47851128	-89.0657398916614	99.1041666666666	51.8958333333333
122.520833333333	54.0208333333333	0.0512762397453649	0.00907623732971311	1583820.06230077	-89.0336281820472	99.1041666666666	51.8958333333333
122.5625	54.0208333333333	0.0514797097336559	0.00888854834291377	1586550.62029711	-89.0015677185656	99.1041666666666	51.8958333333333
122.604166666667	54.0208333333333	0.0512808475416674	0.00903302789933538	1589281.15168711	-88.9695582303265	99.1041666666666	51.8958333333333
122.645833333333	54.0208333333333	0.0522494225708921	0.00884089185219497	1592011.65566143	-88.937599448276	99.1041666666666	51.8958333333333
122.6875	54.0208333333333	0.0514922210881829	0.00882492590020362	1594742.13141456	-88.9056911051812	99.1041666666666	51.8958333333333
122.729166666667	54.0208333333333	0.0511773374292655	0.00896810276508236	1597472.57814478	-88.8738329356148	99.1041666666666	51.8958333333333
122.770833333333	54.0208333333333	0.0519554847048129	0.00891262498197155	1600202.99505415	-88.8420246759396	99.1041666666666	51.8958333333333
122.8125	54.0208333333333	0.0523655077409706	0.008671836012978	1602933.38134841	-88.8102660642939	99.1041666666666	51.8958333333333
122.854166666667	54.0208333333333	0.0528645831086832	0.00855611482472646	1605663.73623705	-88.7785568405765	99.1041666666666	51.8958333333333
122.895833333333	54.0208333333333	0.0524539117827302	0.00869004840937527	1608394.05893318	-88.7468967464315	99.1041666666666	51.8958333333333
122.9375	54.0208333333333	0.0523608436281945	0.00872430895862318	1611124.34865358	-88.7152855252343	99.1041666666666	51.8958333333333
122.979166666667	54.0208333333333	0.0511308810105357	0.00911388650001966	1613854.6046186	-88.6837229220769	99.1041666666666	51.8958333333333
123.020833333333	54.0208333333333	0.0513116147111667	0.00890001932810939	1616584.82605217	-88.6522086837535	99.1041666666666	51.8958333333333
123.0625	54.0208333333333	0.0517636579280149	0.00938496382946282	1619315.01218177	-88.6207425587465	99.1041666666666	51.8958333333333
123.104166666667	54.0208333333333	0.0522571555371687	0.009011612520878	1622045.16223838	-88.5893242972125	99.1041666666666	51.8958333333333
123.145833333333	54.0208333333333	0.0517455516582351	0.00900574434633312	1624775.27545646	-88.5579536509679	99.1041666666666	51.8958333333333
123.1875	54.0208333333333	0.0523932558944972	0.00895391063728328	1627505.35107392	-88.5266303734759	99.1041666666666	51.8958333333333
123.229166666667	54.0208333333333	0.0526845313325278	0.00928010564623692	1630235.3883321	-88.4953542198326	99.1041666666666	51.8958333333333
123.270833333333	54.0208333333333	0.0519628644386593	0.0093327229918262	1632965.38647573	-88.4641249467532	99.1041666666666	51.8958333333333
123.3125	54.0208333333333	0.0520585746018423	0.00946388288550387	1635695.3447529	-88.432942312559	99.1041666666666	51.8958333333333
123.354166666667	54.0208333333333	0.0524449076861471	0.0095256787371823	441070.952026344	-55.2142357833922	117.520833333333	56.1458333333333
123.395833333333	54.0208333333333	0.0527959931429799	0.00921798927943428	384309.294665555	-55.8732757646191	118.3125	55.8541666666667
123.4375	54.0208333333333	0.0526856965795355	0.00915539601020958	386572.563741492	-56.0664671715072	118.3125	55.8541666666667
123.479166666667	54.0208333333333	0.0511249752234601	0.00935068244395306	423477.685142117	-44.4171254265082	118.645833333333	56.6458333333333
123.520833333333	54.0208333333333	0.0512003843992626	0.0091428033761804	425392.914710612	-44.6458256760696	118.645833333333	56.6458333333333
123.5625	54.0208333333333	0.0514110055751885	0.00931427644323825	427315.862396656	-44.8723183172779	118.645833333333	56.6458333333333
123.604166666667	54.0208333333333	0.0506601298751555	0.00944876625082192	425399.170895284	-47.8942986779034	118.479166666667	56.4791666666667
123.645833333333	54.0208333333333	0.0511006353051849	0.00948383491882502	456879.586192746	-56.3478901346038	117.520833333333	56.1458333333333
123.6875	54.0208333333333	0.0511150767658907	0.00924617170462847	459154.931404014	-56.5027774598213	117.520833333333	56.1458333333333
123.729166666667	54.0208333333333	0.0508730146358417	0.00921430207855361	461434.328710426	-56.6559676091817	117.520833333333	56.1458333333333
123.770833333333	54.0208333333333	0.0509912322890468	0.00951373273036258	463717.717551593	-56.8074826526056	117.520833333333	56.1458333333333
123.8125	54.0208333333333	0.0512557576418098	0.00937458214246675	466005.038445059	-56.9573443431689	117.520833333333	56.1458333333333
123.854166666667	54.0208333333333	0.0511275979741281	0.00925959055323189	468296.232965063	-57.1055741209236	117.520833333333	56.1458333333333
123.895833333333	54.0208333333333	0.0513591045815562	0.00877795147451352	411786.802620264	-58.0377793634069	118.3125	55.8541666666667
123.9375	54.0208333333333	0.0512520118615252	0.00928224776753304	414105.838133268	-58.203899773901	118.3125	55.8541666666667
123.979166666667	54.0208333333333	0.0510195124368996	0.00932074729409534	475192.489442486	-57.5406817631575	117.520833333333	56.1458333333333
124.020833333333	54.0208333333333	0.0510214229446055	0.00920437535840665	418756.278336337	-58.530046137778	118.3125	55.8541666666667
124.0625	54.0208333333333	0.0508996307489856	0.00904809914847241	421087.544790128	-58.6901324134948	118.3125	55.8541666666667
124.104166666667	54.0208333333333	0.0507117349866194	0.00937597001328313	482121.602378023	-57.9618447893833	117.520833333333	56.1458333333333
124.145833333333	54.0208333333333	0.0506560734406827	0.00907674320617383	421379.828891963	-59.4136465095394	118.354166666667	55.8125
124.1875	54.0208333333333	0.0505861197033149	0.0090453591066157	423732.680040494	-59.5676475027652	118.354166666667	55.8125
124.229166666667	54.0208333333333	0.0507494923701798	0.00890207927050836	426089.22639715	-59.7197582475186	118.354166666667	55.8125
124.270833333333	54.0208333333333	0.0502033376116287	0.00921016513513944	458623.860343594	-51.0308534701193	118.479166666667	56.4791666666667
124.3125	54.0208333333333	0.0501892463022392	0.00917102055730551	460749.832090063	-51.2104228254485	118.479166666667	56.4791666666667
124.354166666667	54.0208333333333	0.0500758563570216	0.00949904122231284	464624.060184144	-52.2166369166792	118.395833333333	56.4375
124.395833333333	54.0208333333333	0.0500261578906991	0.00841356746785069	466784.930763399	-52.3880113495141	118.395833333333	56.4375
124.4375	54.0208333333333	0.0495562114489278	0.00811871987607886	468950.761332669	-52.557647106742	118.395833333333	56.4375
124.479166666667	54.0208333333333	0.0494737576838679	0.00793450458857832	471121.482716776	-52.725564259442	118.395833333333	56.4375
124.520833333333	54.0208333333333	0.049585416195107	0.00795873480586149	473297.026851245	-52.8917826535429	118.395833333333	56.4375
124.5625	54.0208333333333	0.0499642274336164	0.00887413576447506	475477.32676388	-53.0563219105674	118.395833333333	56.4375
124.604166666667	54.0208333333333	0.0498100616441911	0.00895734321721598	466475.89856423	-53.0388211003595	118.5625	56.3958333333333
124.645833333333	54.0208333333333	0.0501426216600104	0.00866984098075651	449844.92893709	-61.1428888977156	118.354166666667	55.8125
124.6875	54.0208333333333	0.0499251992627152	0.00825236946402012	452238.305956391	-61.2759698615612	118.354166666667	55.8125
124.729166666667	54.0208333333333	0.0497792460751232	0.00799179278466951	454634.713343194	-61.407469370401	118.354166666667	55.8125
124.770833333333	54.0208333333333	0.0511867783923826	0.00813971511841126	457034.102585413	-61.5374103421065	118.354166666667	55.8125
124.8125	54.0208333333333	0.0517618879928118	0.00786513122887091	459436.426120157	-61.665815297531	118.354166666667	55.8125
124.854166666667	54.0208333333333	0.0522533215388592	0.00742120558943426	461841.637312129	-61.7927063678121	118.354166666667	55.8125
124.895833333333	54.0208333333333	0.0524900865634578	0.00746116333312151	468460.498625096	-61.517610373787	118.3125	55.8541666666667
124.9375	54.0208333333333	0.052687322904453	0.00722648465763536	470862.329422329	-61.6421682822223	118.3125	55.8541666666667
124.979166666667	54.0208333333333	0.0524302846390791	0.00764587700092987	469074.143953462	-62.164511883564	118.354166666667	55.8125
125.020833333333	54.0208333333333	0.0525882604159102	0.00765751924704832	533814.565059972	-60.6714204632276	117.520833333333	56.1458333333333
125.0625	54.0208333333333	0.0529692260200025	0.0072603043458899	473909.43821461	-62.4052016477281	118.354166666667	55.8125
125.104166666667	54.0208333333333	0.0532096374545326	0.00738042236126561	476331.045363196	-62.523453228084	118.354166666667	55.8125
125.145833333333	54.0208333333333	0.0532557700556683	0.00715243605228779	540968.672461168	-60.9949707719848	117.520833333333	56.1458333333333
125.1875	54.0208333333333	0.052969180801927	0.00732515788275027	543358.328866711	-61.1006260075828	117.520833333333	56.1458333333333
125.229166666667	54.0208333333333	0.0529646405793883	0.00734707202077948	545750.406632878	-61.2052059673709	117.520833333333	56.1458333333333
125.270833333333	54.0208333333333	0.0525806937156557	0.00749472835426376	548144.873211757	-61.3087236563949	117.520833333333	56.1458333333333
125.3125	54.0208333333333	0.0530617289021559	0.00709648413153546	550541.696585704	-61.4111918907787	117.520833333333	56.1458333333333
125.354166666667	54.0208333333333	0.0532659850767811	0.00723140942103194	552940.845257248	-61.5126233006636	117.520833333333	56.1458333333333
125.395833333333	54.0208333333333	0.0527879433282257	0.00738392710387824	555342.288239199	-61.6130303331069	117.520833333333	56.1458333333333
125.4375	54.0208333333333	0.0528227644490863	0.00736250067766207	557745.995044937	-61.7124252549396	117.520833333333	56.1458333333333
125.479166666667	54.0208333333333	0.0529334145323658	0.00697970423687976	560151.935678938	-61.8108201555844	117.520833333333	56.1458333333333
125.520833333333	54.0208333333333	0.0522348604764843	0.00710219849284006	562560.080627483	-61.908226949835	117.520833333333	56.1458333333333
125.5625	54.0208333333333	0.0520139941448146	0.00699092935677526	564970.400849546	-62.0046573805934	117.520833333333	56.1458333333333
125.604166666667	54.0208333333333	0.0520200184850036	0.0068115203062183	567382.867767889	-62.1001230215697	117.520833333333	56.1458333333333
125.645833333333	54.0208333333333	0.0518455459985826	0.00666956004987255	530467.853336951	-59.4183096458692	118.270833333333	56.2291666666667
125.6875	54.0208333333333	0.0515760102669904	0.00701544612572214	529588.502841282	-52.5284665355307	118.8125	56.7291666666667
125.729166666667	54.0208333333333	0.0514788353760478	0.00699376328286001	587120.586711941	-54.3504992991472	117.895833333333	56.8541666666667
125.770833333333	54.0208333333333	0.0510447598316939	0.00702087023673168	533931.761329156	-52.8170571740207	118.8125	56.7291666666667
120.104166666667	53.9791666666667	0.0491172776391793	0.0120205316724107	1339236.49092964	-91.744412968278	100.395833333333	51.9375
120.145833333333	53.9791666666667	0.0489859966167718	0.0127095280422137	1341968.93883294	-91.7072460093471	100.395833333333	51.9375
120.1875	53.9791666666667	0.0491802391695867	0.0128578927891712	1344701.43951022	-91.6701607145529	100.395833333333	51.9375
120.229166666667	53.9791666666667	0.0490019964589886	0.0125073919420227	1347433.99170224	-91.6331565824035	100.395833333333	51.9375
120.270833333333	53.9791666666667	0.0491298229726048	0.0124334586024089	1350166.59415792	-91.5962331154002	100.395833333333	51.9375
120.3125	53.9791666666667	0.0492658978180249	0.0127178085398391	1352899.2456343	-91.5593898199989	100.395833333333	51.9375
120.354166666667	53.9791666666667	0.0463114113534298	0.0123874968857253	1317475.29436639	-92.4698440399896	101.020833333333	51.8541666666667
120.395833333333	53.9791666666667	0.046394430817554	0.0119358602910923	1320206.48246459	-92.4311385167389	101.020833333333	51.8541666666667
120.4375	53.9791666666667	0.0492991667498741	0.0118537288472518	1331039.47658056	-91.8564089055568	100.854166666667	51.9375
120.479166666667	53.9791666666667	0.0493947086251667	0.0120577151479339	1333771.75852337	-91.8189939047261	100.854166666667	51.9375
120.520833333333	53.9791666666667	0.0491916567632878	0.0118594720884617	1470433.2013633	-90.0445571326871	98.8125	51.9375
120.5625	53.9791666666667	0.0493027885971423	0.011812883003645	1339236.49092964	-91.7444129682779	100.854166666667	51.9375
120.604166666667	53.9791666666667	0.0492445947574132	0.0116868390676258	1372029.07580283	-91.3036909119418	100.395833333333	51.9375
120.645833333333	53.9791666666667	0.0496852487930158	0.0112223898190824	1374762.0756434	-91.2674716836322	100.395833333333	51.9375
120.6875	53.9791666666667	0.0500828310420905	0.011685372487118	1470433.20136331	-90.044557132687	98.9791666666666	51.9375
120.729166666667	53.9791666666667	0.0501762107834429	0.0116367342734015	1466362.66167428	-90.2865834512323	99.1041666666666	51.8958333333333
120.770833333333	53.9791666666667	0.0499496970314419	0.0112704717027415	1475900.57691834	-89.9771173565335	98.9791666666666	51.9375
120.8125	53.9791666666667	0.0495633022269539	0.011197123836819	313913.666619508	-28.3555273215551	118.395833333333	56.4375
120.854166666667	53.9791666666667	0.048818540637816	0.0104264454108586	315220.475854275	-28.7588164311907	118.395833333333	56.4375
120.895833333333	53.9791666666667	0.0494092057962782	0.0114149367825081	1495036.3222101	-89.7429864042489	98.8125	51.9375
120.9375	53.9791666666667	0.0499222804518707	0.0110630843106492	1526750.4136007	-90.2839948331117	98.4791666666666	51.7291666666667
120.979166666667	53.9791666666667	0.0493231688255345	0.0108717494785378	319240.835154681	-29.9477271554975	118.395833333333	56.4375
121.020833333333	53.9791666666667	0.0500319049952866	0.0102664868972809	1532217.73726787	-90.2157185640631	98.4791666666666	51.7291666666667
121.0625	53.9791666666667	0.0494777557874836	0.0111554864845188	322002.260338639	-30.7228869344436	118.395833333333	56.4375
121.104166666667	53.9791666666667	0.0501692670183963	0.0108994028807565	1500503.62773716	-89.6766259309261	98.9375	51.9375
121.145833333333	53.9791666666667	0.0498129616357708	0.0101081610105758	1493699.44509735	-89.94745901602	99.1041666666666	51.8958333333333
121.1875	53.9791666666667	0.0498303073650838	0.0102678552069621	1503237.26757275	-89.6435330577425	98.9791666666666	51.9375
121.229166666667	53.9791666666667	0.0505016246934305	0.00969607130521625	1499166.8145789	-89.8803674900039	99.1041666666666	51.8958333333333
121.270833333333	53.9791666666667	0.0501250528687788	0.010137009131254	1548619.824182	-90.0123272030719	98.4791666666666	51.7291666666667
121.3125	53.9791666666667	0.0493430878511895	0.00961858723915855	330658.127729041	-32.9651142484434	118.395833333333	56.4375
121.354166666667	53.9791666666667	0.0493506865135983	0.00987734952078892	332152.844871147	-33.3267748324118	118.395833333333	56.4375
121.395833333333	53.9791666666667	0.0492465404292554	0.00920498506888296	333661.91194686	-33.6850260944724	118.395833333333	56.4375
121.4375	53.9791666666667	0.0490679189842428	0.0090488456577284	335185.134602797	-34.0398821632637	118.395833333333	56.4375
121.479166666667	53.9791666666667	0.0496508747394326	0.00973833254893785	1562288.24849974	-89.8444432777228	98.4791666666666	51.7291666666667
121.520833333333	53.9791666666667	0.0501282660772136	0.00983566094327972	1525105.95869246	-89.3808446085953	98.9791666666666	51.9375
121.5625	53.9791666666667	0.0506844824896769	0.00958223856256288	1521036.08568832	-89.6143563997721	99.1041666666666	51.8958333333333
121.604166666667	53.9791666666667	0.0508508321551996	0.00949297452000271	1523769.70630041	-89.5813646193312	99.1041666666666	51.8958333333333
121.645833333333	53.9791666666667	0.0500865792983449	0.0096896016961366	1533306.46430075	-89.283257529212	98.9791666666666	51.9375
121.6875	53.9791666666667	0.0509789150469667	0.00862060272141822	1529236.91216915	-89.5155506551112	99.1041666666666	51.8958333333333
121.729166666667	53.9791666666667	0.0513928322023495	0.00854592156744103	1531970.49566471	-89.4827278530701	99.1041666666666	51.8958333333333
121.770833333333	53.9791666666667	0.0514130873549246	0.00848918733515233	1534704.06503452	-89.4499607625252	99.1041666666666	51.8958333333333
121.8125	53.9791666666667	0.0512263053151277	0.00870038677608846	1537437.61940921	-89.4172490797549	99.1041666666666	51.8958333333333
121.854166666667	53.9791666666667	0.051817129471061	0.00817448636644928	1540171.15792382	-89.3845925031672	99.1041666666666	51.8958333333333
121.895833333333	53.9791666666667	0.0524751459703442	0.00795748608504327	1542904.67971773	-89.3519907332812	99.1041666666666	51.8958333333333
121.9375	53.9791666666667	0.0536044648850493	0.00799091922515757	1545638.18393468	-89.3194434727088	99.1041666666666	51.8958333333333
121.979166666667	53.9791666666667	0.0531630919459346	0.0079565841606587	1548371.66972264	-89.2869504261366	99.1041666666666	51.8958333333333
122.020833333333	53.9791666666667	0.0522626271385036	0.00809828536169668	1551105.13623386	-89.2545113003073	99.1041666666666	51.8958333333333
122.0625	53.9791666666667	0.0515650033295669	0.00839715123107416	1553838.58262479	-89.222125804003	99.1041666666666	51.8958333333333
122.104166666667	53.9791666666667	0.0519420971069098	0.00834859098009339	1556572.00805604	-89.1897936480263	99.1041666666666	51.8958333333333
122.145833333333	53.9791666666667	0.0524116564125197	0.00823655391291955	1559305.41169235	-89.1575145451836	99.1041666666666	51.8958333333333
122.1875	53.9791666666667	0.0519163562744013	0.00865000779489503	1562038.79270257	-89.1252882102678	99.1041666666666	51.8958333333333
122.229166666667	53.9791666666667	0.0515757624607939	0.00864508516823721	1564772.15025958	-89.0931143600409	99.1041666666666	51.8958333333333
122.270833333333	53.9791666666667	0.0521533104502348	0.0083548104230813	1567505.48354032	-89.060992713217	99.1041666666666	51.8958333333333
122.3125	53.9791666666667	0.0518592855079778	0.00846280917780272	1570238.7917257	-89.0289229904461	99.1041666666666	51.8958333333333
122.354166666667	53.9791666666667	0.0513936586562436	0.00874750373498411	1572972.07400057	-88.9969049142969	99.1041666666666	51.8958333333333
122.395833333333	53.9791666666667	0.0520799674837155	0.00844674608312688	1575705.32955372	-88.9649382092408	99.1041666666666	51.8958333333333
122.4375	53.9791666666667	0.0513234268179449	0.00884356077728016	1578438.55757782	-88.9330226016354	99.1041666666666	51.8958333333333
122.479166666667	53.9791666666667	0.0514593412658934	0.00869802413532042	1581171.75726938	-88.9011578197084	99.1041666666666	51.8958333333333
122.520833333333	53.9791666666667	0.0512125815457901	0.00905298166657321	1583904.92782874	-88.869343593542	99.1041666666666	51.8958333333333
122.5625	53.9791666666667	0.0512187728874787	0.00904760729237555	1586638.06846001	-88.8375796550567	99.1041666666666	51.8958333333333
122.604166666667	53.9791666666667	0.0513733811231895	0.00906566017099047	1589371.17837105	-88.8058657379962	99.1041666666666	51.8958333333333
122.645833333333	53.9791666666667	0.0524349371554787	0.00855177421728172	1592104.25677346	-88.7742015779112	99.1041666666666	51.8958333333333
122.6875	53.9791666666667	0.0523493671521198	0.00841403246284841	1594837.3028825	-88.7425869121451	99.1041666666666	51.8958333333333
122.729166666667	53.9791666666667	0.0522731264372774	0.00871375234188541	1597570.3159171	-88.711021479818	99.1041666666666	51.8958333333333
122.770833333333	53.9791666666667	0.0521095710339086	0.00880765013491113	1600303.2950998	-88.6795050218122	99.1041666666666	51.8958333333333
122.8125	53.9791666666667	0.0524942681450891	0.00867891764027722	1603036.23965675	-88.6480372807572	99.1041666666666	51.8958333333333
122.854166666667	53.9791666666667	0.0528073692469708	0.00869703747206823	1605769.14881763	-88.6166180010149	99.1041666666666	51.8958333333333
122.895833333333	53.9791666666667	0.0524466588550034	0.00878295957298421	1608502.02181568	-88.5852469286655	99.1041666666666	51.8958333333333
122.9375	53.9791666666667	0.0520616464593827	0.00882704100213959	1611234.85788763	-88.5539238114925	99.1041666666666	51.8958333333333
122.979166666667	53.9791666666667	0.0514201925928682	0.00945374446060502	1620763.28493382	-88.2712714196125	98.9791666666666	51.9375
123.020833333333	53.9791666666667	0.0512179782133889	0.0095051786680329	1623495.70638484	-88.2404466295331	98.9791666666666	51.9375
123.0625	53.9791666666667	0.0514185417834843	0.00928263655340046	1619433.13696596	-88.4602396941247	99.1041666666666	51.8958333333333
123.104166666667	53.9791666666667	0.051679111092562	0.00894543966059538	1622165.81776969	-88.4291059090704	99.1041666666666	51.8958333333333
123.145833333333	53.9791666666667	0.051530806518144	0.00925310922168655	1624898.4578824	-88.3980188431709	99.1041666666666	51.8958333333333
123.1875	53.9791666666667	0.0519249477043718	0.00912682958268841	1627631.0565612	-88.3669782541374	99.1041666666666	51.8958333333333
123.229166666667	53.9791666666667	0.0518857065203597	0.00932326111540949	1630363.61306646	-88.3359839012875	99.1041666666666	51.8958333333333
123.270833333333	53.9791666666667	0.0522694358457952	0.00925414990312347	1633096.12666188	-88.3050355455324	99.1041666666666	51.8958333333333
123.3125	53.9791666666667	0.0526913954067029	0.00929440172864294	1635828.59661434	-88.2741329493636	99.1041666666666	51.8958333333333
123.354166666667	53.9791666666667	0.053154208660342	0.00915787769590099	1638561.02219397	-88.2432758768401	99.1041666666666	51.8958333333333
123.395833333333	53.9791666666667	0.0522755104206085	0.00950182881069218	1641293.40267407	-88.2124640935748	99.1041666666666	51.8958333333333
123.4375	53.9791666666667	0.0513992744411987	0.0092451404288766	424908.158378305	-43.7509563161859	118.645833333333	56.6458333333333
123.479166666667	53.9791666666667	0.0513769643167073	0.00913557310574176	426802.555411219	-43.9820295545583	118.645833333333	56.6458333333333
123.520833333333	53.9791666666667	0.0511576965780259	0.00931436348900395	428704.847799698	-44.2109051568304	118.645833333333	56.6458333333333
123.5625	53.9791666666667	0.0508919548950001	0.00920134601885268	426512.618576166	-47.2206749212421	118.479166666667	56.4791666666667
123.604166666667	53.9791666666667	0.0506493248727486	0.00939993189460806	428522.549797925	-47.4349291505018	118.479166666667	56.4791666666667
123.645833333333	53.9791666666667	0.0512647499700598	0.0093328102233672	459465.757944928	-55.8672997243379	117.520833333333	56.1458333333333
123.6875	53.9791666666667	0.0514133403916219	0.00924315242576336	461730.63591084	-56.0236937749616	117.520833333333	56.1458333333333
123.729166666667	53.9791666666667	0.0518207086277348	0.00872901930360527	405074.286384587	-56.8006421158688	118.3125	55.8541666666667
123.770833333333	53.9791666666667	0.0515240126440025	0.00888366506420513	466272.772858684	-56.3314193600698	117.520833333333	56.1458333333333
123.8125	53.9791666666667	0.0514903089949281	0.00876671041809634	468549.910216387	-56.4827939995943	117.520833333333	56.1458333333333
123.854166666667	53.9791666666667	0.0526328535922111	0.00897174855096632	411957.237159468	-57.3240999048827	118.3125	55.8541666666667
123.895833333333	53.9791666666667	0.0531660933917963	0.00921554485397318	414260.479710021	-57.494336514448	118.3125	55.8541666666667
123.9375	53.9791666666667	0.0526649549031664	0.00923487145488141	416568.060470859	-57.6625004869788	118.3125	55.8541666666667
123.979166666667	53.9791666666667	0.0520260513459688	0.00921426228198428	418879.906933319	-57.8286222683	118.3125	55.8541666666667
124.020833333333	53.9791666666667	0.0509744462172136	0.00926372502826215	421195.948043587	-57.9927318025602	118.3125	55.8541666666667
124.0625	53.9791666666667	0.0510127845391947	0.00933181781149531	423516.114170063	-58.1548585396062	118.3125	55.8541666666667
124.104166666667	53.9791666666667	0.0514410743773085	0.00880713890678269	484597.748793545	-57.497906202088	117.520833333333	56.1458333333333
124.145833333333	53.9791666666667	0.0509998743393551	0.00878186316691809	428168.549865895	-58.4732789941377	118.3125	55.8541666666667
124.1875	53.9791666666667	0.0511092419108352	0.00877556541779028	430500.686999957	-58.6296292060571	118.3125	55.8541666666667
124.229166666667	53.9791666666667	0.0509338439170368	0.00859086348723294	491530.174017053	-57.9101984997662	117.520833333333	56.1458333333333
124.270833333333	53.9791666666667	0.0507946042614873	0.00857852453355833	430796.012650371	-59.3373267454285	118.354166666667	55.8125
124.3125	53.9791666666667	0.0502285810880028	0.00906012625691928	433149.321480059	-59.4878496452211	118.354166666667	55.8125
124.354166666667	53.9791666666667	0.050334256092289	0.00887293390164798	435506.254668621	-59.6365605019589	118.354166666667	55.8125
124.395833333333	53.9791666666667	0.0499850051013124	0.00894852250127417	467914.758659667	-51.1201149661437	118.479166666667	56.4791666666667
124.4375	53.9791666666667	0.0500530557680624	0.00847679991744872	471784.65972435	-52.1112678050965	118.395833333333	56.4375
124.479166666667	53.9791666666667	0.0497548799995992	0.00817374353789117	473944.576047329	-52.2802314641539	118.395833333333	56.4375
124.520833333333	53.9791666666667	0.049933521757586	0.00878612674779061	464946.289850386	-52.2462854946784	118.5625	56.3958333333333
124.5625	53.9791666666667	0.0499562395219663	0.00908066953727722	460272.434163006	-52.5576333535404	118.645833333333	56.3541666666667
124.604166666667	53.9791666666667	0.0497106272371171	0.00898106605861044	449720.722474484	-60.4922274895408	118.354166666667	55.8125
124.645833333333	53.9791666666667	0.0501971299014092	0.00820254248869315	452101.428419242	-60.6289722390613	118.354166666667	55.8125
124.6875	53.9791666666667	0.0508065863918368	0.00817912358692189	454485.315446836	-60.7641049870688	118.354166666667	55.8125
124.729166666667	53.9791666666667	0.051036748110914	0.00804463192697076	456872.332923018	-60.8976488603281	118.354166666667	55.8125
124.770833333333	53.9791666666667	0.0509640755308809	0.00843630418918803	459262.431196014	-61.0296265922797	118.354166666667	55.8125
124.8125	53.9791666666667	0.0511109867788806	0.00828821880544404	461655.561574438	-61.1600605300085	118.354166666667	55.8125
124.854166666667	53.9791666666667	0.0517456835622967	0.00810720340518893	464051.67630578	-61.2889726411181	118.354166666667	55.8125
124.895833333333	53.9791666666667	0.0523793534316964	0.00771673429495769	466450.728555409	-61.4163845205043	118.354166666667	55.8125
124.9375	53.9791666666667	0.0522480318201778	0.00751688216274799	531360.401578432	-60.0160604641341	117.520833333333	56.1458333333333
124.979166666667	53.9791666666667	0.0525761492349896	0.0074823244952926	471257.462737855	-61.6667921400977	118.354166666667	55.8125
125.020833333333	53.9791666666667	0.0524615488617459	0.00751967836283214	473665.05540876	-61.7898292661288	118.354166666667	55.8125
125.0625	53.9791666666667	0.0524979853949947	0.00751126427911695	476075.407035564	-61.911448944933	118.354166666667	55.8125
125.104166666667	53.9791666666667	0.0527318028799395	0.00744909672248266	478488.47507528	-62.0316710059841	118.354166666667	55.8125
125.145833333333	53.9791666666667	0.0530965317326781	0.00729595663839314	543232.540277134	-60.568195350497	117.520833333333	56.1458333333333
125.1875	53.9791666666667	0.0532457718512806	0.00733670118712979	545614.677851691	-60.6752892482818	117.520833333333	56.1458333333333
125.229166666667	53.9791666666667	0.053338611551273	0.00750110059385524	547999.305296917	-60.781303168385	117.520833333333	56.1458333333333
125.270833333333	53.9791666666667	0.0534513056145299	0.00712222796556033	550386.389404859	-60.8862500373686	117.520833333333	56.1458333333333
125.3125	53.9791666666667	0.0535577248479578	0.00707341920417409	552775.897503554	-60.9901425969056	117.520833333333	56.1458333333333
125.354166666667	53.9791666666667	0.0534275768789093	0.006966342688754	555167.797446945	-61.0929934065805	117.520833333333	56.1458333333333
125.395833333333	53.9791666666667	0.0536683303449449	0.00688929244321949	557562.057605016	-61.1948148466548	117.520833333333	56.1458333333333
125.4375	53.9791666666667	0.0531642601590951	0.00681256679225755	559958.646854089	-61.2956191207946	117.520833333333	56.1458333333333
125.479166666667	53.9791666666667	0.0527320677982396	0.00692777998680456	562357.534567357	-61.3954182587642	117.520833333333	56.1458333333333
125.520833333333	53.9791666666667	0.0523988499083493	0.00691777581559761	564758.690605599	-61.4942241190831	117.520833333333	56.1458333333333
125.5625	53.9791666666667	0.0519297842822529	0.00695522449683944	567162.085308069	-61.5920483916466	117.520833333333	56.1458333333333
125.604166666667	53.9791666666667	0.0525957509284674	0.00679916134344445	569567.689483592	-61.6889026003115	117.520833333333	56.1458333333333
125.645833333333	53.9791666666667	0.0523520697310638	0.00676058187720299	571975.47440184	-61.7847981054458	117.520833333333	56.1458333333333
125.6875	53.9791666666667	0.0528759172065964	0.006585427709597	574385.411784765	-61.8797461064427	117.520833333333	56.1458333333333
125.729166666667	53.9791666666667	0.05257619489756	0.00647528595602047	603196.029220037	-55.2023629915538	117.604166666667	56.8125
125.770833333333	53.9791666666667	0.0517132895134601	0.00665063296604912	605442.406004055	-55.3159206728272	117.604166666667	56.8125
125.8125	53.9791666666667	0.051928824531449	0.0066116157791205	607691.852805693	-55.4285115567337	117.604166666667	56.8125
125.854166666667	53.9791666666667	0.0520526879468743	0.00653962366742918	609944.334854055	-55.5401450371482	117.604166666667	56.8125
125.895833333333	53.9791666666667	0.0529650140662564	0.00641640331455967	612199.817840409	-55.6508304080715	117.604166666667	56.8125
120.0625	53.9375	0.0496253700093481	0.012128094292318	1336367.82940423	-91.5858323005417	100.395833333333	51.9375
120.104166666667	53.9375	0.0491475659618113	0.0122965614234538	1339103.22053659	-91.5489912153954	100.395833333333	51.9375
120.145833333333	53.9375	0.0490667286548372	0.01255611327817	1445809.07317883	-90.1705084713797	98.8125	51.9375
120.1875	53.9375	0.0491414104399206	0.0123922777091101	1344574.14410597	-91.4755504351596	100.395833333333	51.9375
120.229166666667	53.9375	0.0489535920709502	0.011606901757305	301795.428243244	-22.0121683638463	118.395833333333	56.4375
120.270833333333	53.9375	0.0491859796777431	0.0124662849104942	1350045.24793085	-91.4024282151415	100.395833333333	51.9375
120.3125	53.9375	0.0493287658084324	0.012187519130399	1322691.62997571	-91.7712648378116	100.854166666667	51.9375
120.354166666667	53.9375	0.0492773106208061	0.0118837317951625	1455385.17954676	-89.8592097773823	98.8541666666666	51.9791666666667
120.395833333333	53.9375	0.0491755644179128	0.0113146086457392	1358252.22052639	-91.2933336780283	100.395833333333	51.9375
120.4375	53.9375	0.0492699438514287	0.0111825101562433	1360987.95778779	-91.2571239299878	100.395833333333	51.9375
120.479166666667	53.9375	0.0498370524765833	0.0113844956784267	1363723.73295022	-91.2209909443983	100.395833333333	51.9375
120.520833333333	53.9375	0.0491351739436843	0.0114553398192823	1366459.5448466	-91.1849342550134	100.395833333333	51.9375
120.5625	53.9375	0.0490349295898496	0.0111552680204283	310617.138637437	-25.4897682427691	118.395833333333	56.4375
120.604166666667	53.9375	0.0493285992294302	0.011056824822323	311803.807369413	-25.9096831281899	118.395833333333	56.4375
120.645833333333	53.9375	0.0499288594026158	0.0113797900159554	1374667.18937841	-91.077217356468	100.395833333333	51.9375
120.6875	53.9375	0.0497384780269644	0.0118159161420058	1377403.13668561	-91.0414612623153	100.395833333333	51.9375
120.729166666667	53.9375	0.0499330787533688	0.0115802288217024	1473173.18418836	-89.8336466266006	98.9791666666666	51.9375
120.770833333333	53.9375	0.0499718186699207	0.0108817742139443	1475909.58523027	-89.8002979170364	98.9791666666666	51.9375
120.8125	53.9375	0.0497329383632094	0.010643528638608	1518525.12491497	-90.2151982852373	98.4791666666666	51.7291666666667
120.854166666667	53.9375	0.0500396296255631	0.0111572177739433	1486855.12483396	-89.6674994164057	98.8958333333333	51.9375
120.895833333333	53.9375	0.0499173884574487	0.0109076211023683	1486855.12483396	-89.6674994164057	98.9375	51.9375
120.9375	53.9375	0.0501175423902999	0.0106906280385445	1481664.09178639	-90.8701345794821	99.1875	51.6875
120.979166666667	53.9375	0.0500133618595613	0.0111805265245677	1495064.18645479	-89.568517348111	98.8958333333333	51.9375
121.020833333333	53.9375	0.0500807190374213	0.0104905546333897	1492327.84323576	-89.6014532865355	98.9791666666666	51.9375
121.0625	53.9375	0.0500695991997992	0.0107300590165436	1534943.57441908	-90.0119065635403	98.4791666666666	51.7291666666667
121.104166666667	53.9375	0.0497283140386024	0.0101669774607042	1497800.51783876	-89.5356390609056	98.9791666666666	51.9375
121.145833333333	53.9375	0.0496703199259118	0.0104311752931663	1493710.76561306	-89.7728243277676	99.1041666666666	51.8958333333333
121.1875	53.9375	0.0497300272879872	0.0101578356953089	1503273.14158778	-89.4700541548103	98.9791666666666	51.9375
121.229166666667	53.9375	0.0498878507391837	0.0104955866898034	1499183.53886617	-89.7063945103127	99.1041666666666	51.8958333333333
121.270833333333	53.9375	0.0498574851356493	0.0102184037289053	1548625.63391045	-89.8441213208978	98.4791666666666	51.7291666666667
121.3125	53.9375	0.0493127559643631	0.00933534688690126	334558.656030182	-32.5333313488203	118.395833333333	56.4375
121.354166666667	53.9375	0.0490958402881501	0.00906387173487316	336037.509934528	-32.8927202325543	118.395833333333	56.4375
121.395833333333	53.9375	0.0495363419871009	0.00964285411782444	337530.710025131	-33.2487945249253	118.395833333333	56.4375
121.4375	53.9375	0.0498626997446697	0.00961348319001998	1559571.20904746	-89.7109279054948	98.4791666666666	51.7291666666667
121.479166666667	53.9375	0.0500055956275136	0.00961166577521021	1562307.58511468	-89.6777707007241	98.4791666666666	51.7291666666667
121.520833333333	53.9375	0.0500774338866938	0.00992512170356626	1530635.2556569	-89.1454815101272	98.8958333333333	51.9375
121.5625	53.9375	0.0506721621950958	0.00948903778239523	1521074.23594592	-89.4429857671332	99.1041666666666	51.8958333333333
121.604166666667	53.9375	0.051148127374814	0.00895012022803736	1523810.51394272	-89.4103143674147	99.1041666666666	51.8958333333333
121.645833333333	53.9375	0.0501932406087026	0.00963538443362047	1533371.35477303	-89.1133242172565	98.9791666666666	51.9375
121.6875	53.9375	0.0511956948045998	0.00879114624648602	1529283.02094291	-89.3451379496778	99.1041666666666	51.8958333333333
121.729166666667	53.9375	0.0515927926786672	0.00874249532386336	1532019.24823324	-89.3126323241208	99.1041666666666	51.8958333333333
121.770833333333	53.9375	0.0510882664846171	0.00883150312606698	1534755.45691557	-89.2801813526467	99.1041666666666	51.8958333333333
121.8125	53.9375	0.0511409701553815	0.00855183684218103	1537491.64614413	-89.2477847368095	99.1041666666666	51.8958333333333
121.854166666667	53.9375	0.0511276023320017	0.00841677549763964	1540227.8150774	-89.2154421802591	99.1041666666666	51.8958333333333
121.895833333333	53.9375	0.0521085074105412	0.00772193187614199	1542963.96287804	-89.1831533887227	99.1041666666666	51.8958333333333
121.9375	53.9375	0.0534823463322259	0.00817320798728128	1545700.08871287	-89.150918069987	99.1041666666666	51.8958333333333
121.979166666667	53.9375	0.0535613730198119	0.00818423769233096	1548436.19175285	-89.11873593388	99.1041666666666	51.8958333333333
122.020833333333	53.9375	0.0524916681206346	0.00816507664891491	1551172.27117301	-89.0866066922533	99.1041666666666	51.8958333333333
122.0625	53.9375	0.0522175146750807	0.00829487183853362	1553908.32615243	-89.0545300589648	99.1041666666666	51.8958333333333
122.104166666667	53.9375	0.0522246751369217	0.00846713632243548	1556644.35587421	-89.0225057498609	99.1041666666666	51.8958333333333
122.145833333333	53.9375	0.052703779036021	0.00826839849939411	1559380.35952542	-88.9905334827594	99.1041666666666	51.8958333333333
122.1875	53.9375	0.0516343464692554	0.00870230910152903	1562116.33629709	-88.9586129774326	99.1041666666666	51.8958333333333
122.229166666667	53.9375	0.0516305804134044	0.0087219739190456	1564852.28538412	-88.9267439555904	99.1041666666666	51.8958333333333
122.270833333333	53.9375	0.0520994634138047	0.00831911187867456	1567588.20598533	-88.8949261408635	99.1041666666666	51.8958333333333
122.3125	53.9375	0.0522209388077772	0.00829883352110898	1570324.09730335	-88.8631592587871	99.1041666666666	51.8958333333333
122.354166666667	53.9375	0.0517118294874264	0.0086970757424226	1573059.95854462	-88.8314430367843	99.1041666666666	51.8958333333333
122.395833333333	53.9375	0.0523068593131922	0.00821701038318792	1575795.78891937	-88.7997772041498	99.1041666666666	51.8958333333333
122.4375	53.9375	0.0519407109267937	0.0084387853411489	1578531.58764155	-88.7681614920346	99.1041666666666	51.8958333333333
122.479166666667	53.9375	0.0518054072402111	0.00843303364167844	1581267.3539288	-88.7365956334292	99.1041666666666	51.8958333333333
122.520833333333	53.9375	0.0514595197813739	0.0089218099206163	1584003.08700248	-88.7050793631487	99.1041666666666	51.8958333333333
122.5625	53.9375	0.05100479634807	0.00926837907218982	1593558.11168825	-88.4188624099367	98.9791666666666	51.9375
122.604166666667	53.9375	0.0509699059071678	0.00926086057407463	1636183.52359264	-88.8027003149186	98.4791666666666	51.7291666666667
122.645833333333	53.9375	0.0519006730328975	0.00898737224344624	1592210.07920986	-88.6108254574439	99.1041666666666	51.8958333333333
122.6875	53.9375	0.0523882573167394	0.00857182383935622	1594945.67171496	-88.5795049245567	99.1041666666666	51.8958333333333
122.729166666667	53.9375	0.0528032353854775	0.00820511119387997	1597681.22716716	-88.5482326808946	99.1041666666666	51.8958333333333
122.770833333333	53.9375	0.0527920480776089	0.00858371022412661	1600416.74480918	-88.5170084718973	99.1041666666666	51.8958333333333
122.8125	53.9375	0.0530988657888213	0.00851584844119994	1603152.2238872	-88.4858320447233	99.1041666666666	51.8958333333333
122.854166666667	53.9375	0.051868336704095	0.00899757477401697	1605887.66365082	-88.4547031482354	99.1041666666666	51.8958333333333
122.895833333333	53.9375	0.0512779127015101	0.00918493607284483	1615439.72615221	-88.1721642198289	98.9791666666666	51.9375
122.9375	53.9375	0.0512304215564244	0.00894089100751537	1618174.72539227	-88.141533914744	98.9791666666666	51.9375
122.979166666667	53.9375	0.0514017438616805	0.00947874948468172	1620909.67722527	-88.1109488031903	98.9791666666666	51.9375
123.020833333333	53.9375	0.0512976778023167	0.0089799047105526	1616829.01467163	-88.3306579052507	99.1041666666666	51.8958333333333
123.0625	53.9375	0.0516494850164089	0.00926806054060382	1619564.24672518	-88.2997629537894	99.1041666666666	51.8958333333333
123.104166666667	53.9375	0.0513110959972529	0.00932327614693207	1622299.43503226	-88.2689140611882	99.1041666666666	51.8958333333333
123.145833333333	53.9375	0.0513384842116836	0.00952770272462426	415331.869605369	-41.642128782214	118.645833333333	56.6458333333333
123.1875	53.9375	0.0518340683701774	0.00943565784116841	1627769.67750138	-88.207353495758	99.1041666666666	51.8958333333333
123.229166666667	53.9375	0.0521483530561447	0.00919620683224519	1630504.73021854	-88.1766413484956	99.1041666666666	51.8958333333333
123.270833333333	53.9375	0.0529163185088127	0.00894510022099131	1633239.73629946	-88.1459743112003	99.1041666666666	51.8958333333333
123.3125	53.9375	0.0538781162981233	0.00869993469929854	1635974.69502953	-88.115352150567	99.1041666666666	51.8958333333333
123.354166666667	53.9375	0.0530448427610075	0.00890027438277218	1638709.60569726	-88.0847746348324	99.1041666666666	51.8958333333333
123.395833333333	53.9375	0.0514632432820833	0.00937028280915736	426396.771222138	-43.0891878958068	118.645833333333	56.6458333333333
123.4375	53.9375	0.0513478700770305	0.00916559000501496	428270.185320456	-43.3225331600871	118.645833333333	56.6458333333333
123.479166666667	53.9375	0.0521776404060334	0.00938900834496278	453110.140299834	-54.7434352643655	117.520833333333	56.1458333333333
123.520833333333	53.9375	0.0513275734875202	0.00941457570623615	432041.116356964	-43.782685274107	118.645833333333	56.6458333333333
123.5625	53.9375	0.0514093758633852	0.00920946134161854	433938.422502934	-44.0095307929687	118.645833333333	56.6458333333333
123.604166666667	53.9375	0.0514047685172732	0.00917966918564339	431673.093149769	-46.9822443826503	118.479166666667	56.4791666666667
123.645833333333	53.9375	0.0504161007273597	0.00947896402100569	433677.267684563	-47.1949048074505	118.479166666667	56.4791666666667
123.6875	53.9375	0.0512429260213227	0.00949883554194343	464338.300534289	-55.5499661506886	117.520833333333	56.1458333333333
123.729166666667	53.9375	0.0513836048735346	0.00921734451977964	466596.912877184	-55.706110673661	117.520833333333	56.1458333333333
123.770833333333	53.9375	0.0526057969595934	0.00898473359712199	409909.884271038	-56.4344979307207	118.3125	55.8541666666667
123.8125	53.9375	0.0532994607114154	0.00927549486526878	412192.344243993	-56.6109212993926	118.3125	55.8541666666667
123.854166666667	53.9375	0.0519388709918549	0.00882714832166205	414479.413130659	-56.7852121040192	118.3125	55.8541666666667
123.895833333333	53.9375	0.0513597783413445	0.00920427735326218	475672.550247951	-56.3141967751812	117.520833333333	56.1458333333333
123.9375	53.9375	0.0510865973786523	0.00923349864697517	477951.45932005	-56.4621983568266	117.520833333333	56.1458333333333
123.979166666667	53.9375	0.0508744510170459	0.00943484806097618	480234.252943506	-56.6086321962822	117.520833333333	56.1458333333333
124.020833333333	53.9375	0.0508763611905144	0.0095550249118075	419204.782426888	-57.8555040099339	118.354166666667	55.8125
124.0625	53.9375	0.0512213471332735	0.00929774515935633	484811.271042063	-56.8968749098037	117.520833333333	56.1458333333333
124.104166666667	53.9375	0.0508013051086489	0.00892791107528881	487105.386494157	-57.0387222381919	117.520833333333	56.1458333333333
124.145833333333	53.9375	0.0503652080664196	0.00949488630692351	426174.182347017	-58.3416527848002	118.354166666667	55.8125
124.1875	53.9375	0.0502336744525429	0.00927188410136994	428505.382687519	-58.4998136699821	118.354166666667	55.8125
124.229166666667	53.9375	0.0508100854351841	0.00862639907710794	494009.523698494	-57.4553932620769	117.520833333333	56.1458333333333
124.270833333333	53.9375	0.0506185958641084	0.00887820856522099	433179.488483614	-58.8104712842673	118.354166666667	55.8125
124.3125	53.9375	0.0503883491391225	0.00886954858514265	435522.266678624	-58.9630226841897	118.354166666667	55.8125
124.354166666667	53.9375	0.0499600081275499	0.00899680501619774	437868.778987814	-59.1137581695924	118.354166666667	55.8125
124.395833333333	53.9375	0.0500563811403478	0.00906962518321441	470839.597278757	-50.6815723781874	118.479166666667	56.4791666666667
124.4375	53.9375	0.0502046433226223	0.00868198284573361	474646.882010136	-51.6702534491173	118.395833333333	56.4375
124.479166666667	53.9375	0.0501353747081816	0.00897977347208405	465652.33783184	-51.62387741641	118.5625	56.3958333333333
124.520833333333	53.9375	0.0501182193700293	0.00909807498378006	447290.976275084	-59.6990586729199	118.354166666667	55.8125
124.5625	53.9375	0.0502661535330863	0.00873985923382506	449655.27445368	-59.8410991175087	118.354166666667	55.8125
124.604166666667	53.9375	0.0501406259724387	0.00832129248926878	452022.960816138	-59.9814745008157	118.354166666667	55.8125
124.645833333333	53.9375	0.0509925280526615	0.00832930570860583	454393.981565641	-60.1202085177319	118.354166666667	55.8125
124.6875	53.9375	0.0508912339304672	0.00868417450545469	456768.283943002	-60.2573244679032	118.354166666667	55.8125
124.729166666667	53.9375	0.0512746625037194	0.00863057925221655	459145.816203692	-60.3928452624183	118.354166666667	55.8125
124.770833333333	53.9375	0.0512864108149558	0.00847389747210744	461526.527595393	-60.526793430418	118.354166666667	55.8125
124.8125	53.9375	0.0521189642584733	0.00807937739961722	463910.368336063	-60.659191125622	118.354166666667	55.8125
124.854166666667	53.9375	0.0517192163598008	0.00824198505980859	466297.289592546	-60.7900601327762	118.354166666667	55.8125
124.895833333333	53.9375	0.0520397186157519	0.00812816172263804	468687.243459682	-60.9194218740163	118.354166666667	55.8125
124.9375	53.9375	0.0525185479234383	0.00768763095495861	533693.196556311	-59.5858014429724	117.520833333333	56.1458333333333
124.979166666667	53.9375	0.0525893005491711	0.00754461428535511	473476.061923254	-61.1737074718269	118.354166666667	55.8125
125.020833333333	53.9375	0.0527534412343625	0.00747756902109593	475874.835168092	-61.2986724156933	118.354166666667	55.8125
125.0625	53.9375	0.0527364490180802	0.00750738181342787	478276.458281945	-61.4222122803642	118.354166666667	55.8125
125.104166666667	53.9375	0.052913320515607	0.00765318515349315	480680.887703048	-61.5443467673793	118.354166666667	55.8125
125.145833333333	53.9375	0.0533899218270376	0.00752846487773569	483088.080682249	-61.6650952520444	118.354166666667	55.8125
125.1875	53.9375	0.054013309310014	0.00698649606882981	547900.902797623	-60.2534862151276	117.520833333333	56.1458333333333
125.229166666667	53.9375	0.0538772809656794	0.0069771860267246	550278.011054168	-60.3608954727089	117.520833333333	56.1458333333333
125.270833333333	53.9375	0.0535640096803564	0.00702921857339131	552657.643524516	-60.4672334354485	117.520833333333	56.1458333333333
125.3125	53.9375	0.053692167435995	0.00696729301509206	555039.766899635	-60.5725127625868	117.520833333333	56.1458333333333
125.354166666667	53.9375	0.0530850501130763	0.00723297664702649	557424.348401643	-60.6767459352694	117.520833333333	56.1458333333333
125.395833333333	53.9375	0.0536662961958187	0.00668264759889077	559811.355773974	-60.7799452591788	117.520833333333	56.1458333333333
125.4375	53.9375	0.0529962097951523	0.00669864537582846	562200.757271693	-60.8821228671336	117.520833333333	56.1458333333333
125.479166666667	53.9375	0.0517157640532466	0.0066707713013299	564592.521652057	-60.9832907216558	117.520833333333	56.1458333333333
125.520833333333	53.9375	0.0524640740694572	0.00677472055831957	566986.618165242	-61.0834606175075	117.520833333333	56.1458333333333
125.5625	53.9375	0.0529841585370874	0.00675148471085879	569383.01654525	-61.1826441841934	117.520833333333	56.1458333333333
125.604166666667	53.9375	0.0528732543696211	0.00671629211079191	571781.687001006	-61.2808528884325	117.520833333333	56.1458333333333
125.645833333333	53.9375	0.0529795247577831	0.00666796756863806	574182.600207651	-61.3780980365979	117.520833333333	56.1458333333333
125.6875	53.9375	0.053626060926929	0.00666046420816974	537582.569415178	-58.6836064528311	118.270833333333	56.2291666666667
125.729166666667	53.9375	0.0530854661142844	0.00650878643413882	605854.590697853	-54.8432802218088	117.604166666667	56.8125
125.770833333333	53.9375	0.052455351351661	0.00639191744986729	608093.402868349	-54.9576758663429	117.604166666667	56.8125
125.8125	53.9375	0.0528438793718184	0.00636811727675988	610335.338821759	-55.0711060156392	117.604166666667	56.8125
125.854166666667	53.9375	0.0529113793507704	0.00640841097697115	612580.363458998	-55.1835799421438	117.604166666667	56.8125
125.895833333333	53.9375	0.053439494497362	0.00655594531850823	588633.591646337	-61.9419478011782	117.520833333333	56.1458333333333
125.9375	53.9375	0.0545551610537366	0.00655309378643288	591049.420421105	-62.0327516636277	117.520833333333	56.1458333333333
125.979166666667	53.9375	0.0546397982778013	0.00656603301796546	593467.273140353	-62.1226769306731	117.520833333333	56.1458333333333
126.020833333333	53.9375	0.0544902436620519	0.00652471744950789	621590.662883785	-55.6240955046318	117.604166666667	56.8125
120.0625	53.8958333333333	0.0495517476912558	0.0120090513149588	1336247.40899942	-91.3899659881896	100.395833333333	51.9375
120.104166666667	53.8958333333333	0.0495338511193376	0.0116640968961982	1338985.76460265	-91.3535339755365	100.395833333333	51.9375
120.145833333333	53.8958333333333	0.048981317826296	0.0115651139078474	1341724.16130337	-91.3171810412528	100.395833333333	51.9375
120.1875	53.8958333333333	0.0492251627942062	0.0124448649452062	1344462.59791137	-91.2809066970646	100.395833333333	51.9375
120.229166666667	53.8958333333333	0.0491718140056459	0.0122830741012641	1373265.09913045	-91.5168038511105	100.0625	51.8125
120.270833333333	53.8958333333333	0.0492458943585752	0.0119442886653145	1376003.30296996	-91.4802000468146	100.0625	51.8125
120.3125	53.8958333333333	0.0492869505668462	0.0119613427151816	1378741.55196512	-91.4436738309461	100.0625	51.8125
120.354166666667	53.8958333333333	0.0492538000308165	0.0121367256638237	1317107.72278515	-92.0724653533025	101.020833333333	51.8541666666667
120.395833333333	53.8958333333333	0.0492501170931875	0.0117028441473983	1328032.60079332	-91.4997414385923	100.854166666667	51.9375
120.4375	53.8958333333333	0.0491282574398277	0.0114067503384982	1360893.98991557	-91.0648841685433	100.395833333333	51.9375
120.479166666667	53.8958333333333	0.0498153881928115	0.0113987768627111	1363632.67318229	-91.0291466070441	100.395833333333	51.9375
120.520833333333	53.8958333333333	0.0499173466580592	0.0112930583170471	1366371.38710395	-90.9934838670389	100.395833333333	51.9375
120.5625	53.8958333333333	0.0500169145278588	0.0112510689000244	1369110.13055657	-90.9578954940918	100.395833333333	51.9375
120.604166666667	53.8958333333333	0.0497501537677675	0.0112607552428912	1371848.90242314	-90.9223810373442	100.395833333333	51.9375
120.645833333333	53.8958333333333	0.0499057370367753	0.0113407803636362	1507558.11466718	-90.1789746577393	98.4791666666666	51.7291666666667
120.6875	53.8958333333333	0.0499872947037771	0.0114341854782518	1377326.52696476	-90.8515720866898	100.395833333333	51.9375
120.729166666667	53.8958333333333	0.0499411806786767	0.0114948016646752	1513036.37807492	-90.1111294403139	98.4791666666666	51.7291666666667
120.770833333333	53.8958333333333	0.049785013983323	0.010729601488237	1469084.22313938	-89.8970515730406	99.1041666666666	51.8958333333333
120.8125	53.8958333333333	0.049945999959088	0.0107727143474258	1478671.9815092	-89.5905347905452	98.9791666666666	51.9375
120.854166666667	53.8958333333333	0.0502385146754817	0.0106250679006829	1481411.04643044	-89.5576443928853	98.9791666666666	51.9375
120.895833333333	53.8958333333333	0.0500570287452862	0.0105692229045043	1477301.61468532	-89.7968965494738	99.1041666666666	51.8958333333333
120.9375	53.8958333333333	0.0501148786781022	0.010077508717931	1480040.73514145	-89.7636318301597	99.1041666666666	51.8958333333333
120.979166666667	53.8958333333333	0.0502925746637527	0.0101681034479978	1482779.84904332	-89.7304266889533	99.1041666666666	51.8958333333333
121.020833333333	53.8958333333333	0.0506351020686842	0.0103858216333635	1485518.95548349	-89.6972807898686	99.1041666666666	51.8958333333333
121.0625	53.8958333333333	0.0500147175403005	0.0103470136215298	1488258.05355937	-89.6641937993631	99.1041666666666	51.8958333333333
121.104166666667	53.8958333333333	0.0498973229477887	0.0106433227512537	1492556.69912717	-90.5548658895534	99.1875	51.6875
121.145833333333	53.8958333333333	0.0498507403041685	0.0110380516378265	1506061.98063196	-89.2642076079551	98.8958333333333	51.9375
121.1875	53.8958333333333	0.0500339488269609	0.0106324100784517	1543166.84799912	-89.7422376119086	98.4791666666666	51.7291666666667
121.229166666667	53.8958333333333	0.0498186806975965	0.0108445289542785	335594.952019077	-31.3876518939668	118.395833333333	56.4375
121.270833333333	53.8958333333333	0.0491113163406431	0.0101820966990762	337028.986836269	-31.7512123409673	118.395833333333	56.4375
121.3125	53.8958333333333	0.0492624772146256	0.00983113680675457	338477.735376604	-32.1115312704071	118.395833333333	56.4375
121.354166666667	53.8958333333333	0.0500851265214012	0.00977264350930846	1554123.23289015	-89.6098266497017	98.4791666666666	51.7291666666667
121.395833333333	53.8958333333333	0.0500785326324317	0.0100876643915124	1556862.30449965	-89.5768640557303	98.4791666666666	51.7291666666667
121.4375	53.8958333333333	0.0505635620206052	0.00955360848164951	1512909.4132639	-89.3690079177785	99.1041666666666	51.8958333333333
121.479166666667	53.8958333333333	0.0504811880253731	0.0101288066354027	1522495.08180991	-89.0710841404448	98.9791666666666	51.9375
121.520833333333	53.8958333333333	0.0507316523989176	0.00959603837433346	1518387.3269292	-89.3040318574621	99.1041666666666	51.8958333333333
121.5625	53.8958333333333	0.0509116820774133	0.00915168748067917	1521126.25593601	-89.2716266135	99.1041666666666	51.8958333333333
121.604166666667	53.8958333333333	0.0516826762408836	0.00891414644076754	1523865.16526618	-89.2392761546686	99.1041666666666	51.8958333333333
121.645833333333	53.8958333333333	0.0513065021641497	0.00887407677186142	1526604.05408049	-89.2069801794157	99.1041666666666	51.8958333333333
121.6875	53.8958333333333	0.0520797687679325	0.00868599125881327	1529342.92154394	-89.1747383883247	99.1041666666666	51.8958333333333
121.729166666667	53.8958333333333	0.0516880810544664	0.00864938128745474	1532081.7668257	-89.1425504840957	99.1041666666666	51.8958333333333
121.770833333333	53.8958333333333	0.0523017641543951	0.00834729570334142	1534820.58909913	-89.1104161715266	99.1041666666666	51.8958333333333
121.8125	53.8958333333333	0.0523502502179314	0.00804841690622753	1537559.38754167	-89.0783351574953	99.1041666666666	51.8958333333333
121.854166666667	53.8958333333333	0.0523176046009046	0.00771393250868185	1540298.16133482	-89.0463071509407	99.1041666666666	51.8958333333333
121.895833333333	53.8958333333333	0.0519687451121482	0.00803862764474132	1543036.90966417	-89.0143318628449	99.1041666666666	51.8958333333333
121.9375	53.8958333333333	0.0522796638652117	0.00801973239903056	1545775.63171925	-88.9824090062158	99.1041666666666	51.8958333333333
121.979166666667	53.8958333333333	0.0526533681046848	0.00785824171965889	1548514.32669359	-88.9505382960688	99.1041666666666	51.8958333333333
122.020833333333	53.8958333333333	0.0531213110185224	0.00800467365558467	1551252.99378465	-88.9187194494095	99.1041666666666	51.8958333333333
122.0625	53.8958333333333	0.052394467647395	0.00815883408092521	1553991.63219377	-88.8869521852166	99.1041666666666	51.8958333333333
122.104166666667	53.8958333333333	0.052509652774127	0.00844172269018463	1556730.24112617	-88.8552362244244	99.1041666666666	51.8958333333333
122.145833333333	53.8958333333333	0.0523457214130809	0.0082896516883248	1559468.81979088	-88.8235712899061	99.1041666666666	51.8958333333333
122.1875	53.8958333333333	0.0524132568737409	0.00821379809397015	1562207.36740073	-88.791957106457	99.1041666666666	51.8958333333333
122.229166666667	53.8958333333333	0.0525625483676535	0.00807054624415729	1564945.88317231	-88.7603934007779	99.1041666666666	51.8958333333333
122.270833333333	53.8958333333333	0.0528076355094385	0.00810678540094198	1567684.36632593	-88.7288799014582	99.1041666666666	51.8958333333333
122.3125	53.8958333333333	0.0521936002330719	0.00831122113009702	1570422.81608559	-88.6974163389605	99.1041666666666	51.8958333333333
122.354166666667	53.8958333333333	0.0526563162446948	0.00838160448747296	1573161.23167897	-88.6660024456038	99.1041666666666	51.8958333333333
122.395833333333	53.8958333333333	0.0525819320642604	0.00816776968845125	1575899.61233735	-88.6346379555477	99.1041666666666	51.8958333333333
122.4375	53.8958333333333	0.052600059773255	0.00828220279896364	1578637.95729564	-88.6033226047768	99.1041666666666	51.8958333333333
122.479166666667	53.8958333333333	0.0516770954568078	0.00851101739116652	1581376.26579227	-88.5720561310849	99.1041666666666	51.8958333333333
122.520833333333	53.8958333333333	0.0512256695827587	0.00914780146256883	1590954.78458463	-88.2864232817129	98.9791666666666	51.9375
122.5625	53.8958333333333	0.0511885730135692	0.00881022133725792	1593692.67816804	-88.255670628726	98.9791666666666	51.9375
122.604166666667	53.8958333333333	0.0513240194666245	0.00865706273008383	1596430.52703349	-88.224964408204	98.9791666666666	51.9375
122.645833333333	53.8958333333333	0.0513957602998886	0.00877162541731245	1592329.1200545	-88.4474738254472	99.1041666666666	51.8958333333333
122.6875	53.8958333333333	0.0514709322484627	0.00891022678841302	1595067.23494235	-88.4164478663089	99.1041666666666	51.8958333333333
122.729166666667	53.8958333333333	0.0518039630404925	0.00846685799532283	1597805.30887242	-88.3854692481525	99.1041666666666	51.8958333333333
122.770833333333	53.8958333333333	0.0532809726795547	0.0078176168868435	1600543.34110727	-88.3545377210125	99.1041666666666	51.8958333333333
122.8125	53.8958333333333	0.0532246557736272	0.00810606341272187	1603281.33091278	-88.3236530366133	99.1041666666666	51.8958333333333
122.854166666667	53.8958333333333	0.0524898371210419	0.00805940639710749	1606019.27755812	-88.2928149483551	99.1041666666666	51.8958333333333
122.895833333333	53.8958333333333	0.0517538774924484	0.008587387933438	1615594.15704519	-88.0113005560232	98.9791666666666	51.9375
122.9375	53.8958333333333	0.0512459637684079	0.00909337702065523	1618331.62257074	-87.9809570937047	98.9791666666666	51.9375
122.979166666667	53.8958333333333	0.0513202446106626	0.00946914823729422	1621069.03702577	-87.9506579126775	98.9791666666666	51.9375
123.020833333333	53.8958333333333	0.0514722435555666	0.00943571302498597	1616970.61803503	-88.1699236825945	99.1041666666666	51.8958333333333
123.0625	53.8958333333333	0.0519978129904745	0.00922440802111961	1619708.33803049	-88.1393149337099	99.1041666666666	51.8958333333333
123.104166666667	53.8958333333333	0.0518863555839342	0.00952915800731116	417008.418467669	-40.9722003020372	118.645833333333	56.6458333333333
123.145833333333	53.8958333333333	0.0514513729375217	0.00933620990085264	418808.947203646	-41.2211390386102	118.645833333333	56.6458333333333
123.1875	53.8958333333333	0.0512986019749743	0.00920765075712267	420618.386514424	-41.4677948271209	118.645833333333	56.6458333333333
123.229166666667	53.8958333333333	0.0515519794838945	0.00930154936991984	422436.621255758	-41.7121859471258	118.645833333333	56.6458333333333
123.270833333333	53.8958333333333	0.051743785481733	0.00960241817071558	424263.53769955	-41.954330741944	118.645833333333	56.6458333333333
123.3125	53.8958333333333	0.0527055828314306	0.00935152368498541	1636133.63628404	-87.9566024308847	99.1041666666666	51.8958333333333
123.354166666667	53.8958333333333	0.0541747215868843	0.00900943429736134	1638871.00916443	-87.9263048526151	99.1041666666666	51.8958333333333
123.395833333333	53.8958333333333	0.0532365604220985	0.00885923418655086	1641608.32967122	-87.8960508109393	99.1041666666666	51.8958333333333
123.4375	53.8958333333333	0.0521481753066258	0.0093026305749985	453581.694110502	-54.1002213822583	117.520833333333	56.1458333333333
123.479166666667	53.8958333333333	0.0529940708996317	0.00894804944231272	396737.661314946	-54.5882620089582	118.3125	55.8541666666667
123.520833333333	53.8958333333333	0.0529907711279656	0.00890614758303241	398972.775088281	-54.7823315213465	118.3125	55.8541666666667
123.5625	53.8958333333333	0.0527812856818007	0.00913379950666279	460259.158222427	-54.5987792389049	117.520833333333	56.1458333333333
123.604166666667	53.8958333333333	0.0512600478089577	0.00930782051608212	439178.224549063	-43.8128355364803	118.645833333333	56.6458333333333
123.645833333333	53.8958333333333	0.0512741704490561	0.00943543176186363	436841.807574279	-46.7493207381988	118.479166666667	56.4791666666667
123.6875	53.8958333333333	0.0516110074453187	0.00924359725258669	466977.388892775	-55.0815692035694	117.520833333333	56.1458333333333
123.729166666667	53.8958333333333	0.0521408055146267	0.00863346865875603	469225.552345144	-55.239096258161	117.520833333333	56.1458333333333
123.770833333333	53.8958333333333	0.0526500316666855	0.00890831181439245	412492.067449125	-55.8984677836753	118.3125	55.8541666666667
123.8125	53.8958333333333	0.0537383271279596	0.00943124796851939	414762.590470288	-56.0767471425793	118.3125	55.8541666666667
123.854166666667	53.8958333333333	0.0524497364063489	0.00893815774757337	417037.841623953	-56.2528978676278	118.3125	55.8541666666667
123.895833333333	53.8958333333333	0.0521900286910023	0.00869987918522183	478260.304728498	-55.8527465662834	117.520833333333	56.1458333333333
123.9375	53.8958333333333	0.0520310033446338	0.00857753194483078	480529.216684096	-56.0021459628193	117.520833333333	56.1458333333333
123.979166666667	53.8958333333333	0.051283360382904	0.00945263180004175	482802.101431624	-56.1499796618423	117.520833333333	56.1458333333333
124.020833333333	53.8958333333333	0.0502269715656747	0.00941861807696662	455067.731648657	-48.5761464868305	118.479166666667	56.4791666666667
124.0625	53.8958333333333	0.0501848490505276	0.00962357982886928	423998.273228125	-57.488713571796	118.354166666667	55.8125
124.104166666667	53.8958333333333	0.0500649441725263	0.009774612904689	426310.259029137	-57.6527106481226	118.354166666667	55.8125
124.145833333333	53.8958333333333	0.0499604354616267	0.00972741485624367	461256.70583707	-49.1500369520555	118.479166666667	56.4791666666667
124.1875	53.8958333333333	0.0501289391317636	0.00950535700771218	430946.672286373	-57.9748697162484	118.354166666667	55.8125
124.229166666667	53.8958333333333	0.05058552260093	0.00919089666114842	433270.964979934	-58.133087395243	118.354166666667	55.8125
124.270833333333	53.8958333333333	0.0500598967733696	0.00943310105627387	498818.892901144	-57.1425666477391	117.520833333333	56.1458333333333
124.3125	53.8958333333333	0.0498694548178669	0.00936363027806509	469590.834878056	-49.8894598783516	118.479166666667	56.4791666666667
124.354166666667	53.8958333333333	0.0499996123659771	0.00919601787737389	471688.516563481	-50.0698440314298	118.479166666667	56.4791666666667
124.395833333333	53.8958333333333	0.0500289949660916	0.00912985257598561	473791.706492682	-50.2484775608724	118.479166666667	56.4791666666667
124.4375	53.8958333333333	0.0500004791317915	0.00906955811763399	475900.330889943	-50.4253791732817	118.479166666667	56.4791666666667
124.479166666667	53.8958333333333	0.0500427394807178	0.0088622175030921	447297.883885131	-59.0440117765894	118.354166666667	55.8125
124.520833333333	53.8958333333333	0.0505881350209322	0.00857704831064316	449648.660612998	-59.1896750689153	118.354166666667	55.8125
124.5625	53.8958333333333	0.0505101482968765	0.00821303344438447	452002.983407233	-59.3336450368474	118.354166666667	55.8125
124.604166666667	53.8958333333333	0.0506391640673143	0.00862672938082696	454360.796316935	-59.475945505277	118.354166666667	55.8125
124.645833333333	53.8958333333333	0.0509189775479742	0.00863619913950441	456722.044460166	-59.6165999100928	118.354166666667	55.8125
124.6875	53.8958333333333	0.0510110999302545	0.00836028696509584	459086.674000628	-59.7556313044572	118.354166666667	55.8125
124.729166666667	53.8958333333333	0.0517830746734406	0.00830730802541636	461454.632124883	-59.8930623650243	118.354166666667	55.8125
124.770833333333	53.8958333333333	0.0520746367123789	0.00827336061054127	463825.86702012	-60.028915398096	118.354166666667	55.8125
124.8125	53.8958333333333	0.0517847850540523	0.00832461900053406	466200.327852391	-60.1632123457122	118.354166666667	55.8125
124.854166666667	53.8958333333333	0.0518470298110921	0.00849645634036505	468577.964745383	-60.2959747916754	118.354166666667	55.8125
124.895833333333	53.8958333333333	0.0522035621918011	0.00807191178754975	470958.728759672	-60.4272239675076	118.354166666667	55.8125
124.9375	53.8958333333333	0.052714613259227	0.00757193794366939	473342.57187244	-60.556980758335	118.354166666667	55.8125
124.979166666667	53.8958333333333	0.052973279832581	0.00745111627404331	475729.446957672	-60.6852657087027	118.354166666667	55.8125
125.020833333333	53.8958333333333	0.0533529062865962	0.00720860837288881	478119.307766831	-60.8120990283164	118.354166666667	55.8125
125.0625	53.8958333333333	0.0533044397404422	0.00755330622339859	480512.108909936	-60.9375005977094	118.354166666667	55.8125
125.104166666667	53.8958333333333	0.0533892263058556	0.00756450800840435	482907.805837109	-61.0614899738352	118.354166666667	55.8125
125.145833333333	53.8958333333333	0.05370487506798	0.00702786798483638	547849.732487871	-59.7253643288766	117.520833333333	56.1458333333333
125.1875	53.8958333333333	0.0532553982062585	0.00722459304278147	550216.63046214	-59.8352184261355	117.520833333333	56.1458333333333
125.229166666667	53.8958333333333	0.053786873352673	0.0070582108759741	552586.154334295	-59.94398476221	117.520833333333	56.1458333333333
125.270833333333	53.8958333333333	0.0540362227429464	0.00700452685559257	554958.269629984	-60.0516760828862	117.520833333333	56.1458333333333
125.3125	53.8958333333333	0.0545718891211266	0.00660230102714041	557332.942420762	-60.1583049574092	117.520833333333	56.1458333333333
125.354166666667	53.8958333333333	0.0546581781492163	0.00638701311018099	559710.139314082	-60.2638837810097	117.520833333333	56.1458333333333
125.395833333333	53.8958333333333	0.0547539588904716	0.00632156646162542	562089.827443505	-60.3684247774031	117.520833333333	56.1458333333333
125.4375	53.8958333333333	0.0544161223847777	0.00646077277033886	564471.974459057	-60.4719400012594	117.520833333333	56.1458333333333
125.479166666667	53.8958333333333	0.0534895502268431	0.00654761187500653	566856.548517813	-60.5744413406466	117.520833333333	56.1458333333333
125.520833333333	53.8958333333333	0.0533706886896409	0.0065890432734211	530713.515407492	-57.7793291971072	118.270833333333	56.2291666666667
125.5625	53.8958333333333	0.0540416265386119	0.00651650158698473	533032.399585841	-57.9023605650815	118.270833333333	56.2291666666667
125.604166666667	53.8958333333333	0.0544797667287769	0.00650073929244239	535354.393690308	-58.0241775613754	118.270833333333	56.2291666666667
125.645833333333	53.8958333333333	0.0540947619251956	0.00661191438322066	537679.456607369	-58.1447943185859	118.270833333333	56.2291666666667
125.6875	53.8958333333333	0.0542254199813595	0.00651788745320592	540007.547874097	-58.2642247810297	118.270833333333	56.2291666666667
125.729166666667	53.8958333333333	0.054420220313865	0.00653412724961442	542338.627666511	-58.3824827071235	118.270833333333	56.2291666666667
125.770833333333	53.8958333333333	0.0538171830256319	0.0064193560191233	610768.018304983	-54.6025620525321	117.604166666667	56.8125
125.8125	53.8958333333333	0.053708240106636	0.00735764012693052	613002.421449772	-54.716804006089	117.604166666667	56.8125
125.854166666667	53.8958333333333	0.0539309765605118	0.00662590052266755	588421.917308057	-61.453210715893	117.520833333333	56.1458333333333
125.895833333333	53.8958333333333	0.0542864781776375	0.00651978853311204	590829.115608275	-61.5461920915768	117.520833333333	56.1458333333333
125.9375	53.8958333333333	0.0540642060149098	0.00648512207772873	593238.421626936	-61.6382800259414	117.520833333333	56.1458333333333
125.979166666667	53.8958333333333	0.0547067700344314	0.00653482195503025	595649.808934343	-61.7294845879821	117.520833333333	56.1458333333333
126.020833333333	53.8958333333333	0.0553860355606305	0.00645102405196925	598063.251500927	-61.8198157092475	117.520833333333	56.1458333333333
126.0625	53.8958333333333	0.0505240576538485	0.00639562393231139	600478.723690082	-61.9092831858808	117.520833333333	56.1458333333333
126.104166666667	53.8958333333333	0.0550410252270154	0.00652505209299435	602896.200251188	-61.9978966806343	117.520833333333	56.1458333333333
126.145833333333	53.8958333333333	0.054525527773293	0.00660302688188698	605315.656312751	-62.0856657248564	117.520833333333	56.1458333333333
120.020833333333	53.8541666666667	0.0489893320031269	0.0118095983349587	1333401.58861479	-91.2301677734587	100.395833333333	51.9375
120.0625	53.8541666666667	0.0490595274376478	0.0121752144404387	1336142.83980537	-91.1940678326635	100.395833333333	51.9375
120.104166666667	53.8541666666667	0.0492976378940613	0.0120677528228677	1338884.12695779	-91.1580458932161	100.395833333333	51.9375
120.145833333333	53.8541666666667	0.0491123111401812	0.0118525821673902	1341625.44891214	-91.1221014717392	100.395833333333	51.9375
120.1875	53.8541666666667	0.0490850817877684	0.0120551145220452	1314213.9362437	-91.485092834951	100.854166666667	51.9375
120.229166666667	53.8541666666667	0.0492863980256394	0.0122288495547926	1373150.04585191	-91.3263556132291	100.0625	51.8125
120.270833333333	53.8541666666667	0.049240050760413	0.0115356062650395	1349849.6120987	-91.0147285394241	100.395833333333	51.9375
120.3125	53.8541666666667	0.0492691880756461	0.0113828791523021	1352591.06180924	-90.9790894332073	100.395833333333	51.9375
120.354166666667	53.8541666666667	0.0492983444980339	0.011837459326708	1355332.5406322	-90.9435254856033	100.395833333333	51.9375
120.395833333333	53.8541666666667	0.0491714322571139	0.0115849673832765	1358074.0474512	-90.9080362359811	100.395833333333	51.9375
120.4375	53.8541666666667	0.0491422519934393	0.0115181411174644	1360815.58115684	-90.8726212273708	100.395833333333	51.9375
120.479166666667	53.8541666666667	0.0493956152030368	0.0115637907419498	1363557.14064664	-90.8372800064267	100.395833333333	51.9375
120.520833333333	53.8541666666667	0.0495848037040442	0.0110974875673468	1366298.72482501	-90.802012123392	100.395833333333	51.9375
120.5625	53.8541666666667	0.0500047404653657	0.011091404768096	1369040.33260312	-90.7668171320637	100.395833333333	51.9375
120.604166666667	53.8541666666667	0.0499990311697471	0.0112155635119032	1459618.2864863	-90.7967387768764	99.1875	51.6875
120.645833333333	53.8541666666667	0.0501346300625454	0.0108042312365166	1462359.89767118	-90.7616555062616	99.1875	51.6875
120.6875	53.8541666666667	0.0498882976689261	0.0110635759018037	1465101.53115269	-90.7266395179544	99.1875	51.6875
120.729166666667	53.8541666666667	0.0499328303344173	0.0113452501297509	1466357.91061051	-89.7525474945026	99.1041666666666	51.8958333333333
120.770833333333	53.8541666666667	0.0500090795117098	0.010688528729433	1469099.74622929	-89.7193854175787	99.1041666666666	51.8958333333333
120.8125	53.8541666666667	0.0500562197721092	0.010512643880951	1471841.57408316	-89.6862830864293	99.1041666666666	51.8958333333333
120.854166666667	53.8541666666667	0.0504586196319853	0.00991923046093979	1474583.39327171	-89.653240161326	99.1041666666666	51.8958333333333
120.895833333333	53.8541666666667	0.0500785238862614	0.0106283180059593	1477325.20289938	-89.620256305032	99.1041666666666	51.8958333333333
120.9375	53.8541666666667	0.0500904726586017	0.0111579852895996	1489679.01444723	-89.284205716565	98.9375	51.9375
120.979166666667	53.8541666666667	0.0499604102490787	0.01105657112333	1484293.50107024	-90.4833797047716	99.1875	51.6875
121.020833333333	53.8541666666667	0.0500435425153457	0.0109880217706026	1495162.27625942	-89.2196109716387	98.9375	51.9375
121.0625	53.8541666666667	0.0493460350866725	0.0109293772883731	1401941.07937007	-90.3500050729732	100.395833333333	51.9375
121.104166666667	53.8541666666667	0.0491355611479985	0.0101356067251203	335396.192437795	-29.8783647053228	118.395833333333	56.4375
121.145833333333	53.8541666666667	0.0493447065531887	0.0104133555803728	336769.769586255	-30.2488969023976	118.395833333333	56.4375
121.1875	53.8541666666667	0.0491887191942596	0.0104010272331314	338158.59875952	-30.6162631017034	118.395833333333	56.4375
121.229166666667	53.8541666666667	0.0492150882042212	0.0101116976998142	339562.492320799	-30.9804678289902	118.395833333333	56.4375
121.270833333333	53.8541666666667	0.0493985195590354	0.0101147326941725	340981.26370281	-31.3415166543174	118.395833333333	56.4375
121.3125	53.8541666666667	0.0495335916222957	0.00977493629952086	342414.727467416	-31.6994161539594	118.395833333333	56.4375
121.354166666667	53.8541666666667	0.0494752038990972	0.0103489317580005	343862.699362071	-32.0541738726592	118.395833333333	56.4375
121.395833333333	53.8541666666667	0.0501436580641424	0.0101791772048709	1517094.41709525	-88.9634219960901	98.9791666666666	51.9375
121.4375	53.8541666666667	0.0510045171594586	0.00954765601642751	1512967.45906344	-89.1966923903112	99.1041666666666	51.8958333333333
121.479166666667	53.8541666666667	0.0508094294481495	0.00963288705903751	1515709.04340806	-89.164501430502	99.1041666666666	51.8958333333333
121.520833333333	53.8541666666667	0.0503676937059875	0.0101944144098585	1525318.5377864	-88.8682329198421	98.9791666666666	51.9375
121.5625	53.8541666666667	0.0506202819632026	0.00980387610850777	1521192.14394272	-89.1002820938702	99.1041666666666	51.8958333333333
121.604166666667	53.8541666666667	0.0517651678863347	0.00865824866088387	1523933.65848891	-89.0682531185966	99.1041666666666	51.8958333333333
121.645833333333	53.8541666666667	0.0523533768132905	0.00821492293373783	1526675.14813199	-89.03627754326	99.1041666666666	51.8958333333333
121.6875	53.8541666666667	0.0525525482181958	0.00841283832914606	1529416.61206024	-89.0043550739209	99.1041666666666	51.8958333333333
121.729166666667	53.8541666666667	0.0523570184450705	0.00849304199394578	1532158.04946599	-88.9724854187207	99.1041666666666	51.8958333333333
121.770833333333	53.8541666666667	0.0524863213135168	0.00841569767815851	1534899.45954557	-88.9406682878632	99.1041666666666	51.8958333333333
121.8125	53.8541666666667	0.0528048877709861	0.00820400235636773	1537640.84149923	-88.9089033935967	99.1041666666666	51.8958333333333
121.854166666667	53.8541666666667	0.0523185740873663	0.00786936983987443	1540382.19453116	-88.8771904501958	99.1041666666666	51.8958333333333
121.895833333333	53.8541666666667	0.0514068923936502	0.00821875031501929	1543123.51784941	-88.8455291739436	99.1041666666666	51.8958333333333
121.9375	53.8541666666667	0.0512622231633431	0.00828971700000601	1545864.81066589	-88.8139192831144	99.1041666666666	51.8958333333333
121.979166666667	53.8541666666667	0.0522006951048839	0.00797704893563608	1548606.07219632	-88.7823604979558	99.1041666666666	51.8958333333333
122.020833333333	53.8541666666667	0.0525082516156234	0.00805170471904959	1551347.30166019	-88.7508525406721	99.1041666666666	51.8958333333333
122.0625	53.8541666666667	0.0533243823444333	0.00772015320992726	1554088.49828075	-88.7193951354067	99.1041666666666	51.8958333333333
122.104166666667	53.8541666666667	0.0529849654971872	0.00800417848051636	1556829.66128492	-88.6879880082253	99.1041666666666	51.8958333333333
122.145833333333	53.8541666666667	0.0525578095721308	0.00809718279031669	1559570.78990335	-88.6566308870996	99.1041666666666	51.8958333333333
122.1875	53.8541666666667	0.0516359645537226	0.008569093168095	1562311.8833703	-88.6253235018904	99.1041666666666	51.8958333333333
122.229166666667	53.8541666666667	0.0513668380047085	0.00858284041535937	1565052.94092364	-88.5940655843312	99.1041666666666	51.8958333333333
122.270833333333	53.8541666666667	0.0527105336713619	0.00814955139999479	1567793.96180486	-88.5628568680124	99.1041666666666	51.8958333333333
122.3125	53.8541666666667	0.0524310147353138	0.00835248346709363	1570534.94525894	-88.5316970883648	99.1041666666666	51.8958333333333
122.354166666667	53.8541666666667	0.0527859864387901	0.00829785908596399	1573275.89053441	-88.5005859826442	99.1041666666666	51.8958333333333
122.395833333333	53.8541666666667	0.0534049397814052	0.00827937512821224	1576016.79688331	-88.4695232899152	99.1041666666666	51.8958333333333
122.4375	53.8541666666667	0.0533729858048981	0.00820717005886591	1578757.66356108	-88.4385087510361	99.1041666666666	51.8958333333333
122.479166666667	53.8541666666667	0.0533299765520358	0.00782134215229761	1581498.48982662	-88.4075421086436	99.1041666666666	51.8958333333333
122.520833333333	53.8541666666667	0.0530304284967787	0.00783489774612163	1584239.27494223	-88.3766231071368	99.1041666666666	51.8958333333333
122.5625	53.8541666666667	0.0525146999731001	0.00818834352791424	1586980.01817355	-88.3457514926631	99.1041666666666	51.8958333333333
122.604166666667	53.8541666666667	0.0515169418139854	0.00876463318573731	1589720.71878959	-88.3149270131029	99.1041666666666	51.8958333333333
122.645833333333	53.8541666666667	0.0521422923107654	0.00866991921052538	1592461.37606263	-88.2841494180544	99.1041666666666	51.8958333333333
122.6875	53.8541666666667	0.0528903706996495	0.00852504707297212	1595201.98926826	-88.2534184588199	99.1041666666666	51.8958333333333
122.729166666667	53.8541666666667	0.0531208552639027	0.00833204401208793	1597942.55768529	-88.2227338883905	99.1041666666666	51.8958333333333
122.770833333333	53.8541666666667	0.0533029106035582	0.0084545858730758	1600683.08059579	-88.1920954614323	99.1041666666666	51.8958333333333
122.8125	53.8541666666667	0.0532793794161817	0.00830693702091012	1603423.55728498	-88.1615029342719	99.1041666666666	51.8958333333333
122.854166666667	53.8541666666667	0.0526897879873841	0.00831269096054889	1606163.98704128	-88.1309560648826	99.1041666666666	51.8958333333333
122.895833333333	53.8541666666667	0.0527092068233984	0.00865732764853231	1608904.36915623	-88.1004546128705	99.1041666666666	51.8958333333333
122.9375	53.8541666666667	0.051922225569817	0.0090366629471192	1611644.70292448	-88.0699983394605	99.1041666666666	51.8958333333333
122.979166666667	53.8541666666667	0.0513621447472546	0.00965636594019216	1614384.98764379	-88.0395870074832	99.1041666666666	51.8958333333333
123.020833333333	53.8541666666667	0.0527377446099237	0.00915166148754763	1617125.22261494	-88.0092203813606	99.1041666666666	51.8958333333333
123.0625	53.8541666666667	0.0528737305300198	0.00893239412202915	1619865.40714178	-87.9788982270938	99.1041666666666	51.8958333333333
123.104166666667	53.8541666666667	0.0528174457212666	0.00894223200907318	1622605.54053113	-87.9486203122488	99.1041666666666	51.8958333333333
123.145833333333	53.8541666666667	0.0531799790431532	0.00902748679371234	1625345.62209282	-87.9183864059441	99.1041666666666	51.8958333333333
123.1875	53.8541666666667	0.0530854243699197	0.00910098054268477	1628085.65113962	-87.8881962788376	99.1041666666666	51.8958333333333
123.229166666667	53.8541666666667	0.052371033265331	0.00932799788312125	445339.642716518	-52.7553967593501	117.520833333333	56.1458333333333
123.270833333333	53.8541666666667	0.0527128595806456	0.00924633146743985	447524.915493395	-52.9339406449815	117.520833333333	56.1458333333333
123.3125	53.8541666666667	0.0528132381524397	0.00925034310577073	449715.310679433	-53.1105816694992	117.520833333333	56.1458333333333
123.354166666667	53.8541666666667	0.0537376937927648	0.00925600725611031	1639045.2285353	-87.7678690287106	99.1041666666666	51.8958333333333
123.395833333333	53.8541666666667	0.0548616689913427	0.00916763009682407	1641784.98480086	-87.7378944104478	99.1041666666666	51.8958333333333
123.4375	53.8541666666667	0.0535577299162794	0.00901566621187006	1644524.68448881	-87.7079622269467	99.1041666666666	51.8958333333333
123.479166666667	53.8541666666667	0.0535672981676919	0.00911067702697837	458526.629424255	-53.7985790683635	117.520833333333	56.1458333333333
123.520833333333	53.8541666666667	0.052612129622511	0.00899386672564997	401665.05889698	-54.2425770222301	118.3125	55.8541666666667
123.5625	53.8541666666667	0.0518443013175022	0.00959600293557858	462961.126288377	-54.1317532333481	117.520833333333	56.1458333333333
123.604166666667	53.8541666666667	0.0513386287193681	0.00959994386435629	465185.341226998	-54.2957111097648	117.520833333333	56.1458333333333
123.645833333333	53.8541666666667	0.0513647782852824	0.0095303455360509	467414.111102748	-54.4579447557285	117.520833333333	56.1458333333333
123.6875	53.8541666666667	0.0516666499173947	0.009212336256547	469647.370280503	-54.6184752625241	117.520833333333	56.1458333333333
123.729166666667	53.8541666666667	0.0522620835853165	0.00882009775166387	471885.054232907	-54.7773234527576	117.520833333333	56.1458333333333
123.770833333333	53.8541666666667	0.052119004021501	0.00860688523826133	474127.099520365	-54.9345098824879	117.520833333333	56.1458333333333
123.8125	53.8541666666667	0.0533177793793156	0.00910326481980142	417368.473615097	-55.5492062436541	118.3125	55.8541666666667
123.854166666667	53.8541666666667	0.052630262433843	0.00895811500097307	419631.858480346	-55.7271281438099	118.3125	55.8541666666667
123.895833333333	53.8541666666667	0.0519344329296528	0.00972377196324106	421900.009871085	-55.9029564261224	118.3125	55.8541666666667
123.9375	53.8541666666667	0.0513561006316349	0.0100055939539862	483137.662205765	-55.5470399132517	117.520833333333	56.1458333333333
123.979166666667	53.8541666666667	0.0510658842857421	0.00953732793641297	456110.242803903	-47.9462771241048	118.479166666667	56.4791666666667
124.020833333333	53.8541666666667	0.0509081003705598	0.00948348896402479	458149.262159834	-48.1419947268115	118.479166666667	56.4791666666667
124.0625	53.8541666666667	0.0509045760931395	0.0095229500579547	426508.734415106	-56.9641128406792	118.354166666667	55.8125
124.104166666667	53.8541666666667	0.050581516589597	0.00960734024773349	428809.484625943	-57.1299833621731	118.354166666667	55.8125
124.145833333333	53.8541666666667	0.0503506597167649	0.00951101429500867	464303.30618977	-48.717895123835	118.479166666667	56.4791666666667
124.1875	53.8541666666667	0.0501256542221782	0.00954753237293639	466366.709296861	-48.9061753835768	118.479166666667	56.4791666666667
124.229166666667	53.8541666666667	0.0503338556447291	0.00944800258002795	468436.006177984	-49.0926441373412	118.479166666667	56.4791666666667
124.270833333333	53.8541666666667	0.0503090017531872	0.00930165376749015	470511.118337082	-49.2773202175638	118.479166666667	56.4791666666667
124.3125	53.8541666666667	0.050204285953079	0.00913261716363127	472591.968434831	-49.4602223034485	118.479166666667	56.4791666666667
124.354166666667	53.8541666666667	0.0505424377920867	0.00891695670467566	442701.548290818	-58.0851308830932	118.354166666667	55.8125
124.395833333333	53.8541666666667	0.0508513679666353	0.00873722974104265	445030.871065486	-58.2378906578159	118.354166666667	55.8125
124.4375	53.8541666666667	0.0508309333479698	0.00877062448126418	447364.019619702	-58.388881160071	118.354166666667	55.8125
124.479166666667	53.8541666666667	0.0507042520578387	0.00828059785634954	449700.933586561	-58.5381270875919	118.354166666667	55.8125
124.520833333333	53.8541666666667	0.0512475972049144	0.00820864430073944	452041.553746757	-58.6856527446396	118.354166666667	55.8125
124.5625	53.8541666666667	0.0510014656051463	0.00816986840530005	454385.822003921	-58.8314820479095	118.354166666667	55.8125
124.604166666667	53.8541666666667	0.0516775574529367	0.00827310421143344	456733.681360541	-58.9756385324083	118.354166666667	55.8125
124.645833333333	53.8541666666667	0.0523097265305416	0.00799599857849802	459085.075894406	-59.118145357294	118.354166666667	55.8125
124.6875	53.8541666666667	0.0522514347992686	0.00838064610752531	461439.950735548	-59.2590253116748	118.354166666667	55.8125
124.729166666667	53.8541666666667	0.0524029358276542	0.00839687888309192	463798.252043733	-59.3983008203658	118.354166666667	55.8125
124.770833333333	53.8541666666667	0.0517903758228987	0.00837615009052951	466159.926986444	-59.5359939495991	118.354166666667	55.8125
124.8125	53.8541666666667	0.0522381204303769	0.00826391527134669	468524.923717341	-59.6721264126835	118.354166666667	55.8125
124.854166666667	53.8541666666667	0.0524312217308146	0.00794669893625619	470893.191355223	-59.8067195756127	118.354166666667	55.8125
124.895833333333	53.8541666666667	0.0530829240157906	0.00767447249567562	473264.679963469	-59.9397944626206	118.354166666667	55.8125
124.9375	53.8541666666667	0.0530978745727053	0.00771129478387627	475639.340529909	-60.0713717616772	118.354166666667	55.8125
124.979166666667	53.8541666666667	0.0528832868581002	0.0077369946252053	478017.124947183	-60.2014718299287	118.354166666667	55.8125
125.020833333333	53.8541666666667	0.0528725836134565	0.0078641639004934	480397.985993536	-60.3301146990778	118.354166666667	55.8125
125.0625	53.8541666666667	0.0526481113525571	0.00791586962881917	482781.877314028	-60.4573200806996	118.354166666667	55.8125
125.104166666667	53.8541666666667	0.0534158998724909	0.0073281383857937	547845.848932722	-59.1970293525408	117.520833333333	56.1458333333333
125.145833333333	53.8541666666667	0.0535559991002965	0.00721384930774068	550202.304527314	-59.3093094527435	117.520833333333	56.1458333333333
125.1875	53.8541666666667	0.053905147743361	0.00710650291659631	552561.489093478	-59.4204858631407	117.520833333333	56.1458333333333
125.229166666667	53.8541666666667	0.0531677953959598	0.00704646966690373	554923.366990974	-59.530571402748	117.520833333333	56.1458333333333
125.270833333333	53.8541666666667	0.0530116583865731	0.00681167426251254	557287.903139837	-59.6395787159178	117.520833333333	56.1458333333333
125.3125	53.8541666666667	0.0536844991180687	0.0068197801832141	559655.063010208	-59.7475202747522	117.520833333333	56.1458333333333
125.354166666667	53.8541666666667	0.0544644099066532	0.00646139621294677	562024.812612394	-59.8544083814938	117.520833333333	56.1458333333333
125.395833333333	53.8541666666667	0.054504101530849	0.0064089103552589	564397.118487127	-59.9602551708931	117.520833333333	56.1458333333333
125.4375	53.8541666666667	0.0551398426622556	0.00639767918939865	566771.947695964	-60.0650726125504	117.520833333333	56.1458333333333
125.479166666667	53.8541666666667	0.0557184714594579	0.00621015800168458	569149.26781192	-60.1688725132354	117.520833333333	56.1458333333333
125.520833333333	53.8541666666667	0.0556517333595837	0.0062067396644663	571529.046910273	-60.2716665191819	117.520833333333	56.1458333333333
125.5625	53.8541666666667	0.0554608268592349	0.00635283977075456	573911.253559514	-60.3734661183558	117.520833333333	56.1458333333333
125.604166666667	53.8541666666667	0.0555135843917518	0.00637169160039329	537824.647500921	-57.6060648471597	118.270833333333	56.2291666666667
125.645833333333	53.8541666666667	0.0551257539716601	0.00643924590108097	540141.399047891	-57.7279373012422	118.270833333333	56.2291666666667
125.6875	53.8541666666667	0.0551132365114345	0.00653574875140213	542461.249440779	-57.8486223406453	118.270833333333	56.2291666666667
125.729166666667	53.8541666666667	0.0549181852203499	0.00654296477377159	544784.158270794	-57.9681335732134	118.270833333333	56.2291666666667
125.770833333333	53.8541666666667	0.0541352919339807	0.00663185561173439	585857.63339129	-60.867939293416	117.520833333333	56.1458333333333
125.8125	53.8541666666667	0.0538308357914195	0.00668239838904958	588253.771811017	-60.9640051158741	117.520833333333	56.1458333333333
125.854166666667	53.8541666666667	0.0544769282031397	0.00656655412684999	590652.130849108	-61.0591527011618	117.520833333333	56.1458333333333
125.895833333333	53.8541666666667	0.0545109358018062	0.00655826194979458	593052.682715211	-61.1533923497618	117.520833333333	56.1458333333333
125.9375	53.8541666666667	0.0542237646295186	0.00647039324641874	595455.400038426	-61.2467342231672	117.520833333333	56.1458333333333
125.979166666667	53.8541666666667	0.0541495862969849	0.0065869038046939	597860.255859889	-61.3391883458943	117.520833333333	56.1458333333333
126.020833333333	53.8541666666667	0.0549864762167953	0.00660024199710629	600267.223625508	-61.4307646074705	117.520833333333	56.1458333333333
126.0625	53.8541666666667	0.0556777598473393	0.00653021627538718	602676.277178795	-61.5214727643947	117.520833333333	56.1458333333333
126.104166666667	53.8541666666667	0.050386922602274	0.00655157855032923	605087.390753883	-61.6113224420736	117.520833333333	56.1458333333333
126.145833333333	53.8541666666667	0.0552078813474326	0.0066631986949438	607500.538968665	-61.7003231367317	117.520833333333	56.1458333333333
126.1875	53.8541666666667	0.0547688684205916	0.00669891187049601	609915.696818042	-61.7884842172951	117.520833333333	56.1458333333333
126.229166666667	53.8541666666667	0.0497147810597356	0.00666090299784416	612332.839667332	-61.8758149272514	117.520833333333	56.1458333333333
126.270833333333	53.8541666666667	0.0550129496753861	0.00662775131289891	614751.943245801	-61.9623243864834	117.520833333333	56.1458333333333
126.3125	53.8541666666667	0.0551596555270324	0.0066466994644751	617172.983640295	-62.0480215930778	117.520833333333	56.1458333333333
120.020833333333	53.8125	0.0492045479313063	0.0111784231785631	1333309.96929763	-91.0338298278097	100.395833333333	51.9375
120.0625	53.8125	0.0489223995534178	0.0110141973494616	1336054.1252109	-90.9981425113395	100.395833333333	51.9375
120.104166666667	53.8125	0.0493256421199602	0.0111535910588673	1338798.31087224	-90.9625316173161	100.395833333333	51.9375
120.145833333333	53.8125	0.0490247307140155	0.0111233481988321	1341542.52515915	-90.9269966713118	100.395833333333	51.9375
120.1875	53.8125	0.0493841842576635	0.011110083731582	1344286.76695624	-90.8915372027207	100.395833333333	51.9375
120.229166666667	53.8125	0.049262990196127	0.0113732067457163	1347031.03515522	-90.8561527447202	100.395833333333	51.9375
120.270833333333	53.8125	0.0500524940275976	0.011167335923688	1349775.3286548	-90.8208428342328	100.395833333333	51.9375
120.3125	53.8125	0.0493662427890861	0.0112879311717992	1352519.6463606	-90.7856070118897	100.395833333333	51.9375
120.354166666667	53.8125	0.0499828511895723	0.0116120005784079	1355263.98718511	-90.7504448219931	100.395833333333	51.9375
120.395833333333	53.8125	0.0495251898692027	0.0112897031638178	1358008.35004761	-90.7153558124801	100.395833333333	51.9375
120.4375	53.8125	0.0497985280360487	0.0115130202890436	1360752.73387411	-90.6803395348872	100.395833333333	51.9375
120.479166666667	53.8125	0.0500540144214638	0.0117709766932957	1363497.13759724	-90.6453955443137	100.395833333333	51.9375
120.520833333333	53.8125	0.0499349388082424	0.0114841163554491	1366241.56015627	-90.6105233993873	100.395833333333	51.9375
120.5625	53.8125	0.0499991669958146	0.0113659308365947	1368986.00049694	-90.5757226622294	100.395833333333	51.9375
120.604166666667	53.8125	0.0500010359664546	0.0113147868284681	1371730.45757146	-90.5409928984203	100.395833333333	51.9375
120.645833333333	53.8125	0.0499794407597954	0.0112072055504782	1462305.47384253	-90.5831510818449	99.1875	51.6875
120.6875	53.8125	0.0497683546442795	0.0113761717271062	1465049.92741244	-90.5484800591178	99.1875	51.6875
120.729166666667	53.8125	0.0498927445694315	0.0111548909471989	1466385.14347366	-89.5745431483911	99.1041666666666	51.8958333333333
120.770833333333	53.8125	0.0500138875228775	0.0106868091997103	1470538.88117333	-90.4793347500514	99.1875	51.6875
120.8125	53.8125	0.0500537320070208	0.0108133067432655	1473283.37930963	-90.4448597188958	99.1875	51.6875
120.854166666667	53.8125	0.0499506484327399	0.011273795343842	1476027.89025634	-90.4104492779977	99.1875	51.6875
120.895833333333	53.8125	0.0498692403522124	0.0109603897016642	1477363.08773734	-89.443624736023	99.1041666666666	51.8958333333333
120.9375	53.8125	0.0506725232263719	0.0103667966956568	1480107.53804627	-89.4110398215892	99.1041666666666	51.8958333333333
120.979166666667	53.8125	0.0501040249197988	0.00979694674117224	1484261.48985775	-90.3076018539751	99.1875	51.6875
121.020833333333	53.8125	0.0501236797522905	0.00989757844693186	1487006.04197296	-90.2734461444907	99.1875	51.6875
121.0625	53.8125	0.0499454061599814	0.0103618070221954	1489750.60188989	-90.2393532236291	99.1875	51.6875
121.104166666667	53.8125	0.0498261564764979	0.0107167657513841	1500720.85911146	-88.9814716652437	98.9375	51.9375
121.145833333333	53.8125	0.049583330223823	0.0102977128629827	1540491.45562786	-89.4372291971364	98.4791666666666	51.7291666666667
121.1875	53.8125	0.0495195147196537	0.0103736748362581	1543235.90284967	-89.4046111354279	98.4791666666666	51.7291666666667
121.229166666667	53.8125	0.0499837327160638	0.0101761580000514	1548724.74776855	-89.3395394278996	98.4375	51.7291666666667
121.270833333333	53.8125	0.0501035941481557	0.0103817102757156	1502062.49211941	-89.1523935110223	99.1041666666666	51.8958333333333
121.3125	53.8125	0.0500876892833077	0.0105179160012287	1504806.76772484	-89.1203121135622	99.1041666666666	51.8958333333333
121.354166666667	53.8125	0.0502508010013998	0.0104075072876079	1514441.27303169	-88.8231329491203	98.9791666666666	51.9375
121.395833333333	53.8125	0.0506099908847598	0.00986735100714884	1511707.24498775	-89.9688284766457	99.1875	51.6875
121.4375	53.8125	0.0513664462273185	0.00939731268349821	1513039.44983777	-89.0243930448696	99.1041666666666	51.8958333333333
121.479166666667	53.8125	0.0516138135751715	0.00925792122305853	1515783.62626516	-88.9925273929412	99.1041666666666	51.8958333333333
121.520833333333	53.8125	0.0512882687734935	0.00945686709760172	1518527.77587638	-88.9607149300837	99.1041666666666	51.8958333333333
121.5625	53.8125	0.0508417835746568	0.00965035630526333	1521271.89787083	-88.9289553616384	99.1041666666666	51.8958333333333
121.604166666667	53.8125	0.0509200144044351	0.00927245756220729	1525430.14973707	-89.8017020428385	99.1875	51.6875
121.645833333333	53.8125	0.0513665589642628	0.00914272994597667	1526760.05582684	-88.8655937398306	99.1041666666666	51.8958333333333
121.6875	53.8125	0.0520142483711191	0.00882064987981871	1529504.09020691	-88.8339911075758	99.1041666666666	51.8958333333333
121.729166666667	53.8125	0.0531412230022342	0.0086242016746185	1532248.09380715	-88.8024402119118	99.1041666666666	51.8958333333333
121.770833333333	53.8125	0.0529412059130061	0.00846211906741338	1534992.06584645	-88.7709407684949	99.1041666666666	51.8958333333333
121.8125	53.8125	0.0526416235257043	0.00813862909972379	1537736.00554752	-88.7394924949899	99.1041666666666	51.8958333333333
121.854166666667	53.8125	0.0518042320948702	0.00797198111439768	1540479.91213678	-88.7080951110525	99.1041666666666	51.8958333333333
121.895833333333	53.8125	0.0524403352849993	0.00761062323307528	1543223.78484442	-88.6767483383117	99.1041666666666	51.8958333333333
121.9375	53.8125	0.0516308492472718	0.00810322883238245	1545967.62290429	-88.6454519003528	99.1041666666666	51.8958333333333
121.979166666667	53.8125	0.0522061263644141	0.00825075005767477	1548711.42555392	-88.6142055226999	99.1041666666666	51.8958333333333
122.020833333333	53.8125	0.0527336341426815	0.00819345888452767	1551455.19203447	-88.583008932799	99.1041666666666	51.8958333333333
122.0625	53.8125	0.0525241344890892	0.00817116407199888	1554198.92159066	-88.5518618600017	99.1041666666666	51.8958333333333
122.104166666667	53.8125	0.0528902882554991	0.00819936736245962	1556942.61347081	-88.5207640355478	99.1041666666666	51.8958333333333
122.145833333333	53.8125	0.0536134660995396	0.0079501741840509	1559686.26692675	-88.4897151925494	99.1041666666666	51.8958333333333
122.1875	53.8125	0.0527033197342122	0.00779263940552602	1562429.88121381	-88.4587150659744	99.1041666666666	51.8958333333333
122.229166666667	53.8125	0.0520253993389162	0.0083310631139252	1565173.45559079	-88.4277633926308	99.1041666666666	51.8958333333333
122.270833333333	53.8125	0.052236114369868	0.00823525159883866	1567916.98931994	-88.3968599111502	99.1041666666666	51.8958333333333
122.3125	53.8125	0.0528347022966305	0.00817005811519485	1570660.48166689	-88.3660043619723	99.1041666666666	51.8958333333333
122.354166666667	53.8125	0.0530084803173425	0.00850274630267916	1573403.93190066	-88.3351964873296	99.1041666666666	51.8958333333333
122.395833333333	53.8125	0.053799615987227	0.00852132437934386	1576147.33929362	-88.3044360312312	99.1041666666666	51.8958333333333
122.4375	53.8125	0.0531115751247985	0.00819832970511577	1578890.70312147	-88.2737227394483	99.1041666666666	51.8958333333333
122.479166666667	53.8125	0.0518785636565581	0.00837291212297636	1581634.02266315	-88.2430563594989	99.1041666666666	51.8958333333333
122.520833333333	53.8125	0.0510432301098017	0.00921423457018675	1591258.58800451	-87.9595418763476	98.9791666666666	51.9375
122.5625	53.8125	0.0517339605516839	0.00919255851491427	1587120.52602022	-88.1818633338143	99.1041666666666	51.8958333333333
122.604166666667	53.8125	0.0523134688665913	0.00881857448461748	1589863.70840973	-88.151336191714	99.1041666666666	51.8958333333333
122.645833333333	53.8125	0.0520346168953332	0.00900843253101838	1592606.84366127	-88.1208549686873	99.1041666666666	51.8958333333333
122.6875	53.8125	0.0524941947225038	0.00874629006164743	1595349.93106984	-88.0904194207636	99.1041666666666	51.8958333333333
122.729166666667	53.8125	0.0527296231609056	0.00893846549527253	1598092.96993354	-88.0600293056313	99.1041666666666	51.8958333333333
122.770833333333	53.8125	0.053450327381275	0.00870277926315194	1600835.95955356	-88.0296843826238	99.1041666666666	51.8958333333333
122.8125	53.8125	0.0529169965607528	0.00874352326904453	1603578.89923416	-87.9993844127056	99.1041666666666	51.8958333333333
122.854166666667	53.8125	0.0528079158983601	0.00896905751689314	1606321.78828264	-87.9691291584583	99.1041666666666	51.8958333333333
122.895833333333	53.8125	0.0527594502232666	0.00907420564466481	1609064.62600932	-87.9389183840671	99.1041666666666	51.8958333333333
122.9375	53.8125	0.0521055621292693	0.00927483671051494	1611807.41172749	-87.9087518553073	99.1041666666666	51.8958333333333
122.979166666667	53.8125	0.0517009936180824	0.00935172112410851	1614550.14475339	-87.8786293395308	99.1041666666666	51.8958333333333
123.020833333333	53.8125	0.051992286928917	0.00927545379735676	1617292.82440624	-87.8485506056528	99.1041666666666	51.8958333333333
123.0625	53.8125	0.0525503340956429	0.00917369256272038	1620035.45000813	-87.8185154241389	99.1041666666666	51.8958333333333
123.104166666667	53.8125	0.0519928619055384	0.00933526195319248	1622778.02088404	-87.788523566992	99.1041666666666	51.8958333333333
123.145833333333	53.8125	0.0526869997422965	0.00935472726834832	1625520.53636183	-87.7585748077392	99.1041666666666	51.8958333333333
123.1875	53.8125	0.0530526268678028	0.00922738303973173	386880.925420702	-52.0628105242838	118.3125	55.8541666666667
123.229166666667	53.8125	0.0533561392326843	0.0091039690862685	389048.703073849	-52.2774716818399	118.3125	55.8541666666667
123.270833333333	53.8125	0.053307006791844	0.00907027345833893	391222.734407781	-52.4895619664078	118.3125	55.8541666666667
123.3125	53.8125	0.0529475783925988	0.00885046636200424	393402.914981702	-52.6991167731976	118.3125	55.8541666666667
123.354166666667	53.8125	0.0538499919475563	0.00926732740962931	1639232.25945053	-87.6094696584569	99.1041666666666	51.8958333333333
123.395833333333	53.8125	0.0548708895282124	0.00910927833138095	1641974.42858139	-87.5797748144199	99.1041666666666	51.8958333333333
123.4375	53.8125	0.0535987134362332	0.00917453323047997	399979.337589552	-53.3129153405455	118.3125	55.8541666666667
123.479166666667	53.8125	0.0528104172166356	0.00912075278130368	461280.856922364	-53.3345471497765	117.520833333333	56.1458333333333
123.520833333333	53.8125	0.0523826430946082	0.00907676944897984	463484.802670943	-53.50324610791	117.520833333333	56.1458333333333
123.5625	53.8125	0.051898551098916	0.0092172540273301	465693.529759917	-53.6701852671345	117.520833333333	56.1458333333333
123.604166666667	53.8125	0.0519171930000505	0.00914906575652561	467906.969699592	-53.8353858116592	117.520833333333	56.1458333333333
123.645833333333	53.8125	0.0519637953476625	0.00911053919326976	470125.055141641	-53.9988686671718	117.520833333333	56.1458333333333
123.6875	53.8125	0.0511833995541257	0.00938274820432911	472347.719859018	-54.1606545024311	117.520833333333	56.1458333333333
123.729166666667	53.8125	0.052049571331133	0.0089817571735411	474574.898726194	-54.3207637309501	117.520833333333	56.1458333333333
123.770833333333	53.8125	0.0523878929848459	0.00888451774732155	476806.527699711	-54.4792165127621	117.520833333333	56.1458333333333
123.8125	53.8125	0.0536895498994519	0.00890755091915908	420009.329286004	-55.0282638725376	118.3125	55.8541666666667
123.854166666667	53.8125	0.0532000047589953	0.00876747866944181	422260.806749146	-55.2078701750582	118.3125	55.8541666666667
123.895833333333	53.8125	0.052004721588092	0.00962362849650441	483527.490654232	-54.9448340152513	117.520833333333	56.1458333333333
123.9375	53.8125	0.0513962015391263	0.00954848856953759	485776.30059529	-55.0968576068706	117.520833333333	56.1458333333333
123.979166666667	53.8125	0.0512173004228297	0.00947893760776407	488029.25599611	-55.2473218165643	117.520833333333	56.1458333333333
124.020833333333	53.8125	0.0514715520427486	0.0090156512582219	490286.298913695	-55.3962453244429	117.520833333333	56.1458333333333
124.0625	53.8125	0.051396382736437	0.00887947734054751	492547.372359244	-55.5436465713232	117.520833333333	56.1458333333333
124.104166666667	53.8125	0.0514718610006145	0.00883850567988756	494812.420281071	-55.6895437609566	117.520833333333	56.1458333333333
124.145833333333	53.8125	0.051127841868743	0.00927441155675461	433637.872179628	-56.7790747947394	118.354166666667	55.8125
124.1875	53.8125	0.0501365012664809	0.00917564921195042	469427.950072241	-48.4803477624516	118.479166666667	56.4791666666667
124.229166666667	53.8125	0.0502907909521648	0.00937723152415525	471485.872730487	-48.6674807358401	118.479166666667	56.4791666666667
124.270833333333	53.8125	0.0500783782708823	0.00936777831800093	473549.687392277	-48.8528365476559	118.479166666667	56.4791666666667
124.3125	53.8125	0.050138978870872	0.00932716452673502	475619.316625784	-49.0364333469072	118.479166666667	56.4791666666667
124.354166666667	53.8125	0.0502967059020538	0.00936519958188148	445170.621820968	-57.5792858639927	118.354166666667	55.8125
124.395833333333	53.8125	0.0506510559983792	0.00885632545801243	447489.407446339	-57.7338415862359	118.354166666667	55.8125
124.4375	53.8125	0.0508879540769143	0.008352800429218	449812.122833699	-57.8866271043732	118.354166666667	55.8125
124.479166666667	53.8125	0.0511459756714443	0.00855328845885703	452138.706603522	-58.0376667671136	118.354166666667	55.8125
124.520833333333	53.8125	0.0515841964263719	0.00845270090380632	454469.098527762	-58.1869845444458	118.354166666667	55.8125
124.5625	53.8125	0.0515259361531119	0.00833590941880242	456803.239505573	-58.3346040330302	118.354166666667	55.8125
124.604166666667	53.8125	0.0521546099403015	0.00827615919663954	459141.071539575	-58.4805484615762	118.354166666667	55.8125
124.645833333333	53.8125	0.0516301413730651	0.00829497675801778	461482.537712637	-58.6248406962007	118.354166666667	55.8125
124.6875	53.8125	0.051137989810711	0.00811099300873712	526911.113853188	-57.5838281810806	117.520833333333	56.1458333333333
124.729166666667	53.8125	0.050528351002915	0.00825635475407614	466176.15007268	-58.9085582671484	118.354166666667	55.8125
124.770833333333	53.8125	0.0507357657403038	0.00795855952984748	468528.187624467	-59.0480275705846	118.354166666667	55.8125
124.8125	53.8125	0.0518090502204357	0.00797672106806074	470883.642001887	-59.1859326248342	118.354166666667	55.8125
124.854166666667	53.8125	0.0526748770453357	0.00800803374114854	473242.461357766	-59.3222945624167	118.354166666667	55.8125
124.895833333333	53.8125	0.0527161660130996	0.00753566892245519	475604.594796006	-59.4571341847627	118.354166666667	55.8125
124.9375	53.8125	0.0522303001120763	0.00767375977223227	477969.992351657	-59.5904719673281	118.354166666667	55.8125
124.979166666667	53.8125	0.0528860995685934	0.00794789066718603	480338.604971453	-59.7223280646645	118.354166666667	55.8125
125.020833333333	53.8125	0.0529185770512781	0.00764739635515794	482710.384494776	-59.852722315441	118.354166666667	55.8125
125.0625	53.8125	0.0523367166691037	0.00770295975168273	485085.28363501	-59.9816742474162	118.354166666667	55.8125
125.104166666667	53.8125	0.0527669227661447	0.00723662135669412	550235.078062923	-58.7832593408889	117.520833333333	56.1458333333333
125.145833333333	53.8125	0.0531918794570284	0.00749192080845987	552583.695051294	-58.89682627393	117.520833333333	56.1458333333333
125.1875	53.8125	0.053569885628501	0.0071546659519324	554935.108595769	-59.009287022811	117.520833333333	56.1458333333333
125.229166666667	53.8125	0.0533487398849997	0.00701940639266261	557289.282465661	-59.1206542938235	117.520833333333	56.1458333333333
125.270833333333	53.8125	0.0537922359336559	0.00684397784940299	559646.180994186	-59.230940623086	117.520833333333	56.1458333333333
125.3125	53.8125	0.054725615613617	0.00647973071038783	562005.769068383	-59.3401583788192	117.520833333333	56.1458333333333
125.354166666667	53.8125	0.0541846870122046	0.00654695368939538	564368.012119237	-59.4483197636019	117.520833333333	56.1458333333333
125.395833333333	53.8125	0.0545893166903628	0.00639596327123066	566732.876112	-59.5554368166081	117.520833333333	56.1458333333333
125.4375	53.8125	0.0550783193281635	0.00638012290077119	569100.327536656	-59.661521415823	117.520833333333	56.1458333333333
125.479166666667	53.8125	0.0508197304478864	0.00634937444189887	571470.333398605	-59.7665852802387	117.520833333333	56.1458333333333
125.520833333333	53.8125	0.0551352866134385	0.0065978785035305	573842.861209516	-59.8706399720297	117.520833333333	56.1458333333333
125.5625	53.8125	0.0498948423566449	0.00604161220735941	605140.421314446	-53.3081666410716	117.604166666667	56.8125
125.604166666667	53.8125	0.0545176370608403	0.00635069697387504	607342.926187499	-53.4288420925482	117.604166666667	56.8125
125.645833333333	53.8125	0.0548520240011555	0.00647378739954917	580975.258859148	-60.1768623261938	117.520833333333	56.1458333333333
125.6875	53.8125	0.0555708585753822	0.0063843309214248	583357.559396986	-60.2769928877771	117.520833333333	56.1458333333333
125.729166666667	53.8125	0.0507297110402985	0.00643920426736938	585742.226727589	-60.3761698099381	117.520833333333	56.1458333333333
125.770833333333	53.8125	0.0560187037053646	0.00641166868515097	588129.231217459	-60.4744037583942	117.520833333333	56.1458333333333
125.8125	53.8125	0.0559343940275125	0.00643454181325866	553417.015689438	-50.0873734401184	118.854166666667	56.8125
125.854166666667	53.8125	0.055683125283751	0.00648220887750073	555524.44866013	-50.2349768054421	118.854166666667	56.8125
125.895833333333	53.8125	0.055134503051181	0.005443850633888	557636.385122164	-50.3813340401124	118.854166666667	56.8125
125.9375	53.8125	0.0546450166082517	0.00539062311050063	559752.773347538	-50.5264566303615	118.854166666667	56.8125
125.979166666667	53.8125	0.0547806415527471	0.00624551469721793	561873.562276515	-50.6703559682078	118.854166666667	56.8125
126.020833333333	53.8125	0.0553971801485984	0.00641704661768089	629550.52864776	-54.5822901704869	117.604166666667	56.8125
126.0625	53.8125	0.0556574161639308	0.00651321855371384	565883.383243384	-58.4825893272174	118.270833333333	56.2291666666667
126.104166666667	53.8125	0.0555691096265237	0.00657035717279297	607305.992756041	-61.2275621610954	117.520833333333	56.1458333333333
126.145833333333	53.8125	0.0506475491240756	0.00669756025554613	609712.769381278	-61.3177664869406	117.520833333333	56.1458333333333
126.1875	53.8125	0.0556806316356505	0.00664807687081644	612121.610160882	-61.4071269964503	117.520833333333	56.1458333333333
126.229166666667	53.8125	0.0551364653114907	0.0067054279967586	614532.489968765	-61.4956528969998	117.520833333333	56.1458333333333
126.270833333333	53.8125	0.0503512693219397	0.00671017598166942	616945.384047107	-61.5833532744367	117.520833333333	56.1458333333333
126.3125	53.8125	0.0555361330574044	0.00663467080938381	619360.267999983	-61.670237094821	117.520833333333	56.1458333333333
126.354166666667	53.8125	0.0507790320301951	0.00673043674038715	582327.638866563	-59.2360777222696	118.270833333333	56.2291666666667
126.395833333333	53.8125	0.0506472371284472	0.00673463951742029	624195.909717844	-61.8415903400223	117.520833333333	56.1458333333333
126.4375	53.8125	0.0509836426832438	0.00666097034756197	587049.448783067	-59.4423600396605	118.270833333333	56.2291666666667
126.479166666667	53.8125	0.0549877370161184	0.00659399946866483	587648.574056634	-52.305751930799	118.854166666667	56.8125
126.520833333333	53.8125	0.0553240398638624	0.0066851273775232	589822.214546074	-52.4347426306177	118.854166666667	56.8125
120.020833333333	53.7708333333333	0.0492376937111152	0.0106811614934819	1333234.24068144	-90.8374684445936	100.395833333333	51.9375
120.0625	53.7708333333333	0.0494857394016972	0.0106716944245832	1335981.26804103	-90.802194705458	100.395833333333	51.9375
120.104166666667	53.7708333333333	0.0495448511625959	0.0108742746067282	1338728.31905589	-90.7669958004288	100.395833333333	51.9375
120.145833333333	53.7708333333333	0.0492455718145035	0.0110398347563739	1341475.39264028	-90.7318712641298	100.395833333333	51.9375
120.1875	53.7708333333333	0.049728597437364	0.0111533287926242	1344222.48771529	-90.6968206349398	100.395833333333	51.9375
120.229166666667	53.7708333333333	0.0500119324019397	0.0114842644087648	1346969.60320881	-90.6618434549555	100.395833333333	51.9375
120.270833333333	53.7708333333333	0.0500834139855724	0.0115242696582386	1349716.73805543	-90.6269392699538	100.395833333333	51.9375
120.3125	53.7708333333333	0.0493978507236457	0.0111608961679217	1352463.8911964	-90.5921076293551	100.395833333333	51.9375
120.354166666667	53.7708333333333	0.0501095062832902	0.0117462740546082	1443035.16078038	-90.6467510556024	99.1875	51.6875
120.395833333333	53.7708333333333	0.0498577584182532	0.0115455700479982	1357958.24815922	-90.5226601970505	100.395833333333	51.9375
120.4375	53.7708333333333	0.0498088524884281	0.0118050614962533	1360705.44989618	-90.4880435220794	100.395833333333	51.9375
120.479166666667	53.7708333333333	0.0502012179229113	0.0119160899337753	1451276.64171296	-90.5425900584337	99.1875	51.6875
120.520833333333	53.7708333333333	0.0498489852985966	0.0118853502496047	1454023.83484862	-90.5080029989327	99.1875	51.6875
120.5625	53.7708333333333	0.0499447500009078	0.0116743320444912	1456771.04267475	-90.4734819377227	99.1875	51.6875
120.604166666667	53.7708333333333	0.0497761232545552	0.0114448921938335	1459518.26416703	-90.4390264961748	99.1875	51.6875
120.645833333333	53.7708333333333	0.0498525794714337	0.0113325917066458	1462265.498307	-90.4046362984658	99.1875	51.6875
120.6875	53.7708333333333	0.0498468715542422	0.0108617562616133	1465012.74408194	-90.370310971552	99.1875	51.6875
120.729166666667	53.7708333333333	0.0499168590141934	0.0112131647214597	1467760.00048485	-90.3360501451438	99.1875	51.6875
120.770833333333	53.7708333333333	0.0500521169489376	0.0111087289743601	1470507.26651442	-90.3018534516804	99.1875	51.6875
120.8125	53.7708333333333	0.0498659864581078	0.011482682543529	1473254.54117493	-90.2677205263051	99.1875	51.6875
120.854166666667	53.7708333333333	0.0500712686300894	0.011631057214526	1474668.17421868	-89.2993057597798	99.1041666666666	51.8958333333333
120.895833333333	53.7708333333333	0.0509735355708419	0.0113780841848355	1477415.26779741	-89.267005292562	99.1041666666666	51.8958333333333
120.9375	53.7708333333333	0.0507847966323031	0.0107869480333826	1480162.34158038	-89.2347611770481	99.1041666666666	51.8958333333333
120.979166666667	53.7708333333333	0.0505958396983149	0.0104970208624947	1485656.42642418	-89.1704407239294	99.0625	51.8958333333333
121.020833333333	53.7708333333333	0.0507974136506606	0.010073582619471	1486991.0094776	-90.0979998369397	99.1875	51.6875
121.0625	53.7708333333333	0.050436959511832	0.00985653593523644	1489738.31532135	-90.0642420064363	99.1875	51.6875
121.104166666667	53.7708333333333	0.0501193769729543	0.0104098521421805	1491150.42212355	-89.1063418692984	99.1041666666666	51.8958333333333
121.145833333333	53.7708333333333	0.0503380877630742	0.0102419749069321	1493897.38449191	-89.0743747605131	99.1041666666666	51.8958333333333
121.1875	53.7708333333333	0.0505826806453516	0.00991816535476451	1496644.32211997	-89.0424621188049	99.1041666666666	51.8958333333333
121.229166666667	53.7708333333333	0.050898472792163	0.00969532770200055	1499391.23419834	-89.0106036380172	99.1041666666666	51.8958333333333
121.270833333333	53.7708333333333	0.0506441902505699	0.0100632230600691	1503474.8527693	-89.8963653256353	99.1875	51.6875
121.3125	53.7708333333333	0.051112760975577	0.00965567678478989	1504884.97848898	-88.9470479456373	99.1041666666666	51.8958333333333
121.354166666667	53.7708333333333	0.051821905361348	0.00938710059878887	1510378.61097003	-88.8837052780852	99.0625	51.8958333333333
121.395833333333	53.7708333333333	0.0519575002976206	0.00911355312136564	1511692.95874291	-89.4249306318896	99.1458333333333	51.7708333333333
121.4375	53.7708333333333	0.0513714652919068	0.00960928184582698	1514440.12101668	-89.3923733437066	99.1458333333333	51.7708333333333
121.479166666667	53.7708333333333	0.0523017224169732	0.0089941834113521	1515872.12531155	-88.8205732645839	99.1041666666666	51.8958333333333
121.520833333333	53.7708333333333	0.052314679575403	0.00902142918109473	1521365.51524617	-88.7576495682522	99.0625	51.8958333333333
121.5625	53.7708333333333	0.0520641385392845	0.00899049635781287	1521365.51524618	-88.7576495682521	99.1041666666666	51.8958333333333
121.604166666667	53.7708333333333	0.0515277413340887	0.00910742366360415	1524112.1616192	-88.726265117869	99.1041666666666	51.8958333333333
121.645833333333	53.7708333333333	0.0521675928942464	0.00879510699674671	1526858.77456804	-88.6949318855009	99.1041666666666	51.8958333333333
121.6875	53.7708333333333	0.0524563041066683	0.00865195770837181	1529605.35332639	-88.6636495883043	99.1041666666666	51.8958333333333
121.729166666667	53.7708333333333	0.0532193934634636	0.0084869815498072	1532351.89713165	-88.6324179454435	99.1041666666666	51.8958333333333
121.770833333333	53.7708333333333	0.0535803887918031	0.00840903783590302	1535098.40522489	-88.6012366780724	99.1041666666666	51.8958333333333
121.8125	53.7708333333333	0.0528431732307404	0.0082588386445856	1537844.87685082	-88.5701055093176	99.1041666666666	51.8958333333333
121.854166666667	53.7708333333333	0.0525415443663048	0.00783454135090465	1540591.31125773	-88.5390241642604	99.1041666666666	51.8958333333333
121.895833333333	53.7708333333333	0.0523150967982143	0.00798008208306307	1543337.70769754	-88.50799236992	99.1041666666666	51.8958333333333
121.9375	53.7708333333333	0.0519589269949473	0.00795415577955612	1546084.06542565	-88.477009855236	99.1041666666666	51.8958333333333
121.979166666667	53.7708333333333	0.052529263421569	0.0079527079846133	1548830.383701	-88.4460763510523	99.1041666666666	51.8958333333333
122.020833333333	53.7708333333333	0.0529512583988975	0.00821539166556123	1551576.66178601	-88.4151915900995	99.1041666666666	51.8958333333333
122.0625	53.7708333333333	0.0534080487674366	0.0082454411108772	1554322.89894654	-88.384355306979	99.1041666666666	51.8958333333333
122.104166666667	53.7708333333333	0.0533086670900896	0.00816720588495181	1557069.09445186	-88.3535672381467	99.1041666666666	51.8958333333333
122.145833333333	53.7708333333333	0.0540757945048935	0.00799302572129511	1559815.24757464	-88.3228271218964	99.1041666666666	51.8958333333333
122.1875	53.7708333333333	0.052141745407869	0.00857279808562763	1562561.35759089	-88.2921346983443	99.1041666666666	51.8958333333333
122.229166666667	53.7708333333333	0.0517345241373228	0.00872972056804655	1565307.42377994	-88.2614897094127	99.1041666666666	51.8958333333333
122.270833333333	53.7708333333333	0.0515102284228992	0.00885035611762443	1568053.44542445	-88.2308918988145	99.1041666666666	51.8958333333333
122.3125	53.7708333333333	0.0518629767283153	0.00846972556301034	1570799.4218103	-88.2003410120382	99.1041666666666	51.8958333333333
122.354166666667	53.7708333333333	0.0530052957955147	0.0084105975529905	1573545.35222665	-88.1698367963316	99.1041666666666	51.8958333333333
122.395833333333	53.7708333333333	0.0535740990141504	0.00837460568772316	1576291.23596585	-88.1393790006874	99.1041666666666	51.8958333333333
122.4375	53.7708333333333	0.0524219589700773	0.00846933082146111	1579037.07232342	-88.1089673758278	99.1041666666666	51.8958333333333
122.479166666667	53.7708333333333	0.0523422559132099	0.00849417697700777	1581782.86059805	-88.0786016741898	99.1041666666666	51.8958333333333
122.520833333333	53.7708333333333	0.0521702529274168	0.00893756230382811	1584528.60009155	-88.0482816499102	99.1041666666666	51.8958333333333
122.5625	53.7708333333333	0.0526671581051607	0.0089133368781779	1587274.29010883	-88.0180070588114	99.1041666666666	51.8958333333333
122.604166666667	53.7708333333333	0.0519010342548782	0.00930086459831873	1590019.92995785	-87.9877776583868	99.1041666666666	51.8958333333333
122.645833333333	53.7708333333333	0.0527613546311045	0.00891078882264475	1592765.51894966	-87.9575932077862	99.1041666666666	51.8958333333333
122.6875	53.7708333333333	0.0530217648353172	0.00866505532441335	1595511.05639827	-87.9274534678023	99.1041666666666	51.8958333333333
122.729166666667	53.7708333333333	0.0533650997303418	0.00853317975457321	1598256.54162072	-87.8973582008564	99.1041666666666	51.8958333333333
122.770833333333	53.7708333333333	0.0539354148731152	0.00868562497841307	1601001.973937	-87.8673071709842	99.1041666666666	51.8958333333333
122.8125	53.7708333333333	0.0534996820253014	0.0090722559288679	1603747.35267004	-87.8373001438229	99.1041666666666	51.8958333333333
122.854166666667	53.7708333333333	0.052958126002798	0.00878245987490576	1606492.67714569	-87.8073368865966	99.1041666666666	51.8958333333333
122.895833333333	53.7708333333333	0.0524357920473707	0.00952160536338162	1609237.94669268	-87.7774171681039	99.1041666666666	51.8958333333333
122.9375	53.7708333333333	0.0521102851234546	0.00953732388892319	1611983.1606426	-87.7475407587039	99.1041666666666	51.8958333333333
122.979166666667	53.7708333333333	0.0520182970935889	0.00984089371659247	1614728.31832988	-87.7177074303034	99.1041666666666	51.8958333333333
123.020833333333	53.7708333333333	0.05150852936868	0.00975799246534723	1617473.41909178	-87.6879169563435	99.1041666666666	51.8958333333333
123.0625	53.7708333333333	0.0517930881098215	0.00971608797398063	1620218.46226833	-87.6581691117872	99.1041666666666	51.8958333333333
123.104166666667	53.7708333333333	0.0520276081494975	0.00963735098549418	444559.414996898	-51.2649117842601	117.520833333333	56.1458333333333
123.145833333333	53.7708333333333	0.0525607686305895	0.00951199301450704	446705.246277198	-51.4515149772134	117.520833333333	56.1458333333333
123.1875	53.7708333333333	0.0528701805500813	0.00936854009944403	448856.624331219	-51.6361688113282	117.520833333333	56.1458333333333
123.229166666667	53.7708333333333	0.0533762783680752	0.00920548779737963	391903.277133454	-51.7418408089382	118.3125	55.8541666666667
123.270833333333	53.7708333333333	0.0541724214095871	0.00899472034322198	1633942.79146426	-87.510061558676	99.1041666666666	51.8958333333333
123.3125	53.7708333333333	0.0535936285011804	0.00892029861334169	396230.422634191	-52.1663490181057	118.3125	55.8541666666667
123.354166666667	53.7708333333333	0.05376529837525	0.00891546948662762	398403.300495697	-52.3748612533674	118.3125	55.8541666666667
123.395833333333	53.7708333333333	0.0547054843989467	0.0093696732794612	400582.246249601	-52.5809237417312	118.3125	55.8541666666667
123.4375	53.7708333333333	0.0535553199640895	0.00904147377489088	402767.160650456	-52.7845695723006	118.3125	55.8541666666667
123.479166666667	53.7708333333333	0.0528258672067305	0.00919445772352869	464065.012672054	-52.8760613594278	117.520833333333	56.1458333333333
123.520833333333	53.7708333333333	0.0520563018085945	0.00923572507450716	466257.98824161	-53.0459261589014	117.520833333333	56.1458333333333
123.5625	53.7708333333333	0.0523479346094561	0.00918347794502783	468455.835095896	-53.2140393224734	117.520833333333	56.1458333333333
123.604166666667	53.7708333333333	0.0527011119903605	0.0086804589973138	470658.484216768	-53.3804215800006	117.520833333333	56.1458333333333
123.645833333333	53.7708333333333	0.0525488039191671	0.00894395087715333	472865.867718988	-53.5450934167192	117.520833333333	56.1458333333333
123.6875	53.7708333333333	0.0519711953689865	0.00895048780280326	475077.91883076	-53.7080750744748	117.520833333333	56.1458333333333
123.729166666667	53.7708333333333	0.0525189417420146	0.00842935492808177	477294.57187457	-53.8693865530518	117.520833333333	56.1458333333333
123.770833333333	53.7708333333333	0.0527688832432882	0.00842820708851473	479515.762248301	-54.0290476115914	117.520833333333	56.1458333333333
123.8125	53.7708333333333	0.0538234832769768	0.00890498680957148	422684.500902216	-54.5138817916941	118.3125	55.8541666666667
123.854166666667	53.7708333333333	0.052470949958187	0.00879262272174128	424924.037013142	-54.6950877247203	118.3125	55.8541666666667
123.895833333333	53.7708333333333	0.0517343237903252	0.00942917882959996	486205.927069687	-54.4983222808113	117.520833333333	56.1458333333333
123.9375	53.7708333333333	0.0521286966315779	0.00925075460740587	488444.641604046	-54.6515744918855	117.520833333333	56.1458333333333
123.979166666667	53.7708333333333	0.0520312314683097	0.00865953210760004	431672.286326446	-55.226334555283	118.3125	55.8541666666667
124.020833333333	53.7708333333333	0.0524551636298394	0.00835579876920886	492934.701567134	-54.953431726884	117.520833333333	56.1458333333333
124.0625	53.7708333333333	0.0519205858818416	0.00850230397418294	495185.930884932	-55.1020732207967	117.520833333333	56.1458333333333
124.104166666667	53.7708333333333	0.0512660232409532	0.00924929826241671	497441.217254459	-55.2492138997624	117.520833333333	56.1458333333333
124.145833333333	53.7708333333333	0.0502146000773661	0.00922920933858253	470474.269046204	-47.8705454448204	118.479166666667	56.4791666666667
124.1875	53.7708333333333	0.0502705800123955	0.00912435862780027	472514.807617922	-48.0600687974933	118.479166666667	56.4791666666667
124.229166666667	53.7708333333333	0.0500249603739779	0.00841844487440183	475921.11006877	-49.0669118278222	118.395833333333	56.4375
124.270833333333	53.7708333333333	0.0503047242849364	0.00943828859551792	476613.941694497	-48.4337962036035	118.479166666667	56.4791666666667
124.3125	53.7708333333333	0.0500876625482125	0.00952237513894019	445369.956847527	-56.9209939718675	118.354166666667	55.8125
124.354166666667	53.7708333333333	0.0507920356865158	0.00910906895231235	447674.047748125	-57.0790676653863	118.354166666667	55.8125
124.395833333333	53.7708333333333	0.0509989884119355	0.00876109181896305	449982.234613826	-57.2353469668327	118.354166666667	55.8125
124.4375	53.7708333333333	0.0510146467287171	0.00857237306311619	452294.453925596	-57.3898562296527	118.354166666667	55.8125
124.479166666667	53.7708333333333	0.0511336241866934	0.00825118480509446	517912.457137586	-56.5087861954509	117.520833333333	56.1458333333333
124.520833333333	53.7708333333333	0.0512127809539387	0.00831067917901607	520205.392645543	-56.6418544627226	117.520833333333	56.1458333333333
124.5625	53.7708333333333	0.0513443040758264	0.00834767990571055	459254.68887501	-57.8430018175529	118.354166666667	55.8125
124.604166666667	53.7708333333333	0.0517117229229278	0.00827550537749751	461582.425983311	-57.9906671568748	118.354166666667	55.8125
124.645833333333	53.7708333333333	0.0509221528170083	0.00797283559573373	463913.89513663	-58.1366787899998	118.354166666667	55.8125
124.6875	53.7708333333333	0.0509466069161453	0.00790579872779087	466249.039530062	-58.281058930669	118.354166666667	55.8125
124.729166666667	53.7708333333333	0.050997638598657	0.00802388480023252	468587.803398223	-58.423829453082	118.354166666667	55.8125
[truncated: 63,938 more rows]
