# Supplementary material for: Genomic insights into local adaptation and future climate-induced vulnerability of a keystone forest tree in East Asia
Source: Nat Commun. 2022 Nov 1;13:6541. doi: 10.1038/s41467-022-34206-8 (PMC9626627; doi:10.1038/s41467-022-34206-8)
Supplement: Supplementary file 8 — Source Data [file 41467_2022_34206_MOESM8_ESM.zip › Source data/supplementary_figures/local&forward&reverse/future_CanESM5_126_2080_reverseOffsetGF_19bio.csv]

x1	y1	local	reverseOffset	predDist	bearing	x2	y2
123.479166666667	54.6458333333333	0.0291625549923803	0.0116535671235003	797469.885556052	140.500682478347	130.395833333333	48.8958333333333
123.520833333333	54.6458333333333	0.0286653872518214	0.0117553406328353	794730.071455191	139.024485807902	130.645833333333	49.0208333333333
123.5625	54.6458333333333	0.0285796307021122	0.0113384067092914	792969.424763423	139.204484585108	130.645833333333	49.0208333333333
123.604166666667	54.6458333333333	0.0288107811730061	0.0122594205344571	791215.188295845	139.385208811504	130.645833333333	49.0208333333333
123.645833333333	54.6458333333333	0.0259575821806404	0.0104036086513503	469190.434204685	138.603430067596	128.104166666667	51.3958333333333
123.6875	54.6458333333333	0.0264378626987149	0.0104273608000355	467416.668750915	138.884374783989	128.104166666667	51.3958333333333
123.729166666667	54.6458333333333	0.0279327533504112	0.0107099969183181	774904.994372851	139.912498649575	130.5625	49.1041666666667
123.770833333333	54.6458333333333	0.0281722364733871	0.0107751044226605	495814.243799899	150.092428743971	127.270833333333	50.7291666666667
123.8125	54.6458333333333	0.0271789937365416	0.00941184143635547	771454.069067731	140.284799455854	130.5625	49.1041666666667
123.854166666667	54.6458333333333	0.026952234567904	0.0106377725064401	460422.478267137	140.028333807379	128.104166666667	51.3958333333333
123.895833333333	54.6458333333333	0.0265633007286068	0.0105537366992661	458699.728246263	140.319424123131	128.104166666667	51.3958333333333
123.9375	54.6458333333333	0.0266912252910662	0.0104776608141761	456987.532898297	140.612576174689	128.104166666667	51.3958333333333
123.979166666667	54.6458333333333	0.0263905806309757	0.0103226624143128	455286.011884374	140.907800339099	128.104166666667	51.3958333333333
124.020833333333	54.6458333333333	0.0286480826413516	0.0120342655093159	774035.023622131	141.232812349342	130.645833333333	49.0208333333333
124.0625	54.6458333333333	0.0285539909962294	0.0114461284250455	772354.2065498	141.421652709489	130.645833333333	49.0208333333333
124.104166666667	54.6458333333333	0.0262853736159221	0.0108542132217701	770680.333865355	141.611242419928	130.645833333333	49.0208333333333
124.145833333333	54.6458333333333	0.0286761187696822	0.0115359178484661	769013.451467022	141.801583243171	130.645833333333	49.0208333333333
124.1875	54.6458333333333	0.0260685512385138	0.0103582100815851	767353.605458119	141.992676902052	130.645833333333	49.0208333333333
123.395833333333	54.6041666666667	0.0287959323875042	0.0111907175294104	797350.218411336	139.924937459778	130.395833333333	48.8958333333333
123.4375	54.6041666666667	0.0292776148914232	0.011090906298227	795620.008978101	140.106545147048	130.395833333333	48.8958333333333
123.479166666667	54.6041666666667	0.028751567802791	0.0113558552577249	793010.674802724	138.625815744111	130.645833333333	49.0208333333333
123.520833333333	54.6041666666667	0.0263746397881298	0.00999436298355315	471146.230765663	137.394130414866	128.104166666667	51.3958333333333
123.5625	54.6041666666667	0.027064260573436	0.0102697349126611	469328.232968971	137.669666958783	128.104166666667	51.3958333333333
123.604166666667	54.6041666666667	0.0265373208946305	0.0103171719429358	467519.842779759	137.947210493343	128.104166666667	51.3958333333333
123.645833333333	54.6041666666667	0.026225678676684	0.0101983823992208	465721.172731458	138.226773579074	128.104166666667	51.3958333333333
123.6875	54.6041666666667	0.0263903893653509	0.0101090946428585	463932.336490719	138.508368632564	128.104166666667	51.3958333333333
123.729166666667	54.6041666666667	0.0261850567778328	0.0102771119040079	462153.448855408	138.79200791652	128.104166666667	51.3958333333333
123.770833333333	54.6041666666667	0.0259932175220329	0.010082162281161	801571.63952666	140.662857783635	130.6875	48.8125
123.8125	54.6041666666667	0.0264293737512573	0.0102929139725068	458625.984231722	139.365467395668	128.104166666667	51.3958333333333
123.854166666667	54.6041666666667	0.0283168526121279	0.0119123713355049	777254.234207772	140.268441436608	130.645833333333	49.0208333333333
123.895833333333	54.6041666666667	0.02939706839649	0.0116188037295675	775536.508429394	140.454672988023	130.645833333333	49.0208333333333
123.9375	54.6041666666667	0.0264844695526513	0.0104406269490139	453412.336470126	140.241284905413	128.104166666667	51.3958333333333
123.979166666667	54.6041666666667	0.0269430976825691	0.0103904009557555	451695.614138604	140.537437148927	128.104166666667	51.3958333333333
124.020833333333	54.6041666666667	0.0267515038425428	0.0103369299577123	449989.675351395	140.835714259541	128.104166666667	51.3958333333333
124.0625	54.6041666666667	0.0269896436411828	0.0104040037991558	482633.865466816	151.994534821406	127.270833333333	50.7291666666667
124.104166666667	54.6041666666667	0.0273077212692954	0.0105759219542094	481376.101707943	152.310966743507	127.270833333333	50.7291666666667
124.145833333333	54.6041666666667	0.026586956833312	0.0102644762613136	444937.802505951	141.743399903528	128.104166666667	51.3958333333333
124.1875	54.6041666666667	0.0265305945802272	0.0100884179569322	443276.245497855	142.050280260955	128.104166666667	51.3958333333333
123.0625	54.5625	0.0285802694101615	0.0109304249018347	849053.790688238	139.262879452171	130.5625	48.5208333333333
123.104166666667	54.5625	0.0289713215291261	0.0105572567535272	845255.661932671	139.082870174208	130.604166666667	48.5625
123.145833333333	54.5625	0.0289294730573676	0.0109308097630763	804380.114020127	138.63400928676	130.395833333333	48.8958333333333
123.1875	54.5625	0.0300808085490953	0.00980129223492825	802601.979713244	138.811638648276	130.395833333333	48.8958333333333
123.229166666667	54.5625	0.0288874121516458	0.0111055665871827	800830.146481171	138.989981482884	130.395833333333	48.8958333333333
123.270833333333	54.5625	0.0285419062536162	0.0109161336119799	840335.960851684	140.125670697562	130.5625	48.5208333333333
123.3125	54.5625	0.0262658426068045	0.010227337399601	477048.311929428	135.660181089093	128.104166666667	51.3958333333333
123.354166666667	54.5625	0.0262826985686715	0.010204488929802	475168.970239278	135.926211142765	128.104166666667	51.3958333333333
123.395833333333	54.5625	0.0266869144478308	0.0103900215643915	473298.653134909	136.194215794396	128.104166666667	51.3958333333333
123.4375	54.5625	0.0266487239599311	0.0104321149690163	471437.468660653	136.464208872443	128.104166666667	51.3958333333333
123.479166666667	54.5625	0.0261959296024032	0.0102243786110617	469585.526039467	136.736204115023	128.104166666667	51.3958333333333
123.520833333333	54.5625	0.0254916036297182	0.00978250415309669	467742.935674923	137.010215161147	128.104166666667	51.3958333333333
123.5625	54.5625	0.0260457939456998	0.00987738711457502	465909.809152653	137.286255541671	128.104166666667	51.3958333333333
123.604166666667	54.5625	0.0259266161942437	0.0101737144621549	464086.259241188	137.564338669971	128.104166666667	51.3958333333333
123.645833333333	54.5625	0.0259823184177783	0.00996459133827346	462272.399892181	137.844477832319	128.104166666667	51.3958333333333
123.6875	54.5625	0.0258983206767359	0.0100334808341781	801435.2484688	140.089495120047	130.6875	48.8125
123.729166666667	54.5625	0.0259856135383781	0.0103246652895965	799709.206373857	140.270826774005	130.6875	48.8125
123.770833333333	54.5625	0.026234764924052	0.0101240992929999	797989.737623047	140.452869390883	130.6875	48.8125
123.8125	54.5625	0.0285260757687123	0.0110485404554286	775427.01070805	139.864138755634	130.645833333333	49.0208333333333
123.854166666667	54.5625	0.0259069858329289	0.0102037971078167	453352.532601185	139.276469003399	128.104166666667	51.3958333333333
123.895833333333	54.5625	0.0266321941008336	0.010481322558915	451599.275727606	139.569214977786	128.104166666667	51.3958333333333
123.9375	54.5625	0.0285493188914026	0.0120382645061819	770244.932475119	140.423926888182	130.645833333333	49.0208333333333
123.979166666667	54.5625	0.0263579970672277	0.0110606373478133	448124.449008023	140.161152641269	128.104166666667	51.3958333333333
124.020833333333	54.5625	0.0267814017029576	0.0106323137054725	446403.126998268	140.460367878384	128.104166666667	51.3958333333333
124.0625	54.5625	0.0270762162292656	0.00963756714524556	754035.171548511	140.982479054683	130.5625	49.1041666666667
124.104166666667	54.5625	0.0248988773310623	0.00622371295315336	711964.686130258	151.217995276176	128.770833333333	48.8541666666667
124.145833333333	54.5625	0.0270806425796975	0.00968629352323061	750655.528965313	141.36873019658	130.5625	49.1041666666667
124.1875	54.5625	0.0267742920961514	0.00865638063633201	744652.737558467	140.778247171432	130.645833333333	49.1875
124.229166666667	54.5625	0.0277850446796238	0.0106828537602993	747304.391923079	141.758159794196	130.5625	49.1041666666667
122.895833333333	54.5208333333333	0.0286058494549297	0.0109664665817648	850703.860542871	138.028055843924	130.604166666667	48.5625
122.9375	54.5208333333333	0.0295438042684096	0.00981841637923915	848902.410120763	138.196611176031	130.604166666667	48.5625
122.979166666667	54.5208333333333	0.0255050676763028	0.00967178191909258	828350.486619563	136.896592640568	130.6875	48.8125
123.020833333333	54.5208333333333	0.0261295208299535	0.0105971224864742	395832.571764426	140.209570552933	126.6875	51.7291666666667
123.0625	54.5208333333333	0.0256070140465499	0.00997674977452312	485291.377181105	133.712231464266	128.104166666667	51.3958333333333
123.104166666667	54.5208333333333	0.0294542057869146	0.00972826704009546	802698.919480924	138.238700726377	130.395833333333	48.8958333333333
123.145833333333	54.5208333333333	0.0300742945925103	0.0098001853266031	800905.017446892	138.415888313723	130.395833333333	48.8958333333333
123.1875	54.5208333333333	0.0297887538692711	0.00918815106790993	799117.369179998	138.593795313397	130.395833333333	48.8958333333333
123.229166666667	54.5208333333333	0.0270287005111986	0.0102093303186911	384050.41957509	142.613668640739	126.604166666667	51.7291666666667
123.270833333333	54.5208333333333	0.0269930786655064	0.0104874219579788	382418.807293854	142.96848126748	126.604166666667	51.7291666666667
123.3125	54.5208333333333	0.027809003076613	0.0106879967044784	718679.214544424	145.385522237058	128.895833333333	49.0625
123.354166666667	54.5208333333333	0.0259511495909629	0.00992787942980082	471847.741681487	135.535175389672	128.104166666667	51.3958333333333
123.395833333333	54.5208333333333	0.0263223999701719	0.0101797418393507	469962.307831611	135.80350664821	128.104166666667	51.3958333333333
123.4375	54.5208333333333	0.02641573718576	0.0102633324362267	829486.250361116	140.093709997375	130.645833333333	48.5625
123.479166666667	54.5208333333333	0.0255746984642813	0.00979490820806653	806657.535031652	138.979296335739	130.6875	48.8125
123.520833333333	54.5208333333333	0.0262074846694806	0.0100594379687749	804889.848647896	139.157399369236	130.6875	48.8125
123.5625	54.5208333333333	0.0255726230596909	0.0101539476072061	803128.519756323	139.336211768607	130.6875	48.8125
123.604166666667	54.5208333333333	0.0254210195053043	0.00993698997279295	460673.768410692	137.175774527252	128.104166666667	51.3958333333333
123.645833333333	54.5208333333333	0.0285487948307025	0.011143762937406	821407.500634722	141.52032247121	130.5625	48.5208333333333
123.6875	54.5208333333333	0.0289295214422331	0.0114845828168657	819731.973496114	141.701103281502	130.5625	48.5208333333333
123.729166666667	54.5208333333333	0.0288542989672415	0.0114560243088451	815845.875019668	141.523840870516	130.604166666667	48.5625
123.770833333333	54.5208333333333	0.028664740750743	0.0108313087793675	774771.237540415	141.16127189364	130.395833333333	48.8958333333333
123.8125	54.5208333333333	0.0299903711948848	0.00985472530998303	773082.640763995	141.350230803878	130.395833333333	48.8958333333333
123.854166666667	54.5208333333333	0.0288068472560695	0.0108566365201548	771401.007156305	141.539942470478	130.395833333333	48.8958333333333
123.895833333333	54.5208333333333	0.0283632744520604	0.0114781232890951	769726.382907384	141.730408688112	130.395833333333	48.8958333333333
123.9375	54.5208333333333	0.0300963091576463	0.00980536749970223	768058.814415534	141.921631211765	130.395833333333	48.8958333333333
123.979166666667	54.5208333333333	0.0282758044950916	0.0111036066388686	764952.105310646	140.392658874571	130.645833333333	49.0208333333333
124.020833333333	54.5208333333333	0.0264105428222288	0.0104914067291581	784185.80415854	141.350545868609	130.6875	48.8125
124.0625	54.5208333333333	0.0263340128741505	0.0104830924635571	782504.141107553	141.538025927736	130.6875	48.8125
124.104166666667	54.5208333333333	0.0261511737028731	0.0103392977602661	780829.404568777	141.726240261123	130.6875	48.8125
124.145833333333	54.5208333333333	0.0261894623957563	0.0104374396012678	779161.63975546	141.915190545694	130.6875	48.8125
124.1875	54.5208333333333	0.0261182452113768	0.0106162685900961	777500.892078573	142.104878419719	130.6875	48.8125
124.229166666667	54.5208333333333	0.0263426437126424	0.0106984123907224	775847.207144837	142.295305481883	130.6875	48.8125
124.270833333333	54.5208333333333	0.0263064766168461	0.0110314516950455	774200.630754666	142.486473290336	130.6875	48.8125
124.3125	54.5208333333333	0.0259588144634764	0.0105992010399999	772561.208900057	142.678383361734	130.6875	48.8125
122.8125	54.4791666666667	0.0261940505282797	0.0101925464845344	640953.642540618	146.598665897233	127.6875	49.5625
122.854166666667	54.4791666666667	0.0269027451960998	0.010614860648892	399351.109141801	138.460063146943	126.6875	51.7291666666667
122.895833333333	54.4791666666667	0.0259815633194689	0.0105380883510345	637998.572111871	147.070274029644	127.6875	49.5625
122.9375	54.4791666666667	0.029484436274017	0.00955880336939154	845450.623471054	137.9883251831	130.604166666667	48.5625
122.979166666667	54.4791666666667	0.0291973335136359	0.00954044715559962	843645.961326208	138.15776495177	130.604166666667	48.5625
123.020833333333	54.4791666666667	0.0283922585513674	0.0106770845965179	633636.403200504	147.785286247161	127.6875	49.5625
123.0625	54.4791666666667	0.0254389313421783	0.00992179728132436	482097.91710453	133.314558782034	128.104166666667	51.3958333333333
123.104166666667	54.4791666666667	0.0294865198076531	0.00906576966447397	799245.181475597	138.018416047216	130.395833333333	48.8958333333333
123.145833333333	54.4791666666667	0.0302053542723902	0.0098127508713469	797441.715278896	138.195865964726	130.395833333333	48.8958333333333
123.1875	54.4791666666667	0.029807364706742	0.00872444457827811	795644.4971988	138.374043513808	130.395833333333	48.8958333333333
123.229166666667	54.4791666666667	0.028319411877597	0.0107193746446391	791677.49887005	141.140789722088	129.979166666667	48.7291666666667
123.270833333333	54.4791666666667	0.0269644155664175	0.0104485344324351	713991.05006477	144.564451397121	128.9375	49.1041666666667
123.3125	54.4791666666667	0.0266885013566268	0.0102450056304328	831182.448497578	139.362266114349	130.645833333333	48.5625
123.354166666667	54.4791666666667	0.0267520990386894	0.010387997078159	829426.580788252	139.536992982164	130.645833333333	48.5625
123.395833333333	54.4791666666667	0.0267860315114896	0.010276749994472	827676.991550595	139.712389358546	130.645833333333	48.5625
123.4375	54.4791666666667	0.0254768106696238	0.00999673484733716	804947.429128269	138.58561123948	130.6875	48.8125
123.479166666667	54.4791666666667	0.0285880455958559	0.0107823339799695	824586.432715642	140.601350744281	130.5625	48.5208333333333
123.520833333333	54.4791666666667	0.0286742172185887	0.0109442421667725	820742.231657513	140.420706275185	130.604166666667	48.5625
123.5625	54.4791666666667	0.028397827916596	0.0110262277366842	819024.645723192	140.59947720466	130.604166666667	48.5625
123.604166666667	54.4791666666667	0.0254977277581607	0.00960028787380345	797851.580784651	139.300625150875	130.6875	48.8125
123.645833333333	54.4791666666667	0.0254420008200237	0.0101354504360641	796093.610389543	139.481178128065	130.6875	48.8125
123.6875	54.4791666666667	0.0286362801531182	0.0108363704657921	816097.084939496	141.500398821414	130.5625	48.5208333333333
123.729166666667	54.4791666666667	0.0286016620976812	0.0114666029469287	771885.412823115	139.049707365725	130.645833333333	49.0208333333333
123.770833333333	54.4791666666667	0.0286290015497016	0.0115124518022136	770118.558696032	139.234684925952	130.645833333333	49.0208333333333
123.8125	54.4791666666667	0.0298255509436227	0.00999415430952249	769465.814954464	141.13558527377	130.395833333333	48.8958333333333
123.854166666667	54.4791666666667	0.0299185736600887	0.00999603689819104	767774.576847125	141.325711386272	130.395833333333	48.8958333333333
123.895833333333	54.4791666666667	0.0293928121368431	0.010271146621427	766090.34977716	141.516601826822	130.395833333333	48.8958333333333
123.9375	54.4791666666667	0.0284196489531731	0.0108653056698126	764413.180639624	141.708258443037	130.395833333333	48.8958333333333
123.979166666667	54.4791666666667	0.0281663661670134	0.0110241608187622	761384.484244945	140.171209444731	130.645833333333	49.0208333333333
124.020833333333	54.4791666666667	0.0253167705310743	0.0101408611175011	780568.884403431	141.138985093784	130.6875	48.8125
124.0625	54.4791666666667	0.0281408903784205	0.0110112957535927	757938.484748854	140.551293027681	130.645833333333	49.0208333333333
124.104166666667	54.4791666666667	0.025652022037755	0.0101598266142926	777193.504095714	141.515498318667	130.6875	48.8125
124.145833333333	54.4791666666667	0.0260922337525583	0.0106022707708348	775516.252059906	141.704872199922	130.6875	48.8125
124.1875	54.4791666666667	0.0258734833587172	0.0107653164815578	773846.019896773	141.894993241089	130.6875	48.8125
124.229166666667	54.4791666666667	0.0266447699851559	0.0108547207997454	772182.853705994	142.085863128366	130.6875	48.8125
124.270833333333	54.4791666666667	0.0280929788746631	0.0107691360654437	598523.546991314	158.34883620416	127.3125	49.4375
124.3125	54.4791666666667	0.0265513955331015	0.00870040779067113	792459.298940629	143.553367376668	130.6875	48.5625
124.354166666667	54.4791666666667	0.0266419084539518	0.00965416811144451	777230.662499257	151.411424048343	129.354166666667	48.2291666666667
124.395833333333	54.4791666666667	0.027663949389292	0.0110549751717908	776956.686002736	150.644836751045	129.520833333333	48.2708333333333
122.8125	54.4375	0.0261743099464595	0.0101670827345116	637086.723835385	146.369810470798	127.6875	49.5625
122.854166666667	54.4375	0.0287442524773029	0.0102830488923681	742685.099413507	139.129508167037	129.520833333333	49.1875
122.895833333333	54.4375	0.02930485350771	0.00952068691286897	843829.961115555	137.609316621984	130.604166666667	48.5625
122.9375	54.4375	0.0294864448409848	0.00970949151844104	842010.191586007	137.778330656192	130.604166666667	48.5625
122.979166666667	54.4375	0.0314510047743104	0.00976878600638064	840196.339613678	137.948003636963	130.604166666667	48.5625
123.020833333333	54.4375	0.0301285599210074	0.00881477268079834	838388.444199524	138.118337676528	130.604166666667	48.5625
123.0625	54.4375	0.0295782268495999	0.00925506084680689	797622.731061193	137.619247661994	130.395833333333	48.8958333333333
123.104166666667	54.4375	0.0296239801157247	0.00920210746349502	834790.680085019	138.460997282248	130.604166666667	48.5625
123.145833333333	54.4375	0.0282339420510732	0.0105063149101012	791492.741604113	140.56031578453	129.979166666667	48.7291666666667
123.1875	54.4375	0.0282521589515312	0.0107117367717752	789778.606198261	140.7449467425	129.979166666667	48.7291666666667
123.229166666667	54.4375	0.0251977485462244	0.0095729726943154	826570.690493949	140.399938893206	130.354166666667	48.4791666666667
123.270833333333	54.4375	0.0267507955247192	0.0101383253909846	829439.695006112	138.979996275157	130.645833333333	48.5625
123.3125	54.4375	0.0274487747544674	0.0103537442424352	831769.55963686	139.870490996097	130.5625	48.4791666666667
123.354166666667	54.4375	0.0255038717310383	0.0098291964293569	805079.719325939	138.013695479596	130.6875	48.8125
123.395833333333	54.4375	0.0263844979221922	0.0102094909373007	824144.465189217	139.50505480408	130.645833333333	48.5625
123.4375	54.4375	0.0261660875059035	0.00996295563211913	822391.9678214	139.681429970975	130.645833333333	48.5625
123.479166666667	54.4375	0.0257196412377946	0.00989924501537935	799681.981222574	138.545394677929	130.6875	48.8125
123.520833333333	54.4375	0.0283555989054926	0.0107966571388766	819287.432404359	140.575853665507	130.5625	48.5208333333333
123.5625	54.4375	0.0295478207387892	0.00923904853723361	776210.047869461	139.791849320567	130.395833333333	48.8958333333333
123.604166666667	54.4375	0.028199662212389	0.0104708697585386	815866.679609001	140.935506690915	130.5625	48.5208333333333
123.645833333333	54.4375	0.0284121385495197	0.0101398845330291	812011.948904561	140.754045958945	130.604166666667	48.5625
123.6875	54.4375	0.0285462260283441	0.0108689381457297	810304.82947329	140.935226157095	130.604166666667	48.5625
123.729166666667	54.4375	0.0287755177188843	0.00996597259805803	769282.633342928	140.540157503532	130.395833333333	48.8958333333333
123.770833333333	54.4375	0.0300334441328828	0.00959698573992574	767567.841924511	140.729149637265	130.395833333333	48.8958333333333
123.8125	54.4375	0.0296338910192232	0.00990295035886437	765859.968482927	140.918911978737	130.395833333333	48.8958333333333
123.854166666667	54.4375	0.0299515633281897	0.0106336019751939	764159.059963018	141.109446549434	130.395833333333	48.8958333333333
123.895833333333	54.4375	0.0292442526246336	0.0105957957404142	762465.163534949	141.300755332195	130.395833333333	48.8958333333333
123.9375	54.4375	0.0296977050605895	0.00943823648245223	760778.326592414	141.492840270181	130.395833333333	48.8958333333333
123.979166666667	54.4375	0.0285462202205755	0.0109860801813814	759098.596750727	141.685703265823	130.395833333333	48.8958333333333
124.020833333333	54.4375	0.0282521347118453	0.0109779985995197	756092.128635454	140.137695697668	130.645833333333	49.0208333333333
124.0625	54.4375	0.0290010030883303	0.0100524713217077	755760.649927228	142.073770829817	130.395833333333	48.8958333333333
124.104166666667	54.4375	0.0261216043993463	0.0103345487527922	773568.294914862	141.302774745481	130.6875	48.8125
124.145833333333	54.4375	0.0285557682589535	0.011230557313859	794291.823285309	143.340529413474	130.5625	48.5208333333333
124.1875	54.4375	0.0280834448602239	0.0114098247256149	780059.989260339	145.074922048038	130.229166666667	48.5208333333333
124.229166666667	54.4375	0.0258351992833556	0.0102578435072461	768528.993432029	141.874422904803	130.6875	48.8125
124.270833333333	54.4375	0.0264733611662047	0.010213489958746	766863.394760099	142.066490662767	130.6875	48.8125
124.3125	54.4375	0.0265053925323002	0.010519298664095	787123.113466328	143.545263015301	130.645833333333	48.5625
124.354166666667	54.4375	0.0263403588135308	0.00930933746467657	788733.179832371	143.354237193277	130.729166666667	48.5625
124.395833333333	54.4375	0.0273390653678553	0.0104466052147519	783924.81670545	143.929455695334	130.645833333333	48.5625
124.4375	54.4375	0.027246853154269	0.0105668870528417	782336.676624453	144.122624753224	130.645833333333	48.5625
124.479166666667	54.4375	0.0262726268394662	0.0106133608566971	780755.935883455	144.3165103479	130.645833333333	48.5625
122.270833333333	54.3958333333333	0.0281583010454124	0.010661828751995	868152.303775661	136.978089324894	130.270833333333	48.3958333333333
122.3125	54.3958333333333	0.0268731853169448	0.00997584367264574	868528.59538569	134.937253828788	130.645833333333	48.5625
122.354166666667	54.3958333333333	0.026202286211122	0.00999319447561576	866615.49312479	135.096771245639	130.645833333333	48.5625
122.395833333333	54.3958333333333	0.0293191167098578	0.00926377106608859	862805.366929948	135.41770234255	130.604166666667	48.5625
122.4375	54.3958333333333	0.0287501834397967	0.0103167740864133	860908.415401149	135.579120823418	130.604166666667	48.5625
122.479166666667	54.3958333333333	0.0266947606415342	0.00998750153157582	860908.415401152	135.579120823418	130.645833333333	48.5625
122.520833333333	54.3958333333333	0.0254111772353438	0.0100223128318146	864707.738274573	135.256919948318	130.770833333333	48.5625
122.854166666667	54.3958333333333	0.0298199539840293	0.00849963471726796	842245.132295724	137.228808647207	130.604166666667	48.5625
122.895833333333	54.3958333333333	0.030095010519464	0.00918150503776612	840410.256831776	137.397378579288	130.604166666667	48.5625
122.9375	54.3958333333333	0.0301071769613234	0.00954623608228859	838581.253703056	137.56661231253	130.604166666667	48.5625
122.979166666667	54.3958333333333	0.0299838091411452	0.00938683840123503	836758.16201489	137.736512053563	130.604166666667	48.5625
123.020833333333	54.3958333333333	0.0314194262025721	0.00951487051068302	796037.922306634	137.218409842691	130.395833333333	48.8958333333333
123.0625	54.3958333333333	0.0313847075381634	0.00960684893047682	794202.822821049	137.394881307492	130.395833333333	48.8958333333333
123.104166666667	54.3958333333333	0.0291304124944616	0.00915620747421789	831324.749843316	138.250229105782	130.604166666667	48.5625
123.145833333333	54.3958333333333	0.0289149507367327	0.0088386334588767	829525.699228938	138.42281456117	130.604166666667	48.5625
123.1875	54.3958333333333	0.0251223580490927	0.00993172620599409	829525.699228938	138.42281456117	130.645833333333	48.5625
123.229166666667	54.3958333333333	0.02593211227205	0.00983151366345355	827732.758770909	138.596076764442	130.645833333333	48.5625
123.270833333333	54.3958333333333	0.0262137353844125	0.00978535011676036	825945.968846278	138.770017800369	130.645833333333	48.5625
123.3125	54.3958333333333	0.0253797862300369	0.00932461513893561	829724.771608233	138.9561086559	130.6875	48.5208333333333
123.354166666667	54.3958333333333	0.0253459507866262	0.0083603156120308	827950.797129475	139.130477644321	130.6875	48.5208333333333
123.395833333333	54.3958333333333	0.0285589768048958	0.01011208210652	818861.129347693	139.472611157769	130.604166666667	48.5625
123.4375	54.3958333333333	0.025844943417557	0.0089257170916886	826183.062983893	139.30552282132	130.729166666667	48.5208333333333
123.479166666667	54.3958333333333	0.0258128044844803	0.00895026903379147	812724.804540599	141.274447671284	130.354166666667	48.4791666666667
123.520833333333	54.3958333333333	0.028462878225304	0.0101374053194007	813614.089824943	140.006782547351	130.604166666667	48.5625
123.5625	54.3958333333333	0.0292450260676739	0.00980916361797057	811877.982736928	140.186226426126	130.604166666667	48.5625
123.604166666667	54.3958333333333	0.0299504266825598	0.00961059593904424	770922.009270871	139.757193427122	130.395833333333	48.8958333333333
123.645833333333	54.3958333333333	0.0282323177069489	0.0101107659855286	808425.38078077	140.547205476916	130.604166666667	48.5625
123.6875	54.3958333333333	0.0288450361820616	0.010515174593638	806708.970978941	140.728744269592	130.604166666667	48.5625
123.729166666667	54.3958333333333	0.0295323667420436	0.00901226230596811	765707.393724584	140.320659139509	130.395833333333	48.8958333333333
123.770833333333	54.3958333333333	0.0294541552796179	0.0106126135717427	763982.86644985	140.510033794915	130.395833333333	48.8958333333333
123.8125	54.3958333333333	0.0308277802589874	0.0105404139357419	762265.256589037	140.700188451838	130.395833333333	48.8958333333333
123.854166666667	54.3958333333333	0.0310737502115604	0.0110256545254689	760554.611571557	140.89112523015	130.395833333333	48.8958333333333
123.895833333333	54.3958333333333	0.0296599460685667	0.010354211561184	758850.979060011	141.082846211157	130.395833333333	48.8958333333333
123.9375	54.3958333333333	0.0296809405360351	0.0104057450615838	757154.406948438	141.275353436539	130.395833333333	48.8958333333333
123.979166666667	54.3958333333333	0.0292464453081978	0.0101108492221042	755464.943360458	141.468648907277	130.395833333333	48.8958333333333
124.020833333333	54.3958333333333	0.0287578554095848	0.0110281460140692	793220.773055373	142.206463430231	130.604166666667	48.5625
124.0625	54.3958333333333	0.0289669890487251	0.010470640568826	791565.788893037	142.394378632157	130.604166666667	48.5625
124.104166666667	54.3958333333333	0.0255246877344066	0.00996045679672372	769953.927475575	141.088047523248	130.6875	48.8125
124.145833333333	54.3958333333333	0.0283520546269351	0.011177402893406	790576.027853565	143.140871675953	130.5625	48.5208333333333
124.1875	54.3958333333333	0.0286609521499158	0.0109420592355764	786643.287290243	142.962427202601	130.604166666667	48.5625
124.229166666667	54.3958333333333	0.0285485202067052	0.0109343399663851	774708.648256946	145.07672959851	130.229166666667	48.5208333333333
124.270833333333	54.3958333333333	0.0257175951697033	0.0103976124412314	785016.753390432	143.153215611676	130.645833333333	48.5625
124.3125	54.3958333333333	0.0271450224255202	0.0103208973316953	783397.444751359	143.344725642304	130.645833333333	48.5625
124.354166666667	54.3958333333333	0.0261835143899357	0.00895673303568286	783397.44475136	143.344725642304	130.6875	48.5625
124.395833333333	54.3958333333333	0.027481599252291	0.0108823944657917	586927.518651312	158.852173271433	127.3125	49.4375
124.4375	54.3958333333333	0.0261252547501172	0.0107003887580532	778583.325498332	143.923597677148	130.645833333333	48.5625
124.479166666667	54.3958333333333	0.0255851009133555	0.00984748998704705	781785.406798489	143.536958537873	130.770833333333	48.5625
124.520833333333	54.3958333333333	0.02835685741899	0.0111207205803551	780180.685126809	143.729915497909	130.770833333333	48.5625
122.020833333333	54.3541666666667	0.0259855177079452	0.0101216649953139	878860.993584266	133.62139379587	130.645833333333	48.5625
122.0625	54.3541666666667	0.0254326291987475	0.00959061847424143	882131.77017572	134.315536627071	130.604166666667	48.4791666666667
122.104166666667	54.3541666666667	0.0254897377634586	0.00953347915939938	880482.692740028	133.969013611774	130.6875	48.5208333333333
122.145833333333	54.3541666666667	0.0255354849694862	0.0100024281062152	878535.484644283	134.12479573271	130.6875	48.5208333333333
122.1875	54.3541666666667	0.0254550321945115	0.00960468219162677	876593.41491802	134.281195180939	130.6875	48.5208333333333
122.229166666667	54.3541666666667	0.0282023644058445	0.0106734103032746	866625.601342395	136.606197963764	130.270833333333	48.3958333333333
122.270833333333	54.3541666666667	0.0291938727333529	0.0095613459203453	865258.818702619	134.721189831993	130.604166666667	48.5625
122.3125	54.3541666666667	0.0301907766666853	0.00862975578882678	863336.567999676	134.880822663406	130.604166666667	48.5625
122.354166666667	54.3541666666667	0.028371119168117	0.0102650580260847	861419.653930415	135.041092772563	130.604166666667	48.5625
122.395833333333	54.3541666666667	0.0297806827582588	0.00922798461924186	859508.112827284	135.202002636666	130.604166666667	48.5625
122.4375	54.3541666666667	0.0297374877341865	0.00947025426681417	857601.981242963	135.363554722728	130.604166666667	48.5625
122.479166666667	54.3541666666667	0.0294380041780787	0.00951656598550132	855701.295950507	135.525751487052	130.604166666667	48.5625
122.520833333333	54.3541666666667	0.0302970847373768	0.0088825897415977	853806.093943471	135.688595374705	130.604166666667	48.5625
122.5625	54.3541666666667	0.0292743413952633	0.00924900302576971	851916.412436005	135.852088818975	130.604166666667	48.5625
122.604166666667	54.3541666666667	0.02971212807699	0.00873243838524252	850032.2888629	136.016234240828	130.604166666667	48.5625
122.645833333333	54.3541666666667	0.0290619357662371	0.00897516953301907	848153.76087959	136.181034048348	130.604166666667	48.5625
122.895833333333	54.3541666666667	0.0281574082627134	0.0105018036776761	837590.39950162	139.299533001848	130.270833333333	48.3958333333333
122.9375	54.3541666666667	0.0284664537697713	0.0100544509851445	835163.950875128	137.35315480756	130.604166666667	48.5625
122.979166666667	54.3541666666667	0.0288482356594481	0.00884246206978616	833331.569657721	137.523274654318	130.604166666667	48.5625
123.020833333333	54.3541666666667	0.0296577400248952	0.00884804471644049	831505.132840991	137.694069883189	130.604166666667	48.5625
123.0625	54.3541666666667	0.031492743611702	0.0102029641625725	829684.680278761	137.865542740689	130.604166666667	48.5625
123.104166666667	54.3541666666667	0.0314080172737308	0.00971763239988976	827870.252042921	138.037695453684	130.604166666667	48.5625
123.145833333333	54.3541666666667	0.0296276020054037	0.00846645182987116	826061.888422905	138.210530228721	130.604166666667	48.5625
123.1875	54.3541666666667	0.0277987111810933	0.0105095750591394	825378.896029222	140.530677053547	130.270833333333	48.3958333333333
123.229166666667	54.3541666666667	0.0284893706515492	0.0109705084825508	823660.088944306	140.709238388559	130.270833333333	48.3958333333333
123.270833333333	54.3541666666667	0.0280427876599063	0.0104366060127036	821947.828473143	140.888475737125	130.270833333333	48.3958333333333
123.3125	54.3541666666667	0.0281195714886837	0.01055908803521	820242.156171635	141.068390731032	130.270833333333	48.3958333333333
123.354166666667	54.3541666666667	0.0298296051546421	0.00906226752395885	817112.464844556	139.085010754015	130.604166666667	48.5625
123.395833333333	54.3541666666667	0.028330457907817	0.0109198404605112	815341.347103707	139.261983013235	130.604166666667	48.5625
123.4375	54.3541666666667	0.0285384631607265	0.0100740533122286	813576.582042674	139.439652152552	130.604166666667	48.5625
123.479166666667	54.3541666666667	0.0282750478787543	0.0107750836369584	811818.211666741	139.618020190457	130.604166666667	48.5625
123.520833333333	54.3541666666667	0.0299713459480997	0.00875300593409292	810066.278191765	139.797089118603	130.604166666667	48.5625
123.5625	54.3541666666667	0.0290504010041485	0.00933032002975633	769149.10125029	139.347952669926	130.395833333333	48.8958333333333
123.604166666667	54.3541666666667	0.0309491058899789	0.00971714187465492	767387.582700313	139.534566485276	130.395833333333	48.8958333333333
123.645833333333	54.3541666666667	0.0300324035003849	0.00998754554698682	765632.791125211	139.721960947927	130.395833333333	48.8958333333333
123.6875	54.3541666666667	0.0300855249873013	0.00999641463421551	763884.773459712	139.910138422297	130.395833333333	48.8958333333333
123.729166666667	54.3541666666667	0.0298130794187567	0.00968391425244797	762143.57688579	140.09910123857	130.395833333333	48.8958333333333
123.770833333333	54.3541666666667	0.0296846545840724	0.0100887591791742	760409.248831279	140.288851691666	130.395833333333	48.8958333333333
123.8125	54.3541666666667	0.0294795831845501	0.0102126393271533	758681.836968435	140.47939204019	130.395833333333	48.8958333333333
123.854166666667	54.3541666666667	0.0292912105978133	0.0105580172403891	756961.389212384	140.670724505374	130.395833333333	48.8958333333333
123.895833333333	54.3541666666667	0.03107048616509	0.0108217814806268	755247.953719488	140.862851270006	130.395833333333	48.8958333333333
123.9375	54.3541666666667	0.0310347489396809	0.0107377155966169	753541.578885655	141.055774477335	130.395833333333	48.8958333333333
123.979166666667	54.3541666666667	0.0292426710143467	0.0104232064289285	751842.313344524	141.249496229978	130.395833333333	48.8958333333333
124.020833333333	54.3541666666667	0.029533956887619	0.00933224933706772	750150.205965573	141.444018588802	130.395833333333	48.8958333333333
124.0625	54.3541666666667	0.0296074198315141	0.0102200892921516	748465.305852148	141.639343571795	130.395833333333	48.8958333333333
124.104166666667	54.3541666666667	0.0293682250759345	0.00951552161170354	746787.662339391	141.835473152932	130.395833333333	48.8958333333333
124.145833333333	54.3541666666667	0.0297163712638667	0.00983736982759077	784589.041299802	142.568492791324	130.604166666667	48.5625
124.1875	54.3541666666667	0.028249817068102	0.0111198134508539	785240.945248491	143.130163879153	130.5625	48.5208333333333
124.229166666667	54.3541666666667	0.0282024714851911	0.0110088171135742	770910.412709593	144.880359297876	130.229166666667	48.5208333333333
124.270833333333	54.3541666666667	0.0252584223355624	0.0102451978399417	787564.214000758	143.499387354586	130.604166666667	48.4791666666667
124.3125	54.3541666666667	0.0270994494149363	0.0103233287395975	779681.539436854	143.142270780213	130.645833333333	48.5625
124.354166666667	54.3541666666667	0.0265919970297807	0.0103041113765803	778060.198715509	143.334993419171	130.645833333333	48.5625
124.395833333333	54.3541666666667	0.0261487633402202	0.00906203227610587	785956.415369464	143.691229204684	130.6875	48.4791666666667
124.4375	54.3541666666667	0.0268475596290256	0.0103046277429534	774839.533554157	143.722641402912	130.645833333333	48.5625
124.479166666667	54.3541666666667	0.0259416283606586	0.010122917089019	778060.198715509	143.334993419171	130.770833333333	48.5625
124.520833333333	54.3541666666667	0.0291462145682954	0.0112385928195429	770064.273430403	144.309637963322	130.604166666667	48.5625
121.479166666667	54.3125	0.0253909024225725	0.0071727131820395	789249.659429334	137.3216704228	128.770833333333	48.8541666666667
121.520833333333	54.3125	0.0236737142177678	0.00375112032150631	592735.372793656	138.500880238761	127.020833333333	50.1875
121.5625	54.3125	0.0243533285877636	0.00481670861828577	884441.943014011	130.444467213268	130.729166666667	48.7708333333333
121.604166666667	54.3125	0.0262651068706655	0.00806646511528462	894153.867765063	131.539200532549	130.6875	48.6041666666667
121.645833333333	54.3125	0.0276534173657837	0.0104351477764111	878271.041753472	130.888445388222	130.6875	48.7708333333333
121.6875	54.3125	0.0278812193268207	0.0104486939822184	894638.733873645	132.871406630014	130.5625	48.4791666666667
121.729166666667	54.3125	0.0254614037806847	0.00796167561402871	884593.423342307	131.789368920513	130.6875	48.6458333333333
121.770833333333	54.3125	0.026367165272225	0.00988320559465665	887578.631782571	132.484219936162	130.645833333333	48.5625
121.8125	54.3125	0.0251700830908831	0.00950882658311649	890673.628103858	133.1750615824	130.604166666667	48.4791666666667
121.854166666667	54.3125	0.02611510387966	0.00897945605844923	888698.463080247	133.327792311734	130.604166666667	48.4791666666667
121.895833333333	54.3125	0.0257456692809503	0.0100229357122622	881600.946526752	132.940891880501	130.645833333333	48.5625
121.9375	54.3125	0.0268490499072248	0.00990761343216831	879618.215331448	133.094341837848	130.645833333333	48.5625
121.979166666667	54.3125	0.025929899740449	0.00813700709322088	876078.171958099	132.898611456141	130.6875	48.6041666666667
122.020833333333	54.3125	0.0262095112099309	0.00862147145992227	874094.086876329	133.052731525343	130.6875	48.6041666666667
122.0625	54.3125	0.0280047948396609	0.010446760239159	876953.035248214	134.256980164192	130.5625	48.4791666666667
122.104166666667	54.3125	0.0268976914171025	0.00991960324379022	871737.354520608	133.71434150534	130.645833333333	48.5625
122.145833333333	54.3125	0.0252910365415578	0.00954050719199402	875667.703130284	133.403096470943	130.770833333333	48.5625
122.1875	54.3125	0.0258168436516295	0.00995328466843551	867827.448615974	134.028097796384	130.645833333333	48.5625
122.229166666667	54.3125	0.0256348921249161	0.0106223365522036	865880.249875245	134.185924153315	130.645833333333	48.5625
122.270833333333	54.3125	0.0253968128571753	0.0103673453895397	863938.268094146	134.344386098733	130.645833333333	48.5625
122.3125	54.3125	0.0264683480523047	0.0103437891977546	862001.539166496	134.503486208796	130.645833333333	48.5625
122.354166666667	54.3125	0.0256247971709973	0.00973790245545755	865880.249875245	134.185924153315	130.770833333333	48.5625
122.395833333333	54.3125	0.0283162782801093	0.0106983616897432	863938.268094146	134.344386098733	130.770833333333	48.5625
122.4375	54.3125	0.0301154048492135	0.00891934737061537	854307.877724746	135.146319521646	130.604166666667	48.5625
122.479166666667	54.3125	0.0315943900946661	0.0100967745421631	852397.959333526	135.308648793199	130.604166666667	48.5625
122.520833333333	54.3125	0.0296846275649881	0.0088213875720126	850493.513879451	135.471631496711	130.604166666667	48.5625
122.5625	54.3125	0.0296900069179727	0.00909397109667914	848594.578832093	135.635270140266	130.604166666667	48.5625
122.604166666667	54.3125	0.0298312604408052	0.00910307237188916	846701.191886841	135.799567220083	130.604166666667	48.5625
122.645833333333	54.3125	0.0298335400575262	0.00853660987459533	844813.390964973	135.964525219952	130.604166666667	48.5625
122.6875	54.3125	0.0281674226920845	0.0105825128511362	843035.516450956	138.232148470731	130.270833333333	48.3958333333333
122.729166666667	54.3125	0.0280029899364465	0.010577308087047	841232.151703888	138.402984637604	130.270833333333	48.3958333333333
122.770833333333	54.3125	0.0259392286396658	0.009068314191636	835540.447770937	137.859072127259	130.354166666667	48.4791666666667
122.8125	54.3125	0.0281200206530472	0.0105097629804543	837643.637193103	138.746643528828	130.270833333333	48.3958333333333
122.854166666667	54.3125	0.0282914666164168	0.010054928406708	835459.519764552	136.799315009401	130.604166666667	48.5625
122.895833333333	54.3125	0.0282035762880296	0.010609898065675	834079.674232799	139.092964474277	130.270833333333	48.3958333333333
122.9375	54.3125	0.028951028511284	0.00892526826942185	831758.425988462	137.137942738578	130.604166666667	48.5625
122.979166666667	54.3125	0.0297501860853917	0.00852215163632154	829916.705519138	137.308275829572	130.604166666667	48.5625
123.020833333333	54.3125	0.0294836612212212	0.00879292966079724	828080.922521884	137.479291537327	130.604166666667	48.5625
123.0625	54.3125	0.0293093398014485	0.00847632209821078	826251.117171901	137.650992188095	130.604166666667	48.5625
123.104166666667	54.3125	0.031027557881315	0.0092753802303553	824427.329868316	137.823380088826	130.604166666667	48.5625
123.145833333333	54.3125	0.0314466892642417	0.0105735784869191	822609.601233726	137.996457526484	130.604166666667	48.5625
123.1875	54.3125	0.0296647887529285	0.00890075458355824	820797.972113696	138.170226767347	130.604166666667	48.5625
123.229166666667	54.3125	0.029869468161473	0.00888988110677658	818992.483576204	138.344690056304	130.604166666667	48.5625
123.270833333333	54.3125	0.029971576468216	0.00883742357673522	817193.176911018	138.519849616133	130.604166666667	48.5625
123.3125	54.3125	0.0300023581848818	0.00927184157047374	815400.093629049	138.695707646775	130.604166666667	48.5625
123.354166666667	54.3125	0.0312914244259573	0.00952800006857612	774592.370306908	138.199981963591	130.395833333333	48.8958333333333
123.395833333333	54.3125	0.0292053137949589	0.00945963178559073	811832.764359702	139.049527801636	130.604166666667	48.5625
123.4375	54.3125	0.0292430464292672	0.00945470364759812	810058.602493053	139.227494204852	130.604166666667	48.5625
123.479166666667	54.3125	0.0293925837315166	0.00918957383346684	808290.83224937	139.406167635346	130.604166666667	48.5625
123.520833333333	54.3125	0.0294148612146855	0.00922471538574314	767414.350559608	138.936779655969	130.395833333333	48.8958333333333
123.5625	54.3125	0.0291084320882188	0.00933103534104391	765636.302416915	139.122935611363	130.395833333333	48.8958333333333
123.604166666667	54.3125	0.0292438638230198	0.00933365622344536	763864.930353135	139.30987929097	130.395833333333	48.8958333333333
123.645833333333	54.3125	0.0312756590735934	0.0100935554078107	762100.281500833	139.497613195661	130.395833333333	48.8958333333333
123.6875	54.3125	0.0311332508134975	0.010462049048208	760342.403249052	139.686139793373	130.395833333333	48.8958333333333
123.729166666667	54.3125	0.0311651442610253	0.010425032511145	758591.343242065	139.875461518067	130.395833333333	48.8958333333333
123.770833333333	54.3125	0.0309295645372654	0.0103363699427901	756847.149378069	140.065580768671	130.395833333333	48.8958333333333
123.8125	54.3125	0.0300363556905553	0.0100570366340171	755109.869807798	140.256499908013	130.395833333333	48.8958333333333
123.854166666667	54.3125	0.0309672757479378	0.0104599587124978	753379.552933033	140.448221261729	130.395833333333	48.8958333333333
123.895833333333	54.3125	0.0309291355877852	0.0111638084347394	751656.247405027	140.640747117166	130.395833333333	48.8958333333333
123.9375	54.3125	0.0300464518344457	0.0103550332187825	749940.002122872	140.834079722269	130.395833333333	48.8958333333333
123.979166666667	54.3125	0.0292951321247355	0.0103986935249698	748230.866231742	141.028221284447	130.395833333333	48.8958333333333
124.020833333333	54.3125	0.0293398585996605	0.00922377576004508	746528.889121049	141.223173969439	130.395833333333	48.8958333333333
124.0625	54.3125	0.0296193264353419	0.0104274061788533	744834.120422536	141.418939900148	130.395833333333	48.8958333333333
124.104166666667	54.3125	0.0296844906137242	0.0107665054015078	743146.610008241	141.615521155476	130.395833333333	48.8958333333333
124.145833333333	54.3125	0.0290530062150887	0.0104852284903797	780911.184870768	142.362700019244	130.604166666667	48.5625
124.1875	54.3125	0.028663919365156	0.0113581212578729	779258.763096537	142.553685387807	130.604166666667	48.5625
124.229166666667	54.3125	0.028888850810299	0.0109763316709516	777613.531789827	142.745410242856	130.604166666667	48.5625
124.270833333333	54.3125	0.0284444018383167	0.0112855626366121	775975.537222911	142.937876034338	130.604166666667	48.5625
124.3125	54.3125	0.0281001411372574	0.0109804233218332	776663.983312368	143.505498546889	130.5625	48.5208333333333
124.354166666667	54.3125	0.0278704343043933	0.0109817343098283	775054.83694206	143.699742023823	130.5625	48.5208333333333
124.395833333333	54.3125	0.0258603746975762	0.010302736954901	778280.506527099	143.311991315568	130.6875	48.5208333333333
124.4375	54.3125	0.0279898050812862	0.0109257722428902	771858.861168993	144.090442459913	130.5625	48.5208333333333
124.479166666667	54.3125	0.0283391567601305	0.0112128221694345	774344.825854051	143.131084168822	130.770833333333	48.5625
124.520833333333	54.3125	0.0279336840726234	0.011244419112437	772721.444325087	143.325036008527	130.770833333333	48.5625
124.5625	54.3125	0.0286016149736866	0.0112420543845708	764716.129275029	144.305995233841	130.604166666667	48.5625
124.604166666667	54.3125	0.0299477924636089	0.0108326348189463	763137.716222002	144.504435302887	130.604166666667	48.5625
124.645833333333	54.3125	0.0300667092499239	0.0107097162256645	761566.964423146	144.70362728726	130.604166666667	48.5625
121.354166666667	54.2708333333333	0.0266106030220297	0.00998734734633483	562458.629308178	132.067151169295	127.270833333333	50.7291666666667
121.395833333333	54.2708333333333	0.027194193222363	0.0102026263557841	560446.932356472	132.286491812844	127.270833333333	50.7291666666667
121.4375	54.2708333333333	0.0270797724485307	0.0102109022202172	885594.966981489	129.923659184234	130.6875	48.7708333333333
121.479166666667	54.2708333333333	0.0275041294100076	0.0102156696935973	898631.465386435	131.219561939419	130.645833333333	48.5625
121.520833333333	54.2708333333333	0.0264437128344216	0.00917426855137965	884856.908145033	130.420207586816	130.6875	48.7291666666667
121.5625	54.2708333333333	0.0270311019899958	0.0103302136094652	894556.967898026	131.514989015438	130.645833333333	48.5625
121.604166666667	54.2708333333333	0.0266040147172957	0.00920443070799585	884172.786985169	130.917740768633	130.6875	48.6875
121.645833333333	54.2708333333333	0.0273202300819256	0.0103697974614266	890501.100153142	131.812809501596	130.645833333333	48.5625
121.6875	54.2708333333333	0.0254983736514666	0.0100492983738165	881568.960875171	133.418306278495	130.354166666667	48.4791666666667
121.729166666667	54.2708333333333	0.026426763259708	0.00970166567611191	886464.123181558	132.113045079446	130.645833333333	48.5625
121.770833333333	54.2708333333333	0.026079773219222	0.00981733589779099	884452.801270779	132.264075298199	130.645833333333	48.5625
121.8125	54.2708333333333	0.0259428523912955	0.00990444435974259	882446.301538091	132.415717410921	130.645833333333	48.5625
121.854166666667	54.2708333333333	0.0285272638374455	0.0100682681299241	878447.903326296	132.720848126396	130.604166666667	48.5625
121.895833333333	54.2708333333333	0.0255923501412889	0.009558985072492	884452.801270779	132.264075298199	130.770833333333	48.5625
121.9375	54.2708333333333	0.0270607880468039	0.0100584289648759	876456.072765532	132.874342125938	130.645833333333	48.5625
121.979166666667	54.2708333333333	0.0264192881834927	0.00995296516807961	880444.65760752	132.56797412033	130.770833333333	48.5625
122.020833333333	54.2708333333333	0.0265903227538462	0.00997130974018343	878447.903326296	132.720848126396	130.770833333333	48.5625
122.0625	54.2708333333333	0.0256460546185087	0.0100220107690837	876456.072765532	132.874342125938	130.770833333333	48.5625
122.104166666667	54.2708333333333	0.0258695078775876	0.0099754379044026	874469.200220855	133.028458812217	130.770833333333	48.5625
122.145833333333	54.2708333333333	0.0256494392365023	0.0100076942199971	872487.320213025	133.183200874514	130.770833333333	48.5625
122.1875	54.2708333333333	0.0256178568032118	0.0100936108398509	870510.467488543	133.338570997701	130.770833333333	48.5625
122.229166666667	54.2708333333333	0.0262853813835177	0.00890352534666362	868538.677020221	133.494571861803	130.770833333333	48.5625
122.270833333333	54.2708333333333	0.0255028145798687	0.010115711284285	866571.984007712	133.651206141557	130.770833333333	48.5625
122.3125	54.2708333333333	0.0256029755461624	0.00864808204599006	864610.423878047	133.808476505953	130.770833333333	48.5625
122.354166666667	54.2708333333333	0.0260491865539997	0.00872910010954291	862654.03228612	133.966385617769	130.770833333333	48.5625
122.395833333333	54.2708333333333	0.0291932822814931	0.00936756593560864	852950.866319944	134.765605090166	130.604166666667	48.5625
122.4375	54.2708333333333	0.0300715841333487	0.00952386935271855	851026.247522029	134.92740219618	130.604166666667	48.5625
122.479166666667	54.2708333333333	0.0293358083027103	0.00931510293502908	849107.053261338	135.089856474184	130.604166666667	48.5625
122.520833333333	54.2708333333333	0.0313447016195297	0.00977684606838418	847193.321029765	135.252970519424	130.604166666667	48.5625
122.5625	54.2708333333333	0.0298437613428884	0.00921063793578044	845285.088550108	135.416746916324	130.604166666667	48.5625
122.604166666667	54.2708333333333	0.0290238584248377	0.00919484887603664	843382.393776246	135.58118823793	130.604166666667	48.5625
122.645833333333	54.2708333333333	0.0298483450855532	0.00856930599733864	841485.274893249	135.746297045338	130.604166666667	48.5625
122.6875	54.2708333333333	0.0298981031947905	0.00816586709524589	839593.770317494	135.912075887111	130.604166666667	48.5625
122.729166666667	54.2708333333333	0.0281291410234625	0.0100562620421733	837707.918696708	136.078527298688	130.604166666667	48.5625
122.770833333333	54.2708333333333	0.0279828731300865	0.0102521074999183	835962.845513689	138.365370327985	130.270833333333	48.3958333333333
122.8125	54.2708333333333	0.02803679088726	0.0106554614543409	834162.406337543	138.537789570536	130.270833333333	48.3958333333333
122.854166666667	54.2708333333333	0.0289979025769937	0.00941857223523412	832084.671511616	136.581942097052	130.604166666667	48.5625
122.895833333333	54.2708333333333	0.0298091638758317	0.00920849916793279	830221.822814512	136.751108858457	130.604166666667	48.5625
122.9375	54.2708333333333	0.0289773372685015	0.00934450423329318	828364.82378023	136.920960648558	130.604166666667	48.5625
122.979166666667	54.2708333333333	0.0296993870887691	0.00902265123032091	826513.714443385	137.091499911034	130.604166666667	48.5625
123.020833333333	54.2708333333333	0.0284768751586032	0.0100347978496537	824668.535069121	137.262729072008	130.604166666667	48.5625
123.0625	54.2708333333333	0.0293522916929354	0.00893102041026648	822829.326152825	137.434650539361	130.604166666667	48.5625
123.104166666667	54.2708333333333	0.0313100749954559	0.00987171751276585	820996.128419772	137.607266702052	130.604166666667	48.5625
123.145833333333	54.2708333333333	0.0312460856799439	0.0107315565109407	780307.5788464	137.066590942477	130.395833333333	48.8958333333333
123.1875	54.2708333333333	0.0313275235006323	0.0106215253716854	778461.676082181	137.24600620307	130.395833333333	48.8958333333333
123.229166666667	54.2708333333333	0.031311072035295	0.00981563717621232	776622.028343483	137.426193983726	130.395833333333	48.8958333333333
123.270833333333	54.2708333333333	0.0314342852097467	0.0101002443774309	774788.680788431	137.607157139538	130.395833333333	48.8958333333333
123.3125	54.2708333333333	0.0316367548368166	0.010430636467078	772961.67884675	137.788898501885	130.395833333333	48.8958333333333
123.354166666667	54.2708333333333	0.0311387833021166	0.00967593852385323	771141.06821928	137.971420877505	130.395833333333	48.8958333333333
123.395833333333	54.2708333333333	0.0311520487380225	0.00989630871195149	769326.894877389	138.154727047552	130.395833333333	48.8958333333333
123.4375	54.2708333333333	0.0293647215334015	0.00967617405010154	806551.911685596	139.013484902678	130.604166666667	48.5625
123.479166666667	54.2708333333333	0.0298651248486316	0.00909822193200308	804774.684932557	139.192457349768	130.604166666667	48.5625
123.520833333333	54.2708333333333	0.0291191396116097	0.0096294216487616	803003.889145775	139.372147181932	130.604166666667	48.5625
123.5625	54.2708333333333	0.0312066341729233	0.00975645097836403	762135.503224688	138.895844345612	130.395833333333	48.8958333333333
123.604166666667	54.2708333333333	0.0309968814080522	0.00966841069285799	760354.215301991	139.083110241791	130.395833333333	48.8958333333333
123.645833333333	54.2708333333333	0.0301314671566649	0.00995862562203899	758579.646134008	139.271176027369	130.395833333333	48.8958333333333
123.6875	54.2708333333333	0.0308444115252723	0.00963703855259973	756811.843564105	139.460044276743	130.395833333333	48.8958333333333
123.729166666667	54.2708333333333	0.0308694042289706	0.0102616544622585	755050.855699051	139.649717530632	130.395833333333	48.8958333333333
123.770833333333	54.2708333333333	0.0308057248452909	0.0109971417984848	753296.730907763	139.840198295005	130.395833333333	48.8958333333333
123.8125	54.2708333333333	0.0312115298835243	0.0110609947241241	780098.768431718	141.208791716321	130.4375	48.6041666666667
123.854166666667	54.2708333333333	0.0310088262192455	0.0108077739996907	749809.2653249	140.223592198693	130.395833333333	48.8958333333333
123.895833333333	54.2708333333333	0.0290202044654317	0.00967720746643425	748076.022569549	140.416510166221	130.395833333333	48.8958333333333
123.9375	54.2708333333333	0.0290364521283053	0.00991350363547876	785659.250661835	141.208956250453	130.604166666667	48.5625
123.979166666667	54.2708333333333	0.029591796949261	0.00905151063784554	744630.76414624	140.804799910636	130.395833333333	48.8958333333333
124.020833333333	54.2708333333333	0.0294967449206344	0.0100326690899691	742918.848047157	141.000176276846	130.395833333333	48.8958333333333
124.0625	54.2708333333333	0.0298146491914814	0.0105876858159269	741214.140821924	141.196376628153	130.395833333333	48.8958333333333
124.104166666667	54.2708333333333	0.0300821462477215	0.0104999585360404	739516.692881409	141.393403151743	130.395833333333	48.8958333333333
124.145833333333	54.2708333333333	0.0287270054647507	0.0112024241322869	777243.574775721	142.154958875122	130.604166666667	48.5625
124.1875	54.2708333333333	0.0289142489695054	0.0100659134042055	775581.69943412	142.346395764282	130.604166666667	48.5625
124.229166666667	54.2708333333333	0.0293769242312142	0.00974809722265928	734468.412567905	141.989460943212	130.395833333333	48.8958333333333
124.270833333333	54.2708333333333	0.0287120873854801	0.010334993416511	732800.510780748	142.189813105969	130.395833333333	48.8958333333333
124.3125	54.2708333333333	0.0288744482070976	0.0102624843271602	770639.429899591	142.925207931407	130.604166666667	48.5625
124.354166666667	54.2708333333333	0.0283838274439274	0.0107947973173397	769006.615480326	143.119650793569	130.604166666667	48.5625
124.395833333333	54.2708333333333	0.0288846653330079	0.010823228342082	767381.184214242	143.314848767003	130.604166666667	48.5625
124.4375	54.2708333333333	0.0292494765052596	0.0102782673534566	765763.183645951	143.510803207257	130.604166666667	48.5625
124.479166666667	54.2708333333333	0.0287113464121668	0.0114295378492395	764152.661503341	143.70751542226	130.604166666667	48.5625
124.520833333333	54.2708333333333	0.028647876798388	0.011373863508858	762549.665694845	143.904986671283	130.604166666667	48.5625
124.5625	54.2708333333333	0.0285621450372304	0.0115442927039018	760954.244306641	144.103218163889	130.604166666667	48.5625
124.604166666667	54.2708333333333	0.0296367402341425	0.0107498541020569	759366.445599744	144.302211058887	130.604166666667	48.5625
124.645833333333	54.2708333333333	0.030308203479353	0.0112951300990975	757786.318006999	144.501966463264	130.604166666667	48.5625
124.6875	54.2708333333333	0.0297597665138156	0.0110364807892098	756213.910129997	144.702485431121	130.604166666667	48.5625
124.729166666667	54.2708333333333	0.0293976458522091	0.0103666986539647	754649.270735886	144.903768962594	130.604166666667	48.5625
121.1875	54.2291666666667	0.0261567149773807	0.00947505181540408	873213.575687614	127.710810832726	130.645833333333	49.0208333333333
121.229166666667	54.2291666666667	0.0258950233923536	0.0101790306742958	560242.420463997	121.446969158425	128.104166666667	51.3958333333333
121.270833333333	54.2291666666667	0.026299927262333	0.00983253692023019	563432.193045933	131.281214824193	127.270833333333	50.7291666666667
121.3125	54.2291666666667	0.0255871827316251	0.010246746949206	555614.948087104	121.806494968065	128.104166666667	51.3958333333333
121.354166666667	54.2291666666667	0.0253556675953052	0.0102114908682778	553307.97445284	121.988300096418	128.104166666667	51.3958333333333
121.395833333333	54.2291666666667	0.0259965339474456	0.00999146948552462	551005.585772087	122.171485904896	128.104166666667	51.3958333333333
121.4375	54.2291666666667	0.025028161081034	0.00947854607671368	879245.398159369	129.487466827208	130.6875	48.8125
121.479166666667	54.2291666666667	0.0269045988267325	0.00992977381295901	895582.086451936	130.997849222776	130.645833333333	48.5625
121.520833333333	54.2291666666667	0.0265346763218783	0.00983550832002569	893533.54472305	131.145251541014	130.645833333333	48.5625
121.5625	54.2291666666667	0.026190952867159	0.010355218281982	891489.612013291	131.293254158049	130.645833333333	48.5625
121.604166666667	54.2291666666667	0.0264166421650187	0.00995664584857399	889450.320764225	131.441859849419	130.645833333333	48.5625
121.645833333333	54.2291666666667	0.0251725360389626	0.00949999964134131	868815.449827518	130.223703884675	130.6875	48.8125
121.6875	54.2291666666667	0.0254725718472419	0.00871522758574917	868905.408409062	133.470331920098	130.229166666667	48.5208333333333
121.729166666667	54.2291666666667	0.0254193914485056	0.0100305127841897	876409.34605164	133.35464620727	130.354166666667	48.4791666666667
121.770833333333	54.2291666666667	0.0253562955422908	0.00863001672612178	874436.080067652	133.509953486076	130.354166666667	48.4791666666667
121.8125	54.2291666666667	0.0292043273514309	0.0093998298894273	877313.888829377	132.346313953724	130.604166666667	48.5625
121.854166666667	54.2291666666667	0.0301466149035447	0.00899348091221915	875308.01497479	132.499218841683	130.604166666667	48.5625
121.895833333333	54.2291666666667	0.0256597867714212	0.00946929438551691	881340.227016125	132.042368864357	130.770833333333	48.5625
121.9375	54.2291666666667	0.0285816894601472	0.0104870932116741	879324.637515534	132.194031550745	130.770833333333	48.5625
121.979166666667	54.2291666666667	0.0288140287512054	0.0102610824658724	869319.985998228	132.961696058337	130.604166666667	48.5625
122.020833333333	54.2291666666667	0.0265237231577098	0.00998513355734829	869319.985998228	132.961696058337	130.645833333333	48.5625
122.0625	54.2291666666667	0.0262364381910582	0.00999416755411661	873307.05019705	132.652748980444	130.770833333333	48.5625
122.104166666667	54.2291666666667	0.028339098646434	0.0104629145012679	862258.884231084	135.482496168487	130.270833333333	48.3958333333333
122.145833333333	54.2291666666667	0.0287374235751109	0.0104511986801934	861406.298799976	133.587214536511	130.604166666667	48.5625
122.1875	54.2291666666667	0.0291863908011804	0.00944606860810812	859440.675734704	133.745198569318	130.604166666667	48.5625
122.229166666667	54.2291666666667	0.0300203526409124	0.00890491626132393	857480.244001404	133.903829835665	130.604166666667	48.5625
122.270833333333	54.2291666666667	0.0300815380033916	0.00891146579742849	855525.039927431	134.063111058612	130.604166666667	48.5625
122.3125	54.2291666666667	0.0303732041005253	0.00910042385412401	853575.100074203	134.22304495411	130.604166666667	48.5625
122.354166666667	54.2291666666667	0.0300775853852526	0.00918384430197056	851630.461237611	134.383634230497	130.604166666667	48.5625
122.395833333333	54.2291666666667	0.0292624741060121	0.00936629917462082	849691.160448427	134.544881587983	130.604166666667	48.5625
122.4375	54.2291666666667	0.0281657725631257	0.0107346878180469	847195.767985371	136.797376460833	130.270833333333	48.3958333333333
122.479166666667	54.2291666666667	0.0294442642538798	0.00935725035736484	845828.722312013	134.869361303273	130.604166666667	48.5625
122.520833333333	54.2291666666667	0.0299015596088973	0.00929909555385059	843905.660203921	135.032599016059	130.604166666667	48.5625
122.5625	54.2291666666667	0.0313194679070395	0.0099122756139646	841988.086622093	135.196505518807	130.604166666667	48.5625
122.604166666667	54.2291666666667	0.031191179939308	0.00984744944056231	840076.039776604	135.361083462976	130.604166666667	48.5625
122.645833333333	54.2291666666667	0.0290116029923104	0.00926531917243792	838169.558114107	135.526335488588	130.604166666667	48.5625
122.6875	54.2291666666667	0.0284384438220726	0.0100736858130755	836268.680318004	135.692264223631	130.604166666667	48.5625
122.729166666667	54.2291666666667	0.0298801783518256	0.0087948507399314	834373.445308553	135.858872283464	130.604166666667	48.5625
122.770833333333	54.2291666666667	0.0277483188122474	0.0101722058461904	832502.162556044	138.154513345906	130.270833333333	48.3958333333333
122.8125	54.2291666666667	0.0258680144539811	0.00875018325780703	838169.558114107	135.526335488588	130.770833333333	48.5625
122.854166666667	54.2291666666667	0.029581952499289	0.00839544495144793	828721.989756799	136.362798362956	130.604166666667	48.5625
122.895833333333	54.2291666666667	0.0314645214414497	0.0101404739852564	826849.719835399	136.532149601358	130.604166666667	48.5625
122.9375	54.2291666666667	0.0310076080099753	0.00964039289703442	824983.290855943	136.70219303016	130.604166666667	48.5625
122.979166666667	54.2291666666667	0.029713347450012	0.00914456016525726	823122.743159924	136.872931175749	130.604166666667	48.5625
123.020833333333	54.2291666666667	0.030942007731953	0.00942065270603547	821268.117325298	137.044366547378	130.604166666667	48.5625
123.0625	54.2291666666667	0.0312193175085988	0.0105187065285385	780648.517479935	136.477829326627	130.395833333333	48.8958333333333
123.104166666667	54.2291666666667	0.0308131808875638	0.010788884170807	806531.294980306	137.892972014217	130.4375	48.6041666666667
123.145833333333	54.2291666666667	0.0311093218166976	0.011076284487522	804712.408680537	138.069589168762	130.4375	48.6041666666667
123.1875	54.2291666666667	0.0318536567766802	0.0116983385138685	775062.542580479	137.01441160633	130.395833333333	48.8958333333333
123.229166666667	54.2291666666667	0.0314525955103295	0.0111327198615678	773212.982223669	137.19483078048	130.395833333333	48.8958333333333
123.270833333333	54.2291666666667	0.0313816663901252	0.0111570908361511	771369.713160392	137.37603411339	130.395833333333	48.8958333333333
123.3125	54.2291666666667	0.0311871119897438	0.0105713611092113	769532.781202827	137.558024541838	130.395833333333	48.8958333333333
123.354166666667	54.2291666666667	0.0315048263224938	0.011080326044226	767702.232441916	137.74080497849	130.395833333333	48.8958333333333
123.395833333333	54.2291666666667	0.0299136692403625	0.0093096105137879	804849.780603799	138.619064707204	130.604166666667	48.5625
123.4375	54.2291666666667	0.0310155029612353	0.00950189210778381	803056.656960573	138.797606073485	130.604166666667	48.5625
123.479166666667	54.2291666666667	0.0308233059485503	0.00888984101792382	801269.917039099	138.976870932301	130.604166666667	48.5625
123.520833333333	54.2291666666667	0.0314449550831899	0.010141910625021	760444.800910927	138.479884162233	130.395833333333	48.8958333333333
123.5625	54.2291666666667	0.0312345854576634	0.0100931538842375	758646.869215952	138.666657417802	130.395833333333	48.8958333333333
123.604166666667	54.2291666666667	0.0308395609435136	0.0106276823757155	756855.603085036	138.854237596304	130.395833333333	48.8958333333333
123.645833333333	54.2291666666667	0.0309448395500595	0.0107328930519682	755071.050542812	139.042627413837	130.395833333333	48.8958333333333
123.6875	54.2291666666667	0.030790529190158	0.0110402611115101	753293.259886756	139.231829554258	130.395833333333	48.8958333333333
123.729166666667	54.2291666666667	0.0316745117478326	0.0119357025765057	751522.279686083	139.421846668093	130.395833333333	48.8958333333333
123.770833333333	54.2291666666667	0.0307697055621616	0.011033906290253	749758.158780564	139.612681371435	130.395833333333	48.8958333333333
123.8125	54.2291666666667	0.0311884848423522	0.0104802736519177	748000.946279285	139.804336244821	130.395833333333	48.8958333333333
123.854166666667	54.2291666666667	0.0307985992270722	0.0102963034969892	746250.691559295	139.996813832093	130.395833333333	48.8958333333333
123.895833333333	54.2291666666667	0.0312744274628629	0.0104300549115183	744507.444264153	140.190116639249	130.395833333333	48.8958333333333
123.9375	54.2291666666667	0.0292712199283998	0.00968127885848516	742771.254302426	140.38424713327	130.395833333333	48.8958333333333
123.979166666667	54.2291666666667	0.0292087926137977	0.00977245424322019	741042.171846058	140.579207740937	130.395833333333	48.8958333333333
124.020833333333	54.2291666666667	0.0301037362606965	0.010488409729533	739320.24732865	140.775000847629	130.395833333333	48.8958333333333
124.0625	54.2291666666667	0.0314561115669481	0.011313648053291	737605.531443664	140.971628796106	130.395833333333	48.8958333333333
124.104166666667	54.2291666666667	0.0299807740951092	0.0105301095673496	735898.075142508	141.169093885277	130.395833333333	48.8958333333333
124.145833333333	54.2291666666667	0.0292527889264144	0.00997010151881737	734197.92963252	141.367398368952	130.395833333333	48.8958333333333
124.1875	54.2291666666667	0.029186576123333	0.00974615235346434	732505.146374875	141.566544454578	130.395833333333	48.8958333333333
124.229166666667	54.2291666666667	0.0292168787684397	0.0105585246668954	730819.77708236	141.76653430196	130.395833333333	48.8958333333333
124.270833333333	54.2291666666667	0.0294487338352978	0.0102160500687213	729141.873717052	141.96737002197	130.395833333333	48.8958333333333
124.3125	54.2291666666667	0.0287017673853258	0.00997618350723446	766944.15488961	142.717341613734	130.604166666667	48.5625
124.354166666667	54.2291666666667	0.0283501928269899	0.0112047028051713	765301.838504363	142.912270908091	130.604166666667	48.5625
124.395833333333	54.2291666666667	0.029417502597207	0.0101544296901287	763666.911194806	143.107965528574	130.604166666667	48.5625
124.4375	54.2291666666667	0.0293387219695403	0.00994155545850596	762039.42105221	143.304426918642	130.604166666667	48.5625
124.479166666667	54.2291666666667	0.0296883092301287	0.00978555841350601	760419.416358705	143.50165647386	130.604166666667	48.5625
124.520833333333	54.2291666666667	0.0298236885826905	0.0109293510271912	758806.945584571	143.699655540831	130.604166666667	48.5625
124.5625	54.2291666666667	0.0297658804297859	0.0104149314429776	757202.057385455	143.898425416121	130.604166666667	48.5625
124.604166666667	54.2291666666667	0.0294504162588796	0.0103814034805938	755604.800599479	144.09796734517	130.604166666667	48.5625
124.645833333333	54.2291666666667	0.031059487262572	0.0110462136831605	754015.22424425	144.298282521196	130.604166666667	48.5625
124.6875	54.2291666666667	0.0314470224865824	0.011559873713112	752433.37751378	144.499372084099	130.604166666667	48.5625
124.729166666667	54.2291666666667	0.0294216864042036	0.0112452357728366	750859.309775314	144.701237119345	130.604166666667	48.5625
124.770833333333	54.2291666666667	0.0298980781167836	0.0109619158879679	749293.070566033	144.903878656849	130.604166666667	48.5625
124.8125	54.2291666666667	0.031512683672633	0.0122871687900759	737558.623512323	145.750205744631	130.4375	48.6041666666667
124.854166666667	54.2291666666667	0.0311278205561697	0.0114716053535266	746184.276713107	145.3114950738	130.604166666667	48.5625
120.1875	54.1875	0.0255251844449393	0.00759858782099845	556546.900524257	113.168645539138	127.645833333333	51.9791666666667
120.229166666667	54.1875	0.0253619331340677	0.00750245948229066	554047.586121157	113.312900005346	127.645833333333	51.9791666666667
120.270833333333	54.1875	0.0228405536002995	0.00445934716146478	580669.696658539	123.987598776798	127.145833333333	51.0625
120.3125	54.1875	0.023746172055102	0.0051491194466344	591833.929549949	124.848081377563	127.229166666667	50.9375
120.354166666667	54.1875	0.0244331939000652	0.00650622153796778	541334.044000878	115.206306173397	127.479166666667	51.8958333333333
120.979166666667	54.1875	0.0264413823646422	0.00889959147903892	574929.17102632	129.452347469917	127.270833333333	50.7291666666667
121.020833333333	54.1875	0.0268307021960134	0.0102481969412592	572832.002310153	129.658610345845	127.270833333333	50.7291666666667
121.0625	54.1875	0.026257155677706	0.0101777324418275	570741.104059565	129.866264185684	127.270833333333	50.7291666666667
121.104166666667	54.1875	0.0260254658573538	0.00935376869223706	874710.127526974	127.187943405757	130.645833333333	49.0208333333333
121.145833333333	54.1875	0.0294800056586465	0.00941531498057979	869603.516226001	128.833367344664	130.395833333333	48.8958333333333
121.1875	54.1875	0.0283406417722373	0.010865980933301	869364.424486986	127.972288866452	130.5625	48.9791666666667
121.229166666667	54.1875	0.0254876044752746	0.0091465097547529	868227.652429838	127.613142515832	130.645833333333	49.0208333333333
121.270833333333	54.1875	0.0253703857180052	0.0102192247893203	555508.475761876	121.219773810581	128.104166666667	51.3958333333333
121.3125	54.1875	0.0260133700999499	0.0101590907766885	558331.3642457	131.142022269783	127.270833333333	50.7291666666667
121.354166666667	54.1875	0.0258305098444415	0.00929375126527263	861782.38191231	128.0439705358	130.645833333333	49.0208333333333
121.395833333333	54.1875	0.0288645044530507	0.00963376890330292	856969.660873853	129.717615143903	130.395833333333	48.8958333333333
121.4375	54.1875	0.0253349141313373	0.00961009113556256	546239.764160325	121.946131811691	128.104166666667	51.3958333333333
121.479166666667	54.1875	0.0255820766580751	0.0100157616908838	874199.365109692	129.400842778512	130.6875	48.8125
121.520833333333	54.1875	0.0253230608938386	0.00857688062179786	872099.740138454	129.547393155409	130.6875	48.8125
121.5625	54.1875	0.0254168592103724	0.00852027456109669	870004.554437572	129.694569897611	130.6875	48.8125
121.604166666667	54.1875	0.0254202916173503	0.00858108009245349	867913.840842923	129.842376204623	130.6875	48.8125
121.645833333333	54.1875	0.0257684213802142	0.00897185587816277	867704.917501599	133.092889212877	130.229166666667	48.5208333333333
121.6875	54.1875	0.0261167557567468	0.0101603154267334	863745.962542307	130.139890334176	130.6875	48.8125
121.729166666667	54.1875	0.0268642500159102	0.0103600712860665	880270.552985441	131.668037612434	130.645833333333	48.5625
121.770833333333	54.1875	0.0272690691896595	0.0101387035410695	878241.049468207	131.819090786132	130.645833333333	48.5625
121.8125	54.1875	0.0250672836815097	0.00956723106637093	869272.103241229	133.446130995488	130.354166666667	48.4791666666667
121.854166666667	54.1875	0.0300089577643096	0.00909392150520138	872181.423047716	132.275993652323	130.604166666667	48.5625
121.895833333333	54.1875	0.02995833886875	0.00952373614910376	870171.289564381	132.429551848731	130.604166666667	48.5625
121.9375	54.1875	0.0299142404428435	0.00967250859004072	868166.084630873	132.583743390186	130.604166666667	48.5625
121.979166666667	54.1875	0.0260677011629933	0.00905576236796582	874196.450431492	132.123065967383	130.770833333333	48.5625
122.020833333333	54.1875	0.0272678194915881	0.0102117777404912	866165.843130547	132.738571107471	130.645833333333	48.5625
122.0625	54.1875	0.0269786581653105	0.0101800217099503	864170.600181436	132.894037828137	130.645833333333	48.5625
122.104166666667	54.1875	0.0253466128158867	0.0100723773345946	868166.084630877	132.583743390186	130.770833333333	48.5625
122.145833333333	54.1875	0.0281073050391321	0.0107575162718427	866165.843130547	132.738571107471	130.770833333333	48.5625
122.1875	54.1875	0.0299616359783682	0.00974399319380431	856240.324510197	133.522351157603	130.604166666667	48.5625
122.229166666667	54.1875	0.0301759986124675	0.00927576971575678	854270.609348977	133.681055163952	130.604166666667	48.5625
122.270833333333	54.1875	0.0299844645431769	0.00907429681602718	852306.108412682	133.840415045759	130.604166666667	48.5625
122.3125	54.1875	0.0293685781434807	0.00962774668360502	850346.858480116	134.000433595059	130.604166666667	48.5625
122.354166666667	54.1875	0.0301626136556862	0.00983749312216644	848392.896569567	134.16111359685	130.604166666667	48.5625
122.395833333333	54.1875	0.0298134138787973	0.0090662235663793	846444.259939257	134.322457828577	130.604166666667	48.5625
122.4375	54.1875	0.0282412306879959	0.0104758422003032	843820.989715181	136.583057057834	130.270833333333	48.3958333333333
122.479166666667	54.1875	0.0284259489951214	0.0100819958173453	842563.112754601	134.647150050625	130.604166666667	48.5625
122.520833333333	54.1875	0.0296932572643864	0.00870553610110074	840630.677920202	134.810503553216	130.604166666667	48.5625
122.5625	54.1875	0.0295558700877337	0.00943667616559294	838703.719806637	134.974532309166	130.604166666667	48.5625
122.604166666667	54.1875	0.0311017468769625	0.00937411128435163	836782.276877723	135.139239049956	130.604166666667	48.5625
122.645833333333	54.1875	0.0311907984870311	0.00961330574424617	834866.387839304	135.304626496163	130.604166666667	48.5625
122.6875	54.1875	0.0315877211392086	0.0100207374861273	832956.091639488	135.470697356868	130.604166666667	48.5625
122.729166666667	54.1875	0.0295165914479672	0.00962736762277521	831051.427468826	135.637454329044	130.604166666667	48.5625
122.770833333333	54.1875	0.0278987378304576	0.00998233646276839	829052.937744905	137.94189533761	130.270833333333	48.3958333333333
122.8125	54.1875	0.0249076924210276	0.00941838180080558	834866.387839304	135.304626496163	130.770833333333	48.5625
122.854166666667	54.1875	0.0283485803413563	0.0102356780334105	825371.62267641	136.141868689514	130.604166666667	48.5625
122.895833333333	54.1875	0.029600060121747	0.00853941364416245	823489.883380587	136.311396813358	130.604166666667	48.5625
122.9375	54.1875	0.0314874137699479	0.00982828741320589	821613.975706639	136.481624329949	130.604166666667	48.5625
122.979166666667	54.1875	0.0297531668491628	0.00931046058031119	819743.940301196	136.652553850263	130.604166666667	48.5625
123.020833333333	54.1875	0.0309977447136436	0.00970812759926766	817879.818053387	136.824187968605	130.604166666667	48.5625
123.0625	54.1875	0.0309565734546636	0.00976936927013622	816021.650094684	136.996529261915	130.604166666667	48.5625
123.104166666667	54.1875	0.0313911625070405	0.0104657207022753	803096.477725305	137.672288211566	130.4375	48.6041666666667
123.145833333333	54.1875	0.0312804958195962	0.0102387480066155	812323.342780747	137.343343590094	130.604166666667	48.5625
123.1875	54.1875	0.0310191725908742	0.00997770826675464	810483.28689786	137.517821685564	130.604166666667	48.5625
123.229166666667	54.1875	0.0314394175232056	0.00991635052369616	769816.741965381	136.961418828285	130.395833333333	48.8958333333333
123.270833333333	54.1875	0.0314107611001464	0.0109530034793256	767963.494827805	137.142853543009	130.395833333333	48.8958333333333
123.3125	54.1875	0.0318347142049012	0.0112418203331403	766116.575572336	137.325084303466	130.395833333333	48.8958333333333
123.354166666667	54.1875	0.0316720344054661	0.0112729170023243	764276.030678329	137.508114130933	130.395833333333	48.8958333333333
123.395833333333	54.1875	0.0317010922250004	0.0113462230137383	762441.906911272	137.691946022169	130.395833333333	48.8958333333333
123.4375	54.1875	0.0315214290316237	0.0110993937283122	760614.251322333	137.876582948424	130.395833333333	48.8958333333333
123.479166666667	54.1875	0.0313658862787279	0.00982164073614931	758793.111247804	138.062027854422	130.395833333333	48.8958333333333
123.520833333333	54.1875	0.0311229388887566	0.010318013720732	756978.534308482	138.248283657343	130.395833333333	48.8958333333333
123.5625	54.1875	0.0313062619435923	0.0111271061488288	755170.568408982	138.435353245774	130.395833333333	48.8958333333333
123.604166666667	54.1875	0.0312176637354651	0.0115276454954527	753369.261736971	138.623239478646	130.395833333333	48.8958333333333
123.645833333333	54.1875	0.0312066276340453	0.0115312156192572	751574.662762302	138.811945184162	130.395833333333	48.8958333333333
123.6875	54.1875	0.0316592732623777	0.0119015562702284	749786.820236101	139.001473158699	130.395833333333	48.8958333333333
123.729166666667	54.1875	0.0320798381524408	0.0121563098839788	748005.783189745	139.191826165692	130.395833333333	48.8958333333333
123.770833333333	54.1875	0.0310723409054925	0.0112812144350854	746231.600933757	139.383006934514	130.395833333333	48.8958333333333
123.8125	54.1875	0.0309979249998495	0.0105031008503599	744464.323056638	139.575018159323	130.395833333333	48.8958333333333
123.854166666667	54.1875	0.030803481470302	0.0107993329961996	742703.999423587	139.767862497898	130.395833333333	48.8958333333333
123.895833333333	54.1875	0.030785976825138	0.01061700670314	740950.680175122	139.961542570467	130.395833333333	48.8958333333333
123.9375	54.1875	0.0289306393612717	0.00968398855996592	739204.415725648	140.156060958499	130.395833333333	48.8958333333333
123.979166666667	54.1875	0.0300129962199377	0.0102355591205373	737465.256761899	140.3514202035	130.395833333333	48.8958333333333
124.020833333333	54.1875	0.0314175732968532	0.0113931608799176	735733.25424128	140.547622805777	130.395833333333	48.8958333333333
124.0625	54.1875	0.0317372577270515	0.0118077795729567	734008.45939014	140.74467122319	130.395833333333	48.8958333333333
124.104166666667	54.1875	0.0310600812221756	0.0107700010362691	732290.923701925	140.942567869894	130.395833333333	48.8958333333333
124.145833333333	54.1875	0.030679399703437	0.0102272728279207	730580.698935218	141.14131511505	130.395833333333	48.8958333333333
124.1875	54.1875	0.0294052149284162	0.0103495502970904	728877.837111712	141.340915281535	130.395833333333	48.8958333333333
124.229166666667	54.1875	0.029153894982362	0.0105633167339923	727182.390514041	141.541370644626	130.395833333333	48.8958333333333
124.270833333333	54.1875	0.0294448214680587	0.010520657585557	725494.411683519	141.742683430674	130.395833333333	48.8958333333333
124.3125	54.1875	0.0292006455616492	0.0103529925178922	723813.953417769	141.944855815752	130.395833333333	48.8958333333333
124.354166666667	54.1875	0.0291582833039796	0.00979093258900777	722141.068768249	142.147889924302	130.395833333333	48.8958333333333
124.395833333333	54.1875	0.0285884842398757	0.0102938621363802	759962.766188416	142.899059339295	130.604166666667	48.5625
124.4375	54.1875	0.0290858464625131	0.0101995932166073	758325.715918915	143.096023100929	130.604166666667	48.5625
124.479166666667	54.1875	0.0296359446409796	0.0101312075672005	756696.157544617	143.293765550135	130.604166666667	48.5625
124.520833333333	54.1875	0.0301294131846866	0.0108804278938552	755074.140101484	143.492288123901	130.604166666667	48.5625
124.5625	54.1875	0.0302479429206019	0.0112190344764379	753459.71281868	143.691592208866	130.604166666667	48.5625
124.604166666667	54.1875	0.0312105494413219	0.0111578642457775	751852.925115708	143.8916791402	130.604166666667	48.5625
124.645833333333	54.1875	0.0313575437422167	0.0115940315398467	750253.826599422	144.092550200478	130.604166666667	48.5625
124.6875	54.1875	0.0318032224644639	0.0126776609154897	738382.433560645	144.926407096996	130.4375	48.6041666666667
124.729166666667	54.1875	0.031537095075749	0.0124843786538138	736823.433072494	145.13256395966	130.4375	48.6041666666667
124.770833333333	54.1875	0.0315948385032286	0.0123946092875586	735272.478204953	145.339522665078	130.4375	48.6041666666667
124.8125	54.1875	0.0319022127945794	0.012849060223258	733729.620483143	145.547284111468	130.4375	48.6041666666667
124.854166666667	54.1875	0.0321165148772128	0.0132523001292912	732194.911595261	145.755849133326	130.4375	48.6041666666667
124.895833333333	54.1875	0.0325600443102305	0.0132802369988557	1020963.7420651	162.63528067012	128.770833333333	45.3541666666667
124.9375	54.1875	0.0317919013312572	0.0124564700748032	1020155.98143027	162.813642846349	128.770833333333	45.3541666666667
120.145833333333	54.1458333333333	0.0235549311457136	0.0052659164199201	598212.817153893	123.756101222435	127.229166666667	50.9375
120.1875	54.1458333333333	0.0230779763535005	0.00424423349500717	332568.359709987	89.5374054629012	125.270833333333	54.0625
120.229166666667	54.1458333333333	0.0237256978712434	0.00415063997274964	575179.267452724	123.248547839129	127.104166666667	51.1041666666667
120.270833333333	54.1458333333333	0.0238800116962204	0.0041764426036264	572904.600292549	123.431278314595	127.104166666667	51.1041666666667
120.3125	54.1458333333333	0.0238503067777371	0.0042219045930149	593421.301991465	127.109408855661	127.020833333333	50.7291666666667
120.354166666667	54.1458333333333	0.022886402663097	0.00462320229992574	569058.302993278	124.348983472311	127.0625	51.0625
120.395833333333	54.1458333333333	0.0241984230556373	0.00647046972381497	584717.117897748	124.848035285382	127.229166666667	50.9375
120.4375	54.1458333333333	0.0255028861850074	0.00771713511703765	539718.969411138	113.603255712993	127.645833333333	51.9791666666667
120.479166666667	54.1458333333333	0.0242669985927791	0.00652652396378462	531971.928897724	115.231252381209	127.479166666667	51.8958333333333
120.520833333333	54.1458333333333	0.0264556286995006	0.00922999191521404	595595.40719321	126.918123800849	127.270833333333	50.7291666666667
120.5625	54.1458333333333	0.02630105791062	0.0102284213854492	593421.301991465	127.109408855661	127.270833333333	50.7291666666667
120.9375	54.1458333333333	0.0253933243077337	0.0101623889899735	880650.549498054	126.389001105509	130.645833333333	49.0208333333333
120.979166666667	54.1458333333333	0.0254553456562114	0.00928320277895101	878460.655647298	126.52750186662	130.645833333333	49.0208333333333
121.020833333333	54.1458333333333	0.0260057883448869	0.00948611097857512	876274.687904631	126.666611089	130.645833333333	49.0208333333333
121.0625	54.1458333333333	0.0260323378514807	0.00953204421864003	874092.676443528	126.806332237254	130.645833333333	49.0208333333333
121.104166666667	54.1458333333333	0.0279750570044265	0.0109989181033005	871914.651682808	126.946668788254	130.645833333333	49.0208333333333
121.145833333333	54.1458333333333	0.0294991291378459	0.0101585769916503	866702.808038905	128.596012382512	130.395833333333	48.8958333333333
121.1875	54.1458333333333	0.0281171598718444	0.0109958732400407	867570.685174585	127.22920206606	130.645833333333	49.0208333333333
121.229166666667	54.1458333333333	0.0281112798926752	0.010807174244929	865404.805506584	127.371405806027	130.645833333333	49.0208333333333
121.270833333333	54.1458333333333	0.02548817784677	0.00885288454502593	863243.03670133	127.514238974608	130.645833333333	49.0208333333333
121.3125	54.1458333333333	0.0258601437633887	0.00926049853054087	861085.410429598	127.657705106716	130.645833333333	49.0208333333333
121.354166666667	54.1458333333333	0.0258985549812849	0.00939606990988713	858931.958617593	127.801807748155	130.645833333333	49.0208333333333
121.395833333333	54.1458333333333	0.0290902447452329	0.00919072577016823	854013.468750475	129.479711739824	130.395833333333	48.8958333333333
121.4375	54.1458333333333	0.0257175760146135	0.00885896635726529	873376.041076296	129.020798127193	130.6875	48.8125
121.479166666667	54.1458333333333	0.0278892160896958	0.0103732739311895	887457.715031227	130.697221078697	130.604166666667	48.5625
121.520833333333	54.1458333333333	0.0289833962566817	0.0098229895579721	885395.700295736	130.845181828261	130.604166666667	48.5625
121.5625	54.1458333333333	0.0287609532932048	0.00941234050119401	883338.293658257	130.993755078679	130.604166666667	48.5625
121.604166666667	54.1458333333333	0.0250911317007262	0.00855315598006589	866541.048363022	132.714356609569	130.229166666667	48.5208333333333
121.645833333333	54.1458333333333	0.0260938379649391	0.00958879369923859	881285.528063271	131.142943738261	130.645833333333	48.5625
121.6875	54.1458333333333	0.0264875673761438	0.00972380392331475	879237.436686651	131.292750716293	130.645833333333	48.5625
121.729166666667	54.1458333333333	0.0269976697740519	0.0100815877493788	877194.052936645	131.443178922667	130.645833333333	48.5625
121.770833333333	54.1458333333333	0.0266089415854883	0.00965163013664719	875155.410454777	131.594231267516	130.645833333333	48.5625
121.8125	54.1458333333333	0.0252227994974084	0.00961022231091702	879237.436686651	131.292750716293	130.770833333333	48.5625
121.854166666667	54.1458333333333	0.028183777410324	0.0106058254448305	867307.982870424	134.089177422817	130.270833333333	48.3958333333333
121.895833333333	54.1458333333333	0.027742363914001	0.0107149472892006	852661.856978119	133.816184795787	130.229166666667	48.5208333333333
121.9375	54.1458333333333	0.0300912967795829	0.00981419752743059	865034.510963884	132.358956891907	130.604166666667	48.5625
121.979166666667	54.1458333333333	0.0300187915597307	0.00910422604717165	863025.035738996	132.513815145016	130.604166666667	48.5625
122.020833333333	54.1458333333333	0.0254107189069625	0.0100533397772245	869068.27055152	132.051162229837	130.770833333333	48.5625
122.0625	54.1458333333333	0.0283186405225093	0.0106214730167458	867048.934254605	132.204740221283	130.770833333333	48.5625
122.104166666667	54.1458333333333	0.0285639296114761	0.0102904006334359	857026.652648449	132.982268390641	130.604166666667	48.5625
122.145833333333	54.1458333333333	0.0296654765238422	0.00929588924508498	855037.325078808	133.13972194803	130.604166666667	48.5625
122.1875	54.1458333333333	0.0303191640631028	0.0102743781419695	853053.124476221	133.297831556407	130.604166666667	48.5625
122.229166666667	54.1458333333333	0.0313821330570336	0.0101929029389213	851074.08734649	133.456600096622	130.604166666667	48.5625
122.270833333333	54.1458333333333	0.0292704845688919	0.00964982475507518	849100.250438781	133.616030444116	130.604166666667	48.5625
122.3125	54.1458333333333	0.0291928586476298	0.00940883218437164	847131.650746237	133.776125468412	130.604166666667	48.5625
122.354166666667	54.1458333333333	0.0310112135903181	0.00953965120515802	845168.325506534	133.936888032608	130.604166666667	48.5625
122.395833333333	54.1458333333333	0.0296515095178347	0.009407803683876	843210.312202402	134.098320992844	130.604166666667	48.5625
122.4375	54.1458333333333	0.0279401720527379	0.0103203143763362	849100.250438781	133.616030444116	130.770833333333	48.5625
122.479166666667	54.1458333333333	0.025655296349355	0.00865391359098836	847131.65074624	133.776125468412	130.770833333333	48.5625
122.520833333333	54.1458333333333	0.0258399066834656	0.00867524492670714	845168.325506534	133.936888032608	130.770833333333	48.5625
122.5625	54.1458333333333	0.0294127799074853	0.00868348648957708	835432.136600873	134.75081364333	130.604166666667	48.5625
122.604166666667	54.1458333333333	0.0294551994107128	0.00869991007190071	833501.253826241	134.915641144393	130.604166666667	48.5625
122.645833333333	54.1458333333333	0.0300218573183654	0.00930916043410685	831575.913055709	135.081156001548	130.604166666667	48.5625
122.6875	54.1458333333333	0.0311775178970027	0.00968148334351346	829656.153499597	135.247361006647	130.604166666667	48.5625
122.729166666667	54.1458333333333	0.031156396357653	0.0102389195998497	1069446.99337962	153.644857664439	128.770833333333	45.3541666666667
122.770833333333	54.1458333333333	0.0308418579352018	0.00990829493019296	1068241.7458319	153.808279963813	128.770833333333	45.3541666666667
122.8125	54.1458333333333	0.0311766882184647	0.00926678042917299	823930.757943544	135.750144651116	130.604166666667	48.5625
122.854166666667	54.1458333333333	0.0309890414702818	0.00942835441901224	822033.720313001	135.919137926074	130.604166666667	48.5625
122.895833333333	54.1458333333333	0.0311439937258233	0.00965290167516396	820142.463673373	136.088835122323	130.604166666667	48.5625
122.9375	54.1458333333333	0.0307775767972561	0.00887890239374694	818257.028725803	136.25923895281	130.604166666667	48.5625
122.979166666667	54.1458333333333	0.0297270956043893	0.00896987303100796	816377.456420129	136.430352115005	130.604166666667	48.5625
123.020833333333	54.1458333333333	0.029840571559587	0.00915019868086511	814503.787954813	136.602177290208	130.604166666667	48.5625
123.0625	54.1458333333333	0.0310181384300971	0.00931609898301788	812636.064776853	136.774717142837	130.604166666667	48.5625
123.104166666667	54.1458333333333	0.0313259163460553	0.0106335030845903	810774.32858162	136.947974319708	130.604166666667	48.5625
123.145833333333	54.1458333333333	0.0309780476562213	0.00963287112055602	808918.621312633	137.121951449304	130.604166666667	48.5625
123.1875	54.1458333333333	0.0311369095106234	0.00991527664504265	807068.985161329	137.296651141025	130.604166666667	48.5625
123.229166666667	54.1458333333333	0.0312793830637028	0.0104718651539991	805225.46256673	137.472075984436	130.604166666667	48.5625
123.270833333333	54.1458333333333	0.0314858184348046	0.0108570410088009	764570.195615973	136.907595785126	130.395833333333	48.8958333333333
123.3125	54.1458333333333	0.0317264523594086	0.0112555868645128	762713.231925142	137.090057854266	130.395833333333	48.8958333333333
123.354166666667	54.1458333333333	0.0323750293178228	0.0122199118079949	760862.63302846	137.273328111285	130.395833333333	48.8958333333333
123.395833333333	54.1458333333333	0.0325513871470703	0.0120752335094434	759018.446085898	137.457409664887	130.395833333333	48.8958333333333
123.4375	54.1458333333333	0.0321881224894532	0.0117442756653791	757180.718551198	137.642305598851	130.395833333333	48.8958333333333
123.479166666667	54.1458333333333	0.0312641310302201	0.0111521101275288	755349.498171416	137.828018971002	130.395833333333	48.8958333333333
123.520833333333	54.1458333333333	0.0316821735583847	0.0115747532849031	753524.83298637	138.014552812168	130.395833333333	48.8958333333333
123.5625	54.1458333333333	0.0321753954577735	0.0121067338392402	751706.771328062	138.201910125111	130.395833333333	48.8958333333333
123.604166666667	54.1458333333333	0.031693962690484	0.0116262797515703	749895.361819974	138.39009388345	130.395833333333	48.8958333333333
123.645833333333	54.1458333333333	0.0321371754208675	0.0120365027112398	748090.6533763	138.57910703056	130.395833333333	48.8958333333333
123.6875	54.1458333333333	0.0321107191084708	0.0124420754944543	746292.69520111	138.768952478451	130.395833333333	48.8958333333333
123.729166666667	54.1458333333333	0.031651149111962	0.0122479854646335	744501.53678741	138.95963310664	130.395833333333	48.8958333333333
123.770833333333	54.1458333333333	0.0320725400202137	0.0126086897448014	742717.227916125	139.151151760993	130.395833333333	48.8958333333333
123.8125	54.1458333333333	0.0316392017458869	0.0120993995642523	740939.818654999	139.343511252551	130.395833333333	48.8958333333333
123.854166666667	54.1458333333333	0.03161723286812	0.0120514024786201	739169.3593574	139.536714356349	130.395833333333	48.8958333333333
123.895833333333	54.1458333333333	0.0310933948910376	0.0113022082331947	737405.900661021	139.730763810203	130.395833333333	48.8958333333333
123.9375	54.1458333333333	0.0307951918800371	0.0108946849752431	735649.49348652	139.925662313485	130.395833333333	48.8958333333333
123.979166666667	54.1458333333333	0.0308337553058125	0.0110283794378305	733900.189036032	140.121412525883	130.395833333333	48.8958333333333
124.020833333333	54.1458333333333	0.0308809313952945	0.0115140694743167	760743.215527885	141.520701193657	130.4375	48.6041666666667
124.0625	54.1458333333333	0.0313063301758126	0.0117175072039933	759052.632510093	141.71463909206	130.4375	48.6041666666667
124.104166666667	54.1458333333333	0.031079699188141	0.0114159241431435	773627.116108932	152.867159974095	128.8125	47.8541666666667
124.145833333333	54.1458333333333	0.0311712652395579	0.0113752417252495	772389.882870178	153.079825828749	128.8125	47.8541666666667
124.1875	54.1458333333333	0.0298251322916663	0.0111091981949825	725262.019215417	141.113029375474	130.395833333333	48.8958333333333
124.229166666667	54.1458333333333	0.0295801612068879	0.0109541494796331	752363.279730893	142.498309823152	130.4375	48.6041666666667
124.270833333333	54.1458333333333	0.0294259843737666	0.0109082008198281	721858.293471607	141.515726357464	130.395833333333	48.8958333333333
124.3125	54.1458333333333	0.0292037208137662	0.0104403637259046	720167.687301621	141.718380805317	130.395833333333	48.8958333333333
124.354166666667	54.1458333333333	0.0292849980707404	0.0105025556935616	718484.657048125	141.921908899902	130.395833333333	48.8958333333333
124.395833333333	54.1458333333333	0.0294727085263597	0.0104449818563387	756268.897435575	142.68810613272	130.604166666667	48.5625
124.4375	54.1458333333333	0.0292601374976741	0.0097341457075264	754622.216153307	142.885567437847	130.604166666667	48.5625
124.479166666667	54.1458333333333	0.0294143793733142	0.0103930066372012	752983.032617938	143.083818085387	130.604166666667	48.5625
124.520833333333	54.1458333333333	0.0297170883731876	0.0105318580576978	751351.396434804	143.282859605848	130.604166666667	48.5625
124.5625	54.1458333333333	0.0315135584702604	0.0119704511888917	739345.210723789	144.104016592612	130.4375	48.6041666666667
124.604166666667	54.1458333333333	0.0316175619970106	0.0121871749461831	737752.745049469	144.308356381231	130.4375	48.6041666666667
124.645833333333	54.1458333333333	0.0317767765572793	0.0126406148838427	736168.181563647	144.513506492223	130.4375	48.6041666666667
124.6875	54.1458333333333	0.0320397837336371	0.013093549659739	734591.571918395	144.719468100994	130.4375	48.6041666666667
124.729166666667	54.1458333333333	0.0319696871909797	0.0131310883336119	733022.96794865	144.92624232235	130.4375	48.6041666666667
124.770833333333	54.1458333333333	0.0321510297800518	0.013324083985441	1019023.00433806	162.022291078693	128.770833333333	45.3541666666667
124.8125	54.1458333333333	0.0322126798744065	0.0132599303918201	729909.985267576	145.342232751446	130.4375	48.6041666666667
124.854166666667	54.1458333333333	0.0321495578592967	0.0132700532499546	728365.711106763	145.551450874402	130.4375	48.6041666666667
124.895833333333	54.1458333333333	0.0325345799990572	0.0136400954105863	1016538.21142871	162.55792835308	128.770833333333	45.3541666666667
124.9375	54.1458333333333	0.0324791268152122	0.0133407472164709	1015726.14552045	162.736998679935	128.770833333333	45.3541666666667
124.979166666667	54.1458333333333	0.0322059593856586	0.0127090217607273	1014922.21179582	162.916328015938	128.770833333333	45.3541666666667
125.020833333333	54.1458333333333	0.0318080459198322	0.0124195907524911	1014126.42984455	163.095914361407	128.770833333333	45.3541666666667
125.0625	54.1458333333333	0.0320241065610944	0.0123383953566588	1013338.81911875	163.27575569371	128.770833333333	45.3541666666667
125.104166666667	54.1458333333333	0.0316416898957906	0.0119735643739866	1012559.39893083	163.455849967335	128.770833333333	45.3541666666667
125.145833333333	54.1458333333333	0.0312179120281748	0.011705839199242	727816.857136674	146.364262923361	130.604166666667	48.5625
125.1875	54.1458333333333	0.0315471803745785	0.0116697091224927	1011025.20670694	163.816789042517	128.770833333333	45.3541666666667
120.145833333333	54.1041666666667	0.0229752927928212	0.00449362164279186	577818.07176114	123.042663297936	127.0625	51.0625
120.1875	54.1041666666667	0.0245337862682966	0.00664059628202955	547407.696510273	113.711220338325	127.479166666667	51.8958333333333
120.229166666667	54.1041666666667	0.0229248770787016	0.00414168251735598	573258.143828294	123.406698663121	127.0625	51.0625
120.270833333333	54.1041666666667	0.0242564308299415	0.00398940448015755	592821.164282677	126.560793104297	127.020833333333	50.7291666666667
120.3125	54.1041666666667	0.0234265430726109	0.00575582807272434	586583.057772425	124.106639892551	127.229166666667	50.9375
120.354166666667	54.1041666666667	0.0248641138617566	0.0081027364026198	542896.220294846	112.858790781526	127.645833333333	51.9791666666667
120.395833333333	54.1041666666667	0.0255547588026898	0.00801965694918918	540386.117261008	113.004609184725	127.645833333333	51.9791666666667
120.4375	54.1041666666667	0.0266195365452871	0.00865039393177928	597210.241681069	126.182914170838	127.270833333333	50.7291666666667
120.479166666667	54.1041666666667	0.0255868278521367	0.00848936941998182	595013.038075184	126.37121837893	127.270833333333	50.7291666666667
120.520833333333	54.1041666666667	0.0262164312864833	0.0104500491494985	592821.164282677	126.560793104297	127.270833333333	50.7291666666667
120.5625	54.1041666666667	0.0258667941786761	0.010961698333817	590634.68037572	126.751649358074	127.270833333333	50.7291666666667
120.604166666667	54.1041666666667	0.0257881630906586	0.0108635528226811	588453.64716775	126.943798220871	127.270833333333	50.7291666666667
120.645833333333	54.1041666666667	0.0263646259732528	0.0102290988321927	586278.126221665	127.137250841764	127.270833333333	50.7291666666667
120.6875	54.1041666666667	0.0275965163895563	0.0102673544790997	584108.179858059	127.332018437226	127.270833333333	50.7291666666667
120.729166666667	54.1041666666667	0.0270170389649382	0.0102727263041509	581943.871163432	127.528112289977	127.270833333333	50.7291666666667
120.9375	54.1041666666667	0.0257140890808869	0.0102397118606832	571209.155403439	128.528874785211	127.270833333333	50.7291666666667
120.979166666667	54.1041666666667	0.0254037533967073	0.0101262791212088	567314.928540986	119.191222160101	128.104166666667	51.3958333333333
121.020833333333	54.1041666666667	0.0259907561540363	0.00938605736841159	873513.057888595	126.424132575835	130.645833333333	49.0208333333333
121.0625	54.1041666666667	0.0292938881026883	0.00962542770132171	868100.164766807	128.067828574008	130.395833333333	48.8958333333333
121.104166666667	54.1041666666667	0.0297379019226682	0.0101708838601944	865956.547905738	128.212129873854	130.395833333333	48.8958333333333
121.145833333333	54.1041666666667	0.0291466178906622	0.00982258434814663	863817.18641742	128.357064169998	130.395833333333	48.8958333333333
121.1875	54.1041666666667	0.0285072173560354	0.0108522117883408	861682.112697809	128.502634908876	130.395833333333	48.8958333333333
121.229166666667	54.1041666666667	0.0258836063460494	0.00919107312967219	862597.57965283	127.128088078744	130.645833333333	49.0208333333333
121.270833333333	54.1041666666667	0.0294832897829479	0.0101454418226002	857424.959424376	128.79569954348	130.395833333333	48.8958333333333
121.3125	54.1041666666667	0.0294642344748225	0.00924256587117827	855302.945942899	128.94320037408	130.395833333333	48.8958333333333
121.354166666667	54.1041666666667	0.0293202197126704	0.00974513659504699	853185.352377869	129.091351516541	130.395833333333	48.8958333333333
121.395833333333	54.1041666666667	0.0308498557553667	0.0101628722721262	851072.212414793	129.240156457442	130.395833333333	48.8958333333333
121.4375	54.1041666666667	0.0292032467284074	0.00988737031092	848963.560001626	129.389618690424	130.395833333333	48.8958333333333
121.479166666667	54.1041666666667	0.0294245775683181	0.00972154599356259	846859.42935024	129.53974171585	130.395833333333	48.8958333333333
121.520833333333	54.1041666666667	0.0297770344677516	0.00928687785312615	844759.854937887	129.69052904045	130.395833333333	48.8958333333333
121.5625	54.1041666666667	0.0294928297108229	0.0087182252962199	880302.916525434	130.767371029233	130.604166666667	48.5625
121.604166666667	54.1041666666667	0.0293347060716266	0.00855730509955078	878241.031521121	130.91653570126	130.604166666667	48.5625
121.645833333333	54.1041666666667	0.0292920644921215	0.00852741446548068	876183.803556047	131.066323529218	130.604166666667	48.5625
121.6875	54.1041666666667	0.0293187469031868	0.00884059010780887	874131.266181035	131.2167374921	130.604166666667	48.5625
121.729166666667	54.1041666666667	0.0295643316253177	0.00923596199025525	872083.453184309	131.367780569796	130.604166666667	48.5625
121.770833333333	54.1041666666667	0.0295337189810118	0.00884105841910288	870040.398592463	131.519455742718	130.604166666667	48.5625
121.8125	54.1041666666667	0.0289969306196075	0.00956364922954366	868002.136671421	131.671765991412	130.604166666667	48.5625
121.854166666667	54.1041666666667	0.0299076923355777	0.00897876762667702	865968.701927371	131.824714296159	130.604166666667	48.5625
121.895833333333	54.1041666666667	0.0288747163820863	0.00952629844925819	863940.129107668	131.978303636574	130.604166666667	48.5625
121.9375	54.1041666666667	0.0297626426506907	0.00954346060897905	861916.45320174	132.132536991183	130.604166666667	48.5625
121.979166666667	54.1041666666667	0.0313770815195265	0.010165852676419	1019717.10479687	149.703049580477	128.604166666667	45.9791666666667
122.020833333333	54.1041666666667	0.028704484499904	0.00953714967780009	857883.933304447	132.442947649113	130.604166666667	48.5625
122.0625	54.1041666666667	0.0297151353455176	0.00943806942018143	855875.160509978	132.599130900189	130.604166666667	48.5625
122.104166666667	54.1041666666667	0.0299989973247574	0.00964661826382711	853871.427024708	132.755970060071	130.604166666667	48.5625
122.145833333333	54.1041666666667	0.0318189419253022	0.0108026693488233	851872.769060969	132.913468095285	130.604166666667	48.5625
122.1875	54.1041666666667	0.0314686384915088	0.0101275784915476	849879.22307803	133.071627968575	130.604166666667	48.5625
122.229166666667	54.1041666666667	0.0316389676576929	0.0105618021285464	847890.825782806	133.23045263841	130.604166666667	48.5625
122.270833333333	54.1041666666667	0.0299708372400293	0.00961069843808802	845907.614130542	133.389945058494	130.604166666667	48.5625
122.3125	54.1041666666667	0.0313221305840937	0.00987552775535636	843929.625325494	133.550108177254	130.604166666667	48.5625
122.354166666667	54.1041666666667	0.0310677200020225	0.0105762940327296	830539.809448875	134.157990514867	130.4375	48.6041666666667
122.395833333333	54.1041666666667	0.0294760111011501	0.00858491769194273	839989.466322841	133.872458275024	130.604166666667	48.5625
122.4375	54.1041666666667	0.029453177800781	0.00834648660703631	838027.371784292	134.034651119802	130.604166666667	48.5625
122.479166666667	54.1041666666667	0.029673099355023	0.00928833571284125	836070.651412186	134.1975263937	130.604166666667	48.5625
122.520833333333	54.1041666666667	0.0297423309485829	0.00897070893910304	834119.343664645	134.361087010785	130.604166666667	48.5625
122.5625	54.1041666666667	0.0298156822058778	0.00881373637431349	832173.487252116	134.525335876575	130.604166666667	48.5625
122.604166666667	54.1041666666667	0.0296022284437917	0.00958344714945635	830233.121137791	134.690275887457	130.604166666667	48.5625
122.645833333333	54.1041666666667	0.0293211218087498	0.00919445905054565	828298.284538005	134.855909930087	130.604166666667	48.5625
122.6875	54.1041666666667	0.0295220247916175	0.00917617566228736	826369.0169226	135.022240880781	130.604166666667	48.5625
122.729166666667	54.1041666666667	0.0312030950150009	0.00939499198100729	824445.358015236	135.189271604898	130.604166666667	48.5625
122.770833333333	54.1041666666667	0.0316397493436575	0.0104048033354312	1064082.09076849	153.699086601812	128.770833333333	45.3541666666667
122.8125	54.1041666666667	0.0318328746024117	0.0111579307190283	820615.026489994	135.525443776237	130.604166666667	48.5625
122.854166666667	54.1041666666667	0.0317681352088395	0.0111264099971991	818708.434590833	135.69459089363	130.604166666667	48.5625
122.895833333333	54.1041666666667	0.0308288692576535	0.00986980809271202	816807.612837479	135.864449123465	130.604166666667	48.5625
122.9375	54.1041666666667	0.0309613256185274	0.00944628309545604	814912.602226013	136.035021266577	130.604166666667	48.5625
122.979166666667	54.1041666666667	0.0308186147953914	0.00986297377929695	813023.444007362	136.206310108869	130.604166666667	48.5625
123.020833333333	54.1041666666667	0.0307647602869837	0.0095974239273518	811140.179687292	136.378318420598	130.604166666667	48.5625
123.0625	54.1041666666667	0.0312701046936704	0.0104994413083038	809262.851026396	136.551048955664	130.604166666667	48.5625
123.104166666667	54.1041666666667	0.0313108114549417	0.0105603512146969	768720.852447342	135.947613318346	130.395833333333	48.8958333333333
123.145833333333	54.1041666666667	0.0316757627064104	0.0110118873795707	766828.838906073	136.127060586534	130.395833333333	48.8958333333333
123.1875	54.1041666666667	0.0315729443529972	0.0108880773708429	764942.992660181	136.307312107133	130.395833333333	48.8958333333333
123.229166666667	54.1041666666667	0.0312593295003007	0.0106575309343078	763063.360051831	136.488371190662	130.395833333333	48.8958333333333
123.270833333333	54.1041666666667	0.0313664474776558	0.0111415950652839	761189.987725929	136.670241127356	130.395833333333	48.8958333333333
123.3125	54.1041666666667	0.0318019503570028	0.0115249729167204	759322.922630062	136.85292518619	130.395833333333	48.8958333333333
123.354166666667	54.1041666666667	0.0324601110567153	0.0124649351048492	757462.21201433	137.036426613888	130.395833333333	48.8958333333333
123.395833333333	54.1041666666667	0.0327162011019929	0.0127006987720688	755607.903431124	137.220748633919	130.395833333333	48.8958333333333
123.4375	54.1041666666667	0.0323462235373437	0.0122374824541066	753760.044734846	137.40589444546	130.395833333333	48.8958333333333
123.479166666667	54.1041666666667	0.0320102814616594	0.011772419308154	751918.684081533	137.591867222354	130.395833333333	48.8958333333333
123.520833333333	54.1041666666667	0.0325456358291118	0.0122799669850371	750083.869928411	137.778670112048	130.395833333333	48.8958333333333
123.5625	54.1041666666667	0.0325466716542923	0.0123299182083039	748255.651033397	137.966306234501	130.395833333333	48.8958333333333
123.604166666667	54.1041666666667	0.0321038619942767	0.0120402174145271	746434.076454486	138.154778681091	130.395833333333	48.8958333333333
123.645833333333	54.1041666666667	0.0321069713646415	0.0119970923459227	744619.19554907	138.344090513489	130.395833333333	48.8958333333333
123.6875	54.1041666666667	0.0311739018926102	0.0111465186808593	742811.057973198	138.534244762518	130.395833333333	48.8958333333333
123.729166666667	54.1041666666667	0.0308779506048489	0.0109308875693889	741009.713680715	138.725244426997	130.395833333333	48.8958333333333
123.770833333333	54.1041666666667	0.0308092212677998	0.0111671127782292	739215.212922326	138.917092472567	130.395833333333	48.8958333333333
123.8125	54.1041666666667	0.0307139805884586	0.0109135260137259	737427.606244595	139.109791830485	130.395833333333	48.8958333333333
123.854166666667	54.1041666666667	0.0308631963461397	0.0110832246059315	735646.94448882	139.303345396419	130.395833333333	48.8958333333333
123.895833333333	54.1041666666667	0.0308075437912772	0.0109572652713395	733873.278789827	139.497756029207	130.395833333333	48.8958333333333
123.9375	54.1041666666667	0.0311378919155824	0.0110832665244628	732106.660574681	139.69302654961	130.395833333333	48.8958333333333
123.979166666667	54.1041666666667	0.0309127325582347	0.0108720190930994	730347.141561286	139.889159739035	130.395833333333	48.8958333333333
124.020833333333	54.1041666666667	0.0292128677354358	0.00998713142742445	772019.76967484	152.285266475024	128.8125	47.8541666666667
124.0625	54.1041666666667	0.0289917465336875	0.0101469137026422	770756.693207576	152.4975347137	128.8125	47.8541666666667
124.104166666667	54.1041666666667	0.0296101538919992	0.00965626499274468	769502.586532673	152.710443286852	128.8125	47.8541666666667
124.145833333333	54.1041666666667	0.0293054710761726	0.0097960257128344	768257.493980204	152.923990734333	128.8125	47.8541666666667
124.1875	54.1041666666667	0.0286097630817635	0.0109703952146516	767021.459847763	153.13817552618	128.8125	47.8541666666667
124.229166666667	54.1041666666667	0.0293371268489821	0.0105031869276684	765794.528394963	153.352996061972	128.8125	47.8541666666667
124.270833333333	54.1041666666667	0.0296060225517278	0.0100941720795891	764576.743837873	153.568450670191	128.8125	47.8541666666667
124.3125	54.1041666666667	0.0285182528693645	0.0112546881325817	763368.150343391	153.784537607602	128.8125	47.8541666666667
124.354166666667	54.1041666666667	0.0293048919254365	0.0106197374327534	762168.792023532	154.001255058634	128.8125	47.8541666666667
124.395833333333	54.1041666666667	0.0292391403533481	0.00997367684373251	760978.712929648	154.218601134781	128.8125	47.8541666666667
124.4375	54.1041666666667	0.0292669841447606	0.0108212639809557	750929.072167939	142.673035355649	130.604166666667	48.5625
124.479166666667	54.1041666666667	0.0291484345608388	0.0110416209843563	749280.191652791	142.871789248619	130.604166666667	48.5625
124.520833333333	54.1041666666667	0.0301885973834258	0.0112921773367703	737203.245604071	143.689062723233	130.4375	48.6041666666667
124.5625	54.1041666666667	0.0318484607628436	0.011974295480842	735593.208060262	143.893160092597	130.4375	48.6041666666667
124.604166666667	54.1041666666667	0.031256639523164	0.0120781214053123	733991.030135332	144.098078156942	130.4375	48.6041666666667
124.645833333333	54.1041666666667	0.0316756334032606	0.0126185742538704	732396.763930814	144.303818248438	130.4375	48.6041666666667
124.6875	54.1041666666667	0.0324020188585725	0.0135559756564565	730810.461743331	144.510381639407	130.4375	48.6041666666667
124.729166666667	54.1041666666667	0.0324413582036326	0.0134410115399086	945038.15237216	161.41762229364	128.604166666667	45.9791666666667
124.770833333333	54.1041666666667	0.0325526047185509	0.0134780394888386	1014612.6331786	161.942142881324	128.770833333333	45.3541666666667
124.8125	54.1041666666667	0.0324878267570228	0.0135052407784618	1013771.83859256	162.121126402477	128.770833333333	45.3541666666667
124.854166666667	54.1041666666667	0.032379334443236	0.0136044542106407	1012939.15297905	162.300378538517	128.770833333333	45.3541666666667
124.895833333333	54.1041666666667	0.0323234688466053	0.0134840560939538	1012114.59661079	162.479897340099	128.770833333333	45.3541666666667
124.9375	54.1041666666667	0.0324206867829224	0.0134057126873713	1011298.18962816	162.65968083424	128.770833333333	45.3541666666667
124.979166666667	54.1041666666667	0.0325048180041586	0.0129305355452904	1010489.95203706	162.839727024375	128.770833333333	45.3541666666667
125.020833333333	54.1041666666667	0.0325083200797373	0.0128751852247286	1009689.90370671	163.020033890411	128.770833333333	45.3541666666667
125.0625	54.1041666666667	0.0321087849564863	0.0124821105799766	1008898.06436751	163.200599388791	128.770833333333	45.3541666666667
125.104166666667	54.1041666666667	0.0321434988540653	0.0125035789022777	1008114.45360891	163.381421452559	128.770833333333	45.3541666666667
125.145833333333	54.1041666666667	0.0321691403668356	0.0124277558966232	1007339.09087721	163.562497991435	128.770833333333	45.3541666666667
125.1875	54.1041666666667	0.0321953556562192	0.0125132004458607	1006571.99547345	163.743826891883	128.770833333333	45.3541666666667
125.229166666667	54.1041666666667	0.032323433841825	0.0121196145715866	1005813.18655124	163.925406017202	128.770833333333	45.3541666666667
125.270833333333	54.1041666666667	0.0321323304466517	0.0119726557528201	1005062.68311466	164.107233207601	128.770833333333	45.3541666666667
125.3125	54.1041666666667	0.0321749081897142	0.0117085362807763	1004320.50401606	164.289306280296	128.770833333333	45.3541666666667
125.354166666667	54.1041666666667	0.0321675820450591	0.0111697727892913	1003586.66795399	164.471623029604	128.770833333333	45.3541666666667
125.395833333333	54.1041666666667	0.0317320101811208	0.0105683544349974	1002861.19347105	164.654181227039	128.770833333333	45.3541666666667
125.4375	54.1041666666667	0.0314309572372437	0.010161200011881	1002144.09895178	164.83697862142	128.770833333333	45.3541666666667
125.479166666667	54.1041666666667	0.0309579808843465	0.00904020539165739	1001435.40262054	165.020012938978	128.770833333333	45.3541666666667
125.520833333333	54.1041666666667	0.0311588331422244	0.00910982385028858	996211.271464041	165.146270475853	128.770833333333	45.3958333333333
120.104166666667	54.0625	0.0266865099231015	0.00888811697858873	612343.020400131	124.365343352559	127.270833333333	50.7291666666667
120.145833333333	54.0625	0.0254492748403898	0.00804164187358794	553754.47831709	111.703885671829	127.645833333333	51.9791666666667
120.1875	54.0625	0.0264336345211435	0.009357846807814	607848.565907887	124.722497897379	127.270833333333	50.7291666666667
120.229166666667	54.0625	0.0254110256939713	0.00779016661109985	543054.22693799	113.413593271114	127.479166666667	51.8958333333333
120.270833333333	54.0625	0.0231905118815923	0.00597047490438061	586266.425895619	123.549633105904	127.229166666667	50.9375
120.3125	54.0625	0.0260503196277777	0.00903630283093002	601143.593253089	125.267280821226	127.270833333333	50.7291666666667
120.354166666667	54.0625	0.0263965552728807	0.00980167321620173	598918.613768047	125.451331971966	127.270833333333	50.7291666666667
120.395833333333	54.0625	0.0258808471027894	0.00888730784791014	596698.734660598	125.636629781443	127.270833333333	50.7291666666667
120.4375	54.0625	0.0265739680486252	0.00930532078354863	594484.013810758	125.823185309705	127.270833333333	50.7291666666667
120.479166666667	54.0625	0.0257888401307578	0.00835850649188468	592274.509825991	126.011009694318	127.270833333333	50.7291666666667
120.520833333333	54.0625	0.0274084924378926	0.0101312281386245	590070.282049687	126.20011414965	127.270833333333	50.7291666666667
120.5625	54.0625	0.0260971249331353	0.0101663666286934	587871.390569726	126.39050996607	127.270833333333	50.7291666666667
120.604166666667	54.0625	0.0260497537814434	0.0100498656326335	892979.080644983	124.8199778667	130.645833333333	49.0208333333333
120.645833333333	54.0625	0.0258166545486353	0.00993728993247575	890741.153443132	124.953306894805	130.645833333333	49.0208333333333
120.6875	54.0625	0.0258469924389153	0.0107232418783861	581307.346133854	126.969559607263	127.270833333333	50.7291666666667
120.729166666667	54.0625	0.0257882534259854	0.00962137662878545	886276.263015042	125.221730339176	130.645833333333	49.0208333333333
120.770833333333	54.0625	0.0287807497628931	0.010455608337686	880433.753068911	126.835892278471	130.395833333333	48.8958333333333
120.8125	54.0625	0.0256551242847814	0.00954980185625419	881826.181085264	125.492530893229	130.645833333333	49.0208333333333
120.854166666667	54.0625	0.0265375482156926	0.00995120175932373	572633.774197769	127.760402717137	127.270833333333	50.7291666666667
120.895833333333	54.0625	0.0263513854134079	0.00881743673417213	570479.828426765	127.961544681915	127.270833333333	50.7291666666667
120.9375	54.0625	0.0272813345895351	0.0102222684355996	568331.794665046	128.16408287685	127.270833333333	50.7291666666667
120.979166666667	54.0625	0.0270513766743384	0.0101979757132127	566189.74091962	128.368029293334	127.270833333333	50.7291666666667
121.020833333333	54.0625	0.02573333968461	0.0100466407253034	564053.736037036	128.573395985209	127.270833333333	50.7291666666667
121.0625	54.0625	0.0257582137534709	0.00974364282672625	868567.117589752	126.319477613393	130.645833333333	49.0208333333333
121.104166666667	54.0625	0.0255958474510918	0.0092121862060866	866370.884148395	126.459460707597	130.645833333333	49.0208333333333
121.145833333333	54.0625	0.0280407443473868	0.0109164868478695	863047.037925462	127.104130198249	130.5625	48.9791666666667
121.1875	54.0625	0.0293867420328098	0.0097572386084688	858802.486779565	128.261963579559	130.395833333333	48.8958333333333
121.229166666667	54.0625	0.0298599895320748	0.0101488396592978	856662.469341855	128.408056287188	130.395833333333	48.8958333333333
121.270833333333	54.0625	0.0298124628637571	0.0102663686458615	854526.783231574	128.554796795763	130.395833333333	48.8958333333333
121.3125	54.0625	0.0295801931428595	0.0103005052466689	852395.461704166	128.702188650792	130.395833333333	48.8958333333333
121.354166666667	54.0625	0.0300929494596244	0.0105553081826245	850268.538278432	128.850235406374	130.395833333333	48.8958333333333
121.395833333333	54.0625	0.0291325667190537	0.0100154533773343	848146.046738099	128.99894062488	130.395833333333	48.8958333333333
121.4375	54.0625	0.0291764216803484	0.00944789598051724	846028.021133414	129.148307876625	130.395833333333	48.8958333333333
121.479166666667	54.0625	0.029594357729361	0.009002132349777	843914.495782678	129.298340739526	130.395833333333	48.8958333333333
121.520833333333	54.0625	0.0294571295367827	0.00924048674947153	879357.12677387	130.390913394291	130.604166666667	48.5625
121.5625	54.0625	0.0292346411280613	0.00957110674602625	877281.486964294	130.539420547143	130.604166666667	48.5625
121.604166666667	54.0625	0.0310367721407785	0.00995123326164864	875210.453037563	130.688552637712	130.604166666667	48.5625
121.645833333333	54.0625	0.0290058562878167	0.00952069006232234	873144.058442691	130.838312713135	130.604166666667	48.5625
121.6875	54.0625	0.0309733504934139	0.00983963202553984	871082.336869186	130.988703822501	130.604166666667	48.5625
121.729166666667	54.0625	0.0315424500416228	0.0106716424929411	869025.322248093	131.139729016484	130.604166666667	48.5625
121.770833333333	54.0625	0.0313150960688524	0.01017097407372	866973.048753026	131.291391346963	130.604166666667	48.5625
121.8125	54.0625	0.0315355022153846	0.0103600332402057	864925.550801198	131.443693866638	130.604166666667	48.5625
121.854166666667	54.0625	0.0314634243989268	0.0108143320001736	862882.863054415	131.596639628627	130.604166666667	48.5625
121.895833333333	54.0625	0.0317050068386691	0.0108294366107361	1018492.3931151	149.242373617351	128.604166666667	45.9791666666667
121.9375	54.0625	0.0317586869142311	0.010883346247158	1017100.52650335	149.407080436506	128.604166666667	45.9791666666667
121.979166666667	54.0625	0.032042056243465	0.0110581185778129	1084222.51541463	150.523586970039	128.770833333333	45.3541666666667
122.020833333333	54.0625	0.0294279318505627	0.00914563191846077	854760.915968756	132.214916153941	130.604166666667	48.5625
122.0625	54.0625	0.0296917123291661	0.00949877141187441	852742.807802325	132.371123910137	130.604166666667	48.5625
122.104166666667	54.0625	0.0316312391990515	0.0112468592397334	839201.030147739	132.956859709862	130.4375	48.6041666666667
122.145833333333	54.0625	0.0315556752010533	0.010997579252985	848721.697966525	132.685527106124	130.604166666667	48.5625
122.1875	54.0625	0.0308538342035955	0.00935332260032663	846718.76934924	132.843728631111	130.604166666667	48.5625
122.229166666667	54.0625	0.0315199380507747	0.0100692574644015	844720.974054214	133.002600825222	130.604166666667	48.5625
122.270833333333	54.0625	0.0314013046501957	0.0109552818303186	831256.147388833	133.602090924022	130.4375	48.6041666666667
122.3125	54.0625	0.031275857473594	0.0100589883836393	840740.932316536	133.32236934963	130.604166666667	48.5625
122.354166666667	54.0625	0.0310116656156522	0.00945744934663736	838758.760952601	133.483271732302	130.604166666667	48.5625
122.395833333333	54.0625	0.0298350376650082	0.00922023626422114	836781.873069723	133.644856887797	130.604166666667	48.5625
122.4375	54.0625	0.0316185200585941	0.010204290179693	834810.306846217	133.807127827881	130.604166666667	48.5625
122.479166666667	54.0625	0.031225101489689	0.00947889424188639	832844.100717101	133.970087557565	130.604166666667	48.5625
122.520833333333	54.0625	0.0304162057986321	0.00961219369453965	830883.293374676	134.133739074539	130.604166666667	48.5625
122.5625	54.0625	0.0311872729474388	0.00953906984240751	828927.923769077	134.29808536859	130.604166666667	48.5625
122.604166666667	54.0625	0.0316710609121439	0.0107854149018644	1064836.43177308	152.933336604562	128.770833333333	45.3541666666667
122.645833333333	54.0625	0.0312909878558479	0.0103062143917511	1063598.47897714	153.096749063509	128.770833333333	45.3541666666667
122.6875	54.0625	0.0313590357695259	0.0097536964257784	1058077.84263089	153.165791815103	128.770833333333	45.3958333333333
122.729166666667	54.0625	0.0312592577628432	0.00975832441253744	1056849.7872733	153.330317176669	128.770833333333	45.3958333333333
122.770833333333	54.0625	0.0308887235047267	0.00995956449726462	1059926.39636104	153.58903328731	128.770833333333	45.3541666666667
122.8125	54.0625	0.0316069021195093	0.0106405269608804	1058716.37584715	153.75380776482	128.770833333333	45.3541666666667
122.854166666667	54.0625	0.0324000268409053	0.0113984980909675	1057513.39965815	153.918920783279	128.770833333333	45.3541666666667
122.895833333333	54.0625	0.0318979112515393	0.0104500630752512	1056317.49223495	154.084371513644	128.770833333333	45.3541666666667
122.9375	54.0625	0.0312546450832962	0.010184424764551	1055128.67798493	154.250159104875	128.770833333333	45.3541666666667
122.979166666667	54.0625	0.0307997544970592	0.00971944428084154	809682.057508185	135.980411934028	130.604166666667	48.5625
123.020833333333	54.0625	0.0307426563531362	0.00977489703792369	807789.147882376	136.152595226854	130.604166666667	48.5625
123.0625	54.0625	0.0307018407038413	0.00981504184464615	805902.163649889	136.325508330768	130.604166666667	48.5625
123.104166666667	54.0625	0.0313182374568862	0.0107370135441054	765394.424943394	135.707382574174	130.395833333333	48.8958333333333
123.145833333333	54.0625	0.0314691066799725	0.0111885399789345	763492.301257393	135.887006416659	130.395833333333	48.8958333333333
123.1875	54.0625	0.0318587467598599	0.0116615580066802	761596.332312919	136.067443287317	130.395833333333	48.8958333333333
123.229166666667	54.0625	0.0318557548805685	0.0116539101359442	759706.564809667	136.248696611366	130.395833333333	48.8958333333333
123.270833333333	54.0625	0.032092904987864	0.0120485292891679	757823.045758073	136.430769794495	130.395833333333	48.8958333333333
123.3125	54.0625	0.0323524827032493	0.0123406430350919	755945.822479335	136.613666221871	130.395833333333	48.8958333333333
123.354166666667	54.0625	0.0320519297193103	0.0117450177749299	754074.942605356	136.797389257135	130.395833333333	48.8958333333333
123.395833333333	54.0625	0.0326448489402998	0.0125514269317914	752210.454078612	136.981942241375	130.395833333333	48.8958333333333
123.4375	54.0625	0.0326191567065652	0.012554967372677	750352.40515197	137.167328492081	130.395833333333	48.8958333333333
123.479166666667	54.0625	0.0316823724070298	0.0111823894659371	748500.844388405	137.35355130208	130.395833333333	48.8958333333333
123.520833333333	54.0625	0.0312699312853698	0.0106674254402814	746655.820660657	137.540613938454	130.395833333333	48.8958333333333
123.5625	54.0625	0.0311904220623599	0.0108409334763484	744817.383150819	137.728519641433	130.395833333333	48.8958333333333
123.604166666667	54.0625	0.0310267112545172	0.010379946683165	742985.581349819	137.917271623279	130.395833333333	48.8958333333333
123.645833333333	54.0625	0.0312231739389133	0.0110204699359482	741160.465056844	138.106873067137	130.395833333333	48.8958333333333
123.6875	54.0625	0.0311025614662101	0.0102168322922827	739342.08437867	138.297327125876	130.395833333333	48.8958333333333
123.729166666667	54.0625	0.0297381325663438	0.00945139627975548	737530.489728917	138.488636920907	130.395833333333	48.8958333333333
123.770833333333	54.0625	0.0308012877703329	0.00969538406853082	735725.731827192	138.680805540983	130.395833333333	48.8958333333333
123.8125	54.0625	0.030723483671638	0.00984473522384942	733927.861698172	138.873836040975	130.395833333333	48.8958333333333
123.854166666667	54.0625	0.0312017526498094	0.010290789606372	732136.930670582	139.067731440631	130.395833333333	48.8958333333333
123.895833333333	54.0625	0.0306689915109177	0.0098721266948904	730352.990376066	139.26249472332	130.395833333333	48.8958333333333
123.9375	54.0625	0.0309605357908158	0.00988133518556903	728576.092747987	139.458128834743	130.395833333333	48.8958333333333
123.979166666667	54.0625	0.028832247944956	0.0100656411165712	765976.079313448	140.319746081486	130.604166666667	48.5625
124.020833333333	54.0625	0.0295410715913369	0.0102003445465317	767917.083717466	152.12511992517	128.8125	47.8541666666667
124.0625	54.0625	0.0288651469354055	0.00987721597596963	762506.108972047	140.70140882455	130.604166666667	48.5625
124.104166666667	54.0625	0.0281158670469319	0.0108952944000135	766646.007219831	152.338252440699	128.854166666667	47.8541666666667
124.145833333333	54.0625	0.0279399284121595	0.0109133225088148	762414.908269306	152.196494038454	128.895833333333	47.8958333333333
124.1875	54.0625	0.0250182794558047	0.00994591426792437	756914.391729238	152.268501312118	128.895833333333	47.9375
124.229166666667	54.0625	0.0279780157353476	0.0110066941828299	762886.972275861	152.981548669453	128.854166666667	47.8541666666667
124.270833333333	54.0625	0.0278628294577295	0.0112572148317439	742967.777633303	143.651941672271	130.229166666667	48.5208333333333
124.3125	54.0625	0.0250263732293088	0.010088535684388	775121.828387614	152.617141441415	129.0625	47.7708333333333
124.354166666667	54.0625	0.0290552156671748	0.0110394761861471	750586.208457437	142.06232955804	130.604166666667	48.5625
124.395833333333	54.0625	0.028668967195233	0.0106953729937067	748912.594158259	142.259961154404	130.604166666667	48.5625
124.4375	54.0625	0.0289590035905429	0.0101840479510985	747246.436922058	142.458402024109	130.604166666667	48.5625
124.479166666667	54.0625	0.0283939770889339	0.0102400013926656	745587.787282691	142.657653944343	130.604166666667	48.5625
124.520833333333	54.0625	0.0296799286787903	0.0106068453798092	743936.695994749	142.857718642397	130.604166666667	48.5625
124.5625	54.0625	0.0298541731184618	0.0110335650703087	742293.214030873	143.058597794461	130.604166666667	48.5625
124.604166666667	54.0625	0.0302519784203693	0.01144549320383	730239.373884912	143.885633028137	130.4375	48.6041666666667
124.645833333333	54.0625	0.0311654563779682	0.0113283639051264	728635.327437863	144.091958821522	130.4375	48.6041666666667
124.6875	54.0625	0.0314885667882784	0.0117966064611624	941521.028552032	161.138391524801	128.604166666667	45.9791666666667
124.729166666667	54.0625	0.0317829467014791	0.0120970121522334	940643.315270815	161.328258063657	128.604166666667	45.9791666666667
124.770833333333	54.0625	0.0314832327171172	0.0124790468818741	939774.174230484	161.518447017883	128.604166666667	45.9791666666667
124.8125	54.0625	0.0323830412259062	0.0134366263396768	1009359.03011653	162.040982939783	128.770833333333	45.3541666666667
124.854166666667	54.0625	0.0326281841926337	0.0136342089407275	1008521.89321751	162.220945739773	128.770833333333	45.3541666666667
124.895833333333	54.0625	0.0324832066311732	0.0134446372465511	1007692.92241188	162.401178996081	128.770833333333	45.3541666666667
124.9375	54.0625	0.0324765853803628	0.0131782118169745	1006872.13812658	162.581680716208	128.770833333333	45.3541666666667
124.979166666667	54.0625	0.0326657451123923	0.0129718723076042	1006059.56065292	162.762448883546	128.770833333333	45.3541666666667
125.020833333333	54.0625	0.0325631138802378	0.0128435797493056	1005255.21014441	162.943481457435	128.770833333333	45.3541666666667
125.0625	54.0625	0.0326005952747097	0.0126589657408867	1004459.10661453	163.12477637322	128.770833333333	45.3541666666667
125.104166666667	54.0625	0.0326341796694537	0.0126332270983104	1003671.26993452	163.306331542318	128.770833333333	45.3541666666667
125.145833333333	54.0625	0.0326255691400125	0.0126550991315613	1002891.71983122	163.488144852292	128.770833333333	45.3541666666667
125.1875	54.0625	0.0326982613134327	0.0126313105944199	1002120.47588483	163.670214166924	128.770833333333	45.3541666666667
125.229166666667	54.0625	0.0323673534299208	0.0120004039612933	1001357.55752673	163.852537326297	128.770833333333	45.3541666666667
125.270833333333	54.0625	0.0321252618974641	0.0119377543665119	1000602.9840373	164.035112146877	128.770833333333	45.3541666666667
125.3125	54.0625	0.0325696735923621	0.0119706769424097	999856.774543725	164.217936421609	128.770833333333	45.3541666666667
125.354166666667	54.0625	0.0328405275462356	0.0119315116089089	999118.948017834	164.401007920005	128.770833333333	45.3541666666667
125.395833333333	54.0625	0.0324682039313571	0.0116134790032086	998389.523273911	164.584324388253	128.770833333333	45.3541666666667
125.4375	54.0625	0.0319880434742992	0.0112897578014175	997668.518966537	164.767883549311	128.770833333333	45.3541666666667
125.479166666667	54.0625	0.0319484686926237	0.0112658587354772	996955.953588434	164.951683103028	128.770833333333	45.3541666666667
125.520833333333	54.0625	0.0313396220417924	0.0107610869419501	996251.845468309	165.135720726251	128.770833333333	45.3541666666667
125.5625	54.0625	0.0313105290366896	0.0107023914681595	995556.21276872	165.31999407295	128.770833333333	45.3541666666667
125.604166666667	54.0625	0.0313683676236334	0.010283756040074	994869.073483934	165.504500774338	128.770833333333	45.3541666666667
120.104166666667	54.0208333333333	0.0268870328666484	0.0106173249634332	609737.146102191	124.006709792178	127.270833333333	50.7291666666667
120.145833333333	54.0208333333333	0.0262512244473341	0.00984019146412938	710120.705882423	132.981615949899	127.3125	49.4375
120.1875	54.0208333333333	0.0263884394049922	0.00982369236571814	708125.798161262	133.165407745905	127.3125	49.4375
120.229166666667	54.0208333333333	0.0263233142531511	0.00983439315761486	706136.898802467	133.350142698113	127.3125	49.4375
120.270833333333	54.0208333333333	0.0277907771463172	0.010961910456346	600719.871778007	124.723568910418	127.270833333333	50.7291666666667
120.3125	54.0208333333333	0.0276639270323961	0.0108492925721769	598477.74475868	124.905838056685	127.270833333333	50.7291666666667
120.354166666667	54.0208333333333	0.0260744436313958	0.00958186847079099	596240.606081259	125.089351135301	127.270833333333	50.7291666666667
120.395833333333	54.0208333333333	0.0268388277107547	0.00867901824428982	594008.512855658	125.274119386955	127.270833333333	50.7291666666667
120.4375	54.0208333333333	0.0261598833677839	0.00864895203176864	591781.522920815	125.460154136037	127.270833333333	50.7291666666667
120.479166666667	54.0208333333333	0.0261791349053045	0.00838987556412999	589559.69485352	125.647466790065	127.270833333333	50.7291666666667
120.520833333333	54.0208333333333	0.023847708882003	0.00492860468768525	577654.452919869	126.065785556531	127.145833333333	50.7708333333333
120.5625	54.0208333333333	0.0260346074308918	0.00834928803726858	585131.762371194	126.025971854771	127.270833333333	50.7291666666667
120.604166666667	54.0208333333333	0.0257721846078014	0.0108319045131746	582925.778879015	126.217187490059	127.270833333333	50.7291666666667
120.645833333333	54.0208333333333	0.0255960223656408	0.0104541062276404	893393.314979552	136.340068001486	128.895833333333	47.8958333333333
120.6875	54.0208333333333	0.0282678506602024	0.01158311701693	886761.759731832	125.198180920511	130.604166666667	48.9791666666667
120.729166666667	54.0208333333333	0.0258284974452191	0.0101012070197891	883609.552487715	124.977637884525	130.645833333333	49.0208333333333
120.770833333333	54.0208333333333	0.0295032794100962	0.0113150821297941	877661.110452299	126.595109551211	130.395833333333	48.8958333333333
120.8125	54.0208333333333	0.0258142497422512	0.00983554819820661	879141.581089429	125.248003384611	130.645833333333	49.0208333333333
120.854166666667	54.0208333333333	0.0260217493459024	0.00885805321719666	569805.568175804	127.392708853618	127.270833333333	50.7291666666667
120.895833333333	54.0208333333333	0.0267221951925438	0.0102373897993878	567638.749225915	127.593445716981	127.270833333333	50.7291666666667
120.9375	54.0208333333333	0.0255216550622369	0.0106089796054065	872467.711558561	125.658094600392	130.645833333333	49.0208333333333
120.979166666667	54.0208333333333	0.0253953145485276	0.0103603699800523	870250.696255842	125.796017576954	130.645833333333	49.0208333333333
121.020833333333	54.0208333333333	0.0254324274878268	0.010255942842313	868037.534723037	125.934559570297	130.645833333333	49.0208333333333
121.0625	54.0208333333333	0.0255268133348409	0.0101656354881216	559030.73377921	128.410603301997	127.270833333333	50.7291666666667
121.104166666667	54.0208333333333	0.0253002375494064	0.00993664518390331	881961.303657629	127.167407859194	130.6875	48.8125
121.145833333333	54.0208333333333	0.0254224757943316	0.00911147275067837	861421.476793865	126.353936338487	130.645833333333	49.0208333333333
121.1875	54.0208333333333	0.0277726653235613	0.0108032488624139	859224.03567063	126.494991159963	130.645833333333	49.0208333333333
121.229166666667	54.0208333333333	0.029250261619877	0.00973531141198657	853788.923893548	128.165638601229	130.395833333333	48.8958333333333
121.270833333333	54.0208333333333	0.0297557545370206	0.0100164790327575	851643.928048903	128.312255494195	130.395833333333	48.8958333333333
121.3125	54.0208333333333	0.0296545571955681	0.00936936295945146	849503.274323934	128.459528218014	130.395833333333	48.8958333333333
121.354166666667	54.0208333333333	0.0250921053321255	0.00909767822074045	850474.665405303	127.065622552986	130.645833333333	49.0208333333333
121.395833333333	54.0208333333333	0.0257738858225019	0.00933994558090136	848297.581228771	127.209902199168	130.645833333333	49.0208333333333
121.4375	54.0208333333333	0.0275021442620052	0.0106318750547351	846124.665276934	127.354838119935	130.645833333333	49.0208333333333
121.479166666667	54.0208333333333	0.0274709317775612	0.0105580178388896	879767.653895721	130.366862279602	130.5625	48.5208333333333
121.520833333333	54.0208333333333	0.0279071505607904	0.0102090298593882	876358.948480659	130.161433678003	130.604166666667	48.5625
121.5625	54.0208333333333	0.0295423090951051	0.00900019946012062	874274.149081725	130.309894732965	130.604166666667	48.5625
121.604166666667	54.0208333333333	0.029814685065967	0.00951593166358524	872193.937194407	130.458985473672	130.604166666667	48.5625
121.645833333333	54.0208333333333	0.029543506212299	0.00898088521075318	870118.346398268	130.608709017645	130.604166666667	48.5625
121.6875	54.0208333333333	0.0314840043316623	0.010304253597643	868047.410517453	130.759068485063	130.604166666667	48.5625
121.729166666667	54.0208333333333	0.0310865655958453	0.011115069807082	854308.251522926	131.313293292824	130.4375	48.6041666666667
121.770833333333	54.0208333333333	0.0319717938200674	0.0120161262958228	852259.425348115	131.467534566863	130.4375	48.6041666666667
121.8125	54.0208333333333	0.0316907412180711	0.0114988751233949	850215.477959013	131.622438446394	130.4375	48.6041666666667
121.854166666667	54.0208333333333	0.0322166457465817	0.0118964014006152	1015915.19167837	148.944807903988	128.604166666667	45.9791666666667
121.895833333333	54.0208333333333	0.0319176066281552	0.0114557824241647	1014509.7534658	149.109560720097	128.604166666667	45.9791666666667
121.9375	54.0208333333333	0.0325954005839067	0.0118936638899525	1013111.06255182	149.274724053053	128.604166666667	45.9791666666667
121.979166666667	54.0208333333333	0.0321151748195195	0.0112272016893475	1080187.47888684	150.403704417087	128.770833333333	45.3541666666667
122.020833333333	54.0208333333333	0.0316174419204292	0.0100895532066287	851651.640899138	131.985212468791	130.604166666667	48.5625
122.0625	54.0208333333333	0.0317046369822612	0.0111108804119278	1077503.08457225	150.721353719145	128.770833333333	45.3541666666667
122.104166666667	54.0208333333333	0.0320383894564561	0.0116510754446728	836047.503515378	132.725586973339	130.4375	48.6041666666667
122.145833333333	54.0208333333333	0.0321690348754442	0.0117539444630574	834043.901911642	132.885906688351	130.4375	48.6041666666667
122.1875	54.0208333333333	0.0315517051698577	0.0110829477445899	843571.91391809	132.614121820442	130.604166666667	48.5625
122.229166666667	54.0208333333333	0.0316959597439316	0.0112979821987441	830052.371735855	133.20862326425	130.4375	48.6041666666667
122.270833333333	54.0208333333333	0.0323647515396063	0.0121294044239325	828064.520013334	133.371026472637	130.4375	48.6041666666667
122.3125	54.0208333333333	0.0314476710106946	0.0107936422120811	826081.995544844	133.534130517645	130.4375	48.6041666666667
122.354166666667	54.0208333333333	0.0315273127155845	0.0105976646680574	835574.070010773	133.253855865862	130.604166666667	48.5625
122.395833333333	54.0208333333333	0.0312267017653103	0.0102856887379835	833587.684905071	133.415504067567	130.604166666667	48.5625
122.4375	54.0208333333333	0.0312166856046262	0.00989579827574994	831606.606552581	133.577844344549	130.604166666667	48.5625
122.479166666667	54.0208333333333	0.0312672459956355	0.0102701101827733	829630.873613688	133.740879786344	130.604166666667	48.5625
122.520833333333	54.0208333333333	0.0312092762577134	0.0096528816244267	827660.52501154	133.904613475848	130.604166666667	48.5625
122.5625	54.0208333333333	0.0311294686890917	0.0102650278237497	825695.599932693	134.06904848874	130.604166666667	48.5625
122.604166666667	54.0208333333333	0.0312585770598641	0.0103935315864467	823736.13782767	134.234187892881	130.604166666667	48.5625
122.645833333333	54.0208333333333	0.03186675190316	0.0113213324167653	821782.178411506	134.400034747709	130.604166666667	48.5625
122.6875	54.0208333333333	0.0312245400599812	0.0104473817724583	819833.761664261	134.566592103618	130.604166666667	48.5625
122.729166666667	54.0208333333333	0.0309303164630822	0.00999127454685371	817890.927831486	134.733863001328	130.604166666667	48.5625
122.770833333333	54.0208333333333	0.0310956284944076	0.0104076844463797	815953.717424635	134.901850471234	130.604166666667	48.5625
122.8125	54.0208333333333	0.031775251493875	0.0112629988347691	802721.726831563	135.547186682343	130.4375	48.6041666666667
122.854166666667	54.0208333333333	0.0323612997001024	0.0120273495475234	800812.112217829	135.719686130008	130.4375	48.6041666666667
122.895833333333	54.0208333333333	0.0316440874008865	0.0110912464580639	798908.396745218	135.892929822174	130.4375	48.6041666666667
122.9375	54.0208333333333	0.0313759473190513	0.0106582036617615	808261.929613	135.581026282237	130.604166666667	48.5625
122.979166666667	54.0208333333333	0.0308456430797922	0.00975984638331237	806353.453339165	135.752641660967	130.604166666667	48.5625
123.020833333333	54.0208333333333	0.030852495531835	0.00980461549470219	804450.849162698	135.924991539709	130.604166666667	48.5625
123.0625	54.0208333333333	0.0310101124161163	0.00999258816199819	802554.159464761	136.098078857426	130.604166666667	48.5625
123.104166666667	54.0208333333333	0.0312714877185436	0.0105906335323185	762081.658924871	135.465055545093	130.395833333333	48.8958333333333
123.145833333333	54.0208333333333	0.0312784887247533	0.0106519954824444	760169.371608677	135.644845836653	130.395833333333	48.8958333333333
123.1875	54.0208333333333	0.0316229629310838	0.0112606884164995	758263.225715832	135.825457976902	130.395833333333	48.8958333333333
123.229166666667	54.0208333333333	0.0316712647940031	0.0110495090647004	756363.268300432	136.006895508444	130.395833333333	48.8958333333333
123.270833333333	54.0208333333333	0.0315048411606779	0.0107687010001199	754469.546735423	136.18916195516	130.395833333333	48.8958333333333
123.3125	54.0208333333333	0.031483201690377	0.0107229849651514	752582.10871274	136.372260821198	130.395833333333	48.8958333333333
123.354166666667	54.0208333333333	0.031976590108273	0.0112537893831699	750701.002243336	136.556195589961	130.395833333333	48.8958333333333
123.395833333333	54.0208333333333	0.0322962855790494	0.0120125373294607	748826.275657156	136.740969723059	130.395833333333	48.8958333333333
123.4375	54.0208333333333	0.0321830572848096	0.0119700510343976	746957.977603059	136.926586659248	130.395833333333	48.8958333333333
123.479166666667	54.0208333333333	0.0308074541377815	0.00972446107871155	783922.074007972	137.870145326833	130.604166666667	48.5625
123.520833333333	54.0208333333333	0.0312715587377173	0.00979630353813924	743240.863279957	137.300362575144	130.395833333333	48.8958333333333
123.5625	54.0208333333333	0.0311768772834988	0.00987905621938431	780271.004367444	138.23369253289	130.604166666667	48.5625
123.604166666667	54.0208333333333	0.0306146769665252	0.00910006893503797	739550.054834578	137.67755034901	130.395833333333	48.8958333333333
123.645833333333	54.0208333333333	0.0310951788343765	0.00946232312886384	737714.640319159	137.867432005257	130.395833333333	48.8958333333333
123.6875	54.0208333333333	0.0311001859887501	0.0102956130261861	735885.952911002	138.058176555202	130.395833333333	48.8958333333333
123.729166666667	54.0208333333333	0.0311169260535873	0.0103062988699558	734064.043482146	138.249787246194	130.395833333333	48.8958333333333
123.770833333333	54.0208333333333	0.0308849025490005	0.00943991364807907	732248.96321993	138.442267293504	130.395833333333	48.8958333333333
123.8125	54.0208333333333	0.0313304823078359	0.00989565211405692	730440.763626169	138.635619879073	130.395833333333	48.8958333333333
123.854166666667	54.0208333333333	0.0313813062337136	0.0103965197143171	728639.496516219	138.829848150251	130.395833333333	48.8958333333333
123.895833333333	54.0208333333333	0.0315447629682667	0.0116346118252133	726845.214017948	139.024955218505	130.395833333333	48.8958333333333
123.9375	54.0208333333333	0.0312847935921915	0.0111607630470986	753362.97022901	140.47434883176	130.4375	48.6041666666667
123.979166666667	54.0208333333333	0.0309919338663097	0.0106434866129153	723277.812923711	139.417818004834	130.395833333333	48.8958333333333
124.020833333333	54.0208333333333	0.0312158169794921	0.0112266187455885	749901.147153061	140.862341211882	130.4375	48.6041666666667
124.0625	54.0208333333333	0.0309858210234037	0.0108792239535772	748181.013985049	141.057565479239	130.4375	48.6041666666667
124.104166666667	54.0208333333333	0.0302489017481845	0.0101108837860187	757188.548587936	140.673118477071	130.604166666667	48.5625
124.145833333333	54.0208333333333	0.0300297464112689	0.0102922809411447	716229.154108186	140.214221753558	130.395833333333	48.8958333333333
124.1875	54.0208333333333	0.0299659340810422	0.0103611204425063	714485.249462707	140.415564228285	130.395833333333	48.8958333333333
124.229166666667	54.0208333333333	0.0300147775065249	0.0105727726495536	752028.576851988	141.255213300284	130.604166666667	48.5625
124.270833333333	54.0208333333333	0.0292417869607602	0.0100640098563545	750323.036551159	141.450866525237	130.604166666667	48.5625
124.3125	54.0208333333333	0.0290837675246755	0.009742756172334	748624.804792202	141.647334043203	130.604166666667	48.5625
124.354166666667	54.0208333333333	0.0285436679761322	0.0111397913924203	746933.931976658	141.844617877753	130.604166666667	48.5625
124.395833333333	54.0208333333333	0.0281032995519765	0.0111329271923574	734392.464793457	144.052480874212	130.229166666667	48.5208333333333
124.4375	54.0208333333333	0.0250194750938159	0.0106122543558358	745250.468742818	142.042720006076	130.645833333333	48.5625
124.479166666667	54.0208333333333	0.0255356318867379	0.0105253003835744	766028.158487857	153.315695664327	129.0625	47.7708333333333
124.520833333333	54.0208333333333	0.0253275191804488	0.00991641389960482	746933.931976658	141.844617877753	130.770833333333	48.5625
124.5625	54.0208333333333	0.0285931806612465	0.0112304991858731	738591.732543218	142.843349309469	130.604166666667	48.5625
124.604166666667	54.0208333333333	0.0289332696903286	0.0104519938080405	736946.084909526	143.045570855808	130.604166666667	48.5625
124.645833333333	54.0208333333333	0.0294670028777978	0.0109685444520332	735308.155521135	143.248621516463	130.604166666667	48.5625
124.6875	54.0208333333333	0.0292796123872937	0.0110525511783149	733677.996602396	143.452502909396	130.604166666667	48.5625
124.729166666667	54.0208333333333	0.0292011259805718	0.0111339708468487	732055.660592784	143.65721659617	130.604166666667	48.5625
124.770833333333	54.0208333333333	0.0314952498042547	0.0122610406710325	935376.768349172	161.429043462715	128.604166666667	45.9791666666667
124.8125	54.0208333333333	0.0321673968169861	0.0130782107819764	934511.337987247	161.620359280738	128.604166666667	45.9791666666667
124.854166666667	54.0208333333333	0.0322971943013341	0.0135748854024677	933654.56867564	161.811997735656	128.604166666667	45.9791666666667
124.895833333333	54.0208333333333	0.0326691708076726	0.0134841329633606	1003273.21405825	162.321764544255	128.770833333333	45.3541666666667
124.9375	54.0208333333333	0.0323371714249532	0.0131119486609937	931967.109577987	162.196233047486	128.604166666667	45.9791666666667
124.979166666667	54.0208333333333	0.0327889192882857	0.0128215809914452	1001631.06200298	162.684484902495	128.770833333333	45.3541666666667
125.020833333333	54.0208333333333	0.0326684572790016	0.0126114321531949	1000822.37308509	162.866248416422	128.770833333333	45.3541666666667
125.0625	54.0208333333333	0.032683045893042	0.0125137312925847	1000021.96935603	163.04827804717	128.770833333333	45.3541666666667
125.104166666667	54.0208333333333	0.0326254227336269	0.0123380926574077	999229.87097372	163.230571684348	128.770833333333	45.3541666666667
125.145833333333	54.0208333333333	0.0325292345664667	0.0123389754192787	998446.097950383	163.413127193166	128.770833333333	45.3541666666667
125.1875	54.0208333333333	0.0326849622311114	0.012318743439304	997670.670150247	163.595942414513	128.770833333333	45.3541666666667
125.229166666667	54.0208333333333	0.0326166507203089	0.0121970291768428	996903.607287323	163.779015165033	128.770833333333	45.3541666666667
125.270833333333	54.0208333333333	0.032678496521131	0.0121455733198712	996144.928923159	163.962343237214	128.770833333333	45.3541666666667
125.3125	54.0208333333333	0.0325854984094173	0.0120787387089836	995394.654464614	164.145924399475	128.770833333333	45.3541666666667
125.354166666667	54.0208333333333	0.0328433483016245	0.0125423413729927	994652.803161622	164.329756396266	128.770833333333	45.3541666666667
125.395833333333	54.0208333333333	0.03264662341123	0.0120054715493425	993919.394104979	164.513836948163	128.770833333333	45.3541666666667
125.4375	54.0208333333333	0.0328926243862086	0.0120012060241008	993194.446224121	164.69816375198	128.770833333333	45.3541666666667
125.479166666667	54.0208333333333	0.0324463058630793	0.0116234082893286	992477.97828492	164.882734480872	128.770833333333	45.3541666666667
125.520833333333	54.0208333333333	0.0324632569739559	0.0113682708687603	991770.00888748	165.067546784459	128.770833333333	45.3541666666667
125.5625	54.0208333333333	0.0316159532662881	0.010995385604086	991070.556463946	165.252598288941	128.770833333333	45.3541666666667
125.604166666667	54.0208333333333	0.0318861883461398	0.0108563839526267	990379.639276329	165.437886597226	128.770833333333	45.3541666666667
125.645833333333	54.0208333333333	0.0318187259212651	0.0104927859756019	989697.275414312	165.623409289063	128.770833333333	45.3541666666667
125.6875	54.0208333333333	0.0319333714411415	0.00955022211459214	989023.482793105	165.809163921176	128.770833333333	45.3541666666667
125.729166666667	54.0208333333333	0.0315370008357391	0.00906399461554625	988358.279151282	165.995148027408	128.770833333333	45.3541666666667
125.770833333333	54.0208333333333	0.0312845364682973	0.00915737251147649	987701.682048633	166.181359118864	128.770833333333	45.3541666666667
120.104166666667	53.9791666666667	0.0268299653437089	0.0111298261075794	607155.457146538	123.645009824781	127.270833333333	50.7291666666667
120.145833333333	53.9791666666667	0.0262352907803373	0.00971587761531061	706966.992501559	132.707778040232	127.3125	49.4375
120.1875	53.9791666666667	0.0263136729757242	0.00986365401502508	704961.192307724	132.891606665701	127.3125	49.4375
120.229166666667	53.9791666666667	0.0268740329832602	0.011109444649539	600349.385132335	124.179031478129	127.270833333333	50.7291666666667
120.270833333333	53.9791666666667	0.0267991190445846	0.0110618178283797	598090.262057271	124.359482162423	127.270833333333	50.7291666666667
120.3125	53.9791666666667	0.0253956126633171	0.00870405086969392	698979.90972898	133.448830745877	127.3125	49.4375
120.354166666667	53.9791666666667	0.0251378716174563	0.00741451452058947	575490.162625245	122.06444920943	127.3125	51.0208333333333
120.395833333333	53.9791666666667	0.0240456939733441	0.00651016293521588	696579.844579641	134.263231419766	127.270833333333	49.3958333333333
120.4375	53.9791666666667	0.025617253858161	0.00832392745253129	693053.907331605	134.014772667347	127.3125	49.4375
120.479166666667	53.9791666666667	0.0259841472939052	0.00846092052151058	586868.92149114	125.280573033638	127.270833333333	50.7291666666667
120.520833333333	53.9791666666667	0.0261445248115697	0.00931094096196722	584639.912805395	125.468639826051	127.270833333333	50.7291666666667
120.5625	53.9791666666667	0.0259975829147908	0.00919716751365932	582416.128925362	125.658016947608	127.270833333333	50.7291666666667
120.604166666667	53.9791666666667	0.0269775901503212	0.0104847539610756	580197.630672106	125.848716340528	127.270833333333	50.7291666666667
120.645833333333	53.9791666666667	0.0255449766376827	0.0108501995408507	885459.592479704	124.464560512796	130.645833333333	49.0208333333333
120.6875	53.9791666666667	0.0298369251537605	0.0107814942403168	879315.343075121	126.075725778452	130.395833333333	48.8958333333333
120.729166666667	53.9791666666667	0.0294864157192639	0.0115980695222709	877107.811185017	126.21395723233	130.395833333333	48.8958333333333
120.770833333333	53.9791666666667	0.0298321717862186	0.0103975996465974	874904.184446358	126.352801832195	130.395833333333	48.8958333333333
120.8125	53.9791666666667	0.0252834399221054	0.0104682824326082	876473.213372431	125.00197935426	130.645833333333	49.0208333333333
120.854166666667	53.9791666666667	0.0257738499637103	0.00999290617502154	567001.145430732	127.021359931932	127.270833333333	50.7291666666667
120.895833333333	53.9791666666667	0.02639634577792	0.0101540590777761	564821.416711317	127.221656747924	127.270833333333	50.7291666666667
120.9375	53.9791666666667	0.0260845304574589	0.00956119493701992	869772.284587466	125.411411658135	130.645833333333	49.0208333333333
120.979166666667	53.9791666666667	0.0256555308630455	0.00940382879238731	867546.199272503	125.549121636167	130.645833333333	49.0208333333333
121.020833333333	53.9791666666667	0.0289601460284411	0.0101623341484341	861766.146755577	127.198945251527	130.395833333333	48.8958333333333
121.0625	53.9791666666667	0.0255762916859124	0.00942354045573722	863105.544959146	125.826412654395	130.645833333333	49.0208333333333
121.104166666667	53.9791666666667	0.0281499484483986	0.0110319065652878	859679.4971296	126.471172192928	130.5625	48.9791666666667
121.145833333333	53.9791666666667	0.028873784261953	0.0102343442871892	855252.358915403	127.630584956045	130.395833333333	48.8958333333333
121.1875	53.9791666666667	0.028979796282572	0.00984189614932372	853089.492190204	127.775758432614	130.395833333333	48.8958333333333
121.229166666667	53.9791666666667	0.0308982130293305	0.0100883468184678	850930.87799285	127.921584811173	130.395833333333	48.8958333333333
121.270833333333	53.9791666666667	0.0297174042011211	0.00928878104688884	848776.549474098	128.068067777063	130.395833333333	48.8958333333333
121.3125	53.9791666666667	0.0252083683106044	0.00906131647162012	849877.926938479	126.673524574494	130.645833333333	49.0208333333333
121.354166666667	53.9791666666667	0.0256183244192046	0.00885057187263369	847687.412393929	126.816972058673	130.645833333333	49.0208333333333
121.395833333333	53.9791666666667	0.0250498747044683	0.008852729067084	864314.761739133	131.037605902244	130.229166666667	48.5208333333333
121.4375	53.9791666666667	0.0249077360820467	0.0100026619295719	534331.570173806	119.840827823246	128.104166666667	51.3958333333333
121.479166666667	53.9791666666667	0.0279096061928972	0.0103128995272804	875473.557440388	129.782603951412	130.604166666667	48.5625
121.520833333333	53.9791666666667	0.029463357912553	0.00936921625734611	873375.035293588	129.930378741994	130.604166666667	48.5625
121.5625	53.9791666666667	0.0308994883488119	0.00970669544796302	833819.090527811	129.112144724175	130.395833333333	48.8958333333333
121.604166666667	53.9791666666667	0.0313379013639623	0.0100167909793344	869191.629902232	130.227825213799	130.604166666667	48.5625
121.645833333333	53.9791666666667	0.0293643739382987	0.00904013552002209	867106.813821997	130.377503268994	130.604166666667	48.5625
121.6875	53.9791666666667	0.0314320724845722	0.0102048111193435	865026.634008597	130.527822125597	130.604166666667	48.5625
121.729166666667	53.9791666666667	0.0314717127147013	0.0111099331312366	851253.632674832	131.080230126732	130.4375	48.6041666666667
121.770833333333	53.9791666666667	0.0313700529028853	0.0112991584949165	849195.423894671	131.234453432368	130.4375	48.6041666666667
121.8125	53.9791666666667	0.0313111570511724	0.0107238001908122	858814.255470131	130.982655469657	130.604166666667	48.5625
121.854166666667	53.9791666666667	0.0315205522644765	0.011569077330993	845093.624408611	131.544907344338	130.4375	48.6041666666667
121.895833333333	53.9791666666667	0.0326445244974374	0.0119616457151064	1010532.68259366	148.97569810957	128.604166666667	45.9791666666667
121.9375	53.9791666666667	0.0331996136828963	0.0127582331182241	1077515.70628131	150.124196054825	128.770833333333	45.3541666666667
121.979166666667	53.9791666666667	0.0332136168196145	0.0127293320031195	1076157.28104244	150.28291984412	128.770833333333	45.3541666666667
122.020833333333	53.9791666666667	0.0324052161706905	0.0118457761943968	1074805.44027547	150.442002517277	128.770833333333	45.3541666666667
122.0625	53.9791666666667	0.0315545797742668	0.011187637497606	846519.374793381	131.910055815288	130.604166666667	48.5625
122.104166666667	53.9791666666667	0.0317814118609694	0.0114065076911337	832907.802861715	132.49256333793	130.4375	48.6041666666667
122.145833333333	53.9791666666667	0.0323655116386212	0.0122795342761504	830894.661750112	132.652916623632	130.4375	48.6041666666667
122.1875	53.9791666666667	0.0314245144147949	0.010986361556246	828886.715726943	132.813967375329	130.4375	48.6041666666667
122.229166666667	53.9791666666667	0.0314846234348514	0.0109870625680734	826884.003291479	132.975718855245	130.4375	48.6041666666667
122.270833333333	53.9791666666667	0.0317537101546708	0.0114197133743887	824886.563214422	133.138174321494	130.4375	48.6041666666667
122.3125	53.9791666666667	0.0317569057874133	0.0111394240105313	822894.43453876	133.301337027521	130.4375	48.6041666666667
122.354166666667	53.9791666666667	0.0313809524296918	0.0106502384192432	832402.977788005	133.022684818833	130.604166666667	48.5625
122.395833333333	53.9791666666667	0.0318298837231575	0.0111644936411005	818926.268929662	133.62979714585	130.4375	48.6041666666667
122.4375	53.9791666666667	0.0310967219450261	0.0103445507535056	828416.425429445	133.346787718167	130.604166666667	48.5625
122.479166666667	53.9791666666667	0.0314645304328844	0.0107810100195874	814979.824282894	133.961125122084	130.4375	48.6041666666667
122.520833333333	53.9791666666667	0.0312614579638205	0.00976763568215964	824451.19380168	133.673696822517	130.604166666667	48.5625
122.5625	53.9791666666667	0.0309546748270582	0.00978634862389476	822476.671306457	133.838211621539	130.604166666667	48.5625
122.604166666667	53.9791666666667	0.0311644375642694	0.010165091691721	820507.59718603	134.003437462281	130.604166666667	48.5625
122.645833333333	53.9791666666667	0.0316756972596731	0.0111316074068872	807153.39118992	134.632487710051	130.4375	48.6041666666667
122.6875	53.9791666666667	0.0317925574231244	0.0112102241046431	816585.954178337	134.336034854079	130.604166666667	48.5625
122.729166666667	53.9791666666667	0.0317973403771744	0.0111777735538878	814633.466023214	134.503412676215	130.604166666667	48.5625
122.770833333333	53.9791666666667	0.0314145143173533	0.0105875765359463	812686.587708201	134.671514080942	130.604166666667	48.5625
122.8125	53.9791666666667	0.0317146721032441	0.0110355909970475	799417.766230738	135.315629452381	130.4375	48.6041666666667
122.854166666667	53.9791666666667	0.0316911522956771	0.0109228420614068	770443.817860739	134.158173553523	130.395833333333	48.8958333333333
122.895833333333	53.9791666666667	0.0314119587852218	0.0105010249506287	806880.02362929	135.180190846273	130.604166666667	48.5625
122.9375	53.9791666666667	0.0311536098254007	0.0101495765725642	804955.997865699	135.351217579301	130.604166666667	48.5625
122.979166666667	53.9791666666667	0.030821319791589	0.00899228480420885	803037.789904397	135.522983333748	130.604166666667	48.5625
123.020833333333	53.9791666666667	0.0307735207802121	0.00905598062614011	801125.442158864	135.695491158789	130.604166666667	48.5625
123.0625	53.9791666666667	0.03071663500388	0.0095550519360192	799218.99731682	135.868744089017	130.604166666667	48.5625
123.104166666667	53.9791666666667	0.0309641310411763	0.0103237707036402	797318.498340368	136.042745143688	130.604166666667	48.5625
123.145833333333	53.9791666666667	0.0305658637629927	0.00994002304711252	795423.988466069	136.217497325943	130.604166666667	48.5625
123.1875	53.9791666666667	0.0309356582054064	0.0103338935184867	793535.511204993	136.393003622012	130.604166666667	48.5625
123.229166666667	53.9791666666667	0.0308941502797677	0.0100918881120471	753033.649735502	135.762948314266	130.395833333333	48.8958333333333
123.270833333333	53.9791666666667	0.0316679440335138	0.0107019163004559	751129.670126433	135.945397728765	130.395833333333	48.8958333333333
123.3125	53.9791666666667	0.0319964817136757	0.0116537424410404	749231.961041288	136.128688788228	130.395833333333	48.8958333333333
123.354166666667	53.9791666666667	0.0322166869951891	0.0119385245265608	747340.570867033	136.312825098698	130.395833333333	48.8958333333333
123.395833333333	53.9791666666667	0.0315362502490557	0.0105349566655181	615757.102692757	141.514432926186	128.6875	49.5208333333333
123.4375	53.9791666666667	0.0309554461768014	0.00901745166072281	743576.942436808	136.683647790893	130.395833333333	48.8958333333333
123.479166666667	53.9791666666667	0.0311000422964216	0.00900207869241334	780488.796087759	137.642909795245	130.604166666667	48.5625
123.520833333333	53.9791666666667	0.0308981580534787	0.00971595481748001	739839.178482205	137.057894214682	130.395833333333	48.8958333333333
123.5625	53.9791666666667	0.0307992554354316	0.00874017789862704	776817.998532198	138.006978705272	130.604166666667	48.5625
123.604166666667	53.9791666666667	0.0298884011300561	0.00909770687414458	774992.300814518	138.190186067581	130.604166666667	48.5625
123.645833333333	53.9791666666667	0.0308442060520736	0.00947784100550742	734281.902429969	137.625744527381	130.395833333333	48.8958333333333
123.6875	53.9791666666667	0.0313504282332164	0.0109183443321286	732442.844762918	137.816769914968	130.395833333333	48.8958333333333
123.729166666667	53.9791666666667	0.0311473239835066	0.0110053145610672	730610.55621445	138.008671930342	130.395833333333	48.8958333333333
123.770833333333	53.9791666666667	0.0311926988856472	0.0107613268329747	728785.08843817	138.201453918757	130.395833333333	48.8958333333333
123.8125	53.9791666666667	0.0311896256221594	0.0109299457862619	726966.493411751	138.395119192749	130.395833333333	48.8958333333333
123.854166666667	53.9791666666667	0.0319870672112357	0.0120880502426852	725154.823436097	138.589671030852	130.395833333333	48.8958333333333
123.895833333333	53.9791666666667	0.0326267297032726	0.0130858923658879	751543.078012296	140.056692855814	130.4375	48.6041666666667
123.9375	53.9791666666667	0.0320601259201842	0.0128721550618656	749791.503811105	140.249849474136	130.4375	48.6041666666667
123.979166666667	53.9791666666667	0.0319126439542051	0.0124430247683859	748047.030279056	140.443831451539	130.4375	48.6041666666667
124.020833333333	53.9791666666667	0.0312445984726736	0.0112077649723353	746309.707775317	140.638641190018	130.4375	48.6041666666667
124.0625	53.9791666666667	0.0311869426677114	0.0108841177966908	716202.202352248	139.575840883789	130.395833333333	48.8958333333333
124.104166666667	53.9791666666667	0.0312213913692153	0.011480770369202	742856.718594015	141.030753349774	130.4375	48.6041666666667
124.145833333333	53.9791666666667	0.0307332566911183	0.011083974480943	712671.495708942	139.976625330679	130.395833333333	48.8958333333333
124.1875	53.9791666666667	0.0308076220589297	0.011213098321199	710917.147407962	140.178383184133	130.395833333333	48.8958333333333
124.229166666667	53.9791666666667	0.0311453030231225	0.0113046902727505	737732.141436179	141.625187399369	130.4375	48.6041666666667
124.270833333333	53.9791666666667	0.0309014646247615	0.0107538250312043	736038.797142426	141.825011739973	130.4375	48.6041666666667
124.3125	53.9791666666667	0.0290740208348166	0.0100957679748859	744993.416796076	141.42702910885	130.604166666667	48.5625
124.354166666667	53.9791666666667	0.0293340718465715	0.0103441577275293	743292.621469095	141.624766466468	130.604166666667	48.5625
124.395833333333	53.9791666666667	0.0292483295847693	0.00923030289750886	741599.237881356	141.823333090423	130.604166666667	48.5625
124.4375	53.9791666666667	0.0277211823114539	0.0109214392286553	742125.416050186	142.418186604427	130.5625	48.5208333333333
124.479166666667	53.9791666666667	0.0279859756120678	0.0112306402461289	744993.416796078	141.42702910885	130.770833333333	48.5625
124.520833333333	53.9791666666667	0.0291188795780188	0.0102643047918144	736564.073130273	142.424028681912	130.604166666667	48.5625
124.5625	53.9791666666667	0.0295376290757218	0.0101878770453235	734900.853270446	142.625932243265	130.604166666667	48.5625
124.604166666667	53.9791666666667	0.0293700800757902	0.0107233172398335	733245.304720483	142.828674752938	130.604166666667	48.5625
124.645833333333	53.9791666666667	0.0293589659813899	0.0115327281407807	731597.480096166	143.032257990377	130.604166666667	48.5625
124.6875	53.9791666666667	0.0303393458737408	0.0117745428540053	729957.432240576	143.236683679653	130.604166666667	48.5625
124.729166666667	53.9791666666667	0.0318484699128752	0.0123303871454909	717919.364066872	144.079161593473	130.4375	48.6041666666667
124.770833333333	53.9791666666667	0.031492754588389	0.0124566284123057	930981.708759719	161.338793094317	128.604166666667	45.9791666666667
124.8125	53.9791666666667	0.0315037862793177	0.0124090587971591	714728.108554751	144.50015934706	130.4375	48.6041666666667
124.854166666667	53.9791666666667	0.0321229406730705	0.0130162311491592	999693.407942254	162.059967751259	128.770833333333	45.3541666666667
124.895833333333	53.9791666666667	0.0326568807906115	0.0136326312093776	998855.497210764	162.241645063394	128.770833333333	45.3541666666667
124.9375	53.9791666666667	0.0323895737464498	0.0130962702219677	998025.84789386	162.423598580752	128.770833333333	45.3541666666667
124.979166666667	53.9791666666667	0.0323524482868677	0.0126610772462596	997204.480868455	162.605826246217	128.770833333333	45.3541666666667
125.020833333333	53.9791666666667	0.0320115524626415	0.0122499161160053	996391.416871333	162.788325977521	128.770833333333	45.3541666666667
125.0625	53.9791666666667	0.0324785144265713	0.0121549124031927	995586.676496841	162.971095667308	128.770833333333	45.3541666666667
125.104166666667	53.9791666666667	0.0323535300961495	0.0119833695203211	994790.280194584	163.154133183198	128.770833333333	45.3541666666667
125.145833333333	53.9791666666667	0.0325597961784914	0.0121182802095828	994002.248267125	163.337436367854	128.770833333333	45.3541666666667
125.1875	53.9791666666667	0.0331833608693756	0.0127213502231119	993222.600867689	163.521003039063	128.770833333333	45.3541666666667
125.229166666667	53.9791666666667	0.03298704251058	0.0124236723775995	992451.357997871	163.704830989808	128.770833333333	45.3541666666667
125.270833333333	53.9791666666667	0.0329585274766021	0.0123759117729476	991688.539505344	163.888917988361	128.770833333333	45.3541666666667
125.3125	53.9791666666667	0.033194375901326	0.0123900596611007	990934.165081572	164.073261778369	128.770833333333	45.3541666666667
125.354166666667	53.9791666666667	0.0330163281921478	0.0124565461662575	990188.254259544	164.257860078949	128.770833333333	45.3541666666667
125.395833333333	53.9791666666667	0.0328051428614386	0.0120244023815314	989450.826411483	164.442710584794	128.770833333333	45.3541666666667
125.4375	53.9791666666667	0.0328461681743194	0.011755023314144	988721.900746595	164.627810966274	128.770833333333	45.3541666666667
125.479166666667	53.9791666666667	0.0324042184552663	0.0112861225439822	988001.496308802	164.813158869547	128.770833333333	45.3541666666667
125.520833333333	53.9791666666667	0.0319250378426433	0.0108559209862728	987289.631974486	164.998751916683	128.770833333333	45.3541666666667
125.5625	53.9791666666667	0.0315941612840547	0.0109216255417669	986586.326450258	165.184587705777	128.770833333333	45.3541666666667
125.604166666667	53.9791666666667	0.0324129374924436	0.0110105310162741	985891.598270713	165.370663811081	128.770833333333	45.3541666666667
125.645833333333	53.9791666666667	0.0322606063480578	0.0107492421610366	985205.465796205	165.556977783137	128.770833333333	45.3541666666667
125.6875	53.9791666666667	0.0325166634468267	0.0106488709139465	984527.947210634	165.743527148914	128.770833333333	45.3541666666667
125.729166666667	53.9791666666667	0.0323520843026569	0.0101902514175927	983859.060519241	165.930309411951	128.770833333333	45.3541666666667
125.770833333333	53.9791666666667	0.0318768402911448	0.00975625357998039	983198.823546407	166.117322052505	128.770833333333	45.3541666666667
125.8125	53.9791666666667	0.0317885485780516	0.00978894384586923	982547.253933479	166.304562527707	128.770833333333	45.3541666666667
125.854166666667	53.9791666666667	0.0322964824414895	0.00962861797626728	981904.369136593	166.492028271722	128.770833333333	45.3541666666667
125.895833333333	53.9791666666667	0.0323775912347077	0.00986438244474966	981270.186424518	166.679716695909	128.770833333333	45.3541666666667
120.0625	53.9375	0.0261763094069765	0.0112637886629039	606888.188229184	123.105277619172	127.270833333333	50.7291666666667
120.104166666667	53.9375	0.0266576796555227	0.0108671443477652	604598.262621234	123.280233349006	127.270833333333	50.7291666666667
120.145833333333	53.9375	0.0260183033122031	0.0090682917801468	602312.93788608	123.456391382357	127.270833333333	50.7291666666667
120.1875	53.9375	0.0270163095411477	0.0106004322803019	600032.267357808	123.633763001112	127.270833333333	50.7291666666667
120.229166666667	53.9375	0.0264658096070788	0.0105184051633984	597756.305072087	123.812359583466	127.270833333333	50.7291666666667
120.270833333333	53.9375	0.0251471706337635	0.00853416170768532	697797.367139512	132.985933108889	127.3125	49.4375
120.3125	53.9375	0.0259697002618365	0.00862035066832632	593218.72493407	124.173273632558	127.270833333333	50.7291666666667
120.354166666667	53.9375	0.0262483360780612	0.00925978300469901	590957.218744109	124.355614335937	127.270833333333	50.7291666666667
120.395833333333	53.9375	0.0267374157719628	0.0105121302506006	691819.664837579	133.549137683224	127.3125	49.4375
120.4375	53.9375	0.02601323997837	0.0109521858530219	689839.477711938	133.738844693295	127.3125	49.4375
120.479166666667	53.9375	0.0258959702273828	0.0111993152799697	584202.52117945	124.910312587292	127.270833333333	50.7291666666667
120.520833333333	53.9375	0.02653374540397	0.0104419409380699	581961.090471743	125.097810557144	127.270833333333	50.7291666666667
120.5625	53.9375	0.0262422559978661	0.0104221864758373	579724.826667175	125.286627958574	127.270833333333	50.7291666666667
120.604166666667	53.9375	0.0259462389146714	0.0106734241114956	577493.790537952	125.476777025039	127.270833333333	50.7291666666667
120.645833333333	53.9375	0.0259552517455186	0.00999203533938086	882843.375500462	124.217998875438	130.645833333333	49.0208333333333
120.6875	53.9375	0.0257666975071674	0.0108193148009696	884805.445807813	136.089199002708	128.895833333333	47.8958333333333
120.729166666667	53.9375	0.0294855339143425	0.0109384340181001	874375.817540806	125.970310613252	130.395833333333	48.8958333333333
120.770833333333	53.9375	0.029226620754275	0.0108789119997559	872163.123591702	126.108963468673	130.395833333333	48.8958333333333
120.8125	53.9375	0.0253673113664394	0.00916077126115081	873821.226138442	124.754454310584	130.645833333333	49.0208333333333
120.854166666667	53.9375	0.02612447263886	0.00946714291086976	871574.827408072	124.890085954883	130.645833333333	49.0208333333333
120.895833333333	53.9375	0.0279424407120208	0.0113208888250947	869332.142341944	125.026332140082	130.645833333333	49.0208333333333
120.9375	53.9375	0.0294243515738903	0.00997391847626113	873532.18139693	137.57454619743	128.8125	47.8541666666667
120.979166666667	53.9375	0.0259926904187262	0.00933366278352175	864858.031656354	125.300683125328	130.645833333333	49.0208333333333
121.020833333333	53.9375	0.0294182269663054	0.010118115074482	858970.175069935	126.954033570065	130.395833333333	48.8958333333333
121.0625	53.9375	0.0287139103226101	0.0102009013172703	856785.511008668	127.097104953763	130.395833333333	48.8958333333333
121.104166666667	53.9375	0.029128890108687	0.00986747386409106	854604.977707149	127.240822295743	130.395833333333	48.8958333333333
121.145833333333	53.9375	0.0295899138363066	0.0103082268711824	852428.607577561	127.385189320234	130.395833333333	48.8958333333333
121.1875	53.9375	0.0291376647492338	0.010358822082106	850256.433299907	127.530209763935	130.395833333333	48.8958333333333
121.229166666667	53.9375	0.0296109740256736	0.010204469470443	848088.487823822	127.675887375758	130.395833333333	48.8958333333333
121.270833333333	53.9375	0.0284257387571223	0.00948777595477367	883118.415553991	128.820928605857	130.604166666667	48.5625
121.3125	53.9375	0.0248403234182001	0.00974055780651075	539209.00992385	118.880901691073	128.104166666667	51.3958333333333
121.354166666667	53.9375	0.0249373725472203	0.00974130261624673	536814.948419291	119.05538907832	128.104166666667	51.3958333333333
121.395833333333	53.9375	0.0273228538559972	0.0105366446794174	877995.779214961	129.611498439602	130.5625	48.5208333333333
121.4375	53.9375	0.0281590974971817	0.00899085995850451	874625.45103784	129.402960647194	130.604166666667	48.5625
121.479166666667	53.9375	0.0289057376778581	0.0082167565419345	872513.251099662	129.5500340228	130.604166666667	48.5625
121.520833333333	53.9375	0.0292998810567484	0.00858123021367246	870405.53342148	129.697740029238	130.604166666667	48.5625
121.5625	53.9375	0.0298108588227535	0.0098046233034207	868302.331329388	129.846081918297	130.604166666667	48.5625
121.604166666667	53.9375	0.0313115918213451	0.0110405724258103	828772.847101988	129.017182695133	130.395833333333	48.8958333333333
121.645833333333	53.9375	0.0294998127182381	0.00945021009940483	864109.608460332	130.144686375372	130.604166666667	48.5625
121.6875	53.9375	0.0313599661348833	0.0109574180348033	850285.735866365	130.691962950097	130.4375	48.6041666666667
121.729166666667	53.9375	0.0313630398336432	0.0112313754644149	848213.306428747	130.845488835521	130.4375	48.6041666666667
121.770833333333	53.9375	0.0311597050320267	0.0107073469666975	846145.682949559	130.999684769647	130.4375	48.6041666666667
121.8125	53.9375	0.0315876754423657	0.0109068790320527	855779.844036695	130.74966945566	130.604166666667	48.5625
121.854166666667	53.9375	0.031482992909988	0.0100585102003076	853709.2053579	130.902553936543	130.604166666667	48.5625
121.895833333333	53.9375	0.0323393192664197	0.0120084287018821	1006561.24607795	148.840774844122	128.604166666667	45.9791666666667
121.9375	53.9375	0.0330813770897718	0.0132779662026511	837923.972413384	131.623236104747	130.4375	48.6041666666667
121.979166666667	53.9375	0.0332031910479203	0.0133792853563658	835880.923915923	131.780832626001	130.4375	48.6041666666667
122.020833333333	53.9375	0.0322326639961746	0.0122583541232332	833842.901332987	131.939119338762	130.4375	48.6041666666667
122.0625	53.9375	0.0320319270211888	0.0117279565121622	831809.94226928	132.098099600632	130.4375	48.6041666666667
122.104166666667	53.9375	0.0318129922315085	0.0113743174772856	829782.084602496	132.257776768042	130.4375	48.6041666666667
122.145833333333	53.9375	0.0324432349965746	0.0122538502642389	827759.366484342	132.418154195732	130.4375	48.6041666666667
122.1875	53.9375	0.031527041907552	0.0109058344441934	837319.608468709	132.149739115157	130.604166666667	48.5625
122.229166666667	53.9375	0.0318929740049075	0.0113967536454462	835293.396091269	132.30870019442	130.604166666667	48.5625
122.270833333333	53.9375	0.0321369082565376	0.0117218982972339	821722.435069858	132.903521551385	130.4375	48.6041666666667
122.3125	53.9375	0.0321285405003032	0.0117129565650626	819720.662178084	133.066733515065	130.4375	48.6041666666667
122.354166666667	53.9375	0.0317676976454725	0.0111315764482533	817724.223737724	133.230662468446	130.4375	48.6041666666667
122.395833333333	53.9375	0.0317484541592793	0.0112913118928166	815733.159564532	133.39531174458	130.4375	48.6041666666667
122.4375	53.9375	0.0317034775668067	0.0111265020796743	813747.509754639	133.560684670861	130.4375	48.6041666666667
122.479166666667	53.9375	0.0314149186106303	0.0106717382421593	823245.011454677	133.277104783028	130.604166666667	48.5625
122.520833333333	53.9375	0.0312075780391461	0.00964017866625158	821255.456743011	133.440975746819	130.604166666667	48.5625
122.5625	53.9375	0.0311072498434115	0.00912542085094476	819271.29524632	133.605561172319	130.604166666667	48.5625
122.604166666667	53.9375	0.0311653209496531	0.00932570871250219	817292.566888838	133.770864305521	130.604166666667	48.5625
122.645833333333	53.9375	0.0314440789071881	0.010674564547539	815319.31187093	133.936888385443	130.604166666667	48.5625
122.6875	53.9375	0.0318734741752989	0.0109867039135142	801949.593421403	134.56830434284	130.4375	48.6041666666667
122.729166666667	53.9375	0.0318949366095247	0.0111178864266868	800002.990550202	134.738835377688	130.4375	48.6041666666667
122.770833333333	53.9375	0.031828720679943	0.01107573085981	798062.132989449	134.910116400591	130.4375	48.6041666666667
122.8125	53.9375	0.0318966670398009	0.01143591396617	769194.451139787	133.736585040225	130.395833333333	48.8958333333333
122.854166666667	53.9375	0.031097717423059	0.00997234992865866	805536.563297987	134.777935782729	130.604166666667	48.5625
122.895833333333	53.9375	0.0311299414380029	0.00923186095822454	803597.008067691	134.948353090646	130.604166666667	48.5625
122.9375	53.9375	0.0310339438255649	0.00945465860328081	801663.215362173	135.119513768451	130.604166666667	48.5625
122.979166666667	53.9375	0.0311574853798826	0.00900394430924121	799735.227611408	135.29142097552	130.604166666667	48.5625
123.020833333333	53.9375	0.0307771250072241	0.00909234628469778	797813.087526003	135.46407785808	130.604166666667	48.5625
123.0625	53.9375	0.0308498070071284	0.00914146792145122	795896.838097462	135.637487548456	130.604166666667	48.5625
123.104166666667	53.9375	0.0306218007471583	0.00943743353075071	793986.522598406	135.811653164294	130.604166666667	48.5625
123.145833333333	53.9375	0.0311033834868764	0.00931217274500961	792082.184582742	135.986577807781	130.604166666667	48.5625
123.1875	53.9375	0.0309368688251238	0.00988019350219993	790183.86788579	136.162264564837	130.604166666667	48.5625
123.229166666667	53.9375	0.0315589114543721	0.0108980356147765	788291.616624338	136.338716504301	130.604166666667	48.5625
123.270833333333	53.9375	0.0315980767947597	0.0115121598858188	747803.597867354	135.699457192857	130.395833333333	48.8958333333333
123.3125	53.9375	0.0323137290381726	0.0122306113198731	615576.854811856	140.781928647324	128.6875	49.5208333333333
123.354166666667	53.9375	0.032059034477118	0.0114556514415682	961366.043693295	154.900333322769	128.604166666667	45.9791666666667
123.395833333333	53.9375	0.0310331015967928	0.00913979205318181	780784.158119433	137.052236818129	130.604166666667	48.5625
123.4375	53.9375	0.0309895878377505	0.00905963215248861	778922.905635932	137.232560045244	130.604166666667	48.5625
123.479166666667	53.9375	0.0314747283060746	0.010859500466562	738326.964150937	136.62540413106	130.395833333333	48.8958333333333
123.520833333333	53.9375	0.030881349770073	0.00932782259653619	775219.45488297	137.595558991698	130.604166666667	48.5625
123.5625	53.9375	0.030823911400399	0.00968550638206501	734581.489335411	137.001842784199	130.395833333333	48.8958333333333
123.604166666667	53.9375	0.0309504439237582	0.00924842001798522	771541.718373661	137.961713973276	130.604166666667	48.5625
123.645833333333	53.9375	0.0295249093054159	0.00870961242815281	769712.609742152	138.145982150036	130.604166666667	48.5625
123.6875	53.9375	0.0308785050751945	0.0094066536771274	729012.94385824	137.573083953928	130.395833333333	48.8958333333333
123.729166666667	53.9375	0.0309412040015954	0.010333102882575	727170.211956652	137.765267376862	130.395833333333	48.8958333333333
123.770833333333	53.9375	0.0319728645141367	0.0120428171788474	725334.291601825	137.958341472978	130.395833333333	48.8958333333333
123.8125	53.9375	0.0325513580539004	0.0129027417484385	723505.235245706	138.152309689	130.395833333333	48.8958333333333
123.854166666667	53.9375	0.031436192368013	0.0116986030590543	721683.095673356	138.347175438295	130.395833333333	48.8958333333333
123.895833333333	53.9375	0.0313523441381703	0.0110425590348074	719867.926002124	138.542942099535	130.395833333333	48.8958333333333
123.9375	53.9375	0.0310758818361118	0.0106725135498609	746231.73759517	140.023201289535	130.4375	48.6041666666667
123.979166666667	53.9375	0.0308254930014497	0.00974068585016132	716258.710488285	138.937191490834	130.395833333333	48.8958333333333
124.020833333333	53.9375	0.0296751537048074	0.00966396949850564	714464.772533062	139.135680792353	130.395833333333	48.8958333333333
124.0625	53.9375	0.0315673362639344	0.0109928391079162	712678.020251373	139.33508414589	130.395833333333	48.8958333333333
124.104166666667	53.9375	0.0309845893023776	0.0111780105394954	710898.508406165	139.535404735697	130.395833333333	48.8958333333333
124.145833333333	53.9375	0.0295459043862957	0.0101612047016489	709126.292085578	139.736645702796	130.395833333333	48.8958333333333
124.1875	53.9375	0.02994535881883	0.0103770789880342	707361.42670138	139.938810143469	130.395833333333	48.8958333333333
124.229166666667	53.9375	0.0308701885381998	0.0107992840894337	705603.967987276	140.141901107738	130.395833333333	48.8958333333333
124.270833333333	53.9375	0.0298743956410578	0.0103780109204334	703853.971997097	140.34592159781	130.395833333333	48.8958333333333
124.3125	53.9375	0.0299667944485248	0.0105956631782468	741373.227108693	141.204565885658	130.604166666667	48.5625
124.354166666667	53.9375	0.0294646283364738	0.0103911469858063	739662.438295788	141.402750313749	130.604166666667	48.5625
124.395833333333	53.9375	0.028740028665287	0.00966206729072511	737959.062689484	141.601775106745	130.604166666667	48.5625
124.4375	53.9375	0.0280006458677528	0.0112883676505374	736263.152294417	141.801642412017	130.604166666667	48.5625
124.479166666667	53.9375	0.0289244330831899	0.0098893378916601	734574.759365219	142.002354328003	130.604166666667	48.5625
124.520833333333	53.9375	0.0292783559421752	0.0100926167510557	732893.936404061	142.203912902904	130.604166666667	48.5625
124.5625	53.9375	0.0294794932515147	0.0109719919243053	731220.736158108	142.406320133364	130.604166666667	48.5625
124.604166666667	53.9375	0.0299095435158529	0.0111978481844914	729555.211616843	142.609577963136	130.604166666667	48.5625
124.645833333333	53.9375	0.0311653371724215	0.011665996803654	717412.466552642	143.443072796803	130.4375	48.6041666666667
124.6875	53.9375	0.0315173073726432	0.0119791263312755	715786.608191031	143.651999363958	130.4375	48.6041666666667
124.729166666667	53.9375	0.0315553153392794	0.0125202473581794	714168.80342084	143.861799731143	130.4375	48.6041666666667
124.770833333333	53.9375	0.0315110495152701	0.0125327198110753	712559.107621704	144.072475468469	130.4375	48.6041666666667
124.8125	53.9375	0.0317537431533426	0.0124961454821803	925713.695209256	161.440631422076	128.604166666667	45.9791666666667
124.854166666667	53.9375	0.0317804631363153	0.0125751713254488	924847.105385172	161.63391105653	128.604166666667	45.9791666666667
124.895833333333	53.9375	0.0323461246169744	0.0128705914172875	923989.283778392	161.827520815528	128.604166666667	45.9791666666667
124.9375	53.9375	0.0320610751340648	0.0123959215786078	923140.255100179	162.021458248634	128.604166666667	45.9791666666667
124.979166666667	53.9375	0.0319720120846199	0.0123027549831332	992779.842461213	162.526463932789	128.770833333333	45.3541666666667
125.020833333333	53.9375	0.0324335343036658	0.0122293258916573	991962.366269706	162.709705204207	128.770833333333	45.3541666666667
125.0625	53.9375	0.0321591001105552	0.01217896539548	991153.252359141	162.893220343904	128.770833333333	45.3541666666667
125.104166666667	53.9375	0.03260521375602	0.0123598007047278	990352.52147586	163.07700719733	128.770833333333	45.3541666666667
125.145833333333	53.9375	0.032841578549997	0.0125999516563443	989560.194217846	163.261063584411	128.770833333333	45.3541666666667
125.1875	53.9375	0.0333073730728582	0.0128617963821035	988776.291032381	163.445387299621	128.770833333333	45.3541666666667
125.229166666667	53.9375	0.0331057271166005	0.0123789968691023	988000.832213705	163.629976112064	128.770833333333	45.3541666666667
125.270833333333	53.9375	0.0331733175171414	0.012332569787896	987233.837900665	163.814827765558	128.770833333333	45.3541666666667
125.3125	53.9375	0.0327477960038016	0.0120438364407524	986475.328074385	163.999939978728	128.770833333333	45.3541666666667
125.354166666667	53.9375	0.0328522362420116	0.0118890216132689	985725.322555935	164.185310445095	128.770833333333	45.3541666666667
125.395833333333	53.9375	0.0330182307772297	0.012024167311642	984983.841004	164.370936833186	128.770833333333	45.3541666666667
125.4375	53.9375	0.0323059645717497	0.0108707326966806	984250.902912566	164.556816786635	128.770833333333	45.3541666666667
125.479166666667	53.9375	0.0314745569435581	0.010201483272681	983526.527608608	164.742947924297	128.770833333333	45.3541666666667
125.520833333333	53.9375	0.0322827715843864	0.0107078099656402	982810.734249779	164.929327840365	128.770833333333	45.3541666666667
125.5625	53.9375	0.0322074773197245	0.0108754980072265	982103.541822124	165.115954104491	128.770833333333	45.3541666666667
125.604166666667	53.9375	0.0325392491081278	0.0110514535768987	981404.969137779	165.302824261921	128.770833333333	45.3541666666667
125.645833333333	53.9375	0.0324690577167299	0.0107359544427075	980715.034832706	165.489935833621	128.770833333333	45.3541666666667
125.6875	53.9375	0.0330786567576094	0.0113687474235605	980033.757364414	165.677286316421	128.770833333333	45.3541666666667
125.729166666667	53.9375	0.0323593057958512	0.0100880701522707	979361.155009707	165.86487318316	128.770833333333	45.3541666666667
125.770833333333	53.9375	0.0326936276267608	0.00956857232141343	978697.245862433	166.052693882835	128.770833333333	45.3541666666667
125.8125	53.9375	0.0325414725848485	0.010033574595855	978042.047831251	166.240745840756	128.770833333333	45.3541666666667
125.854166666667	53.9375	0.0325110459486098	0.010109979393427	977395.578637406	166.429026458712	128.770833333333	45.3541666666667
125.895833333333	53.9375	0.0327845086153891	0.0105442066554115	976757.855812518	166.617533115134	128.770833333333	45.3541666666667
125.9375	53.9375	0.0350202797052297	0.0102909924742308	960654.481090422	168.806761319711	128.3125	45.4375
125.979166666667	53.9375	0.0349579708978728	0.0100597792720103	960127.805705632	168.999431948842	128.3125	45.4375
126.020833333333	53.9375	0.0349998179106803	0.00994927190825648	974897.337977411	167.184382752817	128.770833333333	45.3541666666667
120.0625	53.8958333333333	0.0265469047660227	0.0111753040964482	704782.000613139	131.787911870719	127.3125	49.4375
120.104166666667	53.8958333333333	0.0263883451033556	0.0109349820038748	702742.550631624	131.969840373636	127.3125	49.4375
120.145833333333	53.8958333333333	0.0265575273943873	0.0105063693743511	700708.932353538	132.152729916943	127.3125	49.4375
120.1875	53.8958333333333	0.0253954316976002	0.00841941221399542	698681.197368777	132.336586107444	127.3125	49.4375
120.229166666667	53.8958333333333	0.0258682897791291	0.00843183766595195	696659.397715801	132.521414551647	127.3125	49.4375
120.270833333333	53.8958333333333	0.0259503934289185	0.00841828169904868	694643.585883744	132.707220854612	127.3125	49.4375
120.3125	53.8958333333333	0.0257622373334671	0.00849777298994131	692633.814814491	132.894010618753	127.3125	49.4375
120.354166666667	53.8958333333333	0.0247691598177559	0.00763427795111501	570620.141950371	121.277295698263	127.3125	51.0208333333333
120.395833333333	53.8958333333333	0.0255502061766929	0.0085623803314571	688632.609007562	133.27056291962	127.3125	49.4375
120.4375	53.8958333333333	0.0264930475024005	0.010807121934923	686641.282435004	133.460336636749	127.3125	49.4375
120.479166666667	53.8958333333333	0.0259310643972734	0.0112404838023381	684656.212959145	133.651116173234	127.3125	49.4375
120.520833333333	53.8958333333333	0.0258247190382519	0.0109302207060951	887074.507277493	123.574686876206	130.645833333333	49.0208333333333
120.5625	53.8958333333333	0.0257602804137723	0.0101787079412564	884794.084042169	123.70585623739	130.645833333333	49.0208333333333
120.604166666667	53.8958333333333	0.0256502594659614	0.0107877154935466	882517.148518091	123.83761712826	130.645833333333	49.0208333333333
120.645833333333	53.8958333333333	0.0260016014347092	0.0101547224945521	880243.728515711	123.969973227315	130.645833333333	49.0208333333333
120.6875	53.8958333333333	0.0256832299964726	0.00995858591758291	877973.852088418	124.102928231887	130.645833333333	49.0208333333333
120.729166666667	53.8958333333333	0.0284975912126422	0.0116670294912403	875707.547534552	124.236485858061	130.645833333333	49.0208333333333
120.770833333333	53.8958333333333	0.0295004886419792	0.0111108742162129	869438.077438644	125.863588959665	130.395833333333	48.8958333333333
120.8125	53.8958333333333	0.0293774287404543	0.0105560139205747	867220.187534827	126.002663656561	130.395833333333	48.8958333333333
120.854166666667	53.8958333333333	0.0292964263883371	0.0108839965692494	865006.214737417	126.142365825855	130.395833333333	48.8958333333333
120.895833333333	53.8958333333333	0.0292950937964724	0.0111360623852	871972.493768255	137.204582115537	128.8125	47.8541666666667
120.9375	53.8958333333333	0.029695265697678	0.0107848923090197	860590.14423187	126.423667445201	130.395833333333	48.8958333333333
120.979166666667	53.8958333333333	0.0305781847179642	0.0103287243940071	858388.109060562	126.565274363739	130.395833333333	48.8958333333333
121.020833333333	53.8958333333333	0.0308511954078904	0.0110794901656469	856190.116073117	126.70752369124	130.395833333333	48.8958333333333
121.0625	53.8958333333333	0.0300780229424243	0.0106491861924055	853996.197198325	126.850419197716	130.395833333333	48.8958333333333
121.104166666667	53.8958333333333	0.0293596660502121	0.01053542625583	851806.384632554	126.993964667087	130.395833333333	48.8958333333333
121.145833333333	53.8958333333333	0.0256222485808199	0.00917092870277388	853247.359895095	125.606037042541	130.645833333333	49.0208333333333
121.1875	53.8958333333333	0.0281958806272785	0.0108045764871293	849772.914453354	126.257067243246	130.5625	48.9791666666667
121.229166666667	53.8958333333333	0.0258445559132283	0.00939343213388037	848801.142893264	125.887559636982	130.645833333333	49.0208333333333
121.270833333333	53.8958333333333	0.0251574626855345	0.0101425006261507	539394.720608428	118.276772342314	128.104166666667	51.3958333333333
121.3125	53.8958333333333	0.0260507497015994	0.0100660492607382	537527.127720753	128.541684989585	127.270833333333	50.7291666666667
121.354166666667	53.8958333333333	0.0282858727649747	0.00939438836233466	875944.988693498	128.876807118021	130.604166666667	48.5625
121.395833333333	53.8958333333333	0.0292103925262473	0.00875968368554031	873814.762211982	129.022533455677	130.604166666667	48.5625
121.4375	53.8958333333333	0.0306826374571507	0.00943796333127107	834439.664603875	128.166185550313	130.395833333333	48.8958333333333
121.479166666667	53.8958333333333	0.0292864414326521	0.0102021888645537	869567.529989045	129.315881120114	130.604166666667	48.5625
121.520833333333	53.8958333333333	0.0308677450013066	0.00982788919358075	867450.590361375	129.463509075574	130.604166666667	48.5625
121.5625	53.8958333333333	0.0310279381675034	0.0109958909161886	827998.944521428	128.61695774645	130.395833333333	48.8958333333333
121.604166666667	53.8958333333333	0.0315272658510822	0.0119083214572721	851447.211652969	130.150620834278	130.4375	48.6041666666667
121.645833333333	53.8958333333333	0.0313557524785489	0.0111925181614638	849355.889696049	130.302764029231	130.4375	48.6041666666667
121.6875	53.8958333333333	0.0316310983333572	0.0118279630524062	847269.28278116	130.455575715691	130.4375	48.6041666666667
121.729166666667	53.8958333333333	0.0313282187300376	0.0112518406351535	845187.42650819	130.609059322521	130.4375	48.6041666666667
121.770833333333	53.8958333333333	0.0322523035892513	0.0119908748530714	1006894.47538957	148.207729097019	128.604166666667	45.9791666666667
121.8125	53.8958333333333	0.031877612525186	0.0115445830393536	841038.109631174	130.918056029154	130.4375	48.6041666666667
121.854166666667	53.8958333333333	0.0322039354110391	0.0118548077279204	838970.721574398	131.073576001809	130.4375	48.6041666666667
121.895833333333	53.8958333333333	0.0318638350192167	0.0115150320802169	836908.229256585	131.229781639663	130.4375	48.6041666666667
121.9375	53.8958333333333	0.032436442158235	0.0123797430356044	834850.669632674	131.386676384069	130.4375	48.6041666666667
121.979166666667	53.8958333333333	0.0326865504162177	0.012897881882553	999763.457230269	149.038274759001	128.604166666667	45.9791666666667
122.020833333333	53.8958333333333	0.0326740121499791	0.0127435513937686	830750.497661066	131.702546963168	130.4375	48.6041666666667
122.0625	53.8958333333333	0.032548488344539	0.0125052163770714	828707.960601528	131.861529684333	130.4375	48.6041666666667
122.104166666667	53.8958333333333	0.0321625471709627	0.0115103695483374	826670.50681451	132.021215283994	130.4375	48.6041666666667
122.145833333333	53.8958333333333	0.0321895867580523	0.0116782142965938	824638.174640105	132.181607204279	130.4375	48.6041666666667
122.1875	53.8958333333333	0.0319398674176571	0.0112385949548286	822611.002698798	132.342708885925	130.4375	48.6041666666667
122.229166666667	53.8958333333333	0.032512661070711	0.0123242617244807	820589.029892508	132.504523767745	130.4375	48.6041666666667
122.270833333333	53.8958333333333	0.0324276736820994	0.012515841778872	818572.295405601	132.667055286065	130.4375	48.6041666666667
122.3125	53.8958333333333	0.0321189524924469	0.0116629812382078	816560.838705901	132.830306874157	130.4375	48.6041666666667
122.354166666667	53.8958333333333	0.0322382556510516	0.0121111807858191	814554.699545645	132.994281961658	130.4375	48.6041666666667
122.395833333333	53.8958333333333	0.0322303831480608	0.0121803972763096	812553.917962396	133.158983973971	130.4375	48.6041666666667
122.4375	53.8958333333333	0.0318403787768516	0.0112296717929253	810558.534279968	133.324416331655	130.4375	48.6041666666667
122.479166666667	53.8958333333333	0.0311088644666764	0.0101109194377808	820072.69142008	133.042511299082	130.604166666667	48.5625
122.520833333333	53.8958333333333	0.0311094392809959	0.0094000806399219	818073.472613732	133.206436911387	130.604166666667	48.5625
122.5625	53.8958333333333	0.0312161685988431	0.00940161214715528	816079.630910043	133.371083573126	130.604166666667	48.5625
122.604166666667	53.8958333333333	0.0314466661878605	0.00971915997276877	814091.206464485	133.536454621876	130.604166666667	48.5625
122.645833333333	53.8958333333333	0.0308191641420536	0.00921010341751537	812108.239714558	133.702553389019	130.604166666667	48.5625
122.6875	53.8958333333333	0.0310437147336518	0.0100344912803727	810130.771380556	133.869383199109	130.604166666667	48.5625
122.729166666667	53.8958333333333	0.0310815736091356	0.0101131080351056	808158.842466263	134.036947369221	130.604166666667	48.5625
122.770833333333	53.8958333333333	0.0325490616622236	0.0118139825141874	974259.514326201	152.290819860676	128.604166666667	45.9791666666667
122.8125	53.8958333333333	0.0323612967322396	0.0114664654319398	972989.569913246	152.466196610368	128.604166666667	45.9791666666667
122.854166666667	53.8958333333333	0.0315604699085067	0.0101627818155333	971727.068912739	152.641987669538	128.604166666667	45.9791666666667
122.895833333333	53.8958333333333	0.031112316460452	0.00968937555145461	988812.393229974	153.062138356534	128.645833333333	45.8125
122.9375	53.8958333333333	0.0307650810017591	0.0096989416990341	798383.744248364	134.885899109547	130.604166666667	48.5625
122.979166666667	53.8958333333333	0.031099390074317	0.00939967066724768	796445.92888662	135.057938594267	130.604166666667	48.5625
123.020833333333	53.8958333333333	0.0307244411119478	0.00969067210531969	794513.947959892	135.230735391655	130.604166666667	48.5625
123.0625	53.8958333333333	0.0313556748717138	0.0103810348367121	792587.844760463	135.40429273388	130.604166666667	48.5625
123.104166666667	53.8958333333333	0.0310185925014441	0.00992552820387667	790667.662868564	135.578613839144	130.604166666667	48.5625
123.145833333333	53.8958333333333	0.0309532621984964	0.00975789309537139	788753.446152631	135.753701910881	130.604166666667	48.5625
123.1875	53.8958333333333	0.030656629481301	0.00937063012827575	786845.238769514	135.929560136945	130.604166666667	48.5625
123.229166666667	53.8958333333333	0.030845497285568	0.00967483878082978	784943.085164628	136.106191688785	130.604166666667	48.5625
123.270833333333	53.8958333333333	0.0308515489836102	0.00986862041177381	783047.03007203	136.283599720596	130.604166666667	48.5625
123.3125	53.8958333333333	0.0320480178448267	0.0117098194842774	742573.095323087	135.634963806469	130.395833333333	48.8958333333333
123.354166666667	53.8958333333333	0.0329095185459551	0.0129688115575082	610253.135461375	140.739823127147	128.6875	49.5208333333333
123.395833333333	53.8958333333333	0.0321528467543183	0.0119021142065502	956005.265175387	154.964553661812	128.604166666667	45.9791666666667
123.4375	53.8958333333333	0.0317908703125004	0.0111521091674632	736855.783543735	136.191093983109	130.395833333333	48.8958333333333
123.479166666667	53.8958333333333	0.0322209996343676	0.0123531834134486	734962.827482043	136.37821675305	130.395833333333	48.8958333333333
123.520833333333	53.8958333333333	0.0321193152055967	0.0121916653231796	733076.362581494	136.566218858358	130.395833333333	48.8958333333333
123.5625	53.8958333333333	0.0317069467022598	0.0113784388250429	731196.439697669	136.755104052039	130.395833333333	48.8958333333333
123.604166666667	53.8958333333333	0.030769989139149	0.00962845056075793	768103.599088101	137.731189368902	130.604166666667	48.5625
123.645833333333	53.8958333333333	0.0309707293596782	0.00911937233031226	766264.491235458	137.91572437444	130.604166666667	48.5625
123.6875	53.8958333333333	0.0313480722934859	0.010617434786105	725596.436883432	137.327095312013	130.395833333333	48.8958333333333
123.729166666667	53.8958333333333	0.031487738428942	0.0112420340250423	723743.197528928	137.519549872067	130.395833333333	48.8958333333333
123.770833333333	53.8958333333333	0.0319258527365175	0.0120124836095026	721896.75964672	137.71290588667	130.395833333333	48.8958333333333
123.8125	53.8958333333333	0.0326426480230215	0.0130401826252127	720057.176161123	137.907166940379	130.395833333333	48.8958333333333
123.854166666667	53.8958333333333	0.0321529387156807	0.0122666310096933	718224.500339638	138.102336585114	130.395833333333	48.8958333333333
123.895833333333	53.8958333333333	0.0314313264417408	0.0112777205025255	716398.785792242	138.298418338785	130.395833333333	48.8958333333333
123.9375	53.8958333333333	0.0315015638077214	0.011184471542312	714580.086470589	138.495415683903	130.395833333333	48.8958333333333
123.979166666667	53.8958333333333	0.0311699604056131	0.0101002477993743	751791.909013143	139.421292151792	130.604166666667	48.5625
124.020833333333	53.8958333333333	0.0292647661743438	0.00965710147337502	750013.604645256	139.613191046122	130.604166666667	48.5625
124.0625	53.8958333333333	0.0287240791443723	0.00983610777893505	709166.624481703	139.091935532133	130.395833333333	48.8958333333333
124.104166666667	53.8958333333333	0.0287873272748377	0.00979699857644779	707376.532378698	139.292629310056	130.395833333333	48.8958333333333
124.145833333333	53.8958333333333	0.0291344160779378	0.00955227211838515	744720.911290755	140.193889459315	130.604166666667	48.5625
124.1875	53.8958333333333	0.0287212438409081	0.00971085386475442	703818.274371278	139.696817373099	130.395833333333	48.8958333333333
124.229166666667	53.8958333333333	0.030080342652025	0.0101438745536776	741228.139860468	140.58521541832	130.604166666667	48.5625
124.270833333333	53.8958333333333	0.0292911668955259	0.0103833267813744	739492.615120247	140.782143961519	130.604166666667	48.5625
124.3125	53.8958333333333	0.0294124814654544	0.00950842466524655	737764.399984202	140.979919429108	130.604166666667	48.5625
124.354166666667	53.8958333333333	0.0296029398965209	0.00914351316092311	736043.546500851	141.178544176593	130.604166666667	48.5625
124.395833333333	53.8958333333333	0.029692541762788	0.00919038157641452	734330.106982523	141.378020513184	130.604166666667	48.5625
124.4375	53.8958333333333	0.0297047767223996	0.00992186048545816	732624.134003183	141.578350700484	130.604166666667	48.5625
124.479166666667	53.8958333333333	0.0291392931546411	0.0103517077397605	730925.680396155	141.779536951163	130.604166666667	48.5625
124.520833333333	53.8958333333333	0.0302826388980231	0.0108988811068779	729234.799251705	141.981581427621	130.604166666667	48.5625
124.5625	53.8958333333333	0.0310456475635454	0.0109864302487284	727551.543914563	142.184486240628	130.604166666667	48.5625
124.604166666667	53.8958333333333	0.0311280615251552	0.0115573233556715	715336.482116098	143.013626205976	130.4375	48.6041666666667
124.645833333333	53.8958333333333	0.0314990359369611	0.0117415006197079	713692.530561389	143.222246321325	130.4375	48.6041666666667
124.6875	53.8958333333333	0.0313174448960982	0.0121461920677489	712056.584374176	143.431751237506	130.4375	48.6041666666667
124.729166666667	53.8958333333333	0.0316455345360522	0.0124965253703263	710428.69938802	143.642142704961	130.4375	48.6041666666667
124.770833333333	53.8958333333333	0.0317963714592043	0.0129074719568792	708808.931671778	143.853422409269	130.4375	48.6041666666667
124.8125	53.8958333333333	0.0317831785481477	0.0123934130499653	921318.409279375	161.349477111285	128.604166666667	45.9791666666667
124.854166666667	53.8958333333333	0.031815662875959	0.0121948950869506	920446.842662038	161.543586476919	128.604166666667	45.9791666666667
124.895833333333	53.8958333333333	0.0320238923840135	0.0125012484742214	919584.086132628	161.738031034367	128.604166666667	45.9791666666667
124.9375	53.8958333333333	0.0325438596576194	0.0125231197226911	989187.478355036	162.262680648882	128.770833333333	45.3541666666667
124.979166666667	53.8958333333333	0.0326560075269706	0.0124738317547167	988357.172432866	162.446388830432	128.770833333333	45.3541666666667
125.020833333333	53.8958333333333	0.0325575508656601	0.0126008912445336	987535.246479802	162.630377010337	128.770833333333	45.3541666666667
125.0625	53.8958333333333	0.0329205031270293	0.0126976633503795	986721.721691346	162.814643037878	128.770833333333	45.3541666666667
125.104166666667	53.8958333333333	0.0328333791598263	0.0126362682411301	985916.619115741	162.999184736161	128.770833333333	45.3541666666667
125.145833333333	53.8958333333333	0.0327168143379211	0.0123752940552546	985119.959651564	163.18399990218	128.770833333333	45.3541666666667
125.1875	53.8958333333333	0.0328874167372193	0.0120410662045017	984331.764045322	163.369086306895	128.770833333333	45.3541666666667
125.229166666667	53.8958333333333	0.0330234783212601	0.0120806624942532	983552.052889061	163.554441695308	128.770833333333	45.3541666666667
125.270833333333	53.8958333333333	0.0329007625383183	0.0120973990703708	982780.846617963	163.740063786549	128.770833333333	45.3541666666667
125.3125	53.8958333333333	0.0336023745740754	0.0120901469510417	982018.165507958	163.925950273968	128.770833333333	45.3541666666667
125.354166666667	53.8958333333333	0.0338428745213444	0.012030874496965	981264.029673342	164.112098825228	128.770833333333	45.3541666666667
125.395833333333	53.8958333333333	0.0353413752893028	0.0115354723771812	963811.041171199	166.256139992495	128.3125	45.4375
125.4375	53.8958333333333	0.0339039334938002	0.0114202794238897	979781.47346499	164.485172662118	128.770833333333	45.3541666666667
125.479166666667	53.8958333333333	0.0328669578559322	0.0105634492669948	979053.092490279	164.672093155589	128.770833333333	45.3541666666667
125.520833333333	53.8958333333333	0.0329400343905413	0.0109551022257134	978333.335584272	164.859266128818	128.770833333333	45.3541666666667
125.5625	53.8958333333333	0.0331186013808411	0.0114548998941892	977622.222017525	165.046689122675	128.770833333333	45.3541666666667
125.604166666667	53.8958333333333	0.0338845306642878	0.0113157327974974	976919.770884787	165.23435965304	128.770833333333	45.3541666666667
125.645833333333	53.8958333333333	0.0331345533756975	0.0112261770721261	976226.001102663	165.422275210935	128.770833333333	45.3541666666667
125.6875	53.8958333333333	0.0337776844894965	0.0113843424972743	975540.931407297	165.610433262666	128.770833333333	45.3541666666667
125.729166666667	53.8958333333333	0.0349375447676118	0.0103525980001921	974864.580352063	165.798831249968	128.770833333333	45.3541666666667
125.770833333333	53.8958333333333	0.0329128872632596	0.0100157274726694	974196.966305253	165.987466590161	128.770833333333	45.3541666666667
125.8125	53.8958333333333	0.032957499352841	0.0105304902053156	973538.107447797	166.176336676306	128.770833333333	45.3541666666667
125.854166666667	53.8958333333333	0.0331580487895841	0.0111008721002015	972888.021770981	166.365438877366	128.770833333333	45.3541666666667
125.895833333333	53.8958333333333	0.0338391728003684	0.0113642389360768	972246.727074182	166.554770538381	128.770833333333	45.3541666666667
125.9375	53.8958333333333	0.0338176876676962	0.0112658364223513	971614.240962625	166.744328980639	128.770833333333	45.3541666666667
125.979166666667	53.8958333333333	0.0351091576024471	0.010827525118762	955575.784006177	168.946770702314	128.3125	45.4375
126.020833333333	53.8958333333333	0.0352971543865363	0.0110142351779944	955055.1791182	169.140516758806	128.3125	45.4375
126.0625	53.8958333333333	0.035815835892067	0.0111252881891287	954543.675290333	169.334454628359	128.3125	45.4375
126.104166666667	53.8958333333333	0.0352583640413959	0.0109750129608276	954041.287319295	169.528581228712	128.3125	45.4375
126.145833333333	53.8958333333333	0.0348802573251916	0.0108040201899596	953548.029768917	169.722893456547	128.3125	45.4375
120.020833333333	53.8541666666667	0.0272016871478079	0.0107865792807872	703756.287592634	131.325775775297	127.3125	49.4375
120.0625	53.8541666666667	0.026074508336878	0.00941809350658222	701700.096921771	131.506710650626	127.3125	49.4375
120.104166666667	53.8541666666667	0.0259540595148412	0.00917340838647288	699649.659649293	131.688610156428	127.3125	49.4375
120.145833333333	53.8541666666667	0.0253461573820324	0.0085400315466622	697605.027180133	131.871480063049	127.3125	49.4375
120.1875	53.8541666666667	0.0258893861654311	0.0082853589981576	695566.251375291	132.05532614363	127.3125	49.4375
120.229166666667	53.8541666666667	0.026280526564585	0.00854355488633875	693533.384554168	132.240154172986	127.3125	49.4375
120.270833333333	53.8541666666667	0.0267587076896014	0.0105745065452835	691506.479496876	132.425969926449	127.3125	49.4375
120.3125	53.8541666666667	0.0266867973188013	0.0103428738175178	689485.589446498	132.61277917867	127.3125	49.4375
120.354166666667	53.8541666666667	0.02703357479032	0.0107609650072178	585772.842309818	123.60875634134	127.270833333333	50.7291666666667
120.395833333333	53.8541666666667	0.0262747966748037	0.01033596813799	583491.732521713	123.791078593769	127.270833333333	50.7291666666667
120.4375	53.8541666666667	0.0261130510384516	0.0103794255931749	581215.492553059	123.974699812714	127.270833333333	50.7291666666667
120.479166666667	53.8541666666667	0.0261615582355551	0.0108697933579833	578944.180604503	124.159632498254	127.270833333333	50.7291666666667
120.520833333333	53.8541666666667	0.0256071952198544	0.0110137601651908	679473.260483704	133.56192982869	127.3125	49.4375
120.5625	53.8541666666667	0.0257708723013203	0.0103806685577934	883919.122138565	135.192549729672	128.895833333333	47.8958333333333
120.604166666667	53.8541666666667	0.0284168669042822	0.0116685733646218	880741.286886351	123.946775823047	130.604166666667	48.9791666666667
120.645833333333	53.8541666666667	0.0290556161106184	0.0106255918034077	879897.916772382	136.01885348854	128.8125	47.8541666666667
120.6875	53.8541666666667	0.0295265116421709	0.0108862536079219	877996.689908773	136.180471081504	128.8125	47.8541666666667
120.729166666667	53.8541666666667	0.0292638238001169	0.011433201163054	868960.069853396	125.478434321318	130.395833333333	48.8958333333333
120.770833333333	53.8541666666667	0.0297901758933568	0.0114299246486008	866729.196535663	125.616672961682	130.395833333333	48.8958333333333
120.8125	53.8541666666667	0.0296717200050253	0.0112322394751186	872326.704835176	136.669105749746	128.8125	47.8541666666667
120.854166666667	53.8541666666667	0.0308715281267927	0.0109684801699773	862279.064315311	125.895035743013	130.395833333333	48.8958333333333
120.895833333333	53.8541666666667	0.030606918942374	0.0109665398744583	860059.86696271	126.035167429094	130.395833333333	48.8958333333333
120.9375	53.8541666666667	0.0285119235605373	0.0115402300712169	861784.667627883	124.662151251905	130.645833333333	49.0208333333333
120.979166666667	53.8541666666667	0.0289613524585168	0.0105874127576289	864846.741875873	137.329525140235	128.8125	47.8541666666667
121.020833333333	53.8541666666667	0.0281651467915976	0.010995105152257	857281.671572475	124.936798806661	130.645833333333	49.0208333333333
121.0625	53.8541666666667	0.0252607703979667	0.0106882492272799	654201.654940518	136.151777923704	127.3125	49.4375
121.104166666667	53.8541666666667	0.0250942025618674	0.0103292698837473	545507.939326329	127.09982261561	127.270833333333	50.7291666666667
121.145833333333	53.8541666666667	0.0261644749473934	0.010074440102705	543324.065797801	127.307524648087	127.270833333333	50.7291666666667
121.1875	53.8541666666667	0.0261281927536238	0.0100886783897362	541146.238867778	127.516766574892	127.270833333333	50.7291666666667
121.229166666667	53.8541666666667	0.0251273818000235	0.00915433867296128	846090.884789979	125.634623286768	130.645833333333	49.0208333333333
121.270833333333	53.8541666666667	0.0255967865586213	0.0088774621330914	843864.410916724	125.776140985455	130.645833333333	49.0208333333333
121.3125	53.8541666666667	0.0249893417196899	0.00908859571883783	859433.383467487	130.036467361985	130.229166666667	48.5208333333333
121.354166666667	53.8541666666667	0.0246727365953535	0.00893089099583408	857336.437939454	130.187315774421	130.229166666667	48.5208333333333
121.395833333333	53.8541666666667	0.0293545440925355	0.00961073159355323	870902.207823008	128.786977915814	130.604166666667	48.5625
121.4375	53.8541666666667	0.0310605167985836	0.0106269178794348	831581.826289795	127.916393051379	130.395833333333	48.8958333333333
121.479166666667	53.8541666666667	0.0309375052515843	0.00969220881940228	829420.944243342	128.06581715374	130.395833333333	48.8958333333333
121.520833333333	53.8541666666667	0.029547553182895	0.00999912669829449	864510.354895932	129.227677515166	130.604166666667	48.5625
121.5625	53.8541666666667	0.0297872322541982	0.0101894401430901	862388.642303095	129.375863094812	130.604166666667	48.5625
121.604166666667	53.8541666666667	0.0314180881206943	0.011386920464806	848464.244482412	129.91266484738	130.4375	48.6041666666667
121.645833333333	53.8541666666667	0.0320765282466566	0.0120712541213733	846363.505715844	130.064745633802	130.4375	48.6041666666667
121.6875	53.8541666666667	0.0324147305084101	0.0124993202655478	844267.461679407	130.217500040699	130.4375	48.6041666666667
121.729166666667	53.8541666666667	0.0318915784496677	0.011966699084195	842176.148107372	130.370931577094	130.4375	48.6041666666667
121.770833333333	53.8541666666667	0.0325086136855821	0.0127450349288486	840089.601007055	130.525043756233	130.4375	48.6041666666667
121.8125	53.8541666666667	0.0325268624860733	0.0127416794712216	838007.856660213	130.679840095168	130.4375	48.6041666666667
121.854166666667	53.8541666666667	0.031926576604947	0.0119702819493261	835930.951624375	130.835324114322	130.4375	48.6041666666667
121.895833333333	53.8541666666667	0.0314918956322326	0.0113673670922294	845580.146558445	130.584981522051	130.604166666667	48.5625
121.9375	53.8541666666667	0.03119331422769	0.0107695930827216	843500.2599212	130.739126945456	130.604166666667	48.5625
121.979166666667	53.8541666666667	0.0322525041143516	0.0119323650562855	829729.642122536	131.305937498525	130.4375	48.6041666666667
122.020833333333	53.8541666666667	0.0319769358471727	0.0118238350623316	827672.465467564	131.464207494472	130.4375	48.6041666666667
122.0625	53.8541666666667	0.0329779396454609	0.0129310989448849	992970.911387972	149.238253191807	128.604166666667	45.9791666666667
122.104166666667	53.8541666666667	0.0325332530090092	0.0126020104092227	823573.229240115	131.782866968257	130.4375	48.6041666666667
122.145833333333	53.8541666666667	0.0320825002153399	0.0117966823669372	821531.246430927	131.943263507961	130.4375	48.6041666666667
122.1875	53.8541666666667	0.0314314248280486	0.0106672817319044	831123.543853018	131.678387063943	130.604166666667	48.5625
122.229166666667	53.8541666666667	0.0313671172314724	0.0107635551641423	817462.74547144	132.266207844559	130.4375	48.6041666666667
122.270833333333	53.8541666666667	0.0324556643322994	0.0123873479369095	815436.305802468	132.428762698557	130.4375	48.6041666666667
122.3125	53.8541666666667	0.0320361377431901	0.0117364694863654	813415.126142688	132.592044044491	130.4375	48.6041666666667
122.354166666667	53.8541666666667	0.0323615601319316	0.0121602071269461	785119.871207806	131.370104156418	130.395833333333	48.8958333333333
122.395833333333	53.8541666666667	0.0325518727323636	0.0126918305047228	783064.84210882	131.535719371358	130.395833333333	48.8958333333333
122.4375	53.8541666666667	0.0324573532683843	0.0123938087044445	807383.548314685	133.086282244231	130.4375	48.6041666666667
122.479166666667	53.8541666666667	0.032543669730922	0.0119300290753673	979298.532342886	150.9446499679	128.604166666667	45.9791666666667
122.520833333333	53.8541666666667	0.0323105560568958	0.0109211670103025	977970.552636086	151.117636869516	128.604166666667	45.9791666666667
122.5625	53.8541666666667	0.0320120665107593	0.0108033673555879	976649.830344022	151.291048445772	128.604166666667	45.9791666666667
122.604166666667	53.8541666666667	0.0311996261921188	0.0102837472432716	810903.677274177	133.300194639697	130.604166666667	48.5625
122.645833333333	53.8541666666667	0.0315939133520389	0.0107277700677519	808910.956675651	133.466358493414	130.604166666667	48.5625
122.6875	53.8541666666667	0.0323981457207537	0.0109102812685409	1041710.58929787	152.691903567804	128.770833333333	45.3541666666667
122.729166666667	53.8541666666667	0.0322747741681561	0.0116302232985162	971440.113137079	151.98892876447	128.604166666667	45.9791666666667
122.770833333333	53.8541666666667	0.0324042500682431	0.0122302412924992	764811.76684501	133.062004500911	130.395833333333	48.8958333333333
122.8125	53.8541666666667	0.0324590245543963	0.012065252173753	968879.575958276	152.340399601544	128.604166666667	45.9791666666667
122.854166666667	53.8541666666667	0.0321085381262465	0.0111382296176213	967610.49220225	152.51676504952	128.604166666667	45.9791666666667
122.895833333333	53.8541666666667	0.0315416893065016	0.0105247377435995	1035510.10768599	153.528692619868	128.770833333333	45.3541666666667
122.9375	53.8541666666667	0.0311699460338912	0.0102181574658097	795117.748681732	134.650357857955	130.604166666667	48.5625
122.979166666667	53.8541666666667	0.0307032513794503	0.00942900761488359	793170.058190393	134.822520188813	130.604166666667	48.5625
123.020833333333	53.8541666666667	0.0314148908674657	0.0105077495423048	791228.18821267	134.995447499642	130.604166666667	48.5625
123.0625	53.8541666666667	0.0316072629097636	0.010863125253742	777980.337233395	135.659327949963	130.4375	48.6041666666667
123.104166666667	53.8541666666667	0.0319024635645436	0.0109592938515952	960154.454073146	153.583724432153	128.604166666667	45.9791666666667
123.145833333333	53.8541666666667	0.0320693553301415	0.0114908192317663	958938.4692225	153.763003432744	128.604166666667	45.9791666666667
123.1875	53.8541666666667	0.0320722536629698	0.0115494588279329	957730.188643729	153.942694747368	128.604166666667	45.9791666666667
123.229166666667	53.8541666666667	0.0311578319182135	0.010354586722972	781607.681999443	135.871674969042	130.604166666667	48.5625
123.270833333333	53.8541666666667	0.0318025189660478	0.0111946171652936	741193.606613395	135.200967339874	130.395833333333	48.8958333333333
123.3125	53.8541666666667	0.0319610455365867	0.0115721348625073	739264.749261314	135.38477025395	130.395833333333	48.8958333333333
123.354166666667	53.8541666666667	0.0324652620704463	0.0124571282542438	737342.167998719	135.569446758575	130.395833333333	48.8958333333333
123.395833333333	53.8541666666667	0.033136217097575	0.0134344317673568	735425.912673332	135.755000827211	130.395833333333	48.8958333333333
123.4375	53.8541666666667	0.0325015498505145	0.012614572308476	603195.905147531	140.931484017037	128.6875	49.5208333333333
123.479166666667	53.8541666666667	0.0322296587977525	0.0123323733455432	601472.229719943	141.16736067033	128.6875	49.5208333333333
123.520833333333	53.8541666666667	0.0315794849793865	0.0114360508599829	729715.606114838	136.316967855689	130.395833333333	48.8958333333333
123.5625	53.8541666666667	0.0310105859656508	0.010679400478	766533.781876149	137.314612209655	130.604166666667	48.5625
123.604166666667	53.8541666666667	0.0310331964259605	0.00985763735842632	764678.110493015	137.498592161325	130.604166666667	48.5625
123.645833333333	53.8541666666667	0.0309758370020356	0.00971152855215886	762828.944512823	137.683385327829	130.604166666667	48.5625
123.6875	53.8541666666667	0.0310175312782356	0.0104481423739472	760986.331958512	137.868994752822	130.604166666667	48.5625
123.729166666667	53.8541666666667	0.031581467763996	0.0111916279506264	720329.702573091	137.27149559228	130.395833333333	48.8958333333333
123.770833333333	53.8541666666667	0.0314744352246369	0.0112588531433087	718472.682357946	137.46512297168	130.395833333333	48.8958333333333
123.8125	53.8541666666667	0.0325020117347762	0.0128373973003383	716622.506067823	137.659666391949	130.395833333333	48.8958333333333
123.854166666667	53.8541666666667	0.0321497435083922	0.0124992749615509	742718.876572203	139.175692401651	130.4375	48.6041666666667
123.895833333333	53.8541666666667	0.031284900256615	0.0113443685833756	751488.648214636	150.649796049345	128.8125	47.8541666666667
123.9375	53.8541666666667	0.0314198706009212	0.0103107555942372	750149.225609455	150.865169738641	128.8125	47.8541666666667
123.979166666667	53.8541666666667	0.0309725546126996	0.00962978366284416	748275.635444574	139.191365676555	130.604166666667	48.5625
124.020833333333	53.8541666666667	0.030136847635416	0.00982493979852945	746487.21422269	139.383611265258	130.604166666667	48.5625
124.0625	53.8541666666667	0.0301147617808875	0.00989957278913282	705668.205293358	138.846368242163	130.395833333333	48.8958333333333
124.104166666667	53.8541666666667	0.0296142837378865	0.00968283838353841	703867.461125307	139.047425424745	130.395833333333	48.8958333333333
124.145833333333	53.8541666666667	0.0292945700256712	0.00933231691927417	741164.147089003	139.965412697924	130.604166666667	48.5625
124.1875	53.8541666666667	0.0294613370413531	0.00938450617149584	739404.02757495	140.161043678348	130.604166666667	48.5625
124.229166666667	53.8541666666667	0.0295366081835637	0.00940652096083336	737651.112207577	140.357527617269	130.604166666667	48.5625
124.270833333333	53.8541666666667	0.0294371490872381	0.00885215116447969	735905.45303521	140.554867076309	130.604166666667	48.5625
124.3125	53.8541666666667	0.0293658332126252	0.00943710151507665	734167.102383371	140.753064573543	130.604166666667	48.5625
124.354166666667	53.8541666666667	0.0298372103411937	0.00980313883769475	732436.112852866	140.952122582191	130.604166666667	48.5625
124.395833333333	53.8541666666667	0.0310064913568063	0.0102150135781927	730712.537317782	141.152043529294	130.604166666667	48.5625
124.4375	53.8541666666667	0.0303141938125237	0.0108129604566975	728996.428923376	141.352829794366	130.604166666667	48.5625
124.479166666667	53.8541666666667	0.0311061051327386	0.0108654694894143	727287.841083852	141.554483708038	130.604166666667	48.5625
124.520833333333	53.8541666666667	0.0310188392702959	0.0109787708885365	714969.565918002	142.374250657073	130.4375	48.6041666666667
124.5625	53.8541666666667	0.0310267540283546	0.0114028318503379	713299.585321406	142.581641376461	130.4375	48.6041666666667
124.604166666667	53.8541666666667	0.0315185562627239	0.0119365502371684	711637.504026382	142.789925770227	130.4375	48.6041666666667
124.645833333333	53.8541666666667	0.0319989293920517	0.0125280888096089	709983.378048514	142.999105834739	130.4375	48.6041666666667
124.6875	53.8541666666667	0.0322294604314439	0.0126012857455086	919608.146480381	160.674677499822	128.604166666667	45.9791666666667
124.729166666667	53.8541666666667	0.0321648510089434	0.0124739088068727	918705.155820667	160.86858705423	128.604166666667	45.9791666666667
124.770833333333	53.8541666666667	0.0317667840588223	0.0120828275690541	917810.939972377	161.062844246678	128.604166666667	45.9791666666667
124.8125	53.8541666666667	0.0318376099125714	0.0122900515514503	916925.524886838	161.257446685243	128.604166666667	45.9791666666667
124.854166666667	53.8541666666667	0.0324738890120294	0.0128689669614027	986466.16398553	161.813083126862	128.770833333333	45.3541666666667
124.895833333333	53.8541666666667	0.0325513316082663	0.0126915751009712	985614.559026983	161.996965007022	128.770833333333	45.3541666666667
124.9375	53.8541666666667	0.0323399138173609	0.0121867483540433	984771.329395331	162.181135222537	128.770833333333	45.3541666666667
124.979166666667	53.8541666666667	0.0326210028220556	0.0125190433381174	983936.496884169	162.365591654506	128.770833333333	45.3541666666667
125.020833333333	53.8541666666667	0.0327492393917247	0.0124507695279597	912631.358106493	162.235551337637	128.604166666667	45.9791666666667
125.0625	53.8541666666667	0.0323994039811384	0.0120795086121817	911799.283621332	162.432173011621	128.604166666667	45.9791666666667
125.104166666667	53.8541666666667	0.0326207138506664	0.0120747066776198	981482.597840898	162.92065665703	128.770833333333	45.3541666666667
125.145833333333	53.8541666666667	0.032598561705351	0.0118988514377755	980681.568838832	163.106236228762	128.770833333333	45.3541666666667
125.1875	53.8541666666667	0.0327647677940539	0.0119875985732743	979889.043722078	163.292091020214	128.770833333333	45.3541666666667
125.229166666667	53.8541666666667	0.0323757388083505	0.0114264569801832	979105.043385757	163.478218752068	128.770833333333	45.3541666666667
125.270833333333	53.8541666666667	0.0326786752415645	0.011591217174661	978329.588566645	163.664617118531	128.770833333333	45.3541666666667
125.3125	53.8541666666667	0.032813915157936	0.011641860905572	977562.699840736	163.851283787431	128.770833333333	45.3541666666667
125.354166666667	53.8541666666667	0.0335229645950792	0.0115370810737796	976804.397620803	164.038216400307	128.770833333333	45.3541666666667
125.395833333333	53.8541666666667	0.0338620859538672	0.011638840580636	976054.702153947	164.225412572512	128.770833333333	45.3541666666667
125.4375	53.8541666666667	0.0357238327616057	0.0113217842407837	958656.843611539	166.382427000606	128.3125	45.4375
125.479166666667	53.8541666666667	0.0356908251485049	0.0112176535015562	958015.759643385	166.574257585748	128.3125	45.4375
125.520833333333	53.8541666666667	0.0359869328600961	0.0108757293534798	957383.610207949	166.766321553125	128.3125	45.4375
125.5625	53.8541666666667	0.0357440032912996	0.0107952048496867	956760.413210411	166.95861608049	128.3125	45.4375
125.604166666667	53.8541666666667	0.0358460634049227	0.0107484855930196	956146.186348599	167.151138320828	128.3125	45.4375
125.645833333333	53.8541666666667	0.0354507787829732	0.0108989807844516	955540.947110645	167.34388540257	128.3125	45.4375
125.6875	53.8541666666667	0.0353336726482745	0.0112641036028465	954944.712772691	167.536854429795	128.3125	45.4375
125.729166666667	53.8541666666667	0.0352882375012195	0.0110817536011184	954357.500396563	167.730042482461	128.3125	45.4375
125.770833333333	53.8541666666667	0.033906429276169	0.0107425567254393	969698.002499192	165.921632012273	128.770833333333	45.3541666666667
125.8125	53.8541666666667	0.0326903623375506	0.0106610297805278	969035.449982294	166.111326945834	128.770833333333	45.3541666666667
125.854166666667	53.8541666666667	0.0350090393411415	0.0103488977970515	952650.16239506	168.310891235536	128.3125	45.4375
125.895833333333	53.8541666666667	0.0350254507413571	0.0102856197129193	952099.204118951	168.504925715006	128.3125	45.4375
125.9375	53.8541666666667	0.0334524582567317	0.0105689868683758	967100.771616544	166.681814776256	128.770833333333	45.3541666666667
125.979166666667	53.8541666666667	0.0334992084140222	0.0106601735703978	966473.598139416	166.872436019309	128.770833333333	45.3541666666667
126.020833333333	53.8541666666667	0.0349844103618485	0.010190954402194	950501.015839043	169.088241320101	128.3125	45.4375
126.0625	53.8541666666667	0.035933230090368	0.0107986811319093	949986.566922789	169.283073636698	128.3125	45.4375
126.104166666667	53.8541666666667	0.0357949691613462	0.0111394740779036	949481.283511173	169.478097651835	128.3125	45.4375
126.145833333333	53.8541666666667	0.0355421046221871	0.0108974731477051	948985.18040084	169.673310217598	128.3125	45.4375
126.1875	53.8541666666667	0.0350224119271821	0.0108675180583572	948498.272150198	169.868708164759	128.3125	45.4375
126.229166666667	53.8541666666667	0.034615981651632	0.0105567194275313	948020.573077377	170.064288303062	128.3125	45.4375
126.270833333333	53.8541666666667	0.0357194950730752	0.010506670179276	947552.097258223	170.260047421527	128.3125	45.4375
126.3125	53.8541666666667	0.0355565425610552	0.0101619788643391	947092.858524318	170.455982288747	128.3125	45.4375
120.020833333333	53.8125	0.0266010010443924	0.0103049726424238	700702.530533244	131.042152075833	127.3125	49.4375
120.0625	53.8125	0.026175940179196	0.0102558339269249	698635.334873658	131.223032306644	127.3125	49.4375
120.104166666667	53.8125	0.0268423058149079	0.0102744818254888	696573.864453385	131.404886343639	127.3125	49.4375
120.145833333333	53.8125	0.0263492524187864	0.0104932430815877	694518.170929544	131.587720124493	127.3125	49.4375
120.1875	53.8125	0.0261978486108258	0.0109451421207519	692468.306425025	131.771539591737	127.3125	49.4375
120.229166666667	53.8125	0.0262075617335038	0.0107718642692332	690424.323531034	131.956350691634	127.3125	49.4375
120.270833333333	53.8125	0.0257357297123932	0.0113398814932511	688386.275309591	132.14215937303	127.3125	49.4375
120.3125	53.8125	0.0259096046138129	0.0109696553273526	686354.215295978	132.32897158615	127.3125	49.4375
120.354166666667	53.8125	0.0257077402728284	0.0115368978798201	583218.608373477	123.230377299721	127.270833333333	50.7291666666667
120.395833333333	53.8125	0.0258671684258464	0.0112112852643067	682308.276413918	132.705630407999	127.3125	49.4375
120.4375	53.8125	0.0256893651557742	0.0107442871978047	886483.007649229	134.506930464693	128.895833333333	47.8958333333333
120.479166666667	53.8125	0.0262725403824575	0.0114269363532069	884528.307023118	134.664419419371	128.895833333333	47.8958333333333
120.520833333333	53.8125	0.0256651635050049	0.0110925654299514	574074.126440622	123.964768470558	127.270833333333	50.7291666666667
120.5625	53.8125	0.026060383575717	0.0101674381485797	879680.631388726	123.206500014464	130.645833333333	49.0208333333333
120.604166666667	53.8125	0.0256411823520687	0.0104930911853387	878696.230717918	135.140637507532	128.895833333333	47.8958333333333
120.645833333333	53.8125	0.0285291856112735	0.01114922696614	876566.740099929	135.809685235417	128.8125	47.8541666666667
120.6875	53.8125	0.0285701147170412	0.0113118325851487	874656.421017809	135.971453770248	128.8125	47.8541666666667
120.729166666667	53.8125	0.0292901592726026	0.0116731455233972	866276.616381598	125.230194442166	130.395833333333	48.8958333333333
120.770833333333	53.8125	0.0298262245872841	0.0111948064768081	870852.567466054	136.296898024944	128.8125	47.8541666666667
120.8125	53.8125	0.0290085677405214	0.0110867052887783	868959.107693561	136.460578316918	128.8125	47.8541666666667
120.854166666667	53.8125	0.0283535448757756	0.0118161482114037	867071.34274442	136.624900410947	128.8125	47.8541666666667
120.895833333333	53.8125	0.0296888197276577	0.0114869158134392	865189.310501515	136.789866558607	128.8125	47.8541666666667
120.9375	53.8125	0.0308920094793838	0.0118579948223611	863313.04906119	136.955478996689	128.8125	47.8541666666667
120.979166666667	53.8125	0.0293843608068832	0.0109631625238516	861442.596733036	137.12173994662	128.8125	47.8541666666667
121.020833333333	53.8125	0.0294656716481688	0.0106762693544084	859577.992039627	137.288651613894	128.8125	47.8541666666667
121.0625	53.8125	0.0279140939588842	0.0116008817833477	852379.247410849	124.821478116955	130.645833333333	49.0208333333333
121.104166666667	53.8125	0.0279352397156617	0.0113297882236745	850128.016204284	124.960148808352	130.645833333333	49.0208333333333
121.145833333333	53.8125	0.0255700218409558	0.0094746708541766	847880.600153217	125.099467190558	130.645833333333	49.0208333333333
121.1875	53.8125	0.0278498060280287	0.0108360836805034	845637.030410236	125.239437319835	130.645833333333	49.0208333333333
121.229166666667	53.8125	0.0292772302051589	0.00972694940107741	839656.832039144	126.928859948419	130.395833333333	48.8958333333333
121.270833333333	53.8125	0.0288603398803069	0.0106361712299922	848515.348226762	138.303908031228	128.8125	47.8541666666667
121.3125	53.8125	0.0294272026566758	0.00959911634067943	846692.773427075	138.475435009305	128.8125	47.8541666666667
121.354166666667	53.8125	0.030010801756691	0.00974860013590289	870153.205980623	128.404327290899	130.604166666667	48.5625
121.395833333333	53.8125	0.0306103363922854	0.0102500215058864	843066.154563669	138.820494145451	128.8125	47.8541666666667
121.4375	53.8125	0.0310595020312102	0.0110409501767005	853982.891353302	129.071712667738	130.4375	48.6041666666667
121.479166666667	53.8125	0.0312645170896628	0.0116913972764272	851854.364854037	129.221041949397	130.4375	48.6041666666667
121.520833333333	53.8125	0.031363206656963	0.0102292354946068	861584.977090211	128.990237086095	130.604166666667	48.5625
121.5625	53.8125	0.0310955057892341	0.00997639824680141	859453.970222025	129.138330132018	130.604166666667	48.5625
121.604166666667	53.8125	0.0308046318002776	0.0105458782599187	834109.604185585	139.694932220636	128.8125	47.8541666666667
121.645833333333	53.8125	0.0309768268367256	0.0114131513436491	843385.939141412	129.825039058406	130.4375	48.6041666666667
121.6875	53.8125	0.0317312034502532	0.0122327033833318	841280.428668167	129.97772620892	130.4375	48.6041666666667
121.729166666667	53.8125	0.0326013365298734	0.0129794353470982	813640.564077277	128.724565659024	130.395833333333	48.8958333333333
121.770833333333	53.8125	0.0326054521825409	0.0130857691189673	837083.572950827	130.285151069317	130.4375	48.6041666666667
121.8125	53.8125	0.0325709391022166	0.013284709519346	834992.300268531	130.439895974668	130.4375	48.6041666666667
121.854166666667	53.8125	0.0316338544633534	0.0117770838891914	832905.846544964	130.595334001164	130.4375	48.6041666666667
121.895833333333	53.8125	0.0322284912461061	0.012294529504452	994681.412719546	148.429529806473	128.604166666667	45.9791666666667
121.9375	53.8125	0.0314298848565275	0.0109923784359761	840481.004295919	130.500980033616	130.604166666667	48.5625
121.979166666667	53.8125	0.031993017793526	0.0119289308678439	826675.77037407	131.065842905704	130.4375	48.6041666666667
122.020833333333	53.8125	0.0322073544387461	0.0123368535318549	824608.965155004	131.224089529954	130.4375	48.6041666666667
122.0625	53.8125	0.0319697155331741	0.0118150031460072	822547.166656326	131.383047345255	130.4375	48.6041666666667
122.104166666667	53.8125	0.0321235178256543	0.0122542826401516	820490.413291142	131.542719971871	130.4375	48.6041666666667
122.145833333333	53.8125	0.032852671100522	0.0132095094487181	818438.743762515	131.703111030985	130.4375	48.6041666666667
122.1875	53.8125	0.0320071371724196	0.0116660416381113	984791.907446104	149.610820588001	128.604166666667	45.9791666666667
122.229166666667	53.8125	0.0315379378896694	0.0106916456712084	814350.812484497	132.026062932826	130.4375	48.6041666666667
122.270833333333	53.8125	0.031756944323315	0.0111559751587909	812314.62960217	132.188631017667	130.4375	48.6041666666667
122.3125	53.8125	0.0324009492963574	0.0124072200740811	810283.688292904	132.351932018105	130.4375	48.6041666666667
122.354166666667	53.8125	0.0323381386082033	0.0121764871741702	782062.505656033	131.116412592227	130.395833333333	48.8958333333333
122.395833333333	53.8125	0.0325405477186695	0.0127905256132448	779997.410720988	131.281997990668	130.395833333333	48.8958333333333
122.4375	53.8125	0.0321029331245105	0.0122457193305732	777937.561463618	131.448373560743	130.395833333333	48.8958333333333
122.479166666667	53.8125	0.0311339793060002	0.0103888411860642	813770.074229807	132.567847028119	130.604166666667	48.5625
122.520833333333	53.8125	0.0298537195837485	0.00923134612347773	811751.407206534	132.731852800472	130.604166666667	48.5625
122.5625	53.8125	0.0310703531331749	0.00964105530946434	809738.083101648	132.89659282341	130.604166666667	48.5625
122.604166666667	53.8125	0.031733377967211	0.0109553910085835	796217.275105669	133.515864141286	130.4375	48.6041666666667
122.645833333333	53.8125	0.031377241668811	0.0104752044102173	805727.62636358	133.228289719771	130.604166666667	48.5625
122.6875	53.8125	0.0317479523962919	0.0109812441436557	803730.575824601	133.395253630622	130.604166666667	48.5625
122.729166666667	53.8125	0.0317510769592469	0.011428803371094	763669.104434377	132.635485550011	130.395833333333	48.8958333333333
122.770833333333	53.8125	0.0323759498171665	0.0122143656950354	761652.777520197	132.808336001555	130.395833333333	48.8958333333333
122.8125	53.8125	0.0320767801723694	0.0119898683856207	759642.090685473	132.982014988144	130.395833333333	48.8958333333333
122.854166666667	53.8125	0.031732472575545	0.0112843941208469	757637.089489403	133.1565267608	130.395833333333	48.8958333333333
122.895833333333	53.8125	0.0316788324670369	0.0108943424051285	793828.769966238	134.241368011795	130.604166666667	48.5625
122.9375	53.8125	0.0309354706575752	0.00989478568425243	791865.394845132	134.412874270834	130.604166666667	48.5625
122.979166666667	53.8125	0.0306105662241994	0.00943234752086137	789907.782031588	134.585149755084	130.604166666667	48.5625
123.020833333333	53.8125	0.0309609266120151	0.0099137593257371	787955.975108077	134.758197914473	130.604166666667	48.5625
123.0625	53.8125	0.0313505920353054	0.0104459606298745	786010.017958477	134.9320221873	130.604166666667	48.5625
123.104166666667	53.8125	0.0309245786120962	0.00998969791696886	784069.954768556	135.106625999437	130.604166666667	48.5625
123.145833333333	53.8125	0.0314943858161143	0.010933264737215	782135.830026401	135.282012763515	130.604166666667	48.5625
123.1875	53.8125	0.0323117716074778	0.0121704313417298	768918.529873391	135.956919076021	130.4375	48.6041666666667
123.229166666667	53.8125	0.0322174607359025	0.0122603252018979	739855.625019003	134.765306200971	130.395833333333	48.8958333333333
123.270833333333	53.8125	0.0322036625806008	0.0122647347894157	737910.064023712	134.948378039693	130.395833333333	48.8958333333333
123.3125	53.8125	0.0318297682679042	0.0117296024536376	735970.713308479	135.132328878108	130.395833333333	48.8958333333333
123.354166666667	53.8125	0.0328699335576157	0.0130011209785305	734037.62272778	135.317162842349	130.395833333333	48.8958333333333
123.395833333333	53.8125	0.033165083621254	0.0135421899574275	732110.842499166	135.50288404146	130.395833333333	48.8958333333333
123.4375	53.8125	0.0325067598424224	0.0124714347160387	730190.423203776	135.689496566258	130.395833333333	48.8958333333333
123.479166666667	53.8125	0.0317651793246228	0.0114977386138673	728276.415786725	135.877004488171	130.395833333333	48.8958333333333
123.520833333333	53.8125	0.0317349199302721	0.0109919435906093	726368.871557437	136.065411858052	130.395833333333	48.8958333333333
123.5625	53.8125	0.0310620069141021	0.0102472823641478	724467.842189914	136.254722704963	130.395833333333	48.8958333333333
123.604166666667	53.8125	0.0309998274686513	0.0103447187830441	722573.379722893	136.444941034938	130.395833333333	48.8958333333333
123.645833333333	53.8125	0.0313592960225646	0.0105715258218067	720685.536559932	136.636070829721	130.395833333333	48.8958333333333
123.6875	53.8125	0.0307648203406867	0.00956775167896785	718804.365469428	136.828116045476	130.395833333333	48.8958333333333
123.729166666667	53.8125	0.0316867179358526	0.011047829011291	716929.919584516	137.021080611468	130.395833333333	48.8958333333333
123.770833333333	53.8125	0.031967444075859	0.0114134355567709	715062.252402881	137.214968428729	130.395833333333	48.8958333333333
123.8125	53.8125	0.0328267024180419	0.012928646132277	713201.417786506	137.409783368686	130.395833333333	48.8958333333333
123.854166666667	53.8125	0.0324187283901336	0.0126436955939753	739215.727289523	138.941760739653	130.4375	48.6041666666667
123.895833333333	53.8125	0.031639780970146	0.0113826148550764	737416.51134985	139.135510803964	130.4375	48.6041666666667
123.9375	53.8125	0.0311377453631299	0.0099085888978648	746577.152760862	138.767534347	130.604166666667	48.5625
123.979166666667	53.8125	0.0308084281993933	0.0101908061650768	744771.606470212	138.959268459155	130.604166666667	48.5625
124.020833333333	53.8125	0.0311875128238326	0.0106983173480065	704001.643797702	138.397898158627	130.395833333333	48.8958333333333
124.0625	53.8125	0.0312281345360776	0.0108059534820872	702182.956015007	138.598355297859	130.395833333333	48.8958333333333
124.104166666667	53.8125	0.0312877918707343	0.0108608953205077	700371.487987413	138.799765710391	130.395833333333	48.8958333333333
124.145833333333	53.8125	0.0309238610443102	0.00970412693556905	737619.360819036	139.734732822471	130.604166666667	48.5625
124.1875	53.8125	0.0293047368192569	0.00909222395563356	735849.042111594	139.930745008036	130.604166666667	48.5625
124.229166666667	53.8125	0.0287585050008438	0.00973517644946875	734085.924638735	140.127621140887	130.604166666667	48.5625
124.270833333333	53.8125	0.0292509147134497	0.00869579302499754	732330.060983153	140.325363903603	130.604166666667	48.5625
124.3125	53.8125	0.0295725481946689	0.00914113973365244	730581.504014285	140.523975935448	130.604166666667	48.5625
124.354166666667	53.8125	0.0291034720836228	0.0098591727198808	728840.306886488	140.72345983103	130.604166666667	48.5625
124.395833333333	53.8125	0.0310362272554749	0.0102538157191817	727106.523037092	140.923818138945	130.604166666667	48.5625
124.4375	53.8125	0.0306720809726662	0.0108601943835778	714686.116286332	141.734015839912	130.4375	48.6041666666667
124.479166666667	53.8125	0.0306576383751228	0.0110926858989246	712990.234369966	141.940128654177	130.4375	48.6041666666667
124.520833333333	53.8125	0.0310237055120411	0.0115393179580903	711302.143330235	142.147143442828	130.4375	48.6041666666667
124.5625	53.8125	0.0313970256453126	0.0119137302211499	709621.899313962	142.355062447224	130.4375	48.6041666666667
124.604166666667	53.8125	0.0317945409545513	0.0124175436327203	707949.558737464	142.563887849542	130.4375	48.6041666666667
124.645833333333	53.8125	0.03109960464984	0.0116888310086685	706285.178283447	142.773621771203	130.4375	48.6041666666667
124.6875	53.8125	0.0309106335475558	0.011176227555739	915233.150771367	160.579264293368	128.604166666667	45.9791666666667
124.729166666667	53.8125	0.0310571806987622	0.0108916082961251	713509.634403142	142.558452984302	130.604166666667	48.5625
124.770833333333	53.8125	0.0309770900918234	0.0113545225131557	711845.02032803	142.766787401016	130.604166666667	48.5625
124.8125	53.8125	0.0317090614953694	0.0121300097456824	912535.076235863	161.164527984657	128.604166666667	45.9791666666667
124.854166666667	53.8125	0.0322590134247631	0.0122821589796714	982061.321190959	161.729306042818	128.770833333333	45.3541666666667
124.895833333333	53.8125	0.0323015126198967	0.0119080102354986	981205.073830285	161.913933207289	128.770833333333	45.3541666666667
124.9375	53.8125	0.0319682428203657	0.0119612213947221	980357.240188253	162.098852894412	128.770833333333	45.3541666666667
124.979166666667	53.8125	0.0323678037950941	0.0121381725803646	979517.842374636	162.284062964436	128.770833333333	45.3541666666667
125.020833333333	53.8125	0.0321475308516158	0.0120161601553884	978686.902354462	162.4695612501	128.770833333333	45.3541666666667
125.0625	53.8125	0.0324009906254609	0.0117818928651592	977864.441945501	162.655345556689	128.770833333333	45.3541666666667
125.104166666667	53.8125	0.0321661920279318	0.0114079365963272	977050.48281574	162.841413662099	128.770833333333	45.3541666666667
125.145833333333	53.8125	0.0328714097968907	0.0116687912758709	976245.046480875	163.027763316899	128.770833333333	45.3541666666667
125.1875	53.8125	0.032819624953193	0.0116684900446369	975448.154301793	163.214392244407	128.770833333333	45.3541666666667
125.229166666667	53.8125	0.0323664385772495	0.0113710580241046	974659.827482063	163.401298140766	128.770833333333	45.3541666666667
125.270833333333	53.8125	0.0329166568901257	0.0118651965490216	973880.087065433	163.58847867503	128.770833333333	45.3541666666667
125.3125	53.8125	0.0335829220853086	0.0117489749403504	973108.953933327	163.775931489253	128.770833333333	45.3541666666667
125.354166666667	53.8125	0.0332614275160814	0.0117725366871512	972346.448802344	163.963654198584	128.770833333333	45.3541666666667
125.395833333333	53.8125	0.0338064119663092	0.0114181509177592	971592.592221771	164.151644391372	128.770833333333	45.3541666666667
125.4375	53.8125	0.0352549800275344	0.0111993776241646	954150.252453662	166.317353659849	128.3125	45.4375
125.479166666667	53.8125	0.0358588426720819	0.0111216731618519	953505.521469651	166.510039925133	128.3125	45.4375
125.520833333333	53.8125	0.0355060953474042	0.0102197491052351	952869.771433895	166.70296317324	128.3125	45.4375
125.5625	53.8125	0.0350708076009698	0.00977828671069159	952243.020530885	166.896120544839	128.3125	45.4375
125.604166666667	53.8125	0.0338810173643781	0.0106413153510698	967953.744775645	165.095521337279	128.770833333333	45.3541666666667
125.645833333333	53.8125	0.0352668690067072	0.0109783828127604	951016.587808818	167.283126094491	128.3125	45.4375
125.6875	53.8125	0.0353417048030961	0.0108478504710338	950416.941299335	167.47696842781	128.3125	45.4375
125.729166666667	53.8125	0.0358652470580373	0.0109453821011873	949826.36453701	167.671033195594	128.3125	45.4375
125.770833333333	53.8125	0.0365229929816436	0.0106821816924834	949244.874632722	167.865317413758	128.3125	45.4375
125.8125	53.8125	0.0364580426979926	0.0105582431759912	948672.488475593	168.059818073945	128.3125	45.4375
125.854166666667	53.8125	0.0359836311692569	0.0105359952838287	948109.222730684	168.254532143771	128.3125	45.4375
125.895833333333	53.8125	0.035731665620954	0.0103517182213862	947555.093836719	168.44945656707	128.3125	45.4375
125.9375	53.8125	0.0349905647944247	0.00948895968280863	947010.118003825	168.644588264154	128.3125	45.4375
125.979166666667	53.8125	0.0350519904687983	0.00946697897394021	946474.311211299	168.839924132069	128.3125	45.4375
126.020833333333	53.8125	0.0358108556663544	0.010372271964091	945947.689205392	169.035461044863	128.3125	45.4375
126.0625	53.8125	0.0360980443008382	0.0105718358693174	945430.267497124	169.231195853861	128.3125	45.4375
126.104166666667	53.8125	0.0361160357242532	0.0110795675791371	944922.061360121	169.427125387942	128.3125	45.4375
126.145833333333	53.8125	0.0357879645966659	0.0112133768096773	944423.085828466	169.623246453825	128.3125	45.4375
126.1875	53.8125	0.0361020256076756	0.0110951339401801	943933.3556946	169.819555836362	128.3125	45.4375
126.229166666667	53.8125	0.0357671119744901	0.0106786642638076	943452.885507221	170.016050298833	128.3125	45.4375
126.270833333333	53.8125	0.0355457516068691	0.010805933449125	942981.689569231	170.212726583251	128.3125	45.4375
126.3125	53.8125	0.0360729581329245	0.0111417930470292	942519.781935704	170.40958141067	128.3125	45.4375
126.354166666667	53.8125	0.035836591869305	0.0115998013106961	942067.176411875	170.6066114815	128.3125	45.4375
126.395833333333	53.8125	0.03607526193545	0.011963778330514	941623.886551172	170.803813475828	128.3125	45.4375
126.4375	53.8125	0.0364218865257525	0.0113845877368583	941189.925653265	171.001184053747	128.3125	45.4375
126.479166666667	53.8125	0.0359409183276219	0.0106262466033756	940765.306762154	171.198719855682	128.3125	45.4375
126.520833333333	53.8125	0.0362612203491786	0.010415839224061	940350.04266428	171.396417502734	128.3125	45.4375
120.020833333333	53.7708333333333	0.0261471352102433	0.0106511961907911	697666.18502509	130.756049496188	127.3125	49.4375
120.0625	53.7708333333333	0.0257261034103747	0.0110356670754032	695587.940412606	130.936858208772	127.3125	49.4375
120.104166666667	53.7708333333333	0.026009729758915	0.0110309868397397	693515.391870886	131.118649877102	127.3125	49.4375
120.145833333333	53.7708333333333	0.0261507931287105	0.0110081064556814	691448.591299516	131.301430609119	127.3125	49.4375
120.1875	53.7708333333333	0.0258154878972705	0.0113775398356007	689387.591073625	131.485206519772	127.3125	49.4375
120.229166666667	53.7708333333333	0.0257795806587785	0.0115417239803932	687332.444046619	131.669983729904	127.3125	49.4375
120.270833333333	53.7708333333333	0.0263209073638351	0.0111104103730742	891145.762186466	133.669659937571	128.895833333333	47.8958333333333
120.3125	53.7708333333333	0.0258194010807914	0.0111218636146405	683239.923410414	132.042566554492	127.3125	49.4375
120.354166666667	53.7708333333333	0.028398922901412	0.0127930666813733	886836.555098618	134.483281631241	128.8125	47.8541666666667
120.395833333333	53.7708333333333	0.0256291270757592	0.0108171968704208	885207.325608654	134.136801765531	128.895833333333	47.8958333333333
120.4375	53.7708333333333	0.0257252410925234	0.0107542374703066	883238.260682911	134.29376086622	128.895833333333	47.8958333333333
120.479166666667	53.7708333333333	0.029287483265614	0.0120359851602657	880980.238030684	134.957632924663	128.8125	47.8541666666667
120.520833333333	53.7708333333333	0.0282392802989153	0.0125657796526566	879038.862037258	135.117005048831	128.8125	47.8541666666667
120.5625	53.7708333333333	0.0287424592725085	0.0118501077730121	877102.911387712	135.277008725991	128.8125	47.8541666666667
120.604166666667	53.7708333333333	0.0287483073052675	0.0115830084044066	875172.422707318	135.437646365146	128.8125	47.8541666666667
120.645833333333	53.7708333333333	0.029356507420654	0.011414830018383	873247.432840034	135.598920364673	128.8125	47.8541666666667
120.6875	53.7708333333333	0.029163536219219	0.0105699992525762	871327.978848613	135.760833111807	128.8125	47.8541666666667
120.729166666667	53.7708333333333	0.0260432668996669	0.0104386491184057	869604.288562435	135.410164085784	128.895833333333	47.8958333333333
120.770833333333	53.7708333333333	0.028767127548256	0.0112010553287524	867505.827838715	136.086584338996	128.8125	47.8541666666667
120.8125	53.7708333333333	0.0297088198862409	0.01111206597477	859115.239344348	125.256612380876	130.395833333333	48.8958333333333
120.854166666667	53.7708333333333	0.0308033511746688	0.0122627625129179	863706.270557235	136.414918901708	128.8125	47.8541666666667
120.895833333333	53.7708333333333	0.0312767650273108	0.0125854470872477	861815.059546998	136.580060768415	128.8125	47.8541666666667
120.9375	53.7708333333333	0.0310241310020473	0.0125295297483563	859929.611385129	136.745855442293	128.8125	47.8541666666667
120.979166666667	53.7708333333333	0.0309200792234548	0.0118069896482253	858049.964665817	136.912305217448	128.8125	47.8541666666667
121.020833333333	53.7708333333333	0.0310245589356119	0.0120745223036289	856176.158201537	137.07941237241	128.8125	47.8541666666667
121.0625	53.7708333333333	0.0309138479621939	0.0116364313595535	854308.23102283	137.247179169534	128.8125	47.8541666666667
121.104166666667	53.7708333333333	0.0290536503174691	0.0110433477792194	852446.222378	137.415607854395	128.8125	47.8541666666667
121.145833333333	53.7708333333333	0.0300666253674089	0.0111196114254603	841293.726043877	126.387240879431	130.395833333333	48.8958333333333
121.1875	53.7708333333333	0.0308907398100416	0.0107428369923072	839084.124463779	126.531541254651	130.395833333333	48.8958333333333
121.229166666667	53.7708333333333	0.0313798963436776	0.0114033931598639	861823.481933222	128.094545387237	130.4375	48.6041666666667
121.270833333333	53.7708333333333	0.0308211948828795	0.0111001554550802	845058.16570558	138.095985760652	128.8125	47.8541666666667
121.3125	53.7708333333333	0.0313027961102028	0.0114892824407279	843226.346050836	138.267756936895	128.8125	47.8541666666667
121.354166666667	53.7708333333333	0.0316194215211137	0.0124661273830267	841400.684971165	138.440203086812	128.8125	47.8541666666667
121.395833333333	53.7708333333333	0.0317635687359554	0.0122239454061073	839581.223227371	138.613326320755	128.8125	47.8541666666667
121.4375	53.7708333333333	0.0312750372924682	0.0116539040455449	837768.001794062	138.787128727106	128.8125	47.8541666666667
121.479166666667	53.7708333333333	0.0324290311401249	0.0133371029507641	835961.061858918	138.961612371587	128.8125	47.8541666666667
121.520833333333	53.7708333333333	0.0321165482165556	0.0126981973311819	834160.444821913	139.136779296558	128.8125	47.8541666666667
121.5625	53.7708333333333	0.0315830355776338	0.0121003448012463	832366.192294498	139.312631520308	128.8125	47.8541666666667
121.604166666667	53.7708333333333	0.0314157527982571	0.0115233776074046	842543.004926746	129.431708994835	130.4375	48.6041666666667
121.645833333333	53.7708333333333	0.0319948050591964	0.0126977273424124	840423.346942643	129.58363488942	130.4375	48.6041666666667
121.6875	53.7708333333333	0.0324193276207212	0.012716635593738	838308.341301917	129.736244604781	130.4375	48.6041666666667
121.729166666667	53.7708333333333	0.0326826169748168	0.0133462197645269	836198.02399254	129.889541813512	130.4375	48.6041666666667
121.770833333333	53.7708333333333	0.0331007432451601	0.0137371082048449	834092.431284745	130.043530194245	130.4375	48.6041666666667
121.8125	53.7708333333333	0.0325970707490382	0.0128961810299627	831991.59973258	130.198213431236	130.4375	48.6041666666667
121.854166666667	53.7708333333333	0.031929922040176	0.0119850436327376	829895.566175397	130.353595213937	130.4375	48.6041666666667
121.895833333333	53.7708333333333	0.0318681410645576	0.0116181362545895	827804.367739348	130.509679236558	130.4375	48.6041666666667
121.9375	53.7708333333333	0.0318263287385161	0.0114608739576842	825718.041838875	130.666469197618	130.4375	48.6041666666667
121.979166666667	53.7708333333333	0.0321294407225174	0.0119982547534023	823636.626178148	130.82396879948	130.4375	48.6041666666667
122.020833333333	53.7708333333333	0.032500656207961	0.0127375193200705	821560.158752504	130.982181747875	130.4375	48.6041666666667
122.0625	53.7708333333333	0.0325211073532618	0.0127302810888558	793689.807862985	129.723876691164	130.395833333333	48.8958333333333
122.104166666667	53.7708333333333	0.0325199247027088	0.0127495873745101	791579.214955673	129.883963286416	130.395833333333	48.8958333333333
122.145833333333	53.7708333333333	0.0329249055032827	0.0133842484774518	815360.830236512	131.461137769733	130.4375	48.6041666666667
122.1875	53.7708333333333	0.0316518896498445	0.0115242453506192	980794.30050854	149.474859312475	128.604166666667	45.9791666666667
122.229166666667	53.7708333333333	0.0310271092053378	0.0102164169313121	822920.377054805	131.358920275836	130.604166666667	48.5625
122.270833333333	53.7708333333333	0.031039134961416	0.0103013731147796	820860.818461665	131.518582127299	130.604166666667	48.5625
122.3125	53.7708333333333	0.0312999503425614	0.0111750555530579	807166.690750965	132.109957846133	130.4375	48.6041666666667
122.354166666667	53.7708333333333	0.0321688919792108	0.0125906646616543	805131.212433521	132.274011209647	130.4375	48.6041666666667
122.395833333333	53.7708333333333	0.0325771006067637	0.0129158106020592	803101.037636819	132.438811337651	130.4375	48.6041666666667
122.4375	53.7708333333333	0.0317598262905032	0.011614898141782	774875.519296335	131.192615435824	130.395833333333	48.8958333333333
122.479166666667	53.7708333333333	0.0316694796087588	0.011011820030076	799056.76283323	132.770666725335	130.4375	48.6041666666667
122.520833333333	53.7708333333333	0.0313366264113197	0.0104466074752247	808611.652457898	132.491781058052	130.604166666667	48.5625
122.5625	53.7708333333333	0.0316019003211443	0.0109248765745126	806588.527030781	132.656552726594	130.604166666667	48.5625
122.604166666667	53.7708333333333	0.0313269627584829	0.0104359282703384	804570.767257105	132.822068876751	130.604166666667	48.5625
122.645833333333	53.7708333333333	0.0318056148359011	0.0115069434279137	791033.679133811	133.443501702595	130.4375	48.6041666666667
122.6875	53.7708333333333	0.0323921375617816	0.0123556765182381	789041.79360829	133.613632867156	130.4375	48.6041666666667
122.729166666667	53.7708333333333	0.0323850169110987	0.012336234916445	760535.562989574	132.379682268242	130.395833333333	48.8958333333333
122.770833333333	53.7708333333333	0.0326961709478878	0.0126458322664682	758508.935926577	132.552556341917	130.395833333333	48.8958333333333
122.8125	53.7708333333333	0.0323411976177541	0.0122269503768983	756487.928163449	132.726266829211	130.395833333333	48.8958333333333
122.854166666667	53.7708333333333	0.031626234908759	0.0115497250707603	754472.585515188	132.900818104336	130.395833333333	48.8958333333333
122.895833333333	53.7708333333333	0.031161137952925	0.0103900816890601	790600.17962614	134.00183077512	130.604166666667	48.5625
122.9375	53.7708333333333	0.0312979667967219	0.0104073588662954	788626.850960188	134.173432613679	130.604166666667	48.5625
122.979166666667	53.7708333333333	0.0308746896173426	0.00991802698102988	786659.268981615	134.345811292635	130.604166666667	48.5625
123.020833333333	53.7708333333333	0.0309233556308136	0.00992472242278443	784697.477556216	134.518970367385	130.604166666667	48.5625
123.0625	53.7708333333333	0.0305125174587657	0.00969466693238467	782741.5208582	134.692913382544	130.604166666667	48.5625
123.104166666667	53.7708333333333	0.0313035818798652	0.00965306641927153	769440.409887041	135.358244979843	130.4375	48.6041666666667
123.145833333333	53.7708333333333	0.0314725214907479	0.0108505189984858	740527.734566079	134.146585454945	130.395833333333	48.8958333333333
123.1875	53.7708333333333	0.0317399078077314	0.0114371026008671	738559.405636633	134.3280198337	130.395833333333	48.8958333333333
123.229166666667	53.7708333333333	0.0322490773526014	0.0122878530363053	736597.170503572	134.510334078337	130.395833333333	48.8958333333333
123.270833333333	53.7708333333333	0.0329577352678357	0.0132444547029757	734641.078635028	134.693532481095	130.395833333333	48.8958333333333
123.3125	53.7708333333333	0.0321702646528	0.0121749655893175	732691.179869991	134.877619320491	130.395833333333	48.8958333333333
123.354166666667	53.7708333333333	0.032462072183061	0.012539327470145	730747.524419056	135.062598860212	130.395833333333	48.8958333333333
123.395833333333	53.7708333333333	0.0330824490999022	0.0133737461787854	728810.162865102	135.248475348	130.395833333333	48.8958333333333
123.4375	53.7708333333333	0.0323948357642765	0.0124837416656001	596023.345682889	140.371196371185	128.6875	49.5208333333333
123.479166666667	53.7708333333333	0.0319214619250122	0.0116295707515284	594275.459917277	140.608270180363	128.6875	49.5208333333333
123.520833333333	53.7708333333333	0.0313070763171449	0.0107060142757943	723036.353010722	135.811528713502	130.395833333333	48.8958333333333
123.5625	53.7708333333333	0.0316429498268753	0.0112740921242298	721124.680339306	136.001035111059	130.395833333333	48.8958333333333
123.604166666667	53.7708333333333	0.0316936188776284	0.011669911892587	719219.560082545	136.191459414894	130.395833333333	48.8958333333333
123.645833333333	53.7708333333333	0.0317379255594716	0.0110812745889025	744876.355689654	137.748218360964	130.4375	48.6041666666667
123.6875	53.7708333333333	0.0312801797870475	0.0105611429339814	715429.188495401	136.575078224601	130.395833333333	48.8958333333333
123.729166666667	53.7708333333333	0.0315888261137433	0.0115205889389025	713544.043943663	136.768280909341	130.395833333333	48.8958333333333
123.770833333333	53.7708333333333	0.0319077707760572	0.0119249252541793	711665.665363851	136.962417855398	130.395833333333	48.8958333333333
123.8125	53.7708333333333	0.0326984348842333	0.0130261547770809	709794.107082541	137.157493083351	130.395833333333	48.8958333333333
123.854166666667	53.7708333333333	0.0318347065065617	0.0120699252673518	707929.423800872	137.353510583711	130.395833333333	48.8958333333333
123.895833333333	53.7708333333333	0.03104038635874	0.0103843734952147	744918.456311001	138.341727778823	130.604166666667	48.5625
123.9375	53.7708333333333	0.0316018037200723	0.0113417096128649	743095.783145234	138.532923935571	130.604166666667	48.5625
123.979166666667	53.7708333333333	0.0317395218543467	0.0117215132036326	702377.176575662	137.947256142799	130.395833333333	48.8958333333333
124.020833333333	53.7708333333333	0.0321854213187934	0.0118685315433581	700540.547781107	138.147081985375	130.395833333333	48.8958333333333
124.0625	53.7708333333333	0.0314517948137331	0.0110315181206836	698711.073094756	138.347869550319	130.395833333333	48.8958333333333
124.104166666667	53.7708333333333	0.0312025445620431	0.0100047317941342	735874.456658409	139.306312488199	130.604166666667	48.5625
124.145833333333	53.7708333333333	0.0291129451981572	0.00888826295215879	734086.725399964	139.501825526086	130.604166666667	48.5625
124.1875	53.7708333333333	0.028431792645909	0.00929144359495201	732306.138873849	139.698210760025	130.604166666667	48.5625
124.229166666667	53.7708333333333	0.0277199665325134	0.0106087254182288	732087.561051944	142.313690420866	130.270833333333	48.3958333333333
124.270833333333	53.7708333333333	0.029520611719307	0.00876160001429632	728766.611594593	140.093609169839	130.604166666667	48.5625
124.3125	53.7708333333333	0.0292198018010969	0.00966930502949566	727007.777373203	140.292627917068	130.604166666667	48.5625
124.354166666667	53.7708333333333	0.0301116072738667	0.0104323106087215	725256.30094426	140.492530000323	130.604166666667	48.5625
124.395833333333	53.7708333333333	0.0307467285497446	0.0103649152566246	723512.236309577	140.693318093566	130.604166666667	48.5625
124.4375	53.7708333333333	0.0307924415945358	0.0102614770457935	721775.637761917	140.894994823546	130.604166666667	48.5625
124.479166666667	53.7708333333333	0.0309360098655647	0.0112183819849875	709344.520863568	141.710158972978	130.4375	48.6041666666667
124.520833333333	53.7708333333333	0.0310379249806638	0.0113751250429245	707646.084795281	141.917682536031	130.4375	48.6041666666667
124.5625	53.7708333333333	0.0310293695680343	0.0114685324901532	705955.498463543	142.126123069424	130.4375	48.6041666666667
124.604166666667	53.7708333333333	0.0314853811743001	0.0118547916729608	704272.818944631	142.33548288495	130.4375	48.6041666666667
124.645833333333	53.7708333333333	0.0311025077039167	0.0113585996633125	702598.103592044	142.545764233499	130.4375	48.6041666666667
124.6875	53.7708333333333	0.0311891530454205	0.0111056171695028	711515.910806236	142.12385735917	130.604166666667	48.5625
124.729166666667	53.7708333333333	0.0309051258687477	0.0112640690041065	709833.119036223	142.331823823883	130.604166666667	48.5625
[truncated: 63,938 more rows]
