# Supplementary material for: Genomic insights into local adaptation and future climate-induced vulnerability of a keystone forest tree in East Asia
Source: Nat Commun. 2022 Nov 1;13:6541. doi: 10.1038/s41467-022-34206-8 (PMC9626627; doi:10.1038/s41467-022-34206-8)
Supplement: Supplementary file 8 — Source Data [file 41467_2022_34206_MOESM8_ESM.zip › Source data/supplementary_figures/local&forward&reverse/future_GISS-E2-1-G_126_2100_reverseOffsetGF_19bio.csv]

x1	y1	local	reverseOffset	predDist	bearing	x2	y2
123.479166666667	54.6458333333333	0.0270924456848958	0.0121867516394393	796497.085285214	138.845210286275	130.645833333333	49.0208333333333
123.520833333333	54.6458333333333	0.0268359102995483	0.0123885071666184	794730.071455191	139.024485807902	130.645833333333	49.0208333333333
123.5625	54.6458333333333	0.0246251757571947	0.0109501058267733	472767.429873346	138.047514433632	128.104166666667	51.3958333333333
123.604166666667	54.6458333333333	0.0248299393111526	0.0103950722862277	470974.058640684	138.324480521701	128.104166666667	51.3958333333333
123.645833333333	54.6458333333333	0.0253040187958795	0.0105852347050814	469190.434204685	138.603430067596	128.104166666667	51.3958333333333
123.6875	54.6458333333333	0.0255948149177347	0.0102996054026925	498521.099683523	149.489758099948	127.270833333333	50.7291666666667
123.729166666667	54.6458333333333	0.0254923960088788	0.00908958725151044	391580.670913076	136.645733456103	127.645833333333	52.0208333333333
123.770833333333	54.6458333333333	0.0257575637831986	0.00920107389365226	389739.548511385	136.966969596612	127.645833333333	52.0208333333333
123.8125	54.6458333333333	0.0251760819788238	0.00835510209254728	444062.255851273	151.32029304161	126.854166666667	51.1041666666667
123.854166666667	54.6458333333333	0.0262293765277271	0.010470582214416	493156.691626468	150.701290773693	127.270833333333	50.7291666666667
123.895833333333	54.6458333333333	0.0259933450603032	0.0107486942617059	491846.655881598	151.008038777563	127.270833333333	50.7291666666667
123.9375	54.6458333333333	0.0259490276771486	0.010929489709488	434815.265344927	152.428559757309	126.8125	51.1458333333333
123.979166666667	54.6458333333333	0.025533759234296	0.0106623992126038	489264.569069764	151.626156256634	127.270833333333	50.7291666666667
124.020833333333	54.6458333333333	0.0250263709276259	0.0104702674021404	453595.285907294	141.20510675873	128.104166666667	51.3958333333333
124.0625	54.6458333333333	0.0244558199959523	0.0107183928688709	451915.476702488	141.504505329525	128.104166666667	51.3958333333333
124.104166666667	54.6458333333333	0.0248190557826189	0.0110278559602714	485487.914809097	152.564838157119	127.270833333333	50.7291666666667
124.145833333333	54.6458333333333	0.0245447938513893	0.010789822557023	448589.100653754	142.109617203991	128.104166666667	51.3958333333333
124.1875	54.6458333333333	0.024708935967071	0.0102513303404585	446942.782349386	142.415348958118	128.104166666667	51.3958333333333
123.395833333333	54.6041666666667	0.0268015428814233	0.0122454503567835	390610.259299685	144.869325540913	126.645833333333	51.6875
123.4375	54.6041666666667	0.0275745551924095	0.0118988396046598	794793.570509127	138.446979100294	130.645833333333	49.0208333333333
123.479166666667	54.6041666666667	0.0250020556631282	0.0105379660463406	472973.72477093	137.120588166789	128.104166666667	51.3958333333333
123.520833333333	54.6041666666667	0.0254128669188454	0.0100620079589043	500139.087683969	148.024420543939	127.270833333333	50.7291666666667
123.5625	54.6041666666667	0.0263582127633877	0.0103353122294843	498719.095178073	148.320306315008	127.270833333333	50.7291666666667
123.604166666667	54.6041666666667	0.025913855706009	0.0102957325874568	497310.967651148	148.617779502321	127.270833333333	50.7291666666667
123.645833333333	54.6041666666667	0.025545277889636	0.0104761879432184	465721.172731458	138.226773579074	128.104166666667	51.3958333333333
123.6875	54.6041666666667	0.0256281592356762	0.0105545342448413	494530.713987505	149.217487950957	127.270833333333	50.7291666666667
123.729166666667	54.6041666666667	0.0255303070063016	0.0104574732145777	462153.448855408	138.79200791652	128.104166666667	51.3958333333333
123.770833333333	54.6041666666667	0.0252420872406326	0.0102833720006869	460384.625751906	139.077703529551	128.104166666667	51.3958333333333
123.8125	54.6041666666667	0.0254036167863319	0.0105002137728264	490451.868009966	150.128946937051	127.270833333333	50.7291666666667
123.854166666667	54.6041666666667	0.0247536643599089	0.010481945470507	456877.642467323	139.65531125351	128.104166666667	51.3958333333333
123.895833333333	54.6041666666667	0.0250318949154556	0.0108454888867652	455139.719747197	139.947246645283	128.104166666667	51.3958333333333
123.9375	54.6041666666667	0.0258222092935743	0.0110615533734631	430709.154359892	152.143415713691	126.8125	51.1458333333333
123.979166666667	54.6041666666667	0.0260919299030679	0.0105269860697796	485188.580349663	151.366372742339	127.270833333333	50.7291666666667
124.020833333333	54.6041666666667	0.0258280610072443	0.0103487284806623	483904.726126927	151.679668912888	127.270833333333	50.7291666666667
124.0625	54.6041666666667	0.026539454999469	0.0106835497050548	482633.865466816	151.994534821406	127.270833333333	50.7291666666667
124.104166666667	54.6041666666667	0.0264712144454512	0.0106611526332791	425794.320147018	153.559599126465	126.8125	51.1458333333333
124.145833333333	54.6041666666667	0.0256037550536821	0.0102410558523697	480131.538200076	152.628960573272	127.270833333333	50.7291666666667
124.1875	54.6041666666667	0.0252752440945627	0.010215511271413	478900.278275911	152.948511816889	127.270833333333	50.7291666666667
123.0625	54.5625	0.0239519210572632	0.00917775863106711	488507.975653817	134.104683629503	128.104166666667	51.3958333333333
123.104166666667	54.5625	0.0270241556210752	0.0109660756392032	394333.928793216	141.644529341289	126.645833333333	51.7291666666667
123.145833333333	54.5625	0.0244000328710837	0.00969056314253132	484653.804757355	134.615527590546	128.104166666667	51.3958333333333
123.1875	54.5625	0.0276215708990334	0.00981495065856648	802601.979713244	138.811638648276	130.395833333333	48.8958333333333
123.229166666667	54.5625	0.0273615146911921	0.0112201603534154	389373.49025535	142.678944767461	126.645833333333	51.7291666666667
123.270833333333	54.5625	0.0243016530292472	0.00942332395793321	478936.571337134	135.396111723065	128.104166666667	51.3958333333333
123.3125	54.5625	0.0253511138623281	0.00996953483134467	477048.311929428	135.660181089093	128.104166666667	51.3958333333333
123.354166666667	54.5625	0.0246147893333411	0.00981077347446904	475168.970239278	135.926211142765	128.104166666667	51.3958333333333
123.395833333333	54.5625	0.0253793766402091	0.0100782294803638	473298.653134909	136.194215794396	128.104166666667	51.3958333333333
123.4375	54.5625	0.0258867329820355	0.0102497561283597	499111.433295776	147.151429037813	127.270833333333	50.7291666666667
123.479166666667	54.5625	0.0250943919380475	0.0102534480555553	469585.526039467	136.736204115023	128.104166666667	51.3958333333333
123.520833333333	54.5625	0.0247862261254845	0.00979318836336973	467742.935674923	137.010215161147	128.104166666667	51.3958333333333
123.5625	54.5625	0.0253338327007001	0.00989682284321694	465909.809152653	137.286255541671	128.104166666667	51.3958333333333
123.604166666667	54.5625	0.0253858264282257	0.010324139103472	464086.259241188	137.564338669971	128.104166666667	51.3958333333333
123.645833333333	54.5625	0.0252389442450841	0.010110974663165	462272.399892181	137.844477832319	128.104166666667	51.3958333333333
123.6875	54.5625	0.0252002660328927	0.0099322678938678	460468.346239996	138.126686177971	128.104166666667	51.3958333333333
123.729166666667	54.5625	0.0250210185173816	0.00997146128931066	458674.214600632	138.410976708966	128.104166666667	51.3958333333333
123.770833333333	54.5625	0.0248500506013186	0.0101071048019772	456890.122469921	138.697362269618	128.104166666667	51.3958333333333
123.8125	54.5625	0.0272511157223962	0.0119247061105751	775427.01070805	139.864138755634	130.645833333333	49.0208333333333
123.854166666667	54.5625	0.0252416399056889	0.0104107879316438	453352.532601185	139.276469003399	128.104166666667	51.3958333333333
123.895833333333	54.5625	0.0257891459532582	0.0105933654339615	483753.597975059	150.476555107283	127.270833333333	50.7291666666667
123.9375	54.5625	0.0249426159041435	0.0104829556182575	449856.540082639	139.864105561222	128.104166666667	51.3958333333333
123.979166666667	54.5625	0.0250409836616472	0.0107054417898714	448124.449008023	140.161152641269	128.104166666667	51.3958333333333
124.020833333333	54.5625	0.0256303028599436	0.0103091261250914	479826.747352578	151.417427412634	127.270833333333	50.7291666666667
124.0625	54.5625	0.0249525659578826	0.00836452083041659	428298.809028323	152.82644279983	126.854166666667	51.1041666666667
124.104166666667	54.5625	0.0230129267965368	0.0049180806099969	755735.730812515	149.148753775821	129.354166666667	48.6041666666667
124.145833333333	54.5625	0.0247342711259061	0.00844280266892793	476971.111154683	150.855439635283	127.4375	50.7708333333333
124.1875	54.5625	0.025387681217314	0.00851977532543725	475664.94668517	151.172470174798	127.4375	50.7708333333333
124.229166666667	54.5625	0.0242491207749142	0.00839525460220654	363123.321079543	139.769513805896	127.645833333333	52.0208333333333
122.895833333333	54.5208333333333	0.0269766806963863	0.010846590973177	399309.978282292	139.547804834868	126.645833333333	51.7291666666667
122.9375	54.5208333333333	0.0272851086104528	0.0111182505283053	809936.220353611	137.537097588612	130.395833333333	48.8958333333333
122.979166666667	54.5208333333333	0.0245622520390353	0.00975768018147061	489208.236589347	133.208745970244	128.104166666667	51.3958333333333
123.020833333333	54.5208333333333	0.0250160782161067	0.0101292575298963	487245.729772174	133.459544335864	128.104166666667	51.3958333333333
123.0625	54.5208333333333	0.0246368291743425	0.00976707749030298	485291.377181105	133.712231464266	128.104166666667	51.3958333333333
123.104166666667	54.5208333333333	0.0271914753038568	0.0109944762238711	802698.919480924	138.238700726377	130.395833333333	48.8958333333333
123.145833333333	54.5208333333333	0.0279218856486136	0.0100489112393879	800905.017446892	138.415888313723	130.395833333333	48.8958333333333
123.1875	54.5208333333333	0.0273780195824438	0.0108109747646152	799117.369179998	138.593795313397	130.395833333333	48.8958333333333
123.229166666667	54.5208333333333	0.0260384153554579	0.0104440992937893	384050.41957509	142.613668640739	126.604166666667	51.7291666666667
123.270833333333	54.5208333333333	0.0259571667649495	0.0106755060941895	382418.807293854	142.96848126748	126.604166666667	51.7291666666667
123.3125	54.5208333333333	0.0263173424613684	0.0104246214409592	686953.550598809	149.355154388994	128.104166666667	49.1041666666667
123.354166666667	54.5208333333333	0.0252067862279839	0.00983351207430883	471847.741681487	135.535175389672	128.104166666667	51.3958333333333
123.395833333333	54.5208333333333	0.0249433303314011	0.010198872736507	469962.307831611	135.80350664821	128.104166666667	51.3958333333333
123.4375	54.5208333333333	0.0251467017578259	0.0104370398463103	468085.967501354	136.073859494566	128.104166666667	51.3958333333333
123.479166666667	54.5208333333333	0.0247968760184314	0.00992350821223741	466218.831121121	136.346248387836	128.104166666667	51.3958333333333
123.520833333333	54.5208333333333	0.0245257177821372	0.0099340594357289	464361.010348787	136.62068769664	128.104166666667	51.3958333333333
123.5625	54.5208333333333	0.0247411916271764	0.0100693488672588	462512.618072139	136.897191689887	128.104166666667	51.3958333333333
123.604166666667	54.5208333333333	0.0248305261136314	0.0101476770289076	460673.768410692	137.175774527252	128.104166666667	51.3958333333333
123.645833333333	54.5208333333333	0.0248186602624332	0.0102625790418926	458844.576716901	137.456450249337	128.104166666667	51.3958333333333
123.6875	54.5208333333333	0.0270403704157517	0.0119001238111123	777158.061309807	139.08933543911	130.645833333333	49.0208333333333
123.729166666667	54.5208333333333	0.027349138368899	0.0114417406564282	775394.396096226	139.273230005292	130.645833333333	49.0208333333333
123.770833333333	54.5208333333333	0.0269255556774014	0.0113149833846574	773637.307075725	139.457885578318	130.645833333333	49.0208333333333
123.8125	54.5208333333333	0.0273956373635104	0.0114036069520378	773082.640763995	141.350230803878	130.395833333333	48.8958333333333
123.854166666667	54.5208333333333	0.0269928822556133	0.0114794059743859	770143.039804444	139.829489022395	130.645833333333	49.0208333333333
123.895833333333	54.5208333333333	0.0268722917314175	0.0112631226634738	768405.953247746	140.016441452249	130.645833333333	49.0208333333333
123.9375	54.5208333333333	0.0271180539264553	0.0120233990011317	767072.058875397	140.776970211016	130.5625	48.9791666666667
123.979166666667	54.5208333333333	0.0249587713812557	0.0110435542375388	764952.105310646	140.392658874571	130.645833333333	49.0208333333333
124.020833333333	54.5208333333333	0.0254011564973556	0.0105961342360273	475759.040141425	151.150693493013	127.270833333333	50.7291666666667
124.0625	54.5208333333333	0.0253265444217005	0.0105792987196323	474463.760951529	151.469527053057	127.270833333333	50.7291666666667
124.104166666667	54.5208333333333	0.0253277912459472	0.0105870944230342	473181.706688385	151.790006119284	127.270833333333	50.7291666666667
124.145833333333	54.5208333333333	0.0246763998892415	0.0105110879002551	437691.265883912	140.992705278466	128.104166666667	51.3958333333333
124.1875	54.5208333333333	0.0254068022430445	0.0107001884197031	470657.705839824	152.435885629971	127.270833333333	50.7291666666667
124.229166666667	54.5208333333333	0.0255236527284687	0.0108627774198021	469415.975758156	152.761277465605	127.270833333333	50.7291666666667
124.270833333333	54.5208333333333	0.0256432414788869	0.0108099784665446	468187.903549165	153.088297575487	127.270833333333	50.7291666666667
124.3125	54.5208333333333	0.0253811847829671	0.0107494845377716	466973.597379919	153.4169405846	127.270833333333	50.7291666666667
122.8125	54.4791666666667	0.0249849125219467	0.0100624250936916	383160.459556731	137.069614004706	126.604166666667	51.8958333333333
122.854166666667	54.4791666666667	0.0254387471213408	0.0102927137212125	395792.055867352	139.11273902625	126.604166666667	51.7291666666667
122.895833333333	54.4791666666667	0.0249461505592894	0.0101797823732799	379504.261075846	137.734176147432	126.604166666667	51.8958333333333
122.9375	54.4791666666667	0.0269550456463339	0.0110803031618476	394030.043955341	139.443252663268	126.645833333333	51.7291666666667
122.979166666667	54.4791666666667	0.0272536543127021	0.0109685607310869	801965.59660938	140.041681962031	129.979166666667	48.7291666666667
123.020833333333	54.4791666666667	0.0239262250608803	0.00976570431054251	484067.136293377	133.061829583275	128.104166666667	51.3958333333333
123.0625	54.4791666666667	0.0247093132369599	0.00999221764082415	482097.91710453	133.314558782034	128.104166666667	51.3958333333333
123.104166666667	54.4791666666667	0.0278103781287877	0.0098634343791977	799245.181475597	138.018416047216	130.395833333333	48.8958333333333
123.145833333333	54.4791666666667	0.0285014439941663	0.00960763284266123	797441.715278896	138.195865964726	130.395833333333	48.8958333333333
123.1875	54.4791666666667	0.026717212068019	0.0109929825739452	795644.4971988	138.374043513808	130.395833333333	48.8958333333333
123.229166666667	54.4791666666667	0.0241972423120177	0.00975484299130272	474304.100774358	134.344945210749	128.104166666667	51.3958333333333
123.270833333333	54.4791666666667	0.0255877734922152	0.0104127569424393	472376.929036454	134.607486829738	128.104166666667	51.3958333333333
123.3125	54.4791666666667	0.0256823809080911	0.0104464309156041	814081.364165597	138.249743349502	130.6875	48.7708333333333
123.354166666667	54.4791666666667	0.0260694544945019	0.0104141259763536	777009.725559244	137.368276344149	130.5625	49.1041666666667
123.395833333333	54.4791666666667	0.0257132218874103	0.0102584954280598	466648.191423744	135.407226866072	128.104166666667	51.3958333333333
123.4375	54.4791666666667	0.0247380536356295	0.00986037352137955	464756.568341786	135.677896398668	128.104166666667	51.3958333333333
123.479166666667	54.4791666666667	0.0247711298289553	0.00984855718745978	462874.108284178	135.950636092807	128.104166666667	51.3958333333333
123.520833333333	54.4791666666667	0.0270115828368698	0.0110155687489636	780817.354197124	138.136322902345	130.645833333333	49.0208333333333
123.5625	54.4791666666667	0.0272219690878936	0.0113719738720216	779018.094139268	138.317474350131	130.645833333333	49.0208333333333
123.604166666667	54.4791666666667	0.0246146319223155	0.00978620532182714	457282.841539094	136.781426930141	128.104166666667	51.3958333333333
123.645833333333	54.4791666666667	0.0246182202598298	0.0101360245758313	455438.175265563	137.062597565046	128.104166666667	51.3958333333333
123.6875	54.4791666666667	0.0245456314869713	0.0100072593557313	453603.249272691	137.345912982574	128.104166666667	51.3958333333333
123.729166666667	54.4791666666667	0.0269300338731532	0.0121087451880132	771885.412823115	139.049707365725	130.645833333333	49.0208333333333
123.770833333333	54.4791666666667	0.0271199209641003	0.0115702030042804	770118.558696032	139.234684925952	130.645833333333	49.0208333333333
123.8125	54.4791666666667	0.0272293017696266	0.0116734807754899	769465.814954464	141.13558527377	130.395833333333	48.8958333333333
123.854166666667	54.4791666666667	0.0273447869670155	0.0115740673691728	767774.576847125	141.325711386272	130.395833333333	48.8958333333333
123.895833333333	54.4791666666667	0.0282428945105318	0.010008706615597	766090.34977716	141.516601826822	130.395833333333	48.8958333333333
123.9375	54.4791666666667	0.0265820929910999	0.0114263152883151	763117.784527665	139.982345159391	130.645833333333	49.0208333333333
123.979166666667	54.4791666666667	0.0249410088479147	0.0106884780617858	761384.484244945	140.171209444731	130.645833333333	49.0208333333333
124.020833333333	54.4791666666667	0.0246713014311108	0.010593078076428	471701.869289775	150.879362728666	127.270833333333	50.7291666666667
124.0625	54.4791666666667	0.0247056778424263	0.0112350655477968	757938.484748854	140.551293027681	130.645833333333	49.0208333333333
124.104166666667	54.4791666666667	0.0247144204652389	0.0107891189161668	469099.633514264	151.52270809125	127.270833333333	50.7291666666667
124.145833333333	54.4791666666667	0.0254122037371492	0.0106898373410108	467818.557916371	151.846907789275	127.270833333333	50.7291666666667
124.1875	54.4791666666667	0.0250429507308864	0.0107827060099225	466550.991557672	152.172787154918	127.270833333333	50.7291666666667
124.229166666667	54.4791666666667	0.0255873235939203	0.0104962873999345	465297.045269675	152.500341891117	127.270833333333	50.7291666666667
124.270833333333	54.4791666666667	0.0246215154499453	0.00857934343467039	413970.130704931	154.0722671645	126.854166666667	51.1041666666667
124.3125	54.4791666666667	0.0238425502793739	0.00702370725245256	737889.400796432	140.918692632525	130.6875	49.1458333333333
124.354166666667	54.4791666666667	0.0244303031122884	0.00838927398577935	462367.331755605	151.926416036714	127.4375	50.7708333333333
124.395833333333	54.4791666666667	0.0250957184680352	0.00924775829844856	460419.676741572	153.827213020125	127.270833333333	50.7291666666667
122.8125	54.4375	0.0248821118344742	0.0102828519314774	490951.9343976	131.42406760703	128.104166666667	51.3958333333333
122.854166666667	54.4375	0.0266666794954704	0.010589060475381	847566.314248984	137.795497632705	130.5625	48.5208333333333
122.895833333333	54.4375	0.026918095977399	0.0109602651860393	801917.03180121	139.467738805515	129.979166666667	48.7291666666667
122.9375	54.4375	0.0272251077858934	0.011001533188337	800163.264326125	139.648034267787	129.979166666667	48.7291666666667
122.979166666667	54.4375	0.0286490391954066	0.00944412425797213	801279.724128848	137.267494826779	130.395833333333	48.8958333333333
123.020833333333	54.4375	0.0269068979393909	0.0110450865082143	796675.261715259	140.010780020424	129.979166666667	48.7291666666667
123.0625	54.4375	0.0281432468699206	0.00875413179764764	797622.731061193	137.619247661994	130.395833333333	48.8958333333333
123.104166666667	54.4375	0.0275378965812147	0.00954034397668377	795803.446844425	137.796219110678	130.395833333333	48.8958333333333
123.145833333333	54.4375	0.0247031785435549	0.00897628021640722	381801.119458704	140.702126199857	126.645833333333	51.7291666666667
123.1875	54.4375	0.0238185116915779	0.00933599489399495	473024.820480833	133.681596056597	128.104166666667	51.3958333333333
123.229166666667	54.4375	0.0242526534209841	0.0098088204293496	471073.859446392	133.942255496421	128.104166666667	51.3958333333333
123.270833333333	54.4375	0.0256417813683837	0.0104981949041184	829439.695006112	138.979996275157	130.645833333333	48.5625
123.3125	54.4375	0.0237988534091882	0.00838841101662	637821.073134256	150.711833184884	127.604166666667	49.3541666666667
123.354166666667	54.4375	0.0248164822403434	0.0102358744352469	465272.817454109	134.736442838398	128.104166666667	51.3958333333333
123.395833333333	54.4375	0.0251104285166083	0.0104563203545871	463356.779929115	135.005295405058	128.104166666667	51.3958333333333
123.4375	54.4375	0.0251239195642929	0.0104483011967053	805231.080071333	138.561464001312	130.6875	48.7708333333333
123.479166666667	54.4375	0.0244054643162765	0.00971054905532704	459551.836321597	135.549282020799	128.104166666667	51.3958333333333
123.520833333333	54.4375	0.0246334184809261	0.0100302338891794	457663.157099664	135.824447955919	128.104166666667	51.3958333333333
123.5625	54.4375	0.0271471391864574	0.0110239427544687	776210.047869461	139.791849320567	130.395833333333	48.8958333333333
123.604166666667	54.4375	0.0270051835401616	0.0109693126564678	773757.627075838	138.272933504516	130.645833333333	49.0208333333333
123.645833333333	54.4375	0.0270431264227463	0.0112170039480561	771961.383173439	138.4558948908	130.645833333333	49.0208333333333
123.6875	54.4375	0.0268790958014877	0.0110402793402866	770171.614526316	138.639630592315	130.645833333333	49.0208333333333
123.729166666667	54.4375	0.0274215205027443	0.011129640696694	769282.633342928	140.540157503532	130.395833333333	48.8958333333333
123.770833333333	54.4375	0.0270928883541265	0.0119614317564888	766865.694973645	139.582795426759	130.5625	48.9791666666667
123.8125	54.4375	0.0270507953694025	0.0115673569149777	765116.189392361	139.77012882642	130.5625	48.9791666666667
123.854166666667	54.4375	0.0282727569466099	0.0105411059273289	764159.059963018	141.109446549434	130.395833333333	48.8958333333333
123.895833333333	54.4375	0.0280984860785069	0.0102905094847041	762465.163534949	141.300755332195	130.395833333333	48.8958333333333
123.9375	54.4375	0.0270635436691739	0.0119768956138791	759908.437490996	140.336823080436	130.5625	48.9791666666667
123.979166666667	54.4375	0.0268808429088817	0.0113285246085831	757828.423660185	139.947674890814	130.645833333333	49.0208333333333
124.020833333333	54.4375	0.027238339205836	0.0112253770587625	756092.128635454	140.137695697668	130.645833333333	49.0208333333333
124.0625	54.4375	0.0265850636808261	0.0115590533993077	754362.730564055	140.328512977379	130.645833333333	49.0208333333333
124.104166666667	54.4375	0.0247479171837511	0.0104997010240814	465027.996221706	151.250720893085	127.270833333333	50.7291666666667
124.145833333333	54.4375	0.0243669601283379	0.0106095042269111	463734.37792648	151.577008654187	127.270833333333	50.7291666666667
124.1875	54.4375	0.0246881894628488	0.0112384911315587	749216.400411998	140.905766357854	130.645833333333	49.0208333333333
124.229166666667	54.4375	0.0250260861143937	0.0105306483207665	461187.983636965	152.234748636302	127.270833333333	50.7291666666667
124.270833333333	54.4375	0.0250326896313647	0.0104445809882423	737734.590122161	140.300426488722	130.729166666667	49.1458333333333
124.3125	54.4375	0.0257190753211808	0.0105004963867226	458696.802347527	152.899345232141	127.270833333333	50.7291666666667
124.354166666667	54.4375	0.024125017335435	0.00855050250471082	787123.113466331	143.545263015301	130.6875	48.5625
124.395833333333	54.4375	0.0260428009254024	0.0105377008865624	729692.203822284	141.885161543576	130.5625	49.1041666666667
124.4375	54.4375	0.0261953031884707	0.0107133451170075	590293.411133272	159.292100804291	127.3125	49.4375
124.479166666667	54.4375	0.0253101626602117	0.0107819238342985	453883.708534374	154.248933804551	127.270833333333	50.7291666666667
122.270833333333	54.3958333333333	0.0238619949806783	0.00955583712635159	515042.21634868	128.023127350154	128.104166666667	51.3958333333333
122.3125	54.3958333333333	0.0254919966068686	0.0104303466070514	868528.59538569	134.937253828788	130.645833333333	48.5625
122.354166666667	54.3958333333333	0.0249749454253175	0.0100315673481232	510791.162717393	128.464346500667	128.104166666667	51.3958333333333
122.395833333333	54.3958333333333	0.0268076699862478	0.0106891606370499	820047.657603841	137.141090627386	129.979166666667	48.7291666666667
122.4375	54.3958333333333	0.0244016551217419	0.00928717160437536	409331.972440016	134.750624626907	126.645833333333	51.7291666666667
122.479166666667	54.3958333333333	0.0253862288950715	0.0102781193314198	860908.415401152	135.579120823418	130.645833333333	48.5625
122.520833333333	54.3958333333333	0.0243668575585489	0.0103518629353523	859016.920213853	135.741177774841	130.645833333333	48.5625
122.854166666667	54.3958333333333	0.0269744723095525	0.0103232888977774	842245.132295724	137.228808647207	130.604166666667	48.5625
122.895833333333	54.3958333333333	0.0274985314262592	0.00953448389604217	840410.256831776	137.397378579288	130.604166666667	48.5625
122.9375	54.3958333333333	0.028256000956971	0.00929853843505972	799726.393798343	136.867673385944	130.395833333333	48.8958333333333
122.979166666667	54.3958333333333	0.0282397949419518	0.00919960896121685	797879.126888146	137.042674758328	130.395833333333	48.8958333333333
123.020833333333	54.3958333333333	0.028527618325032	0.00943324520284276	796037.922306634	137.218409842691	130.395833333333	48.8958333333333
123.0625	54.3958333333333	0.0294231539596436	0.00938249666827844	794202.822821049	137.394881307492	130.395833333333	48.8958333333333
123.104166666667	54.3958333333333	0.026239445190665	0.0103026571898595	789646.656276927	140.162895971417	129.979166666667	48.7291666666667
123.145833333333	54.3958333333333	0.0262646169475542	0.0106678222494184	787916.29974094	140.347156414448	129.979166666667	48.7291666666667
123.1875	54.3958333333333	0.0242639197588836	0.0101673848262428	469833.51459537	133.273300324908	128.104166666667	51.3958333333333
123.229166666667	54.3958333333333	0.0248796338405804	0.010021394130992	827732.758770909	138.596076764442	130.645833333333	48.5625
123.270833333333	54.3958333333333	0.0250400287617193	0.0102699569509729	829983.588028148	139.489411509796	130.5625	48.4791666666667
123.3125	54.3958333333333	0.0243348007163382	0.0102678978731709	824165.370041854	138.944639731053	130.645833333333	48.5625
123.354166666667	54.3958333333333	0.0239183506109692	0.00991061410915232	462020.080922127	134.328588000268	128.104166666667	51.3958333333333
123.395833333333	54.3958333333333	0.0266817942283427	0.0109611564454054	807161.638202451	141.276186035321	130.229166666667	48.5208333333333
123.4375	54.3958333333333	0.0238249668969221	0.00994278517212527	458165.996301038	134.868796443804	128.104166666667	51.3958333333333
123.479166666667	54.3958333333333	0.0239314987236564	0.00999557183043477	456252.504703644	135.142100731962	128.104166666667	51.3958333333333
123.520833333333	54.3958333333333	0.0266442153951241	0.0108803098960736	802113.185806429	141.828196320841	130.229166666667	48.5208333333333
123.5625	54.3958333333333	0.0269707495336111	0.0111960305718165	772114.845416775	137.861982667633	130.645833333333	49.0208333333333
123.604166666667	54.3958333333333	0.0281162509867556	0.00936375096595287	770922.009270871	139.757193427122	130.395833333333	48.8958333333333
123.645833333333	54.3958333333333	0.0268373340723661	0.0110822106071632	768496.195650223	138.227682747637	130.645833333333	49.0208333333333
123.6875	54.3958333333333	0.0269987857517442	0.0111044277783414	766696.551105072	138.411706607361	130.645833333333	49.0208333333333
123.729166666667	54.3958333333333	0.0268790535404214	0.010915166692444	765106.516299101	139.171284065016	130.5625	48.9791666666667
123.770833333333	54.3958333333333	0.0283251716258864	0.010479338599275	763982.86644985	140.510033794915	130.395833333333	48.8958333333333
123.8125	54.3958333333333	0.0287215521386399	0.0112209307455724	762265.256589037	140.700188451838	130.395833333333	48.8958333333333
123.854166666667	54.3958333333333	0.0286051190202176	0.011160917569165	760554.611571557	140.89112523015	130.395833333333	48.8958333333333
123.895833333333	54.3958333333333	0.027997715137988	0.0105069058921896	758850.979060011	141.082846211157	130.395833333333	48.8958333333333
123.9375	54.3958333333333	0.0280203937214408	0.0105068973665555	757154.406948438	141.275353436539	130.395833333333	48.8958333333333
123.979166666667	54.3958333333333	0.0273049018596078	0.0107911073515822	755464.943360458	141.468648907277	130.395833333333	48.8958333333333
124.020833333333	54.3958333333333	0.0270052751358579	0.0114902122083287	752537.880213392	139.912418487004	130.645833333333	49.0208333333333
124.0625	54.3958333333333	0.0272524493574803	0.0120178445609735	751168.624677597	140.688580662675	130.5625	48.9791666666667
124.104166666667	54.3958333333333	0.024598498199062	0.0105746871704754	460967.070388949	150.973932776823	127.270833333333	50.7291666666667
124.145833333333	54.3958333333333	0.0269249596437067	0.0119646823342997	747340.823679823	140.488424905374	130.645833333333	49.0208333333333
124.1875	54.3958333333333	0.0268693328693269	0.011354605406842	745622.488436098	140.68205120452	130.645833333333	49.0208333333333
124.229166666667	54.3958333333333	0.0243370371184545	0.0104010268786338	423499.072591907	140.445896428388	128.104166666667	51.3958333333333
124.270833333333	54.3958333333333	0.0248374021592462	0.0105891892818132	785016.753390432	143.153215611676	130.645833333333	48.5625
124.3125	54.3958333333333	0.0261086134154598	0.0107412524297128	788107.340323689	144.081529839011	130.5625	48.4791666666667
124.354166666667	54.3958333333333	0.0243477171752045	0.00852887451555882	783397.44475136	143.344725642304	130.6875	48.5625
124.395833333333	54.3958333333333	0.0246877615035384	0.00953971563415958	619154.901059235	158.085335533175	127.5625	49.1875
124.4375	54.3958333333333	0.02484817136391	0.0102500675245357	585957.307167805	159.132192033024	127.3125	49.4375
124.479166666667	54.3958333333333	0.0243400926657668	0.010781543872493	776993.373839483	144.118006184602	130.645833333333	48.5625
124.520833333333	54.3958333333333	0.0238387168969746	0.0107995993105023	753311.452612049	143.024803669168	130.6875	48.8125
122.020833333333	54.3541666666667	0.024487639355208	0.0100802176298343	525184.55421589	126.334571308865	128.104166666667	51.3958333333333
122.0625	54.3541666666667	0.024180332542097	0.0101340128750618	523005.132993453	126.543949322435	128.104166666667	51.3958333333333
122.104166666667	54.3541666666667	0.0242872816925957	0.00994710028461234	520831.629222956	126.754937095994	128.104166666667	51.3958333333333
122.145833333333	54.3541666666667	0.0242128327270239	0.0101398767361089	518664.118034386	126.967550411004	128.104166666667	51.3958333333333
122.1875	54.3541666666667	0.0242283044766473	0.00988174912892221	516502.675606896	127.181805162711	128.104166666667	51.3958333333333
122.229166666667	54.3541666666667	0.023780864827848	0.00954158388073983	514347.379181963	127.397717358371	128.104166666667	51.3958333333333
122.270833333333	54.3541666666667	0.0267866133437865	0.0108049698272691	822231.412028967	136.408340536199	129.979166666667	48.7291666666667
122.3125	54.3541666666667	0.0269066697935841	0.0110653268266871	863336.567999676	134.880822663406	130.604166666667	48.5625
122.354166666667	54.3541666666667	0.0264096702740146	0.0107235713291293	848103.192067486	136.702922831691	130.229166666667	48.5208333333333
122.395833333333	54.3541666666667	0.0275495015543767	0.0096594985374311	859508.112827284	135.202002636666	130.604166666667	48.5625
122.4375	54.3541666666667	0.0281613363228742	0.00848956290648633	857601.981242963	135.363554722728	130.604166666667	48.5625
122.479166666667	54.3541666666667	0.0264421345772484	0.0104031551324568	857463.104111393	135.879681340833	130.5625	48.5208333333333
122.520833333333	54.3541666666667	0.0265356599823385	0.0108473768918846	811129.870380597	137.439936211781	129.979166666667	48.7291666666667
122.5625	54.3541666666667	0.0263854196693962	0.0108464675747147	838886.34186538	137.542553802685	130.229166666667	48.5208333333333
122.604166666667	54.3541666666667	0.0274672216414369	0.00921898246040593	850032.2888629	136.016234240828	130.604166666667	48.5625
122.645833333333	54.3541666666667	0.026311569384403	0.0108216258023867	835240.739474006	137.883058598434	130.229166666667	48.5208333333333
122.895833333333	54.3541666666667	0.0244982706986081	0.00915369451255548	385380.514977293	137.760241020531	126.645833333333	51.7291666666667
122.9375	54.3541666666667	0.0241521487545565	0.00889504809759327	383565.211599918	138.093414842436	126.645833333333	51.7291666666667
122.979166666667	54.3541666666667	0.0264333694678407	0.0103367995097386	791350.468387681	139.39805979476	129.979166666667	48.7291666666667
123.020833333333	54.3541666666667	0.0274857984491886	0.00945923450872801	831505.132840991	137.694069883189	130.604166666667	48.5625
123.0625	54.3541666666667	0.029550842442702	0.00987184462983843	790795.286188739	137.168574337505	130.395833333333	48.8958333333333
123.104166666667	54.3541666666667	0.0294728071956446	0.00939983835289676	788956.613310942	137.346015921801	130.395833333333	48.8958333333333
123.145833333333	54.3541666666667	0.0266393017217279	0.0102343274678383	826061.888422905	138.210530228721	130.604166666667	48.5625
123.1875	54.3541666666667	0.0234596004751993	0.00964360465736655	466666.459059334	132.859439240595	128.104166666667	51.3958333333333
123.229166666667	54.3541666666667	0.0244729480954593	0.00926485341841253	810411.06460069	140.342707361026	130.229166666667	48.5208333333333
123.270833333333	54.3541666666667	0.0244773058242727	0.009147399473546	808685.439086068	140.5235791422	130.229166666667	48.5208333333333
123.3125	54.3541666666667	0.024587267656026	0.00929460680335229	806966.427575555	140.705152050577	130.229166666667	48.5208333333333
123.354166666667	54.3541666666667	0.0272696111384287	0.00976228716596456	817112.464844556	139.085010754015	130.604166666667	48.5625
123.395833333333	54.3541666666667	0.0244804000410126	0.00924192205456219	366552.150101321	142.748628404896	126.604166666667	51.6875
123.4375	54.3541666666667	0.0267561633432055	0.0107952537679766	801849.507239107	141.254095120349	130.229166666667	48.5208333333333
123.479166666667	54.3541666666667	0.0267108542034741	0.0111135844376319	800157.382898057	141.438489957209	130.229166666667	48.5208333333333
123.520833333333	54.3541666666667	0.0269009904602598	0.0112101647584704	770917.300088961	139.162117104243	130.395833333333	48.8958333333333
123.5625	54.3541666666667	0.027419361811079	0.0100829999043603	769149.10125029	139.347952669926	130.395833333333	48.8958333333333
123.604166666667	54.3541666666667	0.028548148501285	0.0098047332093023	767387.582700313	139.534566485276	130.395833333333	48.8958333333333
123.645833333333	54.3541666666667	0.0284415163819294	0.00989260036358795	765632.791125211	139.721960947927	130.395833333333	48.8958333333333
123.6875	54.3541666666667	0.0281232103475175	0.00969652244450373	763884.773459712	139.910138422297	130.395833333333	48.8958333333333
123.729166666667	54.3541666666667	0.0280979922787858	0.0096078389235663	762143.57688579	140.09910123857	130.395833333333	48.8958333333333
123.770833333333	54.3541666666667	0.0276411676001142	0.010671533692417	760409.248831279	140.288851691666	130.395833333333	48.8958333333333
123.8125	54.3541666666667	0.0276484487436057	0.01095583591036	802972.384639635	152.184357909516	128.8125	47.8541666666667
123.854166666667	54.3541666666667	0.0283734566613058	0.0105449788252604	801712.523055996	152.388579395162	128.8125	47.8541666666667
123.895833333333	54.3541666666667	0.028882548730201	0.0113549805754043	755247.953719488	140.862851270006	130.395833333333	48.8958333333333
123.9375	54.3541666666667	0.0285607182031862	0.0107575394612502	753541.578885655	141.055774477335	130.395833333333	48.8958333333333
123.979166666667	54.3541666666667	0.0282104515309322	0.0102280123912326	751842.313344524	141.249496229978	130.395833333333	48.8958333333333
124.020833333333	54.3541666666667	0.0269253401676475	0.0119471898735934	749313.887097534	140.271572705425	130.5625	48.9791666666667
124.0625	54.3541666666667	0.027666905882123	0.010795392574562	748465.305852148	141.639343571795	130.395833333333	48.8958333333333
124.104166666667	54.3541666666667	0.027220620204687	0.0114658795865642	745864.935914992	140.658083456661	130.5625	48.9791666666667
124.145833333333	54.3541666666667	0.0269940556411326	0.0113488176703634	744151.080533129	140.85256333984	130.5625	48.9791666666667
124.1875	54.3541666666667	0.0244502104592556	0.0104539628885648	762945.36471863	141.253292040033	130.6875	48.8125
124.229166666667	54.3541666666667	0.024041838247204	0.0106701591966749	453000.536617783	151.6891299664	127.270833333333	50.7291666666667
124.270833333333	54.3541666666667	0.024661379527749	0.01091124032523	781310.157371706	142.950280685535	130.645833333333	48.5625
124.3125	54.3541666666667	0.0258420347205802	0.010342106061576	761773.687935044	142.023237919005	130.6875	48.7708333333333
124.354166666667	54.3541666666667	0.0254277231195408	0.0105040323530746	760110.296312466	142.217338182689	130.6875	48.7708333333333
124.395833333333	54.3541666666667	0.0240382384605068	0.0084463838030522	770194.255242727	142.971498347582	130.6875	48.6458333333333
124.4375	54.3541666666667	0.0257997807009635	0.0106553063936327	779598.908047013	144.465774910887	130.5625	48.4791666666667
124.479166666667	54.3541666666667	0.0246065277137706	0.0105298708856168	773240.301866904	143.917569170539	130.645833333333	48.5625
124.520833333333	54.3541666666667	0.027053365885636	0.0116477976063766	772472.72310749	144.682976398288	130.5625	48.5208333333333
121.479166666667	54.3125	0.0221136597845585	0.00478781594642261	653738.262789287	140.218898864421	127.270833333333	49.6458333333333
121.520833333333	54.3125	0.0224852305601125	0.00331623776539534	590942.580433073	138.7311333984	126.979166666667	50.1875
121.5625	54.3125	0.0219521061683061	0.00344917503444698	589158.002275701	138.962683345482	126.979166666667	50.1875
121.604166666667	54.3125	0.0217047479127081	0.00516098048499317	648568.355496457	140.871233892905	127.270833333333	49.6458333333333
121.645833333333	54.3125	0.0234130733745699	0.00810375002043211	843538.375809958	129.294238763578	130.604166666667	49.1458333333333
121.6875	54.3125	0.0236800122904965	0.00824597988095309	886617.716949664	131.639531720712	130.6875	48.6458333333333
121.729166666667	54.3125	0.0241213030805816	0.00849721049987863	891587.995481962	132.182810579592	130.6875	48.5625
121.770833333333	54.3125	0.024672283039864	0.0103302461110052	887578.631782571	132.484219936162	130.645833333333	48.5625
121.8125	54.3125	0.0241527442517155	0.00997810572716311	533500.427529577	124.905773198788	128.104166666667	51.3958333333333
121.854166666667	54.3125	0.0239792537683095	0.0101842590616954	531279.20172345	125.106648977627	128.104166666667	51.3958333333333
121.895833333333	54.3125	0.024448551482828	0.0100554983124539	529063.464699465	125.309068794591	128.104166666667	51.3958333333333
121.9375	54.3125	0.0256341199766814	0.0104028421086463	879618.215331448	133.094341837848	130.645833333333	48.5625
121.979166666667	54.3125	0.0232992266399334	0.00695681497046885	673852.916954503	142.655082922347	127.604166666667	49.3541666666667
122.020833333333	54.3125	0.0231401690050286	0.00698309020715959	672211.978112267	142.872041214243	127.604166666667	49.3541666666667
122.0625	54.3125	0.0247051638257525	0.009235759653523	875667.703130284	133.403096470943	130.6875	48.5625
122.104166666667	54.3125	0.0253201745936515	0.0103356984895082	875013.378541204	134.414001981257	130.5625	48.4791666666667
122.145833333333	54.3125	0.0240676858452321	0.0100856099162055	515888.297821525	126.55689470086	128.104166666667	51.3958333333333
122.1875	54.3125	0.0246583415345466	0.0102883522603556	867827.448615974	134.028097796384	130.645833333333	48.5625
122.229166666667	54.3125	0.0245106490433089	0.0104699215882557	645205.223044933	145.134623836266	127.3125	49.4375
122.270833333333	54.3125	0.0245100005789554	0.010557754486041	643659.502810304	145.365896435386	127.3125	49.4375
122.3125	54.3125	0.0252184811364124	0.0101527204165339	642122.809139456	145.598199350297	127.3125	49.4375
122.354166666667	54.3125	0.0243244596015649	0.0105493261437219	640595.207499012	145.831533897768	127.3125	49.4375
122.395833333333	54.3125	0.023896253461837	0.00975751483374716	406788.365351295	133.219399848823	126.6875	51.7291666666667
122.4375	54.3125	0.0272032040437723	0.0103851171149818	854307.877724746	135.146319521646	130.604166666667	48.5625
122.479166666667	54.3125	0.02826520245917	0.00944911070921026	852397.959333526	135.308648793199	130.604166666667	48.5625
122.520833333333	54.3125	0.0272242528612392	0.0107992050531211	850493.513879451	135.471631496711	130.604166666667	48.5625
122.5625	54.3125	0.0276321117159249	0.00982867888707297	848594.578832093	135.635270140266	130.604166666667	48.5625
122.604166666667	54.3125	0.0278468934727442	0.00912367007562282	846701.191886841	135.799567220083	130.604166666667	48.5625
122.645833333333	54.3125	0.0268366374605729	0.0103069904361277	844813.390964973	135.964525219952	130.604166666667	48.5625
122.6875	54.3125	0.0238635055833441	0.00868534511597053	824949.823935253	134.60918467229	130.6875	48.8125
122.729166666667	54.3125	0.0238187807923585	0.00964785727398527	486016.84343507	129.706642347406	128.104166666667	51.3958333333333
122.770833333333	54.3125	0.0238592034741304	0.00996002991569102	483934.180979793	129.945278725742	128.104166666667	51.3958333333333
122.8125	54.3125	0.0239277223756658	0.00957916609654714	481858.799459693	130.185829762939	128.104166666667	51.3958333333333
122.854166666667	54.3125	0.0243990480340772	0.00934347595193929	822751.194533369	138.534317104087	130.229166666667	48.5208333333333
122.895833333333	54.3125	0.0238685301501616	0.00882166679850339	815366.454778265	135.444817131893	130.6875	48.8125
122.9375	54.3125	0.0265023267918943	0.010462456802504	833635.306791688	137.499215949035	130.5625	48.5208333333333
122.979166666667	54.3125	0.0268979129791148	0.0103179698575239	829916.705519138	137.308275829572	130.604166666667	48.5625
123.020833333333	54.3125	0.0274681602067205	0.00938830851339707	828080.922521884	137.479291537327	130.604166666667	48.5625
123.0625	54.3125	0.0274438361653871	0.00940739290569443	826251.117171901	137.650992188095	130.604166666667	48.5625
123.104166666667	54.3125	0.0282640132377422	0.00933383377289363	824427.329868316	137.823380088826	130.604166666667	48.5625
123.145833333333	54.3125	0.0300079516120628	0.00999511609019689	783709.558825032	137.296395998714	130.395833333333	48.8958333333333
123.1875	54.3125	0.0274862970948841	0.00958301477437904	820797.972113696	138.170226767347	130.604166666667	48.5625
123.229166666667	54.3125	0.0280070365122532	0.0090958223892992	818992.483576204	138.344690056304	130.604166666667	48.5625
123.270833333333	54.3125	0.0280779796384828	0.00915434721798181	817193.176911018	138.519849616133	130.604166666667	48.5625
123.3125	54.3125	0.0281200129602009	0.0092179587284422	776403.100908385	138.017726034652	130.395833333333	48.8958333333333
123.354166666667	54.3125	0.0284917554100471	0.0095989444701345	774592.370306908	138.199981963591	130.395833333333	48.8958333333333
123.395833333333	54.3125	0.0277939804002259	0.00906961531655111	772788.084006166	138.383012653843	130.395833333333	48.8958333333333
123.4375	54.3125	0.0282879948963041	0.0094470359031716	770990.287840637	138.566820755825	130.395833333333	48.8958333333333
123.479166666667	54.3125	0.0271278257676036	0.0111209434802924	769199.027906267	138.751408892013	130.395833333333	48.8958333333333
123.520833333333	54.3125	0.0278026263586971	0.00996547439477136	767414.350559608	138.936779655969	130.395833333333	48.8958333333333
123.5625	54.3125	0.0273652132231007	0.0100232318375873	765636.302416915	139.122935611363	130.395833333333	48.8958333333333
123.604166666667	54.3125	0.0276113483939287	0.0100780358857205	763864.930353135	139.30987929097	130.395833333333	48.8958333333333
123.645833333333	54.3125	0.0287301336687093	0.0102202960365926	762100.281500833	139.497613195661	130.395833333333	48.8958333333333
123.6875	54.3125	0.028830504156755	0.0107177869547874	760342.403249052	139.686139793373	130.395833333333	48.8958333333333
123.729166666667	54.3125	0.0295676189209101	0.0105163864352563	758591.343242065	139.875461518067	130.395833333333	48.8958333333333
123.770833333333	54.3125	0.0292847044231879	0.0104714641233183	756847.149378069	140.065580768671	130.395833333333	48.8958333333333
123.8125	54.3125	0.0284800650265129	0.0100832265356421	755109.869807798	140.256499908013	130.395833333333	48.8958333333333
123.854166666667	54.3125	0.0289602363430626	0.0109169430383234	753379.552933033	140.448221261729	130.395833333333	48.8958333333333
123.895833333333	54.3125	0.028880479583052	0.0109153182493818	751656.247405027	140.640747117166	130.395833333333	48.8958333333333
123.9375	54.3125	0.0284980589457806	0.0104469491680483	749940.002122872	140.834079722269	130.395833333333	48.8958333333333
123.979166666667	54.3125	0.028247660482669	0.0101984072279157	748230.866231742	141.028221284447	130.395833333333	48.8958333333333
124.020833333333	54.3125	0.0271537396018308	0.0112527318109345	745752.772415318	140.044866725232	130.5625	48.9791666666667
124.0625	54.3125	0.027623923629998	0.0110610237514739	744834.120422536	141.418939900148	130.395833333333	48.8958333333333
124.104166666667	54.3125	0.0281823510341609	0.0100007000023238	743146.610008241	141.615521155476	130.395833333333	48.8958333333333
124.145833333333	54.3125	0.0269163700610709	0.0118037188564957	740207.872487367	140.033678829804	130.645833333333	49.0208333333333
124.1875	54.3125	0.0265830023403485	0.0122356386449389	738469.497245964	140.2280955498	130.645833333333	49.0208333333333
124.229166666667	54.3125	0.0266006457323808	0.011339321088956	736738.209701572	140.42334954169	130.645833333333	49.0208333333333
124.270833333333	54.3125	0.0269494810894473	0.0111993986831352	735014.060506293	140.619443267159	130.645833333333	49.0208333333333
124.3125	54.3125	0.0237534951738487	0.0107417923097474	446355.387750414	152.087055143107	127.270833333333	50.7291666666667
124.354166666667	54.3125	0.0237707236980695	0.0105048641640778	752569.523619069	141.81039462829	130.6875	48.8125
124.395833333333	54.3125	0.0242983028542345	0.0103995754280745	750896.540541231	142.006154359639	130.6875	48.8125
124.4375	54.3125	0.0238449452879286	0.00996962980927942	749230.874159469	142.202712356849	130.6875	48.8125
124.479166666667	54.3125	0.0239222191939253	0.0105797071860319	747572.573925601	142.400070423884	130.6875	48.8125
124.520833333333	54.3125	0.0267368734691052	0.0123800823205561	756337.588544267	146.088477939918	130.229166666667	48.5208333333333
124.5625	54.3125	0.0266396825882043	0.0116983109263946	767121.393453398	144.682043359191	130.5625	48.5208333333333
124.604166666667	54.3125	0.0283539319387916	0.0105495085033232	763137.716222002	144.504435302887	130.604166666667	48.5625
124.645833333333	54.3125	0.0271313158990097	0.0116600015303771	761566.964423146	144.70362728726	130.604166666667	48.5625
121.354166666667	54.2708333333333	0.0253578382383945	0.01004315567502	562458.629308178	132.067151169295	127.270833333333	50.7291666666667
121.395833333333	54.2708333333333	0.0254314589791636	0.0103252403910269	560446.932356472	132.286491812844	127.270833333333	50.7291666666667
121.4375	54.2708333333333	0.0236789793803187	0.00887202391048958	501369.839992654	130.97580446526	126.854166666667	51.1875
121.479166666667	54.2708333333333	0.0240327615666811	0.00888785384050011	561119.610498426	131.523523172884	127.4375	50.7708333333333
121.520833333333	54.2708333333333	0.0235885024315812	0.00847713099683555	688864.004438425	140.087105209848	127.604166666667	49.3541666666667
121.5625	54.2708333333333	0.0252505104075736	0.0102446261677163	552471.066798255	133.178533323383	127.270833333333	50.7291666666667
121.604166666667	54.2708333333333	0.0237314961211459	0.00826265549773486	685395.635938383	140.501689501056	127.604166666667	49.3541666666667
121.645833333333	54.2708333333333	0.0239276870474772	0.00894959535987234	676424.691522833	140.909511083487	127.520833333333	49.3958333333333
121.6875	54.2708333333333	0.0243332621468026	0.0101501250272427	546565.824424073	133.863273510298	127.270833333333	50.7291666666667
121.729166666667	54.2708333333333	0.0251109114511144	0.010527028324409	544612.438515769	134.094568771583	127.270833333333	50.7291666666667
121.770833333333	54.2708333333333	0.0249302702797044	0.0101271163158064	884452.801270779	132.264075298199	130.645833333333	48.5625
121.8125	54.2708333333333	0.0247300222838247	0.0102292401558919	882446.301538091	132.415717410921	130.645833333333	48.5625
121.854166666667	54.2708333333333	0.0242989843788558	0.00939490662566111	429302.109423295	130.105018695896	126.604166666667	51.6875
121.895833333333	54.2708333333333	0.0240674156660901	0.0103863944862026	878447.903326296	132.720848126396	130.645833333333	48.5625
121.9375	54.2708333333333	0.0252442176337646	0.0103554296785164	879599.746274677	133.572929146191	130.5625	48.4791666666667
121.979166666667	54.2708333333333	0.0245972640662922	0.0101097511112176	874469.200220855	133.028458812217	130.645833333333	48.5625
122.020833333333	54.2708333333333	0.0247807556448379	0.0101580936574945	872487.320213025	133.183200874514	130.645833333333	48.5625
122.0625	54.2708333333333	0.0242984592189643	0.010267879413621	870510.467488543	133.338570997701	130.645833333333	48.5625
122.104166666667	54.2708333333333	0.0245570913737053	0.0101639644714865	868538.677020221	133.494571861803	130.645833333333	48.5625
122.145833333333	54.2708333333333	0.0243065155596097	0.0102512141526209	866571.984007712	133.651206141557	130.645833333333	48.5625
122.1875	54.2708333333333	0.0242664664685325	0.0102916702506688	864610.423878047	133.808476505953	130.645833333333	48.5625
122.229166666667	54.2708333333333	0.0237967092817851	0.010296226791896	508766.970092606	126.56958529733	128.104166666667	51.3958333333333
122.270833333333	54.2708333333333	0.0243708467442449	0.0104911892776208	860702.845115145	134.124936133098	130.645833333333	48.5625
122.3125	54.2708333333333	0.0238715062098111	0.0102345027366963	504418.940197799	127.004171119875	128.104166666667	51.3958333333333
122.354166666667	54.2708333333333	0.0239279419681776	0.00984544717910465	502254.253259053	127.224063190216	128.104166666667	51.3958333333333
122.395833333333	54.2708333333333	0.0263720272236888	0.0108373197455149	839502.4944104	136.439241605243	130.229166666667	48.5208333333333
122.4375	54.2708333333333	0.0276496969550504	0.00990799122302745	851026.247522029	134.92740219618	130.604166666667	48.5625
122.479166666667	54.2708333333333	0.0278555569904284	0.00908610273928464	849107.053261338	135.089856474184	130.604166666667	48.5625
122.520833333333	54.2708333333333	0.0287228216700652	0.0100404252162542	847193.321029765	135.252970519424	130.604166666667	48.5625
122.5625	54.2708333333333	0.0278683137302551	0.00929286018696196	845285.088550108	135.416746916324	130.604166666667	48.5625
122.604166666667	54.2708333333333	0.0280105697343642	0.00902106520091584	843382.393776246	135.58118823793	130.604166666667	48.5625
122.645833333333	54.2708333333333	0.0269876378355108	0.0104746766610383	841485.274893249	135.746297045338	130.604166666667	48.5625
122.6875	54.2708333333333	0.0266630082882897	0.010941067373031	841376.0251069	136.272274175372	130.5625	48.5208333333333
122.729166666667	54.2708333333333	0.0242676368012365	0.00906133820298379	824724.343150224	137.799357688717	130.229166666667	48.5208333333333
122.770833333333	54.2708333333333	0.0235972160834357	0.00966154883273792	480969.48701734	129.522507869358	128.104166666667	51.3958333333333
122.8125	54.2708333333333	0.0245108473527312	0.00940874487291506	383965.629918601	136.935477783844	126.604166666667	51.6875
122.854166666667	54.2708333333333	0.0280057169650685	0.00910041037199757	832084.671511616	136.581942097052	130.604166666667	48.5625
122.895833333333	54.2708333333333	0.0279589073427876	0.00933208432801257	830221.822814512	136.751108858457	130.604166666667	48.5625
122.9375	54.2708333333333	0.028069660319508	0.00933135575905821	828364.82378023	136.920960648558	130.604166666667	48.5625
122.979166666667	54.2708333333333	0.0271854981105714	0.00942881793005936	826513.714443385	137.091499911034	130.604166666667	48.5625
123.020833333333	54.2708333333333	0.026498590906769	0.0107261868362112	812111.117171682	139.025661796283	130.229166666667	48.5208333333333
123.0625	54.2708333333333	0.0279721688093879	0.00855664613385688	822829.326152825	137.434650539361	130.604166666667	48.5625
123.104166666667	54.2708333333333	0.0287558521501721	0.010129495206068	782159.691750046	136.88794532405	130.395833333333	48.8958333333333
123.145833333333	54.2708333333333	0.0299126773281212	0.0100678509210492	780307.5788464	137.066590942477	130.395833333333	48.8958333333333
123.1875	54.2708333333333	0.0287684516843975	0.00989092672995167	778461.676082181	137.24600620307	130.395833333333	48.8958333333333
123.229166666667	54.2708333333333	0.0293823626245762	0.00966540585059194	776622.028343483	137.426193983726	130.395833333333	48.8958333333333
123.270833333333	54.2708333333333	0.0292089306598303	0.00958736843154577	774788.680788431	137.607157139538	130.395833333333	48.8958333333333
123.3125	54.2708333333333	0.0290416491930926	0.00961300105468334	772961.67884675	137.788898501885	130.395833333333	48.8958333333333
123.354166666667	54.2708333333333	0.0289571624668545	0.0100479823076107	771141.06821928	137.971420877505	130.395833333333	48.8958333333333
123.395833333333	54.2708333333333	0.0287934694579896	0.0103050961932741	769326.894877389	138.154727047552	130.395833333333	48.8958333333333
123.4375	54.2708333333333	0.028111546850869	0.00937434118291533	767519.205062364	138.338819766639	130.395833333333	48.8958333333333
123.479166666667	54.2708333333333	0.027175501598236	0.0108970574058186	765718.045284701	138.523701761864	130.395833333333	48.8958333333333
123.520833333333	54.2708333333333	0.0279671698805195	0.00931662881052674	763923.46232331	138.709375731825	130.395833333333	48.8958333333333
123.5625	54.2708333333333	0.02853470493142	0.00984829996166753	762135.503224688	138.895844345612	130.395833333333	48.8958333333333
123.604166666667	54.2708333333333	0.0287571735514794	0.0102180869890886	760354.215301991	139.083110241791	130.395833333333	48.8958333333333
123.645833333333	54.2708333333333	0.028440679439579	0.0100012212295421	758579.646134008	139.271176027369	130.395833333333	48.8958333333333
123.6875	54.2708333333333	0.0284730830545952	0.00991637537067978	756811.843564105	139.460044276743	130.395833333333	48.8958333333333
123.729166666667	54.2708333333333	0.0289614757795696	0.0100741718916119	755050.855699051	139.649717530632	130.395833333333	48.8958333333333
123.770833333333	54.2708333333333	0.030135400505292	0.0108594888492054	753296.730907763	139.840198295005	130.395833333333	48.8958333333333
123.8125	54.2708333333333	0.0287631352926951	0.0110658404950446	794780.004326995	151.873960672426	128.8125	47.8541666666667
123.854166666667	54.2708333333333	0.0294286024740709	0.011157481216923	749809.2653249	140.223592198693	130.395833333333	48.8958333333333
123.895833333333	54.2708333333333	0.0275205976940746	0.010797514693668	747489.428504203	139.240130833183	130.5625	48.9791666666667
123.9375	54.2708333333333	0.0268704396815177	0.0113332125727996	745506.248659536	138.841631690274	130.645833333333	49.0208333333333
123.979166666667	54.2708333333333	0.0266952202418122	0.0114283802106504	743723.082861858	139.032231695775	130.645833333333	49.0208333333333
124.020833333333	54.2708333333333	0.0275510605061885	0.010705739905907	742918.848047157	141.000176276846	130.395833333333	48.8958333333333
124.0625	54.2708333333333	0.0285861160364694	0.0108260448133909	741214.140821924	141.196376628153	130.395833333333	48.8958333333333
124.104166666667	54.2708333333333	0.0280391872159254	0.0102163183805163	739516.692881409	141.393403151743	130.395833333333	48.8958333333333
124.145833333333	54.2708333333333	0.0266539861599401	0.0115425084292473	736659.253663291	139.803005560186	130.645833333333	49.0208333333333
124.1875	54.2708333333333	0.0264883802488303	0.0114975366236447	734910.755875143	139.997806070986	130.645833333333	49.0208333333333
124.229166666667	54.2708333333333	0.026766598731559	0.0113537216031021	734468.412567905	141.989460943212	130.395833333333	48.8958333333333
124.270833333333	54.2708333333333	0.0269254847594104	0.0117871186621676	731435.067039634	140.389954024102	130.645833333333	49.0208333333333
124.3125	54.2708333333333	0.0266470627966298	0.0113551699403698	729707.978619873	140.58730658265	130.645833333333	49.0208333333333
124.354166666667	54.2708333333333	0.0266723852963036	0.011254862697683	727988.129739431	140.785514868221	130.645833333333	49.0208333333333
124.395833333333	54.2708333333333	0.0269847132368093	0.0117694452697901	757095.372660668	145.283287622634	130.229166666667	48.5208333333333
124.4375	54.2708333333333	0.0264472052317275	0.0114927310189542	768107.187930899	143.888521410568	130.5625	48.5208333333333
124.479166666667	54.2708333333333	0.0267165363657096	0.0116318452715009	722872.541619499	141.385298339571	130.645833333333	49.0208333333333
124.520833333333	54.2708333333333	0.0265487532788052	0.0117049394022399	721182.17351698	141.586953549322	130.645833333333	49.0208333333333
124.5625	54.2708333333333	0.026508150087101	0.0119123759177422	750974.821022549	146.09692472341	130.229166666667	48.5208333333333
124.604166666667	54.2708333333333	0.0273506374478517	0.0106853176885892	759366.445599744	144.302211058887	130.604166666667	48.5625
124.645833333333	54.2708333333333	0.0286597686535081	0.0108812102765305	757786.318006999	144.501966463264	130.604166666667	48.5625
124.6875	54.2708333333333	0.0274745972438633	0.0110672614854005	756213.910129997	144.702485431121	130.604166666667	48.5625
124.729166666667	54.2708333333333	0.026862899017116	0.0116365603663848	754649.270735886	144.903768962594	130.604166666667	48.5625
121.1875	54.2291666666667	0.0238472745589017	0.0105595616014594	511974.663092699	129.787731958858	126.8125	51.1458333333333
121.229166666667	54.2291666666667	0.0244723050172154	0.0100158873634642	509890.111813273	130.016590414115	126.8125	51.1458333333333
121.270833333333	54.2291666666667	0.0252522536523292	0.0101794540850091	676012.002880609	139.592867675147	127.3125	49.4375
121.3125	54.2291666666667	0.0242330730984307	0.00994134373929863	674254.387350789	139.801887164796	127.3125	49.4375
121.354166666667	54.2291666666667	0.0239802573486307	0.0098004245873231	559361.798441147	131.715391346323	127.270833333333	50.7291666666667
121.395833333333	54.2291666666667	0.0248329246928611	0.00977849294329063	670761.985768672	140.222939906839	127.3125	49.4375
121.4375	54.2291666666667	0.0240983844185794	0.0100480937734265	555318.992781464	132.155423049122	127.270833333333	50.7291666666667
121.479166666667	54.2291666666667	0.0251858297521552	0.0105315539151038	553308.126651452	132.377661989424	127.270833333333	50.7291666666667
121.520833333333	54.2291666666667	0.0247780288463783	0.0102674231815009	551304.388464651	132.601397619493	127.270833333333	50.7291666666667
121.5625	54.2291666666667	0.0247845080721068	0.00980963902249782	549307.856896105	132.826640918625	127.270833333333	50.7291666666667
121.604166666667	54.2291666666667	0.0252964669709334	0.0100785428847414	547318.611481344	133.053402867239	127.270833333333	50.7291666666667
121.645833333333	54.2291666666667	0.0240779884743674	0.00997433354856852	537290.874529149	123.300422353342	128.104166666667	51.3958333333333
121.6875	54.2291666666667	0.0239000709743122	0.0101931737879112	535022.267583479	123.493689749543	128.104166666667	51.3958333333333
121.729166666667	54.2291666666667	0.0242647106128506	0.0101488298500044	541395.400529901	133.742910356573	127.270833333333	50.7291666666667
121.770833333333	54.2291666666667	0.0238656990437362	0.0104021786598754	530500.352828038	123.884745100118	128.104166666667	51.3958333333333
121.8125	54.2291666666667	0.0263631695357107	0.0111940482237411	863012.446252048	133.942144935509	130.229166666667	48.5208333333333
121.854166666667	54.2291666666667	0.0271130953157611	0.0107528436288975	875308.01497479	132.499218841683	130.604166666667	48.5625
121.895833333333	54.2291666666667	0.0241705535771268	0.0103762666355968	875308.01497479	132.499218841683	130.645833333333	48.5625
121.9375	54.2291666666667	0.0234645493223871	0.00987089578251274	521519.595533901	124.68538560032	128.104166666667	51.3958333333333
121.979166666667	54.2291666666667	0.0264701827944634	0.0109854687985199	855228.238563392	134.580230543066	130.229166666667	48.5208333333333
122.020833333333	54.2291666666667	0.0246028601933308	0.0103002176275896	869319.985998228	132.961696058337	130.645833333333	48.5625
122.0625	54.2291666666667	0.0249033011115978	0.0101842988677813	867333.956214688	133.117118512518	130.645833333333	48.5625
122.104166666667	54.2291666666667	0.0236687119303266	0.0100010496522503	512626.654677755	125.511607143908	128.104166666667	51.3958333333333
122.145833333333	54.2291666666667	0.0245815444554873	0.00959094192733109	847529.690898973	135.228758744874	130.229166666667	48.5208333333333
122.1875	54.2291666666667	0.026327397860185	0.0110606568878104	845618.717840518	135.392542073375	130.229166666667	48.5208333333333
122.229166666667	54.2291666666667	0.0266054620872793	0.011083321363443	857480.244001404	133.903829835665	130.604166666667	48.5625
122.270833333333	54.2291666666667	0.0266637015543469	0.0110897106494707	855525.039927431	134.063111058612	130.604166666667	48.5625
122.3125	54.2291666666667	0.0266234096351605	0.0110686839099134	853575.100074203	134.22304495411	130.604166666667	48.5625
122.354166666667	54.2291666666667	0.0270468067590311	0.0106067893726769	851630.461237611	134.383634230497	130.604166666667	48.5625
122.395833333333	54.2291666666667	0.0264081534927532	0.0109561537415398	836147.739426799	136.221495316487	130.229166666667	48.5208333333333
122.4375	54.2291666666667	0.0244307993770452	0.00939233393234219	397876.821366345	133.610898758668	126.604166666667	51.6875
122.479166666667	54.2291666666667	0.0270959165154097	0.0100984013388012	845828.722312013	134.869361303273	130.604166666667	48.5625
122.520833333333	54.2291666666667	0.0279352284269691	0.00952650028821121	843905.660203921	135.032599016059	130.604166666667	48.5625
122.5625	54.2291666666667	0.0285226546411326	0.0100409312379118	803530.606985708	134.400162786252	130.395833333333	48.8958333333333
122.604166666667	54.2291666666667	0.0284758826738376	0.00984561290248578	801591.984399599	134.569185638658	130.395833333333	48.8958333333333
122.645833333333	54.2291666666667	0.0280005851453241	0.00927779997891688	838169.558114107	135.526335488588	130.604166666667	48.5625
122.6875	54.2291666666667	0.0243158619434397	0.00900648455723696	823130.362018087	137.410591430285	130.229166666667	48.5208333333333
122.729166666667	54.2291666666667	0.0269070770218753	0.0103678949823674	834373.445308553	135.858872283464	130.604166666667	48.5625
122.770833333333	54.2291666666667	0.0239042578941217	0.00885378306258792	819464.643924866	137.756557005544	130.229166666667	48.5208333333333
122.8125	54.2291666666667	0.0237458364145174	0.00975776621620735	475926.050496571	129.334300060108	128.104166666667	51.3958333333333
122.854166666667	54.2291666666667	0.0270943679455696	0.0105676447627643	828721.989756799	136.362798362956	130.604166666667	48.5625
122.895833333333	54.2291666666667	0.0283411521613669	0.0099952648810143	826849.719835399	136.532149601358	130.604166666667	48.5625
122.9375	54.2291666666667	0.0282373530170066	0.00990430167326724	786289.491617922	135.948196631709	130.395833333333	48.8958333333333
122.979166666667	54.2291666666667	0.0279009562087082	0.00923272894868369	823122.743159924	136.872931175749	130.604166666667	48.5625
123.020833333333	54.2291666666667	0.0283269185552384	0.0095924299058917	821268.117325298	137.044366547378	130.604166666667	48.5625
123.0625	54.2291666666667	0.0289710581160765	0.0101291131299922	780648.517479935	136.477829326627	130.395833333333	48.8958333333333
123.104166666667	54.2291666666667	0.029755856760447	0.0105644511430126	778780.355322194	136.655913872263	130.395833333333	48.8958333333333
123.145833333333	54.2291666666667	0.0299099745981096	0.0104565239024693	776918.348697816	136.834773630989	130.395833333333	48.8958333333333
123.1875	54.2291666666667	0.0306176766626518	0.0109621447978653	775062.542580479	137.01441160633	130.395833333333	48.8958333333333
123.229166666667	54.2291666666667	0.0302433772802157	0.0103076011451137	773212.982223669	137.19483078048	130.395833333333	48.8958333333333
123.270833333333	54.2291666666667	0.0301905641197093	0.0104594055674587	771369.713160392	137.37603411339	130.395833333333	48.8958333333333
123.3125	54.2291666666667	0.0298559506866277	0.00987125461967783	769532.781202827	137.558024541838	130.395833333333	48.8958333333333
123.354166666667	54.2291666666667	0.0298421336983909	0.0103577753048729	767702.232441916	137.74080497849	130.395833333333	48.8958333333333
123.395833333333	54.2291666666667	0.0285371311047724	0.00986111920061129	804849.780603799	138.619064707204	130.604166666667	48.5625
123.4375	54.2291666666667	0.0288472885961719	0.0099231230021439	764060.470264606	138.108747400715	130.395833333333	48.8958333333333
123.479166666667	54.2291666666667	0.0285759639126665	0.00945477111235606	762249.350419156	138.293915082331	130.395833333333	48.8958333333333
123.520833333333	54.2291666666667	0.0292201513213648	0.00960155806320596	760444.800910927	138.479884162233	130.395833333333	48.8958333333333
123.5625	54.2291666666667	0.029216511305022	0.0098952775276673	758646.869215952	138.666657417802	130.395833333333	48.8958333333333
123.604166666667	54.2291666666667	0.0297049096496306	0.0102241735886995	756855.603085036	138.854237596304	130.395833333333	48.8958333333333
123.645833333333	54.2291666666667	0.0297265744093024	0.0102498437080982	755071.050542812	139.042627413837	130.395833333333	48.8958333333333
123.6875	54.2291666666667	0.0302765666674464	0.0107440349481955	753293.259886756	139.231829554258	130.395833333333	48.8958333333333
123.729166666667	54.2291666666667	0.0306559024571226	0.0113441237610804	751522.279686083	139.421846668093	130.395833333333	48.8958333333333
123.770833333333	54.2291666666667	0.0302620458866837	0.0107420770238127	749758.158780564	139.612681371435	130.395833333333	48.8958333333333
123.8125	54.2291666666667	0.0285469116440918	0.010519959815398	748000.946279285	139.804336244821	130.395833333333	48.8958333333333
123.854166666667	54.2291666666667	0.0283292914233853	0.0104410517289129	746250.691559295	139.996813832093	130.395833333333	48.8958333333333
123.895833333333	54.2291666666667	0.0284979976575733	0.0103035864334889	744507.444264153	140.190116639249	130.395833333333	48.8958333333333
123.9375	54.2291666666667	0.0280831819951398	0.00936617815901701	742771.254302426	140.38424713327	130.395833333333	48.8958333333333
123.979166666667	54.2291666666667	0.0276970269999758	0.0106923300486225	741042.171846058	140.579207740937	130.395833333333	48.8958333333333
124.020833333333	54.2291666666667	0.0280429260091732	0.010136355139004	739320.24732865	140.775000847629	130.395833333333	48.8958333333333
124.0625	54.2291666666667	0.0293777582068916	0.0110930719549036	737605.531443664	140.971628796106	130.395833333333	48.8958333333333
124.104166666667	54.2291666666667	0.0283299175002042	0.010513055288979	735898.075142508	141.169093885277	130.395833333333	48.8958333333333
124.145833333333	54.2291666666667	0.0277540896042563	0.0108908661046697	734197.92963252	141.367398368952	130.395833333333	48.8958333333333
124.1875	54.2291666666667	0.0276637529653608	0.0106405259370929	732505.146374875	141.566544454578	130.395833333333	48.8958333333333
124.229166666667	54.2291666666667	0.0281620458938581	0.0103391070130327	730819.77708236	141.76653430196	130.395833333333	48.8958333333333
124.270833333333	54.2291666666667	0.0274914973573609	0.0107013928512748	729141.873717052	141.96737002197	130.395833333333	48.8958333333333
124.3125	54.2291666666667	0.0265725615434892	0.0110885449788045	726130.712584678	140.355969838511	130.645833333333	49.0208333333333
124.354166666667	54.2291666666667	0.0268524730260281	0.0111400660681951	724400.662797895	140.554598424013	130.645833333333	49.0208333333333
124.395833333333	54.2291666666667	0.0266294363117508	0.0113651391355742	722677.903436836	140.754096625305	130.645833333333	49.0208333333333
124.4375	54.2291666666667	0.0277182923640664	0.0108010029664594	762039.42105221	143.304426918642	130.604166666667	48.5625
124.479166666667	54.2291666666667	0.0268980239524878	0.0112278408314711	760419.416358705	143.50165647386	130.604166666667	48.5625
124.520833333333	54.2291666666667	0.0274523798722123	0.0109385522971759	758806.945584571	143.699655540831	130.604166666667	48.5625
124.5625	54.2291666666667	0.0268674642466187	0.011525679643272	757202.057385455	143.898425416121	130.604166666667	48.5625
124.604166666667	54.2291666666667	0.0270596180415163	0.0118303442340947	755604.800599479	144.09796734517	130.604166666667	48.5625
124.645833333333	54.2291666666667	0.0286833667565195	0.0108109607247524	754015.22424425	144.298282521196	130.604166666667	48.5625
124.6875	54.2291666666667	0.0286904927094694	0.0110069163391629	752433.37751378	144.499372084099	130.604166666667	48.5625
124.729166666667	54.2291666666667	0.0279313292314538	0.0104181305715923	750859.309775314	144.701237119345	130.604166666667	48.5625
124.770833333333	54.2291666666667	0.028320835663709	0.0107511893559776	749293.070566033	144.903878656849	130.604166666667	48.5625
124.8125	54.2291666666667	0.0290737672695784	0.0112762734922192	737558.623512323	145.750205744631	130.4375	48.6041666666667
124.854166666667	54.2291666666667	0.0287273439454618	0.0111837607340316	746184.276713107	145.3114950738	130.604166666667	48.5625
120.1875	54.1875	0.0212540595734198	0.00603417189756426	574822.716790791	123.273117728636	127.0625	51.1458333333333
120.229166666667	54.1875	0.0213619556623767	0.00570728743547873	572550.976011228	123.455906118964	127.0625	51.1458333333333
120.270833333333	54.1875	0.0214865910064535	0.00371481088704029	290325.19866115	122.516264100728	123.895833333333	52.7291666666667
120.3125	54.1875	0.0211722721292014	0.00363649484292728	292078.122800652	120.072748109593	124.0625	52.8125
120.354166666667	54.1875	0.0216315340655683	0.00580182635227734	565764.794811285	124.012252560217	127.0625	51.1458333333333
120.979166666667	54.1875	0.023762838180237	0.00826485293239627	580182.599588079	128.309960344489	127.4375	50.7708333333333
121.020833333333	54.1875	0.0238519964047278	0.00856966611247622	572832.002310153	129.658610345845	127.270833333333	50.7291666666667
121.0625	54.1875	0.0248449939954673	0.0100105096472789	570741.104059565	129.866264185684	127.270833333333	50.7291666666667
121.104166666667	54.1875	0.0236666657016129	0.0104160701870992	568656.546143588	130.075320101725	127.270833333333	50.7291666666667
121.145833333333	54.1875	0.0262491338784038	0.0111763323801542	872545.22091292	127.329056766249	130.645833333333	49.0208333333333
121.1875	54.1875	0.0239076653782275	0.0101756108261146	460306.856779344	124.963871613211	126.645833333333	51.6875
121.229166666667	54.1875	0.0239552724543398	0.0104122208440612	506920.335612826	129.615971547577	126.8125	51.1458333333333
121.270833333333	54.1875	0.0239316004755128	0.00985327336632708	504828.486014116	129.846264238613	126.8125	51.1458333333333
121.3125	54.1875	0.0248966300301214	0.00990947510282038	670718.557103355	139.547122949024	127.3125	49.4375
121.354166666667	54.1875	0.0237809101864836	0.010347115393833	668957.542322993	139.757580057717	127.3125	49.4375
121.395833333333	54.1875	0.024062183511994	0.00986253825817772	449240.630390374	126.127257567535	126.645833333333	51.6875
121.4375	54.1875	0.0240083070851257	0.0100209105989043	665458.508527862	140.181560733787	127.3125	49.4375
121.479166666667	54.1875	0.0244964174106896	0.0100124373312631	550192.77588207	132.021767128038	127.270833333333	50.7291666666667
121.520833333333	54.1875	0.0238351133809808	0.0100972966967361	548175.646205796	132.245462101275	127.270833333333	50.7291666666667
121.5625	54.1875	0.0239064669874359	0.0101106227696392	539336.663615436	122.505723690648	128.104166666667	51.3958333333333
121.604166666667	54.1875	0.0237579372192224	0.0100520010423079	544162.958916148	132.697442223941	127.270833333333	50.7291666666667
121.645833333333	54.1875	0.023466298233098	0.010169248126515	534758.565878772	122.886072875536	128.104166666667	51.3958333333333
121.6875	54.1875	0.0244675727821841	0.00993346760954404	540179.572554972	133.155618561017	127.270833333333	50.7291666666667
121.729166666667	54.1875	0.0251805457992422	0.0101591048450708	447898.887800036	127.057333361194	126.895833333333	51.6458333333333
121.770833333333	54.1875	0.0239849162692506	0.00895420260967218	664085.756027575	141.052982430646	127.520833333333	49.3958333333333
121.8125	54.1875	0.0240834081138385	0.0103530490636912	525662.178351737	123.664831049307	128.104166666667	51.3958333333333
121.854166666667	54.1875	0.0270322867196227	0.0109376442645632	872181.423047716	132.275993652323	130.604166666667	48.5625
121.895833333333	54.1875	0.0278991852366723	0.00949386100640911	870171.289564381	132.429551848731	130.604166666667	48.5625
121.9375	54.1875	0.0283012529022714	0.00911798916160831	868166.084630873	132.583743390186	130.604166666667	48.5625
121.979166666667	54.1875	0.0237320449824433	0.0101433169286987	516649.082687472	124.468539496499	128.104166666667	51.3958333333333
122.020833333333	54.1875	0.0238259845835417	0.00893887756586877	653972.431581449	142.365413366245	127.520833333333	49.3958333333333
122.0625	54.1875	0.0253792441401083	0.0103671487571319	652315.698278019	142.587783906908	127.520833333333	49.3958333333333
122.104166666667	54.1875	0.0239928759074854	0.0103849415436049	862180.39113697	133.050146376065	130.645833333333	48.5625
122.145833333333	54.1875	0.0240521654711754	0.00933141081984671	844243.435696749	135.008384099813	130.229166666667	48.5208333333333
122.1875	54.1875	0.0269380391868934	0.0114357192516302	856240.324510197	133.522351157603	130.604166666667	48.5625
122.229166666667	54.1875	0.0265797396327348	0.0117252677191882	840408.329009257	135.336881100655	130.229166666667	48.5208333333333
122.270833333333	54.1875	0.0264596755651476	0.0115114814509476	838499.10946036	135.502140560082	130.229166666667	48.5208333333333
122.3125	54.1875	0.0270928908405784	0.0105143834587861	850346.858480116	134.000433595059	130.604166666667	48.5625
122.354166666667	54.1875	0.0279128809954957	0.00978620947387811	848392.896569567	134.16111359685	130.604166666667	48.5625
122.395833333333	54.1875	0.0273983424585909	0.00948092440981937	846444.259939257	134.322457828577	130.604166666667	48.5625
122.4375	54.1875	0.0237014900459906	0.00890959747014968	394692.083317669	133.12405399508	126.604166666667	51.6875
122.479166666667	54.1875	0.0243479675255872	0.00903458157993003	391345.102163451	132.656121370393	126.645833333333	51.7291666666667
122.520833333333	54.1875	0.0268728925501195	0.0104627799118473	840630.677920202	134.810503553216	130.604166666667	48.5625
122.5625	54.1875	0.0278818901911125	0.0089869910418387	838703.719806637	134.974532309166	130.604166666667	48.5625
122.604166666667	54.1875	0.027883348555588	0.00940699457864189	836782.276877723	135.139239049956	130.604166666667	48.5625
122.645833333333	54.1875	0.0282829659123484	0.00931699820251625	834866.387839304	135.304626496163	130.604166666667	48.5625
122.6875	54.1875	0.0290485215578956	0.00921798723014147	832956.091639488	135.470697356868	130.604166666667	48.5625
122.729166666667	54.1875	0.0281504914154113	0.00876365652685149	831051.427468826	135.637454329044	130.604166666667	48.5625
122.770833333333	54.1875	0.0237371924830632	0.00881868867714563	825275.980586186	137.214612831439	130.354166666667	48.4791666666667
122.8125	54.1875	0.023894025602625	0.0100629413678562	829152.434760434	135.804900096943	130.645833333333	48.5625
122.854166666667	54.1875	0.0263123342798865	0.0107404027712774	612551.408425649	145.177880649595	127.6875	49.5625
122.895833333333	54.1875	0.0269476680185951	0.0103225875511624	823489.883380587	136.311396813358	130.604166666667	48.5625
122.9375	54.1875	0.028145593179374	0.0094396785336175	821613.975706639	136.481624329949	130.604166666667	48.5625
122.979166666667	54.1875	0.0279323392769015	0.0096641742449476	819743.940301196	136.652553850263	130.604166666667	48.5625
123.020833333333	54.1875	0.0284391638833987	0.0103631303225432	812737.54243142	147.736135813224	128.8125	47.8541666666667
123.0625	54.1875	0.0283232457989007	0.0103466629119705	816021.650094684	136.996529261915	130.604166666667	48.5625
123.104166666667	54.1875	0.0288073297907226	0.0100765173626617	775413.990177289	136.421860398348	130.395833333333	48.8958333333333
123.145833333333	54.1875	0.0290962145661528	0.0102493719820951	808416.956777796	148.324184565056	128.8125	47.8541666666667
123.1875	54.1875	0.0290953076018686	0.010169919800558	771676.27079225	136.780777114474	130.395833333333	48.8958333333333
123.229166666667	54.1875	0.0292112049610781	0.00938009835969009	769816.741965381	136.961418828285	130.395833333333	48.8958333333333
123.270833333333	54.1875	0.0305953508856048	0.0106143622949848	767963.494827805	137.142853543009	130.395833333333	48.8958333333333
123.3125	54.1875	0.0309417089871354	0.0110855256190915	766116.575572336	137.325084303466	130.395833333333	48.8958333333333
123.354166666667	54.1875	0.0309546520666317	0.0111886032971091	764276.030678329	137.508114130933	130.395833333333	48.8958333333333
123.395833333333	54.1875	0.0305558482217017	0.0107824399492384	762441.906911272	137.691946022169	130.395833333333	48.8958333333333
123.4375	54.1875	0.0298534551666844	0.0102377370053886	760614.251322333	137.876582948424	130.395833333333	48.8958333333333
123.479166666667	54.1875	0.0295117900024659	0.00985300303615062	758793.111247804	138.062027854422	130.395833333333	48.8958333333333
123.520833333333	54.1875	0.0298885762114795	0.00973099233911668	756978.534308482	138.248283657343	130.395833333333	48.8958333333333
123.5625	54.1875	0.0306512748901715	0.0111278486819289	755170.568408982	138.435353245774	130.395833333333	48.8958333333333
123.604166666667	54.1875	0.030257540826491	0.011036809362076	753369.261736971	138.623239478646	130.395833333333	48.8958333333333
123.645833333333	54.1875	0.0302496541992818	0.0109750907049549	751574.662762302	138.811945184162	130.395833333333	48.8958333333333
123.6875	54.1875	0.0307299479227293	0.0113937976689959	749786.820236101	139.001473158699	130.395833333333	48.8958333333333
123.729166666667	54.1875	0.0309836262046695	0.0116537944669614	748005.783189745	139.191826165692	130.395833333333	48.8958333333333
123.770833333333	54.1875	0.0305922151479604	0.0111270129425499	746231.600933757	139.383006934514	130.395833333333	48.8958333333333
123.8125	54.1875	0.0293779004224323	0.01070809149071	744464.323056638	139.575018159323	130.395833333333	48.8958333333333
123.854166666667	54.1875	0.029165877305091	0.0109966578905215	742703.999423587	139.767862497898	130.395833333333	48.8958333333333
123.895833333333	54.1875	0.0291659786079194	0.0107771947100921	740950.680175122	139.961542570467	130.395833333333	48.8958333333333
123.9375	54.1875	0.0282269458163257	0.00981665590081048	739204.415725648	140.156060958499	130.395833333333	48.8958333333333
123.979166666667	54.1875	0.0284677928944518	0.010258382854888	737465.256761899	140.3514202035	130.395833333333	48.8958333333333
124.020833333333	54.1875	0.0293347949806769	0.0111230405189656	735733.25424128	140.547622805777	130.395833333333	48.8958333333333
124.0625	54.1875	0.0296617250977208	0.0115804787795087	734008.45939014	140.74467122319	130.395833333333	48.8958333333333
124.104166666667	54.1875	0.0285826171214746	0.0109483623444244	732290.923701925	140.942567869894	130.395833333333	48.8958333333333
124.145833333333	54.1875	0.0285307631253778	0.0106958888455007	730580.698935218	141.14131511505	130.395833333333	48.8958333333333
124.1875	54.1875	0.0283752374183419	0.0101766010673898	728877.837111712	141.340915281535	130.395833333333	48.8958333333333
124.229166666667	54.1875	0.0280947571925144	0.0102824299188228	727182.390514041	141.541370644626	130.395833333333	48.8958333333333
124.270833333333	54.1875	0.0270712769824481	0.0108515473036684	725494.411683519	141.742683430674	130.395833333333	48.8958333333333
124.3125	54.1875	0.027350307595533	0.0108410219992353	723813.953417769	141.944855815752	130.395833333333	48.8958333333333
124.354166666667	54.1875	0.0270063243267691	0.0115733982452892	722141.068768249	142.147889924302	130.395833333333	48.8958333333333
124.395833333333	54.1875	0.0268417583361992	0.0117842010902334	720475.811037633	142.351787827756	130.395833333333	48.8958333333333
124.4375	54.1875	0.0263558135440853	0.0115623317387431	760633.103224612	143.478706231012	130.5625	48.5208333333333
124.479166666667	54.1875	0.0274772507147884	0.0105340976738812	756696.157544617	143.293765550135	130.604166666667	48.5625
124.520833333333	54.1875	0.0282214019396023	0.0106214052298256	755074.140101484	143.492288123901	130.604166666667	48.5625
124.5625	54.1875	0.0283136905397922	0.0109124810850369	753459.71281868	143.691592208866	130.604166666667	48.5625
124.604166666667	54.1875	0.0286134416935281	0.0110028211250836	751852.925115708	143.8916791402	130.604166666667	48.5625
124.645833333333	54.1875	0.0289876253867998	0.0113839849159503	739949.428311286	144.721051116376	130.4375	48.6041666666667
124.6875	54.1875	0.0303371894466594	0.0116050453873405	738382.433560645	144.926407096996	130.4375	48.6041666666667
124.729166666667	54.1875	0.0290407837564047	0.0115939577335952	736823.433072494	145.13256395966	130.4375	48.6041666666667
124.770833333333	54.1875	0.0291191192707825	0.0114870124607059	735272.478204953	145.339522665078	130.4375	48.6041666666667
124.8125	54.1875	0.0303181562153879	0.011632848326537	733729.620483143	145.547284111468	130.4375	48.6041666666667
124.854166666667	54.1875	0.0307194698145303	0.0120359758691307	732194.911595261	145.755849133326	130.4375	48.6041666666667
124.895833333333	54.1875	0.0311603759414115	0.012252927593413	730668.403388561	145.965218500182	130.4375	48.6041666666667
124.9375	54.1875	0.0307374361919188	0.011526604799485	729150.147865211	146.175392915364	130.4375	48.6041666666667
120.145833333333	54.1458333333333	0.0210742902634985	0.00373273126107888	294840.52635757	120.803785034002	123.895833333333	52.7291666666667
120.1875	54.1458333333333	0.0220903079735974	0.00333041757960205	294545.280914501	118.695003645252	124.020833333333	52.8125
120.229166666667	54.1458333333333	0.0228254147251024	0.00359422534084161	290178.28014126	121.422111999825	123.895833333333	52.7291666666667
120.270833333333	54.1458333333333	0.022868351033852	0.00361041486579879	455356.719295921	130.19087082803	125.270833333333	51.3958333333333
120.3125	54.1458333333333	0.0229516192039861	0.0036019269327005	453280.722269056	130.446445582158	125.270833333333	51.3958333333333
120.354166666667	54.1458333333333	0.0219987584406584	0.00385225118245074	283243.721051461	122.385535689956	123.895833333333	52.7291666666667
120.395833333333	54.1458333333333	0.0219024522828077	0.00602785119427818	560918.814801325	123.809600527532	127.0625	51.1458333333333
120.4375	54.1458333333333	0.0220235890953871	0.00647401048866426	558658.990566263	123.998422846931	127.0625	51.1458333333333
120.479166666667	54.1458333333333	0.0213953480106679	0.0050765665485074	564572.549967861	124.727790502314	127.104166666667	51.0625
120.520833333333	54.1458333333333	0.0237764511230186	0.0086499661001543	595595.40719321	126.918123800849	127.270833333333	50.7291666666667
120.5625	54.1458333333333	0.0253522105050635	0.0107506985159589	538554.84761345	125.762350348919	126.8125	51.1458333333333
120.9375	54.1458333333333	0.0243350941285641	0.0103360176716986	574109.519597491	128.889993066247	127.270833333333	50.7291666666667
120.979166666667	54.1458333333333	0.0238579074103272	0.010391496937196	571993.300916122	129.094596839157	127.270833333333	50.7291666666667
121.020833333333	54.1458333333333	0.0240408046550656	0.010395261889372	569883.23448747	129.3005941235	127.270833333333	50.7291666666667
121.0625	54.1458333333333	0.0239112081551432	0.0103830631324321	567779.389610617	129.507996333746	127.270833333333	50.7291666666667
121.104166666667	54.1458333333333	0.023444050881651	0.0106304409551453	510335.300050602	128.531423069084	126.8125	51.1458333333333
121.145833333333	54.1458333333333	0.0262608870613371	0.0119937116980447	881851.945236563	139.403129165629	128.8125	47.8541666666667
121.1875	54.1458333333333	0.0235153533384158	0.0105713965338285	506088.805541777	128.982484605164	126.8125	51.1458333333333
121.229166666667	54.1458333333333	0.0236224254320492	0.0103740993864605	559427.640546539	130.351884286129	127.270833333333	50.7291666666667
121.270833333333	54.1458333333333	0.0237727130874143	0.0103020840175158	557355.971963712	130.566483875415	127.270833333333	50.7291666666667
121.3125	54.1458333333333	0.0238306977495673	0.0101417099300677	550782.436263396	120.988511681322	128.104166666667	51.3958333333333
121.354166666667	54.1458333333333	0.0238951781543856	0.0103245925860373	553232.674651062	131.000117645209	127.270833333333	50.7291666666667
121.395833333333	54.1458333333333	0.0269039441369271	0.0102195508682837	855804.346559487	128.456322972991	130.5625	48.9791666666667
121.4375	54.1458333333333	0.0236388464169739	0.00987672026126434	543799.989010724	121.532495196049	128.104166666667	51.3958333333333
121.479166666667	54.1458333333333	0.0242290576937644	0.00966419118890366	852496.973068241	128.237970344376	130.645833333333	49.0208333333333
121.520833333333	54.1458333333333	0.0263046321199812	0.0110342274948029	850360.543523825	128.384654689752	130.645833333333	49.0208333333333
121.5625	54.1458333333333	0.0239395391033603	0.00960790757114154	435543.239610018	126.860469732625	126.604166666667	51.6875
121.604166666667	54.1458333333333	0.0234691633286614	0.0101384001265872	654954.204049058	140.787690423017	127.3125	49.4375
121.645833333333	54.1458333333333	0.0243769350655395	0.00982354961698063	653236.901423737	141.005893701329	127.3125	49.4375
121.6875	54.1458333333333	0.02508209946934	0.0104241980706718	684347.472608594	140.637862513579	127.645833333333	49.2291666666667
121.729166666667	54.1458333333333	0.0253484382429719	0.0102553464043811	662209.993277957	140.585352435575	127.520833333333	49.3958333333333
121.770833333333	54.1458333333333	0.0248003861110582	0.0104209056335845	680909.271422632	141.058496924625	127.645833333333	49.2291666666667
121.8125	54.1458333333333	0.0238959886938097	0.01029626089538	873121.543116769	131.745910660836	130.645833333333	48.5625
121.854166666667	54.1458333333333	0.0236144419922826	0.01012717838148	520830.861063885	123.440665865685	128.104166666667	51.3958333333333
121.895833333333	54.1458333333333	0.0236108941705025	0.0101929001209939	518561.440960466	123.639927746143	128.104166666667	51.3958333333333
121.9375	54.1458333333333	0.0272970646030455	0.0101793853816838	865034.510963884	132.358956891907	130.604166666667	48.5625
121.979166666667	54.1458333333333	0.0269938184206922	0.010878737281931	863025.035738996	132.513815145016	130.604166666667	48.5625
122.020833333333	54.1458333333333	0.0240574729874215	0.0103303641969621	863025.035738996	132.513815145016	130.645833333333	48.5625
122.0625	54.1458333333333	0.0244505807078822	0.009467090990384	842905.051664175	134.622929306474	130.1875	48.5208333333333
122.104166666667	54.1458333333333	0.0243566907388428	0.00958805471837115	842905.051664175	134.622929306474	130.229166666667	48.5208333333333
122.145833333333	54.1458333333333	0.0277038185458575	0.0100964445695834	855037.325078808	133.13972194803	130.604166666667	48.5625
122.1875	54.1458333333333	0.0278634647369181	0.00968784908127141	853053.124476221	133.297831556407	130.604166666667	48.5625
122.229166666667	54.1458333333333	0.0282532416540317	0.010252256409961	851074.08734649	133.456600096622	130.604166666667	48.5625
122.270833333333	54.1458333333333	0.0282640372317849	0.0101168433543159	836337.974740749	144.143997511677	128.8125	47.8541666666667
122.3125	54.1458333333333	0.0282506334003562	0.0100319239458546	847131.650746237	133.776125468412	130.604166666667	48.5625
122.354166666667	54.1458333333333	0.0278350111986188	0.00961636753836333	845168.325506534	133.936888032608	130.604166666667	48.5625
122.395833333333	54.1458333333333	0.0280289226112684	0.0089678985807175	843210.312202402	134.098320992844	130.604166666667	48.5625
122.4375	54.1458333333333	0.0233004621540851	0.00984816901351153	392273.668811454	131.553017179066	126.6875	51.7291666666667
122.479166666667	54.1458333333333	0.0235591353267477	0.00975750652360905	390240.817708981	131.851710933096	126.6875	51.7291666666667
122.520833333333	54.1458333333333	0.023714243899228	0.00976335812398547	485193.574763438	126.831228513797	128.104166666667	51.3958333333333
122.5625	54.1458333333333	0.0268301145522987	0.0104031949791028	835432.136600873	134.75081364333	130.604166666667	48.5625
122.604166666667	54.1458333333333	0.0269011780005913	0.0103352962253728	833501.253826241	134.915641144393	130.604166666667	48.5625
122.645833333333	54.1458333333333	0.0279756853406118	0.00903904902433767	831575.913055709	135.081156001548	130.604166666667	48.5625
122.6875	54.1458333333333	0.0290542212768334	0.00955801378469983	829656.153499597	135.247361006647	130.604166666667	48.5625
122.729166666667	54.1458333333333	0.0296654157307685	0.009708816646624	827742.014616317	135.41425893999	130.604166666667	48.5625
122.770833333333	54.1458333333333	0.0296595176187096	0.00950498062731785	825833.536112573	135.581852569707	130.604166666667	48.5625
122.8125	54.1458333333333	0.0279629942884733	0.00882285110498742	823930.757943544	135.750144651116	130.604166666667	48.5625
122.854166666667	54.1458333333333	0.028174780143356	0.00902960717780295	822033.720313001	135.919137926074	130.604166666667	48.5625
122.895833333333	54.1458333333333	0.0288291126807745	0.00933816413623493	820142.463673373	136.088835122323	130.604166666667	48.5625
122.9375	54.1458333333333	0.0283516104348588	0.00928599395007192	818257.028725803	136.25923895281	130.604166666667	48.5625
122.979166666667	54.1458333333333	0.0278454090650325	0.00877400272304169	816377.456420129	136.430352115005	130.604166666667	48.5625
123.020833333333	54.1458333333333	0.0278277672182629	0.00873377507866167	814503.787954813	136.602177290208	130.604166666667	48.5625
123.0625	54.1458333333333	0.0281305417163084	0.00916237348100321	812636.064776853	136.774717142837	130.604166666667	48.5625
123.104166666667	54.1458333333333	0.030148080208454	0.00998869782711462	772060.765422565	136.185766397031	130.395833333333	48.8958333333333
123.145833333333	54.1458333333333	0.0290653788645672	0.00958330516678165	808918.621312633	137.121951449304	130.604166666667	48.5625
123.1875	54.1458333333333	0.0296811241522593	0.00917597120950355	768303.030211226	136.545083657093	130.395833333333	48.8958333333333
123.229166666667	54.1458333333333	0.0299501807016897	0.00982978397025171	766433.477235123	136.725938771248	130.395833333333	48.8958333333333
123.270833333333	54.1458333333333	0.029854900398678	0.00960298694719808	764570.195615973	136.907595785126	130.395833333333	48.8958333333333
123.3125	54.1458333333333	0.0308885350604092	0.0111371836825274	762713.231925142	137.090057854266	130.395833333333	48.8958333333333
123.354166666667	54.1458333333333	0.0311072123399489	0.0117227648605892	760862.63302846	137.273328111285	130.395833333333	48.8958333333333
123.395833333333	54.1458333333333	0.0312940074599704	0.011557121284543	759018.446085898	137.457409664887	130.395833333333	48.8958333333333
123.4375	54.1458333333333	0.0309337803955957	0.0112389000470848	757180.718551198	137.642305598851	130.395833333333	48.8958333333333
123.479166666667	54.1458333333333	0.030639635582807	0.011174045849757	755349.498171416	137.828018971002	130.395833333333	48.8958333333333
123.520833333333	54.1458333333333	0.0306781659820129	0.011129039422052	753524.83298637	138.014552812168	130.395833333333	48.8958333333333
123.5625	54.1458333333333	0.0310229126897406	0.0118090173158708	751706.771328062	138.201910125111	130.395833333333	48.8958333333333
123.604166666667	54.1458333333333	0.0310122570047601	0.0116703778358731	749895.361819974	138.39009388345	130.395833333333	48.8958333333333
123.645833333333	54.1458333333333	0.0309752932212686	0.0116129076244081	748090.6533763	138.57910703056	130.395833333333	48.8958333333333
123.6875	54.1458333333333	0.0309433590604031	0.0120429266089091	746292.69520111	138.768952478451	130.395833333333	48.8958333333333
123.729166666667	54.1458333333333	0.0307473643575175	0.0121294470589905	744501.53678741	138.95963310664	130.395833333333	48.8958333333333
123.770833333333	54.1458333333333	0.0307350249609393	0.011853778438852	742717.227916125	139.151151760993	130.395833333333	48.8958333333333
123.8125	54.1458333333333	0.0307273032519607	0.0117359826682524	740939.818654999	139.343511252551	130.395833333333	48.8958333333333
123.854166666667	54.1458333333333	0.0307244895074238	0.0115666848376411	739169.3593574	139.536714356349	130.395833333333	48.8958333333333
123.895833333333	54.1458333333333	0.0305481794648551	0.0111090615694458	737405.900661021	139.730763810203	130.395833333333	48.8958333333333
123.9375	54.1458333333333	0.0288202194778072	0.0105938832702164	735649.49348652	139.925662313485	130.395833333333	48.8958333333333
123.979166666667	54.1458333333333	0.0300666753812512	0.0108153294207558	733900.189036032	140.121412525883	130.395833333333	48.8958333333333
124.020833333333	54.1458333333333	0.0294040138962197	0.0118260776164791	776128.480997331	152.443715627603	128.8125	47.8541666666667
124.0625	54.1458333333333	0.0297764119124912	0.0117278466487221	774873.330037721	152.65512274563	128.8125	47.8541666666667
124.104166666667	54.1458333333333	0.0290992884354807	0.0117309698598213	773627.116108932	152.867159974095	128.8125	47.8541666666667
124.145833333333	54.1458333333333	0.0287114613629829	0.0113554535324947	772389.882870178	153.079825828749	128.8125	47.8541666666667
124.1875	54.1458333333333	0.0287180275122366	0.0112565793615344	771161.673944568	153.293118756984	128.8125	47.8541666666667
124.229166666667	54.1458333333333	0.0279866646981259	0.0105744887578327	769942.532913719	153.507037137223	128.8125	47.8541666666667
124.270833333333	54.1458333333333	0.0272032327350113	0.0112686458870093	768732.503312291	153.72157927831	128.8125	47.8541666666667
124.3125	54.1458333333333	0.0272540917375698	0.0110747720164949	720167.687301621	141.718380805317	130.395833333333	48.8958333333333
124.354166666667	54.1458333333333	0.0272857888610767	0.0108952036754529	718484.657048125	141.921908899902	130.395833333333	48.8958333333333
124.395833333333	54.1458333333333	0.0267978421274714	0.0115426851402353	716809.256624439	142.126312831853	130.395833333333	48.8958333333333
124.4375	54.1458333333333	0.0274199829334746	0.0104998006609617	754622.216153307	142.885567437847	130.604166666667	48.5625
124.479166666667	54.1458333333333	0.0272859960028111	0.0107046687582907	752983.032617938	143.083818085387	130.604166666667	48.5625
124.520833333333	54.1458333333333	0.027859905225334	0.0103825766283378	751351.396434804	143.282859605848	130.604166666667	48.5625
124.5625	54.1458333333333	0.0292884003141502	0.0118331294793207	739345.210723789	144.104016592612	130.4375	48.6041666666667
124.604166666667	54.1458333333333	0.0301555075112214	0.0116133235461991	737752.745049469	144.308356381231	130.4375	48.6041666666667
124.645833333333	54.1458333333333	0.0302907655932734	0.0118676873186546	736168.181563647	144.513506492223	130.4375	48.6041666666667
124.6875	54.1458333333333	0.0305589256928616	0.0122951129861174	734591.571918395	144.719468100994	130.4375	48.6041666666667
124.729166666667	54.1458333333333	0.0306868422914314	0.0123061022320201	733022.96794865	144.92624232235	130.4375	48.6041666666667
124.770833333333	54.1458333333333	0.0307188867987032	0.0121642838645922	731462.421668537	145.13383020923	130.4375	48.6041666666667
124.8125	54.1458333333333	0.0308902313469918	0.012012455920192	729909.985267576	145.342232751446	130.4375	48.6041666666667
124.854166666667	54.1458333333333	0.0312453053208957	0.0124186889896534	728365.711106763	145.551450874402	130.4375	48.6041666666667
124.895833333333	54.1458333333333	0.031101971304709	0.0124447648509181	726829.651714536	145.761485437819	130.4375	48.6041666666667
124.9375	54.1458333333333	0.0311169687635005	0.012330591321056	725301.85978264	145.97233723444	130.4375	48.6041666666667
124.979166666667	54.1458333333333	0.0308381582732026	0.0117557558656857	723782.388161851	146.184006988742	130.4375	48.6041666666667
125.020833333333	54.1458333333333	0.0304295366161193	0.0112680157746729	722271.289857588	146.396495355633	130.4375	48.6041666666667
125.0625	54.1458333333333	0.0301419939812003	0.0110501499951407	720768.61802541	146.609802919146	130.4375	48.6041666666667
125.104166666667	54.1458333333333	0.0300871371361412	0.0108915048510027	719274.425966387	146.823930191132	130.4375	48.6041666666667
125.145833333333	54.1458333333333	0.0295773427104383	0.0103056460865678	727816.857136674	146.364262923361	130.604166666667	48.5625
125.1875	54.1458333333333	0.0295473744250422	0.0101965793605647	726312.879543504	146.576121637427	130.604166666667	48.5625
120.145833333333	54.1041666666667	0.0219840883912782	0.0040438848631332	292492.616351828	120.023987588019	123.895833333333	52.7291666666667
120.1875	54.1041666666667	0.0218048656695257	0.0056038342219249	593374.82213534	123.564496019339	127.229166666667	50.9375
120.229166666667	54.1041666666667	0.021760150977702	0.00369599533083173	251550.568490722	118.515144606704	123.520833333333	52.9791666666667
120.270833333333	54.1041666666667	0.0227578729205457	0.00288562195769504	450285.815361252	129.998097774635	125.229166666667	51.3958333333333
120.3125	54.1041666666667	0.0209649127934536	0.00453411745369633	287542.091050289	118.474174318792	124.0625	52.8125
120.354166666667	54.1041666666667	0.0214404448334871	0.00667568218969463	584328.803019501	124.289891628393	127.229166666667	50.9375
120.395833333333	54.1041666666667	0.0219567049584952	0.0068716757978883	582079.476576431	124.474431889188	127.229166666667	50.9375
120.4375	54.1041666666667	0.0221253398155921	0.00729438006996142	579835.136553778	124.660272804846	127.229166666667	50.9375
120.479166666667	54.1041666666667	0.0239461876010789	0.00894212163201299	533248.301604992	119.911325691515	127.145833333333	51.5208333333333
120.520833333333	54.1041666666667	0.0251023111458511	0.0103751607626118	592821.164282677	126.560793104297	127.270833333333	50.7291666666667
120.5625	54.1041666666667	0.0244604632270979	0.010589920273283	590634.68037572	126.751649358074	127.270833333333	50.7291666666667
120.604166666667	54.1041666666667	0.0245284748547627	0.0105911554172049	588453.64716775	126.943798220871	127.270833333333	50.7291666666667
120.645833333333	54.1041666666667	0.0253792008867457	0.0105303553101447	586278.126221665	127.137250841764	127.270833333333	50.7291666666667
120.6875	54.1041666666667	0.0235073376181428	0.00861582354635453	534455.96952182	126.145371141065	126.854166666667	51.1041666666667
120.729166666667	54.1041666666667	0.0259803414031737	0.0104622964543026	527012.006578604	126.181408687099	126.8125	51.1458333333333
120.9375	54.1041666666667	0.0246170451198624	0.0098335420462835	571209.155403439	128.528874785211	127.270833333333	50.7291666666667
120.979166666667	54.1041666666667	0.0244464749223042	0.0105326470540892	513920.662354249	127.460459207451	126.8125	51.1458333333333
121.020833333333	54.1041666666667	0.0238989981962235	0.0107723379996073	511760.404307702	127.679475524943	126.8125	51.1458333333333
121.0625	54.1041666666667	0.0261845655810067	0.0120704051142881	871321.974240329	126.563678362038	130.645833333333	49.0208333333333
121.104166666667	54.1041666666667	0.0265498767883253	0.0118831559587227	869134.853754384	126.703843243395	130.645833333333	49.0208333333333
121.145833333333	54.1041666666667	0.0273651491611788	0.011128898161772	863817.18641742	128.357064169998	130.395833333333	48.8958333333333
121.1875	54.1041666666667	0.0243394265046411	0.00994746226354686	864772.625369766	126.986044527101	130.645833333333	49.0208333333333
121.229166666667	54.1041666666667	0.0242323839205631	0.00998623791561276	862597.57965283	127.128088078744	130.645833333333	49.0208333333333
121.270833333333	54.1041666666667	0.0268154373411648	0.0108871763749745	859371.262189604	127.777723690071	130.5625	48.9791666666667
121.3125	54.1041666666667	0.026669526330475	0.0114532361826924	857219.156271431	127.922442615194	130.5625	48.9791666666667
121.354166666667	54.1041666666667	0.0267608829817485	0.0107597227035176	855071.290714554	128.067805629931	130.5625	48.9791666666667
121.395833333333	54.1041666666667	0.0281288947644945	0.0111185316357858	851072.212414793	129.240156457442	130.395833333333	48.8958333333333
121.4375	54.1041666666667	0.0274429133517161	0.00983920176395452	850788.411902164	128.360478277216	130.5625	48.9791666666667
121.479166666667	54.1041666666667	0.026782975807188	0.010547557645397	848653.464913765	128.507795108686	130.5625	48.9791666666667
121.520833333333	54.1041666666667	0.0266658986423398	0.0112764881616944	864286.817857809	140.567270704151	128.854166666667	47.8541666666667
121.5625	54.1041666666667	0.0260498327179798	0.0112401139250588	845347.063156517	128.28754293407	130.645833333333	49.0208333333333
121.604166666667	54.1041666666667	0.026380771566089	0.0108480092541013	878241.031521121	130.91653570126	130.604166666667	48.5625
121.645833333333	54.1041666666667	0.0263284625745963	0.0106834405662056	876183.803556047	131.066323529218	130.604166666667	48.5625
121.6875	54.1041666666667	0.0270301081477936	0.00972052775455435	874131.266181035	131.2167374921	130.604166666667	48.5625
121.729166666667	54.1041666666667	0.0272232474229309	0.0100281207850342	872083.453184309	131.367780569796	130.604166666667	48.5625
121.770833333333	54.1041666666667	0.0265243704629606	0.0108428635672033	870040.398592463	131.519455742718	130.604166666667	48.5625
121.8125	54.1041666666667	0.0264184246209171	0.0110289226681048	853415.865067365	133.273610493982	130.229166666667	48.5208333333333
121.854166666667	54.1041666666667	0.0260876846021919	0.0111816499179812	645337.286247483	139.162384469639	127.6875	49.5625
121.895833333333	54.1041666666667	0.0263338319141766	0.0109039239832983	849457.43874473	133.591806175321	130.229166666667	48.5208333333333
121.9375	54.1041666666667	0.0273773249750106	0.0105394250347516	847298.530493376	142.323251062992	128.854166666667	47.8541666666667
121.979166666667	54.1041666666667	0.029750134776355	0.0107522281700099	843980.364149802	142.682061162149	128.8125	47.8541666666667
122.020833333333	54.1041666666667	0.0261575625580512	0.0106237875602475	638271.229741347	140.036066209733	127.6875	49.5625
122.0625	54.1041666666667	0.0273116370239491	0.00994781052925874	855875.160509978	132.599130900189	130.604166666667	48.5625
122.104166666667	54.1041666666667	0.0283009663418993	0.00983015964404715	853871.427024708	132.755970060071	130.604166666667	48.5625
122.145833333333	54.1041666666667	0.0293544054396699	0.0104946847877369	851872.769060969	132.913468095285	130.604166666667	48.5625
122.1875	54.1041666666667	0.0282084037605501	0.00998122161729462	849879.22307803	133.071627968575	130.604166666667	48.5625
122.229166666667	54.1041666666667	0.0292779485867626	0.0104296847990505	847890.825782806	133.23045263841	130.604166666667	48.5625
122.270833333333	54.1041666666667	0.0279130399012143	0.00958021206367803	845907.614130542	133.389945058494	130.604166666667	48.5625
122.3125	54.1041666666667	0.0282841912269096	0.00991981487402505	843929.625325494	133.550108177254	130.604166666667	48.5625
122.354166666667	54.1041666666667	0.029695470743041	0.010263635334656	841956.896821554	133.710944937326	130.604166666667	48.5625
122.395833333333	54.1041666666667	0.0265722768474481	0.0105430535532284	839989.466322841	133.872458275024	130.604166666667	48.5625
122.4375	54.1041666666667	0.0268446770353233	0.0101730048807123	838027.371784292	134.034651119802	130.604166666667	48.5625
122.479166666667	54.1041666666667	0.0271951928801276	0.00959283937560197	836070.651412186	134.1975263937	130.604166666667	48.5625
122.520833333333	54.1041666666667	0.0268552038920115	0.010401908217866	834119.343664645	134.361087010785	130.604166666667	48.5625
122.5625	54.1041666666667	0.0264392251491579	0.0102283688466555	832173.487252116	134.525335876575	130.604166666667	48.5625
122.604166666667	54.1041666666667	0.0277321216899021	0.00836398227963752	830233.121137791	134.690275887457	130.604166666667	48.5625
122.645833333333	54.1041666666667	0.0278964769216477	0.00838946722506758	828298.284538005	134.855909930087	130.604166666667	48.5625
122.6875	54.1041666666667	0.0279858501599894	0.00836742986579604	826369.0169226	135.022240880781	130.604166666667	48.5625
122.729166666667	54.1041666666667	0.0282388199877584	0.00924972415934087	824445.358015236	135.189271604898	130.604166666667	48.5625
122.770833333333	54.1041666666667	0.030136824980984	0.00988920466489699	822527.34779367	135.357004956206	130.604166666667	48.5625
122.8125	54.1041666666667	0.0305008544474978	0.0104290548605431	782133.802322717	134.713719598337	130.395833333333	48.8958333333333
122.854166666667	54.1041666666667	0.0304476468237439	0.0103417861808398	780199.889875054	134.887631301939	130.395833333333	48.8958333333333
122.895833333333	54.1041666666667	0.0296050726184536	0.00922276511985403	816807.612837479	135.864449123465	130.604166666667	48.5625
122.9375	54.1041666666667	0.0288393850438487	0.00903541819069775	814912.602226013	136.035021266577	130.604166666667	48.5625
122.979166666667	54.1041666666667	0.0295915385317217	0.0093266285164949	813023.444007362	136.206310108869	130.604166666667	48.5625
123.020833333333	54.1041666666667	0.02964900829647	0.00932073818814545	811140.179687292	136.378318420598	130.604166666667	48.5625
123.0625	54.1041666666667	0.0300956429933614	0.0099966287657332	770618.987244595	135.768966972722	130.395833333333	48.8958333333333
123.104166666667	54.1041666666667	0.0300653059034884	0.00993998709256952	768720.852447342	135.947613318346	130.395833333333	48.8958333333333
123.145833333333	54.1041666666667	0.0304116952744776	0.0102929870354049	766828.838906073	136.127060586534	130.395833333333	48.8958333333333
123.1875	54.1041666666667	0.0304453088844268	0.0103184597285438	764942.992660181	136.307312107133	130.395833333333	48.8958333333333
123.229166666667	54.1041666666667	0.0299147792540232	0.0101256749152832	763063.360051831	136.488371190662	130.395833333333	48.8958333333333
123.270833333333	54.1041666666667	0.0302323239404825	0.0107209145001983	761189.987725929	136.670241127356	130.395833333333	48.8958333333333
123.3125	54.1041666666667	0.0305367880322538	0.011086554267195	759322.922630062	136.85292518619	130.395833333333	48.8958333333333
123.354166666667	54.1041666666667	0.0310993658818514	0.0119710900657889	757462.21201433	137.036426613888	130.395833333333	48.8958333333333
123.395833333333	54.1041666666667	0.0319139603817627	0.0126038102141469	755607.903431124	137.220748633919	130.395833333333	48.8958333333333
123.4375	54.1041666666667	0.0310831105470481	0.0118053601469689	753760.044734846	137.40589444546	130.395833333333	48.8958333333333
123.479166666667	54.1041666666667	0.0308614630232879	0.0113690299205757	751918.684081533	137.591867222354	130.395833333333	48.8958333333333
123.520833333333	54.1041666666667	0.0312608287251859	0.011821369856796	750083.869928411	137.778670112048	130.395833333333	48.8958333333333
123.5625	54.1041666666667	0.0312506267878545	0.0118789869231196	748255.651033397	137.966306234501	130.395833333333	48.8958333333333
123.604166666667	54.1041666666667	0.0308261199419647	0.0115491875981286	746434.076454486	138.154778681091	130.395833333333	48.8958333333333
123.645833333333	54.1041666666667	0.0308521039402702	0.0113676686643854	744619.19554907	138.344090513489	130.395833333333	48.8958333333333
123.6875	54.1041666666667	0.0305876914224577	0.0110989009290453	742811.057973198	138.534244762518	130.395833333333	48.8958333333333
123.729166666667	54.1041666666667	0.0290353769378209	0.0108623705654934	741009.713680715	138.725244426997	130.395833333333	48.8958333333333
123.770833333333	54.1041666666667	0.0298535592572805	0.0109849579480598	739215.212922326	138.917092472567	130.395833333333	48.8958333333333
123.8125	54.1041666666667	0.0296931505656747	0.0104590687519099	737427.606244595	139.109791830485	130.395833333333	48.8958333333333
123.854166666667	54.1041666666667	0.0296888591315098	0.0106176759999745	735646.94448882	139.303345396419	130.395833333333	48.8958333333333
123.895833333333	54.1041666666667	0.0288527616082784	0.0107644943301058	733873.278789827	139.497756029207	130.395833333333	48.8958333333333
123.9375	54.1041666666667	0.0290656221945796	0.0109018932671498	732106.660574681	139.69302654961	130.395833333333	48.8958333333333
123.979166666667	54.1041666666667	0.0293969331624679	0.0112473891747536	773291.771577321	152.073639961811	128.8125	47.8541666666667
124.020833333333	54.1041666666667	0.0277959918792289	0.0107037679531405	772019.76967484	152.285266475024	128.8125	47.8541666666667
124.0625	54.1041666666667	0.0268427447166425	0.0117430040257799	772019.769674839	152.285266475024	128.854166666667	47.8541666666667
124.104166666667	54.1041666666667	0.0274536666865429	0.0116856169305713	769502.586532673	152.710443286852	128.8125	47.8541666666667
124.145833333333	54.1041666666667	0.0271859567794182	0.0117455401502945	768257.493980204	152.923990734333	128.8125	47.8541666666667
124.1875	54.1041666666667	0.02689389252528	0.0118873993761648	765260.295581511	152.571102395073	128.895833333333	47.8958333333333
124.229166666667	54.1041666666667	0.0265488505911188	0.0120242539734008	764009.327000715	152.785432041474	128.895833333333	47.8958333333333
124.270833333333	54.1041666666667	0.0269274291198712	0.0116070085658255	764576.743837873	153.568450670191	128.8125	47.8541666666667
124.3125	54.1041666666667	0.026336951469466	0.0117819890759723	761534.676096875	153.216029188863	128.895833333333	47.8958333333333
124.354166666667	54.1041666666667	0.0267695165125432	0.011871582810211	762168.792023532	154.001255058634	128.8125	47.8541666666667
124.395833333333	54.1041666666667	0.0268654156017663	0.011754689391582	760978.712929648	154.218601134781	128.8125	47.8541666666667
124.4375	54.1041666666667	0.0274319364357365	0.0111979822623126	759797.957046593	154.436573874011	128.8125	47.8541666666667
124.479166666667	54.1041666666667	0.0278898248845777	0.0110079375642452	749280.191652791	142.871789248619	130.604166666667	48.5625
124.520833333333	54.1041666666667	0.028701635186731	0.0116796610280248	737203.245604071	143.689062723233	130.4375	48.6041666666667
124.5625	54.1041666666667	0.0286303019383438	0.0118513082292739	735593.208060262	143.893160092597	130.4375	48.6041666666667
124.604166666667	54.1041666666667	0.0302573618507603	0.0119837022982811	733991.030135332	144.098078156942	130.4375	48.6041666666667
124.645833333333	54.1041666666667	0.0302400041715921	0.0119860197556958	732396.763930814	144.303818248438	130.4375	48.6041666666667
124.6875	54.1041666666667	0.0311122200371208	0.0126186173167879	730810.461743331	144.510381639407	130.4375	48.6041666666667
124.729166666667	54.1041666666667	0.0309907607858004	0.0126571669375314	729232.176061032	144.71776954104	130.4375	48.6041666666667
124.770833333333	54.1041666666667	0.031163260612452	0.0126104590669932	727661.959559907	144.925983102088	130.4375	48.6041666666667
124.8125	54.1041666666667	0.0310538714605812	0.012523480981699	726099.865100013	145.135023407558	130.4375	48.6041666666667
124.854166666667	54.1041666666667	0.0309776146710056	0.0125365732918033	724545.945721548	145.344891477391	130.4375	48.6041666666667
124.895833333333	54.1041666666667	0.0307559360424483	0.0126485257899649	723000.254640815	145.555588265138	130.4375	48.6041666666667
124.9375	54.1041666666667	0.0309057692277729	0.0124721029641146	721462.845246088	145.767114656626	130.4375	48.6041666666667
124.979166666667	54.1041666666667	0.0309906127359644	0.0122906640756699	719933.771093322	145.979471468617	130.4375	48.6041666666667
125.020833333333	54.1041666666667	0.0310003895696662	0.0121118965832704	718413.085901749	146.192659447465	130.4375	48.6041666666667
125.0625	54.1041666666667	0.0307355376337207	0.0115159090179634	716900.84354937	146.406679267757	130.4375	48.6041666666667
125.104166666667	54.1041666666667	0.0307867981497169	0.0114990867006788	685720.240022372	145.519696882217	130.395833333333	48.8958333333333
125.145833333333	54.1041666666667	0.0305739449559113	0.0114207525298662	684181.611136704	145.74091060676	130.395833333333	48.8958333333333
125.1875	54.1041666666667	0.0305651563816424	0.0117286182958105	682651.697522056	145.963044179363	130.395833333333	48.8958333333333
125.229166666667	54.1041666666667	0.0305645113421276	0.0115432623611682	681130.558404645	146.186098522019	130.395833333333	48.8958333333333
125.270833333333	54.1041666666667	0.0305085936138633	0.0113896166863122	679618.253198598	146.410074469559	130.395833333333	48.8958333333333
125.3125	54.1041666666667	0.030707958499894	0.0113010042208316	708007.725030965	147.708295251165	130.4375	48.6041666666667
125.354166666667	54.1041666666667	0.0307294247044048	0.0109477083106483	716477.506305067	147.232841339017	130.604166666667	48.5625
125.395833333333	54.1041666666667	0.0303335622063636	0.0103259821740503	715006.72910832	147.449508826418	130.604166666667	48.5625
125.4375	54.1041666666667	0.0298900012712574	0.0101437195375315	713544.656056397	147.666998810267	130.604166666667	48.5625
125.479166666667	54.1041666666667	0.0285319148239851	0.00952090685878823	712091.341238357	147.885311431173	130.604166666667	48.5625
125.520833333333	54.1041666666667	0.027770653922772	0.00920436703614471	710646.8388594	148.104446749494	130.604166666667	48.5625
120.104166666667	54.0625	0.0224031127533371	0.00663338746874082	595398.779171113	122.836972981497	127.229166666667	50.9375
120.145833333333	54.0625	0.0219378901669748	0.00638064496729685	593108.751746827	123.013272248696	127.229166666667	50.9375
120.1875	54.0625	0.0244496421720152	0.00936224803805182	553525.64760319	123.204429660471	126.8125	51.1458333333333
120.229166666667	54.0625	0.0220190899838249	0.00646787324903251	564999.517012369	122.281799002897	127.0625	51.1458333333333
120.270833333333	54.0625	0.0220189573015955	0.00559051152348432	575892.121123672	123.199552606032	127.145833333333	51.0208333333333
120.3125	54.0625	0.0234840534440158	0.00827513123880163	582761.905231521	122.659518793989	127.3125	51.0208333333333
120.354166666667	54.0625	0.024457712325091	0.00975071283762452	544434.452168313	123.967881506778	126.8125	51.1458333333333
120.395833333333	54.0625	0.0231680796185516	0.00843588720815976	578177.380427346	123.018248252305	127.3125	51.0208333333333
120.4375	54.0625	0.024562022798973	0.0093003863652403	539919.530501589	124.358378206625	126.8125	51.1458333333333
120.479166666667	54.0625	0.0242143234890165	0.00872912111781591	542875.233012646	124.736737683312	126.854166666667	51.1041666666667
120.520833333333	54.0625	0.0237813524676471	0.00843266211821783	590070.282049687	126.20011414965	127.270833333333	50.7291666666667
120.5625	54.0625	0.0251267444273933	0.0106931824279351	533186.972356894	124.955426530802	126.8125	51.1458333333333
120.604166666667	54.0625	0.0244822046510686	0.0110018867905808	530953.678659429	125.157518621202	126.8125	51.1458333333333
120.645833333333	54.0625	0.0242359637298915	0.0110695993533846	528725.947556583	125.361174837975	126.8125	51.1458333333333
120.6875	54.0625	0.024664853400816	0.0105397714429847	526503.850407765	125.566411063837	126.8125	51.1458333333333
120.729166666667	54.0625	0.0242970381327964	0.0107548309301349	579130.415907874	127.165235260539	127.270833333333	50.7291666666667
120.770833333333	54.0625	0.0244165319170864	0.0111468660087389	887436.989969581	136.845179854155	128.895833333333	47.9375
120.8125	54.0625	0.0237515247580629	0.0108686840066012	519872.091732091	126.191760614701	126.8125	51.1458333333333
120.854166666667	54.0625	0.0253324044481592	0.010034145011234	517673.264694842	126.40347835182	126.8125	51.1458333333333
120.895833333333	54.0625	0.0235735424817507	0.00836996979413901	576017.944236513	126.824044514698	127.4375	50.7708333333333
120.9375	54.0625	0.0239603762050335	0.00909432455723516	573836.858157652	127.020670600521	127.4375	50.7708333333333
120.979166666667	54.0625	0.0237486493896657	0.0089694686142886	521648.080860522	127.382484630613	126.895833333333	51.0625
121.020833333333	54.0625	0.0244390740853915	0.0102347804381044	508938.803283297	127.267130547476	126.8125	51.1458333333333
121.0625	54.0625	0.0240141678085583	0.0108252654322102	506770.796588036	127.487323158743	126.8125	51.1458333333333
121.104166666667	54.0625	0.0238987346670199	0.0107199753039897	504609.196118512	127.709261721022	126.8125	51.1458333333333
121.145833333333	54.0625	0.0243463772615965	0.0103781385130654	864178.620582584	126.600070171303	130.645833333333	49.0208333333333
121.1875	54.0625	0.0267842403624224	0.0106921841033081	860873.214149336	127.2467810803	130.5625	48.9791666666667
121.229166666667	54.0625	0.0279858739214961	0.0105854198472333	856662.469341855	128.408056287188	130.395833333333	48.8958333333333
121.270833333333	54.0625	0.0278478509677715	0.0105573993542816	854526.783231574	128.554796795763	130.395833333333	48.8958333333333
121.3125	54.0625	0.0278280656348762	0.0101833023793901	852395.461704166	128.702188650792	130.395833333333	48.8958333333333
121.354166666667	54.0625	0.0278781662192016	0.0109218189000108	865958.241966441	139.856908611411	128.8125	47.8541666666667
121.395833333333	54.0625	0.0278813772318518	0.0105382541729079	864202.472265597	140.028100809829	128.8125	47.8541666666667
121.4375	54.0625	0.0268505254625036	0.0103953596827314	847917.929339094	128.116199553648	130.5625	48.9791666666667
121.479166666667	54.0625	0.026511224332331	0.0116186400976695	846787.202965951	127.747934324814	130.645833333333	49.0208333333333
121.520833333333	54.0625	0.0267606480011208	0.0112474057493542	860709.747154491	140.372372404626	128.854166666667	47.8541666666667
121.5625	54.0625	0.0271982055067475	0.0106051718044907	857242.366811557	140.719170608025	128.8125	47.8541666666667
121.604166666667	54.0625	0.0278232533713524	0.0103235139667027	855518.278716431	140.893520973305	128.8125	47.8541666666667
121.645833333333	54.0625	0.0274876267398413	0.00949025075700045	873144.058442691	130.838312713135	130.604166666667	48.5625
121.6875	54.0625	0.0281085843289706	0.0101992731608708	871082.336869186	130.988703822501	130.604166666667	48.5625
121.729166666667	54.0625	0.0290745913665427	0.0105176863849123	869025.322248093	131.139729016484	130.604166666667	48.5625
121.770833333333	54.0625	0.0288587027232428	0.0101537816637135	866973.048753026	131.291391346963	130.604166666667	48.5625
121.8125	54.0625	0.0293626709998925	0.0103746399811919	864925.550801198	131.443693866638	130.604166666667	48.5625
121.854166666667	54.0625	0.0289312322689373	0.0104084643717155	862882.863054415	131.596639628627	130.604166666667	48.5625
121.895833333333	54.0625	0.0297196258019304	0.0103459108187469	860845.020420048	131.750231686071	130.604166666667	48.5625
121.9375	54.0625	0.0301339877855569	0.0107309558099042	858812.058052003	131.904473091706	130.604166666667	48.5625
121.979166666667	54.0625	0.0305534294017395	0.0107209365363977	856784.011351657	132.059366897446	130.604166666667	48.5625
122.020833333333	54.0625	0.0274042604617986	0.0100234420431947	854760.915968756	132.214916153941	130.604166666667	48.5625
122.0625	54.0625	0.0272443002391935	0.0101267545924439	852742.807802325	132.371123910137	130.604166666667	48.5625
122.104166666667	54.0625	0.0301075679769411	0.0108083821316128	835344.062309783	143.03573629498	128.8125	47.8541666666667
122.145833333333	54.0625	0.0299535801001605	0.0104175836212519	848721.697966525	132.685527106124	130.604166666667	48.5625
122.1875	54.0625	0.0282877412844377	0.00978318507427728	846718.76934924	132.843728631111	130.604166666667	48.5625
122.229166666667	54.0625	0.029469907490866	0.0101546013281902	844720.974054214	133.002600825222	130.604166666667	48.5625
122.270833333333	54.0625	0.0305329393731561	0.0109951323046352	831256.147388833	133.602090924022	130.4375	48.6041666666667
122.3125	54.0625	0.0292824655921615	0.0102756825990824	840740.932316536	133.32236934963	130.604166666667	48.5625
122.354166666667	54.0625	0.0283730977416433	0.00997409502856474	838758.760952601	133.483271732302	130.604166666667	48.5625
122.395833333333	54.0625	0.0275543791982461	0.00924992744643768	836781.873069723	133.644856887797	130.604166666667	48.5625
122.4375	54.0625	0.0290630052724514	0.00974299984577368	834810.306846217	133.807127827881	130.604166666667	48.5625
122.479166666667	54.0625	0.0278456816342144	0.00903789911413306	832844.100717101	133.970087557565	130.604166666667	48.5625
122.520833333333	54.0625	0.0279387938648613	0.0088282868480553	830883.293374676	134.133739074539	130.604166666667	48.5625
122.5625	54.0625	0.0281622291306575	0.00935614373375111	828927.923769077	134.29808536859	130.604166666667	48.5625
122.604166666667	54.0625	0.029692936120777	0.00958691030117253	826978.031108765	134.463129421015	130.604166666667	48.5625
122.645833333333	54.0625	0.0300563384510514	0.00985130232672274	825033.654860992	134.628874204017	130.604166666667	48.5625
122.6875	54.0625	0.0289850784318146	0.0093009492600425	823094.83475225	134.795322680089	130.604166666667	48.5625
122.729166666667	54.0625	0.0288854048911824	0.00925411946355744	821161.610768645	134.962477801392	130.604166666667	48.5625
122.770833333333	54.0625	0.0297059502885756	0.00958276250111174	819234.023156245	135.13034250911	130.604166666667	48.5625
122.8125	54.0625	0.030491803558239	0.0103700563733858	817312.112421407	135.298919732803	130.604166666667	48.5625
122.854166666667	54.0625	0.0307623546200553	0.0107166880699823	776933.840569405	134.646519077983	130.395833333333	48.8958333333333
122.895833333333	54.0625	0.0304726926322459	0.0102025064055076	813485.484912782	135.638223384217	130.604166666667	48.5625
122.9375	54.0625	0.0301769878759997	0.00979222151640786	811580.850455269	135.808955606886	130.604166666667	48.5625
122.979166666667	54.0625	0.0284612573360258	0.00948390634997433	809682.057508185	135.980411934028	130.604166666667	48.5625
123.020833333333	54.0625	0.0296888225925141	0.0097904520443648	807789.147882376	136.152595226854	130.604166666667	48.5625
123.0625	54.0625	0.0296082389040701	0.00981464698875201	767302.656981893	135.52856831608	130.395833333333	48.8958333333333
123.104166666667	54.0625	0.0300569466846228	0.0101048642807916	765394.424943394	135.707382574174	130.395833333333	48.8958333333333
123.145833333333	54.0625	0.0301714670113732	0.010800271455931	763492.301257393	135.887006416659	130.395833333333	48.8958333333333
123.1875	54.0625	0.0309091326669501	0.0114746530016064	761596.332312919	136.067443287317	130.395833333333	48.8958333333333
123.229166666667	54.0625	0.0309108864197862	0.0114364463239205	759706.564809667	136.248696611366	130.395833333333	48.8958333333333
123.270833333333	54.0625	0.0310465282662334	0.0118356685830258	757823.045758073	136.430769794495	130.395833333333	48.8958333333333
123.3125	54.0625	0.0310014570865072	0.0119084647176315	755945.822479335	136.613666221871	130.395833333333	48.8958333333333
123.354166666667	54.0625	0.0311246475308071	0.0116414066866171	754074.942605356	136.797389257135	130.395833333333	48.8958333333333
123.395833333333	54.0625	0.0315233286087966	0.0120551700764282	752210.454078612	136.981942241375	130.395833333333	48.8958333333333
123.4375	54.0625	0.0314985191926934	0.0121133073752214	750352.40515197	137.167328492081	130.395833333333	48.8958333333333
123.479166666667	54.0625	0.0305899529597393	0.0108543128039397	748500.844388405	137.35355130208	130.395833333333	48.8958333333333
123.520833333333	54.0625	0.030349387920772	0.0103089681421917	746655.820660657	137.540613938454	130.395833333333	48.8958333333333
123.5625	54.0625	0.0305467710901088	0.0106906044325928	744817.383150819	137.728519641433	130.395833333333	48.8958333333333
123.604166666667	54.0625	0.0299263340836835	0.0101057501436942	742985.581349819	137.917271623279	130.395833333333	48.8958333333333
123.645833333333	54.0625	0.030203967701672	0.0104873507625701	741160.465056844	138.106873067137	130.395833333333	48.8958333333333
123.6875	54.0625	0.0299296378647799	0.00997535294701902	739342.08437867	138.297327125876	130.395833333333	48.8958333333333
123.729166666667	54.0625	0.0280604825826056	0.00961269629147936	737530.489728917	138.488636920907	130.395833333333	48.8958333333333
123.770833333333	54.0625	0.0287883567879844	0.0103628760354997	735725.731827192	138.680805540983	130.395833333333	48.8958333333333
123.8125	54.0625	0.0287259656054284	0.0104376412410708	733927.861698172	138.873836040975	130.395833333333	48.8958333333333
123.854166666667	54.0625	0.0287095792425221	0.0105433737545461	732136.930670582	139.067731440631	130.395833333333	48.8958333333333
123.895833333333	54.0625	0.0286659830918042	0.0104756985220935	730352.990376066	139.26249472332	130.395833333333	48.8958333333333
123.9375	54.0625	0.0284069105930794	0.010258046470963	728576.092747987	139.458128834743	130.395833333333	48.8958333333333
123.979166666667	54.0625	0.0282539107037499	0.0101482316030757	769197.11760175	151.912639521564	128.8125	47.8541666666667
124.020833333333	54.0625	0.0277848136812445	0.0106328411418653	767917.083717466	152.12511992517	128.8125	47.8541666666667
124.0625	54.0625	0.0269681650010843	0.0119872227926138	767917.083717464	152.125119925171	128.854166666667	47.8541666666667
124.104166666667	54.0625	0.0242411956095016	0.0106668916372333	759471.557479196	151.838489845145	128.895833333333	47.9375
124.145833333333	54.0625	0.0237369641932117	0.0104370461519878	558988.182324535	155.720307667021	127.3125	49.4375
124.1875	54.0625	0.0241669513241741	0.0103663355076491	557872.62078632	156.008841882325	127.3125	49.4375
124.229166666667	54.0625	0.0245149471327303	0.00976929690599801	755649.420918447	152.484509839171	128.895833333333	47.9375
124.270833333333	54.0625	0.0245003752688168	0.00982136166397779	754393.586335943	152.701184976065	128.895833333333	47.9375
124.3125	54.0625	0.0242839635810579	0.0105073347889802	554601.690894936	156.880922378331	127.3125	49.4375
124.354166666667	54.0625	0.0266785519398128	0.012558201302685	759210.173382959	153.630660543754	128.854166666667	47.8541666666667
124.395833333333	54.0625	0.0264421263451301	0.0117359057031995	708407.896913641	139.808829861404	130.645833333333	49.0208333333333
124.4375	54.0625	0.0264985465357578	0.0115508786853507	706650.937164193	140.010893306973	130.645833333333	49.0208333333333
124.479166666667	54.0625	0.0270672283934408	0.0120228601353871	745587.787282691	142.657653944343	130.604166666667	48.5625
124.520833333333	54.0625	0.0275082412287626	0.0110829020732575	743936.695994749	142.857718642397	130.604166666667	48.5625
124.5625	54.0625	0.0278848543521498	0.0108374100665515	742293.214030873	143.058597794461	130.604166666667	48.5625
124.604166666667	54.0625	0.0283360103223012	0.0111612833611871	740657.392578969	143.260293024393	130.604166666667	48.5625
124.645833333333	54.0625	0.0285638814672586	0.0112796704791713	739029.283039306	143.46280590249	130.604166666667	48.5625
124.6875	54.0625	0.0291244998230534	0.0115995386386686	727039.254575881	144.29911988109	130.4375	48.6041666666667
124.729166666667	54.0625	0.02868653566965	0.0114977542499441	725451.208445809	144.507117518085	130.4375	48.6041666666667
124.770833333333	54.0625	0.0290368524730615	0.0118209026977868	723871.242391256	144.715952980765	130.4375	48.6041666666667
124.8125	54.0625	0.0309871012303922	0.0125852086533289	722299.409948834	144.92562745305	130.4375	48.6041666666667
124.854166666667	54.0625	0.0311053583592993	0.0130045297599091	720735.764844246	145.13614205316	130.4375	48.6041666666667
124.895833333333	54.0625	0.0309338462969984	0.0127806378506933	719180.360988243	145.347497832243	130.4375	48.6041666666667
124.9375	54.0625	0.0308950857022653	0.0126108019021781	717633.25247249	145.559695772993	130.4375	48.6041666666667
124.979166666667	54.0625	0.0313007880493465	0.0129076689935891	716094.49356527	145.772736788266	130.4375	48.6041666666667
125.020833333333	54.0625	0.0310359746522446	0.0123452821652022	714564.138707079	145.986621719681	130.4375	48.6041666666667
125.0625	54.0625	0.0310713554628806	0.0122037942306342	713042.242506092	146.20135133622	130.4375	48.6041666666667
125.104166666667	54.0625	0.0310842041243313	0.0121669175081514	711528.859733496	146.416926332821	130.4375	48.6041666666667
125.145833333333	54.0625	0.030889759264965	0.0120792567162856	680353.479605463	145.521884904393	130.395833333333	48.8958333333333
125.1875	54.0625	0.0313232141683951	0.012331644932649	678813.427524445	145.744769014045	130.395833333333	48.8958333333333
125.229166666667	54.0625	0.0305737617019954	0.0115072143839672	677282.165900028	145.968588710246	130.395833333333	48.8958333333333
125.270833333333	54.0625	0.0305025203992759	0.0114028547970227	675759.754988577	146.193344944533	130.395833333333	48.8958333333333
125.3125	54.0625	0.0308339680319969	0.0116380769640529	674246.255239686	146.419038578368	130.395833333333	48.8958333333333
125.354166666667	54.0625	0.0308967804171519	0.0114050878848451	672741.727290389	146.64567038131	130.395833333333	48.8958333333333
125.395833333333	54.0625	0.0307292004674794	0.0113767869909999	671246.23195918	146.873241029182	130.395833333333	48.8958333333333
125.4375	54.0625	0.0303756755416479	0.0109403468696744	669759.830239901	147.101751102222	130.395833333333	48.8958333333333
125.479166666667	54.0625	0.0299922850039662	0.0106698861272042	708167.487981729	147.686659238781	130.604166666667	48.5625
125.520833333333	54.0625	0.0302694245106157	0.010464514427095	706713.541439069	147.90659695406	130.604166666667	48.5625
125.5625	54.0625	0.0297681870054523	0.0100704587492495	705268.484048663	148.127370690922	130.604166666667	48.5625
125.604166666667	54.0625	0.029980641631525	0.00999703980562905	703832.37103109	148.348980425849	130.604166666667	48.5625
120.104166666667	54.0208333333333	0.0235949194319335	0.0092944890250746	555600.114554125	122.430386963839	126.8125	51.1458333333333
120.145833333333	54.0208333333333	0.0243280469221406	0.00954877838889453	553297.431860212	122.615451239694	126.8125	51.1458333333333
120.1875	54.0208333333333	0.0243639992061695	0.00964268844504321	550999.521705669	122.801921203619	126.8125	51.1458333333333
120.229166666667	54.0208333333333	0.0242817301240598	0.00960965937256932	548706.44482463	122.989811548519	126.8125	51.1458333333333
120.270833333333	54.0208333333333	0.0243497087865361	0.00971258151389638	546418.262838644	123.179137113158	126.8125	51.1458333333333
120.3125	54.0208333333333	0.0244241305309459	0.00945532590034713	544135.038269887	123.369912882338	126.8125	51.1458333333333
120.354166666667	54.0208333333333	0.0239766821555441	0.00948390971275949	541856.834554486	123.562153987018	126.8125	51.1458333333333
120.395833333333	54.0208333333333	0.0224357844424592	0.00686356310209774	569986.22132345	121.898163074837	127.3125	51.1041666666667
120.4375	54.0208333333333	0.0230441989462432	0.007726813405118	535864.90510876	118.517222996271	127.229166666667	51.5208333333333
120.479166666667	54.0208333333333	0.0218064225897527	0.00618759308573738	572346.362449777	124.08744215805	127.229166666667	50.9375
120.520833333333	54.0208333333333	0.0214916046726436	0.00378043281496985	433879.598363075	130.389127682431	125.270833333333	51.3958333333333
120.5625	54.0208333333333	0.0218133179309753	0.00634692911514033	560748.553094739	122.622397777568	127.3125	51.1041666666667
120.604166666667	54.0208333333333	0.0246374860427123	0.0107669024969989	528296.721185882	124.747238402812	126.8125	51.1458333333333
120.645833333333	54.0208333333333	0.0241094171458265	0.0111110807386689	526055.519289861	124.950172787462	126.8125	51.1458333333333
120.6875	54.0208333333333	0.0244661083351191	0.0112967602934829	891510.681905439	136.499967780834	128.895833333333	47.8958333333333
120.729166666667	54.0208333333333	0.0242481572281573	0.0112604871756492	521589.876448656	125.360832890267	126.8125	51.1458333333333
120.770833333333	54.0208333333333	0.0273332074863794	0.0117459107758028	887759.700122855	137.324474966718	128.8125	47.8541666666667
120.8125	54.0208333333333	0.024065365832873	0.0108611855414696	517147.068720109	125.777991734562	126.8125	51.1458333333333
120.854166666667	54.0208333333333	0.0235296425219031	0.00817697609939701	520172.310813861	126.166405674197	126.854166666667	51.1041666666667
120.895833333333	54.0208333333333	0.0253834267848488	0.0104830970223705	512727.695727973	126.201783654601	126.8125	51.1458333333333
120.9375	54.0208333333333	0.0241799234928297	0.0105524794707231	510526.989434893	126.416209607641	126.8125	51.1458333333333
120.979166666667	54.0208333333333	0.0245446344743102	0.0106775613596402	508332.374677732	126.632345211788	126.8125	51.1458333333333
121.020833333333	54.0208333333333	0.0245739784505073	0.0106735681219978	669560.537992544	137.046033622747	127.3125	49.4375
121.0625	54.0208333333333	0.0244993999002662	0.0100491550410885	559030.73377921	128.410603301997	127.270833333333	50.7291666666667
121.104166666667	54.0208333333333	0.0240161117328736	0.0101655976584377	556893.892127476	128.618507419633	127.270833333333	50.7291666666667
121.145833333333	54.0208333333333	0.0238269237315474	0.0103196816259919	554763.257260253	128.827882532434	127.270833333333	50.7291666666667
121.1875	54.0208333333333	0.0239302036431984	0.009807732198864	550882.069201634	119.212577823468	128.104166666667	51.3958333333333
121.229166666667	54.0208333333333	0.0267067157491954	0.0109674769346154	867749.43006308	139.148829272518	128.8125	47.8541666666667
121.270833333333	54.0208333333333	0.0278487431045969	0.0108015153589846	865966.177116183	139.318416737741	128.8125	47.8541666666667
121.3125	54.0208333333333	0.026540527376129	0.011321318436898	851549.725595713	127.433076096066	130.5625	48.9791666666667
121.354166666667	54.0208333333333	0.0237315618832536	0.010395042254515	488868.546678544	128.657415628367	126.8125	51.1458333333333
121.395833333333	54.0208333333333	0.0238280379591809	0.0101931851777074	486739.442289324	128.891626553416	126.8125	51.1458333333333
121.4375	54.0208333333333	0.0237150412095098	0.00956420805143289	536654.300257513	120.269319676154	128.104166666667	51.3958333333333
121.479166666667	54.0208333333333	0.0236798516059117	0.00923700330943303	534297.840678103	120.450383584901	128.104166666667	51.3958333333333
121.520833333333	54.0208333333333	0.0240560456861696	0.00989513873775761	841791.469950427	127.646693999795	130.645833333333	49.0208333333333
121.5625	54.0208333333333	0.0266524232041325	0.0112934503602557	838615.065308437	128.313423118133	130.5625	48.9791666666667
121.604166666667	54.0208333333333	0.0279054160050317	0.00991409886201116	872193.937194407	130.458985473672	130.604166666667	48.5625
121.645833333333	54.0208333333333	0.027627166808692	0.00984592228900516	850197.920844824	140.873278294466	128.8125	47.8541666666667
121.6875	54.0208333333333	0.0291121921263465	0.0103352327434958	848477.83649762	141.049245131391	128.8125	47.8541666666667
121.729166666667	54.0208333333333	0.0296603778118102	0.0106270394446998	846764.28684766	141.225858478662	128.8125	47.8541666666667
121.770833333333	54.0208333333333	0.0303388153485639	0.0112985371288625	852259.425348115	131.467534566863	130.4375	48.6041666666667
121.8125	54.0208333333333	0.0302664939570012	0.0110075260978269	824166.6206479	130.279285483568	130.395833333333	48.8958333333333
121.854166666667	54.0208333333333	0.03057984381954	0.0114637612297249	848176.445291994	131.778008128053	130.4375	48.6041666666667
121.895833333333	54.0208333333333	0.0305934400838036	0.0112634985563897	839976.243823609	141.938805569751	128.8125	47.8541666666667
121.9375	54.0208333333333	0.0306849652325068	0.0114394811895021	844113.269160394	132.091157682169	130.4375	48.6041666666667
121.979166666667	54.0208333333333	0.0305964462724121	0.0108040364659442	842089.198862265	132.248743944371	130.4375	48.6041666666667
122.020833333333	54.0208333333333	0.0290685950047452	0.00945848436255231	851651.640899138	131.985212468791	130.604166666667	48.5625
122.0625	54.0208333333333	0.0300452871877438	0.0103748877124741	849624.1622372	132.141435905131	130.604166666667	48.5625
122.104166666667	54.0208333333333	0.0305749666071863	0.0109858188944563	836047.503515378	132.725586973339	130.4375	48.6041666666667
122.145833333333	54.0208333333333	0.0306302515654765	0.0111770264162462	807655.810529301	131.548354921285	130.395833333333	48.8958333333333
122.1875	54.0208333333333	0.0302445636236992	0.0105578571764012	843571.91391809	132.614121820442	130.604166666667	48.5625
122.229166666667	54.0208333333333	0.0302985815010136	0.0107656790637523	803578.396630237	131.87288242027	130.395833333333	48.8958333333333
122.270833333333	54.0208333333333	0.0309111781278704	0.0115267177647034	801547.44863448	132.036255748025	130.395833333333	48.8958333333333
122.3125	54.0208333333333	0.0300756207666602	0.0103556556508863	837565.723471438	133.092896643834	130.604166666667	48.5625
122.354166666667	54.0208333333333	0.0297125003270986	0.00978709553610053	835574.070010773	133.253855865862	130.604166666667	48.5625
122.395833333333	54.0208333333333	0.0297319277196432	0.00980387800808727	833587.684905071	133.415504067567	130.604166666667	48.5625
122.4375	54.0208333333333	0.0292678180909207	0.0101091566456144	831606.606552581	133.577844344549	130.604166666667	48.5625
122.479166666667	54.0208333333333	0.029769141022496	0.00982741407083895	829630.873613688	133.740879786344	130.604166666667	48.5625
122.520833333333	54.0208333333333	0.0289463787038662	0.00953984039587694	827660.52501154	133.904613475848	130.604166666667	48.5625
122.5625	54.0208333333333	0.0300718153051974	0.0101810150726226	825695.599932693	134.06904848874	130.604166666667	48.5625
122.604166666667	54.0208333333333	0.0297119819420135	0.00975081122671498	823736.13782767	134.234187892881	130.604166666667	48.5625
122.645833333333	54.0208333333333	0.030588385212581	0.0106130064020298	783509.014200109	133.54057527846	130.395833333333	48.8958333333333
122.6875	54.0208333333333	0.0300004977717206	0.00994415343538542	819833.761664261	134.566592103618	130.604166666667	48.5625
122.729166666667	54.0208333333333	0.0297023834477501	0.00953748686140528	817890.927831486	134.733863001328	130.604166666667	48.5625
122.770833333333	54.0208333333333	0.0301789127394099	0.0101444365938211	815953.717424635	134.901850471234	130.604166666667	48.5625
122.8125	54.0208333333333	0.0304734834890975	0.0110812320804477	802721.726831563	135.547186682343	130.4375	48.6041666666667
122.854166666667	54.0208333333333	0.0310148971689286	0.0114748993611469	773681.757800808	134.403372116637	130.395833333333	48.8958333333333
122.895833333333	54.0208333333333	0.0304982435363041	0.011005384018936	771733.59225498	134.578306637945	130.395833333333	48.8958333333333
122.9375	54.0208333333333	0.0301094532503241	0.0101720793172821	808261.929613	135.581026282237	130.604166666667	48.5625
122.979166666667	54.0208333333333	0.0298893290377224	0.00982742191268368	806353.453339165	135.752641660967	130.604166666667	48.5625
123.020833333333	54.0208333333333	0.0297272899321041	0.0097526586497975	804450.849162698	135.924991539709	130.604166666667	48.5625
123.0625	54.0208333333333	0.0297739005952927	0.00937924868513441	764000.040928997	135.286083541876	130.395833333333	48.8958333333333
123.104166666667	54.0208333333333	0.0301266073789598	0.0101209855385987	762081.658924871	135.465055545093	130.395833333333	48.8958333333333
123.145833333333	54.0208333333333	0.0300851214856826	0.010248086041927	760169.371608677	135.644845836653	130.395833333333	48.8958333333333
123.1875	54.0208333333333	0.0300674832771327	0.0104246396476313	758263.225715832	135.825457976902	130.395833333333	48.8958333333333
123.229166666667	54.0208333333333	0.0303135766315117	0.0102914491279546	756363.268300432	136.006895508444	130.395833333333	48.8958333333333
123.270833333333	54.0208333333333	0.0304071131828475	0.0102718196325858	754469.546735423	136.18916195516	130.395833333333	48.8958333333333
123.3125	54.0208333333333	0.0302897394539375	0.00998017665469505	752582.10871274	136.372260821198	130.395833333333	48.8958333333333
123.354166666667	54.0208333333333	0.0306786123057828	0.0105667497224709	750701.002243336	136.556195589961	130.395833333333	48.8958333333333
123.395833333333	54.0208333333333	0.0308928586595593	0.0113673622103922	748826.275657156	136.740969723059	130.395833333333	48.8958333333333
123.4375	54.0208333333333	0.0313751689719122	0.0118524273536502	617708.813617898	142.012731657402	128.6875	49.5208333333333
123.479166666667	54.0208333333333	0.0289803816880876	0.0100450249323006	745096.157048635	137.113049813348	130.395833333333	48.8958333333333
123.520833333333	54.0208333333333	0.0290231720036364	0.00969057645393815	743240.863279957	137.300362575144	130.395833333333	48.8958333333333
123.5625	54.0208333333333	0.0293826541617379	0.0101336099198604	741392.14590127	137.488528308258	130.395833333333	48.8958333333333
123.604166666667	54.0208333333333	0.0284534608646258	0.00990791681832441	739550.054834578	137.67755034901	130.395833333333	48.8958333333333
123.645833333333	54.0208333333333	0.029340912534372	0.0099045555659945	737714.640319159	137.867432005257	130.395833333333	48.8958333333333
123.6875	54.0208333333333	0.0299051268818553	0.0100181218487604	735885.952911002	138.058176555202	130.395833333333	48.8958333333333
123.729166666667	54.0208333333333	0.0299204766239386	0.0101010831684716	734064.043482146	138.249787246194	130.395833333333	48.8958333333333
123.770833333333	54.0208333333333	0.0287364096326792	0.010258867812128	732248.96321993	138.442267293504	130.395833333333	48.8958333333333
123.8125	54.0208333333333	0.0296084626250325	0.0103272453699403	730440.763626169	138.635619879073	130.395833333333	48.8958333333333
123.854166666667	54.0208333333333	0.0293437984370894	0.0104735872902597	728639.496516219	138.829848150251	130.395833333333	48.8958333333333
123.895833333333	54.0208333333333	0.0309181343445622	0.01162371400327	726845.214017948	139.024955218505	130.395833333333	48.8958333333333
123.9375	54.0208333333333	0.0301689324343882	0.0110303156897063	725057.968570628	139.220944158114	130.395833333333	48.8958333333333
123.979166666667	54.0208333333333	0.0289594512431462	0.0108570063894545	723277.812923711	139.417818004834	130.395833333333	48.8958333333333
124.020833333333	54.0208333333333	0.0293460605338118	0.0112508082368297	763820.519643737	151.963251186669	128.8125	47.8541666666667
124.0625	54.0208333333333	0.0289119281386048	0.0110119479970989	719738.983571706	139.814232361915	130.395833333333	48.8958333333333
124.104166666667	54.0208333333333	0.0287106303054581	0.0104779877733065	717980.416903979	140.013778738929	130.395833333333	48.8958333333333
124.145833333333	54.0208333333333	0.028711084453872	0.0103835698929755	716229.154108186	140.214221753558	130.395833333333	48.8958333333333
124.1875	54.0208333333333	0.0282867691470705	0.0103262554542931	714485.249462707	140.415564228285	130.395833333333	48.8958333333333
124.229166666667	54.0208333333333	0.0283549440754249	0.0103709987301664	712748.757546558	140.617808938653	130.395833333333	48.8958333333333
124.270833333333	54.0208333333333	0.027195007331612	0.0105209668134753	711019.733237401	140.8209586118	130.395833333333	48.8958333333333
124.3125	54.0208333333333	0.027399780913712	0.0104281044744734	709298.23170945	141.025015924953	130.395833333333	48.8958333333333
124.354166666667	54.0208333333333	0.0267305499459108	0.0119280426601728	747775.170468532	152.976698619103	128.895833333333	47.9375
124.395833333333	54.0208333333333	0.0240482593241941	0.0104668233686494	548204.111459423	157.282361531933	127.3125	49.4375
124.4375	54.0208333333333	0.0244087496650434	0.0106018746026608	547155.969540864	157.579252749178	127.3125	49.4375
124.479166666667	54.0208333333333	0.0245420363900348	0.010291526375942	546120.932584772	157.877213240163	127.3125	49.4375
124.520833333333	54.0208333333333	0.0244248261912014	0.0106090457323468	545099.07558153	158.176235528106	127.3125	49.4375
124.5625	54.0208333333333	0.0266362064798365	0.0117043929357862	728043.672189036	144.880864999321	130.229166666667	48.5208333333333
124.604166666667	54.0208333333333	0.0265612563250137	0.011561560568189	726476.688259476	145.090031972696	130.229166666667	48.5208333333333
124.645833333333	54.0208333333333	0.0273229192088107	0.0110357391195	735308.155521135	143.248621516463	130.604166666667	48.5625
124.6875	54.0208333333333	0.0270719830431481	0.011189430499397	733677.996602396	143.452502909396	130.604166666667	48.5625
124.729166666667	54.0208333333333	0.02689809033641	0.0112177836925392	732055.660592784	143.65721659617	130.604166666667	48.5625
124.770833333333	54.0208333333333	0.0291867525614211	0.0117212597560193	720090.423452046	144.503711120501	130.4375	48.6041666666667
124.8125	54.0208333333333	0.0306361774620831	0.0123556005141692	718508.772568889	144.714015889822	130.4375	48.6041666666667
124.854166666667	54.0208333333333	0.0308836254873869	0.0127218648027373	716935.320674662	144.925173331689	130.4375	48.6041666666667
124.895833333333	54.0208333333333	0.0311018593601361	0.0129530567028534	715370.122381042	145.137184598734	130.4375	48.6041666666667
124.9375	54.0208333333333	0.0307162493520598	0.0126956014591451	713813.232489842	145.35005077443	130.4375	48.6041666666667
124.979166666667	54.0208333333333	0.0312628904179548	0.0123009730076646	712264.705988738	145.563772871659	130.4375	48.6041666666667
125.020833333333	54.0208333333333	0.0309495721349313	0.0123872041108602	710724.59804684	145.778351831261	130.4375	48.6041666666667
125.0625	54.0208333333333	0.030848731611786	0.0121443514073094	709192.964010159	145.993788520587	130.4375	48.6041666666667
125.104166666667	54.0208333333333	0.0312669088295923	0.0123624635293238	707669.859396926	146.210083732036	130.4375	48.6041666666667
125.145833333333	54.0208333333333	0.0311694317628848	0.0123113798555617	706155.339892761	146.427238181589	130.4375	48.6041666666667
125.1875	54.0208333333333	0.031306123024278	0.0122619873359877	704649.461345739	146.645252507338	130.4375	48.6041666666667
125.229166666667	54.0208333333333	0.0308791399860214	0.0118376417994253	703152.279761289	146.864127268005	130.4375	48.6041666666667
125.270833333333	54.0208333333333	0.0310325464040412	0.0118042925067587	701663.851296957	147.083862941461	130.4375	48.6041666666667
125.3125	54.0208333333333	0.0308514024170305	0.0116743206095447	670387.419386996	146.200612175425	130.395833333333	48.8958333333333
125.354166666667	54.0208333333333	0.0316651376720629	0.0124118360771623	668872.727961169	146.428051706857	130.395833333333	48.8958333333333
125.395833333333	54.0208333333333	0.0308977651200507	0.0114554351436092	667367.087908158	146.656445619983	130.395833333333	48.8958333333333
125.4375	54.0208333333333	0.0309111560807334	0.0114194145736799	665870.561118304	146.885794611929	130.395833333333	48.8958333333333
125.479166666667	54.0208333333333	0.0306966944890408	0.0113446831764537	664383.209662169	147.116099280965	130.395833333333	48.8958333333333
125.520833333333	54.0208333333333	0.0307148631329695	0.0111993378449274	662905.095784008	147.347360124579	130.395833333333	48.8958333333333
125.5625	54.0208333333333	0.029987628988772	0.0103976888346887	661436.281895067	147.579577537536	130.395833333333	48.8958333333333
125.604166666667	54.0208333333333	0.0303413616548759	0.0109116651916912	659976.830566679	147.812751809947	130.395833333333	48.8958333333333
125.645833333333	54.0208333333333	0.029962477908745	0.010113009917054	698452.085449574	148.37384688312	130.604166666667	48.5625
125.6875	54.0208333333333	0.0301807815001283	0.00973003596815931	697024.588732291	148.59798441466	130.604166666667	48.5625
125.729166666667	54.0208333333333	0.0302329245601886	0.00966616752790273	695606.227881953	148.822971259144	130.604166666667	48.5625
125.770833333333	54.0208333333333	0.030100458501594	0.00973558148285734	694197.05935677	149.048807120671	130.604166666667	48.5625
120.104166666667	53.9791666666667	0.0241708741174703	0.0100354664631506	553126.845931789	122.025928462183	126.8125	51.1458333333333
120.145833333333	53.9791666666667	0.0244523689910406	0.00940726238187618	550811.534038966	122.210119744806	126.8125	51.1458333333333
120.1875	53.9791666666667	0.0243758116463766	0.00953008820194205	548500.924405884	122.395723585437	126.8125	51.1458333333333
120.229166666667	53.9791666666667	0.0241534576479625	0.0101708818365417	546195.077487219	122.58275498847	126.8125	51.1458333333333
120.270833333333	53.9791666666667	0.0242386732004312	0.0101672998208494	543894.054633858	122.771229112472	126.8125	51.1458333333333
120.3125	53.9791666666667	0.024070887214698	0.00915481159226748	546758.131653241	123.154643231755	126.854166666667	51.1041666666667
120.354166666667	53.9791666666667	0.0212896795277975	0.00566078270336617	553126.845931789	122.025928462183	127.0625	51.1458333333333
120.395833333333	53.9791666666667	0.0219425901205705	0.00574857138229755	515302.498982133	123.943671254306	126.520833333333	51.2291666666667
120.4375	53.9791666666667	0.0239497206372877	0.00871031872217259	539914.816466305	123.731199317152	126.854166666667	51.1041666666667
120.479166666667	53.9791666666667	0.0242277219448989	0.00869064956984972	537643.926093791	123.926357361328	126.854166666667	51.1041666666667
120.520833333333	53.9791666666667	0.0239329678646396	0.00875433331707341	535378.252783154	124.123027612091	126.854166666667	51.1041666666667
120.5625	53.9791666666667	0.0237217580073824	0.00850353105813135	533117.863811699	124.321225808418	126.854166666667	51.1041666666667
120.604166666667	53.9791666666667	0.0242338985225805	0.00932562104525698	525667.206971497	124.332830187991	126.8125	51.1458333333333
120.645833333333	53.9791666666667	0.0244836014943991	0.0111736671569426	523412.516251116	124.534996498305	126.8125	51.1458333333333
120.6875	53.9791666666667	0.0269237911506131	0.0126365990053314	888087.124991599	136.798029087952	128.8125	47.8541666666667
120.729166666667	53.9791666666667	0.0276458630971083	0.0112530740545777	886218.531501821	136.959765871448	128.8125	47.8541666666667
120.770833333333	53.9791666666667	0.0262765150397018	0.0126817724156838	884385.785346939	136.617315579472	128.895833333333	47.8958333333333
120.8125	53.9791666666667	0.0242686023764107	0.01078391778681	514449.379621704	125.359859419224	126.8125	51.1458333333333
120.854166666667	53.9791666666667	0.0246665594043387	0.0105012983433642	512222.870838546	125.570210022756	126.8125	51.1458333333333
120.895833333333	53.9791666666667	0.0255259525849719	0.0105332900965971	671821.966922845	136.166753186483	127.3125	49.4375
120.9375	53.9791666666667	0.0237641818440114	0.0107714253329035	507787.515467607	125.99599483308	126.8125	51.1458333333333
120.979166666667	53.9791666666667	0.0240220822135084	0.0106875884287005	505578.825322915	126.211464425454	126.8125	51.1458333333333
121.020833333333	53.9791666666667	0.0266935411780277	0.0121116964695808	865323.942629304	125.687454058972	130.645833333333	49.0208333333333
121.0625	53.9791666666667	0.0238936190793531	0.0105542108284436	501179.819926596	126.647647550959	126.8125	51.1458333333333
121.104166666667	53.9791666666667	0.0243158463941308	0.010770549384025	865803.332916325	137.749142043118	128.895833333333	47.9375
121.145833333333	53.9791666666667	0.0279102069762844	0.0105635067023689	867849.451009634	138.611156475835	128.8125	47.8541666666667
121.1875	53.9791666666667	0.026860408163964	0.0110047640540311	855290.93314393	126.755141628166	130.5625	48.9791666666667
121.229166666667	53.9791666666667	0.0282617741878656	0.0107773674684786	850930.87799285	127.921584811173	130.395833333333	48.8958333333333
121.270833333333	53.9791666666667	0.0264628976062514	0.0113643089223185	442823.394706986	122.981318386107	126.645833333333	51.6875
121.3125	53.9791666666667	0.0238347040692041	0.0102534426809972	488135.797567698	127.999466492413	126.8125	51.1458333333333
121.354166666667	53.9791666666667	0.0235096860560432	0.010168831587182	485985.01215851	128.231275625571	126.8125	51.1458333333333
121.395833333333	53.9791666666667	0.0236609990813597	0.0102393548698434	539137.320078981	129.739723849995	127.270833333333	50.7291666666667
121.4375	53.9791666666667	0.0239526385215765	0.0100782744732776	647817.253280188	138.872819573901	127.3125	49.4375
121.479166666667	53.9791666666667	0.0241107576100358	0.00972232750014722	841140.66470248	127.251269256794	130.645833333333	49.0208333333333
121.520833333333	53.9791666666667	0.0272340511639196	0.0108323490584364	851831.295867349	140.151380253003	128.8125	47.8541666666667
121.5625	53.9791666666667	0.0281868582381531	0.0102891896093584	871281.048294727	130.078784767753	130.604166666667	48.5625
121.604166666667	53.9791666666667	0.0281384071353447	0.010471297620033	848340.815001882	140.500733779876	128.8125	47.8541666666667
121.645833333333	53.9791666666667	0.0271093545615735	0.0105436823557908	848340.81500188	140.500733779876	128.854166666667	47.8541666666667
121.6875	53.9791666666667	0.0290155798941734	0.0103320638594837	844876.153703271	140.852691171633	128.8125	47.8541666666667
121.729166666667	53.9791666666667	0.0296696584099867	0.0104961008751022	825371.544840543	129.723779266354	130.395833333333	48.8958333333333
121.770833333333	53.9791666666667	0.029839510718113	0.0108478572404424	849195.423894671	131.234453432368	130.4375	48.6041666666667
121.8125	53.9791666666667	0.0288732328846273	0.0108478665285315	839728.281678333	141.385536704101	128.8125	47.8541666666667
121.854166666667	53.9791666666667	0.0301911878442823	0.0111948076020971	838025.586277452	141.564467056954	128.8125	47.8541666666667
121.895833333333	53.9791666666667	0.0309235800899777	0.0118482461314909	843050.10616218	131.701144502668	130.4375	48.6041666666667
121.9375	53.9791666666667	0.0318513545046585	0.0123417582583826	841011.557658702	131.858059497488	130.4375	48.6041666666667
121.979166666667	53.9791666666667	0.0314127430761458	0.0120596402232885	838978.015787863	132.015655604492	130.4375	48.6041666666667
122.020833333333	53.9791666666667	0.0304897625155118	0.0110078907424212	836949.517705188	132.173936098395	130.4375	48.6041666666667
122.0625	53.9791666666667	0.0302492465721963	0.0107775987076703	834926.100833068	132.332904252449	130.4375	48.6041666666667
122.104166666667	53.9791666666667	0.0304003822066451	0.010971052221189	832907.802861715	132.49256333793	130.4375	48.6041666666667
122.145833333333	53.9791666666667	0.030956568876463	0.0117471159872695	830894.661750112	132.652916623632	130.4375	48.6041666666667
122.1875	53.9791666666667	0.030508726517662	0.0109002933079502	828886.715726943	132.813967375329	130.4375	48.6041666666667
122.229166666667	53.9791666666667	0.0301183828162016	0.0105416958448884	800490.227707824	131.627008406833	130.395833333333	48.8958333333333
122.270833333333	53.9791666666667	0.0306228362643061	0.0112662301796428	798449.426525759	131.790377742685	130.395833333333	48.8958333333333
122.3125	53.9791666666667	0.0301524928382405	0.0104748575845954	796413.831706653	131.954498339072	130.395833333333	48.8958333333333
122.354166666667	53.9791666666667	0.0301881300128916	0.010411067691259	832402.977788005	133.022684818833	130.604166666667	48.5625
122.395833333333	53.9791666666667	0.0305285449621066	0.0106957362283527	792358.424220522	132.285008661718	130.395833333333	48.8958333333333
122.4375	53.9791666666667	0.0299885699765279	0.0103391902950735	790338.693861092	132.451406059222	130.395833333333	48.8958333333333
122.479166666667	53.9791666666667	0.0301172852597622	0.0101035985784702	788324.334482282	132.618570058466	130.395833333333	48.8958333333333
122.520833333333	53.9791666666667	0.0288789734755687	0.0095043782345153	824451.19380168	133.673696822517	130.604166666667	48.5625
122.5625	53.9791666666667	0.0298982896405679	0.0096983509731595	822476.671306457	133.838211621539	130.604166666667	48.5625
122.604166666667	53.9791666666667	0.0297240219412538	0.00971510746407558	820507.59718603	134.003437462281	130.604166666667	48.5625
122.645833333333	53.9791666666667	0.0304409916685419	0.0107613960870102	780321.450205693	133.294968612011	130.395833333333	48.8958333333333
122.6875	53.9791666666667	0.0305232640817683	0.0107142436236016	805210.867352225	134.802160912082	130.4375	48.6041666666667
122.729166666667	53.9791666666667	0.0305090043130131	0.0104961453764433	776353.339266902	133.637866873407	130.395833333333	48.8958333333333
122.770833333333	53.9791666666667	0.0302159402985446	0.010222913945661	812686.587708201	134.671514080942	130.604166666667	48.5625
122.8125	53.9791666666667	0.0301903276994639	0.01051939883621	810745.360279403	134.840342179378	130.604166666667	48.5625
122.854166666667	53.9791666666667	0.0304599792920228	0.0105099163193686	770443.817860739	134.158173553523	130.395833333333	48.8958333333333
122.895833333333	53.9791666666667	0.0301983256363522	0.00996450097945307	768485.526997906	134.333213388804	130.395833333333	48.8958333333333
122.9375	53.9791666666667	0.0302246303325187	0.00989508206182768	766533.085880387	134.509061638565	130.395833333333	48.8958333333333
122.979166666667	53.9791666666667	0.0289205712895161	0.00916409485038364	803037.789904397	135.522983333748	130.604166666667	48.5625
123.020833333333	53.9791666666667	0.0297785957355603	0.00899407258291836	801125.442158864	135.695491158789	130.604166666667	48.5625
123.0625	53.9791666666667	0.0296112028721014	0.00939691342019588	760711.317129571	135.041494309573	130.395833333333	48.8958333333333
123.104166666667	53.9791666666667	0.0296211282311009	0.0100736559064492	758782.732747708	135.220613587561	130.395833333333	48.8958333333333
123.145833333333	53.9791666666667	0.0296975848445375	0.0102253624581465	788775.963020611	147.444319143757	128.8125	47.8541666666667
123.1875	53.9791666666667	0.029960040099797	0.0105525591858016	787308.947096194	147.644879376566	128.8125	47.8541666666667
123.229166666667	53.9791666666667	0.0300630434363776	0.00996556352741646	753033.649735502	135.762948314266	130.395833333333	48.8958333333333
123.270833333333	53.9791666666667	0.0303811491893755	0.010083109134147	751129.670126433	135.945397728765	130.395833333333	48.8958333333333
123.3125	53.9791666666667	0.0309336501136856	0.0112657069608385	749231.961041288	136.128688788228	130.395833333333	48.8958333333333
123.354166666667	53.9791666666667	0.0312693497284501	0.0115999435403969	617462.648311739	141.282835468573	128.6875	49.5208333333333
123.395833333333	53.9791666666667	0.0307570801057112	0.0105326695332489	615757.102692757	141.514432926186	128.6875	49.5208333333333
123.4375	53.9791666666667	0.0291029822427526	0.00912559523468598	743576.942436808	136.683647790893	130.395833333333	48.8958333333333
123.479166666667	53.9791666666667	0.0289203958120609	0.00891439493894535	741704.802592506	136.870341275506	130.395833333333	48.8958333333333
123.520833333333	53.9791666666667	0.029936092375889	0.00958902293966277	739839.178482205	137.057894214682	130.395833333333	48.8958333333333
123.5625	53.9791666666667	0.0280836915244002	0.00909950589650953	737980.12012999	137.246310098606	130.395833333333	48.8958333333333
123.604166666667	53.9791666666667	0.028095804838966	0.00931101677918863	736127.677886785	137.435592390889	130.395833333333	48.8958333333333
123.645833333333	53.9791666666667	0.029384041123828	0.00999116965877818	734281.902429969	137.625744527381	130.395833333333	48.8958333333333
123.6875	53.9791666666667	0.0302160013950254	0.0107670183245408	732442.844762918	137.816769914968	130.395833333333	48.8958333333333
123.729166666667	53.9791666666667	0.0305143680959217	0.0110311045259446	730610.55621445	138.008671930342	130.395833333333	48.8958333333333
123.770833333333	53.9791666666667	0.0302459239997656	0.0105279841783931	728785.08843817	138.201453918757	130.395833333333	48.8958333333333
123.8125	53.9791666666667	0.0305692087127247	0.0109313656643235	726966.493411751	138.395119192749	130.395833333333	48.8958333333333
123.854166666667	53.9791666666667	0.0312195655095513	0.0119567931095025	725154.823436097	138.589671030852	130.395833333333	48.8958333333333
123.895833333333	53.9791666666667	0.0313956659395647	0.0126992065473076	723350.131134416	138.78511267628	130.395833333333	48.8958333333333
123.9375	53.9791666666667	0.0310229797727582	0.0124776540564585	762331.799011778	151.371916310845	128.8125	47.8541666666667
123.979166666667	53.9791666666667	0.0313502200064532	0.0123489707480556	761026.500269144	151.585438331018	128.8125	47.8541666666667
124.020833333333	53.9791666666667	0.030216701065865	0.0110747173783328	759730.175907057	151.799635043905	128.8125	47.8541666666667
124.0625	53.9791666666667	0.0292726199077887	0.0109188004117911	758442.872358287	152.014505219655	128.8125	47.8541666666667
124.104166666667	53.9791666666667	0.0306026599651414	0.0116479191270287	742856.718594015	141.030753349774	130.4375	48.6041666666667
124.145833333333	53.9791666666667	0.028762486172977	0.0109705554533253	712671.495708942	139.976625330679	130.395833333333	48.8958333333333
124.1875	53.9791666666667	0.0288303477147219	0.0111220920090168	710917.147407962	140.178383184133	130.395833333333	48.8958333333333
124.229166666667	53.9791666666667	0.0290758754293117	0.0110623077182486	709170.209225119	140.381055354036	130.395833333333	48.8958333333333
124.270833333333	53.9791666666667	0.0285390000636358	0.0110984263993014	707430.736625727	140.584644702924	130.395833333333	48.8958333333333
124.3125	53.9791666666667	0.0275289305575813	0.0107772599914588	705698.785382355	140.789154043651	130.395833333333	48.8958333333333
124.354166666667	53.9791666666667	0.0281199789362719	0.00971724916748951	703974.411572677	140.994586137844	130.395833333333	48.8958333333333
124.395833333333	53.9791666666667	0.0266163477931332	0.0107671011853305	741599.237881356	141.823333090423	130.604166666667	48.5625
124.4375	53.9791666666667	0.0242264170990302	0.00941648129435534	720270.390880113	140.401728728277	130.6875	48.8125
124.479166666667	53.9791666666667	0.024184212584476	0.010570387891863	727432.9895925	144.253640652214	130.229166666667	48.5208333333333
124.520833333333	53.9791666666667	0.0267182304404265	0.0114461594272638	736564.073130273	142.424028681912	130.604166666667	48.5625
124.5625	53.9791666666667	0.0266507788852994	0.0113789625196623	734900.853270446	142.625932243265	130.604166666667	48.5625
124.604166666667	53.9791666666667	0.0271596670803502	0.0108178661818688	733245.304720483	142.828674752938	130.604166666667	48.5625
124.645833333333	53.9791666666667	0.0278965611248802	0.0106268305077842	731597.480096166	143.032257990377	130.604166666667	48.5625
124.6875	53.9791666666667	0.0283014399030587	0.0110384507486587	729957.432240576	143.236683679653	130.604166666667	48.5625
124.729166666667	53.9791666666667	0.0285605028370063	0.0114540920099425	717919.364066872	144.079161593473	130.4375	48.6041666666667
124.770833333333	53.9791666666667	0.0291431718665529	0.0115846911754413	716319.658861478	144.289228433577	130.4375	48.6041666666667
124.8125	53.9791666666667	0.0291013539734521	0.0114149740355818	714728.108554751	144.50015934706	130.4375	48.6041666666667
124.854166666667	53.9791666666667	0.0308092084286924	0.0119863315038392	713144.768261822	144.71195566041	130.4375	48.6041666666667
124.895833333333	53.9791666666667	0.0311554521392928	0.0129411163285596	711569.693301635	144.924618631758	130.4375	48.6041666666667
124.9375	53.9791666666667	0.0308322937544499	0.0126818859371334	710002.93919281	145.138149449394	130.4375	48.6041666666667
124.979166666667	53.9791666666667	0.0309725611159376	0.0118090813307505	708444.561649361	145.352549230289	130.4375	48.6041666666667
125.020833333333	53.9791666666667	0.0306408997419091	0.011528920735894	706894.616576273	145.567819018595	130.4375	48.6041666666667
125.0625	53.9791666666667	0.0309355270904209	0.0118355412372281	705353.160064962	145.783959784138	130.4375	48.6041666666667
125.104166666667	53.9791666666667	0.0308433776090526	0.0116145005191382	703820.248388584	146.000972420909	130.4375	48.6041666666667
125.145833333333	53.9791666666667	0.0308902338041332	0.0119525433072937	702295.937997193	146.218857745543	130.4375	48.6041666666667
125.1875	53.9791666666667	0.0317712692381259	0.0125714433634817	700780.285512785	146.43761649579	130.4375	48.6041666666667
125.229166666667	53.9791666666667	0.0315659052257389	0.0121018434738939	699273.347724177	146.657249328982	130.4375	48.6041666666667
125.270833333333	53.9791666666667	0.0312376806405689	0.0119649930585638	697775.18158175	146.877756820493	130.4375	48.6041666666667
125.3125	53.9791666666667	0.0316775634520561	0.0123186665760691	666538.502628354	145.979656742021	130.395833333333	48.8958333333333
125.354166666667	53.9791666666667	0.0316065765401389	0.0123058325777131	665013.55297548	146.207900898954	130.395833333333	48.8958333333333
125.395833333333	53.9791666666667	0.0316322863635913	0.0121600238126963	663497.672784535	146.43711523811	130.395833333333	48.8958333333333
125.4375	53.9791666666667	0.0311351297902385	0.01150082092192	661990.924853059	146.667300578926	130.395833333333	48.8958333333333
125.479166666667	53.9791666666667	0.0307066462612212	0.011145273622677	660493.372170436	146.898457640582	130.395833333333	48.8958333333333
125.520833333333	53.9791666666667	0.030299994876585	0.0107578427112861	659005.077911322	147.130587039993	130.395833333333	48.8958333333333
125.5625	53.9791666666667	0.0298666776220567	0.0103493653153886	657526.105428915	147.363689289792	130.395833333333	48.8958333333333
125.604166666667	53.9791666666667	0.030236847493889	0.0107400308035739	656056.518247982	147.597764796309	130.395833333333	48.8958333333333
125.645833333333	53.9791666666667	0.0303010504830754	0.0105051433296211	694507.374681965	148.174017696879	130.604166666667	48.5625
125.6875	53.9791666666667	0.0307654959848241	0.0105656302809535	984527.947210634	165.743527148914	128.770833333333	45.3541666666667
125.729166666667	53.9791666666667	0.0307060278937087	0.0105087750381586	983859.060519241	165.930309411951	128.770833333333	45.3541666666667
125.770833333333	53.9791666666667	0.0303422334152972	0.0100067182776342	983198.823546407	166.117322052505	128.770833333333	45.3541666666667
125.8125	53.9791666666667	0.030372752938687	0.0101145466251325	982547.253933479	166.304562527707	128.770833333333	45.3541666666667
125.854166666667	53.9791666666667	0.0306011610187495	0.0102474122531365	981904.369136593	166.492028271722	128.770833333333	45.3541666666667
125.895833333333	53.9791666666667	0.0308821952100485	0.0099473710605804	981270.186424518	166.679716695909	128.770833333333	45.3541666666667
120.0625	53.9375	0.0254180647410801	0.0115457119433845	553013.98150926	121.435982975243	126.8125	51.1458333333333
120.104166666667	53.9375	0.025717079741033	0.0111939901427015	550681.474218554	121.617855595391	126.8125	51.1458333333333
120.145833333333	53.9375	0.0243946422985578	0.00904486457018803	548353.538231045	121.801132041997	126.8125	51.1458333333333
120.1875	53.9375	0.0244331040233004	0.00988214041576668	546030.232797552	121.985827467351	126.8125	51.1458333333333
120.229166666667	53.9375	0.0256507002570911	0.0107933727892113	543711.618059395	122.17195718578	126.8125	51.1458333333333
120.270833333333	53.9375	0.0240103806849707	0.00884407651387039	546539.544647478	122.558471087857	126.854166666667	51.1041666666667
120.3125	53.9375	0.0228383271997773	0.00769581626760196	538788.067165326	117.136239914627	127.229166666667	51.5208333333333
120.354166666667	53.9375	0.0237718915693507	0.00890735114474894	541936.54081267	122.936750241967	126.854166666667	51.1041666666667
120.395833333333	53.9375	0.0258463764379719	0.0107878636891515	691819.664837579	133.549137683224	127.3125	49.4375
120.4375	53.9375	0.0250391347509234	0.0108660398928782	689839.477711938	133.738844693295	127.3125	49.4375
120.479166666667	53.9375	0.0245215423184425	0.010880948405428	687865.571066226	133.929546791977	127.3125	49.4375
120.520833333333	53.9375	0.0253732905760134	0.0108281437731575	685897.999771422	134.121249371214	127.3125	49.4375
120.5625	53.9375	0.0251604742263962	0.0106336391595059	525339.087204113	123.714521108299	126.8125	51.1458333333333
120.604166666667	53.9375	0.0249347804287383	0.0107265742771179	523065.549048875	123.914275600988	126.8125	51.1458333333333
120.645833333333	53.9375	0.0243635404585107	0.0112734005726274	680033.853496608	134.702413717574	127.3125	49.4375
120.6875	53.9375	0.0242816948726257	0.0113569550474523	518534.576340179	124.318591063923	126.8125	51.1458333333333
120.729166666667	53.9375	0.0266512962871424	0.0125824508613479	882834.609603434	136.755659045795	128.8125	47.8541666666667
120.770833333333	53.9375	0.0270596206549471	0.0115421525219999	880962.689367087	136.918190702163	128.8125	47.8541666666667
120.8125	53.9375	0.0238067171341615	0.0108551010159977	511779.455815949	124.937339752338	126.8125	51.1458333333333
120.854166666667	53.9375	0.0237777617798807	0.0107626037594439	509539.068098709	125.146933074187	126.8125	51.1458333333333
120.895833333333	53.9375	0.0238211524658647	0.010561026672361	871684.713003475	136.71625152474	128.895833333333	47.9375
120.9375	53.9375	0.0268157899580125	0.0118851895906303	873532.18139693	137.57454619743	128.8125	47.8541666666667
120.979166666667	53.9375	0.0236651762929223	0.0106933794199137	502852.932007695	125.785995467968	126.8125	51.1458333333333
121.020833333333	53.9375	0.0272287439285135	0.0110492475909109	869851.75200721	137.906489725002	128.8125	47.8541666666667
121.0625	53.9375	0.0264002209960922	0.0120105928683489	867953.313162311	137.559157455609	128.895833333333	47.8958333333333
121.104166666667	53.9375	0.0267968659759587	0.0112643670700029	856930.844021716	126.223323401337	130.5625	48.9791666666667
121.145833333333	53.9375	0.0276941538451857	0.010668655629102	864375.486803216	138.409157040704	128.8125	47.8541666666667
121.1875	53.9375	0.0278451379059471	0.0106351695490628	862562.052183573	138.577987804574	128.8125	47.8541666666667
121.229166666667	53.9375	0.027552388337897	0.0103187759327822	860754.675336287	138.747459252508	128.8125	47.8541666666667
121.270833333333	53.9375	0.0240748672579604	0.0101064181646502	440315.962289359	122.475898499015	126.645833333333	51.6875
121.3125	53.9375	0.0239989367183208	0.0102549513927056	540428.913388703	128.925345222036	127.270833333333	50.7291666666667
121.354166666667	53.9375	0.0238838002151677	0.00990044875014182	538303.324082802	129.141657182106	127.270833333333	50.7291666666667
121.395833333333	53.9375	0.023542368319326	0.00936091715405862	534424.950471715	119.231288831407	128.104166666667	51.3958333333333
121.4375	53.9375	0.0239516958568791	0.009751812039296	428847.460485129	123.626608387728	126.604166666667	51.6875
121.479166666667	53.9375	0.0260694901130372	0.0110235082080166	851810.023169788	139.604491901236	128.854166666667	47.8541666666667
121.520833333333	53.9375	0.0263673838752343	0.0111234079614412	850039.814939895	139.777846235204	128.854166666667	47.8541666666667
121.5625	53.9375	0.0279809357865429	0.010397340762878	846518.439302349	140.126516829514	128.8125	47.8541666666667
121.604166666667	53.9375	0.0300938969340417	0.0107248423760186	828772.847101988	129.017182695133	130.395833333333	48.8958333333333
121.645833333333	53.9375	0.0271971343645658	0.0107431380505976	843022.720085078	140.47781468353	128.8125	47.8541666666667
121.6875	53.9375	0.030228740951707	0.0108545662885689	841284.583078622	140.654452994273	128.8125	47.8541666666667
121.729166666667	53.9375	0.0301482684500554	0.0109849330032743	839552.982279761	140.831753059461	128.8125	47.8541666666667
121.770833333333	53.9375	0.0296179712055822	0.010531164664735	857855.238661813	130.597443735956	130.604166666667	48.5625
121.8125	53.9375	0.0301963086947199	0.0103451006373864	855779.844036695	130.74966945566	130.604166666667	48.5625
121.854166666667	53.9375	0.0293979638478487	0.0104466599932684	834397.808863969	141.367639526211	128.8125	47.8541666666667
121.895833333333	53.9375	0.0307024438935289	0.0113598501622083	839972.009492617	131.466326416729	130.4375	48.6041666666667
121.9375	53.9375	0.0316016630784265	0.0126519045548934	837923.972413384	131.623236104747	130.4375	48.6041666666667
121.979166666667	53.9375	0.0315924671712307	0.0125996393840901	835880.923915923	131.780832626001	130.4375	48.6041666666667
122.020833333333	53.9375	0.0310587917349782	0.0119367030002158	833842.901332987	131.939119338762	130.4375	48.6041666666667
122.0625	53.9375	0.0306180504024255	0.011185314654005	831809.94226928	132.098099600632	130.4375	48.6041666666667
122.104166666667	53.9375	0.0304115186301778	0.0108621525606336	803599.800415121	130.893675834201	130.395833333333	48.8958333333333
122.145833333333	53.9375	0.0309171086693607	0.0117474629499679	827759.366484342	132.418154195732	130.4375	48.6041666666667
122.1875	53.9375	0.0302023398877123	0.0103014163613489	837319.608468709	132.149739115157	130.604166666667	48.5625
122.229166666667	53.9375	0.0302574875679745	0.0104787261274224	835293.396091269	132.30870019442	130.604166666667	48.5625
122.270833333333	53.9375	0.0306962410091899	0.0113873850884585	795366.322531442	131.542585572488	130.395833333333	48.8958333333333
122.3125	53.9375	0.030257861608329	0.0110292143871736	793320.816822692	131.70669769203	130.395833333333	48.8958333333333
122.354166666667	53.9375	0.0304052851756548	0.0106033771824984	791280.537918138	131.87157156206	130.395833333333	48.8958333333333
122.395833333333	53.9375	0.0304901829400059	0.0109873552868883	789245.527018993	132.037211121717	130.395833333333	48.8958333333333
122.4375	53.9375	0.030142800842384	0.0103845055946866	787215.825643846	132.203620309647	130.395833333333	48.8958333333333
122.479166666667	53.9375	0.0301780701956281	0.0104577410735364	823245.011454677	133.277104783028	130.604166666667	48.5625
122.520833333333	53.9375	0.0293347487122965	0.00991915344010129	821255.456743011	133.440975746819	130.604166666667	48.5625
122.5625	53.9375	0.0283431593742302	0.00958793381765272	819271.29524632	133.605561172319	130.604166666667	48.5625
122.604166666667	53.9375	0.0281268437757422	0.00925640318586941	817292.566888838	133.770864305521	130.604166666667	48.5625
122.645833333333	53.9375	0.0302022960390622	0.0100089534644347	777148.43715659	133.047348408191	130.395833333333	48.8958333333333
122.6875	53.9375	0.030494885889842	0.0104954425763352	775151.482749254	133.218457965694	130.395833333333	48.8958333333333
122.729166666667	53.9375	0.0308340882831669	0.0110975260449725	773160.137488166	133.39036465145	130.395833333333	48.8958333333333
122.770833333333	53.9375	0.0307734563485927	0.0109178665982988	771174.445475123	133.563072375327	130.395833333333	48.8958333333333
122.8125	53.9375	0.0303974486078124	0.0108423856169743	769194.451139787	133.736585040225	130.395833333333	48.8958333333333
122.854166666667	53.9375	0.0301783390195562	0.00967408976796402	635108.620241102	138.319314637151	128.6875	49.5208333333333
122.895833333333	53.9375	0.028291931124125	0.00910743271787817	803597.008067691	134.948353090646	130.604166666667	48.5625
122.9375	53.9375	0.0283658815808512	0.00894502084202834	801663.215362173	135.119513768451	130.604166666667	48.5625
122.979166666667	53.9375	0.0282454935909205	0.00921192003384056	799735.227611408	135.29142097552	130.604166666667	48.5625
123.020833333333	53.9375	0.0289448935718998	0.00967620071871758	797813.087526003	135.46407785808	130.604166666667	48.5625
123.0625	53.9375	0.0289043875235231	0.00951814756461632	795896.838097462	135.637487548456	130.604166666667	48.5625
123.104166666667	53.9375	0.0297228567248916	0.00970939281483023	793986.522598406	135.811653164294	130.604166666667	48.5625
123.145833333333	53.9375	0.0285882362791234	0.00916682795165794	792082.184582742	135.986577807781	130.604166666667	48.5625
123.1875	53.9375	0.0301999508111457	0.0101162653231994	790183.86788579	136.162264564837	130.604166666667	48.5625
123.229166666667	53.9375	0.0303580605981825	0.010540590921144	749717.890767319	135.516835425867	130.395833333333	48.8958333333333
123.270833333333	53.9375	0.0308615089288359	0.0116989851842155	747803.597867354	135.699457192857	130.395833333333	48.8958333333333
123.3125	53.9375	0.03162035376315	0.0123250420825624	615576.854811856	140.781928647324	128.6875	49.5208333333333
123.354166666667	53.9375	0.0307777704067719	0.0116055841283361	777573.758856645	148.276077690077	128.8125	47.8541666666667
123.395833333333	53.9375	0.0289662426697963	0.00926169421646375	780784.158119433	137.052236818129	130.604166666667	48.5625
123.4375	53.9375	0.0288284302336198	0.00909399600099211	740209.482576129	136.438490661412	130.395833333333	48.8958333333333
123.479166666667	53.9375	0.0303789646908826	0.010208763233974	738326.964150937	136.62540413106	130.395833333333	48.8958333333333
123.520833333333	53.9375	0.0290397607616766	0.00960265057668954	736450.949590265	136.813186965334	130.395833333333	48.8958333333333
123.5625	53.9375	0.0298572816616179	0.00955858276817151	734581.489335411	137.001842784199	130.395833333333	48.8958333333333
123.604166666667	53.9375	0.0287054787479937	0.00982958955077726	732718.634163759	137.191375181831	130.395833333333	48.8958333333333
123.645833333333	53.9375	0.0277143748842443	0.00923452252022727	730862.43518849	137.381787725418	130.395833333333	48.8958333333333
123.6875	53.9375	0.0287279261373533	0.0102065065496544	729012.94385824	137.573083953928	130.395833333333	48.8958333333333
123.729166666667	53.9375	0.0297856372684873	0.0101319978013027	727170.211956652	137.765267376862	130.395833333333	48.8958333333333
123.770833333333	53.9375	0.0311982632031861	0.0119482029894173	725334.291601825	137.958341472978	130.395833333333	48.8958333333333
123.8125	53.9375	0.0313361825723213	0.012616327477555	723505.235245706	138.152309689	130.395833333333	48.8958333333333
123.854166666667	53.9375	0.0306445930913625	0.0113215691267097	760918.333394746	150.778128317046	128.8125	47.8541666666667
123.895833333333	53.9375	0.0302183271036361	0.0108862346604471	759586.874865181	150.991127068431	128.8125	47.8541666666667
123.9375	53.9375	0.0294530395441645	0.0110888562968294	758264.327190849	151.204813618808	128.8125	47.8541666666667
123.979166666667	53.9375	0.0288035066255011	0.0104275600454587	716258.710488285	138.937191490834	130.395833333333	48.8958333333333
124.020833333333	53.9375	0.0287753192498626	0.0103682785622742	714464.772533062	139.135680792353	130.395833333333	48.8958333333333
124.0625	53.9375	0.0286102981716979	0.0108390281889116	712678.020251373	139.33508414589	130.395833333333	48.8958333333333
124.104166666667	53.9375	0.0290482120001842	0.0112821302542226	710898.508406165	139.535404735697	130.395833333333	48.8958333333333
124.145833333333	53.9375	0.0283310387842911	0.0105916408560627	709126.292085578	139.736645702796	130.395833333333	48.8958333333333
124.1875	53.9375	0.0283017675550082	0.0103698271336221	707361.42670138	139.938810143469	130.395833333333	48.8958333333333
124.229166666667	53.9375	0.028401465210281	0.0108235086783066	705603.967987276	140.141901107738	130.395833333333	48.8958333333333
124.270833333333	53.9375	0.0282795590828571	0.0102101280845765	703853.971997097	140.34592159781	130.395833333333	48.8958333333333
124.3125	53.9375	0.0282728268390071	0.0104403174834896	702111.495102882	140.550874566508	130.395833333333	48.8958333333333
124.354166666667	53.9375	0.0274001634700244	0.0106289866657172	700376.59399282	140.756762915671	130.395833333333	48.8958333333333
124.395833333333	53.9375	0.026758599682325	0.0116497816875676	697837.250298762	139.074621435975	130.645833333333	49.0208333333333
124.4375	53.9375	0.0263953215931768	0.0111687978760535	725284.943080418	143.832192013933	130.229166666667	48.5208333333333
124.479166666667	53.9375	0.0268933021158411	0.0112808087647802	734574.759365219	142.002354328003	130.604166666667	48.5625
124.520833333333	53.9375	0.0273262925478674	0.0103476245795483	732893.936404061	142.203912902904	130.604166666667	48.5625
124.5625	53.9375	0.028098731830077	0.0101173726218109	731220.736158108	142.406320133364	130.604166666667	48.5625
124.604166666667	53.9375	0.0278629954481789	0.0105404423197924	729555.211616843	142.609577963136	130.604166666667	48.5625
124.645833333333	53.9375	0.0286594826918431	0.0113878501892229	717412.466552642	143.443072796803	130.4375	48.6041666666667
124.6875	53.9375	0.0292048439524519	0.0111822155137786	715786.608191031	143.651999363958	130.4375	48.6041666666667
124.729166666667	53.9375	0.0291093563930999	0.0116409645056924	714168.80342084	143.861799731143	130.4375	48.6041666666667
124.770833333333	53.9375	0.0304167367214873	0.0116710309550757	712559.107621704	144.072475468469	130.4375	48.6041666666667
124.8125	53.9375	0.0301591910344395	0.0119177297643678	710957.576394776	144.28402808011	130.4375	48.6041666666667
124.854166666667	53.9375	0.0307686051809068	0.0120431714144396	709364.265558848	144.496459002793	130.4375	48.6041666666667
124.895833333333	53.9375	0.0309881422313763	0.0123245730366138	707779.231146353	144.70976960429	130.4375	48.6041666666667
124.9375	53.9375	0.0306806791157927	0.0117624709445534	706202.529399239	144.923961181882	130.4375	48.6041666666667
124.979166666667	53.9375	0.0305956682788383	0.0115463125807061	704634.216764691	145.139034960829	130.4375	48.6041666666667
125.020833333333	53.9375	0.0309160087975867	0.0118432790063012	703074.349890718	145.354992092815	130.4375	48.6041666666667
125.0625	53.9375	0.0306351119975981	0.0118191624571215	701522.985621606	145.571833654394	130.4375	48.6041666666667
125.104166666667	53.9375	0.031142611700783	0.0121104983430299	699980.180993223	145.789560645422	130.4375	48.6041666666667
125.145833333333	53.9375	0.0317482313996073	0.0126490990135402	698445.993228173	146.00817398748	130.4375	48.6041666666667
125.1875	53.9375	0.0319605628308499	0.0128653390929722	696920.479730819	146.22767452229	130.4375	48.6041666666667
125.229166666667	53.9375	0.0316211777271054	0.0123843816319921	695403.698082151	146.448063010124	130.4375	48.6041666666667
125.270833333333	53.9375	0.031685307944868	0.0123658418138343	693895.706034499	146.669340128207	130.4375	48.6041666666667
125.3125	53.9375	0.0315996900160649	0.0122467801399471	692396.56150611	146.891506469109	130.4375	48.6041666666667
125.354166666667	53.9375	0.0317489603001408	0.0121419688830146	661164.373699673	145.985180239924	130.395833333333	48.8958333333333
125.395833333333	53.9375	0.0311654304224504	0.0117454133025872	659638.157129537	146.215211822113	130.395833333333	48.8958333333333
125.4375	53.9375	0.0311066038052858	0.0114899904611618	658121.091132753	146.446230601211	130.395833333333	48.8958333333333
125.479166666667	53.9375	0.0303765312875069	0.010545839265863	696448.534138722	147.077287289439	130.604166666667	48.5625
125.520833333333	53.9375	0.0307384264270999	0.0110564227894409	694965.730246887	147.299625294217	130.604166666667	48.5625
125.5625	53.9375	0.0309857384885055	0.0115604984087246	693491.879744938	147.522840749292	130.604166666667	48.5625
125.604166666667	53.9375	0.0311612879676347	0.0114798809433163	910771.131088062	165.166889709914	128.604166666667	45.9791666666667
125.645833333333	53.9375	0.0310682647518437	0.0113495094197838	910075.193072233	165.365989883424	128.604166666667	45.9791666666667
125.6875	53.9375	0.0317535898427962	0.0118803538935045	980033.757364414	165.677286316421	128.770833333333	45.3541666666667
125.729166666667	53.9375	0.0312635921876795	0.0106188090493309	979361.155009707	165.86487318316	128.770833333333	45.3541666666667
125.770833333333	53.9375	0.0309247302485315	0.0102142340236366	978697.245862433	166.052693882835	128.770833333333	45.3541666666667
125.8125	53.9375	0.0309831997334753	0.0102864559138743	978042.047831251	166.240745840756	128.770833333333	45.3541666666667
125.854166666667	53.9375	0.0309571153031669	0.0105394352641705	977395.578637406	166.429026458712	128.770833333333	45.3541666666667
125.895833333333	53.9375	0.0313764009061189	0.010560389345105	976757.855812518	166.617533115134	128.770833333333	45.3541666666667
125.9375	53.9375	0.0319285607297124	0.0111085646150318	976128.896696388	166.806263165269	128.770833333333	45.3541666666667
125.979166666667	53.9375	0.0318447523457504	0.0110932445489413	975508.718434811	166.995213941357	128.770833333333	45.3541666666667
126.020833333333	53.9375	0.0315481968787819	0.0107031074887688	974897.337977411	167.184382752817	128.770833333333	45.3541666666667
120.0625	53.8958333333333	0.0258418702622058	0.0117656797016329	550609.421805165	121.025252321574	126.8125	51.1458333333333
120.104166666667	53.8958333333333	0.0253623286257758	0.0116495944665298	548264.371881782	121.206161873731	126.8125	51.1458333333333
120.145833333333	53.8958333333333	0.025507982150983	0.0109493814028559	545923.820504915	121.388480902049	126.8125	51.1458333333333
120.1875	53.8958333333333	0.023988662728816	0.00910011350325624	548705.519639756	121.777135094141	126.854166666667	51.1041666666667
120.229166666667	53.8958333333333	0.0232636418437616	0.00778299250632392	541589.92664605	116.36988783956	127.229166666667	51.5208333333333
120.270833333333	53.8958333333333	0.0218015819990419	0.00672417397639516	569842.989384576	120.177559340377	127.3125	51.1041666666667
120.3125	53.8958333333333	0.0231868698104339	0.007730690041495	694110.11171059	133.335523504089	127.270833333333	49.3958333333333
120.354166666667	53.8958333333333	0.0213120067493772	0.00651729565508952	548264.371881782	121.206161873731	127.0625	51.1458333333333
120.395833333333	53.8958333333333	0.0239105493011813	0.00898792664922337	537121.90881476	122.714782405078	126.854166666667	51.1041666666667
120.4375	53.8958333333333	0.0255223223673843	0.0109309783503554	529670.982350033	122.705498953102	126.8125	51.1458333333333
120.479166666667	53.8958333333333	0.0246224263291489	0.0110416226251028	684656.212959145	133.651116173234	127.3125	49.4375
120.520833333333	53.8958333333333	0.0247549023119143	0.0113131217937108	682677.455814172	133.842907099175	127.3125	49.4375
120.5625	53.8958333333333	0.0241828315154144	0.0114079022161842	680705.066697953	134.03571497414	127.3125	49.4375
120.604166666667	53.8958333333333	0.0244109985504008	0.0109348466911613	678739.101773588	134.229545345717	127.3125	49.4375
120.645833333333	53.8958333333333	0.0240397435589526	0.0111702217046288	518210.456582266	123.692044911203	126.8125	51.1458333333333
120.6875	53.8958333333333	0.0239226244738851	0.0112610340929734	515934.087338467	123.894155986322	126.8125	51.1458333333333
120.729166666667	53.8958333333333	0.0248196045411804	0.0114377025339371	879566.147397743	136.042452837733	128.895833333333	47.8958333333333
120.770833333333	53.8958333333333	0.0276587276297141	0.0112148442037871	877581.131719302	136.712688236033	128.8125	47.8541666666667
120.8125	53.8958333333333	0.0268971181870442	0.01102195333142	875705.86303638	136.876022997445	128.8125	47.8541666666667
120.854166666667	53.8958333333333	0.0271919029302424	0.0112666740730929	873836.304609256	137.039986919854	128.8125	47.8541666666667
120.895833333333	53.8958333333333	0.0279289329613833	0.0105544589253633	871972.493768255	137.204582115537	128.8125	47.8541666666667
120.9375	53.8958333333333	0.027955848226332	0.0111137350731573	870114.468046989	137.369810681304	128.8125	47.8541666666667
120.979166666667	53.8958333333333	0.0283116069253692	0.0112830868028972	858388.109060562	126.565274363739	130.395833333333	48.8958333333333
121.020833333333	53.8958333333333	0.0281948466136993	0.011443884646869	866415.923112666	137.702176229663	128.8125	47.8541666666667
121.0625	53.8958333333333	0.028186431193279	0.0109476247833376	864575.47998027	137.869317323521	128.8125	47.8541666666667
121.104166666667	53.8958333333333	0.0272031471917044	0.0111384788890636	862740.974128116	138.03710000885	128.8125	47.8541666666667
121.145833333333	53.8958333333333	0.0238733715832018	0.0102738286097516	857106.792831378	137.503216024186	128.895833333333	47.9375
121.1875	53.8958333333333	0.0245002372727755	0.0105418500138316	855259.334507066	137.671401978629	128.895833333333	47.9375
121.229166666667	53.8958333333333	0.0237929145218017	0.010268328669709	486861.278856786	126.67766628244	126.8125	51.1458333333333
121.270833333333	53.8958333333333	0.0238612992433016	0.00982799595176439	484667.703875089	126.90444994916	126.8125	51.1458333333333
121.3125	53.8958333333333	0.0244288950221249	0.0102460171380887	646357.300256825	137.686388923018	127.3125	49.4375
121.354166666667	53.8958333333333	0.0241734755438199	0.00948214349638446	842161.620250075	126.314747866773	130.645833333333	49.0208333333333
121.395833333333	53.8958333333333	0.0263655391960252	0.0112605551703994	838780.034560323	126.97653098982	130.5625	48.9791666666667
121.4375	53.8958333333333	0.027930586250721	0.0102251197536518	871688.931666785	129.168890352644	130.604166666667	48.5625
121.479166666667	53.8958333333333	0.0278192482715177	0.0104320365441899	846504.024901183	139.576341090523	128.8125	47.8541666666667
121.520833333333	53.8958333333333	0.0281395327155844	0.010394995437656	844731.044724603	139.750646974736	128.8125	47.8541666666667
121.5625	53.8958333333333	0.029734375817368	0.0107579863189577	842964.436752892	139.925615429745	128.8125	47.8541666666667
121.604166666667	53.8958333333333	0.0304120909020079	0.0115027716903152	841204.241700225	140.10124822412	128.8125	47.8541666666667
121.645833333333	53.8958333333333	0.0300301993744671	0.0107689252992083	839450.500472636	140.277547100442	128.8125	47.8541666666667
121.6875	53.8958333333333	0.0304532164767276	0.0112252738848132	837703.254166906	140.454513774612	128.8125	47.8541666666667
121.729166666667	53.8958333333333	0.0306052299920475	0.0112243246972571	835962.544069363	140.632149935146	128.8125	47.8541666666667
121.770833333333	53.8958333333333	0.0303959670474635	0.0116176957671055	834228.411654652	140.810457242472	128.8125	47.8541666666667
121.8125	53.8958333333333	0.0308976239246768	0.0113634928100471	832500.898584438	140.989437328204	128.8125	47.8541666666667
121.854166666667	53.8958333333333	0.030706291866999	0.0115266027119494	838970.721574398	131.073576001809	130.4375	48.6041666666667
121.895833333333	53.8958333333333	0.0305088472355076	0.0108596978872637	836908.229256585	131.229781639663	130.4375	48.6041666666667
121.9375	53.8958333333333	0.0309902721733289	0.0118686519206368	834850.669632674	131.386676384069	130.4375	48.6041666666667
121.979166666667	53.8958333333333	0.0311215866173196	0.0125829688682135	825657.879449783	141.712117038294	128.8125	47.8541666666667
122.020833333333	53.8958333333333	0.0311437250452135	0.0120058541055262	804738.079083533	130.324222363125	130.395833333333	48.8958333333333
122.0625	53.8958333333333	0.0306849055557662	0.0115687039172601	828707.960601528	131.861529684333	130.4375	48.6041666666667
122.104166666667	53.8958333333333	0.0307390755750484	0.0110138613349317	800571.367959742	130.644100085274	130.395833333333	48.8958333333333
122.145833333333	53.8958333333333	0.0306614017703809	0.0110184109431724	798495.498141708	130.805159245576	130.395833333333	48.8958333333333
122.1875	53.8958333333333	0.0308380147933086	0.0110997303617179	796424.671785485	130.966970645909	130.395833333333	48.8958333333333
122.229166666667	53.8958333333333	0.0305837602265892	0.0113827712039176	794358.929010172	131.129538321319	130.395833333333	48.8958333333333
122.270833333333	53.8958333333333	0.0310289229163462	0.0121459394350908	813947.229606937	143.003057230728	128.8125	47.8541666666667
122.3125	53.8958333333333	0.0305940555063403	0.0111342273750155	790242.856268335	131.456958652142	130.395833333333	48.8958333333333
122.354166666667	53.8958333333333	0.0310160344828451	0.0118270362530865	788192.608134274	131.621819390456	130.395833333333	48.8958333333333
122.395833333333	53.8958333333333	0.0306535766727984	0.0116131531004099	786147.60724903	131.787452568432	130.395833333333	48.8958333333333
122.4375	53.8958333333333	0.0307310881188058	0.0112012585934889	784107.895334948	131.953862230272	130.395833333333	48.8958333333333
122.479166666667	53.8958333333333	0.0300464292715425	0.0102215505710911	820072.69142008	133.042511299082	130.604166666667	48.5625
122.520833333333	53.8958333333333	0.028315036252682	0.00947167489371343	818073.472613732	133.206436911387	130.604166666667	48.5625
122.5625	53.8958333333333	0.0287615597547614	0.00912162196845636	816079.630910043	133.371083573126	130.604166666667	48.5625
122.604166666667	53.8958333333333	0.0286909969674364	0.00910875363727685	814091.206464485	133.536454621876	130.604166666667	48.5625
122.645833333333	53.8958333333333	0.0288063805402223	0.00942714617087767	812108.239714558	133.702553389019	130.604166666667	48.5625
122.6875	53.8958333333333	0.0296130311893498	0.00965063004174991	810130.771380556	133.869383199109	130.604166666667	48.5625
122.729166666667	53.8958333333333	0.0302346026407672	0.0104862665182687	796256.890410193	145.10010059189	128.8125	47.8541666666667
122.770833333333	53.8958333333333	0.0312210675808984	0.0121339023218708	794693.526550833	145.294927295048	128.8125	47.8541666666667
122.8125	53.8958333333333	0.0308706723842872	0.0114290887083384	633487.706212057	137.823259025754	128.6875	49.5208333333333
122.854166666667	53.8958333333333	0.0305627010854105	0.0107074752307719	583952.791706447	142.875508957395	127.729166666667	49.6041666666667
122.895833333333	53.8958333333333	0.0298093466696433	0.00954896575189502	800327.351040493	134.714613692134	130.604166666667	48.5625
122.9375	53.8958333333333	0.0292393841622882	0.00884541341510477	798383.744248364	134.885899109547	130.604166666667	48.5625
122.979166666667	53.8958333333333	0.0284244648510618	0.00878492425852371	796445.92888662	135.057938594267	130.604166666667	48.5625
123.020833333333	53.8958333333333	0.0296038605084859	0.00953696492115005	794513.947959892	135.230735391655	130.604166666667	48.5625
123.0625	53.8958333333333	0.03016237586802	0.010052796826439	792587.844760463	135.40429273388	130.604166666667	48.5625
123.104166666667	53.8958333333333	0.0301009377252896	0.00968329285550809	790667.662868564	135.578613839144	130.604166666667	48.5625
123.145833333333	53.8958333333333	0.0295685571495569	0.00905347977028417	788753.446152631	135.753701910881	130.604166666667	48.5625
123.1875	53.8958333333333	0.0295654590205873	0.00904955858565789	786845.238769514	135.929560136945	130.604166666667	48.5625
123.229166666667	53.8958333333333	0.0299619024047642	0.00968523316661472	784943.085164628	136.106191688785	130.604166666667	48.5625
123.270833333333	53.8958333333333	0.0301183579004647	0.00976006002989444	744491.514384074	135.451320390803	130.395833333333	48.8958333333333
123.3125	53.8958333333333	0.0305648526012714	0.0110027492839205	611990.86602616	140.508252571955	128.6875	49.5208333333333
123.354166666667	53.8958333333333	0.0316748764648261	0.0121976895020216	610253.135461375	140.739823127147	128.6875	49.5208333333333
123.395833333333	53.8958333333333	0.0313918053873101	0.0123179614946869	772189.396439587	148.301756132659	128.8125	47.8541666666667
123.4375	53.8958333333333	0.0306055512991173	0.0105815614681696	736855.783543735	136.191093983109	130.395833333333	48.8958333333333
123.479166666667	53.8958333333333	0.0308600343465454	0.011774395443644	734962.827482043	136.37821675305	130.395833333333	48.8958333333333
123.520833333333	53.8958333333333	0.0308433286628887	0.0117568704319954	733076.362581494	136.566218858358	130.395833333333	48.8958333333333
123.5625	53.8958333333333	0.0308050373246263	0.0111989346298987	731196.439697669	136.755104052039	130.395833333333	48.8958333333333
123.604166666667	53.8958333333333	0.0298251776775378	0.00965850698106641	729323.110031624	136.944876062167	130.395833333333	48.8958333333333
123.645833333333	53.8958333333333	0.028399176217549	0.00947636202002586	727456.425129729	137.135538590656	130.395833333333	48.8958333333333
123.6875	53.8958333333333	0.0303273226943666	0.0101592689471707	725596.436883432	137.327095312013	130.395833333333	48.8958333333333
123.729166666667	53.8958333333333	0.0304859141419052	0.0109256624323006	723743.197528928	137.519549872067	130.395833333333	48.8958333333333
123.770833333333	53.8958333333333	0.0311715191025749	0.0118341768416521	721896.75964672	137.71290588667	130.395833333333	48.8958333333333
123.8125	53.8958333333333	0.0318618853396196	0.0130345050286542	720057.176161123	137.907166940379	130.395833333333	48.8958333333333
123.854166666667	53.8958333333333	0.0312860751167521	0.0121663675115581	718224.500339638	138.102336585114	130.395833333333	48.8958333333333
123.895833333333	53.8958333333333	0.0308213517383875	0.011211791731774	716398.785792242	138.298418338785	130.395833333333	48.8958333333333
123.9375	53.8958333333333	0.0308306097681384	0.0111561183418874	714580.086470589	138.495415683903	130.395833333333	48.8958333333333
123.979166666667	53.8958333333333	0.0293531301588766	0.0105400968688378	712768.456667086	138.693332066163	130.395833333333	48.8958333333333
124.020833333333	53.8958333333333	0.0274605088711611	0.0105726827646752	751568.553200397	151.467057518505	128.8125	47.8541666666667
124.0625	53.8958333333333	0.0280276432758591	0.0100694300547107	709166.624481703	139.091935532133	130.395833333333	48.8958333333333
124.104166666667	53.8958333333333	0.0280958370464459	0.0100053902595532	707376.532378698	139.292629310056	130.395833333333	48.8958333333333
124.145833333333	53.8958333333333	0.0266741462846056	0.01145780745129	705319.450208819	138.24689270757	130.5625	48.9791666666667
124.1875	53.8958333333333	0.0279998010716883	0.00980483941968247	703818.274371278	139.696817373099	130.395833333333	48.8958333333333
124.229166666667	53.8958333333333	0.0282749436179712	0.0102209510880886	702050.220757207	139.900318091399	130.395833333333	48.8958333333333
124.270833333333	53.8958333333333	0.0280240235152475	0.00999799195692237	739492.615120247	140.782143961519	130.604166666667	48.5625
124.3125	53.8958333333333	0.0267688726226303	0.0111154290180391	737764.399984202	140.979919429108	130.604166666667	48.5625
124.354166666667	53.8958333333333	0.0269402472838928	0.011015059807741	736043.546500851	141.178544176593	130.604166666667	48.5625
124.395833333333	53.8958333333333	0.0269238085432577	0.0109581161732235	734330.106982523	141.378020513184	130.604166666667	48.5625
124.4375	53.8958333333333	0.0270905818061413	0.0098791107663031	732624.134003183	141.578350700484	130.604166666667	48.5625
124.479166666667	53.8958333333333	0.0280952620626644	0.00984950182457583	730925.680396155	141.779536951163	130.604166666667	48.5625
124.520833333333	53.8958333333333	0.0283962616633881	0.0103457171010083	729234.799251705	141.981581427621	130.604166666667	48.5625
124.5625	53.8958333333333	0.0280604715602073	0.0105319930549289	727551.543914563	142.184486240628	130.604166666667	48.5625
124.604166666667	53.8958333333333	0.0291469064154166	0.0112297106104322	715336.482116098	143.013626205976	130.4375	48.6041666666667
124.645833333333	53.8958333333333	0.028530733590946	0.0112074004289879	724208.125297498	142.592885052982	130.604166666667	48.5625
124.6875	53.8958333333333	0.028991587474009	0.0114467525938555	712056.584374176	143.431751237506	130.4375	48.6041666666667
124.729166666667	53.8958333333333	0.0302563229665433	0.0117033919126875	710428.69938802	143.642142704961	130.4375	48.6041666666667
124.770833333333	53.8958333333333	0.0304106955170921	0.011853141765758	708808.931671778	143.853422409269	130.4375	48.6041666666667
124.8125	53.8958333333333	0.0303059867862047	0.0118015108010505	707197.337525912	144.065591969601	130.4375	48.6041666666667
124.854166666667	53.8958333333333	0.0309129793245486	0.0118749849850925	705593.973478645	144.278652937169	130.4375	48.6041666666667
124.895833333333	53.8958333333333	0.0306690052190511	0.0118427415284052	703998.896281967	144.492606793659	130.4375	48.6041666666667
124.9375	53.8958333333333	0.0309766303551074	0.0118644079961537	702412.162907539	144.707454949649	130.4375	48.6041666666667
124.979166666667	53.8958333333333	0.0309496649371951	0.0120856667745895	700833.830542424	144.923198743024	130.4375	48.6041666666667
125.020833333333	53.8958333333333	0.0312092451606625	0.0125374200224247	699263.956584673	145.139839437368	130.4375	48.6041666666667
125.0625	53.8958333333333	0.0315036883141068	0.0124143548672017	697702.598638792	145.357378220355	130.4375	48.6041666666667
125.104166666667	53.8958333333333	0.0317577278074097	0.0127070166724305	696149.814511047	145.575816202124	130.4375	48.6041666666667
125.145833333333	53.8958333333333	0.0315693189945741	0.0124539633441651	694605.662204604	145.795154413646	130.4375	48.6041666666667
125.1875	53.8958333333333	0.030841236902426	0.0114453571679771	663562.357364205	144.846483857733	130.395833333333	48.8958333333333
125.229166666667	53.8958333333333	0.0316770161162544	0.012143791787962	661989.678827802	145.073326280254	130.395833333333	48.8958333333333
125.270833333333	53.8958333333333	0.0315636237980142	0.0121484472169225	660425.911255163	145.301167449386	130.395833333333	48.8958333333333
125.3125	53.8958333333333	0.031870688872636	0.0125847893630583	658871.118602904	145.530008742354	130.395833333333	48.8958333333333
125.354166666667	53.8958333333333	0.0322031416165357	0.0127530076721648	910682.284075874	163.898311035869	128.604166666667	45.9791666666667
125.395833333333	53.8958333333333	0.0322803447237898	0.0126139278688418	909927.156305858	164.096574885338	128.604166666667	45.9791666666667
125.4375	53.8958333333333	0.0318933706208819	0.0118313475571396	909181.151062738	164.29513904345	128.604166666667	45.9791666666667
125.479166666667	53.8958333333333	0.0315429109856637	0.010756666250828	979053.092490279	164.672093155589	128.770833333333	45.3541666666667
125.520833333333	53.8958333333333	0.0314170679864925	0.0109974737854226	978333.335584272	164.859266128818	128.770833333333	45.3541666666667
125.5625	53.8958333333333	0.0319217212941968	0.011520457562197	977622.222017525	165.046689122675	128.770833333333	45.3541666666667
125.604166666667	53.8958333333333	0.0322946674005963	0.0114310929875077	976919.770884787	165.23435965304	128.770833333333	45.3541666666667
125.645833333333	53.8958333333333	0.0318806499200777	0.0111942353935235	976226.001102663	165.422275210935	128.770833333333	45.3541666666667
125.6875	53.8958333333333	0.0321727322432451	0.0113719178269637	975540.931407297	165.610433262666	128.770833333333	45.3541666666667
125.729166666667	53.8958333333333	0.0319400407055068	0.011274658140652	974864.580352063	165.798831249968	128.770833333333	45.3541666666667
125.770833333333	53.8958333333333	0.0314271802881239	0.0102136762904101	974196.966305253	165.987466590161	128.770833333333	45.3541666666667
125.8125	53.8958333333333	0.0317204745491933	0.0105533725122803	973538.107447797	166.176336676306	128.770833333333	45.3541666666667
125.854166666667	53.8958333333333	0.0314507529044152	0.0108064950949892	972888.021770981	166.365438877366	128.770833333333	45.3541666666667
125.895833333333	53.8958333333333	0.0318263597889364	0.011240492153109	972246.727074182	166.554770538381	128.770833333333	45.3541666666667
125.9375	53.8958333333333	0.0316839721330223	0.0114133337364902	900948.698811039	166.700235630061	128.604166666667	45.9791666666667
125.979166666667	53.8958333333333	0.0317108775694215	0.0116484313076315	900323.274921287	166.902425721864	128.604166666667	45.9791666666667
126.020833333333	53.8958333333333	0.0324273845062821	0.0118814523625771	899707.271654457	167.104872204378	128.604166666667	45.9791666666667
126.0625	53.8958333333333	0.0323995842520402	0.0118958759541031	899100.708565735	167.307571701574	128.604166666667	45.9791666666667
126.104166666667	53.8958333333333	0.0320061327813405	0.0120830189954082	898503.604962897	167.510520806879	128.604166666667	45.9791666666667
126.145833333333	53.8958333333333	0.0318247974378612	0.0118248525719096	897915.979903438	167.713716083459	128.604166666667	45.9791666666667
120.020833333333	53.8541666666667	0.0246297839945045	0.00995490073631891	550595.438044704	120.432433926469	126.8125	51.1458333333333
120.0625	53.8541666666667	0.0241992531684282	0.00939039506014544	548233.492426106	120.610938526812	126.8125	51.1458333333333
120.104166666667	53.8541666666667	0.0242614218787225	0.00943896341604268	545875.913631672	120.790842191164	126.8125	51.1458333333333
120.145833333333	53.8541666666667	0.0242491095628346	0.00935241699848584	543522.759278211	120.972160489717	126.8125	51.1458333333333
120.1875	53.8541666666667	0.0245492593408178	0.00909127924281304	546277.467898609	121.364648237644	126.854166666667	51.1041666666667
120.229166666667	53.8541666666667	0.0219361274768328	0.00710760322737402	569907.807837475	119.603784801958	127.3125	51.1041666666667
120.270833333333	53.8541666666667	0.0257173793667069	0.0107810693532754	536490.432463666	121.524761569174	126.8125	51.1458333333333
120.3125	53.8541666666667	0.0257682075897398	0.0110837748802878	534155.570054452	121.711897682708	126.8125	51.1458333333333
120.354166666667	53.8541666666667	0.0259572138439072	0.0109825325992234	531825.433809252	121.900528972541	126.8125	51.1458333333333
120.395833333333	53.8541666666667	0.0252757773637962	0.0110412604967426	529500.086905459	122.090672092163	126.8125	51.1458333333333
120.4375	53.8541666666667	0.0252250394807485	0.0111061274812954	527179.593500705	122.282343878752	126.8125	51.1458333333333
120.479166666667	53.8541666666667	0.0247145197030652	0.0109806786010803	524864.018748655	122.475561353897	126.8125	51.1458333333333
120.520833333333	53.8541666666667	0.0245490107057636	0.0111514087790492	679473.260483704	133.56192982869	127.3125	49.4375
120.5625	53.8541666666667	0.0243197693346131	0.0112777576486651	677489.604772718	133.754821143831	127.3125	49.4375
120.604166666667	53.8541666666667	0.0247087922692008	0.0115053650896251	881989.561515309	135.351795498847	128.895833333333	47.8958333333333
120.645833333333	53.8541666666667	0.0267688110521609	0.0122688278280457	879897.916772382	136.01885348854	128.8125	47.8541666666667
120.6875	53.8541666666667	0.0268214200028272	0.0123053679303485	877996.689908773	136.180471081504	128.8125	47.8541666666667
120.729166666667	53.8541666666667	0.0271691899031309	0.011861015237178	876101.05427583	136.342717509398	128.8125	47.8541666666667
120.770833333333	53.8541666666667	0.0279143381589031	0.0116772193435289	874211.046854639	136.505594995543	128.8125	47.8541666666667
120.8125	53.8541666666667	0.0279087827405797	0.011081357697609	872326.704835176	136.669105749746	128.8125	47.8541666666667
120.854166666667	53.8541666666667	0.0282972800187548	0.011340167341693	870448.065616162	136.83325196777	128.8125	47.8541666666667
120.895833333333	53.8541666666667	0.0278253285751883	0.0113048583964195	868575.166804857	136.998035830789	128.8125	47.8541666666667
120.9375	53.8541666666667	0.0247186464356302	0.0110803878802157	866751.715174076	136.648454762261	128.895833333333	47.8958333333333
120.979166666667	53.8541666666667	0.0266509089363873	0.0121739959848968	864872.370302192	136.813408152062	128.895833333333	47.8958333333333
121.020833333333	53.8541666666667	0.023879306220009	0.010723432270823	495240.703696491	125.136129565767	126.8125	51.1458333333333
121.0625	53.8541666666667	0.024254393609425	0.010688752409572	493001.428360649	125.352878202878	126.8125	51.1458333333333
121.104166666667	53.8541666666667	0.024139589135206	0.0103041742727061	490768.179870529	125.571450200038	126.8125	51.1458333333333
121.145833333333	53.8541666666667	0.0250090879286049	0.0102626740897239	488541.041627261	125.79186555048	126.8125	51.1458333333333
121.1875	53.8541666666667	0.0248520573667584	0.0102463175227292	486320.09832603	126.014144428213	126.8125	51.1458333333333
121.229166666667	53.8541666666667	0.023707062220353	0.010448443227247	484105.435975068	126.238307186504	126.8125	51.1458333333333
121.270833333333	53.8541666666667	0.0234185721952088	0.0102229731332833	536809.021886719	127.939927492419	127.270833333333	50.7291666666667
121.3125	53.8541666666667	0.023657342783472	0.0103367522462364	642935.474300325	137.409118103498	127.3125	49.4375
121.354166666667	53.8541666666667	0.0233835259216252	0.0101882512923287	641083.654840967	137.62261070115	127.3125	49.4375
121.395833333333	53.8541666666667	0.0280264091474656	0.00989316299497328	846562.105293358	139.025950048549	128.8125	47.8541666666667
121.4375	53.8541666666667	0.0291165318155534	0.0108215814630532	844767.348349875	139.199214102556	128.8125	47.8541666666667
121.479166666667	53.8541666666667	0.0282845688689107	0.0104369565264291	842978.880012858	139.373144481177	128.8125	47.8541666666667
121.520833333333	53.8541666666667	0.0280885159386783	0.0101432352854046	841196.740967135	139.547743075638	128.8125	47.8541666666667
121.5625	53.8541666666667	0.0278005104053012	0.010623776023696	839420.972097215	139.7230117527	128.8125	47.8541666666667
121.604166666667	53.8541666666667	0.0302213299534539	0.0111031338707589	837651.614486308	139.898952353965	128.8125	47.8541666666667
121.645833333333	53.8541666666667	0.0306898629792	0.0117724781136171	835888.709415289	140.075566695178	128.8125	47.8541666666667
121.6875	53.8541666666667	0.0305630957315601	0.0117400793555276	834132.298361624	140.25285656552	128.8125	47.8541666666667
121.729166666667	53.8541666666667	0.0306938120582512	0.0117245070693624	832382.422998221	140.430823726887	128.8125	47.8541666666667
121.770833333333	53.8541666666667	0.0310258193505007	0.0121643721134571	814420.504207426	129.131422020872	130.395833333333	48.8958333333333
121.8125	53.8541666666667	0.031160432518964	0.0122394096399907	838007.856660213	130.679840095168	130.4375	48.6041666666667
121.854166666667	53.8541666666667	0.0308921247958999	0.0118944266913256	827172.430684537	140.968806151544	128.8125	47.8541666666667
121.895833333333	53.8541666666667	0.0300223296022259	0.0111296729187978	825449.118676688	141.149499524724	128.8125	47.8541666666667
121.9375	53.8541666666667	0.030120891312675	0.0112319734185414	823732.553611057	141.33087856346	128.8125	47.8541666666667
121.979166666667	53.8541666666667	0.0307407547904263	0.0113789383532256	829729.642122536	131.305937498525	130.4375	48.6041666666667
122.020833333333	53.8541666666667	0.0309416952135215	0.0114609615031068	801744.779339472	130.072884753499	130.395833333333	48.8958333333333
122.0625	53.8541666666667	0.0315725582429526	0.0125021759202404	825620.315093644	131.623182807408	130.4375	48.6041666666667
122.104166666667	53.8541666666667	0.0312062025467295	0.0119805793830548	797558.342793498	130.392630525673	130.395833333333	48.8958333333333
122.145833333333	53.8541666666667	0.0308786922398527	0.0114427445426256	795472.576380298	130.55363284355	130.395833333333	48.8958333333333
122.1875	53.8541666666667	0.0301709943040623	0.0101613112206734	793391.831053498	130.715393623478	130.395833333333	48.8958333333333
122.229166666667	53.8541666666667	0.0299544912735913	0.010314102962363	791316.147099864	130.877917002146	130.395833333333	48.8958333333333
122.270833333333	53.8541666666667	0.0309947906858155	0.0116706307825163	789245.565129646	131.041207120407	130.395833333333	48.8958333333333
122.3125	53.8541666666667	0.0306018726044439	0.0110785800915151	787180.126078243	131.205268122694	130.395833333333	48.8958333333333
122.354166666667	53.8541666666667	0.0309357107792416	0.0115239903530388	785119.871207806	131.370104156418	130.395833333333	48.8958333333333
122.395833333333	53.8541666666667	0.0311876522159624	0.0121099484827909	783064.84210882	131.535719371358	130.395833333333	48.8958333333333
122.4375	53.8541666666667	0.0311262817604914	0.0118214111354469	781015.080701679	131.702117919027	130.395833333333	48.8958333333333
122.479166666667	53.8541666666667	0.0312305096216011	0.0118199570772405	645105.414308699	135.842227206733	128.6875	49.5208333333333
122.520833333333	53.8541666666667	0.0307603768632301	0.0110186287038794	803389.536930744	133.419471319498	130.4375	48.6041666666667
122.5625	53.8541666666667	0.0305994598985739	0.0106135712468964	812901.839266042	133.134765288822	130.604166666667	48.5625
122.604166666667	53.8541666666667	0.0301442040216741	0.00986910389875881	810903.677274177	133.300194639697	130.604166666667	48.5625
122.645833333333	53.8541666666667	0.0301876858997466	0.0099531040873583	808910.956675651	133.466358493414	130.604166666667	48.5625
122.6875	53.8541666666667	0.0306786506432153	0.010675402666654	768829.52327535	132.71719172792	130.395833333333	48.8958333333333
122.729166666667	53.8541666666667	0.0307847159923623	0.0112123073170488	766817.837506343	132.889189851672	130.395833333333	48.8958333333333
122.770833333333	53.8541666666667	0.0310025712929022	0.0114960990892153	764811.76684501	133.062004500911	130.395833333333	48.8958333333333
122.8125	53.8541666666667	0.0310561735301065	0.0117679120805329	630058.547124715	137.541026487706	128.6875	49.5208333333333
122.854166666667	53.8541666666667	0.0306576894316661	0.010916580873278	799030.418317943	134.308314738146	130.604166666667	48.5625
122.895833333333	53.8541666666667	0.0307141066271651	0.010595885592639	758827.696766866	133.585388929791	130.395833333333	48.8958333333333
122.9375	53.8541666666667	0.0301060729997583	0.0097115158522975	795117.748681732	134.650357857955	130.604166666667	48.5625
122.979166666667	53.8541666666667	0.0284938929252825	0.00919235340759618	793170.058190393	134.822520188813	130.604166666667	48.5625
123.020833333333	53.8541666666667	0.0305760781520369	0.0104872381322409	791228.18821267	134.995447499642	130.604166666667	48.5625
123.0625	53.8541666666667	0.0306968160275127	0.0108178152488211	750930.314800544	134.294916346618	130.395833333333	48.8958333333333
123.104166666667	53.8541666666667	0.030478599131117	0.0107878724126534	748970.812342987	134.474411507308	130.395833333333	48.8958333333333
123.145833333333	53.8541666666667	0.0307171093170138	0.0112063639562841	747017.342036836	134.65476014056	130.395833333333	48.8958333333333
123.1875	53.8541666666667	0.0306515193448836	0.0113025283351063	745069.951964745	134.835966299842	130.395833333333	48.8958333333333
123.229166666667	53.8541666666667	0.0307439990424436	0.010461930627158	743128.690561251	135.018034024729	130.395833333333	48.8958333333333
123.270833333333	53.8541666666667	0.0305261157937904	0.0105862249071694	741193.606613395	135.200967339874	130.395833333333	48.8958333333333
123.3125	53.8541666666667	0.0305918024594903	0.0109053982296609	739264.749261314	135.38477025395	130.395833333333	48.8958333333333
123.354166666667	53.8541666666667	0.0317244745522765	0.0122705617684917	737342.167998719	135.569446758575	130.395833333333	48.8958333333333
123.395833333333	53.8541666666667	0.032111860980352	0.0128686880404605	604928.321059931	140.696860311755	128.6875	49.5208333333333
123.4375	53.8541666666667	0.0318121227607682	0.0126133604862586	603195.905147531	140.931484017037	128.6875	49.5208333333333
123.479166666667	53.8541666666667	0.0318500922197913	0.0129124628676528	765368.164918071	148.535238400328	128.8125	47.8541666666667
123.520833333333	53.8541666666667	0.031222671308408	0.0120149204389919	763941.233316748	148.743479541559	128.8125	47.8541666666667
123.5625	53.8541666666667	0.0304291996469671	0.0105662936002771	762522.835215433	148.952436232781	128.8125	47.8541666666667
123.604166666667	53.8541666666667	0.0293171381649925	0.0104317880059421	761113.018777304	149.162108147826	128.8125	47.8541666666667
123.645833333333	53.8541666666667	0.0291435522987675	0.0101713965055794	724064.061554646	136.886974021181	130.395833333333	48.8958333333333
123.6875	53.8541666666667	0.0302605875388492	0.0103596293472146	722193.513318819	137.078780527644	130.395833333333	48.8958333333333
123.729166666667	53.8541666666667	0.0305470769098459	0.0108641380596943	720329.702573091	137.27149559228	130.395833333333	48.8958333333333
123.770833333333	53.8541666666667	0.0308239950615302	0.0113329107822687	718472.682357946	137.46512297168	130.395833333333	48.8958333333333
123.8125	53.8541666666667	0.0314242051349848	0.0124721023072505	716622.506067823	137.659666391949	130.395833333333	48.8958333333333
123.854166666667	53.8541666666667	0.0313792683685472	0.0126891856894463	752837.039677133	150.435132472775	128.8125	47.8541666666667
123.895833333333	53.8541666666667	0.0307255544604929	0.0110747659833796	751488.648214636	150.649796049345	128.8125	47.8541666666667
123.9375	53.8541666666667	0.0290439592498316	0.0108683250460301	750149.225609455	150.865169738641	128.8125	47.8541666666667
123.979166666667	53.8541666666667	0.0288725792708405	0.0104985526499712	748818.82041879	151.081252575225	128.8125	47.8541666666667
124.020833333333	53.8541666666667	0.0287291767385055	0.0104299139005383	707476.177003825	138.646252211377	130.395833333333	48.8958333333333
124.0625	53.8541666666667	0.0283537996450682	0.0102276425947184	705668.205293358	138.846368242163	130.395833333333	48.8958333333333
124.104166666667	53.8541666666667	0.0284053731670492	0.0102426958401982	703867.461125307	139.047425424745	130.395833333333	48.8958333333333
124.145833333333	53.8541666666667	0.02694035664673	0.0113276968983466	741164.147089003	139.965412697924	130.604166666667	48.5625
124.1875	53.8541666666667	0.0267395693103367	0.0111302056493629	739404.02757495	140.161043678348	130.604166666667	48.5625
124.229166666667	53.8541666666667	0.0268540469715128	0.0111061436915134	737651.112207577	140.357527617269	130.604166666667	48.5625
124.270833333333	53.8541666666667	0.0272091222130297	0.0108163150977809	735905.45303521	140.554867076309	130.604166666667	48.5625
124.3125	53.8541666666667	0.0273256655770565	0.0102001582052766	734167.102383371	140.753064573543	130.604166666667	48.5625
124.354166666667	53.8541666666667	0.0284198551522119	0.0101461097330959	732436.112852866	140.952122582191	130.604166666667	48.5625
124.395833333333	53.8541666666667	0.0286625303552376	0.010665198590985	730712.537317782	141.152043529294	130.604166666667	48.5625
124.4375	53.8541666666667	0.0283187056247281	0.0104588726648112	728996.428923376	141.352829794366	130.604166666667	48.5625
124.479166666667	53.8541666666667	0.0280711229432065	0.0106405392466488	727287.841083852	141.554483708038	130.604166666667	48.5625
124.520833333333	53.8541666666667	0.0290992811375115	0.0110132655530309	725586.827480016	141.75700755068	130.604166666667	48.5625
124.5625	53.8541666666667	0.0293019190987522	0.0115450928871223	684552.611230449	141.322118289062	130.395833333333	48.8958333333333
124.604166666667	53.8541666666667	0.0302041232290046	0.0114053605508137	682843.078793804	141.534723211717	130.395833333333	48.8958333333333
124.645833333333	53.8541666666667	0.0307311375245998	0.0117225340179813	709983.378048514	142.999105834739	130.4375	48.6041666666667
124.6875	53.8541666666667	0.0308328890757098	0.0118382627365226	708337.263656005	143.209183504252	130.4375	48.6041666666667
124.729166666667	53.8541666666667	0.0307312098095508	0.0118217788265605	706699.217366256	143.420160649353	130.4375	48.6041666666667
124.770833333333	53.8541666666667	0.0301829038217249	0.0113730219813497	705069.29594233	143.632039075387	130.4375	48.6041666666667
124.8125	53.8541666666667	0.0302589540599008	0.0114588225258141	703447.55638929	143.844820520859	130.4375	48.6041666666667
124.854166666667	53.8541666666667	0.0309482445968333	0.012121737706801	701834.055950384	144.058506655838	130.4375	48.6041666666667
124.895833333333	53.8541666666667	0.030949969467713	0.012141823152928	700228.852103075	144.273099080335	130.4375	48.6041666666667
124.9375	53.8541666666667	0.0306067205216862	0.011707483881803	698632.002554971	144.488599322671	130.4375	48.6041666666667
124.979166666667	53.8541666666667	0.0309597302968698	0.012122163830152	697043.565239562	144.705008837834	130.4375	48.6041666666667
125.020833333333	53.8541666666667	0.0310933886260893	0.0121054774461219	695463.598311834	144.922329005818	130.4375	48.6041666666667
125.0625	53.8541666666667	0.0307245709343132	0.0116722464478162	693892.160143736	145.140561129958	130.4375	48.6041666666667
125.104166666667	53.8541666666667	0.0309356634323298	0.0118149868406351	692329.309319485	145.359706435243	130.4375	48.6041666666667
125.145833333333	53.8541666666667	0.0309855693564576	0.0116131699332666	690775.104630717	145.579766066632	130.4375	48.6041666666667
125.1875	53.8541666666667	0.0316705056286313	0.0123280511339864	689229.605071502	145.800741087344	130.4375	48.6041666666667
125.229166666667	53.8541666666667	0.0308564564380558	0.0114441718202153	697881.706286241	145.334948940611	130.604166666667	48.5625
125.270833333333	53.8541666666667	0.0311404523865567	0.0117261964971639	656618.361279461	145.071621754421	130.395833333333	48.8958333333333
125.3125	53.8541666666667	0.0315521187818558	0.0121070374945598	906996.227179088	163.618685537457	128.604166666667	45.9791666666667
125.354166666667	53.8541666666667	0.0318821153078668	0.0121188642041424	906227.50824682	163.817542216326	128.604166666667	45.9791666666667
125.395833333333	53.8541666666667	0.0321459201575115	0.0120345964053429	905467.935557496	164.016706903852	128.604166666667	45.9791666666667
125.4375	53.8541666666667	0.0321474542884203	0.0121580963795296	904717.532384591	164.216176675652	128.604166666667	45.9791666666667
125.479166666667	53.8541666666667	0.0329653262359629	0.0118624920880581	974581.211625047	164.600585926054	128.770833333333	45.3541666666667
125.520833333333	53.8541666666667	0.0329573981186819	0.0117313863354525	973857.456207093	164.788558208171	128.770833333333	45.3541666666667
125.5625	53.8541666666667	0.0329743194383472	0.0116090801627104	973142.386825587	164.976784251419	128.770833333333	45.3541666666667
125.604166666667	53.8541666666667	0.0321911057037254	0.0116881194616825	972436.022863055	165.165261541955	128.770833333333	45.3541666666667
125.645833333333	53.8541666666667	0.0322195267151148	0.0116786176596765	971738.383521903	165.353987540483	128.770833333333	45.3541666666667
125.6875	53.8541666666667	0.0320941388693869	0.0123274145281447	971049.487822044	165.542959682394	128.770833333333	45.3541666666667
125.729166666667	53.8541666666667	0.0322178904538222	0.0121110680913034	970369.354598532	165.732175377917	128.770833333333	45.3541666666667
125.770833333333	53.8541666666667	0.0316818374950884	0.0113169229175357	899047.133505601	165.822555603789	128.604166666667	45.9791666666667
125.8125	53.8541666666667	0.0312826853263083	0.0110342233650284	898380.268521343	166.024633877214	128.604166666667	45.9791666666667
125.854166666667	53.8541666666667	0.0319486955530291	0.0110570311380306	968381.715314207	166.301257514288	128.770833333333	45.3541666666667
125.895833333333	53.8541666666667	0.0319623331269101	0.0110506123822806	967736.816567079	166.491421028814	128.770833333333	45.3541666666667
125.9375	53.8541666666667	0.0317412388628066	0.0108464449834055	896436.099672271	166.632499267975	128.604166666667	45.9791666666667
125.979166666667	53.8541666666667	0.0314000408583629	0.0107941926151818	895806.920798265	166.835653496054	128.604166666667	45.9791666666667
126.020833333333	53.8541666666667	0.0317551389382227	0.0111883624374468	965855.313611417	167.063281996709	128.770833333333	45.3541666666667
126.0625	53.8541666666667	0.0327954501648946	0.0115825919442987	965245.935304924	167.254349923424	128.770833333333	45.3541666666667
126.104166666667	53.8541666666667	0.0334668302652285	0.0115658083341136	899126.536216997	167.298264014573	128.645833333333	45.9375
126.145833333333	53.8541666666667	0.0327779635166129	0.0120163642616328	893385.127357894	167.650841907875	128.604166666667	45.9791666666667
126.1875	53.8541666666667	0.0319896844918309	0.0119489191592502	892803.50701192	167.855264534298	128.604166666667	45.9791666666667
126.229166666667	53.8541666666667	0.0315515942345246	0.0116297286374119	962897.822498935	168.020784602497	128.770833333333	45.3541666666667
126.270833333333	53.8541666666667	0.0320861073195318	0.0114144816219266	962333.227112092	168.212919682977	128.770833333333	45.3541666666667
126.3125	53.8541666666667	0.0323655413592273	0.0108323143859552	961777.637186121	168.405259515203	128.770833333333	45.3541666666667
120.020833333333	53.8125	0.0258272667784746	0.011279076682453	548260.948332084	120.015587778785	126.8125	51.1458333333333
120.0625	53.8125	0.0253537175735534	0.010999686063348	545886.566390865	120.193038617426	126.8125	51.1458333333333
120.104166666667	53.8125	0.0260610097301167	0.0111378887915261	543516.476274929	120.371892879292	126.8125	51.1458333333333
120.145833333333	53.8125	0.0255687167082089	0.0112128082363256	541150.735171418	120.552166419192	126.8125	51.1458333333333
120.1875	53.8125	0.0251003499984166	0.0114461625766799	538789.401162527	120.733875278474	126.8125	51.1458333333333
120.229166666667	53.8125	0.0255789406773637	0.0114853547720378	536432.533240486	120.917035686328	126.8125	51.1458333333333
120.270833333333	53.8125	0.0248211390205593	0.011634173975268	534080.191322769	121.101664061047	126.8125	51.1458333333333
120.3125	53.8125	0.0250552711901861	0.0111062673741851	531732.436267553	121.287777011226	126.8125	51.1458333333333
120.354166666667	53.8125	0.0247877092781811	0.0118528273811657	529389.329889374	121.475391336914	126.8125	51.1458333333333
120.395833333333	53.8125	0.0249801233614525	0.0115642633478787	527050.934974991	121.664524030713	126.8125	51.1458333333333
120.4375	53.8125	0.0243779611478683	0.0119351728735459	680294.507003471	132.895488912868	127.3125	49.4375
120.479166666667	53.8125	0.0242598758077445	0.0117868278543719	678286.944721307	133.086374739099	127.3125	49.4375
120.520833333333	53.8125	0.0246030248416086	0.0114843070005415	520064.66180571	122.24120515619	126.8125	51.1458333333333
120.5625	53.8125	0.0244354802222947	0.0113799361831151	517745.760627399	122.436585134075	126.8125	51.1458333333333
120.604166666667	53.8125	0.0239819513444063	0.0113798347250701	515431.900001841	122.633571364977	126.8125	51.1458333333333
120.645833333333	53.8125	0.0267606215926603	0.0127794864600291	876566.740099929	135.809685235417	128.8125	47.8541666666667
120.6875	53.8125	0.0267875730474084	0.0128056599737806	874656.421017809	135.971453770248	128.8125	47.8541666666667
120.729166666667	53.8125	0.0279869262033682	0.0112282558754859	872751.684392638	136.133857269216	128.8125	47.8541666666667
120.770833333333	53.8125	0.0279848694250573	0.0111672070306556	870852.567466054	136.296898024944	128.8125	47.8541666666667
120.8125	53.8125	0.0265009749407864	0.0126727008436943	869085.036373055	135.946983017589	128.895833333333	47.8958333333333
120.854166666667	53.8125	0.0248627832249654	0.011352693666155	865279.547241539	136.274003818928	128.854166666667	47.8958333333333
120.895833333333	53.8125	0.0280278150512096	0.011595387656714	865189.310501515	136.789866558607	128.8125	47.8541666666667
120.9375	53.8125	0.0290348456302813	0.0121032439233917	863313.04906119	136.955478996689	128.8125	47.8541666666667
120.979166666667	53.8125	0.0272844026447611	0.0118355405651308	861442.596733036	137.12173994662	128.8125	47.8541666666667
121.020833333333	53.8125	0.0267777812649584	0.0121962930909385	859577.992039627	137.288651613894	128.8125	47.8541666666667
121.0625	53.8125	0.0237985637985663	0.0107920312181283	650865.038844373	135.869951676085	127.3125	49.4375
121.104166666667	53.8125	0.0239808206515843	0.0105058122528238	852162.822478515	136.915592106358	128.895833333333	47.9375
121.145833333333	53.8125	0.0235800648149232	0.010419336032816	540525.818415097	126.917460961971	127.270833333333	50.7291666666667
121.1875	53.8125	0.0234699800955291	0.0106026382011618	538334.520380933	127.126200049461	127.270833333333	50.7291666666667
121.229166666667	53.8125	0.0272015624645292	0.0109956203668189	850344.046252677	138.133046712214	128.8125	47.8541666666667
121.270833333333	53.8125	0.0275427703683517	0.0101275519735249	848515.348226762	138.303908031228	128.8125	47.8541666666667
121.3125	53.8125	0.0274306121782483	0.0100401116749109	846692.773427075	138.475435009305	128.8125	47.8541666666667
121.354166666667	53.8125	0.0279755330663565	0.0102037540056176	844876.362065761	138.647629702533	128.8125	47.8541666666667
121.395833333333	53.8125	0.0277871559807408	0.0105601622588323	843066.154563669	138.820494145451	128.8125	47.8541666666667
121.4375	53.8125	0.0300687997442571	0.0110270983488099	841262.19154963	138.994030350378	128.8125	47.8541666666667
121.479166666667	53.8125	0.0301843241109759	0.011063950436051	839464.513859699	139.168240306735	128.8125	47.8541666666667
121.520833333333	53.8125	0.0289987729549284	0.0103009967402412	837673.162536309	139.34312598036	128.8125	47.8541666666667
121.5625	53.8125	0.0282174923351593	0.0106699333144099	835888.178827424	139.518689312804	128.8125	47.8541666666667
121.604166666667	53.8125	0.0281255516412075	0.0106561691046613	834109.604185585	139.694932220636	128.8125	47.8541666666667
121.645833333333	53.8125	0.0300354671901231	0.0110548031434042	832337.480266925	139.871856594717	128.8125	47.8541666666667
121.6875	53.8125	0.0305131082993148	0.0116264504923856	830571.848930136	140.049464299486	128.8125	47.8541666666667
121.729166666667	53.8125	0.0312624713407889	0.0125370182747077	813640.564077277	128.724565659024	130.395833333333	48.8958333333333
121.770833333333	53.8125	0.0311779046565113	0.0129571258619386	837083.572950827	130.285151069317	130.4375	48.6041666666667
121.8125	53.8125	0.031166614867469	0.0131171236281678	825314.332012584	140.586405630413	128.8125	47.8541666666667
121.854166666667	53.8125	0.0306114423113608	0.0116002967672727	823575.093601349	140.76676474791	128.8125	47.8541666666667
121.895833333333	53.8125	0.0307711882568671	0.0120249343850188	821842.560063009	140.947816095905	128.8125	47.8541666666667
121.9375	53.8125	0.0302164751607904	0.0106415855978407	840481.004295919	130.500980033616	130.604166666667	48.5625
121.979166666667	53.8125	0.0305838547356298	0.0113635904959591	800877.577177851	129.660999981499	130.395833333333	48.8958333333333
122.020833333333	53.8125	0.031042958282947	0.0120860791597265	824608.965155004	131.224089529954	130.4375	48.6041666666667
122.0625	53.8125	0.0309152857787804	0.0115375669277594	796661.553879524	129.979082166382	130.395833333333	48.8958333333333
122.104166666667	53.8125	0.0310495588795787	0.0119667357263995	794560.899640024	130.139255452857	130.395833333333	48.8958333333333
122.145833333333	53.8125	0.0317193282729589	0.0129333124949591	818438.743762515	131.703111030985	130.4375	48.6041666666667
122.1875	53.8125	0.0307284015154212	0.0114373079434954	809906.202016901	142.234695859382	128.8125	47.8541666666667
122.229166666667	53.8125	0.0306008586154228	0.0110787169540491	825992.040536061	131.599033796831	130.604166666667	48.5625
122.270833333333	53.8125	0.0304677591782753	0.01084216571735	786208.264445447	130.787595270867	130.395833333333	48.8958333333333
122.3125	53.8125	0.0309655684039246	0.0120531238626319	804895.557936016	142.796757739794	128.8125	47.8541666666667
122.354166666667	53.8125	0.0309484492050112	0.0118021665636474	782062.505656033	131.116412592227	130.395833333333	48.8958333333333
122.395833333333	53.8125	0.0313229684879514	0.0122482920532175	779997.410720988	131.281997990668	130.395833333333	48.8958333333333
122.4375	53.8125	0.0310689581848287	0.0120747791215507	777937.561463618	131.448373560743	130.395833333333	48.8958333333333
122.479166666667	53.8125	0.0303470239133062	0.0106156993784553	798315.554464465	143.556104351852	128.8125	47.8541666666667
122.520833333333	53.8125	0.0283665595065284	0.0100716512983519	796688.865155478	143.747722718088	128.8125	47.8541666666667
122.5625	53.8125	0.0291289093979612	0.00991275495131886	809738.083101648	132.89659282341	130.604166666667	48.5625
122.604166666667	53.8125	0.0305108506806388	0.0105461185235447	807730.142520786	133.062070622745	130.604166666667	48.5625
122.645833333333	53.8125	0.0302066832134133	0.010198635526052	805727.62636358	133.228289719771	130.604166666667	48.5625
122.6875	53.8125	0.0307546350605527	0.0109701610678393	765691.026219841	132.46345937808	130.395833333333	48.8958333333333
122.729166666667	53.8125	0.0305648155069583	0.0110170575585968	763669.104434377	132.635485550011	130.395833333333	48.8958333333333
122.770833333333	53.8125	0.0314068476133464	0.0120616696701076	761652.777520197	132.808336001555	130.395833333333	48.8958333333333
122.8125	53.8125	0.0310362199916226	0.0116957207441536	759642.090685473	132.982014988144	130.395833333333	48.8958333333333
122.854166666667	53.8125	0.0303281207387814	0.0107666982882342	757637.089489403	133.1565267608	130.395833333333	48.8958333333333
122.895833333333	53.8125	0.0303604230604563	0.0102905163170781	755637.819843457	133.33187556529	130.395833333333	48.8958333333333
122.9375	53.8125	0.0301889189208841	0.00992347991142333	753644.328012597	133.508065641258	130.395833333333	48.8958333333333
122.979166666667	53.8125	0.0296681361149049	0.00957166949465761	789907.782031588	134.585149755084	130.604166666667	48.5625
123.020833333333	53.8125	0.0302275306371233	0.0100888936492745	787955.975108077	134.758197914473	130.604166666667	48.5625
123.0625	53.8125	0.0301482959847132	0.0101465540088719	786010.017958477	134.9320221873	130.604166666667	48.5625
123.104166666667	53.8125	0.0302232679682679	0.0103187903791595	784069.954768556	135.106625999437	130.604166666667	48.5625
123.145833333333	53.8125	0.03067318093363	0.0107773720136532	743765.180243923	134.401782939297	130.395833333333	48.8958333333333
123.1875	53.8125	0.0308253533725893	0.0115346555225686	741807.346802415	134.583109219836	130.395833333333	48.8958333333333
123.229166666667	53.8125	0.0309851783920671	0.0116852445549353	739855.625019003	134.765306200971	130.395833333333	48.8958333333333
123.270833333333	53.8125	0.0313063412674865	0.0119917462066843	737910.064023712	134.948378039693	130.395833333333	48.8958333333333
123.3125	53.8125	0.0307797620142563	0.0114183485383442	735970.713308479	135.132328878108	130.395833333333	48.8958333333333
123.354166666667	53.8125	0.0317202145893721	0.0124311882248578	734037.62272778	135.317162842349	130.395833333333	48.8958333333333
123.395833333333	53.8125	0.0321334527306439	0.0129991932208108	601346.890419905	140.417807836394	128.6875	49.5208333333333
123.4375	53.8125	0.0318171713401551	0.012388469342806	599602.424704176	140.653017254958	128.6875	49.5208333333333
123.479166666667	53.8125	0.0305441049773064	0.011225682947519	597866.695594996	140.889499418057	128.6875	49.5208333333333
123.520833333333	53.8125	0.0306757918108074	0.0103664627468141	726368.871557437	136.065411858052	130.395833333333	48.8958333333333
123.5625	53.8125	0.0306177117532733	0.0104372769304786	724467.842189914	136.254722704963	130.395833333333	48.8958333333333
123.604166666667	53.8125	0.030563950569575	0.0104591425662358	722573.379722893	136.444941034938	130.395833333333	48.8958333333333
123.645833333333	53.8125	0.0306007098827155	0.0104087953548642	720685.536559932	136.636070829721	130.395833333333	48.8958333333333
123.6875	53.8125	0.0289039566615048	0.00966501917615583	718804.365469428	136.828116045476	130.395833333333	48.8958333333333
123.729166666667	53.8125	0.03058537911653	0.0104231080592648	716929.919584516	137.021080611468	130.395833333333	48.8958333333333
123.770833333333	53.8125	0.0309367672829615	0.01108663580827	715062.252402881	137.214968428729	130.395833333333	48.8958333333333
123.8125	53.8125	0.0317296499969239	0.0123539879332727	713201.417786506	137.409783368686	130.395833333333	48.8958333333333
123.854166666667	53.8125	0.0315328486941363	0.0125400148324405	582651.129013473	143.075844887681	128.6875	49.5208333333333
123.895833333333	53.8125	0.0307440895131647	0.0109582192895848	747449.788724842	150.476355317979	128.8125	47.8541666666667
123.9375	53.8125	0.0293947484236011	0.0103849923769101	746101.810487356	150.692575514188	128.8125	47.8541666666667
123.979166666667	53.8125	0.0291016527830835	0.0105145027249937	744762.87902182	150.909516361602	128.8125	47.8541666666667
124.020833333333	53.8125	0.0300432999425833	0.0105499785352046	704001.643797702	138.397898158627	130.395833333333	48.8958333333333
124.0625	53.8125	0.030075905038794	0.0105835368495471	702182.956015007	138.598355297859	130.395833333333	48.8958333333333
124.104166666667	53.8125	0.029993969645978	0.0104533674461025	700371.487987413	138.799765710391	130.395833333333	48.8958333333333
124.145833333333	53.8125	0.0286002614166824	0.0103747682712522	698567.296469128	139.002132978385	130.395833333333	48.8958333333333
124.1875	53.8125	0.0271925436865624	0.0101509978566868	735849.042111594	139.930745008036	130.604166666667	48.5625
124.229166666667	53.8125	0.0270398150527605	0.0114785402488862	734085.924638735	140.127621140887	130.604166666667	48.5625
124.270833333333	53.8125	0.0270258397422902	0.01110037418375	732330.060983153	140.325363903603	130.604166666667	48.5625
124.3125	53.8125	0.0268837494159487	0.0109608764563423	730581.504014285	140.523975935448	130.604166666667	48.5625
124.354166666667	53.8125	0.0277602132958134	0.00953973047341738	728840.306886488	140.72345983103	130.604166666667	48.5625
124.395833333333	53.8125	0.0282749773757265	0.0103488034165632	727106.523037092	140.923818138945	130.604166666667	48.5625
124.4375	53.8125	0.0288125604352339	0.0113336618614737	714686.116286332	141.734015839912	130.4375	48.6041666666667
124.479166666667	53.8125	0.0286846637166802	0.0113055810649971	712990.234369966	141.940128654177	130.4375	48.6041666666667
124.520833333333	53.8125	0.0300279459898376	0.0115116273239578	711302.143330235	142.147143442828	130.4375	48.6041666666667
124.5625	53.8125	0.0300152815668607	0.0114424883373743	709621.899313962	142.355062447224	130.4375	48.6041666666667
124.604166666667	53.8125	0.0306739792896098	0.0119340888775333	707949.558737464	142.563887849542	130.4375	48.6041666666667
124.645833333333	53.8125	0.0301352632676032	0.0116130895798759	706285.178283447	142.773621771203	130.4375	48.6041666666667
124.6875	53.8125	0.0288805147398182	0.0110212075454342	704628.814897814	142.984266271279	130.4375	48.6041666666667
124.729166666667	53.8125	0.028530089345645	0.0107994926478415	713509.634403142	142.558452984302	130.604166666667	48.5625
124.770833333333	53.8125	0.02795679900299	0.0107592533547531	711845.02032803	142.766787401016	130.604166666667	48.5625
124.8125	53.8125	0.0301548344373893	0.0110300882379269	670737.513677462	142.372877772696	130.395833333333	48.8958333333333
124.854166666667	53.8125	0.0307132306860549	0.0117183808706041	698084.679976786	143.835988964454	130.4375	48.6041666666667
124.895833333333	53.8125	0.0307474582021928	0.011431658547606	696469.265090324	144.051214947003	130.4375	48.6041666666667
124.9375	53.8125	0.0305319237223931	0.011104234245203	694862.214276787	144.267362461897	130.4375	48.6041666666667
124.979166666667	53.8125	0.031025072773737	0.0118698408954979	693263.586222495	144.484433085848	130.4375	48.6041666666667
125.020833333333	53.8125	0.0305424470206226	0.011478279367879	691673.439846098	144.702428319919	130.4375	48.6041666666667
125.0625	53.8125	0.0308807089155956	0.0113433307178637	690091.834294065	144.921349587795	130.4375	48.6041666666667
125.104166666667	53.8125	0.0308614979731453	0.0116800064393463	688518.828935994	145.141198234044	130.4375	48.6041666666667
125.145833333333	53.8125	0.0310447393654465	0.0116772744907165	686954.483359768	145.361975522363	130.4375	48.6041666666667
125.1875	53.8125	0.0309703602332616	0.0116551329114709	685398.857366572	145.583682633814	130.4375	48.6041666666667
125.229166666667	53.8125	0.0308566150052	0.011511222990216	694072.331020473	145.11806731084	130.604166666667	48.5625
125.270833333333	53.8125	0.0311959163045818	0.0118767716774268	682314.004369342	146.029890626532	130.4375	48.6041666666667
125.3125	53.8125	0.0319343881738716	0.0124189110265729	902547.847422377	163.536213325221	128.604166666667	45.9791666666667
125.354166666667	53.8125	0.0318866496793121	0.0117831372441714	901774.594551364	163.73597339842	128.604166666667	45.9791666666667
125.395833333333	53.8125	0.0321444590386184	0.0121069455465085	901010.53486941	163.936046385452	128.604166666667	45.9791666666667
125.4375	53.8125	0.0322908450713184	0.0123917705100435	900255.692021698	164.136429326668	128.604166666667	45.9791666666667
125.479166666667	53.8125	0.0328492110485903	0.0122421602292624	899510.08944687	164.337119226906	128.604166666667	45.9791666666667
125.520833333333	53.8125	0.0323615764579323	0.0112001457435746	969383.116713553	164.717195354232	128.770833333333	45.3541666666667
125.5625	53.8125	0.0319093783522161	0.0107776623798967	968664.056394392	164.906230832182	128.770833333333	45.3541666666667
125.604166666667	53.8125	0.032233107606784	0.011122982152503	967953.744775645	165.095521337279	128.770833333333	45.3541666666667
125.645833333333	53.8125	0.0320825272465332	0.0114513624616192	967252.201350783	165.285064299528	128.770833333333	45.3541666666667
125.6875	53.8125	0.0320698442278375	0.0119562954293379	895921.486148658	165.345065817062	128.604166666667	45.9791666666667
125.729166666667	53.8125	0.0325378881194975	0.0113887052370201	965875.496131446	165.664897186052	128.770833333333	45.3541666666667
125.770833333333	53.8125	0.0341634518740205	0.0109363260001114	965200.372391495	165.855181841337	128.770833333333	45.3541666666667
125.8125	53.8125	0.0328129987950934	0.0114508259507001	964534.092949658	166.04570841611	128.770833333333	45.3541666666667
125.854166666667	53.8125	0.0340250708477304	0.0108797055620365	963876.676352541	166.236474212327	128.770833333333	45.3541666666667
125.895833333333	53.8125	0.0324351111911186	0.0110640987713841	945075.769639463	166.205129943526	128.770833333333	45.5208333333333
125.9375	53.8125	0.0318784576648676	0.0103474240054784	944425.848886357	166.399291474778	128.770833333333	45.5208333333333
125.979166666667	53.8125	0.0319367277587667	0.010392088964662	943784.973731915	166.593696209952	128.770833333333	45.5208333333333
126.020833333333	53.8125	0.0320954234389895	0.0111252249666207	961336.002414472	167.001874775641	128.770833333333	45.3541666666667
126.0625	53.8125	0.0328610728364539	0.0114213843188111	960723.17127827	167.193795335915	128.770833333333	45.3541666666667
126.104166666667	53.8125	0.0326104556340891	0.0118946570275121	960119.310056632	167.385938408528	128.770833333333	45.3541666666667
126.145833333333	53.8125	0.033774261186894	0.0119226558500135	959524.435871206	167.578301123648	128.770833333333	45.3541666666667
126.1875	53.8125	0.0343669805884767	0.0117078532224386	893409.108067253	167.641770583661	128.645833333333	45.9375
126.229166666667	53.8125	0.0326524601538896	0.0119037658316004	887694.728338879	167.998405186432	128.604166666667	45.9791666666667
126.270833333333	53.8125	0.0319391968924442	0.0119276332884888	887128.84597221	168.204312379375	128.604166666667	45.9791666666667
126.3125	53.8125	0.0326254069184174	0.0120940580443773	886572.624333337	168.410459478455	128.604166666667	45.9791666666667
126.354166666667	53.8125	0.0337300484167562	0.0124679533454672	891136.216252689	168.461474540797	128.645833333333	45.9375
126.395833333333	53.8125	0.0337129907294827	0.0125668034864576	890592.048391068	168.666991912306	128.645833333333	45.9375
126.4375	53.8125	0.0343071792434569	0.0121839904602124	955613.346563223	168.930744129175	128.770833333333	45.3541666666667
126.479166666667	53.8125	0.0320718283706231	0.011375187802886	936806.593487856	168.944432921637	128.770833333333	45.5208333333333
126.520833333333	53.8125	0.0338912208498358	0.0106237827033296	889532.704678874	169.078710699353	128.6875	45.9375
120.020833333333	53.7708333333333	0.0249400994444226	0.0113556858429089	545955.814119851	119.595197684246	126.8125	51.1458333333333
120.0625	53.7708333333333	0.0247303373006004	0.0114758300549048	543569.018556817	119.771551098146	126.8125	51.1458333333333
120.104166666667	53.7708333333333	0.0250539119987371	0.0116404085178729	541186.438560278	119.949311761616	126.8125	51.1458333333333
120.145833333333	53.7708333333333	0.0252765625120282	0.0114460259925589	538808.130853162	120.128495809951	126.8125	51.1458333333333
120.1875	53.7708333333333	0.0249134677292603	0.0120283818930608	536434.153058178	120.30911957363	126.8125	51.1458333333333
120.229166666667	53.7708333333333	0.02509486155306	0.0119938131799794	534064.563713199	120.491199579844	126.8125	51.1458333333333
120.270833333333	53.7708333333333	0.0245256982497221	0.0119457406747858	685283.203552877	131.855768365099	127.3125	49.4375
120.3125	53.7708333333333	0.0248768802626159	0.0115307511105285	529338.789194556	120.859795421066	126.8125	51.1458333333333
120.354166666667	53.7708333333333	0.0241117975394836	0.0122100583870425	526982.725814335	121.046345307158	126.8125	51.1458333333333
120.395833333333	53.7708333333333	0.0242727031352451	0.0116844879753619	524631.294503436	121.234419540684	126.8125	51.1458333333333
120.4375	53.7708333333333	0.0242186601623075	0.0118788576146345	522284.558614806	121.42403565372	126.8125	51.1458333333333
120.479166666667	53.7708333333333	0.0246428005709335	0.0123056561187103	881274.462028295	134.451346743064	128.895833333333	47.8958333333333
120.520833333333	53.7708333333333	0.0246723031659136	0.0122469428971225	879315.965559504	134.609561902971	128.895833333333	47.8958333333333
120.5625	53.7708333333333	0.0264978853288187	0.0131691496883851	877102.911387712	135.277008725991	128.8125	47.8541666666667
120.604166666667	53.7708333333333	0.0266017445989107	0.0130808202754272	875172.422707318	135.437646365146	128.8125	47.8541666666667
120.645833333333	53.7708333333333	0.0277463163452554	0.0122970976827548	873247.432840034	135.598920364673	128.8125	47.8541666666667
120.6875	53.7708333333333	0.0269195878839335	0.0123508120499607	871327.978848613	135.760833111807	128.8125	47.8541666666667
120.729166666667	53.7708333333333	0.0238516184502805	0.0112742853264359	505994.417853531	122.796037063448	126.8125	51.1458333333333
120.770833333333	53.7708333333333	0.0244121672613878	0.0115289001944134	867678.371859354	135.572207093122	128.895833333333	47.8958333333333
120.8125	53.7708333333333	0.0261996675981756	0.013089583251038	865603.206040151	136.250427533073	128.8125	47.8541666666667
120.854166666667	53.7708333333333	0.0278679803284136	0.0123463742997918	863706.270557235	136.414918901708	128.8125	47.8541666666667
120.895833333333	53.7708333333333	0.0290262593724518	0.0126096021689437	861815.059546998	136.580060768415	128.8125	47.8541666666667
120.9375	53.7708333333333	0.0290321667386181	0.0127765233167626	859929.611385129	136.745855442293	128.8125	47.8541666666667
120.979166666667	53.7708333333333	0.0280923452650692	0.0119777559682489	858049.964665817	136.912305217448	128.8125	47.8541666666667
121.020833333333	53.7708333333333	0.028825719078853	0.0119794282836961	856176.158201537	137.07941237241	128.8125	47.8541666666667
121.0625	53.7708333333333	0.0283530279830263	0.0117218225768485	854308.23102283	137.247179169534	128.8125	47.8541666666667
121.104166666667	53.7708333333333	0.0281271478293413	0.0107244385957426	852446.222378	137.415607854395	128.8125	47.8541666666667
121.145833333333	53.7708333333333	0.0282335175192692	0.0110619883441263	850590.171732786	137.58470065517	128.8125	47.8541666666667
121.1875	53.7708333333333	0.0283244034175077	0.0110415706523681	848740.118769989	137.754459782019	128.8125	47.8541666666667
121.229166666667	53.7708333333333	0.029064426241425	0.0111826841023692	846896.103389052	137.924887426445	128.8125	47.8541666666667
121.270833333333	53.7708333333333	0.0282494172510572	0.0111178571059563	845058.16570558	138.095985760652	128.8125	47.8541666666667
121.3125	53.7708333333333	0.0299000426326404	0.0110236550648865	843226.346050836	138.267756936895	128.8125	47.8541666666667
121.354166666667	53.7708333333333	0.0303751289104756	0.0121364776466239	841400.684971165	138.440203086812	128.8125	47.8541666666667
121.395833333333	53.7708333333333	0.0303991957375736	0.0120951093376413	839581.223227371	138.613326320755	128.8125	47.8541666666667
121.4375	53.7708333333333	0.0301251713597758	0.0114655133636292	837768.001794062	138.787128727106	128.8125	47.8541666666667
121.479166666667	53.7708333333333	0.0304884009716524	0.0125980636361104	835961.061858918	138.961612371587	128.8125	47.8541666666667
121.520833333333	53.7708333333333	0.0306984368157951	0.0122304711209987	834160.444821913	139.136779296558	128.8125	47.8541666666667
121.5625	53.7708333333333	0.0305046155234543	0.0114475856175592	832366.192294498	139.312631520308	128.8125	47.8541666666667
121.604166666667	53.7708333333333	0.0299958471681169	0.0111557970347594	830578.346098704	139.489171036331	128.8125	47.8541666666667
121.645833333333	53.7708333333333	0.0306263980713603	0.0124915259938422	828796.948266195	139.666399812598	128.8125	47.8541666666667
121.6875	53.7708333333333	0.0313716605129764	0.012827204677023	827022.041037282	139.844319790821	128.8125	47.8541666666667
121.729166666667	53.7708333333333	0.0312881580860813	0.013244321128956	825253.666859861	140.022932885697	128.8125	47.8541666666667
121.770833333333	53.7708333333333	0.0321459493492673	0.0139877047386154	823491.868388276	140.202240984157	128.8125	47.8541666666667
121.8125	53.7708333333333	0.0311976453079438	0.0128336448485315	821736.688482161	140.382245944593	128.8125	47.8541666666667
121.854166666667	53.7708333333333	0.0309971560299431	0.0121886330307114	819988.170205188	140.562949596086	128.8125	47.8541666666667
121.895833333333	53.7708333333333	0.0305827973986813	0.0110269713519418	818246.356823751	140.744353737614	128.8125	47.8541666666667
121.9375	53.7708333333333	0.0305631228238109	0.0109601665499446	816511.291805618	140.926460137259	128.8125	47.8541666666667
121.979166666667	53.7708333333333	0.0307132513761491	0.0114052076801043	814783.018818472	141.109270531405	128.8125	47.8541666666667
122.020833333333	53.7708333333333	0.031156024479453	0.0120684525338886	795805.29479455	129.564552272326	130.395833333333	48.8958333333333
122.0625	53.7708333333333	0.0315440356028994	0.012407405781004	793689.807862985	129.723876691164	130.395833333333	48.8958333333333
122.104166666667	53.7708333333333	0.0312678773501158	0.0122375386088267	791579.214955673	129.883963286416	130.395833333333	48.8958333333333
122.145833333333	53.7708333333333	0.0321252663257914	0.0135636787905473	807938.727444778	141.847585625293	128.8125	47.8541666666667
122.1875	53.7708333333333	0.0304047026422227	0.0112973880389682	806245.076516197	142.033940870685	128.8125	47.8541666666667
122.229166666667	53.7708333333333	0.0301346628863405	0.0103264486913094	785277.201424893	130.368839465762	130.395833333333	48.8958333333333
122.270833333333	53.7708333333333	0.0299408252924673	0.0104228915208304	783186.587325374	130.532018137884	130.395833333333	48.8958333333333
122.3125	53.7708333333333	0.030210935715216	0.0106929662194833	801206.652880579	142.597294738451	128.8125	47.8541666666667
122.354166666667	53.7708333333333	0.0312312433871887	0.01250881660072	799541.505407173	142.7865135798	128.8125	47.8541666666667
122.395833333333	53.7708333333333	0.0313547086938261	0.0123629077187304	803101.037636819	132.438811337651	130.4375	48.6041666666667
122.4375	53.7708333333333	0.0307579438718611	0.0116790085499475	774875.519296335	131.192615435824	130.395833333333	48.8958333333333
122.479166666667	53.7708333333333	0.0305063076622018	0.0107058356877236	772810.810020122	131.359757257898	130.395833333333	48.8958333333333
122.520833333333	53.7708333333333	0.0305326800533724	0.0104781278930185	770751.409295716	131.527704829796	130.395833333333	48.8958333333333
122.5625	53.7708333333333	0.0304501852642119	0.0106449495976092	768697.360459576	131.696462531403	130.395833333333	48.8958333333333
122.604166666667	53.7708333333333	0.0300766956044417	0.00998704107950942	766648.70719756	131.866034744057	130.395833333333	48.8958333333333
122.645833333333	53.7708333333333	0.0302528673939478	0.0108975472969906	764605.493546537	132.036425849832	130.395833333333	48.8958333333333
122.6875	53.7708333333333	0.0308955961462603	0.0117608198156395	762567.763895994	132.207640230795	130.395833333333	48.8958333333333
122.729166666667	53.7708333333333	0.0314173645330631	0.0121843490561853	760535.562989574	132.379682268242	130.395833333333	48.8958333333333
122.770833333333	53.7708333333333	0.0316228061431673	0.0121762287044393	758508.935926577	132.552556341917	130.395833333333	48.8958333333333
122.8125	53.7708333333333	0.0310436472325456	0.0116298658951256	756487.928163449	132.726266829211	130.395833333333	48.8958333333333
122.854166666667	53.7708333333333	0.0308858610941894	0.0117905289320689	754472.585515188	132.900818104336	130.395833333333	48.8958333333333
122.895833333333	53.7708333333333	0.0303793453885484	0.0103631475161268	752462.954156728	133.076214537478	130.395833333333	48.8958333333333
122.9375	53.7708333333333	0.0300245034701072	0.00977029705762423	750459.080624278	133.252460493933	130.395833333333	48.8958333333333
122.979166666667	53.7708333333333	0.0300751153421556	0.00964378891110938	748461.011816608	133.429560333217	130.395833333333	48.8958333333333
123.020833333333	53.7708333333333	0.0295039783744602	0.00948575759188267	746468.794996266	133.607518408153	130.395833333333	48.8958333333333
123.0625	53.7708333333333	0.0298788585773331	0.0100340367969605	744482.477790783	133.786339063937	130.395833333333	48.8958333333333
123.104166666667	53.7708333333333	0.030341251323379	0.0093055935949947	769440.409887041	135.358244979843	130.4375	48.6041666666667
123.145833333333	53.7708333333333	0.0303544409270095	0.0103772929245612	740527.734566079	134.146585454945	130.395833333333	48.8958333333333
123.1875	53.7708333333333	0.030470990432154	0.0108889534757064	738559.405636633	134.3280198337	130.395833333333	48.8958333333333
123.229166666667	53.7708333333333	0.0309848521743239	0.0117912956523541	736597.170503572	134.510334078337	130.395833333333	48.8958333333333
123.270833333333	53.7708333333333	0.031918187777162	0.0128449770136811	603101.43197753	139.435778505294	128.6875	49.5208333333333
123.3125	53.7708333333333	0.0316873123401723	0.0123990271733785	732691.179869991	134.877619320491	130.395833333333	48.8958333333333
123.354166666667	53.7708333333333	0.0317651820264175	0.0124290578117552	730747.524419056	135.062598860212	130.395833333333	48.8958333333333
123.395833333333	53.7708333333333	0.0320661658605401	0.0129085303295913	728810.162865102	135.248475348	130.395833333333	48.8958333333333
123.4375	53.7708333333333	0.031621208050814	0.0122686785701718	596023.345682889	140.371196371185	128.6875	49.5208333333333
123.479166666667	53.7708333333333	0.0305994939092157	0.0109914869826875	724954.525644741	135.622936072031	130.395833333333	48.8958333333333
123.520833333333	53.7708333333333	0.0306181817006205	0.0105049022162336	723036.353010722	135.811528713502	130.395833333333	48.8958333333333
123.5625	53.7708333333333	0.0306036873813085	0.0106468488382571	721124.680339306	136.001035111059	130.395833333333	48.8958333333333
123.604166666667	53.7708333333333	0.0307835090788169	0.0114857642267682	719219.560082545	136.191459414894	130.395833333333	48.8958333333333
123.645833333333	53.7708333333333	0.0306279474492123	0.0107683238538812	717321.045067301	136.382805751947	130.395833333333	48.8958333333333
123.6875	53.7708333333333	0.0305296032156313	0.0104936085021403	715429.188495401	136.575078224601	130.395833333333	48.8958333333333
123.729166666667	53.7708333333333	0.0307130290143017	0.0114505764677504	713544.043943663	136.768280909341	130.395833333333	48.8958333333333
123.770833333333	53.7708333333333	0.0311421053428168	0.0119227458839354	711665.665363851	136.962417855398	130.395833333333	48.8958333333333
123.8125	53.7708333333333	0.0320500520704293	0.0128666766054943	709794.107082541	137.157493083351	130.395833333333	48.8958333333333
123.854166666667	53.7708333333333	0.0308971823718588	0.0117450905938749	744783.552580957	150.084693270181	128.8125	47.8541666666667
123.895833333333	53.7708333333333	0.0303937504383792	0.0106503154748899	743417.912952735	150.301028517462	128.8125	47.8541666666667
123.9375	53.7708333333333	0.0306980526995802	0.0109791331147413	742061.299170338	150.518097000581	128.8125	47.8541666666667
123.979166666667	53.7708333333333	0.0309033350133822	0.0114761934686203	740713.761260178	150.735897847277	128.8125	47.8541666666667
124.020833333333	53.7708333333333	0.0310055541287509	0.0114249917592007	700540.547781107	138.147081985375	130.395833333333	48.8958333333333
124.0625	53.7708333333333	0.0304789972496598	0.0107220231888857	698711.073094756	138.347869550319	130.395833333333	48.8958333333333
124.104166666667	53.7708333333333	0.0293998211011521	0.0104680701549072	696888.809454278	138.549622616389	130.395833333333	48.8958333333333
124.145833333333	53.7708333333333	0.0282010848248353	0.00926428712448632	734086.725399964	139.501825526086	130.604166666667	48.5625
124.1875	53.7708333333333	0.0265635046800028	0.01104178425563	720466.851858725	141.710700704562	130.229166666667	48.5208333333333
124.229166666667	53.7708333333333	0.0266294784319743	0.010968462771524	718768.385157336	141.915511999734	130.229166666667	48.5208333333333
124.270833333333	53.7708333333333	0.0270961496508602	0.0108958570089755	728766.611594593	140.093609169839	130.604166666667	48.5625
124.3125	53.7708333333333	0.0280291631755695	0.00940565313434299	727007.777373203	140.292627917068	130.604166666667	48.5625
124.354166666667	53.7708333333333	0.0288241723963168	0.0106180351304834	729002.59775536	152.728878252981	128.8125	47.8541666666667
124.395833333333	53.7708333333333	0.0286946841040298	0.0108140960786921	727748.57316983	152.95393700177	128.8125	47.8541666666667
124.4375	53.7708333333333	0.0285984446921438	0.0106353884637229	721775.637761917	140.894994823546	130.604166666667	48.5625
124.479166666667	53.7708333333333	0.0295673823295662	0.0109894307843813	709344.520863568	141.710158972978	130.4375	48.6041666666667
124.520833333333	53.7708333333333	0.0287671165459994	0.011239125716493	724044.459111175	153.633409890563	128.8125	47.8541666666667
124.5625	53.7708333333333	0.0300783144904877	0.0114231103972461	705955.498463543	142.126123069424	130.4375	48.6041666666667
124.604166666667	53.7708333333333	0.0300630263297234	0.0113157890622406	704272.818944631	142.33548288495	130.4375	48.6041666666667
124.645833333333	53.7708333333333	0.0288248374949673	0.010858732905422	713206.556668773	141.91679647379	130.604166666667	48.5625
124.6875	53.7708333333333	0.0281299093842864	0.0105341000443391	711515.910806236	142.12385735917	130.604166666667	48.5625
124.729166666667	53.7708333333333	0.0288146824071767	0.0107255362220024	670460.017887153	141.694208883168	130.395833333333	48.8958333333333
[truncated: 63,938 more rows]
