# Supplementary material for: Genomic insights into local adaptation and future climate-induced vulnerability of a keystone forest tree in East Asia
Source: Nat Commun. 2022 Nov 1;13:6541. doi: 10.1038/s41467-022-34206-8 (PMC9626627; doi:10.1038/s41467-022-34206-8)
Supplement: Supplementary file 8 — Source Data [file 41467_2022_34206_MOESM8_ESM.zip › Source data/supplementary_figures/local&forward&reverse/future_GISS-E2-1-G_ssp370_2100local_GF_offset.csv]

	lon	lat	ssp370_2081-2100_offset
1	123.479166666821	54.6458333336662	0.043770553107579
2	123.520833333488	54.6458333336662	0.0439831528658539
3	123.562500000156	54.6458333336662	0.0439569101091147
4	123.604166666823	54.6458333336662	0.0440518900542939
5	123.645833333491	54.6458333336662	0.0442803266112449
6	123.729166666826	54.6458333336662	0.0427595699010443
7	123.770833333494	54.6458333336662	0.0430344568955327
8	123.812500000161	54.6458333336662	0.0415376814177105
9	123.854166666829	54.6458333336662	0.0433781652527976
10	123.895833333496	54.6458333336662	0.0450563522680442
11	123.937500000164	54.6458333336662	0.0435631989345945
12	123.979166666831	54.6458333336662	0.044431015943234
13	124.020833333499	54.6458333336662	0.043967981965741
14	124.062500000166	54.6458333336662	0.0441396744390908
15	124.104166666834	54.6458333336662	0.0436197397488918
16	124.145833333501	54.6458333336662	0.043367187180223
17	124.187500000169	54.6458333336662	0.0436733140600184
18	123.395833333486	54.6041666669987	0.0439499146691342
19	123.437500000153	54.6041666669987	0.0431066548185163
20	123.479166666821	54.6041666669987	0.0439184877883214
21	123.520833333488	54.6041666669987	0.0437768522313175
22	123.562500000156	54.6041666669987	0.0434514881958941
23	123.604166666823	54.6041666669987	0.0432973976224916
24	123.645833333491	54.6041666669987	0.0443386725182432
25	123.687500000158	54.6041666669987	0.0442595028521955
26	123.729166666826	54.6041666669987	0.0442745369173976
27	123.770833333494	54.6041666669987	0.0444809198055752
28	123.812500000161	54.6041666669987	0.0448370764154889
29	123.854166666829	54.6041666669987	0.0436718666778274
30	123.895833333496	54.6041666669987	0.0438473842229422
31	123.937500000164	54.6041666669987	0.044592494614166
32	123.979166666831	54.6041666669987	0.0440854815208339
33	124.020833333499	54.6041666669987	0.0438370444065384
34	124.062500000166	54.6041666669987	0.0432471836703168
35	124.104166666834	54.6041666669987	0.0423801575171809
36	124.145833333501	54.6041666669987	0.04371727797715
37	124.187500000169	54.6041666669987	0.0436741779632809
38	123.062500000146	54.5625000003311	0.0441567659115899
39	123.145833333481	54.5625000003311	0.0438396807376211
40	123.187500000148	54.5625000003311	0.0449141120273165
41	123.229166666816	54.5625000003311	0.0437143251653265
42	123.270833333483	54.5625000003311	0.0437980349467852
43	123.312500000151	54.5625000003311	0.0445689441439977
44	123.354166666818	54.5625000003311	0.0437150091576187
45	123.395833333486	54.5625000003311	0.0438986903186494
46	123.437500000153	54.5625000003311	0.0434366943516436
47	123.479166666821	54.5625000003311	0.0442976355042686
48	123.520833333488	54.5625000003311	0.043607731237389
49	123.562500000156	54.5625000003311	0.0439623579400789
50	123.604166666823	54.5625000003311	0.0442104250125819
51	123.645833333491	54.5625000003311	0.0441191745198123
52	123.687500000158	54.5625000003311	0.0440418619263431
53	123.729166666826	54.5625000003311	0.0441908660640514
54	123.770833333494	54.5625000003311	0.0436181296531739
55	123.812500000161	54.5625000003311	0.0440228156545235
56	123.854166666829	54.5625000003311	0.0442592762260345
57	123.895833333496	54.5625000003311	0.0437843812697839
58	123.937500000164	54.5625000003311	0.0438933012081011
59	123.979166666831	54.5625000003311	0.044351911870734
60	124.020833333499	54.5625000003311	0.0440336502108589
61	124.062500000166	54.5625000003311	0.0416860025408018
62	124.104166666834	54.5625000003311	0.0400281501756646
63	124.145833333501	54.5625000003311	0.0415717713187569
64	124.187500000169	54.5625000003311	0.0414015443802374
65	122.895833333476	54.5208333336636	0.0438233309289624
66	122.937500000143	54.5208333336636	0.0435670060404385
67	122.979166666811	54.5208333336636	0.0438757680579825
68	123.020833333478	54.5208333336636	0.044247785761766
69	123.062500000146	54.5208333336636	0.0440568968212897
70	123.104166666813	54.5208333336636	0.0433448783246113
71	123.145833333481	54.5208333336636	0.044928134142763
72	123.229166666816	54.5208333336636	0.0439007826100163
73	123.270833333483	54.5208333336636	0.0434067830144845
74	123.312500000151	54.5208333336636	0.0427535150138997
75	123.354166666818	54.5208333336636	0.044373246340172
76	123.395833333486	54.5208333336636	0.0446633026702289
77	123.437500000153	54.5208333336636	0.0432774822562396
78	123.479166666821	54.5208333336636	0.0439513977163081
79	123.520833333488	54.5208333336636	0.0436362706664611
80	123.562500000156	54.5208333336636	0.0435099266404471
81	123.604166666823	54.5208333336636	0.0439513550141672
82	123.645833333491	54.5208333336636	0.0441784636997322
83	123.687500000158	54.5208333336636	0.0441789899706096
84	123.729166666826	54.5208333336636	0.0437040992195099
85	123.770833333494	54.5208333336636	0.0434802804983156
86	123.812500000161	54.5208333336636	0.0447591772800152
87	123.854166666829	54.5208333336636	0.0433347382130939
88	123.937500000164	54.5208333336636	0.0445184351624984
89	123.979166666831	54.5208333336636	0.0438003038353985
90	124.020833333499	54.5208333336636	0.0434010557887487
91	124.104166666834	54.5208333336636	0.0437614804108185
92	124.145833333501	54.5208333336636	0.0436989585805502
93	124.187500000169	54.5208333336636	0.0441946331932825
94	124.229166666836	54.5208333336636	0.0440772290536575
95	124.270833333504	54.5208333336636	0.0438398493772294
96	124.312500000171	54.5208333336636	0.0440734301789579
97	122.81250000014	54.479166666996	0.0441951808223454
98	122.854166666808	54.479166666996	0.0436095322471939
99	122.895833333476	54.479166666996	0.0443364839227244
100	122.937500000143	54.479166666996	0.0440013964954937
101	123.020833333478	54.479166666996	0.043799706983743
102	123.062500000146	54.479166666996	0.0439873331155978
103	123.104166666813	54.479166666996	0.044966661307666
104	123.187500000148	54.479166666996	0.0444687686962086
105	123.229166666816	54.479166666996	0.0439620433209937
106	123.270833333483	54.479166666996	0.043785342453916
107	123.312500000151	54.479166666996	0.0436457449187262
108	123.354166666818	54.479166666996	0.0432866999643451
109	123.395833333486	54.479166666996	0.0437089776622342
110	123.437500000153	54.479166666996	0.0439675520747088
111	123.479166666821	54.479166666996	0.0441644762873609
112	123.520833333488	54.479166666996	0.0439470802814053
113	123.562500000156	54.479166666996	0.0436406152032068
114	123.604166666823	54.479166666996	0.0438416102525531
115	123.645833333491	54.479166666996	0.0434233243065468
116	123.687500000158	54.479166666996	0.043896023690788
117	123.729166666826	54.479166666996	0.043926271022771
118	123.770833333494	54.479166666996	0.0433641586778133
119	123.812500000161	54.479166666996	0.0445577855036564
120	123.854166666829	54.479166666996	0.0442764474018305
121	123.937500000164	54.479166666996	0.0433279293807116
122	123.979166666831	54.479166666996	0.0434722352091248
123	124.020833333499	54.479166666996	0.0432822457720548
124	124.062500000166	54.479166666996	0.0437533143684613
125	124.104166666834	54.479166666996	0.0436735486776727
126	124.145833333501	54.479166666996	0.0438132832702253
127	124.187500000169	54.479166666996	0.0441425841518897
128	124.229166666836	54.479166666996	0.0434236476418147
129	124.270833333504	54.479166666996	0.0419486270206531
130	124.312500000171	54.479166666996	0.0410210718493222
131	124.354166666839	54.479166666996	0.0411068581357937
132	124.395833333506	54.479166666996	0.0418152680647426
133	122.81250000014	54.4375000003285	0.0441989917989968
134	122.854166666808	54.4375000003285	0.0436466865855374
135	122.895833333476	54.4375000003285	0.0449301556981978
136	122.937500000143	54.4375000003285	0.0436136702663456
137	122.979166666811	54.4375000003285	0.0447883884946042
138	123.020833333478	54.4375000003285	0.0444495156944392
139	123.062500000146	54.4375000003285	0.0448843433582068
140	123.104166666813	54.4375000003285	0.0447080806599652
141	123.145833333481	54.4375000003285	0.0435250020725112
142	123.187500000148	54.4375000003285	0.0434958591349978
143	123.229166666816	54.4375000003285	0.0438712629454111
144	123.270833333483	54.4375000003285	0.0435341961688265
145	123.312500000151	54.4375000003285	0.0428958755335367
146	123.354166666818	54.4375000003285	0.0442779661766604
147	123.395833333486	54.4375000003285	0.0441412453265843
148	123.437500000153	54.4375000003285	0.043296808643992
149	123.479166666821	54.4375000003285	0.0442772235755025
150	123.520833333488	54.4375000003285	0.0440221515690015
151	123.562500000156	54.4375000003285	0.0451114123985883
152	123.604166666823	54.4375000003285	0.0438916840331913
153	123.645833333491	54.4375000003285	0.043603114786819
154	123.687500000158	54.4375000003285	0.0438044053259875
155	123.729166666826	54.4375000003285	0.044870508522305
156	123.770833333494	54.4375000003285	0.0443868231025301
157	123.812500000161	54.4375000003285	0.0439381082024083
158	123.854166666829	54.4375000003285	0.0446379269542308
159	123.895833333496	54.4375000003285	0.0446678414291658
160	123.937500000164	54.4375000003285	0.0432188965140064
161	123.979166666831	54.4375000003285	0.0429967272886639
162	124.020833333499	54.4375000003285	0.0436057722844414
163	124.062500000166	54.4375000003285	0.0435589239277043
164	124.104166666834	54.4375000003285	0.0436857955998549
165	124.145833333501	54.4375000003285	0.0443702422271025
166	124.187500000169	54.4375000003285	0.0437767566199498
167	124.229166666836	54.4375000003285	0.0439608584659807
168	124.270833333504	54.4375000003285	0.0434437289625239
169	124.312500000171	54.4375000003285	0.0428419250596977
170	124.354166666839	54.4375000003285	0.0418279411419322
171	124.395833333506	54.4375000003285	0.0417973575458923
172	124.437500000174	54.4375000003285	0.0432115054077669
173	124.479166666841	54.4375000003285	0.0430354809469181
174	122.270833333463	54.3958333336609	0.0438207876445893
175	122.31250000013	54.3958333336609	0.0441604163675297
176	122.395833333465	54.3958333336609	0.0432798144602629
177	122.437500000133	54.3958333336609	0.0435887366357903
178	122.4791666668	54.3958333336609	0.0440695728679649
179	122.520833333468	54.3958333336609	0.0437168037251797
180	122.854166666808	54.3958333336609	0.04455791067867
181	122.895833333476	54.3958333336609	0.0447301723148702
182	122.937500000143	54.3958333336609	0.0448269467135896
183	122.979166666811	54.3958333336609	0.044717855587518
184	123.020833333478	54.3958333336609	0.0448522268721025
185	123.062500000146	54.3958333336609	0.0448456888199035
186	123.145833333481	54.3958333336609	0.0434826258895203
187	123.187500000148	54.3958333336609	0.0434798658060925
188	123.229166666816	54.3958333336609	0.0438619015195756
189	123.270833333483	54.3958333336609	0.0445329128321223
190	123.312500000151	54.3958333336609	0.0437593707002433
191	123.354166666818	54.3958333336609	0.0439992659021724
192	123.395833333486	54.3958333336609	0.0435213215466679
193	123.437500000153	54.3958333336609	0.0435622424599044
194	123.520833333488	54.3958333336609	0.0432239584544424
195	123.562500000156	54.3958333336609	0.0433608845811337
196	123.604166666823	54.3958333336609	0.044724365875357
197	123.645833333491	54.3958333336609	0.0438390305166315
198	123.687500000158	54.3958333336609	0.0433028200435161
199	123.729166666826	54.3958333336609	0.0443601115823915
200	123.770833333494	54.3958333336609	0.0444750227610087
201	123.812500000161	54.3958333336609	0.0445005903468993
202	123.854166666829	54.3958333336609	0.0448608302955346
203	123.895833333496	54.3958333336609	0.0439995586336289
204	123.937500000164	54.3958333336609	0.0442437372065241
205	123.979166666831	54.3958333336609	0.0438912267406377
206	124.020833333499	54.3958333336609	0.0432303457093128
207	124.270833333504	54.3958333336609	0.0441546423439181
208	124.312500000171	54.3958333336609	0.0427380585562785
209	124.354166666839	54.3958333336609	0.0422432889653675
210	124.395833333506	54.3958333336609	0.0421753265729766
211	124.437500000174	54.3958333336609	0.0442049361723242
212	124.479166666841	54.3958333336609	0.0436355424980707
213	124.520833333509	54.3958333336609	0.0434074269649818
214	122.020833333457	54.3541666669934	0.0439586533995697
215	122.062500000125	54.3541666669934	0.0441929211293905
216	122.14583333346	54.3541666669934	0.0441650905855236
217	122.187500000128	54.3541666669934	0.0442832116798587
218	122.270833333463	54.3541666669934	0.044714909083647
219	122.31250000013	54.3541666669934	0.0444756312378282
220	122.437500000133	54.3541666669934	0.0447594605878582
221	122.4791666668	54.3541666669934	0.0445278640376419
222	122.562500000135	54.3541666669934	0.0434403718290749
223	122.604166666803	54.3541666669934	0.0447562004883254
224	122.64583333347	54.3541666669934	0.0433177703525285
225	122.895833333476	54.3541666669934	0.0435599526679091
226	122.937500000143	54.3541666669934	0.0435931332671788
227	122.979166666811	54.3541666669934	0.0432955634837512
228	123.020833333478	54.3541666669934	0.0444750801542785
229	123.062500000146	54.3541666669934	0.0453692911516691
230	123.104166666813	54.3541666669934	0.0448915000754071
231	123.145833333481	54.3541666669934	0.0447493904053166
232	123.187500000148	54.3541666669934	0.043505872932742
233	123.229166666816	54.3541666669934	0.0433431024267623
234	123.270833333483	54.3541666669934	0.0435028257197638
235	123.354166666818	54.3541666669934	0.0445023708106268
236	123.395833333486	54.3541666669934	0.0431456563674014
237	123.479166666821	54.3541666669934	0.0435518075266508
238	123.520833333488	54.3541666669934	0.0442833322551628
239	123.562500000156	54.3541666669934	0.0447459944660859
240	123.687500000158	54.3541666669934	0.0450031787867875
241	123.729166666826	54.3541666669934	0.0446914916467402
242	123.770833333494	54.3541666669934	0.0446619305960522
243	123.854166666829	54.3541666669934	0.0443325683064838
244	123.895833333496	54.3541666669934	0.0447855254628417
245	123.937500000164	54.3541666669934	0.044603362139361
246	123.979166666831	54.3541666669934	0.0440606665713231
247	124.020833333499	54.3541666669934	0.0443705744429597
248	124.062500000166	54.3541666669934	0.0442431252783577
249	124.104166666834	54.3541666669934	0.0445963825205009
250	124.145833333501	54.3541666669934	0.0444376619258608
251	124.187500000169	54.3541666669934	0.0437521356844149
252	124.270833333504	54.3541666669934	0.0438411436500649
253	124.312500000171	54.3541666669934	0.0429315744632897
254	124.354166666839	54.3541666669934	0.0434718507955829
255	124.395833333506	54.3541666669934	0.0420295199430541
256	124.437500000174	54.3541666669934	0.0433293871953407
257	124.479166666841	54.3541666669934	0.0440150661877257
258	124.520833333509	54.3541666669934	0.0430601573497443
259	121.47916666678	54.3125000003258	0.0395327317136421
260	121.520833333447	54.3125000003258	0.0404227887508781
261	121.562500000115	54.3125000003258	0.0403293258665976
262	121.604166666782	54.3125000003258	0.0414260325981927
263	121.64583333345	54.3125000003258	0.0433390158941982
264	121.687500000117	54.3125000003258	0.043499310899455
265	121.729166666785	54.3125000003258	0.0425438889880612
266	121.770833333452	54.3125000003258	0.0444462675703344
267	121.81250000012	54.3125000003258	0.0439699340584137
268	121.895833333455	54.3125000003258	0.0440132238618035
269	121.937500000122	54.3125000003258	0.0439144010785739
270	121.97916666679	54.3125000003258	0.0421448532132952
271	122.062500000125	54.3125000003258	0.0430381558246118
272	122.104166666793	54.3125000003258	0.0441026123900297
273	122.14583333346	54.3125000003258	0.0440357438213173
274	122.187500000128	54.3125000003258	0.044040537251146
275	122.229166666795	54.3125000003258	0.0443080458485133
276	122.270833333463	54.3125000003258	0.0439090223357031
277	122.354166666798	54.3125000003258	0.0438351545939833
278	122.395833333465	54.3125000003258	0.0435373035067697
279	122.437500000133	54.3125000003258	0.0447763266702218
280	122.4791666668	54.3125000003258	0.0448393094306761
281	122.520833333468	54.3125000003258	0.0448007282754576
282	122.562500000135	54.3125000003258	0.044530605050148
283	122.604166666803	54.3125000003258	0.0451693177892828
284	122.64583333347	54.3125000003258	0.0448277555663196
285	122.687500000138	54.3125000003258	0.0429825655923647
286	122.729166666805	54.3125000003258	0.043203399430716
287	122.770833333473	54.3125000003258	0.0433219289130298
288	122.81250000014	54.3125000003258	0.0434731432924136
289	122.854166666808	54.3125000003258	0.0431737212631917
290	122.895833333476	54.3125000003258	0.043417221017451
291	122.937500000143	54.3125000003258	0.0445161843965522
292	122.979166666811	54.3125000003258	0.0445939903027972
293	123.020833333478	54.3125000003258	0.0447808021757826
294	123.104166666813	54.3125000003258	0.044431638788489
295	123.145833333481	54.3125000003258	0.045119729315525
296	123.187500000148	54.3125000003258	0.0449114177303706
297	123.229166666816	54.3125000003258	0.0446322341337025
298	123.312500000151	54.3125000003258	0.0446759963156662
299	123.354166666818	54.3125000003258	0.0444761093510783
300	123.395833333486	54.3125000003258	0.04443411750947
301	123.437500000153	54.3125000003258	0.0448917328434384
302	123.479166666821	54.3125000003258	0.0445516260348565
303	123.520833333488	54.3125000003258	0.0445853848551249
304	123.645833333491	54.3125000003258	0.0446572481996886
305	123.729166666826	54.3125000003258	0.044909971748021
306	123.770833333494	54.3125000003258	0.0451632710964805
307	123.812500000161	54.3125000003258	0.0447792579511947
308	123.854166666829	54.3125000003258	0.0449018675607737
309	123.937500000164	54.3125000003258	0.0447230916064067
310	123.979166666831	54.3125000003258	0.0441698032820412
311	124.020833333499	54.3125000003258	0.0445394121838817
312	124.062500000166	54.3125000003258	0.044535522065881
313	124.104166666834	54.3125000003258	0.044512025386405
314	124.145833333501	54.3125000003258	0.0431610776664946
315	124.187500000169	54.3125000003258	0.0434323736843997
316	124.229166666836	54.3125000003258	0.0428824610457239
317	124.270833333504	54.3125000003258	0.043209703757235
318	124.312500000171	54.3125000003258	0.0434898224862322
319	124.354166666839	54.3125000003258	0.0432384074926357
320	124.395833333506	54.3125000003258	0.0431930525036226
321	124.437500000174	54.3125000003258	0.0436066868082719
322	124.562500000177	54.3125000003258	0.0428197278568552
323	124.604166666844	54.3125000003258	0.0444634307183404
324	124.645833333512	54.3125000003258	0.044177947373032
325	121.354166666777	54.2708333336582	0.0434116688025739
326	121.395833333445	54.2708333336582	0.0429327852580387
327	121.437500000112	54.2708333336582	0.0428602746313013
328	121.47916666678	54.2708333336582	0.0432571602982982
329	121.520833333447	54.2708333336582	0.0427785406134505
330	121.562500000115	54.2708333336582	0.043766907328885
331	121.64583333345	54.2708333336582	0.043096757046246
332	121.687500000117	54.2708333336582	0.0437378715678547
333	121.729166666785	54.2708333336582	0.0448231746280233
334	121.81250000012	54.2708333336582	0.0437066801349777
335	121.854166666787	54.2708333336582	0.0430801341411912
336	121.895833333455	54.2708333336582	0.0440167351057769
337	121.937500000122	54.2708333336582	0.0439421575403557
338	121.97916666679	54.2708333336582	0.0441304837137431
339	122.020833333457	54.2708333336582	0.0443226614453324
340	122.062500000125	54.2708333336582	0.0442314212878857
341	122.104166666793	54.2708333336582	0.0438578104234963
342	122.14583333346	54.2708333336582	0.0442991064354327
343	122.187500000128	54.2708333336582	0.0440738924292238
344	122.229166666795	54.2708333336582	0.0437755030943467
345	122.270833333463	54.2708333336582	0.0438777152347556
346	122.31250000013	54.2708333336582	0.0440256980645553
347	122.354166666798	54.2708333336582	0.0436097500372077
348	122.395833333465	54.2708333336582	0.043478806723221
349	122.437500000133	54.2708333336582	0.0448353202152756
350	122.4791666668	54.2708333336582	0.0451617405817546
351	122.520833333468	54.2708333336582	0.0452189484863204
352	122.562500000135	54.2708333336582	0.0446455339323773
353	122.604166666803	54.2708333336582	0.0446907051512634
354	122.64583333347	54.2708333336582	0.0443671415892804
355	122.687500000138	54.2708333336582	0.0445123563633666
356	122.729166666805	54.2708333336582	0.0435592860531611
357	122.770833333473	54.2708333336582	0.0433373472558064
358	122.81250000014	54.2708333336582	0.0432005462045722
359	122.854166666808	54.2708333336582	0.0448198611218051
360	122.895833333476	54.2708333336582	0.0444365783328914
361	122.937500000143	54.2708333336582	0.0447554641180046
362	122.979166666811	54.2708333336582	0.0444799429833192
363	123.020833333478	54.2708333336582	0.0435975853297275
364	123.062500000146	54.2708333336582	0.0451572749422053
365	123.104166666813	54.2708333336582	0.0448326976674667
366	123.145833333481	54.2708333336582	0.0453668823883014
367	123.187500000148	54.2708333336582	0.0451774607976895
368	123.229166666816	54.2708333336582	0.0447429902586992
369	123.270833333483	54.2708333336582	0.0454061152000215
370	123.312500000151	54.2708333336582	0.0452346182958217
371	123.354166666818	54.2708333336582	0.0444609959664625
372	123.395833333486	54.2708333336582	0.0447105689744996
373	123.437500000153	54.2708333336582	0.0445818673955018
374	123.479166666821	54.2708333336582	0.0442171567520282
375	123.520833333488	54.2708333336582	0.0445631550796882
376	123.562500000156	54.2708333336582	0.0444866379487685
377	123.604166666823	54.2708333336582	0.0443747902366159
378	123.645833333491	54.2708333336582	0.0443683203234513
379	123.687500000158	54.2708333336582	0.0444244975224646
380	123.729166666826	54.2708333336582	0.0449416113599627
381	123.770833333494	54.2708333336582	0.0457700639900257
382	123.812500000161	54.2708333336582	0.0452750320599718
383	123.854166666829	54.2708333336582	0.045203636811409
384	123.895833333496	54.2708333336582	0.0448278087655049
385	123.937500000164	54.2708333336582	0.0447181399493149
386	123.979166666831	54.2708333336582	0.044531889387162
387	124.020833333499	54.2708333336582	0.044636467297647
388	124.062500000166	54.2708333336582	0.0445529315540074
389	124.104166666834	54.2708333336582	0.0445018360705854
390	124.145833333501	54.2708333336582	0.0432194330570069
391	124.229166666836	54.2708333336582	0.044529864236693
392	124.270833333504	54.2708333336582	0.0443790818030635
393	124.312500000171	54.2708333336582	0.0429641974687629
394	124.354166666839	54.2708333336582	0.0428527086191837
395	124.395833333506	54.2708333336582	0.0432142474523018
396	124.437500000174	54.2708333336582	0.0433798156354624
397	124.479166666841	54.2708333336582	0.0429545145691592
398	124.520833333509	54.2708333336582	0.0428099366508333
399	124.562500000177	54.2708333336582	0.043111199441813
400	124.604166666844	54.2708333336582	0.0441671018462284
401	124.645833333512	54.2708333336582	0.0445014672587849
402	124.687500000179	54.2708333336582	0.0442424497525529
403	124.729166666847	54.2708333336582	0.0444904424647981
404	121.187500000107	54.2291666669907	0.0434977861114286
405	121.229166666774	54.2291666669907	0.0441183860192232
406	121.270833333442	54.2291666669907	0.0442508841451379
407	121.31250000011	54.2291666669907	0.0439826905619326
408	121.354166666777	54.2291666669907	0.0436334461066909
409	121.395833333445	54.2291666669907	0.0441380708402595
410	121.437500000112	54.2291666669907	0.0439876536309979
411	121.47916666678	54.2291666669907	0.0436049427830726
412	121.520833333447	54.2291666669907	0.0442046399376448
413	121.562500000115	54.2291666669907	0.0439281600525798
414	121.604166666782	54.2291666669907	0.0449067629442828
415	121.64583333345	54.2291666669907	0.0438727554224071
416	121.687500000117	54.2291666669907	0.0439662741904836
417	121.770833333452	54.2291666669907	0.0438851117243099
418	121.81250000012	54.2291666669907	0.0447586646513652
419	121.895833333455	54.2291666669907	0.0439039598440709
420	121.937500000122	54.2291666669907	0.0434238095399034
421	121.97916666679	54.2291666669907	0.0431837071276413
422	122.020833333457	54.2291666669907	0.04486326830767
423	122.062500000125	54.2291666669907	0.0439222894554598
424	122.187500000128	54.2291666669907	0.0434789273847316
425	122.229166666795	54.2291666669907	0.0446741541197521
426	122.270833333463	54.2291666669907	0.0447029946533798
427	122.31250000013	54.2291666669907	0.0446460365486001
428	122.354166666798	54.2291666669907	0.0451774025496844
429	122.395833333465	54.2291666669907	0.0434656451908249
430	122.437500000133	54.2291666669907	0.0432467594562199
431	122.4791666668	54.2291666669907	0.0452412234343791
432	122.520833333468	54.2291666669907	0.0446587820664716
433	122.562500000135	54.2291666669907	0.0448476141365575
434	122.604166666803	54.2291666669907	0.0448664077685846
435	122.64583333347	54.2291666669907	0.0447544025360403
436	122.687500000138	54.2291666669907	0.043789529543145
437	122.729166666805	54.2291666669907	0.0449412871713521
438	122.770833333473	54.2291666669907	0.0432232659984213
439	122.81250000014	54.2291666669907	0.0434246657805684
440	122.854166666808	54.2291666669907	0.0447557480809338
441	122.895833333476	54.2291666669907	0.0444127184247754
442	122.937500000143	54.2291666669907	0.0441771407420751
443	122.979166666811	54.2291666669907	0.0444531526834087
444	123.020833333478	54.2291666669907	0.0444306105518438
445	123.062500000146	54.2291666669907	0.0448021907228999
446	123.104166666813	54.2291666669907	0.0457107943073479
447	123.145833333481	54.2291666669907	0.0454707367818896
448	123.187500000148	54.2291666669907	0.0457241554184517
449	123.229166666816	54.2291666669907	0.045750044483467
450	123.270833333483	54.2291666669907	0.0457174062180637
451	123.312500000151	54.2291666669907	0.0461330490019494
452	123.354166666818	54.2291666669907	0.0460846896389733
453	123.395833333486	54.2291666669907	0.0448360763276802
454	123.437500000153	54.2291666669907	0.0451474252379657
455	123.479166666821	54.2291666669907	0.0446749787230484
456	123.520833333488	54.2291666669907	0.0446447353414528
457	123.645833333491	54.2291666669907	0.0454620076484202
458	123.687500000158	54.2291666669907	0.0451950581927875
459	123.729166666826	54.2291666669907	0.0454405341346278
460	123.770833333494	54.2291666669907	0.0451741944237049
461	123.812500000161	54.2291666669907	0.0448607091165033
462	123.854166666829	54.2291666669907	0.0442374507680053
463	123.895833333496	54.2291666669907	0.0444018895566797
464	123.937500000164	54.2291666669907	0.0445600409440012
465	123.979166666831	54.2291666669907	0.0446940350909562
466	124.020833333499	54.2291666669907	0.044572507546654
467	124.062500000166	54.2291666669907	0.0450314979695275
468	124.104166666834	54.2291666669907	0.0447072942921969
469	124.145833333501	54.2291666669907	0.0445926309634307
470	124.187500000169	54.2291666669907	0.044289576315006
471	124.229166666836	54.2291666669907	0.0440217051362965
472	124.270833333504	54.2291666669907	0.0441053621895991
473	124.312500000171	54.2291666669907	0.043232456760004
474	124.354166666839	54.2291666669907	0.0434650431596718
475	124.395833333506	54.2291666669907	0.0436061994382334
476	124.437500000174	54.2291666669907	0.0442776963355798
477	124.479166666841	54.2291666669907	0.0442518329168761
478	124.520833333509	54.2291666669907	0.0444881990385082
479	124.562500000177	54.2291666669907	0.0442640686268877
480	124.604166666844	54.2291666669907	0.0444747118328493
481	124.687500000179	54.2291666669907	0.0444541470118226
482	124.729166666847	54.2291666669907	0.0440059589106301
483	124.770833333514	54.2291666669907	0.0444435234586106
484	124.812500000182	54.2291666669907	0.0447042001942641
485	124.854166666849	54.2291666669907	0.0445162078548748
486	120.187500000086	54.1875000003231	0.0399660621908423
487	120.229166666754	54.1875000003231	0.0400251237891738
488	120.270833333421	54.1875000003231	0.0404379688104124
489	120.354166666756	54.1875000003231	0.0399153831895417
490	120.979166666769	54.1875000003231	0.0422947287610561
491	121.020833333437	54.1875000003231	0.0439054434696966
492	121.062500000104	54.1875000003231	0.0436409025806343
493	121.104166666772	54.1875000003231	0.0433027995358627
494	121.145833333439	54.1875000003231	0.0443968533472353
495	121.187500000107	54.1875000003231	0.0433948281091836
496	121.229166666774	54.1875000003231	0.0435256779083322
497	121.270833333442	54.1875000003231	0.0436589605379831
498	121.31250000011	54.1875000003231	0.0439411069194551
499	121.354166666777	54.1875000003231	0.0432688824044525
500	121.395833333445	54.1875000003231	0.0447390205603361
501	121.437500000112	54.1875000003231	0.0436819962397401
502	121.47916666678	54.1875000003231	0.0437997759706668
503	121.520833333447	54.1875000003231	0.0436628516896439
504	121.562500000115	54.1875000003231	0.043774683622204
505	121.604166666782	54.1875000003231	0.0435301972297724
506	121.64583333345	54.1875000003231	0.0434297896860926
507	121.687500000117	54.1875000003231	0.0439813092019601
508	121.729166666785	54.1875000003231	0.0435615417531606
509	121.770833333452	54.1875000003231	0.043449787133712
510	121.81250000012	54.1875000003231	0.044396664376562
511	121.854166666787	54.1875000003231	0.0452419314849789
512	121.937500000122	54.1875000003231	0.0448695807662512
513	122.020833333457	54.1875000003231	0.0431366810993144
514	122.062500000125	54.1875000003231	0.0442211474588234
515	122.104166666793	54.1875000003231	0.0438377978798876
516	122.14583333346	54.1875000003231	0.0436849824822971
517	122.187500000128	54.1875000003231	0.0448587755913436
518	122.229166666795	54.1875000003231	0.0445860605360762
519	122.270833333463	54.1875000003231	0.0448706565035047
520	122.31250000013	54.1875000003231	0.0447857682545932
521	122.354166666798	54.1875000003231	0.0451991515725971
522	122.395833333465	54.1875000003231	0.0448512850661977
523	122.437500000133	54.1875000003231	0.0429967323616108
524	122.520833333468	54.1875000003231	0.0448658643200843
525	122.562500000135	54.1875000003231	0.0450737141826561
526	122.604166666803	54.1875000003231	0.0446994088258723
527	122.64583333347	54.1875000003231	0.0448869196212186
528	122.687500000138	54.1875000003231	0.0453036600438258
529	122.729166666805	54.1875000003231	0.0444748980688175
530	122.770833333473	54.1875000003231	0.0431858662423315
531	122.81250000014	54.1875000003231	0.0440357976147784
532	122.854166666808	54.1875000003231	0.0431274902320025
533	122.937500000143	54.1875000003231	0.0450068732520215
534	122.979166666811	54.1875000003231	0.044491491334877
535	123.020833333478	54.1875000003231	0.044478090171719
536	123.062500000146	54.1875000003231	0.044386127162388
537	123.145833333481	54.1875000003231	0.0444098485997647
538	123.187500000148	54.1875000003231	0.0449705660399869
539	123.229166666816	54.1875000003231	0.0454482860394623
540	123.270833333483	54.1875000003231	0.0460141123238434
541	123.312500000151	54.1875000003231	0.0459433865893952
542	123.354166666818	54.1875000003231	0.0459731449060963
543	123.395833333486	54.1875000003231	0.04607762929049
544	123.437500000153	54.1875000003231	0.0460884090047538
545	123.479166666821	54.1875000003231	0.0452253996148453
546	123.562500000156	54.1875000003231	0.0455401881149025
547	123.604166666823	54.1875000003231	0.0454452964169725
548	123.645833333491	54.1875000003231	0.0454515320402364
549	123.687500000158	54.1875000003231	0.0452996943440128
550	123.729166666826	54.1875000003231	0.045650498422066
551	123.770833333494	54.1875000003231	0.0452005243320195
552	123.812500000161	54.1875000003231	0.0454600127965557
553	123.854166666829	54.1875000003231	0.0451929136453616
554	123.895833333496	54.1875000003231	0.0452658205840258
555	123.937500000164	54.1875000003231	0.0445188503018763
556	123.979166666831	54.1875000003231	0.0446950066512484
557	124.020833333499	54.1875000003231	0.0450371995949231
558	124.062500000166	54.1875000003231	0.0449585366359117
559	124.104166666834	54.1875000003231	0.0444505392067915
560	124.145833333501	54.1875000003231	0.0446625150565645
561	124.229166666836	54.1875000003231	0.0438781418861172
562	124.270833333504	54.1875000003231	0.044331296396059
563	124.312500000171	54.1875000003231	0.0446635266323885
564	124.354166666839	54.1875000003231	0.0445197096277658
565	124.395833333506	54.1875000003231	0.0442921080241244
566	124.437500000174	54.1875000003231	0.0432376639823738
567	124.479166666841	54.1875000003231	0.044541820189599
568	124.520833333509	54.1875000003231	0.0442097128964886
569	124.562500000177	54.1875000003231	0.0444554012618778
570	124.604166666844	54.1875000003231	0.0443167664411448
571	124.645833333512	54.1875000003231	0.0448326882762667
572	124.687500000179	54.1875000003231	0.0452916547692094
573	124.729166666847	54.1875000003231	0.0454930737682298
574	124.770833333514	54.1875000003231	0.044790504307705
575	124.812500000182	54.1875000003231	0.0452463195621426
576	124.854166666849	54.1875000003231	0.0455992371249445
577	124.937500000184	54.1875000003231	0.0452803028223255
578	120.145833333419	54.1458333336556	0.0400038547758182
579	120.187500000086	54.1458333336556	0.040115879311702
580	120.229166666754	54.1458333336556	0.0403593888783475
581	120.312500000089	54.1458333336556	0.0403371248573464
582	120.354166666756	54.1458333336556	0.0397683790243908
583	120.395833333424	54.1458333336556	0.0398069611683513
584	120.437500000091	54.1458333336556	0.0398251131777375
585	120.479166666759	54.1458333336556	0.0402136274462432
586	120.520833333427	54.1458333336556	0.042261376909679
587	120.562500000094	54.1458333336556	0.0440454171747926
588	120.937500000102	54.1458333336556	0.0439110601684633
589	120.979166666769	54.1458333336556	0.0436396003505293
590	121.062500000104	54.1458333336556	0.0433575951068572
591	121.104166666772	54.1458333336556	0.0434951680692191
592	121.145833333439	54.1458333336556	0.0446487610745284
593	121.187500000107	54.1458333336556	0.0432589833326541
594	121.270833333442	54.1458333336556	0.0431254101065639
595	121.31250000011	54.1458333336556	0.0432894335908266
596	121.354166666777	54.1458333336556	0.043312760099803
597	121.395833333445	54.1458333336556	0.0442271237040714
598	121.437500000112	54.1458333336556	0.0432305475861837
599	121.47916666678	54.1458333336556	0.0447917398142506
600	121.520833333447	54.1458333336556	0.0443408039789409
601	121.562500000115	54.1458333336556	0.0445123916853527
602	121.604166666782	54.1458333336556	0.0435448204497303
603	121.64583333345	54.1458333336556	0.0440571377386193
604	121.687500000117	54.1458333336556	0.0434541214559519
605	121.729166666785	54.1458333336556	0.0440628629532298
606	121.770833333452	54.1458333336556	0.0446073445126872
607	121.81250000012	54.1458333336556	0.0439124201633242
608	121.854166666787	54.1458333336556	0.0436361186224554
609	121.895833333455	54.1458333336556	0.0436049471748673
610	121.937500000122	54.1458333336556	0.0448626509229125
611	121.97916666679	54.1458333336556	0.0451910534818048
612	122.020833333457	54.1458333336556	0.0439282442700666
613	122.062500000125	54.1458333336556	0.0434102486453146
614	122.104166666793	54.1458333336556	0.0433070513140197
615	122.14583333346	54.1458333336556	0.0448998512087495
616	122.187500000128	54.1458333336556	0.0449944628203814
617	122.229166666795	54.1458333336556	0.04486701422598
618	122.270833333463	54.1458333336556	0.0452122676145184
619	122.31250000013	54.1458333336556	0.0451632423914704
620	122.354166666798	54.1458333336556	0.04451865288118
621	122.395833333465	54.1458333336556	0.0449388524228486
622	122.437500000133	54.1458333336556	0.0433254585491214
623	122.4791666668	54.1458333336556	0.043649087172297
624	122.520833333468	54.1458333336556	0.0439271236167162
625	122.562500000135	54.1458333336556	0.0449818880460758
626	122.604166666803	54.1458333336556	0.0446355321664134
627	122.64583333347	54.1458333336556	0.0452388616971678
628	122.687500000138	54.1458333336556	0.0452690916990296
629	122.729166666805	54.1458333336556	0.0456082750681692
630	122.770833333473	54.1458333336556	0.0456282854063897
631	122.81250000014	54.1458333336556	0.0443169318181278
632	122.854166666808	54.1458333336556	0.0450623491672869
633	122.937500000143	54.1458333336556	0.04484064339631
634	123.020833333478	54.1458333336556	0.044579146441901
635	123.062500000146	54.1458333336556	0.044983191034962
636	123.104166666813	54.1458333336556	0.0448742102842351
637	123.145833333481	54.1458333336556	0.045223367383858
638	123.187500000148	54.1458333336556	0.0455769717345686
639	123.229166666816	54.1458333336556	0.0458256993720664
640	123.270833333483	54.1458333336556	0.0451875967129641
641	123.354166666818	54.1458333336556	0.0470624261199547
642	123.395833333486	54.1458333336556	0.0464031315461039
643	123.437500000153	54.1458333336556	0.045840646746748
644	123.479166666821	54.1458333336556	0.0458940669354514
645	123.520833333488	54.1458333336556	0.0457627954928043
646	123.562500000156	54.1458333336556	0.0462382026779272
647	123.604166666823	54.1458333336556	0.0456502121369689
648	123.645833333491	54.1458333336556	0.0455326840866413
649	123.687500000158	54.1458333336556	0.0463289079732903
650	123.729166666826	54.1458333336556	0.0455931978305055
651	123.770833333494	54.1458333336556	0.045728117568366
652	123.812500000161	54.1458333336556	0.0453778321817935
653	123.854166666829	54.1458333336556	0.0454140789854441
654	123.895833333496	54.1458333336556	0.0451602481224872
655	123.937500000164	54.1458333336556	0.0451162973303872
656	123.979166666831	54.1458333336556	0.0455177968960419
657	124.020833333499	54.1458333336556	0.0450621381669974
658	124.062500000166	54.1458333336556	0.0450021496828413
659	124.104166666834	54.1458333336556	0.0446512241467572
660	124.145833333501	54.1458333336556	0.0443897247785293
661	124.187500000169	54.1458333336556	0.0443308608468811
662	124.229166666836	54.1458333336556	0.0442769926567296
663	124.270833333504	54.1458333336556	0.0441614707638667
664	124.312500000171	54.1458333336556	0.0444395882861869
665	124.395833333506	54.1458333336556	0.0442040273723316
666	124.437500000174	54.1458333336556	0.0442096563836333
667	124.479166666841	54.1458333336556	0.0445424424165407
668	124.520833333509	54.1458333336556	0.0441103993290889
669	124.562500000177	54.1458333336556	0.0451866820767534
670	124.604166666844	54.1458333336556	0.0452070218325285
671	124.645833333512	54.1458333336556	0.0450600577045175
672	124.687500000179	54.1458333336556	0.0457940730212239
673	124.729166666847	54.1458333336556	0.0454106684516877
674	124.770833333514	54.1458333336556	0.0452315945592871
675	124.812500000182	54.1458333336556	0.045479759692017
676	124.854166666849	54.1458333336556	0.0458089038108888
677	124.895833333517	54.1458333336556	0.0456506827245412
678	124.937500000184	54.1458333336556	0.0456648251723262
679	124.979166666852	54.1458333336556	0.0452903875897055
680	125.020833333519	54.1458333336556	0.045044160806907
681	125.062500000187	54.1458333336556	0.0449786020963922
682	125.145833333522	54.1458333336556	0.0444254551834107
683	125.187500000189	54.1458333336556	0.0443480221842281
684	120.145833333419	54.104166666988	0.040619678577034
685	120.229166666754	54.104166666988	0.0397866491477183
686	120.270833333421	54.104166666988	0.0411329099235482
687	120.354166666756	54.104166666988	0.0427090232294254
688	120.395833333424	54.104166666988	0.0400955691911782
689	120.437500000091	54.104166666988	0.0419788474639658
690	120.479166666759	54.104166666988	0.0425881439230336
691	120.520833333427	54.104166666988	0.0441488670144145
692	120.562500000094	54.104166666988	0.0435908989452126
693	120.604166666762	54.104166666988	0.0435891758652079
694	120.645833333429	54.104166666988	0.0444065706503733
695	120.729166666764	54.104166666988	0.0438005803052778
696	120.937500000102	54.104166666988	0.0435929702399484
697	120.979166666769	54.104166666988	0.0439255776308759
698	121.020833333437	54.104166666988	0.0434491372568049
699	121.062500000104	54.104166666988	0.0447022438563214
700	121.104166666772	54.104166666988	0.0446668558128212
701	121.145833333439	54.104166666988	0.0445355914010408
702	121.187500000107	54.104166666988	0.0431294385058051
703	121.229166666774	54.104166666988	0.0433383555451851
704	121.270833333442	54.104166666988	0.0447587787484622
705	121.31250000011	54.104166666988	0.0444465867196916
706	121.354166666777	54.104166666988	0.0447864802990089
707	121.395833333445	54.104166666988	0.0447052562825487
708	121.437500000112	54.104166666988	0.0444416141022614
709	121.47916666678	54.104166666988	0.0447651475367707
710	121.520833333447	54.104166666988	0.0445270516787557
711	121.562500000115	54.104166666988	0.0448329161716335
712	121.604166666782	54.104166666988	0.0447177748620976
713	121.64583333345	54.104166666988	0.0446549763668979
714	121.687500000117	54.104166666988	0.0447411254466418
715	121.729166666785	54.104166666988	0.0448998410614699
716	121.770833333452	54.104166666988	0.0450422024403375
717	121.81250000012	54.104166666988	0.0446052584652103
718	121.854166666787	54.104166666988	0.0445551585109342
719	121.895833333455	54.104166666988	0.0445518766940405
720	121.937500000122	54.104166666988	0.045132267347344
721	121.97916666679	54.104166666988	0.0460527908224237
722	122.062500000125	54.104166666988	0.0449100284105726
723	122.104166666793	54.104166666988	0.045159386972555
724	122.14583333346	54.104166666988	0.0456019309916457
725	122.187500000128	54.104166666988	0.0454376678751142
726	122.229166666795	54.104166666988	0.0455801533001307
727	122.270833333463	54.104166666988	0.0454704743703951
728	122.31250000013	54.104166666988	0.0451874863308413
729	122.354166666798	54.104166666988	0.0454721557768296
730	122.395833333465	54.104166666988	0.0450534850604634
731	122.437500000133	54.104166666988	0.0450751800082553
732	122.520833333468	54.104166666988	0.0449043568755886
733	122.562500000135	54.104166666988	0.0449241776676501
734	122.604166666803	54.104166666988	0.0445280109089511
735	122.64583333347	54.104166666988	0.0447495248462455
736	122.687500000138	54.104166666988	0.044935919616238
737	122.729166666805	54.104166666988	0.0450595706096581
738	122.770833333473	54.104166666988	0.0452974320804202
739	122.81250000014	54.104166666988	0.0459621771809211
740	122.854166666808	54.104166666988	0.0458998173370461
741	122.895833333476	54.104166666988	0.0456642335991652
742	122.937500000143	54.104166666988	0.0452484657902653
743	122.979166666811	54.104166666988	0.0456387407590613
744	123.020833333478	54.104166666988	0.0456573009484638
745	123.062500000146	54.104166666988	0.0455275385108767
746	123.104166666813	54.104166666988	0.0457469986620041
747	123.145833333481	54.104166666988	0.0456580028368504
748	123.187500000148	54.104166666988	0.0456907763639377
749	123.229166666816	54.104166666988	0.0452265034963965
750	123.270833333483	54.104166666988	0.045978562086225
751	123.312500000151	54.104166666988	0.0457281178648971
752	123.354166666818	54.104166666988	0.0471829461794437
753	123.437500000153	54.104166666988	0.0470430628205826
754	123.520833333488	54.104166666988	0.0462631743801547
755	123.562500000156	54.104166666988	0.0462624190462575
756	123.604166666823	54.104166666988	0.0462367366618503
757	123.645833333491	54.104166666988	0.045951680482648
758	123.687500000158	54.104166666988	0.0455352201542051
759	123.729166666826	54.104166666988	0.045264930505804
760	123.770833333494	54.104166666988	0.0451645178423747
761	123.812500000161	54.104166666988	0.0457934027990158
762	123.854166666829	54.104166666988	0.0457653238038907
763	123.895833333496	54.104166666988	0.0451235470806945
764	123.937500000164	54.104166666988	0.0451184883627885
765	123.979166666831	54.104166666988	0.0453802272202417
766	124.020833333499	54.104166666988	0.0446756989035811
767	124.062500000166	54.104166666988	0.043430719141418
768	124.104166666834	54.104166666988	0.0448791102777972
769	124.145833333501	54.104166666988	0.0444544384119853
770	124.187500000169	54.104166666988	0.0429041597759722
771	124.229166666836	54.104166666988	0.0433242176963379
772	124.270833333504	54.104166666988	0.0442317814641663
773	124.312500000171	54.104166666988	0.0428504184365669
774	124.354166666839	54.104166666988	0.0436107083684807
775	124.395833333506	54.104166666988	0.0438972943707364
776	124.437500000174	54.104166666988	0.0439765589698702
777	124.479166666841	54.104166666988	0.0440414498449085
778	124.520833333509	54.104166666988	0.0443370063553945
779	124.645833333512	54.104166666988	0.0451109630748491
780	124.687500000179	54.104166666988	0.0454861464542777
781	124.729166666847	54.104166666988	0.0456757247683093
782	124.770833333514	54.104166666988	0.0456018058542306
783	124.812500000182	54.104166666988	0.0456964413851334
784	124.854166666849	54.104166666988	0.0455812242690127
785	124.895833333517	54.104166666988	0.0456052649124909
786	124.979166666852	54.104166666988	0.0459281006615132
787	125.020833333519	54.104166666988	0.0458413712594301
788	125.062500000187	54.104166666988	0.0451290969953573
789	125.104166666854	54.104166666988	0.0451660290446988
790	125.145833333522	54.104166666988	0.0451293898165179
791	125.187500000189	54.104166666988	0.045751412378619
792	125.229166666857	54.104166666988	0.0458304219855038
793	125.270833333524	54.104166666988	0.0457773414473227
794	125.312500000192	54.104166666988	0.0454082253447633
795	125.35416666686	54.104166666988	0.0457396564064984
796	125.395833333527	54.104166666988	0.0450450376497667
797	125.437500000195	54.104166666988	0.0446183623503826
798	125.52083333353	54.104166666988	0.0438541580060342
799	120.104166666751	54.0625000003205	0.0414915527324019
800	120.145833333419	54.0625000003205	0.0418342513712562
801	120.187500000086	54.0625000003205	0.0436597882249135
802	120.229166666754	54.0625000003205	0.0401936156128113
803	120.270833333421	54.0625000003205	0.0399637959737151
804	120.312500000089	54.0625000003205	0.0426013499839307
805	120.354166666756	54.0625000003205	0.0424216712579219
806	120.395833333424	54.0625000003205	0.0425985617968499
807	120.437500000091	54.0625000003205	0.0425982641433106
808	120.479166666759	54.0625000003205	0.0427862025725894
809	120.520833333427	54.0625000003205	0.0435684523654379
810	120.562500000094	54.0625000003205	0.0440595287112053
811	120.604166666762	54.0625000003205	0.0438904143920845
812	120.645833333429	54.0625000003205	0.0438578371383215
813	120.687500000097	54.0625000003205	0.0434574375661437
814	120.729166666764	54.0625000003205	0.0437181136261204
815	120.770833333432	54.0625000003205	0.0445679964449557
816	120.812500000099	54.0625000003205	0.0433884888353504
817	120.854166666767	54.0625000003205	0.0433369629367121
818	120.895833333434	54.0625000003205	0.0423624402459896
819	120.937500000102	54.0625000003205	0.0434281486539696
820	120.979166666769	54.0625000003205	0.0437853586018928
821	121.020833333437	54.0625000003205	0.0438354940928662
822	121.062500000104	54.0625000003205	0.043167270560985
823	121.104166666772	54.0625000003205	0.0432148312902043
824	121.145833333439	54.0625000003205	0.0443366778374882
825	121.187500000107	54.0625000003205	0.0443867014983116
826	121.229166666774	54.0625000003205	0.0447911823095721
827	121.270833333442	54.0625000003205	0.0443943076287895
828	121.31250000011	54.0625000003205	0.0446395095032528
829	121.354166666777	54.0625000003205	0.0444220585355936
830	121.395833333445	54.0625000003205	0.0448337071450231
831	121.437500000112	54.0625000003205	0.0448992245804562
832	121.47916666678	54.0625000003205	0.0448723146740374
833	121.520833333447	54.0625000003205	0.0448094907698319
834	121.604166666782	54.0625000003205	0.0447950203609648
835	121.64583333345	54.0625000003205	0.0449092286778092
836	121.687500000117	54.0625000003205	0.0451174338171423
837	121.729166666785	54.0625000003205	0.0453060596167585
838	121.770833333452	54.0625000003205	0.0450375584677059
839	121.81250000012	54.0625000003205	0.0456129543832576
840	121.854166666787	54.0625000003205	0.0456526014042776
841	121.895833333455	54.0625000003205	0.0455995647935902
842	121.97916666679	54.0625000003205	0.0461627256833837
843	122.020833333457	54.0625000003205	0.0450548911363499
844	122.062500000125	54.0625000003205	0.0447669695822483
845	122.104166666793	54.0625000003205	0.0466445150780208
846	122.14583333346	54.0625000003205	0.0462523804034049
847	122.187500000128	54.0625000003205	0.0453203248330013
848	122.229166666795	54.0625000003205	0.0456625662991137
849	122.270833333463	54.0625000003205	0.0465595698064488
850	122.31250000013	54.0625000003205	0.0454349744023904
851	122.354166666798	54.0625000003205	0.0446292704656727
852	122.395833333465	54.0625000003205	0.0447505609652287
853	122.437500000133	54.0625000003205	0.0452629957379713
854	122.4791666668	54.0625000003205	0.0449494151777945
855	122.520833333468	54.0625000003205	0.0446587547502563
856	122.562500000135	54.0625000003205	0.0453637871651679
857	122.604166666803	54.0625000003205	0.0456508061855264
858	122.64583333347	54.0625000003205	0.0456434741478665
859	122.729166666805	54.0625000003205	0.0455855946166857
860	122.770833333473	54.0625000003205	0.0455619831296988
861	122.81250000014	54.0625000003205	0.0461089468025602
862	122.854166666808	54.0625000003205	0.0464417753035472
863	122.895833333476	54.0625000003205	0.0455465569763983
864	122.937500000143	54.0625000003205	0.0457395779118032
865	122.979166666811	54.0625000003205	0.0455986463609305
866	123.020833333478	54.0625000003205	0.0454444023867726
867	123.062500000146	54.0625000003205	0.0454307834496251
868	123.104166666813	54.0625000003205	0.0460333070322571
869	123.145833333481	54.0625000003205	0.0463566952860662
870	123.187500000148	54.0625000003205	0.0463552907268943
871	123.229166666816	54.0625000003205	0.0463549173277903
872	123.270833333483	54.0625000003205	0.0468592191307652
873	123.395833333486	54.0625000003205	0.0470552518385391
874	123.437500000153	54.0625000003205	0.0476910388762124
875	123.479166666821	54.0625000003205	0.0458310058985505
876	123.520833333488	54.0625000003205	0.0459884013995078
877	123.562500000156	54.0625000003205	0.0458889070829425
878	123.604166666823	54.0625000003205	0.0455057528477563
879	123.645833333491	54.0625000003205	0.0458747424563788
880	123.687500000158	54.0625000003205	0.0450020900779736
881	123.729166666826	54.0625000003205	0.0449494121661498
882	123.770833333494	54.0625000003205	0.0443885822982264
883	123.812500000161	54.0625000003205	0.0450002546926412
884	123.854166666829	54.0625000003205	0.0448731743134605
885	123.895833333496	54.0625000003205	0.0449137489425056
886	123.937500000164	54.0625000003205	0.0444237345026281
887	123.979166666831	54.0625000003205	0.0447660508548579
888	124.020833333499	54.0625000003205	0.0447810898146597
889	124.062500000166	54.0625000003205	0.0437583027124921
890	124.104166666834	54.0625000003205	0.043712755496568
891	124.229166666836	54.0625000003205	0.0429941921988887
892	124.270833333504	54.0625000003205	0.0433561854755274
893	124.312500000171	54.0625000003205	0.0434310272460146
894	124.354166666839	54.0625000003205	0.0430174867233176
895	124.395833333506	54.0625000003205	0.0442349999526129
896	124.437500000174	54.0625000003205	0.0430585205836967
897	124.479166666841	54.0625000003205	0.0439672691910858
898	124.520833333509	54.0625000003205	0.044185825273647
899	124.562500000177	54.0625000003205	0.0440501347170635
900	124.604166666844	54.0625000003205	0.0443472163495139
901	124.645833333512	54.0625000003205	0.044475072302338
902	124.687500000179	54.0625000003205	0.0447577361759661
903	124.729166666847	54.0625000003205	0.0450377732618046
904	124.770833333514	54.0625000003205	0.0454327768934939
905	124.812500000182	54.0625000003205	0.0456295762660517
906	124.854166666849	54.0625000003205	0.0461117131351899
907	124.895833333517	54.0625000003205	0.0461642159153799
908	124.937500000184	54.0625000003205	0.0461525858548045
909	124.979166666852	54.0625000003205	0.0467698473368396
910	125.020833333519	54.0625000003205	0.0462014250544772
911	125.104166666854	54.0625000003205	0.0458087311276454
912	125.145833333522	54.0625000003205	0.046437270442168
913	125.187500000189	54.0625000003205	0.0468098147290499
914	125.229166666857	54.0625000003205	0.0457480285733487
915	125.270833333524	54.0625000003205	0.0457604871656602
916	125.312500000192	54.0625000003205	0.0461404503675849
917	125.35416666686	54.0625000003205	0.046403980276867
918	125.395833333527	54.0625000003205	0.0463591873272308
919	125.437500000195	54.0625000003205	0.0450926352913407
920	125.479166666862	54.0625000003205	0.0453615157759611
921	125.52083333353	54.0625000003205	0.0443650436425627
922	125.562500000197	54.0625000003205	0.0445486065211804
923	125.604166666865	54.0625000003205	0.0444804920800056
924	120.145833333419	54.0208333336529	0.0438504819395605
925	120.187500000086	54.0208333336529	0.0434605187445196
926	120.229166666754	54.0208333336529	0.0437543196722575
927	120.270833333421	54.0208333336529	0.0436608616902805
928	120.312500000089	54.0208333336529	0.0436071605843567
929	120.354166666756	54.0208333336529	0.0435242722673431
930	120.395833333424	54.0208333336529	0.0415180840509047
931	120.437500000091	54.0208333336529	0.0425965915440527
932	120.479166666759	54.0208333336529	0.0423930041210342
933	120.520833333427	54.0208333336529	0.0405733160759534
934	120.562500000094	54.0208333336529	0.042514450782359
935	120.604166666762	54.0208333336529	0.0437097005833921
936	120.645833333429	54.0208333336529	0.0437174047316714
937	120.687500000097	54.0208333336529	0.0447690823082144
938	120.729166666764	54.0208333336529	0.0439668230855041
939	120.770833333432	54.0208333336529	0.0443781078489012
940	120.812500000099	54.0208333336529	0.0438392271928386
941	120.854166666767	54.0208333336529	0.0432914988976277
942	120.895833333434	54.0208333336529	0.0434555882973123
943	120.937500000102	54.0208333336529	0.0438654153200713
944	121.020833333437	54.0208333336529	0.0439279253037811
945	121.062500000104	54.0208333336529	0.043634346921505
946	121.104166666772	54.0208333336529	0.0438399914014524
947	121.145833333439	54.0208333336529	0.0434354600706195
948	121.187500000107	54.0208333336529	0.0436806191287862
949	121.229166666774	54.0208333336529	0.0448282074901619
950	121.270833333442	54.0208333336529	0.0444325778676834
951	121.354166666777	54.0208333336529	0.0431906866873432
952	121.395833333445	54.0208333336529	0.0434087901665093
953	121.437500000112	54.0208333336529	0.0435900780750231
954	121.47916666678	54.0208333336529	0.0429215977812396
955	121.520833333447	54.0208333336529	0.0432958891139432
956	121.562500000115	54.0208333336529	0.0448775788998265
957	121.604166666782	54.0208333336529	0.0450853353669313
958	121.64583333345	54.0208333336529	0.0449355352013474
959	121.687500000117	54.0208333336529	0.0451088209923226
960	121.729166666785	54.0208333336529	0.0460739775281494
961	121.770833333452	54.0208333336529	0.0464302974538887
962	121.81250000012	54.0208333336529	0.0461307349545528
963	121.854166666787	54.0208333336529	0.046410367008219
964	121.895833333455	54.0208333336529	0.0464563896513685
965	121.937500000122	54.0208333336529	0.0468078072285885
966	121.97916666679	54.0208333336529	0.0459469420174258
967	122.062500000125	54.0208333336529	0.0462812687472404
968	122.104166666793	54.0208333336529	0.0463849258672959
969	122.14583333346	54.0208333336529	0.0464082378018352
970	122.187500000128	54.0208333336529	0.0463025990432866
971	122.229166666795	54.0208333336529	0.0460951654973477
972	122.270833333463	54.0208333336529	0.0461817178436986
973	122.31250000013	54.0208333336529	0.0457821208347436
974	122.354166666798	54.0208333336529	0.0455874890141773
975	122.395833333465	54.0208333336529	0.0455975270958489
976	122.437500000133	54.0208333336529	0.0454028176043979
977	122.4791666668	54.0208333336529	0.0455292773531314
978	122.520833333468	54.0208333336529	0.0455683175222499
979	122.562500000135	54.0208333336529	0.045413778314031
980	122.604166666803	54.0208333336529	0.045580143270902
981	122.64583333347	54.0208333336529	0.0459155367953916
982	122.687500000138	54.0208333336529	0.0456760069830743
983	122.729166666805	54.0208333336529	0.0456964029000692
984	122.770833333473	54.0208333336529	0.0457069675985651
985	122.854166666808	54.0208333336529	0.0472128136769509
986	122.895833333476	54.0208333336529	0.0465876897832007
987	122.937500000143	54.0208333336529	0.0457841820305966
988	122.979166666811	54.0208333336529	0.0454822155945493
989	123.020833333478	54.0208333336529	0.0455159840860511
990	123.062500000146	54.0208333336529	0.0451968221644905
991	123.104166666813	54.0208333336529	0.0454829751315531
992	123.145833333481	54.0208333336529	0.0454594842885131
993	123.187500000148	54.0208333336529	0.0457112052999356
994	123.229166666816	54.0208333336529	0.0462540172930524
995	123.312500000151	54.0208333336529	0.045740744544383
996	123.354166666818	54.0208333336529	0.0458989154253709
997	123.437500000153	54.0208333336529	0.047150790432939
998	123.479166666821	54.0208333336529	0.0454110752530567
999	123.520833333488	54.0208333336529	0.0455717333157357
1000	123.562500000156	54.0208333336529	0.0451337729985541
1001	123.604166666823	54.0208333336529	0.0446411358134046
1002	123.645833333491	54.0208333336529	0.0449814881172921
1003	123.687500000158	54.0208333336529	0.0449895149656525
1004	123.729166666826	54.0208333336529	0.0453615253177385
1005	123.770833333494	54.0208333336529	0.0450759610223797
1006	123.812500000161	54.0208333336529	0.0449751753822039
1007	123.854166666829	54.0208333336529	0.0451056348706304
1008	123.937500000164	54.0208333336529	0.0458960564659514
1009	123.979166666831	54.0208333336529	0.0452472124570613
1010	124.020833333499	54.0208333336529	0.0456339484113143
1011	124.062500000166	54.0208333336529	0.0456397387969205
1012	124.104166666834	54.0208333336529	0.0444563781164064
1013	124.145833333501	54.0208333336529	0.0446170397076056
1014	124.187500000169	54.0208333336529	0.0441555251292236
1015	124.229166666836	54.0208333336529	0.0447004347062635
1016	124.270833333504	54.0208333336529	0.0445423411256559
1017	124.312500000171	54.0208333336529	0.0444922221869406
1018	124.354166666839	54.0208333336529	0.0427987316889364
1019	124.395833333506	54.0208333336529	0.0435073346920625
1020	124.437500000174	54.0208333336529	0.0435258441683419
1021	124.479166666841	54.0208333336529	0.0434136923264173
1022	124.562500000177	54.0208333336529	0.0429611580772775
1023	124.604166666844	54.0208333336529	0.0428832713175315
1024	124.645833333512	54.0208333336529	0.0440953699680911
1025	124.687500000179	54.0208333336529	0.0445670381412832
1026	124.729166666847	54.0208333336529	0.0439417640751936
1027	124.770833333514	54.0208333336529	0.0447843223246179
1028	124.812500000182	54.0208333336529	0.0454586213805636
1029	124.895833333517	54.0208333336529	0.0462105189387818
1030	124.937500000184	54.0208333336529	0.046833975799535
1031	124.979166666852	54.0208333336529	0.0462342439928238
1032	125.020833333519	54.0208333336529	0.0467991051501491
1033	125.062500000187	54.0208333336529	0.0469137232174847
1034	125.104166666854	54.0208333336529	0.0468754086052268
1035	125.145833333522	54.0208333336529	0.0468522805176641
1036	125.229166666857	54.0208333336529	0.0464671276338936
1037	125.35416666686	54.0208333336529	0.0470872487755061
1038	125.395833333527	54.0208333336529	0.0464114499025814
1039	125.437500000195	54.0208333336529	0.046416545826462
1040	125.479166666862	54.0208333336529	0.0463588621795455
1041	125.52083333353	54.0208333336529	0.0457473496004357
1042	125.562500000197	54.0208333336529	0.0451074620931303
1043	125.645833333532	54.0208333336529	0.0458195785287133
1044	125.729166666867	54.0208333336529	0.0443723948518444
1045	120.104166666751	53.9791666669854	0.0437785169587086
1046	120.145833333419	53.9791666669854	0.0435457736333283
1047	120.187500000086	53.9791666669854	0.0422827166178965
1048	120.229166666754	53.9791666669854	0.044232527496712
1049	120.270833333421	53.9791666669854	0.0438615656579204
1050	120.354166666756	53.9791666669854	0.0419271663021532
1051	120.479166666759	53.9791666669854	0.0431232726195442
1052	120.520833333427	53.9791666669854	0.0437490732918113
1053	120.562500000094	53.9791666669854	0.0433515931449517
1054	120.604166666762	53.9791666669854	0.043806403420909
1055	120.645833333429	53.9791666669854	0.0440204454325021
1056	120.687500000097	53.9791666669854	0.0446676069731798
1057	120.729166666764	53.9791666669854	0.0449092645547144
1058	120.770833333432	53.9791666669854	0.0448421472363646
1059	120.812500000099	53.9791666669854	0.0439441917399347
1060	120.895833333434	53.9791666669854	0.0441257818000177
1061	120.937500000102	53.9791666669854	0.043379482881262
1062	120.979166666769	53.9791666669854	0.0437775668181491
1063	121.020833333437	53.9791666669854	0.0445810032338178
1064	121.062500000104	53.9791666669854	0.0434478864731626
1065	121.104166666772	53.9791666669854	0.0443635600281853
1066	121.145833333439	53.9791666669854	0.0445112750342644
1067	121.187500000107	53.9791666669854	0.044750501624239
1068	121.270833333442	53.9791666669854	0.0446593973281828
1069	121.31250000011	53.9791666669854	0.0434826966200297
1070	121.354166666777	53.9791666669854	0.0429732018859676
1071	121.395833333445	53.9791666669854	0.0434906748362366
1072	121.437500000112	53.9791666669854	0.0433553900392657
1073	121.47916666678	53.9791666669854	0.0435927357368439
1074	121.520833333447	53.9791666669854	0.0449126984884185
1075	121.562500000115	53.9791666669854	0.0449276924882937
1076	121.604166666782	53.9791666669854	0.0451798370565572
1077	121.64583333345	53.9791666669854	0.0446626500716814
1078	121.729166666785	53.9791666669854	0.0461166646786198
1079	121.770833333452	53.9791666669854	0.0455695030352916
1080	121.81250000012	53.9791666669854	0.045100166388456
1081	121.854166666787	53.9791666669854	0.0462854666519689
1082	121.895833333455	53.9791666669854	0.0471057558408818
1083	121.97916666679	53.9791666669854	0.0476628297769173
1084	122.020833333457	53.9791666669854	0.0461978663808753
1085	122.062500000125	53.9791666669854	0.0460904367036793
1086	122.14583333346	53.9791666669854	0.0466006835910339
1087	122.187500000128	53.9791666669854	0.046488643335636
1088	122.229166666795	53.9791666669854	0.0458009148682001
1089	122.270833333463	53.9791666669854	0.0462188510549675
1090	122.31250000013	53.9791666669854	0.0461131251122009
1091	122.354166666798	53.9791666669854	0.0464882197991282
1092	122.395833333465	53.9791666669854	0.0461598373117463
1093	122.437500000133	53.9791666669854	0.0458272157168694
1094	122.4791666668	53.9791666669854	0.0455544852027696
1095	122.562500000135	53.9791666669854	0.0455868008322209
1096	122.604166666803	53.9791666669854	0.04565243040329
1097	122.64583333347	53.9791666669854	0.0463349351110823
1098	122.687500000138	53.9791666669854	0.0459004954826337
1099	122.729166666805	53.9791666669854	0.0459293819840823
1100	122.81250000014	53.9791666669854	0.0457338468341592
1101	122.854166666808	53.9791666669854	0.0459400262392823
1102	122.895833333476	53.9791666669854	0.0458525855261799
1103	122.937500000143	53.9791666669854	0.045246502792453
1104	122.979166666811	53.9791666669854	0.0451693613267188
1105	123.020833333478	53.9791666669854	0.0451339415265335
1106	123.062500000146	53.9791666669854	0.0454885837967614
1107	123.104166666813	53.9791666669854	0.04511646579102
1108	123.145833333481	53.9791666669854	0.0454268281564762
1109	123.229166666816	53.9791666669854	0.0454642191616
1110	123.270833333483	53.9791666669854	0.0455965076946238
1111	123.312500000151	53.9791666669854	0.0471732837556711
1112	123.354166666818	53.9791666669854	0.0478218699129022
1113	123.395833333486	53.9791666669854	0.0456655267339436
1114	123.437500000153	53.9791666669854	0.0453433622595041
1115	123.479166666821	53.9791666669854	0.0454719110101172
1116	123.520833333488	53.9791666669854	0.0454805029016985
1117	123.562500000156	53.9791666669854	0.0448883390917678
1118	123.604166666823	53.9791666669854	0.0449865395102827
1119	123.687500000158	53.9791666669854	0.0459459650615819
1120	123.729166666826	53.9791666669854	0.0460969480149239
1121	123.770833333494	53.9791666669854	0.0460737836956017
1122	123.812500000161	53.9791666669854	0.0460034201797655
1123	123.854166666829	53.9791666669854	0.045938365630831
1124	123.895833333496	53.9791666669854	0.0467462580551257
1125	123.937500000164	53.9791666669854	0.0466373625742913
1126	123.979166666831	53.9791666669854	0.046041350995696
1127	124.020833333499	53.9791666669854	0.0456086063197575
1128	124.062500000166	53.9791666669854	0.0451756665213497
1129	124.104166666834	53.9791666669854	0.0456530013638702
1130	124.145833333501	53.9791666669854	0.0450934838574083
1131	124.187500000169	53.9791666669854	0.0450093380053734
1132	124.229166666836	53.9791666669854	0.0449085276190717
1133	124.270833333504	53.9791666669854	0.0442611261510409
1134	124.312500000171	53.9791666669854	0.0445050697461237
1135	124.354166666839	53.9791666669854	0.0442067615603807
1136	124.395833333506	53.9791666669854	0.044002409614533
1137	124.437500000174	53.9791666669854	0.0432044068664143
1138	124.520833333509	53.9791666669854	0.0430967706801973
1139	124.562500000177	53.9791666669854	0.0445281228940622
1140	124.604166666844	53.9791666669854	0.0441002626472541
1141	124.645833333512	53.9791666669854	0.044649484558751
1142	124.687500000179	53.9791666669854	0.0445686363565387
1143	124.729166666847	53.9791666669854	0.0442917266664601
1144	124.770833333514	53.9791666669854	0.0453424190910029
1145	124.812500000182	53.9791666669854	0.045357559859083
1146	124.854166666849	53.9791666669854	0.0451113692175249
1147	124.895833333517	53.9791666669854	0.0461001154904816
1148	124.937500000184	53.9791666669854	0.0461695876836438
1149	124.979166666852	53.9791666669854	0.0455894307196864
1150	125.020833333519	53.9791666669854	0.0451538287314095
1151	125.062500000187	53.9791666669854	0.0454996908201161
1152	125.104166666854	53.9791666669854	0.0457243775787413
1153	125.187500000189	53.9791666669854	0.0476688840240973
1154	125.229166666857	53.9791666669854	0.0470790265575989
1155	125.312500000192	53.9791666669854	0.0470374217950367
1156	125.35416666686	53.9791666669854	0.0475894227524799
1157	125.395833333527	53.9791666669854	0.0469712927553016
1158	125.437500000195	53.9791666669854	0.0467165772542331
1159	125.479166666862	53.9791666669854	0.0463702496984225
1160	125.562500000197	53.9791666669854	0.0451061250165971
1161	125.604166666865	53.9791666669854	0.0460245241578885
1162	125.645833333532	53.9791666669854	0.0459163180509365
1163	125.6875000002	53.9791666669854	0.0465418461545367
1164	125.729166666867	53.9791666669854	0.0465121614013486
1165	125.770833333535	53.9791666669854	0.045822539722032
1166	125.812500000202	53.9791666669854	0.0457760750388773
1167	125.85416666687	53.9791666669854	0.0458155693215037
1168	125.895833333537	53.9791666669854	0.0472352710839084
1169	120.062500000084	53.9375000003178	0.0441535696842828
1170	120.104166666751	53.9375000003178	0.0441542387581044
1171	120.145833333419	53.9375000003178	0.0437623147328743
1172	120.187500000086	53.9375000003178	0.0439580289848891
1173	120.229166666754	53.9375000003178	0.0440992417785218
1174	120.270833333421	53.9375000003178	0.0437900212372719
1175	120.312500000089	53.9375000003178	0.0423103034119266
1176	120.354166666756	53.9375000003178	0.0435656580818412
1177	120.395833333424	53.9375000003178	0.0436875675833761
1178	120.437500000091	53.9375000003178	0.0438359628870268
1179	120.479166666759	53.9375000003178	0.0440438543349233
1180	120.520833333427	53.9375000003178	0.0437725026229806
1181	120.562500000094	53.9375000003178	0.0433520373941229
1182	120.645833333429	53.9375000003178	0.0437395323064524
1183	120.687500000097	53.9375000003178	0.0440356242919494
1184	120.729166666764	53.9375000003178	0.0445686765643152
1185	120.770833333432	53.9375000003178	0.0445138661506979
1186	120.812500000099	53.9375000003178	0.0435181491041813
1187	120.854166666767	53.9375000003178	0.0434718026669855
1188	120.895833333434	53.9375000003178	0.0436101797102338
1189	120.937500000102	53.9375000003178	0.044606540034782
1190	120.979166666769	53.9375000003178	0.0433041808487242
1191	121.020833333437	53.9375000003178	0.0452026225207528
1192	121.062500000104	53.9375000003178	0.045080340632429
1193	121.104166666772	53.9375000003178	0.0446770009827158
1194	121.145833333439	53.9375000003178	0.0448738894201882
1195	121.187500000107	53.9375000003178	0.0450505023018004
1196	121.229166666774	53.9375000003178	0.0447209643465807
1197	121.270833333442	53.9375000003178	0.0444685582459339
1198	121.31250000011	53.9375000003178	0.0439963185370664
1199	121.354166666777	53.9375000003178	0.0437905012615838
1200	121.395833333445	53.9375000003178	0.0428001232381132
1201	121.437500000112	53.9375000003178	0.0445760352527282
1202	121.520833333447	53.9375000003178	0.0447418169797368
1203	121.604166666782	53.9375000003178	0.0461130258584326
1204	121.64583333345	53.9375000003178	0.0448663748426293
1205	121.687500000117	53.9375000003178	0.0459752078126917
1206	121.729166666785	53.9375000003178	0.0458421949665465
1207	121.770833333452	53.9375000003178	0.0455121436463478
1208	121.81250000012	53.9375000003178	0.0465278708388233
1209	121.854166666787	53.9375000003178	0.0457319266631005
1210	121.895833333455	53.9375000003178	0.0463370245081177
1211	121.937500000122	53.9375000003178	0.0485667252712781
1212	121.97916666679	53.9375000003178	0.0485164687197896
1213	122.020833333457	53.9375000003178	0.0473480147972843
1214	122.062500000125	53.9375000003178	0.0467588318175337
1215	122.104166666793	53.9375000003178	0.0463870718688397
1216	122.14583333346	53.9375000003178	0.0468910450310126
1217	122.187500000128	53.9375000003178	0.0460712759761612
1218	122.229166666795	53.9375000003178	0.0460784947099324
1219	122.270833333463	53.9375000003178	0.0462783757718296
1220	122.31250000013	53.9375000003178	0.0461907945628864
1221	122.354166666798	53.9375000003178	0.0458632246156914
1222	122.395833333465	53.9375000003178	0.0460510846187495
1223	122.437500000133	53.9375000003178	0.0458168239334579
1224	122.4791666668	53.9375000003178	0.0459035266469977
1225	122.520833333468	53.9375000003178	0.045583981805834
1226	122.562500000135	53.9375000003178	0.0447664342576542
1227	122.604166666803	53.9375000003178	0.0450913771936841
1228	122.64583333347	53.9375000003178	0.046018457027792
1229	122.687500000138	53.9375000003178	0.0457104171498765
1230	122.729166666805	53.9375000003178	0.0463503885873423
1231	122.770833333473	53.9375000003178	0.0463574222560917
1232	122.81250000014	53.9375000003178	0.0469567376879186
1233	122.895833333476	53.9375000003178	0.0447093420316091
1234	122.937500000143	53.9375000003178	0.0453101374537766
1235	122.979166666811	53.9375000003178	0.0453031046729548
1236	123.020833333478	53.9375000003178	0.0451415991793943
1237	123.062500000146	53.9375000003178	0.0451014016737643
1238	123.104166666813	53.9375000003178	0.0454942955535876
1239	123.145833333481	53.9375000003178	0.0451816993829761
1240	123.187500000148	53.9375000003178	0.0455266232406224
1241	123.229166666816	53.9375000003178	0.0457432183313204
1242	123.312500000151	53.9375000003178	0.0484101084051029
1243	123.354166666818	53.9375000003178	0.0472013950139724
1244	123.395833333486	53.9375000003178	0.0455252267633481
1245	123.437500000153	53.9375000003178	0.0454662716878163
1246	123.479166666821	53.9375000003178	0.0454186748822729
1247	123.520833333488	53.9375000003178	0.0453315604902105
1248	123.562500000156	53.9375000003178	0.0457949423184815
1249	123.604166666823	53.9375000003178	0.0453622076016432
1250	123.645833333491	53.9375000003178	0.0448907573420677
1251	123.687500000158	53.9375000003178	0.0450623377794849
1252	123.729166666826	53.9375000003178	0.0459941740348105
1253	123.770833333494	53.9375000003178	0.0467547007048575
1254	123.812500000161	53.9375000003178	0.047331784497725
1255	123.854166666829	53.9375000003178	0.046233668279612
1256	123.895833333496	53.9375000003178	0.0458998618863746
1257	123.937500000164	53.9375000003178	0.0456739964202716
1258	123.979166666831	53.9375000003178	0.0450202298722402
1259	124.020833333499	53.9375000003178	0.0446051641452945
1260	124.062500000166	53.9375000003178	0.044831400444205
1261	124.104166666834	53.9375000003178	0.0452552058689177
1262	124.145833333501	53.9375000003178	0.0440122781317696
1263	124.187500000169	53.9375000003178	0.0439879145346811
1264	124.229166666836	53.9375000003178	0.044733645058591
1265	124.270833333504	53.9375000003178	0.0445669696549161
1266	124.312500000171	53.9375000003178	0.044562791937734
1267	124.354166666839	53.9375000003178	0.0443278149689076
1268	124.395833333506	53.9375000003178	0.0432291339355093
1269	124.437500000174	53.9375000003178	0.0431456490081616
1270	124.479166666841	53.9375000003178	0.0431335136161583
1271	124.520833333509	53.9375000003178	0.0448233611331478
1272	124.562500000177	53.9375000003178	0.0443860300615367
1273	124.604166666844	53.9375000003178	0.0443639574682087
1274	124.645833333512	53.9375000003178	0.0445226716935153
1275	124.687500000179	53.9375000003178	0.0445333137373599
1276	124.729166666847	53.9375000003178	0.0454849687729759
1277	124.770833333514	53.9375000003178	0.0453490643184448
1278	124.812500000182	53.9375000003178	0.045582713721317
1279	124.854166666849	53.9375000003178	0.0454144879837079
1280	124.937500000184	53.9375000003178	0.0455814993357913
1281	125.020833333519	53.9375000003178	0.0457794838150708
1282	125.062500000187	53.9375000003178	0.0457701186202804
1283	125.104166666854	53.9375000003178	0.0467600818557408
1284	125.145833333522	53.9375000003178	0.0470440607191646
1285	125.187500000189	53.9375000003178	0.0480273613972143
1286	125.229166666857	53.9375000003178	0.0476587361018113
1287	125.270833333524	53.9375000003178	0.0470461591877019
1288	125.312500000192	53.9375000003178	0.0470319751433214
1289	125.35416666686	53.9375000003178	0.0469649798490856
1290	125.395833333527	53.9375000003178	0.0468908556452873
1291	125.437500000195	53.9375000003178	0.0468625205413705
1292	125.479166666862	53.9375000003178	0.0449995642675267
1293	125.52083333353	53.9375000003178	0.0459166002799563
1294	125.562500000197	53.9375000003178	0.0468170854771652
1295	125.604166666865	53.9375000003178	0.0469123136396488
1296	125.645833333532	53.9375000003178	0.0465598009582446
1297	125.6875000002	53.9375000003178	0.0473217127650021
1298	125.729166666867	53.9375000003178	0.0469388983375086
1299	125.770833333535	53.9375000003178	0.0471190811402076
1300	125.812500000202	53.9375000003178	0.0471028155487348
1301	125.85416666687	53.9375000003178	0.0471018014205558
1302	125.895833333537	53.9375000003178	0.0470309574435822
1303	125.937500000205	53.9375000003178	0.0476216882592559
1304	125.979166666872	53.9375000003178	0.0476500113118985
1305	126.02083333354	53.9375000003178	0.0475980092411293
1306	120.062500000084	53.8958333336503	0.044703629211499
1307	120.104166666751	53.8958333336503	0.0444909103196829
1308	120.145833333419	53.8958333336503	0.0436238795515593
1309	120.187500000086	53.8958333336503	0.042414139218017
1310	120.229166666754	53.8958333336503	0.0422864087820835
1311	120.270833333421	53.8958333336503	0.0424410600799198
1312	120.312500000089	53.8958333336503	0.0431187484398
1313	120.354166666756	53.8958333336503	0.0428824541244112
1314	120.395833333424	53.8958333336503	0.0429290115815916
1315	120.437500000091	53.8958333336503	0.0438267754092328
1316	120.479166666759	53.8958333336503	0.0438136261144159
1317	120.520833333427	53.8958333336503	0.0441570496732565
1318	120.562500000094	53.8958333336503	0.0437695684838092
1319	120.604166666762	53.8958333336503	0.0442012612221377
1320	120.687500000097	53.8958333336503	0.0438488373445123
1321	120.729166666764	53.8958333336503	0.0437772051368019
1322	120.812500000099	53.8958333336503	0.0449450468299038
1323	120.854166666767	53.8958333336503	0.0450289037617677
1324	120.895833333434	53.8958333336503	0.0450881974886219
1325	120.979166666769	53.8958333336503	0.0449323970153388
1326	121.020833333437	53.8958333336503	0.0448214506311216
1327	121.104166666772	53.8958333336503	0.0449644259989869
1328	121.145833333439	53.8958333336503	0.0437400170923962
1329	121.187500000107	53.8958333336503	0.0436430722749536
1330	121.229166666774	53.8958333336503	0.043294072900052
1331	121.270833333442	53.8958333336503	0.0437305077912816
1332	121.31250000011	53.8958333336503	0.0442316034999
1333	121.354166666777	53.8958333336503	0.0443174220236386
1334	121.395833333445	53.8958333336503	0.044965763597344
1335	121.437500000112	53.8958333336503	0.0449132750183768
1336	121.47916666678	53.8958333336503	0.044627835225693
1337	121.520833333447	53.8958333336503	0.045285160751829
1338	121.562500000115	53.8958333336503	0.0455592072737947
1339	121.604166666782	53.8958333336503	0.046267377687481
1340	121.64583333345	53.8958333336503	0.0462132861667711
1341	121.687500000117	53.8958333336503	0.046152857540405
1342	121.729166666785	53.8958333336503	0.0465434672502465
1343	121.770833333452	53.8958333336503	0.0464107290374846
1344	121.81250000012	53.8958333336503	0.0464982442034034
1345	121.854166666787	53.8958333336503	0.0463793485407254
1346	121.895833333455	53.8958333336503	0.0462633344589062
1347	121.937500000122	53.8958333336503	0.0469150555369991
1348	121.97916666679	53.8958333336503	0.0472614760215707
1349	122.020833333457	53.8958333336503	0.0478550821117191
1350	122.062500000125	53.8958333336503	0.0472755691445201
1351	122.104166666793	53.8958333336503	0.0464040821585563
1352	122.14583333346	53.8958333336503	0.0462390983677545
1353	122.187500000128	53.8958333336503	0.0464162214619829
1354	122.229166666795	53.8958333336503	0.0469217081452614
1355	122.270833333463	53.8958333336503	0.0468573414404145
1356	122.31250000013	53.8958333336503	0.0462615818014402
1357	122.354166666798	53.8958333336503	0.0472396290812801
1358	122.395833333465	53.8958333336503	0.0472172403538547
1359	122.437500000133	53.8958333336503	0.0462487842036625
1360	122.4791666668	53.8958333336503	0.0455585241082461
1361	122.520833333468	53.8958333336503	0.0451206082003619
1362	122.562500000135	53.8958333336503	0.0453214350148072
1363	122.64583333347	53.8958333336503	0.0458069319491279
1364	122.729166666805	53.8958333336503	0.0457081889269863
1365	122.770833333473	53.8958333336503	0.0476185850019498
1366	122.81250000014	53.8958333336503	0.0476082278483428
1367	122.937500000143	53.8958333336503	0.0456374060524456
1368	122.979166666811	53.8958333336503	0.0452162380172273
1369	123.020833333478	53.8958333336503	0.0455740748339365
1370	123.062500000146	53.8958333336503	0.0458216855328679
1371	123.104166666813	53.8958333336503	0.0456395135564983
1372	123.145833333481	53.8958333336503	0.0456201573461683
1373	123.187500000148	53.8958333336503	0.04561638810889
1374	123.229166666816	53.8958333336503	0.0458397716504698
1375	123.270833333483	53.8958333336503	0.0455142932076275
1376	123.312500000151	53.8958333336503	0.0471750267590662
1377	123.354166666818	53.8958333336503	0.0485956118877408
1378	123.395833333486	53.8958333336503	0.0478101754538892
1379	123.437500000153	53.8958333336503	0.0454234994799433
1380	123.479166666821	53.8958333336503	0.0471365094076674
1381	123.520833333488	53.8958333336503	0.0471491481674434
1382	123.562500000156	53.8958333336503	0.0465390516632066
1383	123.604166666823	53.8958333336503	0.0458098448775527
1384	123.645833333491	53.8958333336503	0.0452277785321703
1385	123.687500000158	53.8958333336503	0.0455335055084265
1386	123.729166666826	53.8958333336503	0.0459603565445681
1387	123.770833333494	53.8958333336503	0.0466755281804429
1388	123.812500000161	53.8958333336503	0.0478966186174359
1389	123.854166666829	53.8958333336503	0.0467931578894098
1390	123.895833333496	53.8958333336503	0.0466555322469359
1391	123.937500000164	53.8958333336503	0.0459616568379707
1392	123.979166666831	53.8958333336503	0.0454576145962656
1393	124.020833333499	53.8958333336503	0.0446895857555405
1394	124.062500000166	53.8958333336503	0.0449089884574589
1395	124.104166666834	53.8958333336503	0.0443508510229612
1396	124.145833333501	53.8958333336503	0.0444599312685044
1397	124.187500000169	53.8958333336503	0.0446072524028344
1398	124.229166666836	53.8958333336503	0.044661854844635
1399	124.270833333504	53.8958333336503	0.0443851862290595
1400	124.312500000171	53.8958333336503	0.044246456970159
1401	124.354166666839	53.8958333336503	0.0443922747076272
1402	124.395833333506	53.8958333336503	0.0439282627721697
1403	124.437500000174	53.8958333336503	0.0443309777064485
1404	124.479166666841	53.8958333336503	0.0447501288788465
1405	124.520833333509	53.8958333336503	0.0443946497461128
1406	124.604166666844	53.8958333336503	0.0451775134098957
1407	124.687500000179	53.8958333336503	0.0450621928658599
1408	124.729166666847	53.8958333336503	0.0455122558282142
1409	124.770833333514	53.8958333336503	0.0455639246308614
1410	124.812500000182	53.8958333336503	0.0454546267872927
1411	124.854166666849	53.8958333336503	0.0451466910831373
1412	124.895833333517	53.8958333336503	0.0458544433684985
1413	124.937500000184	53.8958333336503	0.04588768674429
1414	124.979166666852	53.8958333336503	0.0462258597232165
1415	125.020833333519	53.8958333336503	0.047130776713195
1416	125.062500000187	53.8958333336503	0.0470521519248149
1417	125.104166666854	53.8958333336503	0.0473376294494841
1418	125.145833333522	53.8958333336503	0.04729005526538
1419	125.187500000189	53.8958333336503	0.0470204214813106
1420	125.229166666857	53.8958333336503	0.0476097387950346
1421	125.270833333524	53.8958333336503	0.0482135311696009
1422	125.312500000192	53.8958333336503	0.0481114750920694
1423	125.35416666686	53.8958333336503	0.048628410639965
1424	125.437500000195	53.8958333336503	0.0482961941565923
1425	125.479166666862	53.8958333336503	0.0475934934473243
1426	125.52083333353	53.8958333336503	0.0473553337937871
1427	125.562500000197	53.8958333336503	0.0479941229767612
1428	125.604166666865	53.8958333336503	0.0479607449098293
1429	125.645833333532	53.8958333336503	0.047987583565731
1430	125.6875000002	53.8958333336503	0.0485610226266815
1431	125.729166666867	53.8958333336503	0.0480942924135025
1432	125.770833333535	53.8958333336503	0.0480645492917507
1433	125.812500000202	53.8958333336503	0.0480151241439813
1434	125.85416666687	53.8958333336503	0.0478332046365346
1435	125.895833333537	53.8958333336503	0.0478923621621793
1436	125.937500000205	53.8958333336503	0.0477426840923115
1437	125.979166666872	53.8958333336503	0.0482164681563211
1438	126.02083333354	53.8958333336503	0.0488818545895787
1439	126.062500000207	53.8958333336503	0.0488781413777292
1440	126.104166666875	53.8958333336503	0.0485635611271071
1441	126.145833333543	53.8958333336503	0.047522819387218
1442	120.020833333416	53.8541666669827	0.044468398338655
1443	120.062500000084	53.8541666669827	0.0436857211251873
1444	120.104166666751	53.8541666669827	0.0440099296039827
1445	120.187500000086	53.8541666669827	0.0426699572698025
1446	120.229166666754	53.8541666669827	0.0425448939377074
1447	120.270833333421	53.8541666669827	0.0440204244182401
1448	120.312500000089	53.8541666669827	0.0436138937271614
1449	120.354166666756	53.8541666669827	0.0438902659755652
1450	120.395833333424	53.8541666669827	0.0447950624286884
1451	120.437500000091	53.8541666669827	0.0443918498228284
1452	120.479166666759	53.8541666669827	0.0437399390706621
1453	120.562500000094	53.8541666669827	0.0435404264724491
1454	120.645833333429	53.8541666669827	0.0450217607755602
1455	120.729166666764	53.8541666669827	0.0449513864675647
1456	120.770833333432	53.8541666669827	0.0451123319462366
1457	120.812500000099	53.8541666669827	0.044354331584295
1458	120.854166666767	53.8541666669827	0.045005536372676
1459	120.895833333434	53.8541666669827	0.0451857492198819
1460	120.937500000102	53.8541666669827	0.0434079571184772
1461	120.979166666769	53.8541666669827	0.044426374552633
1462	121.020833333437	53.8541666669827	0.0434522488588154
1463	121.062500000104	53.8541666669827	0.0442688606286239
1464	121.104166666772	53.8541666669827	0.044135442813454
1465	121.145833333439	53.8541666669827	0.0441407554538552
1466	121.187500000107	53.8541666669827	0.0440727551484575
1467	121.229166666774	53.8541666669827	0.0433424071507895
1468	121.270833333442	53.8541666669827	0.0433533140429994
1469	121.31250000011	53.8541666669827	0.043627437420891
1470	121.354166666777	53.8541666669827	0.0435453556513775
1471	121.437500000112	53.8541666669827	0.0456624058242889
1472	121.47916666678	53.8541666669827	0.0451053526116824
1473	121.520833333447	53.8541666669827	0.0447445489773262
1474	121.562500000115	53.8541666669827	0.0452280380148074
1475	121.604166666782	53.8541666669827	0.0465693478534728
1476	121.64583333345	53.8541666669827	0.0463251464641626
1477	121.687500000117	53.8541666669827	0.0472979414817864
1478	121.729166666785	53.8541666669827	0.0466570426103743
1479	121.770833333452	53.8541666669827	0.0471826887094806
1480	121.81250000012	53.8541666669827	0.0478822404698451
1481	121.854166666787	53.8541666669827	0.0464529548059373
1482	121.895833333455	53.8541666669827	0.046555835341063
1483	121.937500000122	53.8541666669827	0.0460382374837294
1484	121.97916666679	53.8541666669827	0.046284128471734
1485	122.020833333457	53.8541666669827	0.047330799184692
1486	122.062500000125	53.8541666669827	0.0485529733389448
1487	122.104166666793	53.8541666669827	0.047500763547761
1488	122.14583333346	53.8541666669827	0.0472494445925823
1489	122.187500000128	53.8541666669827	0.046410949481152
1490	122.229166666795	53.8541666669827	0.0464400230204757
1491	122.270833333463	53.8541666669827	0.0468823821868782
1492	122.31250000013	53.8541666669827	0.0466055693593659
1493	122.395833333465	53.8541666669827	0.0474859287903667
1494	122.437500000133	53.8541666669827	0.0474454501033746
1495	122.4791666668	53.8541666669827	0.0477657394991821
1496	122.520833333468	53.8541666669827	0.0464888059798237
1497	122.604166666803	53.8541666669827	0.0458126946976615
1498	122.687500000138	53.8541666669827	0.0467776372237338
1499	122.729166666805	53.8541666669827	0.0476895097039919
1500	122.81250000014	53.8541666669827	0.0475635258264324
1501	122.854166666808	53.8541666669827	0.0464405243543713
1502	122.895833333476	53.8541666669827	0.0464905272584806
1503	122.937500000143	53.8541666669827	0.045700775215018
1504	122.979166666811	53.8541666669827	0.0457157880072573
1505	123.020833333478	53.8541666669827	0.0458974757956012
1506	123.062500000146	53.8541666669827	0.0463953618145317
1507	123.104166666813	53.8541666669827	0.0470879020763595
1508	123.145833333481	53.8541666669827	0.0473058727913842
1509	123.187500000148	53.8541666669827	0.0472821149709723
1510	123.229166666816	53.8541666669827	0.0457159830044609
1511	123.270833333483	53.8541666669827	0.0466069504580324
1512	123.312500000151	53.8541666669827	0.0472051347342312
1513	123.354166666818	53.8541666669827	0.0483868599473735
1514	123.395833333486	53.8541666669827	0.0491355351024835
1515	123.437500000153	53.8541666669827	0.0485148270637838
1516	123.479166666821	53.8541666669827	0.048205146596754
1517	123.520833333488	53.8541666669827	0.046525355695194
1518	123.604166666823	53.8541666669827	0.0457479826815086
1519	123.645833333491	53.8541666669827	0.0457695779299961
1520	123.687500000158	53.8541666669827	0.0457551606836536
1521	123.729166666826	53.8541666669827	0.0459990736821317
1522	123.770833333494	53.8541666669827	0.0463027269687664
1523	123.812500000161	53.8541666669827	0.0479814367153763
1524	123.854166666829	53.8541666669827	0.0474089676624686
1525	123.937500000164	53.8541666669827	0.0453195414233694
1526	123.979166666831	53.8541666669827	0.0447122349716742
1527	124.020833333499	53.8541666669827	0.0445168126615509
1528	124.062500000166	53.8541666669827	0.0449649129577856
1529	124.104166666834	53.8541666669827	0.0448605977816179
1530	124.145833333501	53.8541666669827	0.0444353724598267
1531	124.187500000169	53.8541666669827	0.0441643306535652
1532	124.229166666836	53.8541666669827	0.0438068988555835
1533	124.270833333504	53.8541666669827	0.0441213873325352
1534	124.312500000171	53.8541666669827	0.0442607392477428
1535	124.354166666839	53.8541666669827	0.0445524555092915
1536	124.395833333506	53.8541666669827	0.0445992488198457
1537	124.437500000174	53.8541666669827	0.0446223171999878
1538	124.520833333509	53.8541666669827	0.0447807228423749
1539	124.562500000177	53.8541666669827	0.0454687491778293
1540	124.604166666844	53.8541666669827	0.0454526130009795
1541	124.645833333512	53.8541666669827	0.0456787617030364
1542	124.687500000179	53.8541666669827	0.0456481914052499
1543	124.729166666847	53.8541666669827	0.0450067458668204
1544	124.812500000182	53.8541666669827	0.0451612728849997
1545	124.895833333517	53.8541666669827	0.045887095853245
1546	124.979166666852	53.8541666669827	0.0468820238543408
1547	125.020833333519	53.8541666669827	0.0468496699255507
1548	125.062500000187	53.8541666669827	0.0457915576663012
1549	125.104166666854	53.8541666669827	0.0464657054868924
1550	125.145833333522	53.8541666669827	0.0470735033350305
1551	125.187500000189	53.8541666669827	0.046992158603912
1552	125.229166666857	53.8541666669827	0.0469182725194616
1553	125.270833333524	53.8541666669827	0.0469653968105507
1554	125.312500000192	53.8541666669827	0.0475517611402125
1555	125.35416666686	53.8541666669827	0.0485949454831461
1556	125.395833333527	53.8541666669827	0.0485101417147749
1557	125.479166666862	53.8541666669827	0.049361759153724
1558	125.52083333353	53.8541666669827	0.0494059355740794
1559	125.562500000197	53.8541666669827	0.0490613488297702
1560	125.604166666865	53.8541666669827	0.0488878938430077
1561	125.645833333532	53.8541666669827	0.0488246466525784
1562	125.6875000002	53.8541666669827	0.0488253846269994
1563	125.770833333535	53.8541666669827	0.0478793873262426
1564	125.812500000202	53.8541666669827	0.047997471184492
1565	125.85416666687	53.8541666669827	0.0475784275349501
1566	125.895833333537	53.8541666669827	0.0479367830236468
1567	125.937500000205	53.8541666669827	0.0477845809846646
1568	125.979166666872	53.8541666669827	0.0477419586938198
1569	126.02083333354	53.8541666669827	0.0482364103110945
1570	126.062500000207	53.8541666669827	0.0492243294966195
1571	126.104166666875	53.8541666669827	0.0493812206956398
1572	126.145833333543	53.8541666669827	0.0488443654060156
1573	126.18750000021	53.8541666669827	0.0481727119413559
1574	126.229166666878	53.8541666669827	0.0474729116851096
1575	126.270833333545	53.8541666669827	0.0485465380653595
1576	120.020833333416	53.8125000003152	0.0448728024510883
1577	120.062500000084	53.8125000003152	0.0447744886953987
1578	120.104166666751	53.8125000003152	0.0439085573886649
1579	120.187500000086	53.8125000003152	0.0443593135897212
1580	120.270833333421	53.8125000003152	0.0446666475901064
1581	120.312500000089	53.8125000003152	0.0441301868177568
1582	120.354166666756	53.8125000003152	0.0441186556975307
1583	120.395833333424	53.8125000003152	0.0440047725391887
1584	120.437500000091	53.8125000003152	0.0438590838048684
1585	120.479166666759	53.8125000003152	0.0441148347268328
1586	120.520833333427	53.8125000003152	0.0444521658924606
1587	120.562500000094	53.8125000003152	0.0441950304426192
1588	120.604166666762	53.8125000003152	0.0438411596226562
1589	120.645833333429	53.8125000003152	0.0443977340435409
1590	120.687500000097	53.8125000003152	0.0445709977711857
1591	120.729166666764	53.8125000003152	0.0450778360132592
1592	120.770833333432	53.8125000003152	0.0449250446041364
1593	120.812500000099	53.8125000003152	0.0449187913814919
1594	120.854166666767	53.8125000003152	0.0433596026178675
1595	120.895833333434	53.8125000003152	0.0449984328135422
1596	120.937500000102	53.8125000003152	0.045402811881752
1597	120.979166666769	53.8125000003152	0.0447891546010988
1598	121.020833333437	53.8125000003152	0.0451331905094187
1599	121.062500000104	53.8125000003152	0.0437640589233988
1600	121.104166666772	53.8125000003152	0.0437058345189667
1601	121.187500000107	53.8125000003152	0.0437732210057833
1602	121.229166666774	53.8125000003152	0.0444140646428584
1603	121.354166666777	53.8125000003152	0.0452328118095855
1604	121.395833333445	53.8125000003152	0.0453538388956172
1605	121.437500000112	53.8125000003152	0.0456228790920125
1606	121.47916666678	53.8125000003152	0.0461070463982933
1607	121.520833333447	53.8125000003152	0.0455365174147188
1608	121.562500000115	53.8125000003152	0.0450754366298337
1609	121.604166666782	53.8125000003152	0.0456869228808309
1610	121.64583333345	53.8125000003152	0.0459298441139952
1611	121.687500000117	53.8125000003152	0.0461696249541317
1612	121.729166666785	53.8125000003152	0.047754627639862
1613	121.770833333452	53.8125000003152	0.0477556734995132
1614	121.81250000012	53.8125000003152	0.0472910249625531
1615	121.854166666787	53.8125000003152	0.0459924340782107
1616	121.895833333455	53.8125000003152	0.046358970333228
1617	121.937500000122	53.8125000003152	0.0459843877646901
1618	122.020833333457	53.8125000003152	0.0472412321363371
1619	122.062500000125	53.8125000003152	0.0472840783138806
1620	122.104166666793	53.8125000003152	0.0472103001788076
1621	122.187500000128	53.8125000003152	0.0469247094454887
1622	122.229166666795	53.8125000003152	0.0459481353794644
1623	122.270833333463	53.8125000003152	0.046076353255557
1624	122.31250000013	53.8125000003152	0.046930559761684
1625	122.354166666798	53.8125000003152	0.0468247081346093
1626	122.395833333465	53.8125000003152	0.0481318089618226
1627	122.437500000133	53.8125000003152	0.0474731605790017
1628	122.4791666668	53.8125000003152	0.0456110396564239
1629	122.520833333468	53.8125000003152	0.0448892428427801
1630	122.562500000135	53.8125000003152	0.0455298221454957
1631	122.604166666803	53.8125000003152	0.0458305307704797
1632	122.64583333347	53.8125000003152	0.0455261915967795
1633	122.687500000138	53.8125000003152	0.0463353546064559
1634	122.729166666805	53.8125000003152	0.047208704276308
1635	122.770833333473	53.8125000003152	0.048094659230768
1636	122.81250000014	53.8125000003152	0.0475119828209525
1637	122.895833333476	53.8125000003152	0.0463313676188198
1638	122.937500000143	53.8125000003152	0.0455305852989712
1639	122.979166666811	53.8125000003152	0.0461254796752782
1640	123.020833333478	53.8125000003152	0.0455141631667515
1641	123.062500000146	53.8125000003152	0.0451077321506832
1642	123.104166666813	53.8125000003152	0.0455041160691499
1643	123.145833333481	53.8125000003152	0.0463060114414691
1644	123.187500000148	53.8125000003152	0.0471682989815215
1645	123.229166666816	53.8125000003152	0.0474431281362746
1646	123.270833333483	53.8125000003152	0.0474478961538303
1647	123.312500000151	53.8125000003152	0.0475294558360134
1648	123.354166666818	53.8125000003152	0.0483645869164051
1649	123.395833333486	53.8125000003152	0.0492106605002835
1650	123.437500000153	53.8125000003152	0.0478947122961777
1651	123.479166666821	53.8125000003152	0.0471862944286844
1652	123.520833333488	53.8125000003152	0.0459803109383813
1653	123.562500000156	53.8125000003152	0.0457858409404052
1654	123.604166666823	53.8125000003152	0.0457523598045726
1655	123.645833333491	53.8125000003152	0.0461124204940419
1656	123.687500000158	53.8125000003152	0.0454615047029192
1657	123.729166666826	53.8125000003152	0.0461001253579306
1658	123.770833333494	53.8125000003152	0.0463632357592311
1659	123.812500000161	53.8125000003152	0.0483092521236054
1660	123.854166666829	53.8125000003152	0.0474496872872799
1661	123.895833333496	53.8125000003152	0.0460671634449363
1662	123.937500000164	53.8125000003152	0.0455764082951396
1663	123.979166666831	53.8125000003152	0.0453806683635914
1664	124.020833333499	53.8125000003152	0.0455000430254538
1665	124.062500000166	53.8125000003152	0.0458994232294405
1666	124.104166666834	53.8125000003152	0.0459240121187704
1667	124.145833333501	53.8125000003152	0.0449502046800829
1668	124.187500000169	53.8125000003152	0.0445413897082692
1669	124.229166666836	53.8125000003152	0.0444140615606348
1670	124.270833333504	53.8125000003152	0.044376714250754
1671	124.312500000171	53.8125000003152	0.0443289367335734
1672	124.354166666839	53.8125000003152	0.0447031772059661
1673	124.395833333506	53.8125000003152	0.0444083613581233
1674	124.437500000174	53.8125000003152	0.0453194992885632
1675	124.479166666841	53.8125000003152	0.04518102358307
1676	124.520833333509	53.8125000003152	0.045479919207393
1677	124.562500000177	53.8125000003152	0.0447219080230114
1678	124.604166666844	53.8125000003152	0.0450862673731348
1679	124.645833333512	53.8125000003152	0.0451057913667102
1680	124.687500000179	53.8125000003152	0.0453740027291017
1681	124.729166666847	53.8125000003152	0.0446842674114123
1682	124.770833333514	53.8125000003152	0.0448794705171005
1683	124.812500000182	53.8125000003152	0.0450061232412525
1684	124.895833333517	53.8125000003152	0.04578554427544
1685	124.937500000184	53.8125000003152	0.0454663564933835
1686	124.979166666852	53.8125000003152	0.046436168876192
1687	125.020833333519	53.8125000003152	0.0464784356672585
1688	125.104166666854	53.8125000003152	0.0459423881325155
1689	125.145833333522	53.8125000003152	0.0469236843603069
1690	125.187500000189	53.8125000003152	0.0469647608194912
1691	125.229166666857	53.8125000003152	0.046905202907452
1692	125.270833333524	53.8125000003152	0.0471502168750325
1693	125.312500000192	53.8125000003152	0.0487278313996188
1694	125.35416666686	53.8125000003152	0.0480041878848071
1695	125.395833333527	53.8125000003152	0.0485163017079712
1696	125.437500000195	53.8125000003152	0.0487285784613788
1697	125.479166666862	53.8125000003152	0.0500475459055513
1698	125.52083333353	53.8125000003152	0.0487596795192508
1699	125.562500000197	53.8125000003152	0.0488165849434677
1700	125.604166666865	53.8125000003152	0.0480070465701338
1701	125.645833333532	53.8125000003152	0.0479752617865922
1702	125.6875000002	53.8125000003152	0.0486683174724269
1703	125.729166666867	53.8125000003152	0.0493454043386265
1704	125.770833333535	53.8125000003152	0.0494640252667369
1705	125.812500000202	53.8125000003152	0.0494041841089837
1706	125.85416666687	53.8125000003152	0.0498310780365677
1707	125.895833333537	53.8125000003152	0.0488366493103475
1708	125.937500000205	53.8125000003152	0.0479526826855121
1709	125.979166666872	53.8125000003152	0.0475694373514503
1710	126.02083333354	53.8125000003152	0.0488967555295443
1711	126.062500000207	53.8125000003152	0.0494097807034436
1712	126.104166666875	53.8125000003152	0.0493812103734757
1713	126.145833333543	53.8125000003152	0.0497807080045328
1714	126.18750000021	53.8125000003152	0.0493835515205314
1715	126.229166666878	53.8125000003152	0.0488577203259283
1716	126.270833333545	53.8125000003152	0.0487965480583584
1717	126.312500000213	53.8125000003152	0.0486976652884006
1718	126.35416666688	53.8125000003152	0.0494659265904703
1719	126.395833333548	53.8125000003152	0.0493668740069205
1720	126.437500000215	53.8125000003152	0.0500151571012808
1721	126.479166666883	53.8125000003152	0.0489742961316933
1722	126.52083333355	53.8125000003152	0.0496398722713733
1723	120.020833333416	53.7708333336476	0.0443774542302964
1724	120.062500000084	53.7708333336476	0.0446943142059849
1725	120.145833333419	53.7708333336476	0.0445289844212017
1726	120.187500000086	53.7708333336476	0.0444129848325645
1727	120.229166666754	53.7708333336476	0.0444405090462363
1728	120.270833333421	53.7708333336476	0.0443872565955836
1729	120.312500000089	53.7708333336476	0.0438872160044453
1730	120.354166666756	53.7708333336476	0.0445780063351174
1731	120.395833333424	53.7708333336476	0.0437725865088622
1732	120.479166666759	53.7708333336476	0.0449056489850289
1733	120.520833333427	53.7708333336476	0.0453210717890103
1734	120.562500000094	53.7708333336476	0.0451115822435799
1735	120.604166666762	53.7708333336476	0.0446002197269235
1736	120.645833333429	53.7708333336476	0.0450407087980031
1737	120.687500000097	53.7708333336476	0.0448367839337212
1738	120.729166666764	53.7708333336476	0.0432985764507148
1739	120.770833333432	53.7708333336476	0.0445400908397564
1740	120.812500000099	53.7708333336476	0.0447344899791089
1741	120.854166666767	53.7708333336476	0.0446513583616308
1742	120.895833333434	53.7708333336476	0.0448406734110194
1743	120.937500000102	53.7708333336476	0.0452673677101134
1744	120.979166666769	53.7708333336476	0.0451569497358271
1745	121.020833333437	53.7708333336476	0.0452017313961851
1746	121.104166666772	53.7708333336476	0.0447952301123019
1747	121.145833333439	53.7708333336476	0.0449156080878062
1748	121.187500000107	53.7708333336476	0.0446819879642194
1749	121.229166666774	53.7708333336476	0.0453355983647593
1750	121.270833333442	53.7708333336476	0.0449584113838914
1751	121.31250000011	53.7708333336476	0.0456402514499413
1752	121.354166666777	53.7708333336476	0.0464845418282786
1753	121.395833333445	53.7708333336476	0.0463414955240332
1754	121.437500000112	53.7708333336476	0.0463382027815529
1755	121.520833333447	53.7708333336476	0.0463100774248212
1756	121.562500000115	53.7708333336476	0.0461872535318584
1757	121.604166666782	53.7708333336476	0.0461895951031305
1758	121.64583333345	53.7708333336476	0.0467131029747996
1759	121.687500000117	53.7708333336476	0.0471398333328442
1760	121.729166666785	53.7708333336476	0.0481648918303489
1761	121.770833333452	53.7708333336476	0.0483130186314973
1762	121.81250000012	53.7708333336476	0.0478978602252242
1763	121.854166666787	53.7708333336476	0.0473333750732883
1764	121.895833333455	53.7708333336476	0.0464497265579102
1765	121.937500000122	53.7708333336476	0.0462553360073227
1766	121.97916666679	53.7708333336476	0.0473867891967807
1767	122.020833333457	53.7708333336476	0.0475064237905295
1768	122.062500000125	53.7708333336476	0.0478392132439673
1769	122.104166666793	53.7708333336476	0.0474634833561118
1770	122.14583333346	53.7708333336476	0.0490090262531661
1771	122.187500000128	53.7708333336476	0.0459828354763345
1772	122.229166666795	53.7708333336476	0.0455342721291946
1773	122.270833333463	53.7708333336476	0.0458321469249593
1774	122.31250000013	53.7708333336476	0.045924350486512
1775	122.354166666798	53.7708333336476	0.0472859670688609
1776	122.395833333465	53.7708333336476	0.0475056024437815
1777	122.437500000133	53.7708333336476	0.0470248419133981
1778	122.4791666668	53.7708333336476	0.0457862730721636
1779	122.520833333468	53.7708333336476	0.046081155942321
1780	122.562500000135	53.7708333336476	0.0462892173202097
1781	122.604166666803	53.7708333336476	0.0454627294109827
1782	122.64583333347	53.7708333336476	0.0468567321024645
1783	122.687500000138	53.7708333336476	0.047488636477293
1784	122.729166666805	53.7708333336476	0.048135813816276
1785	122.770833333473	53.7708333336476	0.0484917465288632
1786	122.81250000014	53.7708333336476	0.0474513863804174
1787	122.854166666808	53.7708333336476	0.0472097739144592
1788	122.937500000143	53.7708333336476	0.0453892243855172
1789	122.979166666811	53.7708333336476	0.0455228608569239
1790	123.020833333478	53.7708333336476	0.0460347396033366
1791	123.062500000146	53.7708333336476	0.0454071790946709
1792	123.104166666813	53.7708333336476	0.0461914417007935
1793	123.145833333481	53.7708333336476	0.0460232663850643
1794	123.187500000148	53.7708333336476	0.046169037811662
1795	123.229166666816	53.7708333336476	0.0473699859586372
1796	123.312500000151	53.7708333336476	0.0476994619831607
1797	123.354166666818	53.7708333336476	0.0483774976805449
1798	123.395833333486	53.7708333336476	0.0490331329061266
1799	123.437500000153	53.7708333336476	0.0483231767716865
1800	123.479166666821	53.7708333336476	0.0471938938907342
1801	123.520833333488	53.7708333336476	0.0463767885022136
1802	123.562500000156	53.7708333336476	0.0460053261128046
1803	123.604166666823	53.7708333336476	0.0475091858548278
1804	123.645833333491	53.7708333336476	0.046312618166692
1805	123.687500000158	53.7708333336476	0.0459652919650317
1806	123.729166666826	53.7708333336476	0.0475009223889397
1807	123.770833333494	53.7708333336476	0.0475043798606008
1808	123.812500000161	53.7708333336476	0.0485107564726147
1809	123.854166666829	53.7708333336476	0.0468364921688542
1810	123.895833333496	53.7708333336476	0.045734538030742
1811	123.937500000164	53.7708333336476	0.0460294536668198
1812	123.979166666831	53.7708333336476	0.0462626374082454
1813	124.062500000166	53.7708333336476	0.0459811749291771
1814	124.104166666834	53.7708333336476	0.0454571565161879
1815	124.145833333501	53.7708333336476	0.0442489759621124
1816	124.229166666836	53.7708333336476	0.0430818977940228
1817	124.270833333504	53.7708333336476	0.0444692617340093
1818	124.312500000171	53.7708333336476	0.0443651542709887
1819	124.354166666839	53.7708333336476	0.044540476487097
1820	124.395833333506	53.7708333336476	0.0450371633671486
1821	124.479166666841	53.7708333336476	0.0456523724542972
1822	124.520833333509	53.7708333336476	0.0452321946152148
1823	124.562500000177	53.7708333336476	0.0451431241709278
1824	124.604166666844	53.7708333336476	0.0453523351642291
1825	124.645833333512	53.7708333336476	0.045472399284699
1826	124.687500000179	53.7708333336476	0.0448577241002634
1827	124.729166666847	53.7708333336476	0.0454821642429567
1828	124.770833333514	53.7708333336476	0.0450439682770023
1829	124.812500000182	53.7708333336476	0.045776940058017
1830	124.854166666849	53.7708333336476	0.0458410784700255
1831	124.895833333517	53.7708333336476	0.0450256169115737
1832	124.937500000184	53.7708333336476	0.0457997849114189
1833	124.979166666852	53.7708333336476	0.045712464293546
1834	125.020833333519	53.7708333336476	0.0456662352340937
1835	125.062500000187	53.7708333336476	0.045071140065026
1836	125.104166666854	53.7708333336476	0.0451096390578495
1837	125.145833333522	53.7708333336476	0.0450730444472705
1838	125.187500000189	53.7708333336476	0.0456839318250361
1839	125.229166666857	53.7708333336476	0.0470063045132121
1840	125.395833333527	53.7708333336476	0.0484971901477489
1841	125.437500000195	53.7708333336476	0.0487130151365444
1842	125.479166666862	53.7708333336476	0.0490181875948154
1843	125.52083333353	53.7708333336476	0.0478478934405159
1844	125.562500000197	53.7708333336476	0.0472381728577269
1845	125.604166666865	53.7708333336476	0.0481509163269256
1846	125.645833333532	53.7708333336476	0.0487181165294972
1847	125.6875000002	53.7708333336476	0.0480508440346332
1848	125.729166666867	53.7708333336476	0.0486856054317592
1849	125.770833333535	53.7708333336476	0.0493204353973179
1850	125.812500000202	53.7708333336476	0.0498566820440596
1851	125.85416666687	53.7708333336476	0.0500375742007127
1852	125.895833333537	53.7708333336476	0.0499639682383617
1853	125.937500000205	53.7708333336476	0.0493796008181778
1854	125.979166666872	53.7708333336476	0.0486279779085635
1855	126.02083333354	53.7708333336476	0.0485540576872001
1856	126.062500000207	53.7708333336476	0.0487912352648949
1857	126.104166666875	53.7708333336476	0.0491043116712246
1858	126.145833333543	53.7708333336476	0.0493041954104575
1859	126.18750000021	53.7708333336476	0.0502542348217078
1860	126.229166666878	53.7708333336476	0.0497549469789342
1861	126.270833333545	53.7708333336476	0.0500707005605365
1862	126.312500000213	53.7708333336476	0.0497602971758375
1863	126.395833333548	53.7708333336476	0.0497391936837737
1864	126.437500000215	53.7708333336476	0.0498323715116735
1865	126.479166666883	53.7708333336476	0.0500006561127243
1866	126.52083333355	53.7708333336476	0.0496313890041525
1867	126.562500000218	53.7708333336476	0.0501489672799886
1868	119.979166666749	53.7291666669801	0.0443179827123646
1869	120.020833333416	53.7291666669801	0.0446110559695977
1870	120.062500000084	53.7291666669801	0.0445510728181026
1871	120.104166666751	53.7291666669801	0.044253062432389
1872	120.145833333419	53.7291666669801	0.0444750980521084
1873	120.187500000086	53.7291666669801	0.0443420775525448
1874	120.229166666754	53.7291666669801	0.0456623083840173
1875	120.270833333421	53.7291666669801	0.0451985441347942
1876	120.312500000089	53.7291666669801	0.0444214581197525
1877	120.354166666756	53.7291666669801	0.0450427614667056
1878	120.395833333424	53.7291666669801	0.0438588740117372
1879	120.437500000091	53.7291666669801	0.0451881509327796
1880	120.479166666759	53.7291666669801	0.045271022444845
1881	120.520833333427	53.7291666669801	0.0451199053629489
1882	120.562500000094	53.7291666669801	0.0448797313259356
1883	120.604166666762	53.7291666669801	0.0448966130589716
1884	120.645833333429	53.7291666669801	0.0447728527335927
1885	120.687500000097	53.7291666669801	0.0437455307342609
1886	120.729166666764	53.7291666669801	0.0437125534684175
1887	120.770833333432	53.7291666669801	0.0450813769659788
1888	120.812500000099	53.7291666669801	0.0451197458580405
1889	120.854166666767	53.7291666669801	0.0450931139050452
1890	120.937500000102	53.7291666669801	0.044524211803976
1891	120.979166666769	53.7291666669801	0.0451841791901283
1892	121.020833333437	53.7291666669801	0.0451055771641928
1893	121.104166666772	53.7291666669801	0.0457861572330975
1894	121.145833333439	53.7291666669801	0.0455575761861373
1895	121.187500000107	53.7291666669801	0.0459315533310186
1896	121.270833333442	53.7291666669801	0.0460547176416081
1897	121.31250000011	53.7291666669801	0.0462070688637802
1898	121.354166666777	53.7291666669801	0.0460903119149846
1899	121.395833333445	53.7291666669801	0.0465392989939642
1900	121.437500000112	53.7291666669801	0.0479149395518349
1901	121.47916666678	53.7291666669801	0.0476270964648721
1902	121.520833333447	53.7291666669801	0.0473098183645739
1903	121.562500000115	53.7291666669801	0.0461506209505202
1904	121.604166666782	53.7291666669801	0.0464112967956508
1905	121.64583333345	53.7291666669801	0.046726269540609
1906	121.687500000117	53.7291666669801	0.0481724008899499
1907	121.729166666785	53.7291666669801	0.0490176306088152
1908	121.770833333452	53.7291666669801	0.0478623379885846
1909	121.81250000012	53.7291666669801	0.0471023771133673
1910	121.854166666787	53.7291666669801	0.0459734185898111
1911	121.895833333455	53.7291666669801	0.0457221885059806
1912	121.937500000122	53.7291666669801	0.0457271014708686
1913	121.97916666679	53.7291666669801	0.0459718986735643
1914	122.020833333457	53.7291666669801	0.0464670733002584
1915	122.062500000125	53.7291666669801	0.0484719136541168
1916	122.104166666793	53.7291666669801	0.0484161661092995
1917	122.14583333346	53.7291666669801	0.0490819833851891
1918	122.229166666795	53.7291666669801	0.0473215918296889
1919	122.270833333463	53.7291666669801	0.0462914419738794
1920	122.31250000013	53.7291666669801	0.0460806754396895
1921	122.354166666798	53.7291666669801	0.0462869664232955
1922	122.395833333465	53.7291666669801	0.047458954323977
1923	122.437500000133	53.7291666669801	0.0468534657280742
1924	122.4791666668	53.7291666669801	0.0472393978432968
1925	122.520833333468	53.7291666669801	0.0465889239491058
1926	122.562500000135	53.7291666669801	0.0472209464562322
1927	122.64583333347	53.7291666669801	0.0463527487379337
1928	122.687500000138	53.7291666669801	0.0462018365615833
1929	122.729166666805	53.7291666669801	0.0475051578993453
1930	122.770833333473	53.7291666669801	0.0486885824701878
1931	122.81250000014	53.7291666669801	0.0485421457047884
1932	122.854166666808	53.7291666669801	0.0474799236678671
1933	122.895833333476	53.7291666669801	0.0461897847471906
1934	122.979166666811	53.7291666669801	0.0462099273432704
1935	123.020833333478	53.7291666669801	0.0458606821884427
1936	123.062500000146	53.7291666669801	0.046314635947686
1937	123.104166666813	53.7291666669801	0.0462974584466722
1938	123.145833333481	53.7291666669801	0.0471935997462369
1939	123.187500000148	53.7291666669801	0.0473990920053117
1940	123.229166666816	53.7291666669801	0.0480965288986165
1941	123.270833333483	53.7291666669801	0.0487131256593497
1942	123.312500000151	53.7291666669801	0.0493722164556559
1943	123.354166666818	53.7291666669801	0.0484926575622904
1944	123.395833333486	53.7291666669801	0.0498659861150964
1945	123.437500000153	53.7291666669801	0.0483463053463428
1946	123.479166666821	53.7291666669801	0.0471429754963677
1947	123.520833333488	53.7291666669801	0.0469006609098088
1948	123.562500000156	53.7291666669801	0.0469041395518335
1949	123.604166666823	53.7291666669801	0.0477671851496175
1950	123.645833333491	53.7291666669801	0.0468421363810767
1951	123.687500000158	53.7291666669801	0.0463703950538842
1952	123.729166666826	53.7291666669801	0.0468456016947295
1953	123.770833333494	53.7291666669801	0.0480775028758296
1954	123.812500000161	53.7291666669801	0.0485047190725423
1955	123.854166666829	53.7291666669801	0.0488650434835332
1956	123.937500000164	53.7291666669801	0.0474142436675806
1957	123.979166666831	53.7291666669801	0.0479699473688688
1958	124.020833333499	53.7291666669801	0.0462354953768814
1959	124.062500000166	53.7291666669801	0.0448655010208075
1960	124.145833333501	53.7291666669801	0.0434192921123805
1961	124.187500000169	53.7291666669801	0.0448567005883905
1962	124.229166666836	53.7291666669801	0.0447206007040985
1963	124.270833333504	53.7291666669801	0.0447869367239264
1964	124.312500000171	53.7291666669801	0.0447355848393803
1965	124.354166666839	53.7291666669801	0.0452248131332501
1966	124.437500000174	53.7291666669801	0.0455265443687399
1967	124.479166666841	53.7291666669801	0.0452871468606389
1968	124.520833333509	53.7291666669801	0.0451697498500832
1969	124.562500000177	53.7291666669801	0.0453109555730251
1970	124.604166666844	53.7291666669801	0.045321669317068
1971	124.645833333512	53.7291666669801	0.0454455573738756
1972	124.687500000179	53.7291666669801	0.0455198712372435
1973	124.729166666847	53.7291666669801	0.0456381652329334
1974	124.770833333514	53.7291666669801	0.0457991346339668
1975	124.812500000182	53.7291666669801	0.0464264870849204
1976	124.854166666849	53.7291666669801	0.0449935563456437
1977	124.895833333517	53.7291666669801	0.0453235239842274
1978	124.937500000184	53.7291666669801	0.0457885437285023
1979	125.020833333519	53.7291666669801	0.0449512457435045
1980	125.062500000187	53.7291666669801	0.045226896719027
1981	125.104166666854	53.7291666669801	0.0458170279528161
1982	125.187500000189	53.7291666669801	0.047019128903167
1983	125.229166666857	53.7291666669801	0.0468926533068877
1984	125.270833333524	53.7291666669801	0.0474044863716873
1985	125.312500000192	53.7291666669801	0.0475249551792916
1986	125.35416666686	53.7291666669801	0.0474843074766645
1987	125.395833333527	53.7291666669801	0.0479394374405788
1988	125.437500000195	53.7291666669801	0.0484931492137653
1989	125.479166666862	53.7291666669801	0.0486701013763069
1990	125.52083333353	53.7291666669801	0.0478953250415062
1991	125.562500000197	53.7291666669801	0.0478185377042626
1992	125.645833333532	53.7291666669801	0.04798099157842
1993	125.6875000002	53.7291666669801	0.0487774077793575
1994	125.729166666867	53.7291666669801	0.0494082824584399
1995	125.770833333535	53.7291666669801	0.0495030348455208
1996	125.812500000202	53.7291666669801	0.049422181603598
1997	125.85416666687	53.7291666669801	0.0500598626528865
1998	125.895833333537	53.7291666669801	0.0497568604251538
1999	125.937500000205	53.7291666669801	0.0502140612765407
[truncated: 58,001 more rows]
