# Supplementary material for: Genomic insights into local adaptation and future climate-induced vulnerability of a keystone forest tree in East Asia
Source: Nat Commun. 2022 Nov 1;13:6541. doi: 10.1038/s41467-022-34206-8 (PMC9626627; doi:10.1038/s41467-022-34206-8)
Supplement: Supplementary file 8 — Source Data [file 41467_2022_34206_MOESM8_ESM.zip › Source data/supplementary_figures/local&forward&reverse/future_GISS-E2-1-G_ssp370_2080local_GF_offset.csv]

	lon	lat	ssp370_2061-2080_offset
1	123.479166666821	54.6458333336662	0.0355611488965921
2	123.520833333488	54.6458333336662	0.0352978837894809
3	123.562500000156	54.6458333336662	0.0352632007687687
4	123.604166666823	54.6458333336662	0.0347058267613588
5	123.645833333491	54.6458333336662	0.0345263718173612
6	123.729166666826	54.6458333336662	0.0324781548171995
7	123.770833333494	54.6458333336662	0.0325460722028234
8	123.812500000161	54.6458333336662	0.0334952245568703
9	123.854166666829	54.6458333336662	0.0322061139182944
10	123.895833333496	54.6458333336662	0.0321449110037085
11	123.937500000164	54.6458333336662	0.0321567692076862
12	123.979166666831	54.6458333336662	0.0336098722611304
13	124.020833333499	54.6458333336662	0.033962447711151
14	124.062500000166	54.6458333336662	0.0348358010507135
15	124.104166666834	54.6458333336662	0.0340689762601022
16	124.145833333501	54.6458333336662	0.0345116708221749
17	124.187500000169	54.6458333336662	0.0347233096691162
18	123.395833333486	54.6041666669987	0.0347781119688303
19	123.437500000153	54.6041666669987	0.0360144450037571
20	123.479166666821	54.6041666669987	0.0350139337370766
21	123.520833333488	54.6041666669987	0.0318768963545988
22	123.562500000156	54.6041666669987	0.0322191097550219
23	123.604166666823	54.6041666669987	0.0323465724160056
24	123.645833333491	54.6041666669987	0.0335919123951339
25	123.687500000158	54.6041666669987	0.0338265113827895
26	123.729166666826	54.6041666669987	0.0337345426743775
27	123.770833333494	54.6041666669987	0.0340497867900676
28	123.812500000161	54.6041666669987	0.0319940689207996
29	123.854166666829	54.6041666669987	0.0351336653860816
30	123.895833333496	54.6041666669987	0.0348001718907116
31	123.937500000164	54.6041666669987	0.0336402549202205
32	123.979166666831	54.6041666669987	0.0320046579738548
33	124.020833333499	54.6041666669987	0.0318878952021364
34	124.062500000166	54.6041666669987	0.0322724083777208
35	124.104166666834	54.6041666669987	0.0325902520371152
36	124.145833333501	54.6041666669987	0.0318169983945299
37	124.187500000169	54.6041666669987	0.031261216671242
38	123.062500000146	54.5625000003311	0.0348384639024887
39	123.145833333481	54.5625000003311	0.0360305674373516
40	123.187500000148	54.5625000003311	0.0366355766242664
41	123.229166666816	54.5625000003311	0.0359383319008443
42	123.270833333483	54.5625000003311	0.0348795772686961
43	123.312500000151	54.5625000003311	0.0320445031840618
44	123.354166666818	54.5625000003311	0.0339261822827262
45	123.395833333486	54.5625000003311	0.0319168637054628
46	123.437500000153	54.5625000003311	0.0324667767688079
47	123.479166666821	54.5625000003311	0.0321983722694946
48	123.520833333488	54.5625000003311	0.0339346287960625
49	123.562500000156	54.5625000003311	0.0317275451523003
50	123.604166666823	54.5625000003311	0.0317982734005873
51	123.645833333491	54.5625000003311	0.0341249444864949
52	123.687500000158	54.5625000003311	0.0340508243413861
53	123.729166666826	54.5625000003311	0.0317734417382928
54	123.770833333494	54.5625000003311	0.0350208507903311
55	123.812500000161	54.5625000003311	0.0348523110093975
56	123.854166666829	54.5625000003311	0.0336889769196555
57	123.895833333496	54.5625000003311	0.0322913698114779
58	123.937500000164	54.5625000003311	0.0348938516427271
59	123.979166666831	54.5625000003311	0.034347159563454
60	124.020833333499	54.5625000003311	0.0316808717902463
61	124.062500000166	54.5625000003311	0.0332464608193996
62	124.104166666834	54.5625000003311	0.0313315250306309
63	124.145833333501	54.5625000003311	0.0331066453201447
64	124.187500000169	54.5625000003311	0.0324253636530921
65	122.895833333476	54.5208333336636	0.0357312712933529
66	122.937500000143	54.5208333336636	0.0360654600722634
67	122.979166666811	54.5208333336636	0.0347140866960721
68	123.020833333478	54.5208333336636	0.0319995991866957
69	123.062500000146	54.5208333336636	0.0340807704505571
70	123.104166666813	54.5208333336636	0.0359672019629927
71	123.145833333481	54.5208333336636	0.0365339345011945
72	123.229166666816	54.5208333336636	0.0322996723329567
73	123.270833333483	54.5208333336636	0.0324918048453084
74	123.312500000151	54.5208333336636	0.0322472931208302
75	123.354166666818	54.5208333336636	0.0317372057528717
76	123.395833333486	54.5208333336636	0.0314586222421206
77	123.437500000153	54.5208333336636	0.0314631386582356
78	123.479166666821	54.5208333336636	0.0342820759507601
79	123.520833333488	54.5208333336636	0.0345948537824712
80	123.562500000156	54.5208333336636	0.0338761141432375
81	123.604166666823	54.5208333336636	0.0338089329789137
82	123.645833333491	54.5208333336636	0.0348674538043129
83	123.687500000158	54.5208333336636	0.0351893965726595
84	123.729166666826	54.5208333336636	0.0358687890428647
85	123.770833333494	54.5208333336636	0.035432676880925
86	123.812500000161	54.5208333336636	0.0367455722815733
87	123.854166666829	54.5208333336636	0.0356217195650404
88	123.937500000164	54.5208333336636	0.035516313998692
89	123.979166666831	54.5208333336636	0.03488760982335
90	124.020833333499	54.5208333336636	0.03122555492308
91	124.104166666834	54.5208333336636	0.0334520690503358
92	124.145833333501	54.5208333336636	0.0347566323437039
93	124.187500000169	54.5208333336636	0.0341871005129562
94	124.229166666836	54.5208333336636	0.0335471806197631
95	124.270833333504	54.5208333336636	0.0317989889375454
96	124.312500000171	54.5208333336636	0.0334192588542247
97	122.81250000014	54.479166666996	0.0318972959774638
98	122.854166666808	54.479166666996	0.0317282005282495
99	122.895833333476	54.479166666996	0.0318819474818493
100	122.937500000143	54.479166666996	0.0354620457269962
101	123.020833333478	54.479166666996	0.0346731298663768
102	123.062500000146	54.479166666996	0.0340378253572131
103	123.104166666813	54.479166666996	0.0364549821153968
104	123.187500000148	54.479166666996	0.035545783803495
105	123.229166666816	54.479166666996	0.0348327012366657
106	123.270833333483	54.479166666996	0.0318910766484122
107	123.312500000151	54.479166666996	0.0320691073631957
108	123.354166666818	54.479166666996	0.0325788593130221
109	123.395833333486	54.479166666996	0.0321174105460766
110	123.437500000153	54.479166666996	0.034043317680226
111	123.479166666821	54.479166666996	0.0349580389809258
112	123.520833333488	54.479166666996	0.036176035088343
113	123.562500000156	54.479166666996	0.0358038616748674
114	123.604166666823	54.479166666996	0.0345767254914666
115	123.645833333491	54.479166666996	0.0341041700617369
116	123.687500000158	54.479166666996	0.0342069436851079
117	123.729166666826	54.479166666996	0.0348934754077267
118	123.770833333494	54.479166666996	0.0355815811982899
119	123.812500000161	54.479166666996	0.0365229243609489
120	123.854166666829	54.479166666996	0.0357696408134057
121	123.937500000164	54.479166666996	0.0356140176243492
122	123.979166666831	54.479166666996	0.0347718043348337
123	124.020833333499	54.479166666996	0.0343127341109057
124	124.062500000166	54.479166666996	0.0347857344217131
125	124.104166666834	54.479166666996	0.0335080703098739
126	124.145833333501	54.479166666996	0.0334075668752426
127	124.187500000169	54.479166666996	0.0345152994864646
128	124.229166666836	54.479166666996	0.0315032737769238
129	124.270833333504	54.479166666996	0.032359201236311
130	124.312500000171	54.479166666996	0.0315836182187005
131	124.354166666839	54.479166666996	0.0326756389457503
132	124.395833333506	54.479166666996	0.0319495026594859
133	122.81250000014	54.4375000003285	0.0321772628112039
134	122.854166666808	54.4375000003285	0.03559717889747
135	122.895833333476	54.4375000003285	0.0360490269282797
136	122.937500000143	54.4375000003285	0.0361874234411896
137	122.979166666811	54.4375000003285	0.0357473354883143
138	123.020833333478	54.4375000003285	0.0358559380288527
139	123.062500000146	54.4375000003285	0.036077663706248
140	123.104166666813	54.4375000003285	0.0362137252165585
141	123.145833333481	54.4375000003285	0.0353434639502101
142	123.187500000148	54.4375000003285	0.0342663371756239
143	123.229166666816	54.4375000003285	0.0342493221554865
144	123.270833333483	54.4375000003285	0.0319440707340854
145	123.312500000151	54.4375000003285	0.0324731877720947
146	123.354166666818	54.4375000003285	0.0337040283205485
147	123.395833333486	54.4375000003285	0.032400149691446
148	123.437500000153	54.4375000003285	0.0317980471790917
149	123.479166666821	54.4375000003285	0.03432422717426
150	123.520833333488	54.4375000003285	0.034642033953947
151	123.562500000156	54.4375000003285	0.0362111628584205
152	123.604166666823	54.4375000003285	0.0353580985790263
153	123.645833333491	54.4375000003285	0.0355540475330154
154	123.687500000158	54.4375000003285	0.0356519518709863
155	123.729166666826	54.4375000003285	0.0359247999577589
156	123.770833333494	54.4375000003285	0.0358481854684431
157	123.812500000161	54.4375000003285	0.0357884572343779
158	123.854166666829	54.4375000003285	0.0358132743985765
159	123.895833333496	54.4375000003285	0.0357413163919969
160	123.937500000164	54.4375000003285	0.0354478949610193
161	123.979166666831	54.4375000003285	0.0353069802140351
162	124.020833333499	54.4375000003285	0.0346262201861228
163	124.062500000166	54.4375000003285	0.0350608229038242
164	124.104166666834	54.4375000003285	0.0344216065639073
165	124.145833333501	54.4375000003285	0.0348441756253504
166	124.187500000169	54.4375000003285	0.0348150805183471
167	124.229166666836	54.4375000003285	0.0338574291590354
168	124.270833333504	54.4375000003285	0.0315960196989595
169	124.312500000171	54.4375000003285	0.0321399280706941
170	124.354166666839	54.4375000003285	0.0323224901874476
171	124.395833333506	54.4375000003285	0.0313365423857852
172	124.437500000174	54.4375000003285	0.0312399815599407
173	124.479166666841	54.4375000003285	0.0314925125254209
174	122.270833333463	54.3958333336609	0.034808477540692
175	122.31250000013	54.3958333336609	0.0320447984276229
176	122.395833333465	54.3958333336609	0.0361829206178116
177	122.437500000133	54.3958333336609	0.0354155440820536
178	122.4791666668	54.3958333336609	0.0319179076342143
179	122.520833333468	54.3958333336609	0.0339744259495894
180	122.854166666808	54.3958333336609	0.0357680651495254
181	122.895833333476	54.3958333336609	0.0366805779291477
182	122.937500000143	54.3958333336609	0.0361886954352524
183	122.979166666811	54.3958333336609	0.0361794140927106
184	123.020833333478	54.3958333336609	0.0363163948729682
185	123.062500000146	54.3958333336609	0.0363260780227215
186	123.145833333481	54.3958333336609	0.0356406770018809
187	123.187500000148	54.3958333336609	0.0333011576208547
188	123.229166666816	54.3958333336609	0.0318072003376051
189	123.270833333483	54.3958333336609	0.0318891932476856
190	123.312500000151	54.3958333336609	0.0345024892242916
191	123.354166666818	54.3958333336609	0.0344339968872296
192	123.395833333486	54.3958333336609	0.0354904788536724
193	123.437500000153	54.3958333336609	0.0346853508709446
194	123.520833333488	54.3958333336609	0.035673857358829
195	123.562500000156	54.3958333336609	0.0358292315635563
196	123.604166666823	54.3958333336609	0.036217582891233
197	123.645833333491	54.3958333336609	0.0357712953692741
198	123.687500000158	54.3958333336609	0.0356081508503254
199	123.729166666826	54.3958333336609	0.0357856420608845
200	123.770833333494	54.3958333336609	0.0358290794998937
201	123.812500000161	54.3958333336609	0.0357407182326477
202	123.854166666829	54.3958333336609	0.0362171803932413
203	123.895833333496	54.3958333336609	0.0355244529304711
204	123.937500000164	54.3958333336609	0.0353948173432189
205	123.979166666831	54.3958333336609	0.0362524571776296
206	124.020833333499	54.3958333336609	0.0355023579207545
207	124.270833333504	54.3958333336609	0.0315033154388095
208	124.312500000171	54.3958333336609	0.0314894761326274
209	124.354166666839	54.3958333336609	0.032628807895879
210	124.395833333506	54.3958333336609	0.0321144530606703
211	124.437500000174	54.3958333336609	0.031156241718457
212	124.479166666841	54.3958333336609	0.0344287228241293
213	124.520833333509	54.3958333336609	0.0344537004976828
214	122.020833333457	54.3541666669934	0.0319189687964061
215	122.062500000125	54.3541666669934	0.0341716867495395
216	122.14583333346	54.3541666669934	0.0334390460112826
217	122.187500000128	54.3541666669934	0.0345628997970518
218	122.270833333463	54.3541666669934	0.0362186459173085
219	122.31250000013	54.3541666669934	0.0358499644230012
220	122.437500000133	54.3541666669934	0.0364327203100409
221	122.4791666668	54.3541666669934	0.035991384445497
222	122.562500000135	54.3541666669934	0.0357584092127751
223	122.604166666803	54.3541666669934	0.0363728007553731
224	122.64583333347	54.3541666669934	0.0356481664607745
225	122.895833333476	54.3541666669934	0.0353163006130428
226	122.937500000143	54.3541666669934	0.0357488204643115
227	122.979166666811	54.3541666669934	0.0354468802996627
228	123.020833333478	54.3541666669934	0.0364078977291285
229	123.062500000146	54.3541666669934	0.0366612979081689
230	123.104166666813	54.3541666669934	0.0364984540707
231	123.145833333481	54.3541666669934	0.0363196880956605
232	123.187500000148	54.3541666669934	0.0356468054270394
233	123.229166666816	54.3541666669934	0.0352345665787918
234	123.270833333483	54.3541666669934	0.0352462773864507
235	123.354166666818	54.3541666669934	0.0363729664454025
236	123.395833333486	54.3541666669934	0.0349490504062857
237	123.479166666821	54.3541666669934	0.0354308194000971
238	123.520833333488	54.3541666669934	0.0361469477857418
239	123.562500000156	54.3541666669934	0.0360316311817659
240	123.687500000158	54.3541666669934	0.0360784206704795
241	123.729166666826	54.3541666669934	0.0360732112331547
242	123.770833333494	54.3541666669934	0.0361928611523874
243	123.854166666829	54.3541666669934	0.0357181196017249
244	123.895833333496	54.3541666669934	0.036204157019418
245	123.937500000164	54.3541666669934	0.0354644979339838
246	123.979166666831	54.3541666669934	0.0357776207128496
247	124.020833333499	54.3541666669934	0.0357932794310341
248	124.062500000166	54.3541666669934	0.0362310500508142
249	124.104166666834	54.3541666669934	0.0355501959059964
250	124.145833333501	54.3541666669934	0.0354217115746316
251	124.187500000169	54.3541666669934	0.0344885040853068
252	124.270833333504	54.3541666669934	0.0336296863078528
253	124.312500000171	54.3541666669934	0.0315933974324223
254	124.354166666839	54.3541666669934	0.0318056629499053
255	124.395833333506	54.3541666669934	0.0325214807746966
256	124.437500000174	54.3541666669934	0.0312475632200617
257	124.479166666841	54.3541666669934	0.0313103261332558
258	124.520833333509	54.3541666669934	0.0352418403688434
259	121.47916666678	54.3125000003258	0.0300325081014111
260	121.520833333447	54.3125000003258	0.0300500874876949
261	121.562500000115	54.3125000003258	0.0300153165374592
262	121.604166666782	54.3125000003258	0.0315636649670383
263	121.64583333345	54.3125000003258	0.0323098625362428
264	121.687500000117	54.3125000003258	0.0320223673842717
265	121.729166666785	54.3125000003258	0.0313294966573498
266	121.770833333452	54.3125000003258	0.0318370757468178
267	121.81250000012	54.3125000003258	0.0347416846543702
268	121.895833333455	54.3125000003258	0.0338634634289713
269	121.937500000122	54.3125000003258	0.0323396133386561
270	121.97916666679	54.3125000003258	0.0322854034575948
271	122.062500000125	54.3125000003258	0.0324296433172847
272	122.104166666793	54.3125000003258	0.0324307010980451
273	122.14583333346	54.3125000003258	0.0347836539277976
274	122.187500000128	54.3125000003258	0.0317571521329584
275	122.229166666795	54.3125000003258	0.0335855944415916
276	122.270833333463	54.3125000003258	0.0339578076762573
277	122.354166666798	54.3125000003258	0.0344685814863188
278	122.395833333465	54.3125000003258	0.0345113809745505
279	122.437500000133	54.3125000003258	0.0359249967210522
280	122.4791666668	54.3125000003258	0.0361366283276753
281	122.520833333468	54.3125000003258	0.0367588058577006
282	122.562500000135	54.3125000003258	0.0364580101476799
283	122.604166666803	54.3125000003258	0.0358090689635122
284	122.64583333347	54.3125000003258	0.0365351021103959
285	122.687500000138	54.3125000003258	0.0353406124622746
286	122.729166666805	54.3125000003258	0.0342119626393967
287	122.770833333473	54.3125000003258	0.0347006045568572
288	122.81250000014	54.3125000003258	0.0345351901208835
289	122.854166666808	54.3125000003258	0.0350779691425475
290	122.895833333476	54.3125000003258	0.0352244138076882
291	122.937500000143	54.3125000003258	0.0359038119762659
292	122.979166666811	54.3125000003258	0.0366313841991206
293	123.020833333478	54.3125000003258	0.0360555034526561
294	123.104166666813	54.3125000003258	0.0359023047551467
295	123.145833333481	54.3125000003258	0.0365324781324809
296	123.187500000148	54.3125000003258	0.0366312460337231
297	123.229166666816	54.3125000003258	0.0363343295342375
298	123.312500000151	54.3125000003258	0.03613162144899
299	123.354166666818	54.3125000003258	0.0359931674629973
300	123.395833333486	54.3125000003258	0.0359524819788681
301	123.437500000153	54.3125000003258	0.0363943040803559
302	123.479166666821	54.3125000003258	0.0364866737487862
303	123.520833333488	54.3125000003258	0.0365176643412412
304	123.645833333491	54.3125000003258	0.0364129606286462
305	123.729166666826	54.3125000003258	0.0363377310362742
306	123.770833333494	54.3125000003258	0.0362235703413719
307	123.812500000161	54.3125000003258	0.0358211738351035
308	123.854166666829	54.3125000003258	0.0363045696586469
309	123.937500000164	54.3125000003258	0.0357434674150227
310	123.979166666831	54.3125000003258	0.0361848412277496
311	124.020833333499	54.3125000003258	0.0355329912124631
312	124.062500000166	54.3125000003258	0.0361701831938663
313	124.104166666834	54.3125000003258	0.0357851217355522
314	124.145833333501	54.3125000003258	0.0357471584781926
315	124.187500000169	54.3125000003258	0.0356380982800062
316	124.229166666836	54.3125000003258	0.0354779886202714
317	124.270833333504	54.3125000003258	0.0354423242201684
318	124.312500000171	54.3125000003258	0.0342402734941911
319	124.354166666839	54.3125000003258	0.0343957374520478
320	124.395833333506	54.3125000003258	0.0340075077573486
321	124.437500000174	54.3125000003258	0.0347073844087589
322	124.562500000177	54.3125000003258	0.035109680588694
323	124.604166666844	54.3125000003258	0.0360249522730977
324	124.645833333512	54.3125000003258	0.0357411557287474
325	121.354166666777	54.2708333336582	0.0320242386180332
326	121.395833333445	54.2708333336582	0.0321315812550493
327	121.437500000112	54.2708333336582	0.0321061054979667
328	121.47916666678	54.2708333336582	0.0318508875502659
329	121.520833333447	54.2708333336582	0.0324166838336235
330	121.562500000115	54.2708333336582	0.032011242814195
331	121.64583333345	54.2708333336582	0.0324494015902167
332	121.687500000117	54.2708333336582	0.0317112509741327
333	121.729166666785	54.2708333336582	0.0316181617322546
334	121.81250000012	54.2708333336582	0.033832865217225
335	121.854166666787	54.2708333336582	0.0355279117371889
336	121.895833333455	54.2708333336582	0.0343000568506262
337	121.937500000122	54.2708333336582	0.0323023134814436
338	121.97916666679	54.2708333336582	0.0338475380104781
339	122.020833333457	54.2708333336582	0.0321862502675241
340	122.062500000125	54.2708333336582	0.0334648478370306
341	122.104166666793	54.2708333336582	0.0321080976756103
342	122.14583333346	54.2708333336582	0.0316670258467717
343	122.187500000128	54.2708333336582	0.0340278302475061
344	122.229166666795	54.2708333336582	0.0347135656090411
345	122.270833333463	54.2708333336582	0.0338684979328152
346	122.31250000013	54.2708333336582	0.0343109411912157
347	122.354166666798	54.2708333336582	0.0345645215615205
348	122.395833333465	54.2708333336582	0.0357273284989684
349	122.437500000133	54.2708333336582	0.0365056840249333
350	122.4791666668	54.2708333336582	0.0363135906985246
351	122.520833333468	54.2708333336582	0.0359541521923879
352	122.562500000135	54.2708333336582	0.0363285357653816
353	122.604166666803	54.2708333336582	0.0359725926180686
354	122.64583333347	54.2708333336582	0.036582528486543
355	122.687500000138	54.2708333336582	0.0360577148584293
356	122.729166666805	54.2708333336582	0.0362807443759611
357	122.770833333473	54.2708333336582	0.0351982306845322
358	122.81250000014	54.2708333336582	0.0351840380184839
359	122.854166666808	54.2708333336582	0.0360649146281702
360	122.895833333476	54.2708333336582	0.0360499702788691
361	122.937500000143	54.2708333336582	0.0359781872437675
362	122.979166666811	54.2708333336582	0.0363459153329517
363	123.020833333478	54.2708333336582	0.0357697320615997
364	123.062500000146	54.2708333336582	0.0358990378696799
365	123.104166666813	54.2708333336582	0.0363312680470335
366	123.145833333481	54.2708333336582	0.0364956500977157
367	123.187500000148	54.2708333336582	0.0364947639173062
368	123.229166666816	54.2708333336582	0.0363058650170043
369	123.270833333483	54.2708333336582	0.0366083341331659
370	123.312500000151	54.2708333336582	0.0365178304780935
371	123.354166666818	54.2708333336582	0.0359030075459212
372	123.395833333486	54.2708333336582	0.0362530887250854
373	123.437500000153	54.2708333336582	0.035815723112928
374	123.479166666821	54.2708333336582	0.0356135884910381
375	123.520833333488	54.2708333336582	0.0359700444991583
376	123.562500000156	54.2708333336582	0.0357551790613563
377	123.604166666823	54.2708333336582	0.0356354962373493
378	123.645833333491	54.2708333336582	0.0355889638400139
379	123.687500000158	54.2708333336582	0.0356356760071598
380	123.729166666826	54.2708333336582	0.0361459583069023
381	123.770833333494	54.2708333336582	0.0364179441188993
382	123.812500000161	54.2708333336582	0.036209837133004
383	123.854166666829	54.2708333336582	0.0362308618866421
384	123.895833333496	54.2708333336582	0.0360403807467438
385	123.937500000164	54.2708333336582	0.0356404836294997
386	123.979166666831	54.2708333336582	0.0359506732631191
387	124.020833333499	54.2708333336582	0.036078118809252
388	124.062500000166	54.2708333336582	0.0357916478424268
389	124.104166666834	54.2708333336582	0.0354889620404211
390	124.145833333501	54.2708333336582	0.0351134971671185
391	124.229166666836	54.2708333336582	0.0355459772407928
392	124.270833333504	54.2708333336582	0.0353381303566647
393	124.312500000171	54.2708333336582	0.0354927908632024
394	124.354166666839	54.2708333336582	0.0352095026016382
395	124.395833333506	54.2708333336582	0.0354993085168017
396	124.437500000174	54.2708333336582	0.0349241167243107
397	124.479166666841	54.2708333336582	0.0352002183199271
398	124.520833333509	54.2708333336582	0.0350799652909947
399	124.562500000177	54.2708333336582	0.0349719729868101
400	124.604166666844	54.2708333336582	0.0361532186313487
401	124.645833333512	54.2708333336582	0.0356884522012835
402	124.687500000179	54.2708333336582	0.0362428924968828
403	124.729166666847	54.2708333336582	0.0355739432402822
404	121.187500000107	54.2291666669907	0.0346759496782451
405	121.229166666774	54.2291666669907	0.0310928783002618
406	121.270833333442	54.2291666669907	0.0320421633451411
407	121.31250000011	54.2291666669907	0.031786453682826
408	121.354166666777	54.2291666669907	0.0314013688670491
409	121.395833333445	54.2291666669907	0.0317975855309742
410	121.437500000112	54.2291666669907	0.0337187945822413
411	121.47916666678	54.2291666669907	0.0321920126256905
412	121.520833333447	54.2291666669907	0.0317349117031453
413	121.562500000115	54.2291666669907	0.031441361504933
414	121.604166666782	54.2291666669907	0.0317140486026145
415	121.64583333345	54.2291666669907	0.0342564085048494
416	121.687500000117	54.2291666669907	0.0343667617378823
417	121.770833333452	54.2291666669907	0.0345314801684003
418	121.81250000012	54.2291666669907	0.0361450186461334
419	121.895833333455	54.2291666669907	0.0339015586717018
420	121.937500000122	54.2291666669907	0.0356888925350831
421	121.97916666679	54.2291666669907	0.035537981956213
422	122.020833333457	54.2291666669907	0.0318040366261071
423	122.062500000125	54.2291666669907	0.0321888095458634
424	122.187500000128	54.2291666669907	0.0361783490460301
425	122.229166666795	54.2291666669907	0.036108285112983
426	122.270833333463	54.2291666669907	0.0362028480357138
427	122.31250000013	54.2291666669907	0.0361674575393298
428	122.354166666798	54.2291666669907	0.0358016953021512
429	122.395833333465	54.2291666669907	0.0361472385108905
430	122.437500000133	54.2291666669907	0.0350995334553976
431	122.4791666668	54.2291666669907	0.0363813383991569
432	122.520833333468	54.2291666669907	0.0363217844571286
433	122.562500000135	54.2291666669907	0.0363501354324998
434	122.604166666803	54.2291666669907	0.0363743598007496
435	122.64583333347	54.2291666669907	0.0359643953761323
436	122.687500000138	54.2291666669907	0.0359704458436161
437	122.729166666805	54.2291666669907	0.0366188675768999
438	122.770833333473	54.2291666669907	0.0353074791854214
439	122.81250000014	54.2291666669907	0.0343955700237389
440	122.854166666808	54.2291666669907	0.0358241412678451
441	122.895833333476	54.2291666669907	0.0361423056150798
442	122.937500000143	54.2291666669907	0.0359156878043754
443	122.979166666811	54.2291666669907	0.0360696067022131
444	123.020833333478	54.2291666669907	0.0358116580185351
445	123.062500000146	54.2291666669907	0.0364942343571558
446	123.104166666813	54.2291666669907	0.0363292608333131
447	123.145833333481	54.2291666669907	0.0362548569470419
448	123.187500000148	54.2291666669907	0.0365617004993366
449	123.229166666816	54.2291666669907	0.036182134054173
450	123.270833333483	54.2291666669907	0.0365453423640413
451	123.312500000151	54.2291666669907	0.0363820658908697
452	123.354166666818	54.2291666669907	0.0367252740906439
453	123.395833333486	54.2291666669907	0.0359484363677321
454	123.437500000153	54.2291666669907	0.0363326530133802
455	123.479166666821	54.2291666669907	0.0357883284229289
456	123.520833333488	54.2291666669907	0.0365779806802866
457	123.645833333491	54.2291666669907	0.0364376068204354
458	123.687500000158	54.2291666669907	0.0362543801255984
459	123.729166666826	54.2291666669907	0.0361961804725435
460	123.770833333494	54.2291666669907	0.0362180543716605
461	123.812500000161	54.2291666669907	0.0363073731043776
462	123.854166666829	54.2291666669907	0.0355226738727552
463	123.895833333496	54.2291666669907	0.0352932865198781
464	123.937500000164	54.2291666669907	0.0357389339539706
465	123.979166666831	54.2291666669907	0.0362387088148691
466	124.020833333499	54.2291666669907	0.0356397347081708
467	124.062500000166	54.2291666669907	0.0361055016310432
468	124.104166666834	54.2291666669907	0.0355078130255203
469	124.145833333501	54.2291666669907	0.0362614671433782
470	124.187500000169	54.2291666669907	0.0362088578192549
471	124.229166666836	54.2291666669907	0.0357291413283937
472	124.270833333504	54.2291666669907	0.0360781021909125
473	124.312500000171	54.2291666669907	0.0353884579254165
474	124.354166666839	54.2291666669907	0.0353757816485314
475	124.395833333506	54.2291666669907	0.0350840262825029
476	124.437500000174	54.2291666669907	0.0362546673720323
477	124.479166666841	54.2291666669907	0.0353491302536127
478	124.520833333509	54.2291666669907	0.0362702757856596
479	124.562500000177	54.2291666669907	0.0354429250283881
480	124.604166666844	54.2291666669907	0.0360807396668981
481	124.687500000179	54.2291666669907	0.0357932107093529
482	124.729166666847	54.2291666669907	0.0357535459034298
483	124.770833333514	54.2291666669907	0.0355412193242946
484	124.812500000182	54.2291666669907	0.0362881787414302
485	124.854166666849	54.2291666669907	0.0358604305623197
486	120.187500000086	54.1875000003231	0.0314889893642923
487	120.229166666754	54.1875000003231	0.0316842489717547
488	120.270833333421	54.1875000003231	0.0307609285275389
489	120.354166666756	54.1875000003231	0.0319890560205506
490	120.979166666769	54.1875000003231	0.0324347745147038
491	121.020833333437	54.1875000003231	0.0318259469467332
492	121.062500000104	54.1875000003231	0.0315039242965467
493	121.104166666772	54.1875000003231	0.0355370403592143
494	121.145833333439	54.1875000003231	0.0364840274992183
495	121.187500000107	54.1875000003231	0.0361712285290471
496	121.229166666774	54.1875000003231	0.0345918193451841
497	121.270833333442	54.1875000003231	0.0341091622034578
498	121.31250000011	54.1875000003231	0.0316346851217717
499	121.354166666777	54.1875000003231	0.0354962958423329
500	121.395833333445	54.1875000003231	0.0355586019046787
501	121.437500000112	54.1875000003231	0.0337844560514693
502	121.47916666678	54.1875000003231	0.0316436735446627
503	121.520833333447	54.1875000003231	0.0340379417681332
504	121.562500000115	54.1875000003231	0.034176895327255
505	121.604166666782	54.1875000003231	0.0343594750385678
506	121.64583333345	54.1875000003231	0.0343329496903877
507	121.687500000117	54.1875000003231	0.0318342998589769
508	121.729166666785	54.1875000003231	0.0325525439752981
509	121.770833333452	54.1875000003231	0.032456729528836
510	121.81250000012	54.1875000003231	0.0343586571665655
511	121.854166666787	54.1875000003231	0.0367465458700713
512	121.937500000122	54.1875000003231	0.0363829378424368
513	122.020833333457	54.1875000003231	0.0328880014788929
514	122.062500000125	54.1875000003231	0.0326652309898937
515	122.104166666793	54.1875000003231	0.0338199453372135
516	122.14583333346	54.1875000003231	0.0355404488690007
517	122.187500000128	54.1875000003231	0.0365079438165112
518	122.229166666795	54.1875000003231	0.0360167089144403
519	122.270833333463	54.1875000003231	0.0359039045493331
520	122.31250000013	54.1875000003231	0.0363555032179607
521	122.354166666798	54.1875000003231	0.0358139801001428
522	122.395833333465	54.1875000003231	0.0363760548829702
523	122.437500000133	54.1875000003231	0.0356305770974413
524	122.520833333468	54.1875000003231	0.0365116934090807
525	122.562500000135	54.1875000003231	0.0361804150050165
526	122.604166666803	54.1875000003231	0.0360174414903257
527	122.64583333347	54.1875000003231	0.0359385746948215
528	122.687500000138	54.1875000003231	0.0366400055672697
529	122.729166666805	54.1875000003231	0.0359845643012627
530	122.770833333473	54.1875000003231	0.0355657718599271
531	122.81250000014	54.1875000003231	0.0338709853004477
532	122.854166666808	54.1875000003231	0.0357530627888045
533	122.937500000143	54.1875000003231	0.0361650250472568
534	122.979166666811	54.1875000003231	0.0353939480137219
535	123.020833333478	54.1875000003231	0.0357680791420395
536	123.062500000146	54.1875000003231	0.0360767613998803
537	123.145833333481	54.1875000003231	0.0362851677316374
538	123.187500000148	54.1875000003231	0.0362189142235308
539	123.229166666816	54.1875000003231	0.0367523612365651
540	123.270833333483	54.1875000003231	0.0365911030284125
541	123.312500000151	54.1875000003231	0.0369070726108709
542	123.354166666818	54.1875000003231	0.0369268553413414
543	123.395833333486	54.1875000003231	0.0370273629164041
544	123.437500000153	54.1875000003231	0.0367237155555168
545	123.479166666821	54.1875000003231	0.036574509556974
546	123.562500000156	54.1875000003231	0.0364542738560571
547	123.604166666823	54.1875000003231	0.0361553695958886
548	123.645833333491	54.1875000003231	0.0362294592470921
549	123.687500000158	54.1875000003231	0.0361429134454922
550	123.729166666826	54.1875000003231	0.0361874450095873
551	123.770833333494	54.1875000003231	0.0362378651288568
552	123.812500000161	54.1875000003231	0.0362655605040173
553	123.854166666829	54.1875000003231	0.0364270915467037
554	123.895833333496	54.1875000003231	0.0361140769525354
555	123.937500000164	54.1875000003231	0.0361730168575641
556	123.979166666831	54.1875000003231	0.0357816746159201
557	124.020833333499	54.1875000003231	0.0361085103136138
558	124.062500000166	54.1875000003231	0.0364316805831959
559	124.104166666834	54.1875000003231	0.0354824733459471
560	124.145833333501	54.1875000003231	0.0359198789134142
561	124.229166666836	54.1875000003231	0.0356061775630142
562	124.270833333504	54.1875000003231	0.0359656619804676
563	124.312500000171	54.1875000003231	0.035863539234831
564	124.354166666839	54.1875000003231	0.0362948824697744
565	124.395833333506	54.1875000003231	0.035165969585776
566	124.437500000174	54.1875000003231	0.0358358624371579
567	124.479166666841	54.1875000003231	0.0359971080358282
568	124.520833333509	54.1875000003231	0.0358313557974162
569	124.562500000177	54.1875000003231	0.0356053466222374
570	124.604166666844	54.1875000003231	0.0354487216722427
571	124.645833333512	54.1875000003231	0.0361914834743942
572	124.687500000179	54.1875000003231	0.0363051736248133
573	124.729166666847	54.1875000003231	0.0362672297039582
574	124.770833333514	54.1875000003231	0.0362815415769135
575	124.812500000182	54.1875000003231	0.0362869316011021
576	124.854166666849	54.1875000003231	0.0363640627690855
577	124.937500000184	54.1875000003231	0.0360377628017458
578	120.145833333419	54.1458333336556	0.0302770936147854
579	120.187500000086	54.1458333336556	0.0294563086157665
580	120.229166666754	54.1458333336556	0.0304148649479502
581	120.312500000089	54.1458333336556	0.0297747553871874
582	120.354166666756	54.1458333336556	0.0303621359491812
583	120.395833333424	54.1458333336556	0.0327248482986541
584	120.437500000091	54.1458333336556	0.0320933502444162
585	120.479166666759	54.1458333336556	0.0302455760074657
586	120.520833333427	54.1458333336556	0.0323994298686735
587	120.562500000094	54.1458333336556	0.031965448492217
588	120.937500000102	54.1458333336556	0.0343489680903292
589	120.979166666769	54.1458333336556	0.0345916995421034
590	121.062500000104	54.1458333336556	0.0356502403249139
591	121.104166666772	54.1458333336556	0.0355042756676234
592	121.145833333439	54.1458333336556	0.0365023981678702
593	121.187500000107	54.1458333336556	0.0351484913393728
594	121.270833333442	54.1458333336556	0.0341790087442653
595	121.31250000011	54.1458333336556	0.0355020506677215
596	121.354166666777	54.1458333336556	0.0342613876977578
597	121.395833333445	54.1458333336556	0.0358687360236869
598	121.437500000112	54.1458333336556	0.035333440725028
599	121.47916666678	54.1458333336556	0.0355338335866468
600	121.520833333447	54.1458333336556	0.0356064756057527
601	121.562500000115	54.1458333336556	0.0354207254041602
602	121.604166666782	54.1458333336556	0.0345595413097917
603	121.64583333345	54.1458333336556	0.0314241266632871
604	121.687500000117	54.1458333336556	0.0321632064304424
605	121.729166666785	54.1458333336556	0.0328011635360929
606	121.770833333452	54.1458333336556	0.0318697965478354
607	121.81250000012	54.1458333336556	0.0343319518441093
608	121.854166666787	54.1458333336556	0.0357854375111335
609	121.895833333455	54.1458333336556	0.0357816906856505
610	121.937500000122	54.1458333336556	0.0365067106459695
611	121.97916666679	54.1458333336556	0.036712693003673
612	122.020833333457	54.1458333336556	0.0338608613851401
613	122.062500000125	54.1458333336556	0.0354911673436337
614	122.104166666793	54.1458333336556	0.0353645520488463
615	122.14583333346	54.1458333336556	0.0365567858392641
616	122.187500000128	54.1458333336556	0.0363080090747878
617	122.229166666795	54.1458333336556	0.0358850894337006
618	122.270833333463	54.1458333336556	0.0363445481372055
619	122.31250000013	54.1458333336556	0.0362554751898643
620	122.354166666798	54.1458333336556	0.035989725717262
621	122.395833333465	54.1458333336556	0.0362882382205605
622	122.437500000133	54.1458333336556	0.0354595780142575
623	122.4791666668	54.1458333336556	0.0341722220192402
624	122.520833333468	54.1458333336556	0.0344731025850784
625	122.562500000135	54.1458333336556	0.0364942592175405
626	122.604166666803	54.1458333336556	0.0356224866634391
627	122.64583333347	54.1458333336556	0.0357021217190464
628	122.687500000138	54.1458333336556	0.0365979429258413
629	122.729166666805	54.1458333336556	0.0366945540431968
630	122.770833333473	54.1458333336556	0.0366837531714918
631	122.81250000014	54.1458333336556	0.0357158922836468
632	122.854166666808	54.1458333336556	0.0361843760931756
633	122.937500000143	54.1458333336556	0.0355431553107982
634	123.020833333478	54.1458333336556	0.0358944313260021
635	123.062500000146	54.1458333336556	0.0366278785720872
636	123.104166666813	54.1458333336556	0.0361550068208036
637	123.145833333481	54.1458333336556	0.0366346715325645
638	123.187500000148	54.1458333336556	0.0367706224280386
639	123.229166666816	54.1458333336556	0.036945211177803
640	123.270833333483	54.1458333336556	0.0362754906494756
641	123.354166666818	54.1458333336556	0.0392378428507262
642	123.395833333486	54.1458333336556	0.0387593963756447
643	123.437500000153	54.1458333336556	0.037217938435401
644	123.479166666821	54.1458333336556	0.0364249929448501
645	123.520833333488	54.1458333336556	0.0363966446701635
646	123.562500000156	54.1458333336556	0.0366819091467146
647	123.604166666823	54.1458333336556	0.0361698911734899
648	123.645833333491	54.1458333336556	0.0365074537639635
649	123.687500000158	54.1458333336556	0.0369802349683806
650	123.729166666826	54.1458333336556	0.0361483142480001
651	123.770833333494	54.1458333336556	0.036645392484499
652	123.812500000161	54.1458333336556	0.0362053601450847
653	123.854166666829	54.1458333336556	0.0362600918715865
654	123.895833333496	54.1458333336556	0.036201769169801
655	123.937500000164	54.1458333336556	0.0363437417483636
656	123.979166666831	54.1458333336556	0.0363962494886376
657	124.020833333499	54.1458333336556	0.036707683207873
658	124.062500000166	54.1458333336556	0.0364187351972083
659	124.104166666834	54.1458333336556	0.0365244962340565
660	124.145833333501	54.1458333336556	0.0357586517008814
661	124.187500000169	54.1458333336556	0.0356786476223452
662	124.229166666836	54.1458333336556	0.035725601069674
663	124.270833333504	54.1458333336556	0.0358816598301489
664	124.312500000171	54.1458333336556	0.0357850422979626
665	124.395833333506	54.1458333336556	0.0361031283059292
666	124.437500000174	54.1458333336556	0.0361990047978111
667	124.479166666841	54.1458333336556	0.0361112428980684
668	124.520833333509	54.1458333336556	0.0358913238437523
669	124.562500000177	54.1458333336556	0.0364772787093538
670	124.604166666844	54.1458333336556	0.0361020143642282
671	124.645833333512	54.1458333336556	0.0361106831938832
672	124.687500000179	54.1458333336556	0.0361047776224453
673	124.729166666847	54.1458333336556	0.0366397726413232
674	124.770833333514	54.1458333336556	0.0360060138211602
675	124.812500000182	54.1458333336556	0.0363546462871463
676	124.854166666849	54.1458333336556	0.036827108967102
677	124.895833333517	54.1458333336556	0.0366089637931082
678	124.937500000184	54.1458333336556	0.0366686743839907
679	124.979166666852	54.1458333336556	0.036144687332302
680	125.020833333519	54.1458333336556	0.0357881504744054
681	125.062500000187	54.1458333336556	0.0361008573540088
682	125.145833333522	54.1458333336556	0.0357764447271847
683	125.187500000189	54.1458333336556	0.0356905509655967
684	120.145833333419	54.104166666988	0.0303918612431173
685	120.229166666754	54.104166666988	0.0302952250688059
686	120.270833333421	54.104166666988	0.0307435122730058
687	120.354166666756	54.104166666988	0.0322966286669248
688	120.395833333424	54.104166666988	0.0319414942947038
689	120.437500000091	54.104166666988	0.0323711400669283
690	120.479166666759	54.104166666988	0.0327643886844768
691	120.520833333427	54.104166666988	0.0320139335692255
692	120.562500000094	54.104166666988	0.0324874871070338
693	120.604166666762	54.104166666988	0.0325481320929432
694	120.645833333429	54.104166666988	0.0318826711934412
695	120.729166666764	54.104166666988	0.0328954933870004
696	120.937500000102	54.104166666988	0.0314094200813324
697	120.979166666769	54.104166666988	0.0346282608896855
698	121.020833333437	54.104166666988	0.0353201114603815
699	121.062500000104	54.104166666988	0.0368304733214775
700	121.104166666772	54.104166666988	0.0364247697728523
701	121.145833333439	54.104166666988	0.0359666076132468
702	121.187500000107	54.104166666988	0.0361802944258896
703	121.229166666774	54.104166666988	0.0351299359768534
704	121.270833333442	54.104166666988	0.0363051435911878
705	121.31250000011	54.104166666988	0.0360749470189264
706	121.354166666777	54.104166666988	0.0362095339765275
707	121.395833333445	54.104166666988	0.0353737306761531
708	121.437500000112	54.104166666988	0.03593526403553
709	121.47916666678	54.104166666988	0.0358047074663561
710	121.520833333447	54.104166666988	0.0363517921105967
711	121.562500000115	54.104166666988	0.0367123252285582
712	121.604166666782	54.104166666988	0.0364304962048125
713	121.64583333345	54.104166666988	0.0365064641407892
714	121.687500000117	54.104166666988	0.0359941187744507
715	121.729166666785	54.104166666988	0.0361364049905905
716	121.770833333452	54.104166666988	0.036634418938924
717	121.81250000012	54.104166666988	0.0359586254794664
718	121.854166666787	54.104166666988	0.0356606209525133
719	121.895833333455	54.104166666988	0.0359396234202787
720	121.937500000122	54.104166666988	0.036646906185646
721	121.97916666679	54.104166666988	0.0370432644835312
722	122.062500000125	54.104166666988	0.0365652737640516
723	122.104166666793	54.104166666988	0.0361524816013749
724	122.14583333346	54.104166666988	0.0369557011933251
725	122.187500000128	54.104166666988	0.036058872025026
726	122.229166666795	54.104166666988	0.0364522402559696
727	122.270833333463	54.104166666988	0.036337943499581
728	122.31250000013	54.104166666988	0.0362498099836059
729	122.354166666798	54.104166666988	0.0361972788920537
730	122.395833333465	54.104166666988	0.0366871877551757
731	122.437500000133	54.104166666988	0.0355845928179343
732	122.520833333468	54.104166666988	0.0364841223892434
733	122.562500000135	54.104166666988	0.0364897839538502
734	122.604166666803	54.104166666988	0.0360623047977736
735	122.64583333347	54.104166666988	0.0361959657399644
736	122.687500000138	54.104166666988	0.0363951044656199
737	122.729166666805	54.104166666988	0.0362022472663357
738	122.770833333473	54.104166666988	0.0365198816612117
739	122.81250000014	54.104166666988	0.0365367212571111
740	122.854166666808	54.104166666988	0.0364801452730785
741	122.895833333476	54.104166666988	0.0367538111728966
742	122.937500000143	54.104166666988	0.0365651546375294
743	122.979166666811	54.104166666988	0.0367366205763456
744	123.020833333478	54.104166666988	0.0367838056809112
745	123.062500000146	54.104166666988	0.0360555230701207
746	123.104166666813	54.104166666988	0.0363873494983369
747	123.145833333481	54.104166666988	0.0364302879782091
748	123.187500000148	54.104166666988	0.0360630939878194
749	123.229166666816	54.104166666988	0.0359403402241615
750	123.270833333483	54.104166666988	0.0369364260973451
751	123.312500000151	54.104166666988	0.0367177816219684
752	123.354166666818	54.104166666988	0.038385247822751
753	123.437500000153	54.104166666988	0.0392068789068849
754	123.520833333488	54.104166666988	0.0383317747592264
755	123.562500000156	54.104166666988	0.0383297882633513
756	123.604166666823	54.104166666988	0.0382894749828366
757	123.645833333491	54.104166666988	0.0370790879985931
758	123.687500000158	54.104166666988	0.0363220956878507
759	123.729166666826	54.104166666988	0.0364595081654133
760	123.770833333494	54.104166666988	0.0364097546947609
761	123.812500000161	54.104166666988	0.0364109334932725
762	123.854166666829	54.104166666988	0.0367893049665768
763	123.895833333496	54.104166666988	0.0363822309922198
764	123.937500000164	54.104166666988	0.0360204697970478
765	123.979166666831	54.104166666988	0.0361577926117956
766	124.020833333499	54.104166666988	0.0362839620355827
767	124.062500000166	54.104166666988	0.0356356707435315
768	124.104166666834	54.104166666988	0.0353982622787465
769	124.145833333501	54.104166666988	0.036385933789226
770	124.187500000169	54.104166666988	0.035198761570982
771	124.229166666836	54.104166666988	0.0355279122909509
772	124.270833333504	54.104166666988	0.035187314960553
773	124.312500000171	54.104166666988	0.0351470206981831
774	124.354166666839	54.104166666988	0.0354240098970895
775	124.395833333506	54.104166666988	0.0352417044312823
776	124.437500000174	54.104166666988	0.0358562310292331
777	124.479166666841	54.104166666988	0.0354865244785591
778	124.520833333509	54.104166666988	0.0354232808981377
779	124.645833333512	54.104166666988	0.036162614750094
780	124.687500000179	54.104166666988	0.0366680787790557
781	124.729166666847	54.104166666988	0.0365664724325498
782	124.770833333514	54.104166666988	0.0365583340073602
783	124.812500000182	54.104166666988	0.0366005925617068
784	124.854166666849	54.104166666988	0.0365726410174261
785	124.895833333517	54.104166666988	0.0365842585783986
786	124.979166666852	54.104166666988	0.0366081715353664
787	125.020833333519	54.104166666988	0.0365172437877405
788	125.062500000187	54.104166666988	0.0360510515782645
789	125.104166666854	54.104166666988	0.0361196168594642
790	125.145833333522	54.104166666988	0.0361027405086295
791	125.187500000189	54.104166666988	0.036462988938691
792	125.229166666857	54.104166666988	0.0368580611387401
793	125.270833333524	54.104166666988	0.0363848152680247
794	125.312500000192	54.104166666988	0.0359268965629522
795	125.35416666686	54.104166666988	0.0364165810903746
796	125.395833333527	54.104166666988	0.0360065606951329
797	125.437500000195	54.104166666988	0.0358625218858605
798	125.52083333353	54.104166666988	0.0356025387256129
799	120.104166666751	54.0625000003205	0.0325221321842447
800	120.145833333419	54.0625000003205	0.0317781708327985
801	120.187500000086	54.0625000003205	0.0326716057959481
802	120.229166666754	54.0625000003205	0.0331005896021724
803	120.270833333421	54.0625000003205	0.0329262678463968
804	120.312500000089	54.0625000003205	0.0321098220711042
805	120.354166666756	54.0625000003205	0.0327298662620527
806	120.395833333424	54.0625000003205	0.033155130223977
807	120.437500000091	54.0625000003205	0.0329273379575932
808	120.479166666759	54.0625000003205	0.0329016672887954
809	120.520833333427	54.0625000003205	0.0321951592474567
810	120.562500000094	54.0625000003205	0.0320515106983863
811	120.604166666762	54.0625000003205	0.0344249451199281
812	120.645833333429	54.0625000003205	0.0346529212949147
813	120.687500000097	54.0625000003205	0.0339019410788471
814	120.729166666764	54.0625000003205	0.0348292126398822
815	120.770833333432	54.0625000003205	0.0361706632884386
816	120.812500000099	54.0625000003205	0.0356420071514456
817	120.854166666767	54.0625000003205	0.0321531583097408
818	120.895833333434	54.0625000003205	0.0323643749282532
819	120.937500000102	54.0625000003205	0.0322647146846898
820	120.979166666769	54.0625000003205	0.0320224853303827
821	121.020833333437	54.0625000003205	0.0317192823917887
822	121.062500000104	54.0625000003205	0.0344936571772329
823	121.104166666772	54.0625000003205	0.0358883092906317
824	121.145833333439	54.0625000003205	0.0362812009341392
825	121.187500000107	54.0625000003205	0.0362407337298347
826	121.229166666774	54.0625000003205	0.0361414117407311
827	121.270833333442	54.0625000003205	0.0357660580355685
828	121.31250000011	54.0625000003205	0.0359354702615653
829	121.354166666777	54.0625000003205	0.0357967195631368
830	121.395833333445	54.0625000003205	0.0355931967297293
831	121.437500000112	54.0625000003205	0.0358677267433507
832	121.47916666678	54.0625000003205	0.0356957999529417
833	121.520833333447	54.0625000003205	0.0366127891306149
834	121.604166666782	54.0625000003205	0.0357705547295105
835	121.64583333345	54.0625000003205	0.0358256288449033
836	121.687500000117	54.0625000003205	0.0364274210705487
837	121.729166666785	54.0625000003205	0.0368196165066069
838	121.770833333452	54.0625000003205	0.0368513537686786
839	121.81250000012	54.0625000003205	0.0369472921646483
840	121.854166666787	54.0625000003205	0.036760757913624
841	121.895833333455	54.0625000003205	0.0370759476939333
842	121.97916666679	54.0625000003205	0.0371587504816469
843	122.020833333457	54.0625000003205	0.0367723382345805
844	122.062500000125	54.0625000003205	0.0364814002563382
845	122.104166666793	54.0625000003205	0.0366830203051556
846	122.14583333346	54.0625000003205	0.0367017671754297
847	122.187500000128	54.0625000003205	0.0358154042754656
848	122.229166666795	54.0625000003205	0.0365737909609358
849	122.270833333463	54.0625000003205	0.0364518512931789
850	122.31250000013	54.0625000003205	0.0368136194585186
851	122.354166666798	54.0625000003205	0.0362185779041678
852	122.395833333465	54.0625000003205	0.0359177604876699
853	122.437500000133	54.0625000003205	0.0365714985808937
854	122.4791666668	54.0625000003205	0.0360863385598624
855	122.520833333468	54.0625000003205	0.0360706538142253
856	122.562500000135	54.0625000003205	0.0366568251328517
857	122.604166666803	54.0625000003205	0.0367303213858764
858	122.64583333347	54.0625000003205	0.0367446812726906
859	122.729166666805	54.0625000003205	0.0361085484418795
860	122.770833333473	54.0625000003205	0.0366286717589124
861	122.81250000014	54.0625000003205	0.0366737004990595
862	122.854166666808	54.0625000003205	0.0380815177619684
863	122.895833333476	54.0625000003205	0.0365179415216852
864	122.937500000143	54.0625000003205	0.0361458325800829
865	122.979166666811	54.0625000003205	0.036347479822875
866	123.020833333478	54.0625000003205	0.0366025453808892
867	123.062500000146	54.0625000003205	0.0364714399846965
868	123.104166666813	54.0625000003205	0.0361893295512288
869	123.145833333481	54.0625000003205	0.0382652767998822
870	123.187500000148	54.0625000003205	0.0386302134574331
871	123.229166666816	54.0625000003205	0.0382408561164397
872	123.270833333483	54.0625000003205	0.0384506285658604
873	123.395833333486	54.0625000003205	0.039219477479908
874	123.437500000153	54.0625000003205	0.0392069502986776
875	123.479166666821	54.0625000003205	0.0368780110487265
876	123.520833333488	54.0625000003205	0.036517903436836
877	123.562500000156	54.0625000003205	0.0369352205149888
878	123.604166666823	54.0625000003205	0.0364914575701077
879	123.645833333491	54.0625000003205	0.0368227274974267
880	123.687500000158	54.0625000003205	0.036174456338718
881	123.729166666826	54.0625000003205	0.036194466928732
882	123.770833333494	54.0625000003205	0.0355702593942958
883	123.812500000161	54.0625000003205	0.0363264757748755
884	123.854166666829	54.0625000003205	0.0359017075792003
885	123.895833333496	54.0625000003205	0.0358710515558125
886	123.937500000164	54.0625000003205	0.0356971882043079
887	123.979166666831	54.0625000003205	0.0361476413808432
888	124.020833333499	54.0625000003205	0.0362653896064117
889	124.062500000166	54.0625000003205	0.0359084291254745
890	124.104166666834	54.0625000003205	0.0355771907907928
891	124.229166666836	54.0625000003205	0.0352187152021065
892	124.270833333504	54.0625000003205	0.035273077467984
893	124.312500000171	54.0625000003205	0.0338169143900477
894	124.354166666839	54.0625000003205	0.0355911688191236
895	124.395833333506	54.0625000003205	0.0351586048487464
896	124.437500000174	54.0625000003205	0.0350123273868504
897	124.479166666841	54.0625000003205	0.0353373066669735
898	124.520833333509	54.0625000003205	0.0361297849899814
899	124.562500000177	54.0625000003205	0.0358226094721666
900	124.604166666844	54.0625000003205	0.0354788975673669
901	124.645833333512	54.0625000003205	0.0358068032927963
902	124.687500000179	54.0625000003205	0.0361903166760456
903	124.729166666847	54.0625000003205	0.0356994526218668
904	124.770833333514	54.0625000003205	0.0367670939974099
905	124.812500000182	54.0625000003205	0.0365573107438121
906	124.854166666849	54.0625000003205	0.037205194111331
907	124.895833333517	54.0625000003205	0.0372469543814655
908	124.937500000184	54.0625000003205	0.0372449171652596
909	124.979166666852	54.0625000003205	0.0372009659556979
910	125.020833333519	54.0625000003205	0.0372850026375529
911	125.104166666854	54.0625000003205	0.036879916764163
912	125.145833333522	54.0625000003205	0.038511668277141
913	125.187500000189	54.0625000003205	0.0385225213737694
914	125.229166666857	54.0625000003205	0.0368559235446456
915	125.270833333524	54.0625000003205	0.0367913143226378
916	125.312500000192	54.0625000003205	0.0371743915828877
917	125.35416666686	54.0625000003205	0.0387963294628716
918	125.395833333527	54.0625000003205	0.0371171931572304
919	125.437500000195	54.0625000003205	0.0359733910760646
920	125.479166666862	54.0625000003205	0.0359677204532557
921	125.52083333353	54.0625000003205	0.0355141765247559
922	125.562500000197	54.0625000003205	0.035699627402935
923	125.604166666865	54.0625000003205	0.0356197043529658
924	120.145833333419	54.0208333336529	0.0323919287550943
925	120.187500000086	54.0208333336529	0.0324165652918659
926	120.229166666754	54.0208333336529	0.0323265467342722
927	120.270833333421	54.0208333336529	0.032678369413003
928	120.312500000089	54.0208333336529	0.0326850577933868
929	120.354166666756	54.0208333336529	0.0326999201058089
930	120.395833333424	54.0208333336529	0.0325621849628304
931	120.437500000091	54.0208333336529	0.0320430315593175
932	120.479166666759	54.0208333336529	0.0322953553674619
933	120.520833333427	54.0208333336529	0.0304526541505775
934	120.562500000094	54.0208333336529	0.0323080204040763
935	120.604166666762	54.0208333336529	0.0342163375545639
936	120.645833333429	54.0208333336529	0.0344510977445163
937	120.687500000097	54.0208333336529	0.0359044581196393
938	120.729166666764	54.0208333336529	0.0351226769954997
939	120.770833333432	54.0208333336529	0.0362146167447315
940	120.812500000099	54.0208333336529	0.0340927718013007
941	120.854166666767	54.0208333336529	0.0323531586482163
942	120.895833333434	54.0208333336529	0.0323011962957787
943	120.937500000102	54.0208333336529	0.0346559917863145
944	121.020833333437	54.0208333336529	0.0347778824976009
945	121.062500000104	54.0208333336529	0.031284017684107
946	121.104166666772	54.0208333336529	0.0346407273362388
947	121.145833333439	54.0208333336529	0.0343752429587395
948	121.187500000107	54.0208333336529	0.0353047139652983
949	121.229166666774	54.0208333336529	0.0361758430081981
950	121.270833333442	54.0208333336529	0.0357518906636425
951	121.354166666777	54.0208333336529	0.0346440744910471
952	121.395833333445	54.0208333336529	0.0356338567784035
953	121.437500000112	54.0208333336529	0.0350261185351584
954	121.47916666678	54.0208333336529	0.0351306402611317
955	121.520833333447	54.0208333336529	0.0354720329397681
956	121.562500000115	54.0208333336529	0.0366997099989027
957	121.604166666782	54.0208333336529	0.0356751945107886
958	121.64583333345	54.0208333336529	0.0358566465311341
959	121.687500000117	54.0208333336529	0.0368485302147765
960	121.729166666785	54.0208333336529	0.0369565670907081
961	121.770833333452	54.0208333336529	0.0371705076792861
962	121.81250000012	54.0208333336529	0.0368220728169261
963	121.854166666787	54.0208333336529	0.0387361438016316
964	121.895833333455	54.0208333336529	0.0370440821779784
965	121.937500000122	54.0208333336529	0.039259562155869
966	121.97916666679	54.0208333336529	0.0369549431902043
967	122.062500000125	54.0208333336529	0.0371311888652458
968	122.104166666793	54.0208333336529	0.0373946706199191
969	122.14583333346	54.0208333336529	0.0371948637295451
970	122.187500000128	54.0208333336529	0.0367201980758436
971	122.229166666795	54.0208333336529	0.0368980010829557
972	122.270833333463	54.0208333336529	0.0386085306142069
973	122.31250000013	54.0208333336529	0.0370559591565597
974	122.354166666798	54.0208333336529	0.0370820084800672
975	122.395833333465	54.0208333336529	0.036705623108021
976	122.437500000133	54.0208333336529	0.0368898870726902
977	122.4791666668	54.0208333336529	0.0367315657275061
978	122.520833333468	54.0208333336529	0.0365634190913053
979	122.562500000135	54.0208333336529	0.0366759250496668
980	122.604166666803	54.0208333336529	0.0367042190031652
981	122.64583333347	54.0208333336529	0.0361731736312361
982	122.687500000138	54.0208333336529	0.0371405497005767
983	122.729166666805	54.0208333336529	0.0368025638052114
984	122.770833333473	54.0208333336529	0.0361155634941832
985	122.854166666808	54.0208333336529	0.0391594127977607
986	122.895833333476	54.0208333336529	0.0387868906104477
987	122.937500000143	54.0208333336529	0.0365523658028939
988	122.979166666811	54.0208333336529	0.0367335136202239
989	123.020833333478	54.0208333336529	0.0361837637935194
990	123.062500000146	54.0208333336529	0.0364733604982627
991	123.104166666813	54.0208333336529	0.0361047032301133
992	123.145833333481	54.0208333336529	0.036261353292861
993	123.187500000148	54.0208333336529	0.0358486336674401
994	123.229166666816	54.0208333336529	0.0369675040406915
995	123.312500000151	54.0208333336529	0.0362754960668832
996	123.354166666818	54.0208333336529	0.0368532393555821
997	123.437500000153	54.0208333336529	0.0392649263566552
998	123.479166666821	54.0208333336529	0.0367610665458468
999	123.520833333488	54.0208333336529	0.0365374941332276
1000	123.562500000156	54.0208333336529	0.0364623126246643
1001	123.604166666823	54.0208333336529	0.0358793000322108
1002	123.645833333491	54.0208333336529	0.0363752793473402
1003	123.687500000158	54.0208333336529	0.0363356938810312
1004	123.729166666826	54.0208333336529	0.036338986228304
1005	123.770833333494	54.0208333336529	0.0360764348300431
1006	123.812500000161	54.0208333336529	0.036327985268819
1007	123.854166666829	54.0208333336529	0.0362189769467236
1008	123.937500000164	54.0208333336529	0.0365862451354102
1009	123.979166666831	54.0208333336529	0.0365599619916157
1010	124.020833333499	54.0208333336529	0.0365703137641467
1011	124.062500000166	54.0208333336529	0.0366266894155732
1012	124.104166666834	54.0208333336529	0.0356565949697672
1013	124.145833333501	54.0208333336529	0.0358739921557458
1014	124.187500000169	54.0208333336529	0.0356174701818442
1015	124.229166666836	54.0208333336529	0.0354667984025324
1016	124.270833333504	54.0208333336529	0.0358494886732234
1017	124.312500000171	54.0208333336529	0.0360604379820096
1018	124.354166666839	54.0208333336529	0.0351772778246828
1019	124.395833333506	54.0208333336529	0.0344208020660514
1020	124.437500000174	54.0208333336529	0.0344182594840804
1021	124.479166666841	54.0208333336529	0.0329859239783575
1022	124.562500000177	54.0208333336529	0.0351276569212314
1023	124.604166666844	54.0208333336529	0.0354475572920684
1024	124.645833333512	54.0208333336529	0.0360773637051337
1025	124.687500000179	54.0208333336529	0.0359174677728544
1026	124.729166666847	54.0208333336529	0.0356430890751097
1027	124.770833333514	54.0208333336529	0.0362278467573198
1028	124.812500000182	54.0208333336529	0.036584952862399
1029	124.895833333517	54.0208333336529	0.0372145244004527
1030	124.937500000184	54.0208333336529	0.0375903725226698
1031	124.979166666852	54.0208333336529	0.0373339975773733
1032	125.020833333519	54.0208333336529	0.0384864795378655
1033	125.062500000187	54.0208333336529	0.0385419673405497
1034	125.104166666854	54.0208333336529	0.0372778676966864
1035	125.145833333522	54.0208333336529	0.0384790243379836
1036	125.229166666857	54.0208333336529	0.0384581490070381
1037	125.35416666686	54.0208333336529	0.0393666544620476
1038	125.395833333527	54.0208333336529	0.0385114553671142
1039	125.437500000195	54.0208333336529	0.0388846197788612
1040	125.479166666862	54.0208333336529	0.0383545045728463
1041	125.52083333353	54.0208333336529	0.0363748523229783
1042	125.562500000197	54.0208333336529	0.0359775790840754
1043	125.645833333532	54.0208333336529	0.0369488942094756
1044	125.729166666867	54.0208333336529	0.0355227013004244
1045	120.104166666751	53.9791666669854	0.0327519657528905
1046	120.145833333419	53.9791666669854	0.0324905546902888
1047	120.187500000086	53.9791666669854	0.0324695260746255
1048	120.229166666754	53.9791666669854	0.0329329921516924
1049	120.270833333421	53.9791666669854	0.0328779146654026
1050	120.354166666756	53.9791666669854	0.0318784697888413
1051	120.479166666759	53.9791666669854	0.0330164904588494
1052	120.520833333427	53.9791666669854	0.0323400492172694
1053	120.562500000094	53.9791666669854	0.0323947133566899
1054	120.604166666762	53.9791666669854	0.0327102997514879
1055	120.645833333429	53.9791666669854	0.0345025137115747
1056	120.687500000097	53.9791666669854	0.0367769136477179
1057	120.729166666764	53.9791666669854	0.0361231570287395
1058	120.770833333432	53.9791666669854	0.0369622475366927
1059	120.812500000099	53.9791666669854	0.0344137089594475
1060	120.895833333434	53.9791666669854	0.0319228892583614
1061	120.937500000102	53.9791666669854	0.0353679921683603
1062	120.979166666769	53.9791666669854	0.034765540689126
1063	121.020833333437	53.9791666669854	0.0361438203860616
1064	121.062500000104	53.9791666669854	0.0345908442446638
1065	121.104166666772	53.9791666669854	0.0362459515792697
1066	121.145833333439	53.9791666669854	0.0361023544557202
1067	121.187500000107	53.9791666669854	0.0359517789311286
1068	121.270833333442	53.9791666669854	0.0361971355269158
1069	121.31250000011	53.9791666669854	0.0345128727304395
1070	121.354166666777	53.9791666669854	0.0351940665369769
1071	121.395833333445	53.9791666669854	0.0344443771819548
1072	121.437500000112	53.9791666669854	0.0338195488832542
1073	121.47916666678	53.9791666669854	0.0357155005910157
1074	121.520833333447	53.9791666669854	0.0364409601908501
1075	121.562500000115	53.9791666669854	0.0363760042601018
1076	121.604166666782	53.9791666669854	0.0364255763153436
1077	121.64583333345	53.9791666669854	0.0365089412828856
1078	121.729166666785	53.9791666669854	0.0365516687937422
1079	121.770833333452	53.9791666669854	0.0363569803607493
1080	121.81250000012	53.9791666669854	0.036623804600977
1081	121.854166666787	53.9791666669854	0.0368726465372662
1082	121.895833333455	53.9791666669854	0.0392182298576886
1083	121.97916666679	53.9791666669854	0.0397981358767984
1084	122.020833333457	53.9791666669854	0.0384403784471978
1085	122.062500000125	53.9791666669854	0.0365825814742541
1086	122.14583333346	53.9791666669854	0.038696270480739
1087	122.187500000128	53.9791666669854	0.036470755502769
1088	122.229166666795	53.9791666669854	0.0365013139207786
1089	122.270833333463	53.9791666669854	0.0382404456887825
1090	122.31250000013	53.9791666669854	0.0368956641117423
1091	122.354166666798	53.9791666669854	0.0370484723619072
1092	122.395833333465	53.9791666669854	0.0369345877003396
1093	122.437500000133	53.9791666669854	0.0367466193474242
1094	122.4791666668	53.9791666669854	0.0365674405313941
1095	122.562500000135	53.9791666669854	0.0366852297306047
1096	122.604166666803	53.9791666669854	0.0368070877741423
1097	122.64583333347	53.9791666669854	0.037242530750213
1098	122.687500000138	53.9791666669854	0.0369306608504453
1099	122.729166666805	53.9791666669854	0.0369795326608959
1100	122.81250000014	53.9791666669854	0.0364035834183863
1101	122.854166666808	53.9791666669854	0.0379778068843131
1102	122.895833333476	53.9791666669854	0.0364923119285031
1103	122.937500000143	53.9791666669854	0.0365154431318969
1104	122.979166666811	53.9791666669854	0.0362133699067589
1105	123.020833333478	53.9791666669854	0.0361788621447483
1106	123.062500000146	53.9791666669854	0.0365560111614155
1107	123.104166666813	53.9791666669854	0.0362720274113601
1108	123.145833333481	53.9791666669854	0.0363822238942875
1109	123.229166666816	53.9791666669854	0.0363257492755066
1110	123.270833333483	53.9791666669854	0.0367290554338825
1111	123.312500000151	53.9791666669854	0.039071857129293
1112	123.354166666818	53.9791666669854	0.040047383615449
1113	123.395833333486	53.9791666669854	0.0366002556543925
1114	123.437500000153	53.9791666669854	0.0366299560444485
1115	123.479166666821	53.9791666669854	0.0363516648972891
1116	123.520833333488	53.9791666669854	0.0367963225592335
1117	123.562500000156	53.9791666669854	0.0356730745421246
1118	123.604166666823	53.9791666669854	0.0358923945287129
1119	123.687500000158	53.9791666669854	0.0366776204202535
1120	123.729166666826	53.9791666669854	0.0365293993082596
1121	123.770833333494	53.9791666669854	0.0369693106153784
1122	123.812500000161	53.9791666669854	0.0368307205405672
1123	123.854166666829	53.9791666669854	0.0369868333766971
1124	123.895833333496	53.9791666669854	0.0385267473606591
1125	123.937500000164	53.9791666669854	0.0386139311754644
1126	123.979166666831	53.9791666669854	0.03700703744016
1127	124.020833333499	53.9791666669854	0.0363555072184706
1128	124.062500000166	53.9791666669854	0.0364020310263789
1129	124.104166666834	53.9791666669854	0.0362743518462575
1130	124.145833333501	53.9791666669854	0.0362922495283224
1131	124.187500000169	53.9791666669854	0.0362603333306394
1132	124.229166666836	53.9791666669854	0.0359697808575098
1133	124.270833333504	53.9791666669854	0.035895847825438
1134	124.312500000171	53.9791666669854	0.0361455875303312
1135	124.354166666839	53.9791666669854	0.0359109521734764
1136	124.395833333506	53.9791666669854	0.0354719448526869
1137	124.437500000174	53.9791666669854	0.0351276393916048
1138	124.520833333509	53.9791666669854	0.0358299305838292
1139	124.562500000177	53.9791666669854	0.0361644984716484
1140	124.604166666844	53.9791666669854	0.0362917065107864
1141	124.645833333512	53.9791666669854	0.0357365486342479
1142	124.687500000179	53.9791666669854	0.035919862706735
1143	124.729166666847	53.9791666669854	0.0356471856501285
1144	124.770833333514	53.9791666669854	0.0363815926286567
1145	124.812500000182	53.9791666669854	0.0368268464222168
1146	124.854166666849	53.9791666669854	0.0363280351525567
1147	124.895833333517	53.9791666669854	0.0371789736672493
1148	124.937500000184	53.9791666669854	0.0376306563321965
1149	124.979166666852	53.9791666669854	0.0361183011053618
1150	125.020833333519	53.9791666669854	0.0360270029847402
1151	125.062500000187	53.9791666669854	0.0360210586901804
1152	125.104166666854	53.9791666669854	0.03635406675741
1153	125.187500000189	53.9791666669854	0.0400369662039079
1154	125.229166666857	53.9791666669854	0.0389219851343488
1155	125.312500000192	53.9791666669854	0.0392443145934165
1156	125.35416666686	53.9791666669854	0.039892188472945
1157	125.395833333527	53.9791666669854	0.0392195993795043
1158	125.437500000195	53.9791666669854	0.0383319547369704
1159	125.479166666862	53.9791666669854	0.0371197780316688
1160	125.562500000197	53.9791666669854	0.0359129691513858
1161	125.604166666865	53.9791666669854	0.0367214771357767
1162	125.645833333532	53.9791666669854	0.0380583732473015
1163	125.6875000002	53.9791666669854	0.0384344713638272
1164	125.729166666867	53.9791666669854	0.038680287165485
1165	125.770833333535	53.9791666669854	0.0366409607332046
1166	125.812500000202	53.9791666669854	0.0366158128992819
1167	125.85416666687	53.9791666669854	0.036972821103858
1168	125.895833333537	53.9791666669854	0.039504001749128
1169	120.062500000084	53.9375000003178	0.0319768712150372
1170	120.104166666751	53.9375000003178	0.032960020591418
1171	120.145833333419	53.9375000003178	0.0326892436005658
1172	120.187500000086	53.9375000003178	0.0329711284092915
1173	120.229166666754	53.9375000003178	0.0327135563531532
1174	120.270833333421	53.9375000003178	0.0324407496896671
1175	120.312500000089	53.9375000003178	0.0333548511220755
1176	120.354166666756	53.9375000003178	0.0323965928095657
1177	120.395833333424	53.9375000003178	0.0326029082073878
1178	120.437500000091	53.9375000003178	0.0323142138339953
1179	120.479166666759	53.9375000003178	0.0342397147227543
1180	120.520833333427	53.9375000003178	0.032581585490871
1181	120.562500000094	53.9375000003178	0.0322217029423377
1182	120.645833333429	53.9375000003178	0.0348926552919076
1183	120.687500000097	53.9375000003178	0.0346715178487688
1184	120.729166666764	53.9375000003178	0.0367558272766897
1185	120.770833333432	53.9375000003178	0.0364388595289319
1186	120.812500000099	53.9375000003178	0.0357290050171012
1187	120.854166666767	53.9375000003178	0.0353963172233721
1188	120.895833333434	53.9375000003178	0.0351100469479667
1189	120.937500000102	53.9375000003178	0.0361656228362035
1190	120.979166666769	53.9375000003178	0.0357638616292368
1191	121.020833333437	53.9375000003178	0.0363468757108661
1192	121.062500000104	53.9375000003178	0.0357808655025863
1193	121.104166666772	53.9375000003178	0.0358521928884327
1194	121.145833333439	53.9375000003178	0.0361590699378243
1195	121.187500000107	53.9375000003178	0.0364052898904021
1196	121.229166666774	53.9375000003178	0.0355847884791125
1197	121.270833333442	53.9375000003178	0.0359249001787264
1198	121.31250000011	53.9375000003178	0.0347308220161933
1199	121.354166666777	53.9375000003178	0.0338963552142475
1200	121.395833333445	53.9375000003178	0.0350735772540348
1201	121.437500000112	53.9375000003178	0.035624816797455
1202	121.520833333447	53.9375000003178	0.0367746732090097
1203	121.604166666782	53.9375000003178	0.0365931038154011
1204	121.64583333345	53.9375000003178	0.0365308228927497
1205	121.687500000117	53.9375000003178	0.0364005866311512
1206	121.729166666785	53.9375000003178	0.0363763773024106
1207	121.770833333452	53.9375000003178	0.0366580975187041
1208	121.81250000012	53.9375000003178	0.0370417732925294
1209	121.854166666787	53.9375000003178	0.0370527250690333
1210	121.895833333455	53.9375000003178	0.0383887628393172
1211	121.937500000122	53.9375000003178	0.0401074871141385
1212	121.97916666679	53.9375000003178	0.0403576672637765
1213	122.020833333457	53.9375000003178	0.0395590568732065
1214	122.062500000125	53.9375000003178	0.0387792135820564
1215	122.104166666793	53.9375000003178	0.0372545098023595
1216	122.14583333346	53.9375000003178	0.0386562949781909
1217	122.187500000128	53.9375000003178	0.0365674339455196
1218	122.229166666795	53.9375000003178	0.0365162397272917
1219	122.270833333463	53.9375000003178	0.0382415527208393
1220	122.31250000013	53.9375000003178	0.0382719017875247
1221	122.354166666798	53.9375000003178	0.03652184591937
1222	122.395833333465	53.9375000003178	0.0372938476121309
1223	122.437500000133	53.9375000003178	0.0364120053794368
1224	122.4791666668	53.9375000003178	0.0364799768049839
1225	122.520833333468	53.9375000003178	0.0364806372073756
1226	122.562500000135	53.9375000003178	0.0356346022551478
1227	122.604166666803	53.9375000003178	0.0362728288226736
1228	122.64583333347	53.9375000003178	0.0366192892361788
1229	122.687500000138	53.9375000003178	0.0369014875438616
1230	122.729166666805	53.9375000003178	0.0366987856644267
1231	122.770833333473	53.9375000003178	0.0380982880362223
1232	122.81250000014	53.9375000003178	0.0392007361395548
1233	122.895833333476	53.9375000003178	0.0361698770340044
1234	122.937500000143	53.9375000003178	0.0363786084534731
1235	122.979166666811	53.9375000003178	0.036228992353008
1236	123.020833333478	53.9375000003178	0.0360467003307264
1237	123.062500000146	53.9375000003178	0.0363425211133725
1238	123.104166666813	53.9375000003178	0.0365532034215377
1239	123.145833333481	53.9375000003178	0.0360371099981834
1240	123.187500000148	53.9375000003178	0.0364461185642183
1241	123.229166666816	53.9375000003178	0.0368348777998732
1242	123.312500000151	53.9375000003178	0.0399319242904252
1243	123.354166666818	53.9375000003178	0.0389900334358633
1244	123.395833333486	53.9375000003178	0.036820221936611
1245	123.437500000153	53.9375000003178	0.036788361710873
1246	123.479166666821	53.9375000003178	0.0362667318924496
1247	123.520833333488	53.9375000003178	0.0366421265363793
1248	123.562500000156	53.9375000003178	0.0367653556738577
1249	123.604166666823	53.9375000003178	0.0362336591647025
1250	123.645833333491	53.9375000003178	0.035763896677168
1251	123.687500000158	53.9375000003178	0.0361868854030703
1252	123.729166666826	53.9375000003178	0.0366816800645553
1253	123.770833333494	53.9375000003178	0.0382847754072564
1254	123.812500000161	53.9375000003178	0.0395020468584371
1255	123.854166666829	53.9375000003178	0.0371889658155553
1256	123.895833333496	53.9375000003178	0.0369461460526544
1257	123.937500000164	53.9375000003178	0.0366529778827776
1258	123.979166666831	53.9375000003178	0.036029610840344
1259	124.020833333499	53.9375000003178	0.0358596477255837
1260	124.062500000166	53.9375000003178	0.0361892819972904
1261	124.104166666834	53.9375000003178	0.0364242115897725
1262	124.145833333501	53.9375000003178	0.0358867479124218
1263	124.187500000169	53.9375000003178	0.0354678573118816
1264	124.229166666836	53.9375000003178	0.0357706417003983
1265	124.270833333504	53.9375000003178	0.0354346199569311
1266	124.312500000171	53.9375000003178	0.0356447553758736
1267	124.354166666839	53.9375000003178	0.0360016909657056
1268	124.395833333506	53.9375000003178	0.0358564387768967
1269	124.437500000174	53.9375000003178	0.0355081654815145
1270	124.479166666841	53.9375000003178	0.0358763311263084
1271	124.520833333509	53.9375000003178	0.0361977024214357
1272	124.562500000177	53.9375000003178	0.0358469537985376
1273	124.604166666844	53.9375000003178	0.035546131692527
1274	124.645833333512	53.9375000003178	0.0358756934059152
1275	124.687500000179	53.9375000003178	0.0364422953670204
1276	124.729166666847	53.9375000003178	0.0365292881418744
1277	124.770833333514	53.9375000003178	0.0367963875512982
1278	124.812500000182	53.9375000003178	0.0363302733980679
1279	124.854166666849	53.9375000003178	0.0362404375838343
1280	124.937500000184	53.9375000003178	0.0360712104330874
1281	125.020833333519	53.9375000003178	0.0360213486827094
1282	125.062500000187	53.9375000003178	0.0368018801553976
1283	125.104166666854	53.9375000003178	0.0385248315828605
1284	125.145833333522	53.9375000003178	0.0394286482377299
1285	125.187500000189	53.9375000003178	0.0399508423388105
1286	125.229166666857	53.9375000003178	0.039220411046972
1287	125.270833333524	53.9375000003178	0.0392458347722794
1288	125.312500000192	53.9375000003178	0.0392406285978677
1289	125.35416666686	53.9375000003178	0.0392652644695298
1290	125.395833333527	53.9375000003178	0.0394740035649348
1291	125.437500000195	53.9375000003178	0.038373164630823
1292	125.479166666862	53.9375000003178	0.0359391838565097
1293	125.52083333353	53.9375000003178	0.0367518630501635
1294	125.562500000197	53.9375000003178	0.0387897731806089
1295	125.604166666865	53.9375000003178	0.0383916976582182
1296	125.645833333532	53.9375000003178	0.0388424142856415
1297	125.6875000002	53.9375000003178	0.0393125339850104
1298	125.729166666867	53.9375000003178	0.0392264215379612
1299	125.770833333535	53.9375000003178	0.0386076367447146
1300	125.812500000202	53.9375000003178	0.0394170096781708
1301	125.85416666687	53.9375000003178	0.0393947231321308
1302	125.895833333537	53.9375000003178	0.0393457710141925
1303	125.937500000205	53.9375000003178	0.0399577236352435
1304	125.979166666872	53.9375000003178	0.0403081848356534
1305	126.02083333354	53.9375000003178	0.0395726649595226
1306	120.062500000084	53.8958333336503	0.0322534401049992
1307	120.104166666751	53.8958333336503	0.0321698532694689
1308	120.145833333419	53.8958333336503	0.032430441231261
1309	120.187500000086	53.8958333336503	0.0325865834913398
1310	120.229166666754	53.8958333336503	0.0321743651731767
1311	120.270833333421	53.8958333336503	0.0320393505683539
1312	120.312500000089	53.8958333336503	0.0319184669960454
1313	120.354166666756	53.8958333336503	0.0322992644281953
1314	120.395833333424	53.8958333336503	0.0325534827866555
1315	120.437500000091	53.8958333336503	0.0324536346023115
1316	120.479166666759	53.8958333336503	0.0343705642759056
1317	120.520833333427	53.8958333336503	0.0351655153430761
1318	120.562500000094	53.8958333336503	0.0349900905498255
1319	120.604166666762	53.8958333336503	0.0347990399434668
1320	120.687500000097	53.8958333336503	0.0357000066210302
1321	120.729166666764	53.8958333336503	0.036176072733017
1322	120.812500000099	53.8958333336503	0.036373222801615
1323	120.854166666767	53.8958333336503	0.0365450062180301
1324	120.895833333434	53.8958333336503	0.036427610594294
1325	120.979166666769	53.8958333336503	0.0360717697028749
1326	121.020833333437	53.8958333336503	0.0356695907917468
1327	121.104166666772	53.8958333336503	0.0361823149275134
1328	121.145833333439	53.8958333336503	0.0353452547502955
1329	121.187500000107	53.8958333336503	0.0364657836012235
1330	121.229166666774	53.8958333336503	0.0355300007820553
1331	121.270833333442	53.8958333336503	0.032223417453809
1332	121.31250000011	53.8958333336503	0.0316185330795367
1333	121.354166666777	53.8958333336503	0.0356131303799648
1334	121.395833333445	53.8958333336503	0.0361548239033058
1335	121.437500000112	53.8958333336503	0.0363032436270919
1336	121.47916666678	53.8958333336503	0.0360393165806821
1337	121.520833333447	53.8958333336503	0.036004150107525
1338	121.562500000115	53.8958333336503	0.0365165400563821
1339	121.604166666782	53.8958333336503	0.0370608353500504
1340	121.64583333345	53.8958333336503	0.0370098068568564
1341	121.687500000117	53.8958333336503	0.0371391638571384
1342	121.729166666785	53.8958333336503	0.037208741619485
1343	121.770833333452	53.8958333336503	0.0384035261209002
1344	121.81250000012	53.8958333336503	0.0373696105725009
1345	121.854166666787	53.8958333336503	0.0387989462900561
1346	121.895833333455	53.8958333336503	0.0369178631309865
1347	121.937500000122	53.8958333336503	0.0386611493619487
1348	121.97916666679	53.8958333336503	0.0395104619794798
1349	122.020833333457	53.8958333336503	0.0400776833119066
1350	122.062500000125	53.8958333336503	0.0391816823910362
1351	122.104166666793	53.8958333336503	0.0387836047190167
1352	122.14583333346	53.8958333336503	0.0387591491742394
1353	122.187500000128	53.8958333336503	0.0372504047577265
1354	122.229166666795	53.8958333336503	0.0391378132182965
1355	122.270833333463	53.8958333336503	0.0390471425932326
1356	122.31250000013	53.8958333336503	0.0382221424118461
1357	122.354166666798	53.8958333336503	0.0394236570281661
1358	122.395833333465	53.8958333336503	0.0390529370572343
1359	122.437500000133	53.8958333336503	0.0383482577371814
1360	122.4791666668	53.8958333336503	0.0365866662474293
1361	122.520833333468	53.8958333336503	0.0361708787096917
1362	122.562500000135	53.8958333336503	0.0362151187037409
1363	122.64583333347	53.8958333336503	0.0364856891689954
1364	122.729166666805	53.8958333336503	0.0365553305743466
1365	122.770833333473	53.8958333336503	0.0398085425222009
1366	122.81250000014	53.8958333336503	0.0388695710466338
1367	122.937500000143	53.8958333336503	0.0367023947678481
1368	122.979166666811	53.8958333336503	0.0361672894792804
1369	123.020833333478	53.8958333336503	0.0367577946090386
1370	123.062500000146	53.8958333336503	0.0364716502222609
1371	123.104166666813	53.8958333336503	0.0365809008562817
1372	123.145833333481	53.8958333336503	0.0367415439927071
1373	123.187500000148	53.8958333336503	0.0367477441645749
1374	123.229166666816	53.8958333336503	0.0366910304656184
1375	123.270833333483	53.8958333336503	0.0363431006665601
1376	123.312500000151	53.8958333336503	0.0385818431968171
1377	123.354166666818	53.8958333336503	0.0405155387631977
1378	123.395833333486	53.8958333336503	0.0401079837748822
1379	123.437500000153	53.8958333336503	0.0363960370657307
1380	123.479166666821	53.8958333336503	0.0393404710823772
1381	123.520833333488	53.8958333336503	0.039246898154234
1382	123.562500000156	53.8958333336503	0.0384575879460126
1383	123.604166666823	53.8958333336503	0.0369159313160796
1384	123.645833333491	53.8958333336503	0.0367304900206575
1385	123.687500000158	53.8958333336503	0.0362147240411999
1386	123.729166666826	53.8958333336503	0.0372219545819706
1387	123.770833333494	53.8958333336503	0.0386662185091831
1388	123.812500000161	53.8958333336503	0.0394452671202106
1389	123.854166666829	53.8958333336503	0.0386750091859964
1390	123.895833333496	53.8958333336503	0.0372117092071369
1391	123.937500000164	53.8958333336503	0.037305746321698
1392	123.979166666831	53.8958333336503	0.0368026653238755
1393	124.020833333499	53.8958333336503	0.0363612399281072
1394	124.062500000166	53.8958333336503	0.0363948894713912
1395	124.104166666834	53.8958333336503	0.0360330203870693
1396	124.145833333501	53.8958333336503	0.0363056501951699
1397	124.187500000169	53.8958333336503	0.036070203960778
1398	124.229166666836	53.8958333336503	0.0354917493074501
1399	124.270833333504	53.8958333336503	0.0360597041735913
1400	124.312500000171	53.8958333336503	0.035221810505455
1401	124.354166666839	53.8958333336503	0.0354122028604933
1402	124.395833333506	53.8958333336503	0.0354936166457053
1403	124.437500000174	53.8958333336503	0.0363950766130841
1404	124.479166666841	53.8958333336503	0.0362081752394983
1405	124.520833333509	53.8958333336503	0.0357141955595333
1406	124.604166666844	53.8958333336503	0.0364416020901464
1407	124.687500000179	53.8958333336503	0.0363569137997576
1408	124.729166666847	53.8958333336503	0.0363085020284112
1409	124.770833333514	53.8958333336503	0.0364430005712382
1410	124.812500000182	53.8958333336503	0.0362682304779133
1411	124.854166666849	53.8958333336503	0.0363367317438352
1412	124.895833333517	53.8958333336503	0.0365141606205372
1413	124.937500000184	53.8958333336503	0.0365143961825118
1414	124.979166666852	53.8958333336503	0.0368742766716216
1415	125.020833333519	53.8958333336503	0.0384641062872285
1416	125.062500000187	53.8958333336503	0.0393385268129447
1417	125.104166666854	53.8958333336503	0.0393293592941268
1418	125.145833333522	53.8958333336503	0.0394822752841198
1419	125.187500000189	53.8958333336503	0.0392270889644797
1420	125.229166666857	53.8958333336503	0.0399127154990454
1421	125.270833333524	53.8958333336503	0.0398343798438866
1422	125.312500000192	53.8958333336503	0.0403713916375491
1423	125.35416666686	53.8958333336503	0.0402166605068714
1424	125.437500000195	53.8958333336503	0.040250286677664
1425	125.479166666862	53.8958333336503	0.0391492354958593
1426	125.52083333353	53.8958333336503	0.0396630574526135
1427	125.562500000197	53.8958333336503	0.0403895022080128
1428	125.604166666865	53.8958333336503	0.0402939658240656
1429	125.645833333532	53.8958333336503	0.0400227275990811
1430	125.6875000002	53.8958333336503	0.0402366217728395
1431	125.729166666867	53.8958333336503	0.0404346177851659
1432	125.770833333535	53.8958333336503	0.039720439927485
1433	125.812500000202	53.8958333336503	0.0397839824133696
1434	125.85416666687	53.8958333336503	0.0395463208929158
1435	125.895833333537	53.8958333336503	0.0398858357310419
1436	125.937500000205	53.8958333336503	0.0396520806792201
1437	125.979166666872	53.8958333336503	0.0402035027748021
1438	126.02083333354	53.8958333336503	0.0412282149554542
1439	126.062500000207	53.8958333336503	0.0411604108994813
1440	126.104166666875	53.8958333336503	0.0408756517396774
1441	126.145833333543	53.8958333336503	0.0398532753424373
1442	120.020833333416	53.8541666669827	0.0330142922512364
1443	120.062500000084	53.8541666669827	0.0327981114625013
1444	120.104166666751	53.8541666669827	0.0325783161585083
1445	120.187500000086	53.8541666669827	0.0332978203248165
1446	120.229166666754	53.8541666669827	0.0322768927487382
1447	120.270833333421	53.8541666669827	0.0325858293573011
1448	120.312500000089	53.8541666669827	0.0324655141024555
1449	120.354166666756	53.8541666669827	0.0329216784147281
1450	120.395833333424	53.8541666669827	0.0323753921652723
1451	120.437500000091	53.8541666669827	0.0320376377237721
1452	120.479166666759	53.8541666669827	0.0323837866023282
1453	120.562500000094	53.8541666669827	0.0359330616690472
1454	120.645833333429	53.8541666669827	0.0363762711688978
1455	120.729166666764	53.8541666669827	0.0365995434678704
1456	120.770833333432	53.8541666669827	0.0356744350929918
1457	120.812500000099	53.8541666669827	0.0357564283584025
1458	120.854166666767	53.8541666669827	0.0363088958161381
1459	120.895833333434	53.8541666669827	0.036318247225489
1460	120.937500000102	53.8541666669827	0.0361824815510549
1461	120.979166666769	53.8541666669827	0.0359784039789546
1462	121.020833333437	53.8541666669827	0.0362345808503271
1463	121.062500000104	53.8541666669827	0.0338752210047972
1464	121.104166666772	53.8541666669827	0.0344539009581658
1465	121.145833333439	53.8541666669827	0.0319405861260508
1466	121.187500000107	53.8541666669827	0.0318758025079456
1467	121.229166666774	53.8541666669827	0.034385036329642
1468	121.270833333442	53.8541666669827	0.0350824061843707
1469	121.31250000011	53.8541666669827	0.0345981036777475
1470	121.354166666777	53.8541666669827	0.0356196830000343
1471	121.437500000112	53.8541666669827	0.0366160807472162
1472	121.47916666678	53.8541666669827	0.0361304603259167
1473	121.520833333447	53.8541666669827	0.0359277838063678
1474	121.562500000115	53.8541666669827	0.0356898399853897
1475	121.604166666782	53.8541666669827	0.0365415192781357
1476	121.64583333345	53.8541666669827	0.0382298970163714
1477	121.687500000117	53.8541666669827	0.0390108100157601
1478	121.729166666785	53.8541666669827	0.0386005726347442
1479	121.770833333452	53.8541666669827	0.0393382566875004
1480	121.81250000012	53.8541666669827	0.0393407810505893
1481	121.854166666787	53.8541666669827	0.0384558455040927
1482	121.895833333455	53.8541666669827	0.036989766390702
1483	121.937500000122	53.8541666669827	0.0371593120326738
1484	121.97916666679	53.8541666669827	0.0383791230438834
1485	122.020833333457	53.8541666669827	0.0387719793464207
1486	122.062500000125	53.8541666669827	0.0401767862506511
1487	122.104166666793	53.8541666669827	0.0397586731897896
1488	122.14583333346	53.8541666669827	0.0390630122030729
1489	122.187500000128	53.8541666669827	0.0371101449050223
1490	122.229166666795	53.8541666669827	0.0368484744613152
1491	122.270833333463	53.8541666669827	0.0390713941559904
1492	122.31250000013	53.8541666669827	0.0382133397805512
1493	122.395833333465	53.8541666669827	0.0396499079651407
1494	122.437500000133	53.8541666669827	0.0400171700667946
1495	122.4791666668	53.8541666669827	0.0399164481486326
1496	122.520833333468	53.8541666669827	0.0384487036687365
1497	122.604166666803	53.8541666669827	0.0366050572536687
1498	122.687500000138	53.8541666669827	0.0384813033627658
1499	122.729166666805	53.8541666669827	0.0395849458331541
1500	122.81250000014	53.8541666669827	0.0397835499852848
1501	122.854166666808	53.8541666669827	0.0380596459113414
1502	122.895833333476	53.8541666669827	0.0368634138298938
1503	122.937500000143	53.8541666669827	0.0365437766103446
1504	122.979166666811	53.8541666669827	0.0368420201205548
1505	123.020833333478	53.8541666669827	0.036938612905535
1506	123.062500000146	53.8541666669827	0.0384659417775853
1507	123.104166666813	53.8541666669827	0.038453666719743
1508	123.145833333481	53.8541666669827	0.0392604487107269
1509	123.187500000148	53.8541666669827	0.0391335292600481
1510	123.229166666816	53.8541666669827	0.0367780324595562
1511	123.270833333483	53.8541666669827	0.0382813413517
1512	123.312500000151	53.8541666669827	0.0390804989120714
1513	123.354166666818	53.8541666669827	0.0406104351350738
1514	123.395833333486	53.8541666669827	0.0408961283372312
1515	123.437500000153	53.8541666669827	0.0403494831262063
1516	123.479166666821	53.8541666669827	0.0400850065521769
1517	123.520833333488	53.8541666669827	0.0384382367174293
1518	123.604166666823	53.8541666669827	0.036772037610883
1519	123.645833333491	53.8541666669827	0.0367700838105434
1520	123.687500000158	53.8541666669827	0.0365816375550091
1521	123.729166666826	53.8541666669827	0.0373288270282616
1522	123.770833333494	53.8541666669827	0.0372241965166032
1523	123.812500000161	53.8541666669827	0.0397868424293033
1524	123.854166666829	53.8541666669827	0.0394579466237026
1525	123.937500000164	53.8541666669827	0.0364820570546008
1526	123.979166666831	53.8541666669827	0.0362070833301807
1527	124.020833333499	53.8541666669827	0.0359737071197112
1528	124.062500000166	53.8541666669827	0.0358546485625795
1529	124.104166666834	53.8541666669827	0.0361170149573635
1530	124.145833333501	53.8541666669827	0.0363263966248371
1531	124.187500000169	53.8541666669827	0.036429499416182
1532	124.229166666836	53.8541666669827	0.0356084588728905
1533	124.270833333504	53.8541666669827	0.0360080550596833
1534	124.312500000171	53.8541666669827	0.0362235604058755
1535	124.354166666839	53.8541666669827	0.0362811714867017
1536	124.395833333506	53.8541666669827	0.035955783984817
1537	124.437500000174	53.8541666669827	0.0359732838514014
1538	124.520833333509	53.8541666669827	0.0364009852307502
1539	124.562500000177	53.8541666669827	0.0368667180166714
1540	124.604166666844	53.8541666669827	0.036259098089237
1541	124.645833333512	53.8541666669827	0.036349940319562
1542	124.687500000179	53.8541666669827	0.036254013006781
1543	124.729166666847	53.8541666669827	0.0361436251275942
1544	124.812500000182	53.8541666669827	0.0359222505479311
1545	124.895833333517	53.8541666669827	0.0368858168134589
1546	124.979166666852	53.8541666669827	0.0385643681164855
1547	125.020833333519	53.8541666669827	0.0373374061939288
1548	125.062500000187	53.8541666669827	0.0369183521650424
1549	125.104166666854	53.8541666669827	0.0384475959857797
1550	125.145833333522	53.8541666669827	0.0384489216586325
1551	125.187500000189	53.8541666669827	0.0392796540437298
1552	125.229166666857	53.8541666669827	0.0387800627928498
1553	125.270833333524	53.8541666669827	0.0383380211925489
1554	125.312500000192	53.8541666669827	0.0397977229557573
1555	125.35416666686	53.8541666669827	0.0402104521001758
1556	125.395833333527	53.8541666669827	0.0407715919978389
1557	125.479166666862	53.8541666669827	0.0417348505598334
1558	125.52083333353	53.8541666669827	0.0417346856250003
1559	125.562500000197	53.8541666669827	0.0414373748705856
1560	125.604166666865	53.8541666669827	0.0415760645305914
1561	125.645833333532	53.8541666669827	0.0411749541426318
1562	125.6875000002	53.8541666669827	0.0411409456668227
1563	125.770833333535	53.8541666669827	0.0398058757768129
1564	125.812500000202	53.8541666669827	0.0396415827577264
1565	125.85416666687	53.8541666669827	0.0403073319132648
1566	125.895833333537	53.8541666669827	0.0403054030038161
1567	125.937500000205	53.8541666669827	0.0397284712605693
1568	125.979166666872	53.8541666669827	0.0396854238800134
1569	126.02083333354	53.8541666669827	0.0405329981177315
1570	126.062500000207	53.8541666669827	0.0416019941646526
1571	126.104166666875	53.8541666669827	0.0417422108058683
1572	126.145833333543	53.8541666669827	0.0405424815677169
1573	126.18750000021	53.8541666669827	0.0401667045226159
1574	126.229166666878	53.8541666669827	0.0398341659878887
1575	126.270833333545	53.8541666669827	0.0405175419504191
1576	120.020833333416	53.8125000003152	0.0323425871848046
1577	120.062500000084	53.8125000003152	0.0323269209434452
1578	120.104166666751	53.8125000003152	0.0324384109806875
1579	120.187500000086	53.8125000003152	0.0325548525743494
1580	120.270833333421	53.8125000003152	0.0351912313842195
1581	120.312500000089	53.8125000003152	0.032217198566967
1582	120.354166666756	53.8125000003152	0.0356451891364605
1583	120.395833333424	53.8125000003152	0.0344199246200966
1584	120.437500000091	53.8125000003152	0.0361889866500273
1585	120.479166666759	53.8125000003152	0.0360577746758317
1586	120.520833333427	53.8125000003152	0.0349751111945529
1587	120.562500000094	53.8125000003152	0.0349340010852424
1588	120.604166666762	53.8125000003152	0.0361971292503935
1589	120.645833333429	53.8125000003152	0.0363375824467815
1590	120.687500000097	53.8125000003152	0.0361135821423796
1591	120.729166666764	53.8125000003152	0.0360322273410121
1592	120.770833333432	53.8125000003152	0.0358219627403301
1593	120.812500000099	53.8125000003152	0.036016244254949
1594	120.854166666767	53.8125000003152	0.0361348345561091
1595	120.895833333434	53.8125000003152	0.0359518329299081
1596	120.937500000102	53.8125000003152	0.0364110480749588
1597	120.979166666769	53.8125000003152	0.0361822774916886
1598	121.020833333437	53.8125000003152	0.0363710493948454
1599	121.062500000104	53.8125000003152	0.0363032372482748
1600	121.104166666772	53.8125000003152	0.0355938371054685
1601	121.187500000107	53.8125000003152	0.0355428424116382
1602	121.229166666774	53.8125000003152	0.0361513888947384
1603	121.354166666777	53.8125000003152	0.0357396226035125
1604	121.395833333445	53.8125000003152	0.0362129833402804
1605	121.437500000112	53.8125000003152	0.0365367033252084
1606	121.47916666678	53.8125000003152	0.0369713728398833
1607	121.520833333447	53.8125000003152	0.0362958943860529
1608	121.562500000115	53.8125000003152	0.035995815356265
1609	121.604166666782	53.8125000003152	0.0364072655226011
1610	121.64583333345	53.8125000003152	0.0368465950865518
1611	121.687500000117	53.8125000003152	0.0369267654889221
1612	121.729166666785	53.8125000003152	0.039918722152761
1613	121.770833333452	53.8125000003152	0.0395379824722491
1614	121.81250000012	53.8125000003152	0.0393229037072822
1615	121.854166666787	53.8125000003152	0.0367433223050046
1616	121.895833333455	53.8125000003152	0.0387041623816279
1617	121.937500000122	53.8125000003152	0.0366180555352236
1618	122.020833333457	53.8125000003152	0.0395210852693503
1619	122.062500000125	53.8125000003152	0.0391912549876195
1620	122.104166666793	53.8125000003152	0.0393597873875866
1621	122.187500000128	53.8125000003152	0.0387868559214772
1622	122.229166666795	53.8125000003152	0.0365943718934596
1623	122.270833333463	53.8125000003152	0.0369312060871282
1624	122.31250000013	53.8125000003152	0.0394808337092904
1625	122.354166666798	53.8125000003152	0.0389884452666721
1626	122.395833333465	53.8125000003152	0.0396016252361864
1627	122.437500000133	53.8125000003152	0.0393763682216407
1628	122.4791666668	53.8125000003152	0.0365903318617832
1629	122.520833333468	53.8125000003152	0.035774398786893
1630	122.562500000135	53.8125000003152	0.0366576164419908
1631	122.604166666803	53.8125000003152	0.036991981511544
1632	122.64583333347	53.8125000003152	0.0369403183738375
1633	122.687500000138	53.8125000003152	0.0367955641718302
1634	122.729166666805	53.8125000003152	0.039090119604772
1635	122.770833333473	53.8125000003152	0.0400164739332765
1636	122.81250000014	53.8125000003152	0.0390931674718104
1637	122.895833333476	53.8125000003152	0.0367042709561654
1638	122.937500000143	53.8125000003152	0.0365686668821897
1639	122.979166666811	53.8125000003152	0.0371380470186492
1640	123.020833333478	53.8125000003152	0.0365456597133525
1641	123.062500000146	53.8125000003152	0.0364997650271367
1642	123.104166666813	53.8125000003152	0.0364479722675488
1643	123.145833333481	53.8125000003152	0.0370998558753149
1644	123.187500000148	53.8125000003152	0.0390493463425643
1645	123.229166666816	53.8125000003152	0.0400530080826423
1646	123.270833333483	53.8125000003152	0.0400268568870127
1647	123.312500000151	53.8125000003152	0.0394219066432254
1648	123.354166666818	53.8125000003152	0.0405663908969261
1649	123.395833333486	53.8125000003152	0.0414826232370753
1650	123.437500000153	53.8125000003152	0.0398791185450571
1651	123.479166666821	53.8125000003152	0.0384537266632632
1652	123.520833333488	53.8125000003152	0.0369874239975691
1653	123.562500000156	53.8125000003152	0.036635697198103
1654	123.604166666823	53.8125000003152	0.0366018800867998
1655	123.645833333491	53.8125000003152	0.0365999570987141
1656	123.687500000158	53.8125000003152	0.036776653662893
1657	123.729166666826	53.8125000003152	0.0369443807827895
1658	123.770833333494	53.8125000003152	0.0373309701131279
1659	123.812500000161	53.8125000003152	0.0401811168995473
1660	123.854166666829	53.8125000003152	0.0395650126386739
1661	123.895833333496	53.8125000003152	0.0368410494234487
1662	123.937500000164	53.8125000003152	0.0368530172608534
1663	123.979166666831	53.8125000003152	0.0370476807357268
1664	124.020833333499	53.8125000003152	0.0365596641758806
1665	124.062500000166	53.8125000003152	0.0369581449273252
1666	124.104166666834	53.8125000003152	0.0370397358387012
1667	124.145833333501	53.8125000003152	0.036163867719239
1668	124.187500000169	53.8125000003152	0.0362579513294469
1669	124.229166666836	53.8125000003152	0.035846827628569
1670	124.270833333504	53.8125000003152	0.0367863119859536
1671	124.312500000171	53.8125000003152	0.035423499954066
1672	124.354166666839	53.8125000003152	0.0359404816499888
1673	124.395833333506	53.8125000003152	0.0358701370085652
1674	124.437500000174	53.8125000003152	0.0362427295285831
1675	124.479166666841	53.8125000003152	0.0360288343760525
1676	124.520833333509	53.8125000003152	0.0369558933372911
1677	124.562500000177	53.8125000003152	0.0360957594623552
1678	124.604166666844	53.8125000003152	0.036195333739486
1679	124.645833333512	53.8125000003152	0.0362170799581276
1680	124.687500000179	53.8125000003152	0.0362237479470399
1681	124.729166666847	53.8125000003152	0.0362090673892191
1682	124.770833333514	53.8125000003152	0.0364283501575001
1683	124.812500000182	53.8125000003152	0.0366170435303736
1684	124.895833333517	53.8125000003152	0.0368142055259722
1685	124.937500000184	53.8125000003152	0.0359855788043168
1686	124.979166666852	53.8125000003152	0.0385734824147866
1687	125.020833333519	53.8125000003152	0.0368682399195347
1688	125.104166666854	53.8125000003152	0.0366469494782803
1689	125.145833333522	53.8125000003152	0.0392188300589479
1690	125.187500000189	53.8125000003152	0.0392727749005835
1691	125.229166666857	53.8125000003152	0.038410643981484
1692	125.270833333524	53.8125000003152	0.039153163085902
1693	125.312500000192	53.8125000003152	0.0403253512460574
1694	125.35416666686	53.8125000003152	0.0403311926378715
1695	125.395833333527	53.8125000003152	0.0408387544371121
1696	125.437500000195	53.8125000003152	0.0409776376465739
1697	125.479166666862	53.8125000003152	0.041689722822236
1698	125.52083333353	53.8125000003152	0.0410438485494906
1699	125.562500000197	53.8125000003152	0.040762048136416
1700	125.604166666865	53.8125000003152	0.0403282556196543
1701	125.645833333532	53.8125000003152	0.0403186183159966
1702	125.6875000002	53.8125000003152	0.0410110813509879
1703	125.729166666867	53.8125000003152	0.0416644981376523
1704	125.770833333535	53.8125000003152	0.0415588655565298
1705	125.812500000202	53.8125000003152	0.0415086403455249
1706	125.85416666687	53.8125000003152	0.0421272660926167
1707	125.895833333537	53.8125000003152	0.0405073102837137
1708	125.937500000205	53.8125000003152	0.0398331283408209
1709	125.979166666872	53.8125000003152	0.0398452929292945
1710	126.02083333354	53.8125000003152	0.0405967197650559
1711	126.062500000207	53.8125000003152	0.0414122847486779
1712	126.104166666875	53.8125000003152	0.0414627494886992
1713	126.145833333543	53.8125000003152	0.0416788776955045
1714	126.18750000021	53.8125000003152	0.0414126739938035
1715	126.229166666878	53.8125000003152	0.0404580453661363
1716	126.270833333545	53.8125000003152	0.0404580321483345
1717	126.312500000213	53.8125000003152	0.0409625572355366
1718	126.35416666688	53.8125000003152	0.0416571812062795
1719	126.395833333548	53.8125000003152	0.0420293775687049
1720	126.437500000215	53.8125000003152	0.0420039704602581
1721	126.479166666883	53.8125000003152	0.0412989798870033
1722	126.52083333355	53.8125000003152	0.0415914373404052
1723	120.020833333416	53.7708333336476	0.0325045841972236
1724	120.062500000084	53.7708333336476	0.0352353442937848
1725	120.145833333419	53.7708333336476	0.0322910701700236
1726	120.187500000086	53.7708333336476	0.0359301713511075
1727	120.229166666754	53.7708333336476	0.0356032458797265
1728	120.270833333421	53.7708333336476	0.0358826805790194
1729	120.312500000089	53.7708333336476	0.0342900878286235
1730	120.354166666756	53.7708333336476	0.036202188027802
1731	120.395833333424	53.7708333336476	0.0364500036042691
1732	120.479166666759	53.7708333336476	0.0362858131875256
1733	120.520833333427	53.7708333336476	0.0364059643301759
1734	120.562500000094	53.7708333336476	0.0362101636259017
1735	120.604166666762	53.7708333336476	0.0361786738884921
1736	120.645833333429	53.7708333336476	0.0362177627797397
1737	120.687500000097	53.7708333336476	0.0365639588901596
1738	120.729166666764	53.7708333336476	0.0361617281237493
1739	120.770833333432	53.7708333336476	0.0360331515503877
1740	120.812500000099	53.7708333336476	0.036780608111242
1741	120.854166666767	53.7708333336476	0.0360157990505307
1742	120.895833333434	53.7708333336476	0.0360510536461723
1743	120.937500000102	53.7708333336476	0.0362894749064806
1744	120.979166666769	53.7708333336476	0.0364511578381049
1745	121.020833333437	53.7708333336476	0.036052847431602
1746	121.104166666772	53.7708333336476	0.0361411956162354
1747	121.145833333439	53.7708333336476	0.0361051414329809
1748	121.187500000107	53.7708333336476	0.036249776701283
1749	121.229166666774	53.7708333336476	0.0365710567906985
1750	121.270833333442	53.7708333336476	0.0359706624644922
1751	121.31250000011	53.7708333336476	0.0364085722692698
1752	121.354166666777	53.7708333336476	0.0371141254861311
1753	121.395833333445	53.7708333336476	0.0369839985025739
1754	121.437500000112	53.7708333336476	0.0367331471117548
1755	121.520833333447	53.7708333336476	0.0384498541995608
1756	121.562500000115	53.7708333336476	0.0369661702581744
1757	121.604166666782	53.7708333336476	0.0367674382811923
1758	121.64583333345	53.7708333336476	0.0384629750161898
1759	121.687500000117	53.7708333336476	0.0392927078986933
1760	121.729166666785	53.7708333336476	0.0398956604264016
1761	121.770833333452	53.7708333336476	0.0400854836724535
1762	121.81250000012	53.7708333336476	0.0393782371721075
1763	121.854166666787	53.7708333336476	0.0386704031085991
1764	121.895833333455	53.7708333336476	0.0376936459087951
1765	121.937500000122	53.7708333336476	0.0373508482638758
1766	121.97916666679	53.7708333336476	0.0387427936748023
1767	122.020833333457	53.7708333336476	0.0396853343925062
1768	122.062500000125	53.7708333336476	0.0400316295439636
1769	122.104166666793	53.7708333336476	0.039604905165255
1770	122.14583333346	53.7708333336476	0.0407542857923414
1771	122.187500000128	53.7708333336476	0.0369664317845702
1772	122.229166666795	53.7708333336476	0.0363304323874695
1773	122.270833333463	53.7708333336476	0.0368835795684285
1774	122.31250000013	53.7708333336476	0.0362977741105201
1775	122.354166666798	53.7708333336476	0.03896133155805
1776	122.395833333465	53.7708333336476	0.0395173614514405
1777	122.437500000133	53.7708333336476	0.039497184464583
1778	122.4791666668	53.7708333336476	0.0367475240686885
1779	122.520833333468	53.7708333336476	0.0371957666390366
1780	122.562500000135	53.7708333336476	0.0367684656204826
1781	122.604166666803	53.7708333336476	0.0368592346890389
1782	122.64583333347	53.7708333336476	0.0391103812684407
1783	122.687500000138	53.7708333336476	0.0390545141318973
1784	122.729166666805	53.7708333336476	0.0400358861262801
1785	122.770833333473	53.7708333336476	0.0401911784164923
1786	122.81250000014	53.7708333336476	0.0396692268822836
1787	122.854166666808	53.7708333336476	0.0390679687712121
1788	122.937500000143	53.7708333336476	0.0368288235736757
1789	122.979166666811	53.7708333336476	0.0364469438083934
1790	123.020833333478	53.7708333336476	0.0369607670468455
1791	123.062500000146	53.7708333336476	0.0368959843477056
1792	123.104166666813	53.7708333336476	0.0364755433081327
1793	123.145833333481	53.7708333336476	0.0367845958302474
1794	123.187500000148	53.7708333336476	0.0386018173933643
1795	123.229166666816	53.7708333336476	0.0393103978995829
1796	123.312500000151	53.7708333336476	0.0399146676864964
1797	123.354166666818	53.7708333336476	0.039939988429953
1798	123.395833333486	53.7708333336476	0.0408845897960573
1799	123.437500000153	53.7708333336476	0.0405391754224287
1800	123.479166666821	53.7708333336476	0.038556862034812
1801	123.520833333488	53.7708333336476	0.0365862518127241
1802	123.562500000156	53.7708333336476	0.0369523488288857
1803	123.604166666823	53.7708333336476	0.0388953938416413
1804	123.645833333491	53.7708333336476	0.037335032317367
1805	123.687500000158	53.7708333336476	0.0368292545425953
1806	123.729166666826	53.7708333336476	0.0387912080154185
1807	123.770833333494	53.7708333336476	0.0391205123817151
1808	123.812500000161	53.7708333336476	0.0407604840307975
1809	123.854166666829	53.7708333336476	0.0387486049470672
1810	123.895833333496	53.7708333336476	0.0369313488348288
1811	123.937500000164	53.7708333336476	0.0368532077567524
1812	123.979166666831	53.7708333336476	0.0371776630545683
1813	124.062500000166	53.7708333336476	0.0363569084401655
1814	124.104166666834	53.7708333336476	0.0367361285457247
1815	124.145833333501	53.7708333336476	0.0359668109360596
1816	124.229166666836	53.7708333336476	0.0354221584100596
1817	124.270833333504	53.7708333336476	0.0355758504400558
1818	124.312500000171	53.7708333336476	0.0363313512918493
1819	124.354166666839	53.7708333336476	0.0360119772221941
1820	124.395833333506	53.7708333336476	0.0362386542916556
1821	124.479166666841	53.7708333336476	0.0366800131119973
1822	124.520833333509	53.7708333336476	0.0361605506477191
1823	124.562500000177	53.7708333336476	0.0366175892203302
1824	124.604166666844	53.7708333336476	0.0364339362338264
1825	124.645833333512	53.7708333336476	0.0365182554883468
1826	124.687500000179	53.7708333336476	0.0363658967969666
1827	124.729166666847	53.7708333336476	0.0364774266436018
1828	124.770833333514	53.7708333336476	0.0363536495513139
1829	124.812500000182	53.7708333336476	0.0369158608697563
1830	124.854166666849	53.7708333336476	0.0364486665861782
1831	124.895833333517	53.7708333336476	0.0358187995388872
1832	124.937500000184	53.7708333336476	0.0364073580283975
1833	124.979166666852	53.7708333336476	0.036750459977112
1834	125.020833333519	53.7708333336476	0.0368590144715636
1835	125.062500000187	53.7708333336476	0.0360338676251406
1836	125.104166666854	53.7708333336476	0.0360805667111375
1837	125.145833333522	53.7708333336476	0.0361079672230625
1838	125.187500000189	53.7708333336476	0.0369233113231197
1839	125.229166666857	53.7708333336476	0.0385312635935377
1840	125.395833333527	53.7708333336476	0.0407729012574623
1841	125.437500000195	53.7708333336476	0.0409681645073017
1842	125.479166666862	53.7708333336476	0.0410951069258939
1843	125.52083333353	53.7708333336476	0.0396532519525016
1844	125.562500000197	53.7708333336476	0.0394695241185318
1845	125.604166666865	53.7708333336476	0.0400047370349212
1846	125.645833333532	53.7708333336476	0.0403950534551596
1847	125.6875000002	53.7708333336476	0.0403493993713622
1848	125.729166666867	53.7708333336476	0.0406614481820951
1849	125.770833333535	53.7708333336476	0.0409552631718953
1850	125.812500000202	53.7708333336476	0.0417414914948736
1851	125.85416666687	53.7708333336476	0.0423868924703594
1852	125.895833333537	53.7708333336476	0.0419700302764609
1853	125.937500000205	53.7708333336476	0.0415793147173557
1854	125.979166666872	53.7708333336476	0.0405444194354431
1855	126.02083333354	53.7708333336476	0.0404818057514097
1856	126.062500000207	53.7708333336476	0.0404662654824048
1857	126.104166666875	53.7708333336476	0.0411340837910738
1858	126.145833333543	53.7708333336476	0.0417367986830487
1859	126.18750000021	53.7708333336476	0.0421797782659153
1860	126.229166666878	53.7708333336476	0.0414382825213878
1861	126.270833333545	53.7708333336476	0.0420293503445415
1862	126.312500000213	53.7708333336476	0.0420066014334229
1863	126.395833333548	53.7708333336476	0.0417089101453808
1864	126.437500000215	53.7708333336476	0.0421537639492838
1865	126.479166666883	53.7708333336476	0.0416761666147115
1866	126.52083333355	53.7708333336476	0.0415358660928742
1867	126.562500000218	53.7708333336476	0.0416845886453721
1868	119.979166666749	53.7291666669801	0.0366644533237715
1869	120.020833333416	53.7291666669801	0.0355395306136535
1870	120.062500000084	53.7291666669801	0.0356719323207266
1871	120.104166666751	53.7291666669801	0.0361694996869791
1872	120.145833333419	53.7291666669801	0.037207798480211
1873	120.187500000086	53.7291666669801	0.0362658262870641
1874	120.229166666754	53.7291666669801	0.0366863453798571
1875	120.270833333421	53.7291666669801	0.0367834155637964
1876	120.312500000089	53.7291666669801	0.0360597146335726
1877	120.354166666756	53.7291666669801	0.0375095030346957
1878	120.395833333424	53.7291666669801	0.036616893345683
1879	120.437500000091	53.7291666669801	0.0367002930774799
1880	120.479166666759	53.7291666669801	0.0373053246042058
1881	120.520833333427	53.7291666669801	0.0371874267416903
1882	120.562500000094	53.7291666669801	0.0366561565245225
1883	120.604166666762	53.7291666669801	0.0373566362587839
1884	120.645833333429	53.7291666669801	0.0362677959052973
1885	120.687500000097	53.7291666669801	0.0357882037015872
1886	120.729166666764	53.7291666669801	0.0361163458963008
1887	120.770833333432	53.7291666669801	0.0361910968060754
1888	120.812500000099	53.7291666669801	0.036385823609738
1889	120.854166666767	53.7291666669801	0.0360989803388447
1890	120.937500000102	53.7291666669801	0.0365317555756951
1891	120.979166666769	53.7291666669801	0.0362805716721682
1892	121.020833333437	53.7291666669801	0.036139972875562
1893	121.104166666772	53.7291666669801	0.0365802040583964
1894	121.145833333439	53.7291666669801	0.0365554093780961
1895	121.187500000107	53.7291666669801	0.036461685397438
1896	121.270833333442	53.7291666669801	0.0372133693212084
1897	121.31250000011	53.7291666669801	0.038350162160005
1898	121.354166666777	53.7291666669801	0.0368965959964582
1899	121.395833333445	53.7291666669801	0.0388687508978094
1900	121.437500000112	53.7291666669801	0.0398430885290621
1901	121.47916666678	53.7291666669801	0.0394197674458115
1902	121.520833333447	53.7291666669801	0.0391898716922914
1903	121.562500000115	53.7291666669801	0.0369498897567801
1904	121.604166666782	53.7291666669801	0.0367691856856829
1905	121.64583333345	53.7291666669801	0.0392025560748147
1906	121.687500000117	53.7291666669801	0.0398800792708035
1907	121.729166666785	53.7291666669801	0.0406000778510054
1908	121.770833333452	53.7291666669801	0.0395425203872422
1909	121.81250000012	53.7291666669801	0.0385537167786581
1910	121.854166666787	53.7291666669801	0.0368685451679531
1911	121.895833333455	53.7291666669801	0.0365381657366348
1912	121.937500000122	53.7291666669801	0.0362868394468418
1913	121.97916666679	53.7291666669801	0.0369527050459749
1914	122.020833333457	53.7291666669801	0.0383673402715194
1915	122.062500000125	53.7291666669801	0.0401996129632271
1916	122.104166666793	53.7291666669801	0.0401721689787784
1917	122.14583333346	53.7291666669801	0.0410687696992866
1918	122.229166666795	53.7291666669801	0.0393079380732946
1919	122.270833333463	53.7291666669801	0.0371809036631168
1920	122.31250000013	53.7291666669801	0.0368617016729668
1921	122.354166666798	53.7291666669801	0.0385659586540351
1922	122.395833333465	53.7291666669801	0.0396274670924129
1923	122.437500000133	53.7291666669801	0.0390959195675657
1924	122.4791666668	53.7291666669801	0.0390974654857418
1925	122.520833333468	53.7291666669801	0.0386460199979194
1926	122.562500000135	53.7291666669801	0.0390543646846892
1927	122.64583333347	53.7291666669801	0.0384003192523694
1928	122.687500000138	53.7291666669801	0.0382806018286175
1929	122.729166666805	53.7291666669801	0.0394989570261615
1930	122.770833333473	53.7291666669801	0.0408997084682697
1931	122.81250000014	53.7291666669801	0.0405273408360794
1932	122.854166666808	53.7291666669801	0.0396980955593137
1933	122.895833333476	53.7291666669801	0.0386225569762681
1934	122.979166666811	53.7291666669801	0.0382550066152346
1935	123.020833333478	53.7291666669801	0.0367676605221717
1936	123.062500000146	53.7291666669801	0.0369006351095576
1937	123.104166666813	53.7291666669801	0.0383334912416586
1938	123.145833333481	53.7291666669801	0.0386028005306918
1939	123.187500000148	53.7291666669801	0.0400086023064101
1940	123.229166666816	53.7291666669801	0.040208794066737
1941	123.270833333483	53.7291666669801	0.0406534712432686
1942	123.312500000151	53.7291666669801	0.0410156670066862
1943	123.354166666818	53.7291666669801	0.0404734515708445
1944	123.395833333486	53.7291666669801	0.0414725489506086
1945	123.437500000153	53.7291666669801	0.0405547791312122
1946	123.479166666821	53.7291666669801	0.0389774136608307
1947	123.520833333488	53.7291666669801	0.0385594418832528
1948	123.562500000156	53.7291666669801	0.0389346995343966
1949	123.604166666823	53.7291666669801	0.0399752018656405
1950	123.645833333491	53.7291666669801	0.0385444042372482
1951	123.687500000158	53.7291666669801	0.0370135982098944
1952	123.729166666826	53.7291666669801	0.0385053082229297
1953	123.770833333494	53.7291666669801	0.0402507560922185
1954	123.812500000161	53.7291666669801	0.0406607309852204
1955	123.854166666829	53.7291666669801	0.0407538244348109
1956	123.937500000164	53.7291666669801	0.0394894463160037
1957	123.979166666831	53.7291666669801	0.0394711899882462
1958	124.020833333499	53.7291666669801	0.0371999313989904
1959	124.062500000166	53.7291666669801	0.0364342010219372
1960	124.145833333501	53.7291666669801	0.035670578206953
1961	124.187500000169	53.7291666669801	0.0359020179928199
1962	124.229166666836	53.7291666669801	0.0369774825525699
1963	124.270833333504	53.7291666669801	0.0368803775635395
1964	124.312500000171	53.7291666669801	0.0359087603614359
1965	124.354166666839	53.7291666669801	0.0363431758528229
1966	124.437500000174	53.7291666669801	0.0368800245814438
1967	124.479166666841	53.7291666669801	0.036575297217045
1968	124.520833333509	53.7291666669801	0.0363741630114365
1969	124.562500000177	53.7291666669801	0.0361179942967665
1970	124.604166666844	53.7291666669801	0.0360961863651312
1971	124.645833333512	53.7291666669801	0.0363657646627435
1972	124.687500000179	53.7291666669801	0.0364229652813693
1973	124.729166666847	53.7291666669801	0.0362998844377865
1974	124.770833333514	53.7291666669801	0.0365276097856624
1975	124.812500000182	53.7291666669801	0.0384264754465001
1976	124.854166666849	53.7291666669801	0.036098089346147
1977	124.895833333517	53.7291666669801	0.0360961059295476
1978	124.937500000184	53.7291666669801	0.0364224591584293
1979	125.020833333519	53.7291666669801	0.0361236175108416
1980	125.062500000187	53.7291666669801	0.0362391587509595
1981	125.104166666854	53.7291666669801	0.0367241569660863
1982	125.187500000189	53.7291666669801	0.0385848583391299
1983	125.229166666857	53.7291666669801	0.0392606912271441
1984	125.270833333524	53.7291666669801	0.0396911339607793
1985	125.312500000192	53.7291666669801	0.0398080968813446
1986	125.35416666686	53.7291666669801	0.0397543830942426
1987	125.395833333527	53.7291666669801	0.0402036630649853
1988	125.437500000195	53.7291666669801	0.0408233680831999
1989	125.479166666862	53.7291666669801	0.0409313787399176
1990	125.52083333353	53.7291666669801	0.0399036981986643
1991	125.562500000197	53.7291666669801	0.0398645920950009
1992	125.645833333532	53.7291666669801	0.0407202923946719
1993	125.6875000002	53.7291666669801	0.0404436600733686
1994	125.729166666867	53.7291666669801	0.0417185291362858
1995	125.770833333535	53.7291666669801	0.0414816892217415
1996	125.812500000202	53.7291666669801	0.042103803193233
1997	125.85416666687	53.7291666669801	0.0423476454761224
1998	125.895833333537	53.7291666669801	0.0414445917615425
1999	125.937500000205	53.7291666669801	0.042103353059341
[truncated: 58,001 more rows]
