# Supplementary material for: Genomic insights into local adaptation and future climate-induced vulnerability of a keystone forest tree in East Asia
Source: Nat Commun. 2022 Nov 1;13:6541. doi: 10.1038/s41467-022-34206-8 (PMC9626627; doi:10.1038/s41467-022-34206-8)
Supplement: Supplementary file 8 — Source Data [file 41467_2022_34206_MOESM8_ESM.zip › Source data/supplementary_figures/local&forward&reverse/future_CanESM5_370_2100_reverseOffsetGF_19bio.csv]

x1	y1	local	reverseOffset	predDist	bearing	x2	y2
123.479166666667	54.6458333333333	0.0591661475837682	0.0195039498760637	1012467.89645862	165.866798348836	126.645833333333	45.7708333333333
123.520833333333	54.6458333333333	0.058944816878011	0.0183721773539823	1011815.20330491	166.047259415937	126.645833333333	45.7708333333333
123.5625	54.6458333333333	0.0589876735410893	0.0182221952482839	1011170.73705849	166.227930808995	126.645833333333	45.7708333333333
123.604166666667	54.6458333333333	0.0592661859228794	0.0176971805190901	1010534.51366225	166.408810255169	126.645833333333	45.7708333333333
123.645833333333	54.6458333333333	0.0585766365447644	0.0169022587169249	1009906.54889494	166.589895462191	126.645833333333	45.7708333333333
123.6875	54.6458333333333	0.0586168728943031	0.0160462551599506	1009286.8583694	166.771184118504	126.645833333333	45.7708333333333
123.729166666667	54.6458333333333	0.058199346768376	0.0136433974293438	1008675.45753072	166.952673893405	126.645833333333	45.7708333333333
123.770833333333	54.6458333333333	0.0584388148544618	0.013288804489235	1008072.3616545	167.13436243719	126.645833333333	45.7708333333333
123.8125	54.6458333333333	0.0588504520059976	0.0130820332137796	1191660.41349985	157.205434065877	129.604166666667	44.6041666666667
123.854166666667	54.6458333333333	0.0580505608361368	0.0151950061244748	1006891.14503362	167.498326338522	126.645833333333	45.7708333333333
123.895833333333	54.6458333333333	0.0588063046677888	0.0162250725938981	1006313.05397668	167.680596903051	126.645833333333	45.7708333333333
123.9375	54.6458333333333	0.0585773360436298	0.0161518873779143	1005743.32725418	167.863056650752	126.645833333333	45.7708333333333
123.979166666667	54.6458333333333	0.058660860300868	0.016622736010641	1005181.97926781	168.045703139279	126.645833333333	45.7708333333333
124.020833333333	54.6458333333333	0.0585763000177222	0.0176436956706364	1004629.02423933	168.228533908257	126.645833333333	45.7708333333333
124.0625	54.6458333333333	0.0584877003317274	0.018399505346071	1004084.47620885	168.411546479458	126.645833333333	45.7708333333333
124.104166666667	54.6458333333333	0.0583951231721048	0.0180259137011864	1003548.34903316	168.594738356982	126.645833333333	45.7708333333333
124.145833333333	54.6458333333333	0.0586448523463569	0.0180650282908503	1003020.65638406	168.77810702744	126.645833333333	45.7708333333333
124.1875	54.6458333333333	0.0586463882675738	0.0173103860883818	1002501.41174677	168.961649960141	126.645833333333	45.7708333333333
123.395833333333	54.6041666666667	0.0587395061688419	0.0176348568204423	1009307.97411143	165.44117428454	126.645833333333	45.7708333333333
123.4375	54.6041666666667	0.0589774292716303	0.0186593663392356	1008635.23478914	165.621958775085	126.645833333333	45.7708333333333
123.479166666667	54.6041666666667	0.058715237913406	0.0171612316811067	1007970.73026804	165.802961217989	126.645833333333	45.7708333333333
123.520833333333	54.6041666666667	0.0578236898961225	0.0143854977284657	1007314.47705409	165.984179352612	126.645833333333	45.7708333333333
123.5625	54.6041666666667	0.0582675771752624	0.014280251028079	1006666.49149094	166.165610898154	126.645833333333	45.7708333333333
123.604166666667	54.6041666666667	0.058149874676939	0.0150792757220965	1006026.78975805	166.347253553792	126.645833333333	45.7708333333333
123.645833333333	54.6041666666667	0.0588034233715598	0.0165008860832688	1005395.38786883	166.529104998815	126.645833333333	45.7708333333333
123.6875	54.6041666666667	0.0586237487016524	0.0158710707429253	1004772.30166876	166.711162892764	126.645833333333	45.7708333333333
123.729166666667	54.6041666666667	0.0584196303998386	0.0157854126784932	1004157.5468336	166.893424875576	126.645833333333	45.7708333333333
123.770833333333	54.6041666666667	0.0585516126971962	0.0164823833424027	1003551.13886753	167.075888567739	126.645833333333	45.7708333333333
123.8125	54.6041666666667	0.0582848499945384	0.0160658344369309	1002953.09310135	167.258551570436	126.645833333333	45.7708333333333
123.854166666667	54.6041666666667	0.058602948364015	0.0173458192819559	1002363.42469065	167.441411465713	126.645833333333	45.7708333333333
123.895833333333	54.6041666666667	0.0591149119076651	0.0173914992397643	1001782.14861408	167.624465816633	126.645833333333	45.7708333333333
123.9375	54.6041666666667	0.0584732987430046	0.0164536160189016	1001209.2796715	167.80771216745	126.645833333333	45.7708333333333
123.979166666667	54.6041666666667	0.0585717352787063	0.0155718327229429	1000644.83248229	167.991148043771	126.645833333333	45.7708333333333
124.020833333333	54.6041666666667	0.0583763891873915	0.015572127584256	1000088.82148354	168.174770952742	126.645833333333	45.7708333333333
124.0625	54.6041666666667	0.0583044917952964	0.0150730410678841	999541.260928357	168.358578383216	126.645833333333	45.7708333333333
124.104166666667	54.6041666666667	0.057844930029318	0.0147482461337267	999002.164884147	168.542567805947	126.645833333333	45.7708333333333
124.145833333333	54.6041666666667	0.0579326196225947	0.015319709620101	998471.547230896	168.726736673768	126.645833333333	45.7708333333333
124.1875	54.6041666666667	0.0580768936829459	0.0154339830228146	997949.4216595	168.911082421793	126.645833333333	45.7708333333333
123.0625	54.5625	0.0587241452150801	0.0151092765124121	1010526.55776528	163.931146075545	126.645833333333	45.7708333333333
123.104166666667	54.5625	0.0589302582539443	0.0161071579109186	1009784.56558897	164.110838210461	126.645833333333	45.7708333333333
123.145833333333	54.5625	0.0588845447964133	0.0163861100794989	1009050.70907366	164.290769041241	126.645833333333	45.7708333333333
123.1875	54.5625	0.0585189418614386	0.0185947302630469	1008325.0062134	164.470936449178	126.645833333333	45.7708333333333
123.229166666667	54.5625	0.0589884007284714	0.0166207098883701	1007607.47485369	164.651338294022	126.645833333333	45.7708333333333
123.270833333333	54.5625	0.0585872550635698	0.0154178316762422	1006898.13268951	164.831972414082	126.645833333333	45.7708333333333
123.3125	54.5625	0.0584841467626668	0.0141430110357019	1006196.99726332	165.012836626323	126.645833333333	45.7708333333333
123.354166666667	54.5625	0.0585791803978192	0.0148600980630129	1005504.08596314	165.193928726476	126.645833333333	45.7708333333333
123.395833333333	54.5625	0.0581910989442982	0.0135713092964359	1004819.41602053	165.375246489149	126.645833333333	45.7708333333333
123.4375	54.5625	0.0584286070697211	0.0134008568449296	1004143.00450869	165.556787667942	126.645833333333	45.7708333333333
123.479166666667	54.5625	0.0583193375709313	0.0142981977438836	1003474.86834048	165.738549995569	126.645833333333	45.7708333333333
123.520833333333	54.5625	0.0584084061043802	0.0150815663787779	1002815.0242665	165.92053118398	126.645833333333	45.7708333333333
123.5625	54.5625	0.0583477570645542	0.0151715318690601	1002163.48887316	166.102728924494	126.645833333333	45.7708333333333
123.604166666667	54.5625	0.0584074509037761	0.0157698501647385	1001520.27858077	166.285140887929	126.645833333333	45.7708333333333
123.645833333333	54.5625	0.0585158517258007	0.0160431272403099	1000885.40964165	166.467764724742	126.645833333333	45.7708333333333
123.6875	54.5625	0.0584909367506673	0.0157197289743287	1000258.89813819	166.650598065173	126.645833333333	45.7708333333333
123.729166666667	54.5625	0.0582107243207142	0.01527225386566	999640.759981012	166.833638519388	126.645833333333	45.7708333333333
123.770833333333	54.5625	0.058543880979623	0.0162406426408058	999031.010907075	167.016883677637	126.645833333333	45.7708333333333
123.8125	54.5625	0.0587383842276358	0.0171343135442724	998429.666477832	167.200331110402	126.645833333333	45.7708333333333
123.854166666667	54.5625	0.0585592617961904	0.0161477520192412	997836.742077372	167.383978368566	126.645833333333	45.7708333333333
123.895833333333	54.5625	0.0581900217619835	0.0154992114654783	997252.252910592	167.56782298357	126.645833333333	45.7708333333333
123.9375	54.5625	0.0588973222083417	0.0169725785716819	996676.214001382	167.751862467589	126.645833333333	45.7708333333333
123.979166666667	54.5625	0.0586693151456058	0.0165096746267666	996108.640190813	167.936094313703	126.645833333333	45.7708333333333
124.020833333333	54.5625	0.0582382534202365	0.0155459243480823	995549.546135355	168.120515996074	126.645833333333	45.7708333333333
124.0625	54.5625	0.0586126970782218	0.0130656053249566	1176923.40108162	157.954249229941	129.604166666667	44.6041666666667
124.104166666667	54.5625	0.0585314588314322	0.0103489731830535	1175915.0721377	158.108557173666	129.604166666667	44.6041666666667
124.145833333333	54.5625	0.0585073823792529	0.0132581828890035	1174913.48398859	158.263100925487	129.604166666667	44.6041666666667
124.1875	54.5625	0.0582091566265498	0.012642646436048	1173918.65419852	158.417879501964	129.604166666667	44.6041666666667
124.229166666667	54.5625	0.0583298836785565	0.0130631638697757	992881.772016569	169.045382246672	126.645833333333	45.7708333333333
122.895833333333	54.5208333333333	0.0587288764788025	0.0158152069534968	1009135.88314536	163.139396545388	126.645833333333	45.7708333333333
122.9375	54.5208333333333	0.0589968657880881	0.0163969764049323	1008357.35740305	163.318834724716	126.645833333333	45.7708333333333
122.979166666667	54.5208333333333	0.0581417378630122	0.0140872993866483	1007586.9316034	163.498523406691	126.645833333333	45.7708333333333
123.020833333333	54.5208333333333	0.0581158347289881	0.0128992593729385	1006824.62458281	163.67846053786	126.645833333333	45.7708333333333
123.0625	54.5208333333333	0.0580494328566992	0.0138216138451246	1006070.45503574	163.858644042382	126.645833333333	45.7708333333333
123.104166666667	54.5208333333333	0.0589382776090858	0.0165244205424328	1005324.44151277	164.039071822105	126.645833333333	45.7708333333333
123.145833333333	54.5208333333333	0.0590990847591215	0.0182618880139658	1004586.60241842	164.219741756655	126.645833333333	45.7708333333333
123.1875	54.5208333333333	0.0591100795603716	0.0173062232677201	1003856.95600922	164.400651703524	126.645833333333	45.7708333333333
123.229166666667	54.5208333333333	0.0584497473130951	0.011920038332018	1003135.52039165	164.581799498162	126.645833333333	45.7708333333333
123.270833333333	54.5208333333333	0.058479361257125	0.0116635621723778	1002422.31352005	164.763182954079	126.645833333333	45.7708333333333
123.3125	54.5208333333333	0.05804524089966	0.0117713250105046	1191996.21781489	155.125710946568	129.604166666667	44.6041666666667
123.354166666667	54.5208333333333	0.0582536854765989	0.0137961982066671	1001020.6570597	165.126647994708	126.645833333333	45.7708333333333
123.395833333333	54.5208333333333	0.0581921821377441	0.0132332620122371	1000332.24260107	165.308725097683	126.645833333333	45.7708333333333
123.4375	54.5208333333333	0.0587108996004891	0.0129381838404774	999652.127144672	165.491028898695	126.645833333333	45.7708333333333
123.479166666667	54.5208333333333	0.0589668806830097	0.0167718617297196	998980.327854259	165.673557103188	126.645833333333	45.7708333333333
123.520833333333	54.5208333333333	0.0584348090505469	0.0158261888905656	998316.861729475	165.85630739535	126.645833333333	45.7708333333333
123.5625	54.5208333333333	0.0581614889281529	0.0156626381002373	997661.745603898	166.039277438248	126.645833333333	45.7708333333333
123.604166666667	54.5208333333333	0.0584620709773536	0.0159579057790591	997014.996143075	166.222464873964	126.645833333333	45.7708333333333
123.645833333333	54.5208333333333	0.0585887749968556	0.0168078602971854	996376.629842567	166.405867323731	126.645833333333	45.7708333333333
123.6875	54.5208333333333	0.0588210380705059	0.0170165376531565	995746.663026019	166.589482388079	126.645833333333	45.7708333333333
123.729166666667	54.5208333333333	0.0583759181214566	0.0171184093537737	995125.111843225	166.773307646988	126.645833333333	45.7708333333333
123.770833333333	54.5208333333333	0.058739839586074	0.0179319440287244	994511.99226821	166.957340660038	126.645833333333	45.7708333333333
123.8125	54.5208333333333	0.058263435118713	0.0193176658470416	993907.320097334	167.141578966566	126.645833333333	45.7708333333333
123.854166666667	54.5208333333333	0.0586415670899298	0.0179944460527568	993311.110947401	167.326020085835	126.645833333333	45.7708333333333
123.895833333333	54.5208333333333	0.0583505266835424	0.0177140776140646	992723.380253774	167.510661517197	126.645833333333	45.7708333333333
123.9375	54.5208333333333	0.0584608348913458	0.0192920137511635	992144.14326852	167.695500740268	126.645833333333	45.7708333333333
123.979166666667	54.5208333333333	0.0587033005507689	0.0172713095108336	991573.415058558	167.880535215101	126.645833333333	45.7708333333333
124.020833333333	54.5208333333333	0.0580142842055704	0.016071402814657	991011.210503828	168.065762382372	126.645833333333	45.7708333333333
124.0625	54.5208333333333	0.0579342727656565	0.0161203066803947	990457.544295468	168.251179663563	126.645833333333	45.7708333333333
124.104166666667	54.5208333333333	0.0583844877287477	0.0165616089352501	989912.430934023	168.436784461152	126.645833333333	45.7708333333333
124.145833333333	54.5208333333333	0.0586987803514626	0.0171796213511386	989375.884727641	168.622574158814	126.645833333333	45.7708333333333
124.1875	54.5208333333333	0.0586827103171475	0.0166724795798961	988847.919790324	168.80854612161	126.645833333333	45.7708333333333
124.229166666667	54.5208333333333	0.0586544828802643	0.0165807957390681	988328.550040162	168.994697696198	126.645833333333	45.7708333333333
124.270833333333	54.5208333333333	0.0585507941428528	0.0165285825015792	987817.789197606	169.181026211043	126.645833333333	45.7708333333333
124.3125	54.5208333333333	0.0586446647191985	0.0171192348597968	987315.650783753	169.367528976623	126.645833333333	45.7708333333333
122.8125	54.4791666666667	0.0580376003730425	0.0125959775137569	1006287.86321921	162.703758840451	126.645833333333	45.7708333333333
122.854166666667	54.4791666666667	0.0585366022837181	0.0121524434975442	1005488.91067241	162.883409496586	126.645833333333	45.7708333333333
122.895833333333	54.4791666666667	0.0582560246925764	0.0124083619371471	1004698.05735898	163.063318349191	126.645833333333	45.7708333333333
122.9375	54.4791666666667	0.0587146121221488	0.0152196688805727	1003915.32266823	163.243483368833	126.645833333333	45.7708333333333
122.979166666667	54.4791666666667	0.0587713215550397	0.0158639481184908	1003140.72585045	163.423902503026	126.645833333333	45.7708333333333
123.020833333333	54.4791666666667	0.0585573426229066	0.0137997015074206	1002374.28601477	163.60457367631	126.645833333333	45.7708333333333
123.0625	54.4791666666667	0.0582734769660694	0.0141132102254524	1001616.02212709	163.785494790322	126.645833333333	45.7708333333333
123.104166666667	54.4791666666667	0.0585293566976939	0.0179047372207011	1000865.95300799	163.966663723878	126.645833333333	45.7708333333333
123.145833333333	54.4791666666667	0.0589350210610179	0.0191655426381695	1000124.0973306	164.14807833306	126.645833333333	45.7708333333333
123.1875	54.4791666666667	0.0589973957477798	0.0166904499203997	999390.473618552	164.329736451303	126.645833333333	45.7708333333333
123.229166666667	54.4791666666667	0.0584717440940416	0.0146487388138407	998665.100243878	164.511635889491	126.645833333333	45.7708333333333
123.270833333333	54.4791666666667	0.058649335838624	0.0131741235587388	997947.995424943	164.693774436059	126.645833333333	45.7708333333333
123.3125	54.4791666666667	0.0583164495099632	0.0125976997425932	997239.177224384	164.876149857089	126.645833333333	45.7708333333333
123.354166666667	54.4791666666667	0.0581104444651314	0.0123219555268181	996538.663547038	165.058759896429	126.645833333333	45.7708333333333
123.395833333333	54.4791666666667	0.0583373357962186	0.0123819743279882	995846.472137891	165.241602275797	126.645833333333	45.7708333333333
123.4375	54.4791666666667	0.0579568774638267	0.0137215684866823	995162.620580038	165.424674694907	126.645833333333	45.7708333333333
123.479166666667	54.4791666666667	0.0585567591321692	0.0158347077924547	994487.126292651	165.607974831584	126.645833333333	45.7708333333333
123.520833333333	54.4791666666667	0.0585343729813097	0.0169787227722115	993820.006528931	165.7915003419	126.645833333333	45.7708333333333
123.5625	54.4791666666667	0.0583718539879997	0.0171324279958051	993161.278374119	165.975248860301	126.645833333333	45.7708333333333
123.604166666667	54.4791666666667	0.058061429561786	0.0155932063694805	992510.958743466	166.159217999743	126.645833333333	45.7708333333333
123.645833333333	54.4791666666667	0.0580007286021919	0.0159087412196216	991869.064380244	166.343405351839	126.645833333333	45.7708333333333
123.6875	54.4791666666667	0.0583897728325241	0.01636043043008	991235.611853764	166.527808487003	126.645833333333	45.7708333333333
123.729166666667	54.4791666666667	0.058564407467951	0.0171553531899177	990610.617557397	166.7124249546	126.645833333333	45.7708333333333
123.770833333333	54.4791666666667	0.0588575263670375	0.0174323847649996	989994.09770661	166.897252283105	126.645833333333	45.7708333333333
123.8125	54.4791666666667	0.0581873254843293	0.0193323856164485	989386.068337026	167.082287980262	126.645833333333	45.7708333333333
123.854166666667	54.4791666666667	0.0583185931556796	0.0193361919173894	988786.545302475	167.267529533249	126.645833333333	45.7708333333333
123.895833333333	54.4791666666667	0.0586956922885805	0.0203256597095137	988195.544273081	167.452974408855	126.645833333333	45.7708333333333
123.9375	54.4791666666667	0.0580404266697279	0.018332311849873	987613.080733353	167.638620053643	126.645833333333	45.7708333333333
123.979166666667	54.4791666666667	0.0582623005277467	0.0168643886996861	987039.169980283	167.824463894143	126.645833333333	45.7708333333333
124.020833333333	54.4791666666667	0.0583253667124107	0.0166062105692861	986473.827121477	168.010503337028	126.645833333333	45.7708333333333
124.0625	54.4791666666667	0.0586342065299732	0.0176887683097352	985917.067073287	168.196735769305	126.645833333333	45.7708333333333
124.104166666667	54.4791666666667	0.0585621547069782	0.0171416862756528	985368.904558967	168.383158558512	126.645833333333	45.7708333333333
124.145833333333	54.4791666666667	0.0583773877083387	0.0165383191322256	984829.354106839	168.569769052913	126.645833333333	45.7708333333333
124.1875	54.4791666666667	0.0584944499900941	0.0167793717076339	984298.430048486	168.756564581705	126.645833333333	45.7708333333333
124.229166666667	54.4791666666667	0.0581754960281473	0.0160105383607794	983776.146516949	168.943542455219	126.645833333333	45.7708333333333
124.270833333333	54.4791666666667	0.057993931700472	0.0139409605933536	1163309.92309167	158.564244729472	129.604166666667	44.6041666666667
124.3125	54.4791666666667	0.0582145313801625	0.0118082230766446	1162326.31003259	158.720723869804	129.604166666667	44.6041666666667
124.354166666667	54.4791666666667	0.058085338354471	0.013694215000197	1161349.57550133	158.877439384481	129.604166666667	44.6041666666667
124.395833333333	54.4791666666667	0.0577952084192218	0.0143685749021778	1160379.73716991	159.034390206032	129.604166666667	44.6041666666667
122.8125	54.4375	0.0582390627308053	0.012563870624273	1001860.47274252	162.625550214875	126.645833333333	45.7708333333333
122.854166666667	54.4375	0.0592051258424684	0.0154654430771785	1401450.92374735	176.29005246604	123.9375	41.8541666666667
122.895833333333	54.4375	0.058687341719062	0.0156608358547986	1000262.06440228	162.986562902702	126.645833333333	45.7708333333333
122.9375	54.4375	0.0590134942660767	0.0157055507076446	999475.085150634	163.167460068906	126.645833333333	45.7708333333333
122.979166666667	54.4375	0.0595499699393147	0.0181040182041142	998696.281930185	163.348615025603	126.645833333333	45.7708333333333
123.020833333333	54.4375	0.0589358491846892	0.0156737160075868	997925.67412758	163.53002567512	126.645833333333	45.7708333333333
123.0625	54.4375	0.0588600284623709	0.0176492709118767	997163.280984884	163.71168989636	126.645833333333	45.7708333333333
123.104166666667	54.4375	0.0586044683175865	0.0168229102463449	996409.121597429	163.893605544878	126.645833333333	45.7708333333333
123.145833333333	54.4375	0.0583095803590076	0.0151735394055855	995663.214911674	164.075770452971	126.645833333333	45.7708333333333
123.1875	54.4375	0.0583799760432636	0.0145372522589511	994925.579723075	164.258182429765	126.645833333333	45.7708333333333
123.229166666667	54.4375	0.0580216686983742	0.0130769873613601	994196.234673958	164.440839261309	126.645833333333	45.7708333333333
123.270833333333	54.4375	0.0582014613907483	0.012051622478614	993475.198251394	164.623738710681	126.645833333333	45.7708333333333
123.3125	54.4375	0.0584072337301405	0.0115257276842117	1183586.93806219	154.939021737106	129.604166666667	44.6041666666667
123.354166666667	54.4375	0.0583988669706913	0.0156484334374574	1399932.83746614	177.858275035486	123.979166666667	41.8541666666667
123.395833333333	54.4375	0.0583467036842049	0.0127488050854142	991362.123240534	165.173870054099	126.645833333333	45.7708333333333
123.4375	54.4375	0.058141398788209	0.0127724655919288	990674.503015903	165.357717149779	126.645833333333	45.7708333333333
123.479166666667	54.4375	0.0580461416338799	0.0142703767089781	989995.281450573	165.541795337858	126.645833333333	45.7708333333333
123.520833333333	54.4375	0.0582686234571163	0.0164386572034522	989324.47605592	165.726102245927	126.645833333333	45.7708333333333
123.5625	54.4375	0.0585268375502595	0.0178500759389097	988662.104173429	165.910635479434	126.645833333333	45.7708333333333
123.604166666667	54.4375	0.0582260081539348	0.0162927618845655	988008.182972629	166.095392621827	126.645833333333	45.7708333333333
123.645833333333	54.4375	0.0583750160614253	0.0160146558165415	987362.729449051	166.280371234693	126.645833333333	45.7708333333333
123.6875	54.4375	0.0584962418810154	0.0165296397198463	986725.760422193	166.465568857913	126.645833333333	45.7708333333333
123.729166666667	54.4375	0.0581259767239712	0.0177975900598768	986097.292533502	166.65098300981	126.645833333333	45.7708333333333
123.770833333333	54.4375	0.0586457659487861	0.0192821589229671	985477.342244361	166.836611187312	126.645833333333	45.7708333333333
123.8125	54.4375	0.0581496871918606	0.0197483694359258	984865.925834096	167.022450866111	126.645833333333	45.7708333333333
123.854166666667	54.4375	0.0586022848349159	0.0209704462149222	984263.059397988	167.208499500835	126.645833333333	45.7708333333333
123.895833333333	54.4375	0.058109554459233	0.0205937897036858	983668.758845304	167.394754525219	126.645833333333	45.7708333333333
123.9375	54.4375	0.0583726618228364	0.0194710228094328	983083.039897348	167.581213352287	126.645833333333	45.7708333333333
123.979166666667	54.4375	0.0583367162179387	0.0185595677739108	982505.918085513	167.767873374528	126.645833333333	45.7708333333333
124.020833333333	54.4375	0.0583995216452395	0.0176237937650883	981937.408749359	167.954731964091	126.645833333333	45.7708333333333
124.0625	54.4375	0.058590989423962	0.0183877060614631	981377.527034704	168.141786472973	126.645833333333	45.7708333333333
124.104166666667	54.4375	0.0584179442630194	0.0165794627664225	980826.287891735	168.32903423322	126.645833333333	45.7708333333333
124.145833333333	54.4375	0.0585116934148364	0.0169523853110246	980283.706073125	168.516472557126	126.645833333333	45.7708333333333
124.1875	54.4375	0.0586172362632124	0.0172110169380743	979749.796132181	168.704098737442	126.645833333333	45.7708333333333
124.229166666667	54.4375	0.0583359502831767	0.0157860455982091	979224.572421002	168.891910047589	126.645833333333	45.7708333333333
124.270833333333	54.4375	0.0585285123100428	0.0164691680068418	1302494.41035423	178.185828411331	124.770833333333	42.7291666666667
124.3125	54.4375	0.0579670561581302	0.0133910614596769	978200.240079386	169.268077055702	126.645833333333	45.7708333333333
124.354166666667	54.4375	0.058059813314662	0.011685704707572	1157024.3295102	158.795585642479	129.604166666667	44.6041666666667
124.395833333333	54.4375	0.0579303250665867	0.0123806808823207	977210.819772178	169.644951390543	126.645833333333	45.7708333333333
124.4375	54.4375	0.0582782786826459	0.0133452852738406	976729.235322613	169.833646789967	126.645833333333	45.7708333333333
124.479166666667	54.4375	0.057871175221686	0.0143096608019831	976256.4188894	170.022510566239	126.645833333333	45.7708333333333
122.270833333333	54.3958333333333	0.0587373047547247	0.0136638963322255	1008668.76053942	160.21735284548	126.645833333333	45.7708333333333
122.3125	54.3958333333333	0.0584228809529275	0.0122744954622343	1007756.73718303	160.394826610535	126.645833333333	45.7708333333333
122.354166666667	54.3958333333333	0.0585396882648376	0.0128215956241949	1006852.61719579	160.572590792906	126.645833333333	45.7708333333333
122.395833333333	54.3958333333333	0.0587133895903945	0.0151519663117028	1005956.42217121	160.750643638377	126.645833333333	45.7708333333333
122.4375	54.3958333333333	0.0589539054715814	0.0143487331267148	1005068.17358994	160.928983368132	126.645833333333	45.7708333333333
122.479166666667	54.3958333333333	0.0582618994688858	0.0122852267182962	1004187.89281759	161.107608178761	126.645833333333	45.7708333333333
122.520833333333	54.3958333333333	0.0581235548662842	0.0125817935782222	1003315.60110249	161.28651624228	126.645833333333	45.7708333333333
122.854166666667	54.3958333333333	0.0587351527074228	0.0155872812761201	996627.382800535	162.72775040568	126.645833333333	45.7708333333333
122.895833333333	54.3958333333333	0.0589529052363508	0.0162775647603884	995827.928335665	162.90912144399	126.645833333333	45.7708333333333
122.9375	54.3958333333333	0.0589561749511256	0.0173498020224452	995036.668476467	163.090756110155	126.645833333333	45.7708333333333
122.979166666667	54.3958333333333	0.0590455921336258	0.0176339306304315	994253.623035693	163.272652308133	126.645833333333	45.7708333333333
123.020833333333	54.3958333333333	0.0596895557612063	0.0182045471829943	993478.811682345	163.454807917841	126.645833333333	45.7708333333333
123.0625	54.3958333333333	0.0596843161999271	0.0181650155851665	992712.253939493	163.637220795233	126.645833333333	45.7708333333333
123.104166666667	54.3958333333333	0.0585442617826689	0.0148166576033655	991953.969182072	163.819888772378	126.645833333333	45.7708333333333
123.145833333333	54.3958333333333	0.0583399795501308	0.0141458769592396	991203.976634692	164.002809657545	126.645833333333	45.7708333333333
123.1875	54.3958333333333	0.0577968934904034	0.0125119181069714	990462.295369465	164.185981235297	126.645833333333	45.7708333333333
123.229166666667	54.3958333333333	0.0581218292731703	0.0122662873729335	989728.944303816	164.369401266581	126.645833333333	45.7708333333333
123.270833333333	54.3958333333333	0.0577383727457909	0.0122275137081944	989003.942198324	164.553067488834	126.645833333333	45.7708333333333
123.3125	54.3958333333333	0.0579727551108915	0.0126211542996585	988287.307654544	164.736977616083	126.645833333333	45.7708333333333
123.354166666667	54.3958333333333	0.0580909567820228	0.0128803510455869	987579.059112858	164.921129339058	126.645833333333	45.7708333333333
123.395833333333	54.3958333333333	0.058463069919115	0.0143822181401262	986879.214850324	165.105520325307	126.645833333333	45.7708333333333
123.4375	54.3958333333333	0.0584894396531066	0.0134066938579638	986187.79297853	165.290148219317	126.645833333333	45.7708333333333
123.479166666667	54.3958333333333	0.0582026832158658	0.0142400881652552	985504.811441462	165.475010642637	126.645833333333	45.7708333333333
123.520833333333	54.3958333333333	0.0584189608973136	0.0162714641430669	984830.288013378	165.66010519401	126.645833333333	45.7708333333333
123.5625	54.3958333333333	0.058388008907835	0.0170638426735631	984164.240296701	165.845429449511	126.645833333333	45.7708333333333
123.604166666667	54.3958333333333	0.0586509969625805	0.0187942726404378	983506.685719902	166.030980962681	126.645833333333	45.7708333333333
123.645833333333	54.3958333333333	0.0581818481466183	0.0164991958821336	982857.641535414	166.216757264679	126.645833333333	45.7708333333333
123.6875	54.3958333333333	0.0586040336866937	0.0171208365136974	982217.12481755	166.402755864431	126.645833333333	45.7708333333333
123.729166666667	54.3958333333333	0.05844282362643	0.0177112788219647	981585.152460431	166.588974248784	126.645833333333	45.7708333333333
123.770833333333	54.3958333333333	0.0585361043262102	0.0195615065621043	980961.741175923	166.775409882668	126.645833333333	45.7708333333333
123.8125	54.3958333333333	0.0590556733034864	0.0210111062044979	980346.907491599	166.962060209263	126.645833333333	45.7708333333333
123.854166666667	54.3958333333333	0.0589844522635021	0.0211114314487344	979740.667748705	167.148922650167	126.645833333333	45.7708333333333
123.895833333333	54.3958333333333	0.0583325196661646	0.0203830262340865	979143.038100138	167.335994605578	126.645833333333	45.7708333333333
123.9375	54.3958333333333	0.0583566341754782	0.0204252285473265	978554.034508449	167.523273454468	126.645833333333	45.7708333333333
123.979166666667	54.3958333333333	0.0581177982457608	0.0195169307522291	977973.67274385	167.710756554773	126.645833333333	45.7708333333333
124.020833333333	54.3958333333333	0.0584815985557008	0.0180502642819013	977401.968382242	167.898441243585	126.645833333333	45.7708333333333
124.0625	54.3958333333333	0.0583220993315952	0.0183388108470223	976838.936803263	168.086324837346	126.645833333333	45.7708333333333
124.104166666667	54.3958333333333	0.0578591086851781	0.0159794783366094	976284.593188344	168.274404632049	126.645833333333	45.7708333333333
124.145833333333	54.3958333333333	0.0582636301099822	0.0170614978422456	975738.952518786	168.462677903447	126.645833333333	45.7708333333333
124.1875	54.3958333333333	0.0587254402342789	0.0177599988928209	975202.029573859	168.651141907262	126.645833333333	45.7708333333333
124.229166666667	54.3958333333333	0.0585950388994422	0.0158757190383759	974673.838928915	168.839793879399	126.645833333333	45.7708333333333
124.270833333333	54.3958333333333	0.0578546214045354	0.0143112058093104	974154.394953519	169.028631036172	126.645833333333	45.7708333333333
124.3125	54.3958333333333	0.0582546415619302	0.0124868232351112	973643.711809599	169.217650574525	126.645833333333	45.7708333333333
124.354166666667	54.3958333333333	0.0581355433854738	0.011130916987011	1152701.51916118	158.713114904505	129.604166666667	44.6041666666667
124.395833333333	54.3958333333333	0.0580511603564693	0.0113841597536838	972648.683614802	169.596225488297	126.645833333333	45.7708333333333
124.4375	54.3958333333333	0.0580086306099659	0.013249390742491	972164.365833264	169.785775162864	126.645833333333	45.7708333333333
124.479166666667	54.3958333333333	0.0584012219824298	0.014378866694702	971688.863418336	169.975495817791	126.645833333333	45.7708333333333
124.520833333333	54.3958333333333	0.058965721714355	0.0153873188515687	971222.189466775	170.165384556736	126.645833333333	45.7708333333333
122.020833333333	54.3541666666667	0.0578545797343798	0.0125732917649053	1009972.45278723	159.065880740639	126.645833333333	45.7708333333333
122.0625	54.3541666666667	0.0584315505146045	0.0132910577426309	1009008.40891508	159.242235218044	126.645833333333	45.7708333333333
122.104166666667	54.3541666666667	0.0585030782516515	0.0130689990005433	1008052.16896081	159.418894278511	126.645833333333	45.7708333333333
122.145833333333	54.3541666666667	0.0582019892502054	0.0130482033405445	1007103.75545364	159.595856304113	126.645833333333	45.7708333333333
122.1875	54.3541666666667	0.0584742897455679	0.013023952007677	1006163.19082271	159.773119651833	126.645833333333	45.7708333333333
122.229166666667	54.3541666666667	0.0585750356560263	0.0141987420772939	1005230.49739485	159.95068265354	126.645833333333	45.7708333333333
122.270833333333	54.3541666666667	0.0585687162859881	0.0160763348667001	1004305.69739234	160.128543615986	126.645833333333	45.7708333333333
122.3125	54.3541666666667	0.0585480675540515	0.0159649095384833	1003388.81293072	160.306700820785	126.645833333333	45.7708333333333
122.354166666667	54.3541666666667	0.0590133607301896	0.0151619331285862	1002479.86601653	160.485152524417	126.645833333333	45.7708333333333
122.395833333333	54.3541666666667	0.0588138986000105	0.0158782891397952	1001578.87854506	160.663896958221	126.645833333333	45.7708333333333
122.4375	54.3541666666667	0.0589317542380264	0.0167205336091846	1000685.87229811	160.842932328404	126.645833333333	45.7708333333333
122.479166666667	54.3541666666667	0.0589570480457476	0.0155465494096207	999800.868941771	161.022256816045	126.645833333333	45.7708333333333
122.520833333333	54.3541666666667	0.0593285762275139	0.0155458706030969	998923.890024135	161.201868577112	126.645833333333	45.7708333333333
122.5625	54.3541666666667	0.0587904752778944	0.0149673403359525	998054.956973063	161.381765742475	126.645833333333	45.7708333333333
122.604166666667	54.3541666666667	0.0588472919369785	0.0161998413090914	997194.091093927	161.56194641793	126.645833333333	45.7708333333333
122.645833333333	54.3541666666667	0.0586725034088717	0.0141710743950169	996341.313567349	161.742408684228	126.645833333333	45.7708333333333
122.895833333333	54.3541666666667	0.0585318043749917	0.0137734979837	991395.673639272	162.830985064573	126.645833333333	45.7708333333333
122.9375	54.3541666666667	0.0585002511490354	0.0140408838043917	990600.09668505	163.013362631542	126.645833333333	45.7708333333333
122.979166666667	54.3541666666667	0.0587858679939115	0.0146019942227603	989812.772766501	163.196005538403	126.645833333333	45.7708333333333
123.020833333333	54.3541666666667	0.0583773954592185	0.0156254026507912	989033.721839939	163.378911642464	126.645833333333	45.7708333333333
123.0625	54.3541666666667	0.0599014927274099	0.0184898068800469	988262.963714376	163.562078776516	126.645833333333	45.7708333333333
123.104166666667	54.3541666666667	0.0596289302477305	0.0179249134166581	987500.518049288	163.745504748915	126.645833333333	45.7708333333333
123.145833333333	54.3541666666667	0.0591849196790667	0.0153622732320898	986746.404352368	163.929187343665	126.645833333333	45.7708333333333
123.1875	54.3541666666667	0.0581312646390115	0.0132029792883443	986000.641977303	164.113124320507	126.645833333333	45.7708333333333
123.229166666667	54.3541666666667	0.0589363663122645	0.0140595339451568	985263.250121536	164.29731341502	126.645833333333	45.7708333333333
123.270833333333	54.3541666666667	0.058467700244214	0.0137121569689945	984534.247824047	164.481752338717	126.645833333333	45.7708333333333
123.3125	54.3541666666667	0.0583181709338925	0.0146796559315592	983813.653963142	164.666438779153	126.645833333333	45.7708333333333
123.354166666667	54.3541666666667	0.0588336631768567	0.0175816080147512	983101.487254242	164.851370400034	126.645833333333	45.7708333333333
123.395833333333	54.3541666666667	0.0583806940286766	0.0149938635901622	982397.766247677	165.036544841335	126.645833333333	45.7708333333333
123.4375	54.3541666666667	0.0585227839873522	0.0155519558811182	981702.5093265	165.221959719421	126.645833333333	45.7708333333333
123.479166666667	54.3541666666667	0.0584500159034997	0.0155649345949151	981015.734704305	165.407612627173	126.645833333333	45.7708333333333
123.520833333333	54.3541666666667	0.0587557769739304	0.0172686694511541	980337.460423036	165.593501134122	126.645833333333	45.7708333333333
123.5625	54.3541666666667	0.0586510270464599	0.0183368436587848	979667.704350843	165.779622786581	126.645833333333	45.7708333333333
123.604166666667	54.3541666666667	0.0590133003052521	0.019457040001929	979006.484179914	165.965975107792	126.645833333333	45.7708333333333
123.645833333333	54.3541666666667	0.059098636645682	0.0199527523113652	978353.817424331	166.152555598074	126.645833333333	45.7708333333333
123.6875	54.3541666666667	0.058513391052357	0.0195832526199822	977709.721417942	166.339361734969	126.645833333333	45.7708333333333
123.729166666667	54.3541666666667	0.0585681076898718	0.0195856045088873	977074.213312239	166.52639097341	126.645833333333	45.7708333333333
123.770833333333	54.3541666666667	0.0587605368480819	0.019268612563351	976447.310074246	166.713640745875	126.645833333333	45.7708333333333
123.8125	54.3541666666667	0.0584743737051379	0.0188408335747706	975829.028484429	166.901108462562	126.645833333333	45.7708333333333
123.854166666667	54.3541666666667	0.0580747618735086	0.0192458241910584	975219.38513461	167.088791511558	126.645833333333	45.7708333333333
123.895833333333	54.3541666666667	0.0590399622479272	0.0210762099098202	974618.396425902	167.276687259023	126.645833333333	45.7708333333333
123.9375	54.3541666666667	0.0589431237011966	0.0210640354354642	974026.078566654	167.464793049367	126.645833333333	45.7708333333333
123.979166666667	54.3541666666667	0.0587370373460279	0.0199441003102612	973442.44757042	167.653106205447	126.645833333333	45.7708333333333
124.020833333333	54.3541666666667	0.0585824449102832	0.0189744190548095	972867.519253927	167.841624028758	126.645833333333	45.7708333333333
124.0625	54.3541666666667	0.0586239286971241	0.0197180500092626	972301.30923508	168.030343799632	126.645833333333	45.7708333333333
124.104166666667	54.3541666666667	0.058576541097521	0.0190996421144023	971743.832930968	168.219262777441	126.645833333333	45.7708333333333
124.145833333333	54.3541666666667	0.0587651152490842	0.0186468651494947	971195.105555894	168.408378200816	126.645833333333	45.7708333333333
124.1875	54.3541666666667	0.0584549278373775	0.0170580512509068	970655.142119427	168.597687287849	126.645833333333	45.7708333333333
124.229166666667	54.3541666666667	0.0581398731522589	0.0161577044740122	970123.957424464	168.787187236325	126.645833333333	45.7708333333333
124.270833333333	54.3541666666667	0.0579859186548852	0.0148056594443888	969601.566065312	168.97687522394	126.645833333333	45.7708333333333
124.3125	54.3541666666667	0.0586240092499916	0.0141421235488555	1293140.288311	178.325184658774	124.770833333333	42.7291666666667
124.354166666667	54.3541666666667	0.0585230837611094	0.0151681920616033	1293064.70713751	178.477387625437	124.770833333333	42.7291666666667
124.395833333333	54.3541666666667	0.0578788251916595	0.011505521043911	1147397.50298135	158.788511495886	129.604166666667	44.6041666666667
124.4375	54.3541666666667	0.0579779777587021	0.013043472837615	967600.218467048	169.737450429712	126.645833333333	45.7708333333333
124.479166666667	54.3541666666667	0.0578768275462621	0.0139711016099694	967122.005269663	169.928035591827	126.645833333333	45.7708333333333
124.520833333333	54.3541666666667	0.058635089770527	0.0163573440459438	966652.668489011	170.11879145068	126.645833333333	45.7708333333333
121.479166666667	54.3125	0.0583134188428815	0.010005158407935	1228103.21650741	148.216837849404	129.604166666667	44.6041666666667
121.520833333333	54.3125	0.0582757131852891	0.00878947709246677	1230859.31736626	148.450315311381	129.604166666667	44.5625
121.5625	54.3125	0.0583160750741014	0.00908893893731787	1225257.8503809	148.4975271353	129.604166666667	44.6041666666667
121.604166666667	54.3125	0.0581305801752342	0.00963591992427231	1223843.66996539	148.638302694381	129.604166666667	44.6041666666667
121.645833333333	54.3125	0.0581731015256005	0.0125231693683895	1222435.1848226	148.779365324093	129.604166666667	44.6041666666667
121.6875	54.3125	0.0583443331498429	0.0125671386556396	1221032.41509731	148.920714854926	129.604166666667	44.6041666666667
121.729166666667	54.3125	0.0581025427005499	0.0102779422825887	1219635.38094453	149.062351105723	129.604166666667	44.6041666666667
121.770833333333	54.3125	0.0580778927167748	0.0130505205707603	1011620.12261645	157.916724988155	126.645833333333	45.7708333333333
121.8125	54.3125	0.0583174062243857	0.0142718669449609	1010604.44485693	158.091856500603	126.645833333333	45.7708333333333
121.854166666667	54.3125	0.0583902891644197	0.0145285875406139	1009596.46448341	158.26730606099	126.645833333333	45.7708333333333
121.895833333333	54.3125	0.0578050088437839	0.0126006842675246	1008596.20488989	158.443072193221	126.645833333333	45.7708333333333
121.9375	54.3125	0.058065006607487	0.0117331810898325	1007603.68938343	158.619153395794	126.645833333333	45.7708333333333
121.979166666667	54.3125	0.0582782234925505	0.00993972495034205	1211374.75279315	149.918178093655	129.604166666667	44.6041666666667
122.020833333333	54.3125	0.0586361430046061	0.0101849817566058	1210018.43265796	150.061815313676	129.604166666667	44.6041666666667
122.0625	54.3125	0.0585002545149843	0.011363369052614	1208668.00959478	150.205737373837	129.604166666667	44.6041666666667
122.104166666667	54.3125	0.0578951507505794	0.0119926391347664	1003711.53120037	159.326597987714	126.645833333333	45.7708333333333
122.145833333333	54.3125	0.0582778671420242	0.0128837991954467	1002758.08253484	159.504231127194	126.645833333333	45.7708333333333
122.1875	54.3125	0.0579212877920818	0.0123606366467235	1001812.51584722	159.682169792151	126.645833333333	45.7708333333333
122.229166666667	54.3125	0.0582755552139252	0.0124278985795527	1000874.85377309	159.860412302174	126.645833333333	45.7708333333333
122.270833333333	54.3125	0.0580487738732693	0.0122109693884704	999945.118843062	160.038956951195	126.645833333333	45.7708333333333
122.3125	54.3125	0.0582816307385735	0.0117437324984125	999023.333480513	160.217802007472	126.645833333333	45.7708333333333
122.354166666667	54.3125	0.058242311216734	0.0118374438173599	998109.519999301	160.396945713587	126.645833333333	45.7708333333333
122.395833333333	54.3125	0.0586384539661439	0.0131102251694352	997203.70060147	160.576386286441	126.645833333333	45.7708333333333
122.4375	54.3125	0.0591489011723448	0.0160675676104155	996305.897374968	160.756121917255	126.645833333333	45.7708333333333
122.479166666667	54.3125	0.0592568242545807	0.0181777984507504	995416.132291342	160.936150771575	126.645833333333	45.7708333333333
122.520833333333	54.3125	0.0586241283655515	0.0163906776412232	994534.427203447	161.116470989285	126.645833333333	45.7708333333333
122.5625	54.3125	0.0588183345449096	0.0172760222674219	993660.803843139	161.297080684619	126.645833333333	45.7708333333333
122.604166666667	54.3125	0.0590224791825411	0.0181850348513536	992795.28381898	161.477977946185	126.645833333333	45.7708333333333
122.645833333333	54.3125	0.0585389995792416	0.0164062818801068	991937.888613917	161.659160836987	126.645833333333	45.7708333333333
122.6875	54.3125	0.0583248993698046	0.0151487644077859	991088.639582988	161.840627394455	126.645833333333	45.7708333333333
122.729166666667	54.3125	0.058353829608953	0.0144504222694486	990247.557951014	162.02237563048	126.645833333333	45.7708333333333
122.770833333333	54.3125	0.058888536871558	0.0136160954466836	989414.664810278	162.204403531455	126.645833333333	45.7708333333333
122.8125	54.3125	0.0586135450702401	0.0133611792165884	988589.98111823	162.386709058316	126.645833333333	45.7708333333333
122.854166666667	54.3125	0.0585667631164797	0.0140833963205124	987773.527695172	162.569290146592	126.645833333333	45.7708333333333
122.895833333333	54.3125	0.0585386710841533	0.0146860333896004	986965.325221954	162.752144706463	126.645833333333	45.7708333333333
122.9375	54.3125	0.0583998797286274	0.0153606113119224	986165.394237668	162.935270622816	126.645833333333	45.7708333333333
122.979166666667	54.3125	0.0587252874749329	0.0158288556084439	985373.755137341	163.11866575531	126.645833333333	45.7708333333333
123.020833333333	54.3125	0.0587919700449811	0.0152072438272188	984590.428169639	163.302327938446	126.645833333333	45.7708333333333
123.0625	54.3125	0.0591087510098224	0.0158715883334002	983815.43343457	163.486254981641	126.645833333333	45.7708333333333
123.104166666667	54.3125	0.0594631966200869	0.0181456219841178	983048.79088119	163.670444669312	126.645833333333	45.7708333333333
123.145833333333	54.3125	0.059389284108873	0.0190445574059419	982290.520305305	163.854894760955	126.645833333333	45.7708333333333
123.1875	54.3125	0.0587068181193405	0.0162314571380411	981540.6413472	164.039602991239	126.645833333333	45.7708333333333
123.229166666667	54.3125	0.0584961417337421	0.0174771629782661	980799.17348935	164.224567070103	126.645833333333	45.7708333333333
123.270833333333	54.3125	0.0585489770692672	0.0177099972486238	980066.136054147	164.409784682854	126.645833333333	45.7708333333333
123.3125	54.3125	0.0587987661157848	0.0183800246434042	979341.548201637	164.595253490275	126.645833333333	45.7708333333333
123.354166666667	54.3125	0.0587370137860791	0.0185300131445655	978625.428927256	164.780971128737	126.645833333333	45.7708333333333
123.395833333333	54.3125	0.0584281591797368	0.0185214021067009	977917.79705958	164.966935210313	126.645833333333	45.7708333333333
123.4375	54.3125	0.0584773091288851	0.0185834978592485	977218.671258073	165.153143322906	126.645833333333	45.7708333333333
123.479166666667	54.3125	0.0584712538754248	0.0179349163949072	976528.070010863	165.339593030372	126.645833333333	45.7708333333333
123.520833333333	54.3125	0.0583820007273735	0.0178598922175938	975846.011632506	165.526281872654	126.645833333333	45.7708333333333
123.5625	54.3125	0.0580770341628531	0.0179642736112208	975172.514261767	165.713207365922	126.645833333333	45.7708333333333
123.604166666667	54.3125	0.0582143331975716	0.0179386285480899	974507.595859425	165.900367002715	126.645833333333	45.7708333333333
123.645833333333	54.3125	0.0588158149676256	0.0200270482074776	973851.274206062	166.087758252094	126.645833333333	45.7708333333333
123.6875	54.3125	0.0588660403766379	0.0197845128338678	973203.566899889	166.275378559792	126.645833333333	45.7708333333333
123.729166666667	54.3125	0.0592221223116539	0.020636515882303	972564.49135457	166.463225348376	126.645833333333	45.7708333333333
123.770833333333	54.3125	0.0589463949745174	0.020661717303195	971934.064797063	166.651296017416	126.645833333333	45.7708333333333
123.8125	54.3125	0.0585078233844421	0.0196290213841276	971312.304265472	166.83958794365	126.645833333333	45.7708333333333
123.854166666667	54.3125	0.0588774531290747	0.0208149315524243	970699.226606917	167.028098481164	126.645833333333	45.7708333333333
123.895833333333	54.3125	0.059083933903454	0.0214383895624168	970094.848475411	167.216824961575	126.645833333333	45.7708333333333
123.9375	54.3125	0.0584845730892046	0.0194216371567742	969499.186329763	167.405764694216	126.645833333333	45.7708333333333
123.979166666667	54.3125	0.0584939881956955	0.0193546006514479	968912.25643148	167.594914966326	126.645833333333	45.7708333333333
124.020833333333	54.3125	0.0585337560861385	0.0183188502049173	968334.07484271	167.784273043254	126.645833333333	45.7708333333333
124.0625	54.3125	0.0581941939814641	0.0196258716630364	967764.657424174	167.97383616866	126.645833333333	45.7708333333333
124.104166666667	54.3125	0.0587481019288177	0.0203544198147113	967204.019833132	168.163601564719	126.645833333333	45.7708333333333
124.145833333333	54.3125	0.05857529430754	0.0179119389876776	966652.177521364	168.353566432343	126.645833333333	45.7708333333333
124.1875	54.3125	0.0586117620308396	0.0173614255061612	966109.145733169	168.543727951394	126.645833333333	45.7708333333333
124.229166666667	54.3125	0.0581119789654932	0.0176363148998585	965574.939503383	168.734083280909	126.645833333333	45.7708333333333
124.270833333333	54.3125	0.0583806322152973	0.0174339033633771	965049.573655411	168.924629559334	126.645833333333	45.7708333333333
124.3125	54.3125	0.0584498867341145	0.0163624807438196	964533.062799291	169.115363904754	126.645833333333	45.7708333333333
124.354166666667	54.3125	0.0586256808405015	0.0166686405597975	964025.421329762	169.306283415136	126.645833333333	45.7708333333333
124.395833333333	54.3125	0.0586499574045245	0.0158837779677117	963526.663424378	169.497385168574	126.645833333333	45.7708333333333
124.4375	54.3125	0.0585644857266384	0.0165662707221355	963036.803041612	169.688666223536	126.645833333333	45.7708333333333
124.479166666667	54.3125	0.0586116704995402	0.0156037800577139	962555.853919015	169.880123619125	126.645833333333	45.7708333333333
124.520833333333	54.3125	0.0589029237071632	0.016049834551545	962083.829571368	170.071754375333	126.645833333333	45.7708333333333
124.5625	54.3125	0.0584475214989375	0.0169745672089688	961620.743288882	170.263555493314	126.645833333333	45.7708333333333
124.604166666667	54.3125	0.0590224355956264	0.0198508539676174	1386246.97459027	-177.548968693479	123.895833333333	41.8541666666667
124.645833333333	54.3125	0.0585228894584653	0.0183078427276758	1386366.35264913	-177.404922562993	123.895833333333	41.8541666666667
121.354166666667	54.2708333333333	0.0575617788015345	0.0149212291277048	1017953.78571525	156.07869541282	126.645833333333	45.7708333333333
121.395833333333	54.2708333333333	0.058018184995487	0.0145625585447361	1227043.06199883	147.82376220578	129.604166666667	44.6041666666667
121.4375	54.2708333333333	0.0580741626227565	0.0134418901179973	1225600.29754099	147.963693592159	129.604166666667	44.6041666666667
121.479166666667	54.2708333333333	0.0579655803206037	0.0123458915655954	1224163.15896644	148.103915483005	129.604166666667	44.6041666666667
121.520833333333	54.2708333333333	0.0579207951975173	0.0118350019167849	1222731.66655692	148.244427763235	129.604166666667	44.6041666666667
121.5625	54.2708333333333	0.0579009283523042	0.013511484941462	1221305.84060888	148.385230306369	129.604166666667	44.6041666666667
121.604166666667	54.2708333333333	0.0581053498465281	0.0115715521839747	1219885.70143258	148.52632297444	129.604166666667	44.6041666666667
121.645833333333	54.2708333333333	0.0577845997961795	0.0126663840488586	1218471.26935125	148.667705617893	129.604166666667	44.6041666666667
121.6875	54.2708333333333	0.0581774889093664	0.0144131980164562	1009389.03642244	157.467806036269	126.645833333333	45.7708333333333
121.729166666667	54.2708333333333	0.0582851072824733	0.0130419032323047	1008352.64337406	157.64292910061	126.645833333333	45.7708333333333
121.770833333333	54.2708333333333	0.0581530656368754	0.0131392025222612	1007323.93075835	157.818377455945	126.645833333333	45.7708333333333
121.8125	54.2708333333333	0.0579930963938692	0.0134239704052051	1006302.92245198	157.994149669911	126.645833333333	45.7708333333333
121.854166666667	54.2708333333333	0.0584662625183143	0.0146675947459832	1005289.64224913	158.170244284329	126.645833333333	45.7708333333333
121.895833333333	54.2708333333333	0.0584533145967182	0.0126587642928341	1004284.11385919	158.346659815144	126.645833333333	45.7708333333333
121.9375	54.2708333333333	0.0584254008088356	0.0120257924283509	1003286.36090456	158.523394752372	126.645833333333	45.7708333333333
121.979166666667	54.2708333333333	0.0584894860865625	0.0126759648606739	1002296.40691832	158.700447560051	126.645833333333	45.7708333333333
122.020833333333	54.2708333333333	0.0584413495693317	0.0125029514465884	1001314.27534201	158.877816676196	126.645833333333	45.7708333333333
122.0625	54.2708333333333	0.0579806107615898	0.0129614611299235	1000339.98952332	159.055500512759	126.645833333333	45.7708333333333
122.104166666667	54.2708333333333	0.0581213241820766	0.012455558551185	999373.572713808	159.233497455587	126.645833333333	45.7708333333333
122.145833333333	54.2708333333333	0.0580235629217264	0.0132820348938541	998415.048066579	159.411805864396	126.645833333333	45.7708333333333
122.1875	54.2708333333333	0.0582168984108796	0.0135998757903439	997464.438634015	159.590424072739	126.645833333333	45.7708333333333
122.229166666667	54.2708333333333	0.0584425105006965	0.0141921597782824	996521.767365435	159.769350387982	126.645833333333	45.7708333333333
122.270833333333	54.2708333333333	0.0580466641376558	0.0132773761154323	995587.057104788	159.948583091287	126.645833333333	45.7708333333333
122.3125	54.2708333333333	0.0580230421495864	0.0135974356180074	994660.330588326	160.128120437591	126.645833333333	45.7708333333333
122.354166666667	54.2708333333333	0.058602547795309	0.0142217247453105	993741.61044227	160.307960655605	126.645833333333	45.7708333333333
122.395833333333	54.2708333333333	0.0588004851940567	0.0148112455262584	992830.919180478	160.488101947799	126.645833333333	45.7708333333333
122.4375	54.2708333333333	0.059037032612589	0.0166773122518666	991928.279202103	160.668542490407	126.645833333333	45.7708333333333
122.479166666667	54.2708333333333	0.0585267874072701	0.0170335338622462	991033.712789254	160.849280433426	126.645833333333	45.7708333333333
122.520833333333	54.2708333333333	0.0591917421759129	0.0183496884370761	990147.242104639	161.030313900628	126.645833333333	45.7708333333333
122.5625	54.2708333333333	0.0587578716715869	0.0179713599487656	989268.88918922	161.211640989571	126.645833333333	45.7708333333333
122.604166666667	54.2708333333333	0.0588382445944029	0.017832014217807	988398.675959865	161.393259771617	126.645833333333	45.7708333333333
122.645833333333	54.2708333333333	0.0581791610052948	0.016254322961754	987536.624206976	161.575168291958	126.645833333333	45.7708333333333
122.6875	54.2708333333333	0.0580504638989652	0.0158545018481098	986682.755592147	161.757364569638	126.645833333333	45.7708333333333
122.729166666667	54.2708333333333	0.0583439636940196	0.0157053643044055	985837.091645803	161.93984659759	126.645833333333	45.7708333333333
122.770833333333	54.2708333333333	0.058368372432588	0.0142461402101483	984999.653764827	162.122612342675	126.645833333333	45.7708333333333
122.8125	54.2708333333333	0.0585864754563003	0.0144829473657266	984170.463210219	162.30565974572	126.645833333333	45.7708333333333
122.854166666667	54.2708333333333	0.0585348964484053	0.0177319621245802	983349.541104724	162.488986721571	126.645833333333	45.7708333333333
122.895833333333	54.2708333333333	0.0586410658374678	0.0184715512984889	982536.908430478	162.672591159143	126.645833333333	45.7708333333333
122.9375	54.2708333333333	0.0585574565486807	0.0182587090548936	981732.586026649	162.856470921482	126.645833333333	45.7708333333333
122.979166666667	54.2708333333333	0.0587579846191043	0.0169679814386434	980936.594587087	163.040623845824	126.645833333333	45.7708333333333
123.020833333333	54.2708333333333	0.058551847712728	0.0143008122494823	980148.954657961	163.225047743668	126.645833333333	45.7708333333333
123.0625	54.2708333333333	0.0585449389303487	0.0169967819345236	979369.686635418	163.40974040085	126.645833333333	45.7708333333333
123.104166666667	54.2708333333333	0.0595087023329826	0.019159904093057	978598.810763235	163.594699577618	126.645833333333	45.7708333333333
123.145833333333	54.2708333333333	0.059620921770839	0.0199796916343662	977836.347130473	163.779923008725	126.645833333333	45.7708333333333
123.1875	54.2708333333333	0.0597698885986968	0.0197753126691264	977082.31566914	163.965408403511	126.645833333333	45.7708333333333
123.229166666667	54.2708333333333	0.0595405498665709	0.0191070762740628	976336.736151865	164.151153446007	126.645833333333	45.7708333333333
123.270833333333	54.2708333333333	0.0596661712192927	0.0193326822404696	975599.628189561	164.337155795029	126.645833333333	45.7708333333333
123.3125	54.2708333333333	0.0597944682953754	0.0196586988125058	974871.011229112	164.52341308429	126.645833333333	45.7708333333333
123.354166666667	54.2708333333333	0.0591772389760829	0.0188875057617166	974150.904551059	164.709922922509	126.645833333333	45.7708333333333
123.395833333333	54.2708333333333	0.0592672330281553	0.019018548564513	973439.327267287	164.896682893531	126.645833333333	45.7708333333333
123.4375	54.2708333333333	0.0584198607734879	0.0179099660362479	972736.298318734	165.083690556451	126.645833333333	45.7708333333333
123.479166666667	54.2708333333333	0.0583233322394865	0.0171668182242244	972041.836473104	165.270943445737	126.645833333333	45.7708333333333
123.520833333333	54.2708333333333	0.0585655266825605	0.0184376808951879	971355.960322572	165.458439071375	126.645833333333	45.7708333333333
123.5625	54.2708333333333	0.059096227014835	0.019187255418232	970678.688281534	165.646174918998	126.645833333333	45.7708333333333
123.604166666667	54.2708333333333	0.0590021612636588	0.0190594516624048	970010.038584331	165.834148450038	126.645833333333	45.7708333333333
123.645833333333	54.2708333333333	0.0585782114487737	0.0185956972862607	969350.029283005	166.022357101877	126.645833333333	45.7708333333333
123.6875	54.2708333333333	0.0586000689708366	0.0194056427495655	968698.678245063	166.210798288001	126.645833333333	45.7708333333333
123.729166666667	54.2708333333333	0.0594931837570264	0.0210417132080751	968056.003151252	166.399469398165	126.645833333333	45.7708333333333
123.770833333333	54.2708333333333	0.0592910699661915	0.0213184429696784	967422.021493342	166.588367798558	126.645833333333	45.7708333333333
123.8125	54.2708333333333	0.0592274098201684	0.0205223159311096	966796.750571929	166.777490831981	126.645833333333	45.7708333333333
123.854166666667	54.2708333333333	0.0589572645864748	0.0205510277687199	966180.207494256	166.966835818021	126.645833333333	45.7708333333333
123.895833333333	54.2708333333333	0.0580582480564043	0.0181565380363661	965572.409172027	167.15640005324	126.645833333333	45.7708333333333
123.9375	54.2708333333333	0.058394521111034	0.0176362053472507	964973.372319269	167.346180811363	126.645833333333	45.7708333333333
123.979166666667	54.2708333333333	0.058353658151919	0.0182239387465208	964383.113450181	167.536175343472	126.645833333333	45.7708333333333
124.020833333333	54.2708333333333	0.0584907148938849	0.0193294753629758	963801.648877008	167.726380878214	126.645833333333	45.7708333333333
124.0625	54.2708333333333	0.058454771284899	0.0207454490917568	963228.994707947	167.916794622001	126.645833333333	45.7708333333333
124.104166666667	54.2708333333333	0.058573853087184	0.0202018134163055	962665.166845049	168.107413759225	126.645833333333	45.7708333333333
124.145833333333	54.2708333333333	0.0585205457462562	0.0180136363442621	962110.180982147	168.298235452477	126.645833333333	45.7708333333333
124.1875	54.2708333333333	0.0583917819200865	0.0185676425025369	961564.052602807	168.489256842768	126.645833333333	45.7708333333333
124.229166666667	54.2708333333333	0.0580872922539239	0.0196861149886227	961026.796978296	168.68047504976	126.645833333333	45.7708333333333
124.270833333333	54.2708333333333	0.0583745387680284	0.0190501217871412	960498.429165566	168.871887172	126.645833333333	45.7708333333333
124.3125	54.2708333333333	0.0582804685439725	0.0184070589454601	959978.964005264	169.063490287156	126.645833333333	45.7708333333333
124.354166666667	54.2708333333333	0.0587157715399911	0.0180098126559044	959468.416119759	169.255281452269	126.645833333333	45.7708333333333
124.395833333333	54.2708333333333	0.0582715906926527	0.0167328823131779	958966.799911194	169.447257703997	126.645833333333	45.7708333333333
124.4375	54.2708333333333	0.0586589459115768	0.0176167903720871	958474.129559556	169.639416058871	126.645833333333	45.7708333333333
124.479166666667	54.2708333333333	0.058491392179924	0.0169492731130471	957990.419020772	169.831753513561	126.645833333333	45.7708333333333
124.520833333333	54.2708333333333	0.0583716312758407	0.017256281799149	957515.682024832	170.024267045136	126.645833333333	45.7708333333333
124.5625	54.2708333333333	0.0583957870147227	0.0167862774630456	957049.932073927	170.216953611338	126.645833333333	45.7708333333333
124.604166666667	54.2708333333333	0.0586025331339974	0.0183039837174034	1381613.29713485	-177.540872861293	123.895833333333	41.8541666666667
124.645833333333	54.2708333333333	0.0592876915105961	0.0195439563296625	1381733.19018162	-177.396352025802	123.895833333333	41.8541666666667
124.6875	54.2708333333333	0.0589989100328385	0.0181474656770785	1381859.92272356	-177.251854078507	123.895833333333	41.8541666666667
124.729166666667	54.2708333333333	0.0585158137447286	0.0170162161959453	1381993.49284153	-177.107380282056	123.895833333333	41.8541666666667
121.1875	54.2291666666667	0.0580647424395199	0.0176955378274385	1018201.16355059	155.284443123462	126.645833333333	45.7708333333333
121.229166666667	54.2291666666667	0.0576146292603937	0.0158819513044388	1017068.7241556	155.456142118691	126.645833333333	45.7708333333333
121.270833333333	54.2291666666667	0.0576225498937079	0.0147029737981424	1015943.69938981	155.628186084794	126.645833333333	45.7708333333333
121.3125	54.2291666666667	0.0571928558642282	0.0158891073172753	1014826.11426489	155.800573892581	126.645833333333	45.7708333333333
121.354166666667	54.2291666666667	0.0575067553919944	0.0160168402425268	1013715.9937367	155.973304387553	126.645833333333	45.7708333333333
121.395833333333	54.2291666666667	0.0578135645840212	0.0150295957796305	1012613.36270304	156.146376389793	126.645833333333	45.7708333333333
121.4375	54.2291666666667	0.0573947735096395	0.0153301087593532	1011518.24600157	156.319788693864	126.645833333333	45.7708333333333
121.479166666667	54.2291666666667	0.0580331506574332	0.013425237295269	1010430.66840761	156.493540068713	126.645833333333	45.7708333333333
121.520833333333	54.2291666666667	0.0574504524479525	0.0138377687589734	1009350.65463195	156.667629257575	126.645833333333	45.7708333333333
121.5625	54.2291666666667	0.0575423609927141	0.0141226285833444	1008278.22931867	156.842054977882	126.645833333333	45.7708333333333
121.604166666667	54.2291666666667	0.0582312477891564	0.0142610407782716	1007213.41704289	157.016815921174	126.645833333333	45.7708333333333
121.645833333333	54.2291666666667	0.0575253728101847	0.0154559815573097	1006156.24230861	157.191910753015	126.645833333333	45.7708333333333
121.6875	54.2291666666667	0.0578833259321216	0.0151903189623286	1005106.7295464	157.367338112913	126.645833333333	45.7708333333333
121.729166666667	54.2291666666667	0.0576450194683146	0.0140485685463757	1004064.90311121	157.543096614243	126.645833333333	45.7708333333333
121.770833333333	54.2291666666667	0.0579306440130467	0.0142238923784983	1003030.78728008	157.719184844174	126.645833333333	45.7708333333333
121.8125	54.2291666666667	0.0586952794288754	0.0155279861835132	1002004.4062499	157.895601363599	126.645833333333	45.7708333333333
121.854166666667	54.2291666666667	0.059127986243832	0.0161479032186372	1000985.78413509	158.072344707066	126.645833333333	45.7708333333333
121.895833333333	54.2291666666667	0.0579938508250989	0.0132545811955174	999974.944965332	158.249413382726	126.645833333333	45.7708333333333
121.9375	54.2291666666667	0.0583508949899088	0.014284762442778	998971.912683263	158.426805872266	126.645833333333	45.7708333333333
121.979166666667	54.2291666666667	0.0588553221200724	0.0138572709613022	997976.711142172	158.604520630861	126.645833333333	45.7708333333333
122.020833333333	54.2291666666667	0.0583921050326296	0.0121713549127694	996989.364103672	158.782556087122	126.645833333333	45.7708333333333
122.0625	54.2291666666667	0.0582847408624114	0.0123170751045438	996009.89523537	158.960910643055	126.645833333333	45.7708333333333
122.104166666667	54.2291666666667	0.0583526745469174	0.0146979151251854	995038.32810854	159.139582674016	126.645833333333	45.7708333333333
122.145833333333	54.2291666666667	0.0584479768611745	0.0156584432500514	994074.686195763	159.318570528677	126.645833333333	45.7708333333333
122.1875	54.2291666666667	0.0586405347812278	0.0162501348892271	993118.992868586	159.497872528995	126.645833333333	45.7708333333333
122.229166666667	54.2291666666667	0.0585918443563875	0.0163717990066797	992171.271395155	159.677486970184	126.645833333333	45.7708333333333
122.270833333333	54.2291666666667	0.0587062544208813	0.0162869792851321	991231.544937854	159.85741212069	126.645833333333	45.7708333333333
122.3125	54.2291666666667	0.0588465075509857	0.0162136941841215	990299.836550923	160.037646222178	126.645833333333	45.7708333333333
122.354166666667	54.2291666666667	0.05871815294469	0.0161571476169455	989376.169178092	160.218187489514	126.645833333333	45.7708333333333
122.395833333333	54.2291666666667	0.0588632048634089	0.0150456948888029	988460.565650176	160.399034110758	126.645833333333	45.7708333333333
122.4375	54.2291666666667	0.0585519853564348	0.0144223921430236	987553.048682712	160.580184247161	126.645833333333	45.7708333333333
122.479166666667	54.2291666666667	0.0586224188158906	0.0173007221497279	986653.640873545	160.761636033163	126.645833333333	45.7708333333333
122.520833333333	54.2291666666667	0.0587748022264506	0.0178543773792712	985762.364700432	160.943387576404	126.645833333333	45.7708333333333
122.5625	54.2291666666667	0.0594991224268817	0.0193001062201618	984879.242518651	161.125436957727	126.645833333333	45.7708333333333
122.604166666667	54.2291666666667	0.059563333935245	0.0191685185334093	984004.296558589	161.307782231203	126.645833333333	45.7708333333333
122.645833333333	54.2291666666667	0.0585128678161784	0.0170121929532635	983137.548923331	161.490421424144	126.645833333333	45.7708333333333
122.6875	54.2291666666667	0.0583445807387735	0.0146731429233176	982279.021586263	161.673352537134	126.645833333333	45.7708333333333
122.729166666667	54.2291666666667	0.0588452051478924	0.0156055360124493	981428.736388652	161.856573544057	126.645833333333	45.7708333333333
122.770833333333	54.2291666666667	0.0582110714012278	0.0133953224893853	980586.715037232	162.040082392134	126.645833333333	45.7708333333333
122.8125	54.2291666666667	0.0581210032244101	0.0130120288189336	979752.979101802	162.223877001966	126.645833333333	45.7708333333333
122.854166666667	54.2291666666667	0.0585069888576288	0.0152267749255339	978927.550012807	162.407955267579	126.645833333333	45.7708333333333
122.895833333333	54.2291666666667	0.0592314378858298	0.0185061958761261	978110.449058925	162.592315056477	126.645833333333	45.7708333333333
122.9375	54.2291666666667	0.0591442447121619	0.0189240208387293	977301.697384665	162.776954209698	126.645833333333	45.7708333333333
122.979166666667	54.2291666666667	0.0585858099316124	0.0183238936910269	976501.315987949	162.961870541879	126.645833333333	45.7708333333333
123.020833333333	54.2291666666667	0.0591331330811766	0.0186560572721147	975709.325717708	163.147061841323	126.645833333333	45.7708333333333
123.0625	54.2291666666667	0.0596195028147512	0.0199290103309995	974925.747271482	163.332525870073	126.645833333333	45.7708333333333
123.104166666667	54.2291666666667	0.0595012104532647	0.0203690116150842	974150.60119302	163.51826036399	126.645833333333	45.7708333333333
123.145833333333	54.2291666666667	0.0597129138162799	0.0204995928228439	973383.907869874	163.704263032842	126.645833333333	45.7708333333333
123.1875	54.2291666666667	0.0605866371915878	0.0211532302456546	972625.687531021	163.890531560387	126.645833333333	45.7708333333333
123.229166666667	54.2291666666667	0.0602624845561145	0.0207115648455955	971875.960244464	164.077063604478	126.645833333333	45.7708333333333
123.270833333333	54.2291666666667	0.0604930123746189	0.0210283775666925	971134.745914854	164.263856797155	126.645833333333	45.7708333333333
123.3125	54.2291666666667	0.0596105035222567	0.019707279348543	970402.064281126	164.450908744762	126.645833333333	45.7708333333333
123.354166666667	54.2291666666667	0.0598819826995466	0.0197561880229949	969677.934914112	164.63821702805	126.645833333333	45.7708333333333
123.395833333333	54.2291666666667	0.0587321723577129	0.0179016019967133	968962.377214193	164.825779202304	126.645833333333	45.7708333333333
123.4375	54.2291666666667	0.0597524712885407	0.018810343142056	968255.410408944	165.013592797464	126.645833333333	45.7708333333333
123.479166666667	54.2291666666667	0.0594047221227187	0.0186099558220545	967557.053550786	165.201655318251	126.645833333333	45.7708333333333
123.520833333333	54.2291666666667	0.059674504634318	0.0192762836365962	966867.325514655	165.389964244311	126.645833333333	45.7708333333333
123.5625	54.2291666666667	0.0592486696663076	0.0202599109432338	966186.244995677	165.578517030349	126.645833333333	45.7708333333333
123.604166666667	54.2291666666667	0.0596474461598628	0.0214443111073131	965513.83050685	165.767311106279	126.645833333333	45.7708333333333
123.645833333333	54.2291666666667	0.0595649865386424	0.0214868951751488	964850.10037674	165.956343877381	126.645833333333	45.7708333333333
123.6875	54.2291666666667	0.0594959762868471	0.0217236997869294	964195.072747194	166.145612724452	126.645833333333	45.7708333333333
123.729166666667	54.2291666666667	0.0601828586974076	0.0223678717483714	963548.765571059	166.335115003976	126.645833333333	45.7708333333333
123.770833333333	54.2291666666667	0.0594781984991423	0.0216677181254583	962911.196609905	166.524848048292	126.645833333333	45.7708333333333
123.8125	54.2291666666667	0.059135716452229	0.0210224214017507	962282.383431786	166.714809165774	126.645833333333	45.7708333333333
123.854166666667	54.2291666666667	0.0587371538836494	0.0207644159218551	961662.343408996	166.904995641005	126.645833333333	45.7708333333333
123.895833333333	54.2291666666667	0.0589978375815036	0.0202992882673344	961051.093715836	167.095404734975	126.645833333333	45.7708333333333
123.9375	54.2291666666667	0.0587081089565837	0.0192031365442588	960448.651326415	167.286033685264	126.645833333333	45.7708333333333
123.979166666667	54.2291666666667	0.0582113517231633	0.0192500804971572	959855.033012455	167.476879706248	126.645833333333	45.7708333333333
124.020833333333	54.2291666666667	0.0585836824871269	0.0205415060410962	959270.255341106	167.667939989303	126.645833333333	45.7708333333333
124.0625	54.2291666666667	0.0593611050666525	0.0217085986636834	958694.334672799	167.859211703013	126.645833333333	45.7708333333333
124.104166666667	54.2291666666667	0.0586099035333157	0.020659577904021	958127.287159096	168.050691993387	126.645833333333	45.7708333333333
124.145833333333	54.2291666666667	0.0582511152460028	0.0193829556387083	957569.128740566	168.242377984085	126.645833333333	45.7708333333333
124.1875	54.2291666666667	0.058016958488488	0.0196284534842011	957019.875144684	168.434266776639	126.645833333333	45.7708333333333
124.229166666667	54.2291666666667	0.0582323275190983	0.0203952638211285	956479.541883749	168.62635545069	126.645833333333	45.7708333333333
124.270833333333	54.2291666666667	0.058476936877264	0.0197377910994829	955948.144252813	168.818641064229	126.645833333333	45.7708333333333
124.3125	54.2291666666667	0.0586065128947375	0.0183620862390577	955425.697327643	169.011120653834	126.645833333333	45.7708333333333
124.354166666667	54.2291666666667	0.0584512648128619	0.0170946299442538	954912.215962693	169.20379123493	126.645833333333	45.7708333333333
124.395833333333	54.2291666666667	0.0586255043345838	0.0175370140754836	954407.714789112	169.396649802035	126.645833333333	45.7708333333333
124.4375	54.2291666666667	0.0582079971126675	0.0192694399935881	953912.208212761	169.589693329027	126.645833333333	45.7708333333333
124.479166666667	54.2291666666667	0.0582815176810873	0.0182930769739537	953425.710412261	169.782918769409	126.645833333333	45.7708333333333
124.520833333333	54.2291666666667	0.0584897807412479	0.0189824072051092	952948.235337064	169.976323056577	126.645833333333	45.7708333333333
124.5625	54.2291666666667	0.058588638311119	0.0177218392931673	952479.79670554	170.169903104105	126.645833333333	45.7708333333333
124.604166666667	54.2291666666667	0.058758435714005	0.0174398358931754	1376979.68011557	-177.532722155806	123.895833333333	41.8541666666667
124.645833333333	54.2291666666667	0.0597311684128047	0.0197436163911008	1377100.09155506	-177.387723409258	123.895833333333	41.8541666666667
124.6875	54.2291666666667	0.059447635049017	0.0193917350007598	1377227.37197497	-177.242747814665	123.895833333333	41.8541666666667
124.729166666667	54.2291666666667	0.0586215781916513	0.0184135582209897	1377361.51943334	-177.097796649157	123.895833333333	41.8541666666667
124.770833333333	54.2291666666667	0.0591537573477131	0.0187784928564693	1377502.53188424	-176.952871188393	123.895833333333	41.8541666666667
124.8125	54.2291666666667	0.0597363089641241	0.0207881995651078	1377650.40717787	-176.807972706492	123.895833333333	41.8541666666667
124.854166666667	54.2291666666667	0.0595316552823086	0.0201654636065435	1377805.14306076	-176.66310247595	123.895833333333	41.8541666666667
120.1875	54.1875	0.0574719811889872	0.0135925530840473	1133724.95056744	145.818169441966	128.3125	45.4375
120.229166666667	54.1875	0.0572767333845264	0.0134410477486739	1132199.65689868	145.964653475918	128.3125	45.4375
120.270833333333	54.1875	0.0573799439737981	0.011724389308804	1130680.13293709	146.111487642707	128.3125	45.4375
120.3125	54.1875	0.057482152279635	0.0122437043520487	1129166.40245039	146.25867202264	128.3125	45.4375
120.354166666667	54.1875	0.057489888746079	0.0132922206084182	1127658.4892424	146.406206681924	128.3125	45.4375
120.979166666667	54.1875	0.0573565447131119	0.0146419588193938	1105754.14975904	148.661260147801	128.3125	45.4375
121.020833333333	54.1875	0.0572199358586849	0.0157857815750325	1232546.3746225	146.342948429222	129.604166666667	44.6041666666667
121.0625	54.1875	0.0577420294278016	0.0162927119379035	1017449.13757706	154.661057007299	126.645833333333	45.7708333333333
121.104166666667	54.1875	0.0579144672821461	0.0181437771891229	1016288.71370646	154.832285392155	126.645833333333	45.7708333333333
121.145833333333	54.1875	0.0579610795013614	0.0201572805643826	1015135.65453366	155.003866531531	126.645833333333	45.7708333333333
121.1875	54.1875	0.0580665680321078	0.018608966300311	1013989.98554392	155.175799372417	126.645833333333	45.7708333333333
121.229166666667	54.1875	0.0577127803215059	0.0169186673242299	1012851.73217369	155.348082836364	126.645833333333	45.7708333333333
121.270833333333	54.1875	0.0575453037815061	0.0157645157369724	1011720.91980847	155.520715819364	126.645833333333	45.7708333333333
121.3125	54.1875	0.0575499901892645	0.015265271973754	1010597.57378063	155.693697191732	126.645833333333	45.7708333333333
121.354166666667	54.1875	0.0577358834355522	0.0171866102045136	1009481.71936728	155.867025797992	126.645833333333	45.7708333333333
121.395833333333	54.1875	0.0583895805839708	0.0175977544977881	1008373.38178807	156.040700456771	126.645833333333	45.7708333333333
121.4375	54.1875	0.0577723414312138	0.0151048394606386	1007272.58620298	156.214719960687	126.645833333333	45.7708333333333
121.479166666667	54.1875	0.0578539705653906	0.0150251057136429	1006179.35771016	156.389083076252	126.645833333333	45.7708333333333
121.520833333333	54.1875	0.0579055669851936	0.0152849238265376	1005093.72134363	156.563788543766	126.645833333333	45.7708333333333
121.5625	54.1875	0.0573246459901196	0.0149916024340724	1004015.70207109	156.738835077226	126.645833333333	45.7708333333333
121.604166666667	54.1875	0.0578107730058443	0.0152794157717745	1002945.32479167	156.914221364227	126.645833333333	45.7708333333333
121.645833333333	54.1875	0.058010392229882	0.0152588668042797	1001882.61433363	157.08994606588	126.645833333333	45.7708333333333
121.6875	54.1875	0.057815100998482	0.0138278899784831	1000827.59545213	157.266007816722	126.645833333333	45.7708333333333
121.729166666667	54.1875	0.0577813682760262	0.0122922496644335	999780.292826892	157.442405224634	126.645833333333	45.7708333333333
121.770833333333	54.1875	0.0578005318328121	0.0113243669195145	998740.731059937	157.619136870768	126.645833333333	45.7708333333333
121.8125	54.1875	0.0580605323623677	0.0134759112204891	997708.93467325	157.796201309466	126.645833333333	45.7708333333333
121.854166666667	54.1875	0.0588871681619181	0.0167875017737391	996684.928106461	157.973597068196	126.645833333333	45.7708333333333
121.895833333333	54.1875	0.0589905333144651	0.0182609789202646	995668.735714505	158.151322647487	126.645833333333	45.7708333333333
121.9375	54.1875	0.0590302054327871	0.0170827980617892	994660.381765286	158.32937652086	126.645833333333	45.7708333333333
121.979166666667	54.1875	0.0581704966734778	0.0136768258728721	993659.890437311	158.507757134779	126.645833333333	45.7708333333333
122.020833333333	54.1875	0.0582668328336529	0.0115507122980648	992667.285817327	158.686462908592	126.645833333333	45.7708333333333
122.0625	54.1875	0.0580037763579089	0.011498435136431	991682.591897949	158.865492234488	126.645833333333	45.7708333333333
122.104166666667	54.1875	0.0576236851524892	0.0131083021721459	990705.832575268	159.044843477446	126.645833333333	45.7708333333333
122.145833333333	54.1875	0.0582676894574211	0.015231751770933	989737.031646464	159.224514975199	126.645833333333	45.7708333333333
122.1875	54.1875	0.0586235494960949	0.0173120735579687	988776.212807408	159.404505038199	126.645833333333	45.7708333333333
122.229166666667	54.1875	0.0589674883243089	0.0170603908383249	987823.399650247	159.584811949585	126.645833333333	45.7708333333333
122.270833333333	54.1875	0.0588290085638722	0.0171880936391948	986878.615660985	159.765433965157	126.645833333333	45.7708333333333
122.3125	54.1875	0.0586117716117905	0.0181440689432359	985941.884217073	159.946369313356	126.645833333333	45.7708333333333
122.354166666667	54.1875	0.0587095770745158	0.0183895869993685	985013.22858497	160.127616195244	126.645833333333	45.7708333333333
122.395833333333	54.1875	0.0588621217454614	0.0165250567601419	984092.671917713	160.309172784497	126.645833333333	45.7708333333333
122.4375	54.1875	0.0580812970426395	0.0132742469744349	983180.23725247	160.491037227395	126.645833333333	45.7708333333333
122.479166666667	54.1875	0.0584368406150467	0.0136807098660936	982275.947508109	160.673207642822	126.645833333333	45.7708333333333
122.520833333333	54.1875	0.0584655859918875	0.0160503703646957	981379.82548273	160.855682122266	126.645833333333	45.7708333333333
122.5625	54.1875	0.0584564001700886	0.0168781744671979	980491.893851227	161.038458729833	126.645833333333	45.7708333333333
122.604166666667	54.1875	0.0592307242038504	0.0177833983726795	979612.175162829	161.221535502254	126.645833333333	45.7708333333333
122.645833333333	54.1875	0.0592017534909886	0.0178606544190224	978740.691838631	161.404910448909	126.645833333333	45.7708333333333
122.6875	54.1875	0.0596120301091306	0.01837581619509	1374252.1503859	175.780586356438	123.895833333333	41.8541666666667
122.729166666667	54.1875	0.0586574488036478	0.0153507993418048	1374055.45723989	175.925737860193	123.895833333333	41.8541666666667
122.770833333333	54.1875	0.0581444659018499	0.0131083233246018	976175.876288597	161.956804018297	126.645833333333	45.7708333333333
122.8125	54.1875	0.0578577950557382	0.0123344883134196	975337.555983431	162.141351209551	126.645833333333	45.7708333333333
122.854166666667	54.1875	0.0586188446806012	0.013956392164688	974507.581139826	162.326186212652	126.645833333333	45.7708333333333
122.895833333333	54.1875	0.058640254321104	0.0150891394895274	973685.973358366	162.511306873547	126.645833333333	45.7708333333333
122.9375	54.1875	0.0590938331880171	0.0182869534811486	972872.754094261	162.696711011108	126.645833333333	45.7708333333333
122.979166666667	54.1875	0.058647540887991	0.0180117376859407	972067.944654873	162.882396417194	126.645833333333	45.7708333333333
123.020833333333	54.1875	0.0591766128279401	0.0183518948424868	971271.56619726	163.068360856723	126.645833333333	45.7708333333333
123.0625	54.1875	0.0591445101662358	0.0183658341661618	970483.639725716	163.254602067738	126.645833333333	45.7708333333333
123.104166666667	54.1875	0.0592560400426305	0.0191321259537556	969704.186089316	163.441117761491	126.645833333333	45.7708333333333
123.145833333333	54.1875	0.0594824056966297	0.0187327523326743	968933.225979458	163.627905622526	126.645833333333	45.7708333333333
123.1875	54.1875	0.059275667690613	0.0187566011360709	968170.779927426	163.814963308767	126.645833333333	45.7708333333333
123.229166666667	54.1875	0.0596826005012085	0.019028121119236	967416.868301945	164.002288451617	126.645833333333	45.7708333333333
123.270833333333	54.1875	0.0601558554367143	0.0204153064921223	966671.51130673	164.18987865606	126.645833333333	45.7708333333333
123.3125	54.1875	0.0606810065443513	0.0211788236889303	965934.728978077	164.377731500766	126.645833333333	45.7708333333333
123.354166666667	54.1875	0.0605620190339067	0.0213164761343984	965206.541182421	164.565844538203	126.645833333333	45.7708333333333
123.395833333333	54.1875	0.0604770377251692	0.0211049040762803	964486.967613927	164.754215294763	126.645833333333	45.7708333333333
123.4375	54.1875	0.0598796971356428	0.0199985907962319	963776.02779208	164.942841270881	126.645833333333	45.7708333333333
123.479166666667	54.1875	0.0595364979497283	0.0191851167976057	963073.741059288	165.131719941166	126.645833333333	45.7708333333333
123.520833333333	54.1875	0.0594738038427446	0.0202904641808113	962380.126578478	165.320848754544	126.645833333333	45.7708333333333
123.5625	54.1875	0.0595608397531478	0.0214735694410234	961695.203330733	165.510225134394	126.645833333333	45.7708333333333
123.604166666667	54.1875	0.0595732928061208	0.0217944900006541	961018.990112908	165.6998464787	126.645833333333	45.7708333333333
123.645833333333	54.1875	0.0595765802809151	0.0218524994563874	960351.505535272	165.889710160207	126.645833333333	45.7708333333333
123.6875	54.1875	0.0601774385598532	0.0224499146612313	959692.768019167	166.079813526578	126.645833333333	45.7708333333333
123.729166666667	54.1875	0.0601733786908311	0.0222965298061454	959042.795794662	166.270153900565	126.645833333333	45.7708333333333
123.770833333333	54.1875	0.0594764091426299	0.0214363789899574	958401.60689824	166.46072858018	126.645833333333	45.7708333333333
123.8125	54.1875	0.0589578523824639	0.0208241692294785	957769.219170479	166.65153483887	126.645833333333	45.7708333333333
123.854166666667	54.1875	0.0590349305160547	0.0214607907921798	957145.65025377	166.84256992571	126.645833333333	45.7708333333333
123.895833333333	54.1875	0.0587299943993138	0.0209041821434272	956530.91759002	167.033831065584	126.645833333333	45.7708333333333
123.9375	54.1875	0.0583601939857881	0.0192577428992652	955925.038418405	167.22531545939	126.645833333333	45.7708333333333
123.979166666667	54.1875	0.0584374194422641	0.0199982238310726	955328.029773109	167.417020284234	126.645833333333	45.7708333333333
124.020833333333	54.1875	0.0593302961337083	0.0216717238434647	954739.908481099	167.608942693649	126.645833333333	45.7708333333333
124.0625	54.1875	0.0593341403513015	0.021859831566846	954160.691159908	167.801079817797	126.645833333333	45.7708333333333
124.104166666667	54.1875	0.0589808128024475	0.0212123001302706	953590.394215441	167.9934287637	126.645833333333	45.7708333333333
124.145833333333	54.1875	0.0583918636003599	0.0207289277442794	953029.033839796	168.18598661546	126.645833333333	45.7708333333333
124.1875	54.1875	0.0577507112737698	0.0198809805265994	952476.62600911	168.378750434492	126.645833333333	45.7708333333333
124.229166666667	54.1875	0.0581672380133715	0.0203464414070365	951933.186481414	168.571717259763	126.645833333333	45.7708333333333
124.270833333333	54.1875	0.0585670274473893	0.0203193631028385	951398.730794523	168.764884108033	126.645833333333	45.7708333333333
124.3125	54.1875	0.0586158716138725	0.0202773217999691	950873.274263937	168.95824797411	126.645833333333	45.7708333333333
124.354166666667	54.1875	0.0580896297513448	0.0194769875336056	950356.831980764	169.151805831095	126.645833333333	45.7708333333333
124.395833333333	54.1875	0.0584186883086125	0.0186358276363897	949849.418809676	169.345554630656	126.645833333333	45.7708333333333
124.4375	54.1875	0.0584801949220888	0.0175134048506942	949351.049386873	169.53949130328	126.645833333333	45.7708333333333
124.479166666667	54.1875	0.0584929042116937	0.0187103859877747	948861.738118083	169.733612758557	126.645833333333	45.7708333333333
124.520833333333	54.1875	0.0588637400421986	0.0199895997355954	948381.499176578	169.927915885451	126.645833333333	45.7708333333333
124.5625	54.1875	0.0588561722539191	0.0194709607412637	947910.346501222	170.122397552584	126.645833333333	45.7708333333333
124.604166666667	54.1875	0.0594086080400841	0.0199230011823327	1372346.12383297	-177.524516022233	123.895833333333	41.8541666666667
124.645833333333	54.1875	0.0593805761454706	0.0204089814364544	1372467.05710442	-177.379036126324	123.895833333333	41.8541666666667
124.6875	54.1875	0.0603252426762716	0.0215947397159516	1372594.88903603	-177.233579649916	123.895833333333	41.8541666666667
124.729166666667	54.1875	0.0594465697126121	0.0211790384970994	1372729.61766273	-177.088147884825	123.895833333333	41.8541666666667
124.770833333333	54.1875	0.05954600839004	0.0209247289982751	1372871.24091421	-176.942742121373	123.895833333333	41.8541666666667
124.8125	54.1875	0.0603009021753519	0.0216198649771308	1373019.7566151	-176.797363648308	123.895833333333	41.8541666666667
124.854166666667	54.1875	0.060404278255024	0.0221481319397603	1373175.16248509	-176.652013752724	123.895833333333	41.8541666666667
124.895833333333	54.1875	0.0606067763325559	0.0218594038296612	1373337.45613917	-176.50669371999	123.895833333333	41.8541666666667
124.9375	54.1875	0.0605002869714235	0.0210979972494409	1373506.63508772	-176.361404833672	123.895833333333	41.8541666666667
120.145833333333	54.1458333333333	0.057275019005931	0.012140097860197	1131428.94738223	145.540987328223	128.3125	45.4375
120.1875	54.1458333333333	0.0573594298105401	0.011295862710495	1129891.23134832	145.687429761468	128.3125	45.4375
120.229166666667	54.1458333333333	0.0574702726898832	0.0107258925370056	1128359.27031583	145.834225818203	128.3125	45.4375
120.270833333333	54.1458333333333	0.0576474492897668	0.0106029866539132	1126833.08823537	145.981375608459	128.3125	45.4375
120.3125	54.1458333333333	0.0574613782179718	0.0107084095536436	1125312.7090962	146.128879228191	128.3125	45.4375
120.354166666667	54.1458333333333	0.0572541058782639	0.011877725943075	1123798.1569253	146.27673675913	128.3125	45.4375
120.395833333333	54.1458333333333	0.0575269744753008	0.0133973535919254	1122289.45578635	146.424948268609	128.3125	45.4375
120.4375	54.1458333333333	0.0573138372409733	0.0137123406376826	1120786.62977874	146.573513809411	128.3125	45.4375
120.479166666667	54.1458333333333	0.0571578664062653	0.0131462346478813	1119289.70303652	146.7224334196	128.3125	45.4375
120.520833333333	54.1458333333333	0.0573674844359382	0.0151913490044864	1117798.69972739	146.871707122361	128.3125	45.4375
120.5625	54.1458333333333	0.0574596155349267	0.0170121445321351	1027822.71173581	152.516374302681	126.645833333333	45.7708333333333
120.9375	54.1458333333333	0.057647207363173	0.0177981887300539	1016802.58395346	154.036520289366	126.645833333333	45.7708333333333
120.979166666667	54.1458333333333	0.0578440265465962	0.0182171128500704	1015614.20992213	154.207243744146	126.645833333333	45.7708333333333
121.020833333333	54.1458333333333	0.0578776396621432	0.0181972736043774	1014433.14832414	154.378327570366	126.645833333333	45.7708333333333
121.0625	54.1458333333333	0.0578963342625185	0.0179156779832835	1013259.42509926	154.549770793227	126.645833333333	45.7708333333333
121.104166666667	54.1458333333333	0.0579326760967855	0.0182688115485524	1012093.06614564	154.721572412409	126.645833333333	45.7708333333333
121.145833333333	54.1458333333333	0.0581574900075411	0.0201015752191919	1010934.0973176	154.893731401943	126.645833333333	45.7708333333333
121.1875	54.1458333333333	0.0581235845557751	0.0179982604157963	1009782.54442356	155.066246710078	126.645833333333	45.7708333333333
121.229166666667	54.1458333333333	0.0580786299705584	0.0180923641892472	1008638.43322388	155.239117259153	126.645833333333	45.7708333333333
121.270833333333	54.1458333333333	0.057742924775877	0.0173827277759149	1007501.78942863	155.41234194547	126.645833333333	45.7708333333333
121.3125	54.1458333333333	0.0577914029223238	0.0173489217195092	1006372.63869546	155.585919639177	126.645833333333	45.7708333333333
121.354166666667	54.1458333333333	0.0575310392203627	0.0172194757624768	1005251.00662737	155.759849184144	126.645833333333	45.7708333333333
121.395833333333	54.1458333333333	0.0583233472477092	0.0193741019802421	1004136.91877046	155.934129397851	126.645833333333	45.7708333333333
121.4375	54.1458333333333	0.0576277010157407	0.0169024481386008	1003030.40061176	156.108759071278	126.645833333333	45.7708333333333
121.479166666667	54.1458333333333	0.0584271577616509	0.0174130530731362	1001931.47757692	156.28373696879	126.645833333333	45.7708333333333
121.520833333333	54.1458333333333	0.058240927371705	0.0173567029223174	1000840.17502798	156.459061828037	126.645833333333	45.7708333333333
121.5625	54.1458333333333	0.0583741842013948	0.016559524025302	999756.518261061	156.634732359852	126.645833333333	45.7708333333333
121.604166666667	54.1458333333333	0.0574510233468008	0.0145908163471529	998680.532504107	156.810747248153	126.645833333333	45.7708333333333
121.645833333333	54.1458333333333	0.0580386459422637	0.0134852144269367	997612.242914547	156.987105149846	126.645833333333	45.7708333333333
121.6875	54.1458333333333	0.057646364487987	0.0125171274584615	996551.674576988	157.16380469474	126.645833333333	45.7708333333333
121.729166666667	54.1458333333333	0.0579294307583639	0.0121678981852131	995498.852500887	157.340844485454	126.645833333333	45.7708333333333
121.770833333333	54.1458333333333	0.0579342840011027	0.012409003988436	994453.801618191	157.518223097343	126.645833333333	45.7708333333333
121.8125	54.1458333333333	0.0579948427510552	0.0133929108838023	993416.546780992	157.695939078411	126.645833333333	45.7708333333333
121.854166666667	54.1458333333333	0.058479084399368	0.0144259935397394	992387.112759155	157.873990949241	126.645833333333	45.7708333333333
121.895833333333	54.1458333333333	0.0582880981653004	0.0148133185638548	991365.52423793	158.052377202925	126.645833333333	45.7708333333333
121.9375	54.1458333333333	0.0590094098286379	0.0167786467972805	990351.805815566	158.231096304997	126.645833333333	45.7708333333333
121.979166666667	54.1458333333333	0.0590459224511943	0.0157862524634929	989345.982000912	158.410146693371	126.645833333333	45.7708333333333
122.020833333333	54.1458333333333	0.0576983413787768	0.0131260496135968	988348.077210989	158.589526778286	126.645833333333	45.7708333333333
122.0625	54.1458333333333	0.0583586902286806	0.0149430912289543	987358.115768588	158.769234942248	126.645833333333	45.7708333333333
122.104166666667	54.1458333333333	0.0585054794052371	0.0149389461884275	986376.121899819	158.949269539988	126.645833333333	45.7708333333333
122.145833333333	54.1458333333333	0.0588081075518639	0.0166626491501156	985402.11973168	159.129628898414	126.645833333333	45.7708333333333
122.1875	54.1458333333333	0.0589631417658768	0.0186435533978846	984436.133289606	159.310311316574	126.645833333333	45.7708333333333
122.229166666667	54.1458333333333	0.0592278984393831	0.0192090263878226	983478.186495007	159.49131506562	126.645833333333	45.7708333333333
122.270833333333	54.1458333333333	0.0588096480063242	0.0179636250285532	982528.303162804	159.67263838878	126.645833333333	45.7708333333333
122.3125	54.1458333333333	0.058464451103298	0.0174831959016221	981586.506998962	159.854279501332	126.645833333333	45.7708333333333
122.354166666667	54.1458333333333	0.0591931821484091	0.0187092262633075	980652.821597999	160.036236590584	126.645833333333	45.7708333333333
122.395833333333	54.1458333333333	0.0587450772540189	0.016963338220225	979727.270440508	160.218507815861	126.645833333333	45.7708333333333
122.4375	54.1458333333333	0.0582490940423699	0.0130782908872785	978809.876890666	160.401091308494	126.645833333333	45.7708333333333
122.479166666667	54.1458333333333	0.0579353562036257	0.0127111192522264	977900.664193731	160.583985171815	126.645833333333	45.7708333333333
122.520833333333	54.1458333333333	0.057610358717896	0.0126975405454935	976999.655473544	160.767187481156	126.645833333333	45.7708333333333
122.5625	54.1458333333333	0.0584876453083101	0.0150268569034797	976106.873730024	160.950696283859	126.645833333333	45.7708333333333
122.604166666667	54.1458333333333	0.0585444653435774	0.0150389882541983	975222.341836656	161.134509599282	126.645833333333	45.7708333333333
122.645833333333	54.1458333333333	0.0588912365711186	0.0166738393530254	1369831.37129785	175.620938206135	123.895833333333	41.8541666666667
122.6875	54.1458333333333	0.0595744751615787	0.0182424787868055	973478.118447058	161.50304170592	126.645833333333	45.7708333333333
122.729166666667	54.1458333333333	0.0595351830006156	0.0184036086111852	1369429.37927379	175.91216448731	123.895833333333	41.8541666666667
122.770833333333	54.1458333333333	0.0597029970426413	0.0173869107421018	1369238.73755921	176.057833291897	123.895833333333	41.8541666666667
122.8125	54.1458333333333	0.0594220990976785	0.0163132201282611	1369055.00266517	176.203537486328	123.895833333333	41.8541666666667
122.854166666667	54.1458333333333	0.0591384695487855	0.0172441939065299	1368878.17742716	176.349275778278	123.895833333333	41.8541666666667
122.895833333333	54.1458333333333	0.059288784116444	0.0183062991813181	969263.508046754	162.429556923417	126.645833333333	45.7708333333333
122.9375	54.1458333333333	0.0589174721988081	0.017524669656903	968445.782397641	162.615731687591	126.645833333333	45.7708333333333
122.979166666667	54.1458333333333	0.0588067615087059	0.0173835518150398	967636.506355206	162.802191884018	126.645833333333	45.7708333333333
123.020833333333	54.1458333333333	0.0585718229137817	0.0173854065021091	966835.701390103	162.988935254041	126.645833333333	45.7708333333333
123.0625	54.1458333333333	0.0594668764897157	0.0186397744297167	966043.388818854	163.175959511498	126.645833333333	45.7708333333333
123.104166666667	54.1458333333333	0.0598743714150241	0.0200587129200657	965259.589801329	163.363262342812	126.645833333333	45.7708333333333
123.145833333333	54.1458333333333	0.059136314792144	0.0189879091868446	964484.325338236	163.550841407067	126.645833333333	45.7708333333333
123.1875	54.1458333333333	0.0593811825997898	0.019194631516048	963717.616268628	163.7386943361	126.645833333333	45.7708333333333
123.229166666667	54.1458333333333	0.0596238497549102	0.0195651025338178	962959.483267391	163.926818734597	126.645833333333	45.7708333333333
123.270833333333	54.1458333333333	0.0601090911776697	0.0201262755840004	962209.946842752	164.115212180198	126.645833333333	45.7708333333333
123.3125	54.1458333333333	0.0606291050621773	0.0213177127975723	961469.027333796	164.303872223598	126.645833333333	45.7708333333333
123.354166666667	54.1458333333333	0.0611628397786495	0.0226397056890833	960736.744907979	164.492796388666	126.645833333333	45.7708333333333
123.395833333333	54.1458333333333	0.0608188220964852	0.0221220224056424	960013.119558659	164.681982172565	126.645833333333	45.7708333333333
123.4375	54.1458333333333	0.0604604416216738	0.021736816208444	959298.171102619	164.871427045874	126.645833333333	45.7708333333333
123.479166666667	54.1458333333333	0.0597106573470553	0.0211747762048194	958591.919177621	165.061128452724	126.645833333333	45.7708333333333
123.520833333333	54.1458333333333	0.0602267103520741	0.0219154415951853	957894.383239949	165.251083810936	126.645833333333	45.7708333333333
123.5625	54.1458333333333	0.0604548498993374	0.0221397442248568	957205.582561974	165.441290512161	126.645833333333	45.7708333333333
123.604166666667	54.1458333333333	0.0601077905193777	0.0219810826978717	956525.536229726	165.631745922036	126.645833333333	45.7708333333333
123.645833333333	54.1458333333333	0.0603416269894935	0.0225158702416967	955854.263140467	165.822447380338	126.645833333333	45.7708333333333
123.6875	54.1458333333333	0.0606401254486711	0.0228153292006154	955191.782000304	166.013392201145	126.645833333333	45.7708333333333
123.729166666667	54.1458333333333	0.0601420221090946	0.0224326273323162	954538.111321776	166.204577673008	126.645833333333	45.7708333333333
123.770833333333	54.1458333333333	0.0605172131074644	0.0226823062022888	953893.269421488	166.396001059126	126.645833333333	45.7708333333333
123.8125	54.1458333333333	0.0601655070714994	0.0224655189514446	953257.274417735	166.587659597524	126.645833333333	45.7708333333333
123.854166666667	54.1458333333333	0.0599344381754128	0.0223795478528355	952630.14422816	166.779550501243	126.645833333333	45.7708333333333
123.895833333333	54.1458333333333	0.0598335856511616	0.0221805906033532	952011.896567405	166.971670958534	126.645833333333	45.7708333333333
123.9375	54.1458333333333	0.059325858248218	0.0215808505850461	951402.548944801	167.164018133056	126.645833333333	45.7708333333333
123.979166666667	54.1458333333333	0.0592717925105604	0.0218329211909412	950802.118662056	167.356589164082	126.645833333333	45.7708333333333
124.020833333333	54.1458333333333	0.0590763599851913	0.0215267720453371	950210.62281097	167.549381166712	126.645833333333	45.7708333333333
124.0625	54.1458333333333	0.0592415931961237	0.0213458095819652	949628.078271167	167.742391232091	126.645833333333	45.7708333333333
124.104166666667	54.1458333333333	0.0594788558034787	0.0213939838555578	949054.501707838	167.935616427631	126.645833333333	45.7708333333333
124.145833333333	54.1458333333333	0.0588560034687862	0.0211701917285243	948489.909569513	168.129053797246	126.645833333333	45.7708333333333
124.1875	54.1458333333333	0.0588428590154485	0.0208847718338731	947934.318085845	168.322700361583	126.645833333333	45.7708333333333
124.229166666667	54.1458333333333	0.0582453543738731	0.0201473819098794	947387.743265422	168.516553118266	126.645833333333	45.7708333333333
124.270833333333	54.1458333333333	0.058519427544934	0.0199528213362223	946850.200893587	168.710609042148	126.645833333333	45.7708333333333
124.3125	54.1458333333333	0.0584937927187043	0.0202551663616924	946321.706530299	168.904865085558	126.645833333333	45.7708333333333
124.354166666667	54.1458333333333	0.0582828089121291	0.0200321948903435	945802.275507994	169.099318178568	126.645833333333	45.7708333333333
124.395833333333	54.1458333333333	0.0578804379038693	0.0191778524025005	945291.922929489	169.293965229257	126.645833333333	45.7708333333333
124.4375	54.1458333333333	0.0580655934134607	0.0191512838011994	944790.663665897	169.488803123982	126.645833333333	45.7708333333333
124.479166666667	54.1458333333333	0.0582658924042204	0.0191753573842716	944298.512354573	169.683828727653	126.645833333333	45.7708333333333
124.520833333333	54.1458333333333	0.058535046743932	0.0202199278376461	943815.483397073	169.879038884025	126.645833333333	45.7708333333333
124.5625	54.1458333333333	0.0598372302317994	0.0216829239076117	1367598.10043222	-177.662240597289	123.895833333333	41.8541666666667
124.604166666667	54.1458333333333	0.059922174541448	0.0218728343520966	1367712.62859139	-177.51625389829	123.895833333333	41.8541666666667
124.645833333333	54.1458333333333	0.0602467702331931	0.0221584124066843	1367834.08716887	-177.370289582028	123.895833333333	41.8541666666667
124.6875	54.1458333333333	0.0604312981377821	0.0223458890979392	1367962.47428275	-177.224348956666	123.895833333333	41.8541666666667
124.729166666667	54.1458333333333	0.0603683650584497	0.0223500965648631	1368097.78794447	-177.078433328919	123.895833333333	41.8541666666667
124.770833333333	54.1458333333333	0.0604266943909304	0.0222669415201012	1368240.02605901	-176.932544003978	123.895833333333	41.8541666666667
124.8125	54.1458333333333	0.0603092442909885	0.0216647937772739	1368389.18642502	-176.786682285428	123.895833333333	41.8541666666667
124.854166666667	54.1458333333333	0.0606395853255937	0.02203303316631	1368545.266735	-176.640849475173	123.895833333333	41.8541666666667
124.895833333333	54.1458333333333	0.0609942676415449	0.0224938324813269	1368708.26457547	-176.495046873355	123.895833333333	41.8541666666667
124.9375	54.1458333333333	0.060448591554701	0.0217069320192272	1368878.17742716	-176.349275778278	123.895833333333	41.8541666666667
124.979166666667	54.1458333333333	0.0607915113367512	0.0214657022255696	1369055.00266517	-176.203537486328	123.895833333333	41.8541666666667
125.020833333333	54.1458333333333	0.0604552821317557	0.0211925605467784	1369238.73755921	-176.057833291897	123.895833333333	41.8541666666667
125.0625	54.1458333333333	0.060223013758163	0.0205944903386934	1369429.37927379	-175.91216448731	123.895833333333	41.8541666666667
125.104166666667	54.1458333333333	0.0600288727356582	0.0199357743619311	1369626.92486842	-175.766532362739	123.895833333333	41.8541666666667
125.145833333333	54.1458333333333	0.0596658253036086	0.0193220716616865	1369831.37129785	-175.620938206135	123.895833333333	41.8541666666667
125.1875	54.1458333333333	0.0599254420459226	0.0194848094296515	1370042.71541228	-175.475383303149	123.895833333333	41.8541666666667
120.145833333333	54.1041666666667	0.0572819105473109	0.0117887725343322	1127607.95365346	145.409046500104	128.3125	45.4375
120.1875	54.1041666666667	0.0575540036583598	0.0136845260881779	1126063.52476827	145.55579669999	128.3125	45.4375
120.229166666667	54.1041666666667	0.0573903737912008	0.0112266717510248	1124524.85975763	145.702904144971	128.3125	45.4375
120.270833333333	54.1041666666667	0.0558353255698291	0.0113701478852997	1148258.41069635	144.474841791057	128.770833333333	45.3541666666667
120.3125	54.1041666666667	0.0572831149438498	0.0131440101985004	1121464.91808908	145.998191261082	128.3125	45.4375
120.354166666667	54.1041666666667	0.0573525693372125	0.0146921127842468	1119943.68989555	146.146371141976	128.3125	45.4375
120.395833333333	54.1041666666667	0.057556799977659	0.0142885412531972	1118428.3225033	146.294908687164	128.3125	45.4375
120.4375	54.1041666666667	0.0576431845563099	0.0146555564133151	1116918.84023985	146.443803965118	128.3125	45.4375
120.479166666667	54.1041666666667	0.0571744496610677	0.0149361002715419	1115415.26746899	146.593057029444	128.3125	45.4375
120.520833333333	54.1041666666667	0.0569349004667464	0.017401610336035	1113917.62858978	146.742667918721	128.3125	45.4375
120.5625	54.1041666666667	0.0576141610818353	0.0187636738141846	1023710.53430059	152.397617918994	126.645833333333	45.7708333333333
120.604166666667	54.1041666666667	0.0575703875996236	0.0185638804022236	1022451.26210427	152.565577997184	126.645833333333	45.7708333333333
120.645833333333	54.1041666666667	0.0574438281656455	0.0172214827491959	1021199.0889273	152.733910726437	126.645833333333	45.7708333333333
120.6875	54.1041666666667	0.0577545221873298	0.0153915344439215	1107986.90114451	147.344689961477	128.3125	45.4375
120.729166666667	54.1041666666667	0.0577001839342886	0.0163636330981496	1106519.29886805	147.496090016433	128.3125	45.4375
120.9375	54.1041666666667	0.0571954714444024	0.0168336136821369	1012634.87534189	153.922608385528	126.645833333333	45.7708333333333
120.979166666667	54.1041666666667	0.0577087728729919	0.0173790219056331	1011440.44755799	154.09389342713	126.645833333333	45.7708333333333
121.020833333333	54.1041666666667	0.0577933873496004	0.0185454251564528	1010253.35666439	154.26554351842	126.645833333333	45.7708333333333
121.0625	54.1041666666667	0.0581385797674605	0.0201630081106394	1009073.62892598	154.437557687624	126.645833333333	45.7708333333333
121.104166666667	54.1041666666667	0.0582148023443894	0.0203575522166942	1007901.29056687	154.609934936988	126.645833333333	45.7708333333333
121.145833333333	54.1041666666667	0.0577863223023767	0.0203118574638918	1006736.36776825	154.782674242643	126.645833333333	45.7708333333333
121.1875	54.1041666666667	0.0581830371973451	0.0190502031334267	1005578.88666621	154.955774554463	126.645833333333	45.7708333333333
121.229166666667	54.1041666666667	0.058023172795439	0.0183854710052641	1004428.87334953	155.129234795937	126.645833333333	45.7708333333333
121.270833333333	54.1041666666667	0.058090854147097	0.0200486700811436	1003286.35385749	155.303053864032	126.645833333333	45.7708333333333
121.3125	54.1041666666667	0.0578151314681149	0.0189177510115004	1002151.35417763	155.477230629073	126.645833333333	45.7708333333333
121.354166666667	54.1041666666667	0.0581211617716969	0.0197732143090131	1001023.90024348	155.65176393461	126.645833333333	45.7708333333333
121.395833333333	54.1041666666667	0.0587606629980242	0.020684183491399	999904.017932373	155.826652597305	126.645833333333	45.7708333333333
121.4375	54.1041666666667	0.0582365809485342	0.0196510287753873	998791.733063083	156.00189540681	126.645833333333	45.7708333333333
121.479166666667	54.1041666666667	0.0584741731097884	0.0191736262184704	997687.071393599	156.177491125654	126.645833333333	45.7708333333333
121.520833333333	54.1041666666667	0.0585442762058766	0.0183074211618533	996590.05861878	156.353438489135	126.645833333333	45.7708333333333
121.5625	54.1041666666667	0.0578889551872878	0.0171974510815023	995500.720368056	156.529736205209	126.645833333333	45.7708333333333
121.604166666667	54.1041666666667	0.0581348335711495	0.0175744835296408	994419.082203086	156.70638295439	126.645833333333	45.7708333333333
121.645833333333	54.1041666666667	0.0583691271770166	0.017285649125899	993345.169615396	156.883377389648	126.645833333333	45.7708333333333
121.6875	54.1041666666667	0.0584718191284352	0.0176424150795112	992279.008024038	157.060718136318	126.645833333333	45.7708333333333
121.729166666667	54.1041666666667	0.0586116509178168	0.0171599962589101	991220.6227732	157.238403792005	126.645833333333	45.7708333333333
121.770833333333	54.1041666666667	0.0585668441159704	0.0163874653024721	990170.039129809	157.416432926496	126.645833333333	45.7708333333333
121.8125	54.1041666666667	0.0586230158129361	0.015675518560611	989127.282281145	157.594804081681	126.645833333333	45.7708333333333
121.854166666667	54.1041666666667	0.0589567283519767	0.0153987427088682	988092.377332417	157.773515771468	126.645833333333	45.7708333333333
121.895833333333	54.1041666666667	0.0586144141410102	0.0149465301565904	987065.349304331	157.952566481713	126.645833333333	45.7708333333333
121.9375	54.1041666666667	0.059031935210556	0.0162470585877963	986046.22313066	158.131954670148	126.645833333333	45.7708333333333
121.979166666667	54.1041666666667	0.0598848502761346	0.0177470007770095	1370954.15709683	174.890249381605	123.4375	41.8125
122.020833333333	54.1041666666667	0.0584700438577566	0.0146001066548283	984031.775632257	158.491737171497	126.645833333333	45.7708333333333
122.0625	54.1041666666667	0.058814957626592	0.0162624095557614	983036.50371828	158.672128258678	126.645833333333	45.7708333333333
122.104166666667	54.1041666666667	0.0588096181636428	0.0174255541830388	982049.232475278	158.852850372474	126.645833333333	45.7708333333333
122.145833333333	54.1041666666667	0.0595091088086445	0.0194496795156938	981069.986365376	159.033901829093	126.645833333333	45.7708333333333
122.1875	54.1041666666667	0.0589720573564778	0.0184748658152393	980098.78974891	159.215280916289	126.645833333333	45.7708333333333
122.229166666667	54.1041666666667	0.0594387755423525	0.0195152315070941	979135.666881918	159.396985893326	126.645833333333	45.7708333333333
122.270833333333	54.1041666666667	0.0587412368549834	0.0180769309605054	978180.641913618	159.579014990943	126.645833333333	45.7708333333333
122.3125	54.1041666666667	0.0591803437750182	0.0186300958270063	977233.738883888	159.761366411329	126.645833333333	45.7708333333333
122.354166666667	54.1041666666667	0.0594356458676581	0.0199593770258898	976294.981720739	159.944038328092	126.645833333333	45.7708333333333
122.395833333333	54.1041666666667	0.0583255302695619	0.016241766205137	975364.39423776	160.127028886251	126.645833333333	45.7708333333333
122.4375	54.1041666666667	0.0583611029910543	0.0150798432489224	974442.000131597	160.310336202216	126.645833333333	45.7708333333333
122.479166666667	54.1041666666667	0.0590733731940934	0.0160393515405393	1366097.7277418	175.022404576212	123.895833333333	41.8541666666667
122.520833333333	54.1041666666667	0.0590611843894319	0.0153460284839711	972621.886236194	160.677893430122	126.645833333333	45.7708333333333
122.5625	54.1041666666667	0.0585531057582714	0.0151242456271001	971724.213232478	160.862139431803	126.645833333333	45.7708333333333
122.604166666667	54.1041666666667	0.0586026980409969	0.0158123476433434	1365419.41180141	175.460266998677	123.895833333333	41.8541666666667
122.645833333333	54.1041666666667	0.0586437289974614	0.0157700481471144	1365207.15011833	175.606304877756	123.895833333333	41.8541666666667
122.6875	54.1041666666667	0.0589489946445849	0.01508441542934	1365001.81582627	175.752382464836	123.895833333333	41.8541666666667
122.729166666667	54.1041666666667	0.0592422740484294	0.0165721561367648	1364803.41211257	175.898498459563	123.895833333333	41.8541666666667
122.770833333333	54.1041666666667	0.0599183688346684	0.0185005240832251	1364611.94205882	176.044651559238	123.895833333333	41.8541666666667
122.8125	54.1041666666667	0.0605858421779419	0.0199102286086529	1364427.4086406	176.190840458894	123.895833333333	41.8541666666667
122.854166666667	54.1041666666667	0.0605308965017547	0.0199909032696493	1364249.81472728	176.337063851375	123.895833333333	41.8541666666667
122.895833333333	54.1041666666667	0.0595329760974636	0.0183033669346565	1364079.16308175	176.483320427415	123.895833333333	41.8541666666667
122.9375	54.1041666666667	0.0590137671613113	0.017657645312105	964020.809006697	162.534006435942	126.645833333333	45.7708333333333
122.979166666667	54.1041666666667	0.0595192994471718	0.0182173502756911	1363758.69711224	176.775927883021	123.895833333333	41.8541666666667
123.020833333333	54.1041666666667	0.0591374701400808	0.0185541586165756	962401.757044596	162.908775332965	126.645833333333	45.7708333333333
123.0625	54.1041666666667	0.0595268618941387	0.0196857394120461	961605.019819057	163.096588554882	126.645833333333	45.7708333333333
123.104166666667	54.1041666666667	0.0600603203585058	0.0201772395003515	960816.837118217	163.284684516918	126.645833333333	45.7708333333333
123.145833333333	54.1041666666667	0.0601034739091264	0.0202161738682099	960037.230257673	163.473060852466	126.645833333333	45.7708333333333
123.1875	54.1041666666667	0.0603008069140948	0.0203012896198069	959266.220389814	163.661715167022	126.645833333333	45.7708333333333
123.229166666667	54.1041666666667	0.0598805652394603	0.019843033653218	958503.828501258	163.850645038289	126.645833333333	45.7708333333333
123.270833333333	54.1041666666667	0.0604580839253422	0.0212771128295074	957750.075410297	164.039848016275	126.645833333333	45.7708333333333
123.3125	54.1041666666667	0.0606411164180597	0.0217726158809527	957004.981764353	164.229321623402	126.645833333333	45.7708333333333
123.354166666667	54.1041666666667	0.0612658327071102	0.0226708664436361	956268.56803744	164.419063354618	126.645833333333	45.7708333333333
123.395833333333	54.1041666666667	0.0617048764350282	0.0231721680492632	955540.854527622	164.609070677521	126.645833333333	45.7708333333333
123.4375	54.1041666666667	0.0611507055496328	0.0225708579307161	954821.861354494	164.799341032484	126.645833333333	45.7708333333333
123.479166666667	54.1041666666667	0.0604785907040044	0.0219238306276997	954111.608456665	164.989871832788	126.645833333333	45.7708333333333
123.520833333333	54.1041666666667	0.0608116629284874	0.0225338804159253	953410.115589242	165.180660464762	126.645833333333	45.7708333333333
123.5625	54.1041666666667	0.0606703603770658	0.0225488750228457	952717.402321344	165.371704287926	126.645833333333	45.7708333333333
123.604166666667	54.1041666666667	0.0606908829874201	0.0224742967225396	952033.488033602	165.563000635147	126.645833333333	45.7708333333333
123.645833333333	54.1041666666667	0.0607157529459107	0.0227077951687158	951358.391915692	165.754546812797	126.645833333333	45.7708333333333
123.6875	54.1041666666667	0.059993026024531	0.0217938104577421	950692.132963862	165.946340100912	126.645833333333	45.7708333333333
123.729166666667	54.1041666666667	0.058857042171502	0.0205938606766182	950034.729978488	166.13837775337	126.645833333333	45.7708333333333
123.770833333333	54.1041666666667	0.0590049259483557	0.0208542841331419	949386.201561628	166.330656998067	126.645833333333	45.7708333333333
123.8125	54.1041666666667	0.0589023302530667	0.0212587675159337	948746.566114601	166.523175037095	126.645833333333	45.7708333333333
123.854166666667	54.1041666666667	0.0593059661028906	0.0217320819641737	948115.841835577	166.715929046941	126.645833333333	45.7708333333333
123.895833333333	54.1041666666667	0.0587213866084608	0.0212635916145122	947494.046717173	166.908916178677	126.645833333333	45.7708333333333
123.9375	54.1041666666667	0.0590538946237117	0.021542648679097	946881.198544088	167.102133558165	126.645833333333	45.7708333333333
123.979166666667	54.1041666666667	0.0588592260724673	0.0208397505157786	946277.314890725	167.295578286268	126.645833333333	45.7708333333333
124.020833333333	54.1041666666667	0.0580827009935641	0.018293830545054	945682.413118857	167.489247439061	126.645833333333	45.7708333333333
124.0625	54.1041666666667	0.0582403117697159	0.0170141276793512	945096.510375294	167.68313806806	126.645833333333	45.7708333333333
124.104166666667	54.1041666666667	0.0582719884490271	0.0179094595842697	944519.623589575	167.87724720044	126.645833333333	45.7708333333333
124.145833333333	54.1041666666667	0.0587448231801391	0.0183106175372672	943951.769471678	168.071571839282	126.645833333333	45.7708333333333
124.1875	54.1041666666667	0.0583235007070769	0.0173632468139	943392.964509746	168.266108963803	126.645833333333	45.7708333333333
124.229166666667	54.1041666666667	0.0583016997854758	0.01777451251627	942843.224967852	168.460855529607	126.645833333333	45.7708333333333
124.270833333333	54.1041666666667	0.05829615967119	0.0183916116118222	942302.566883756	168.655808468941	126.645833333333	45.7708333333333
124.3125	54.1041666666667	0.0580961255666093	0.01783895556937	941771.006066703	168.85096469095	126.645833333333	45.7708333333333
124.354166666667	54.1041666666667	0.058130935755846	0.0191784672610904	941248.558095247	169.046321081944	126.645833333333	45.7708333333333
124.395833333333	54.1041666666667	0.0582533967434168	0.0185988518529799	940735.238315085	169.24187450567	126.645833333333	45.7708333333333
124.4375	54.1041666666667	0.0582261196411382	0.0194479716172701	940231.061836923	169.437621803591	126.645833333333	45.7708333333333
124.479166666667	54.1041666666667	0.0580238072347354	0.0199757428822451	939736.043534369	169.633559795166	126.645833333333	45.7708333333333
124.520833333333	54.1041666666667	0.0587707984561375	0.0208252640249673	939250.198041839	169.829685278142	126.645833333333	45.7708333333333
124.5625	54.1041666666667	0.0596935107895133	0.0216170626617023	938773.539752509	170.025995028851	126.645833333333	45.7708333333333
124.604166666667	54.1041666666667	0.0600060676550717	0.0220388664666629	1363079.19469904	-177.507935214062	123.895833333333	41.8541666666667
124.645833333333	54.1041666666667	0.0602143807484431	0.0221754045276469	1363201.18209197	-177.361483173329	123.895833333333	41.8541666666667
124.6875	54.1041666666667	0.0604704255549308	0.0223842563068132	1363330.12809597	-177.215055098816	123.895833333333	41.8541666666667
124.729166666667	54.1041666666667	0.0605922130301604	0.0223702001185966	1363466.03069869	-177.068652312352	123.895833333333	41.8541666666667
124.770833333333	54.1041666666667	0.0605604987223686	0.0215996144266365	1363608.88778001	-176.922276134207	123.895833333333	41.8541666666667
124.8125	54.1041666666667	0.0610172247607502	0.022163920390774	1363758.69711224	-176.775927883021	123.895833333333	41.8541666666667
124.854166666667	54.1041666666667	0.060654415238813	0.0220753461075695	1363915.45636027	-176.629608875714	123.895833333333	41.8541666666667
124.895833333333	54.1041666666667	0.0606534460786695	0.0221171763207227	1364079.16308175	-176.483320427415	123.895833333333	41.8541666666667
124.9375	54.1041666666667	0.0607821465986832	0.0220788293280499	1364249.81472728	-176.337063851375	123.895833333333	41.8541666666667
124.979166666667	54.1041666666667	0.0606301787849265	0.0217820158991065	1364427.4086406	-176.190840458894	123.895833333333	41.8541666666667
125.020833333333	54.1041666666667	0.0607995306822058	0.0215828237256906	1364611.94205882	-176.044651559238	123.895833333333	41.8541666666667
125.0625	54.1041666666667	0.0609714526195777	0.0212630387295946	1364803.41211257	-175.898498459563	123.895833333333	41.8541666666667
125.104166666667	54.1041666666667	0.0606568685328815	0.0207264801803576	1365001.81582627	-175.752382464836	123.895833333333	41.8541666666667
125.145833333333	54.1041666666667	0.0607230738712826	0.0212307494752258	1365207.15011833	-175.606304877756	123.895833333333	41.8541666666667
125.1875	54.1041666666667	0.0613079558545782	0.0217609047123232	1365419.41180141	-175.460266998677	123.895833333333	41.8541666666667
125.229166666667	54.1041666666667	0.0613374190417824	0.0215785795901419	1365638.59758263	-175.314270125533	123.895833333333	41.8541666666667
125.270833333333	54.1041666666667	0.0612130991480904	0.0207517951912979	1365864.70406382	-175.168315553758	123.895833333333	41.8541666666667
125.3125	54.1041666666667	0.0609844329112846	0.0195785664271679	1366097.7277418	-175.022404576212	123.895833333333	41.8541666666667
125.354166666667	54.1041666666667	0.0610455758477032	0.0192048988269144	1366337.66500865	-174.876538483103	123.895833333333	41.8541666666667
125.395833333333	54.1041666666667	0.0611574566214107	0.0176642679550379	1366584.51215194	-174.730718561913	123.895833333333	41.8541666666667
125.4375	54.1041666666667	0.0608942584229924	0.0166058487424155	1366838.26535503	-174.584946097322	123.895833333333	41.8541666666667
125.479166666667	54.1041666666667	0.060079923238756	0.0151774146757974	1367098.92069739	-174.439222371133	123.895833333333	41.8541666666667
125.520833333333	54.1041666666667	0.0598081855041179	0.0143719323307201	1367366.47415484	-174.293548662198	123.895833333333	41.8541666666667
120.104166666667	54.0625	0.057402386451962	0.0143790650240434	1125349.99696628	145.129508792673	128.3125	45.4375
120.145833333333	54.0625	0.0576722541408302	0.014445170448133	1123793.07034774	145.276205295931	128.3125	45.4375
120.1875	54.0625	0.0575959308513986	0.0160898525262275	1122241.89196877	145.423262545727	128.3125	45.4375
120.229166666667	54.0625	0.0572278376635252	0.0135440694962018	1120696.48618186	145.570680699185	128.3125	45.4375
120.270833333333	54.0625	0.0570459162403391	0.0131006770938314	1119156.87738247	145.718459899269	128.3125	45.4375
120.3125	54.0625	0.0572681991099276	0.0152104071613771	1117623.09000802	145.866600274614	128.3125	45.4375
120.354166666667	54.0625	0.057271844795101	0.0163578401785792	1116095.14853695	146.015101939357	128.3125	45.4375
120.395833333333	54.0625	0.0574904878141788	0.0158761180912657	1114573.07748768	146.163964992963	128.3125	45.4375
120.4375	54.0625	0.0574192026507144	0.0158246464345778	1113056.90141764	146.313189520061	128.3125	45.4375
120.479166666667	54.0625	0.0571491289643426	0.0144841666414537	1111546.64492218	146.462775590267	128.3125	45.4375
120.520833333333	54.0625	0.0571179186107631	0.0153119048253804	1110042.33263359	146.612723258015	128.3125	45.4375
120.5625	54.0625	0.0572566239802383	0.0166636552890757	1019602.85739812	152.277900769408	126.645833333333	45.7708333333333
120.604166666667	54.0625	0.0575132398532402	0.0177518234162904	1018337.2813445	152.44638209941	126.645833333333	45.7708333333333
120.645833333333	54.0625	0.0577190967309098	0.0182813983516199	1017078.82583941	152.615240777797	126.645833333333	45.7708333333333
120.6875	54.0625	0.0575081152367101	0.0174434741106447	1015827.51774006	152.784476067235	126.645833333333	45.7708333333333
120.729166666667	54.0625	0.0577186865000905	0.0182978541856439	1014583.38388272	152.954087205375	126.645833333333	45.7708333333333
120.770833333333	54.0625	0.0580614271359143	0.0195450739650503	1013346.45108072	153.124073404687	126.645833333333	45.7708333333333
120.8125	54.0625	0.0578737719033428	0.0178282674096717	1012116.74612242	153.29443385229	126.645833333333	45.7708333333333
120.854166666667	54.0625	0.0574833395241846	0.0161198121252907	1010894.29576914	153.465167709791	126.645833333333	45.7708333333333
120.895833333333	54.0625	0.0575746676085603	0.0143571063131139	1096775.09253447	147.978525404124	128.3125	45.4375
120.9375	54.0625	0.0571988686011825	0.0149822237296621	1224052.5743067	145.709080673033	129.604166666667	44.6041666666667
120.979166666667	54.0625	0.0574514832314745	0.0156075752628839	1222518.22005242	145.847179757836	129.604166666667	44.6041666666667
121.020833333333	54.0625	0.057385156353416	0.0165975500624964	1006077.57456829	154.151819568933	126.645833333333	45.7708333333333
121.0625	54.0625	0.0578866196983227	0.0179921228586707	1004891.79756602	154.324406995854	126.645833333333	45.7708333333333
121.104166666667	54.0625	0.057793025640293	0.0178222828492199	1003713.43505056	154.497362257638	126.645833333333	45.7708333333333
121.145833333333	54.0625	0.0577547944620831	0.0187997021398328	1002542.51353447	154.670684332907	126.645833333333	45.7708333333333
121.1875	54.0625	0.0580765459906711	0.0200136374481902	1001379.05948606	154.844372173549	126.645833333333	45.7708333333333
121.229166666667	54.0625	0.0577875656759876	0.020564054752029	1000223.09932719	155.018424704578	126.645833333333	45.7708333333333
121.270833333333	54.0625	0.0584036905309093	0.0208208289626298	999074.659430952	155.192840823995	126.645833333333	45.7708333333333
121.3125	54.0625	0.0580521925106	0.0204000905371051	997933.766119487	155.36761940266	126.645833333333	45.7708333333333
121.354166666667	54.0625	0.0583670573245594	0.02067545299218	996800.445661645	155.542759284155	126.645833333333	45.7708333333333
121.395833333333	54.0625	0.0579927048728349	0.0198932150997042	995674.724270703	155.718259284663	126.645833333333	45.7708333333333
121.4375	54.0625	0.0585509544951116	0.0194952558154087	994556.628102052	155.894118192841	126.645833333333	45.7708333333333
121.479166666667	54.0625	0.0578879730795632	0.0178197104692417	993446.183250859	156.070334769705	126.645833333333	45.7708333333333
121.520833333333	54.0625	0.0581096070576854	0.0175784048546379	992343.415749724	156.246907748509	126.645833333333	45.7708333333333
121.5625	54.0625	0.0582996413649219	0.0182446363491611	991248.351566315	156.423835834633	126.645833333333	45.7708333333333
121.604166666667	54.0625	0.0585797481904962	0.0192926031337391	990161.01660099	156.60111770548	126.645833333333	45.7708333333333
121.645833333333	54.0625	0.0584532911482013	0.0185402608973162	989081.436684402	156.778752010365	126.645833333333	45.7708333333333
121.6875	54.0625	0.0591135281684459	0.0193394735331812	988009.637575092	156.956737370417	126.645833333333	45.7708333333333
121.729166666667	54.0625	0.0595682111570464	0.019995855173992	986945.644957074	157.135072378482	126.645833333333	45.7708333333333
121.770833333333	54.0625	0.0594183302207475	0.0196525452399277	985889.484437387	157.313755599032	126.645833333333	45.7708333333333
121.8125	54.0625	0.0595215914608664	0.0193715520253158	984841.181543658	157.492785568073	126.645833333333	45.7708333333333
121.854166666667	54.0625	0.0593277945145055	0.0193433608375473	983800.761721634	157.672160793064	126.645833333333	45.7708333333333
121.895833333333	54.0625	0.0597449926240887	0.018831835576801	1365481.21602913	172.961544342592	123.895833333333	41.8541666666667
121.9375	54.0625	0.0597739425899682	0.0190958969019467	981743.672651436	158.031940897519	126.645833333333	45.7708333333333
121.979166666667	54.0625	0.0606952051277621	0.0195993473159545	1366334.87630772	174.873195001434	123.4375	41.8125
122.020833333333	54.0625	0.0589180387314625	0.0160041618590807	979718.419060871	158.393083398188	126.645833333333	45.7708333333333
122.0625	54.0625	0.0589411374147864	0.0165821483704715	978717.793243952	158.5741615103	126.645833333333	45.7708333333333
122.104166666667	54.0625	0.0598142915966775	0.0197702981144469	977725.201314375	158.755575319454	126.645833333333	45.7708333333333
122.145833333333	54.0625	0.0597305587245341	0.0196957336226665	976740.668074799	158.937323131293	126.645833333333	45.7708333333333
122.1875	54.0625	0.0588913044765874	0.0176865342620754	975764.218225897	159.1194032224	126.645833333333	45.7708333333333
122.229166666667	54.0625	0.0595462666844295	0.0187602301498266	974795.876363788	159.301813840259	126.645833333333	45.7708333333333
122.270833333333	54.0625	0.0599009311211752	0.0201484913117988	973835.666977464	159.484553203217	126.645833333333	45.7708333333333
122.3125	54.0625	0.0594268155810844	0.0191770234549979	972883.614446228	159.66761950045	126.645833333333	45.7708333333333
122.354166666667	54.0625	0.0591789426226725	0.0183214360552653	971939.743037098	159.851010891937	126.645833333333	45.7708333333333
122.395833333333	54.0625	0.0587311785951717	0.0178825384789388	971004.076902214	160.034725508441	126.645833333333	45.7708333333333
122.4375	54.0625	0.0595982934373521	0.0187049858680851	970076.640076249	160.218761451488	126.645833333333	45.7708333333333
122.479166666667	54.0625	0.059197719680475	0.0178024683133586	969157.456473797	160.403116793358	126.645833333333	45.7708333333333
122.520833333333	54.0625	0.0589523131834471	0.0168177011575774	1361243.46676238	175.152124777147	123.895833333333	41.8541666666667
122.5625	54.0625	0.0589830148732466	0.0179608991614419	967343.943981744	160.772777816434	126.645833333333	45.7708333333333
122.604166666667	54.0625	0.0596790559287688	0.0188264015210709	1360796.23758096	175.445047270144	123.895833333333	41.8541666666667
122.645833333333	54.0625	0.0598588703576436	0.0184779359382706	1360583.05221063	175.591571394374	123.895833333333	41.8541666666667
122.6875	54.0625	0.0594358905877111	0.0167725159407241	1360376.82413237	175.738135687541	123.895833333333	41.8541666666667
122.729166666667	54.0625	0.0598476095658093	0.0169345382292681	1360177.55657163	175.884738834376	123.895833333333	41.8541666666667
122.770833333333	54.0625	0.0596689380624737	0.0179286598177547	1359985.25264687	176.031379517222	123.895833333333	41.8541666666667
122.8125	54.0625	0.0603128960960486	0.0192738444835294	1359799.91536927	176.17805641611	123.895833333333	41.8541666666667
122.854166666667	54.0625	0.061069107720821	0.0202924597409627	1359621.54764256	176.324768208838	123.895833333333	41.8541666666667
122.895833333333	54.0625	0.0603223062322116	0.0188766761035691	1359450.15226274	176.471513571056	123.895833333333	41.8541666666667
122.9375	54.0625	0.0601049982055117	0.0187127526881833	1359285.73191789	176.618291176337	123.895833333333	41.8541666666667
122.979166666667	54.0625	0.0591168769335398	0.0187128024682941	958779.534247101	162.639552413764	126.645833333333	45.7708333333333
123.020833333333	54.0625	0.0590924819614862	0.0189953982434287	957969.759373989	162.827871225285	126.645833333333	45.7708333333333
123.0625	54.0625	0.0590925459282624	0.0189951359286184	957168.558451789	163.016479383866	126.645833333333	45.7708333333333
123.104166666667	54.0625	0.0598280982165609	0.0200231362757481	956375.953278825	163.205374525614	126.645833333333	45.7708333333333
123.145833333333	54.0625	0.0606007801809022	0.0213783236891062	955591.965491276	163.394554257992	126.645833333333	45.7708333333333
123.1875	54.0625	0.0606356135800562	0.0215685051128351	954816.616560559	163.584016159907	126.645833333333	45.7708333333333
123.229166666667	54.0625	0.0606647603535649	0.0214908697774581	954049.927790703	163.773757781812	126.645833333333	45.7708333333333
123.270833333333	54.0625	0.0609554411432089	0.0221145180955296	953291.920315741	163.963776645798	126.645833333333	45.7708333333333
123.3125	54.0625	0.060943712035784	0.0221892231330369	952542.615097101	164.15407024571	126.645833333333	45.7708333333333
123.354166666667	54.0625	0.0607577086593742	0.0218355488018309	951802.032921001	164.344636047258	126.645833333333	45.7708333333333
123.395833333333	54.0625	0.0613600123864508	0.0227261401517475	951070.19439586	164.535471488138	126.645833333333	45.7708333333333
123.4375	54.0625	0.0613426865091044	0.0224278452887021	950347.119949709	164.726573978162	126.645833333333	45.7708333333333
123.479166666667	54.0625	0.0604733314602215	0.0208153599009684	949632.829827611	164.917940899387	126.645833333333	45.7708333333333
123.520833333333	54.0625	0.059786215520533	0.0205374685910718	948927.344089096	165.109569606262	126.645833333333	45.7708333333333
123.5625	54.0625	0.0598638399926999	0.0211425225517738	948230.682605598	165.30145742577	126.645833333333	45.7708333333333
123.604166666667	54.0625	0.0592233628511684	0.0206054880203947	947542.86505791	165.493601657581	126.645833333333	45.7708333333333
123.645833333333	54.0625	0.0600120186629062	0.0214602407277144	946863.910933644	165.685999574218	126.645833333333	45.7708333333333
123.6875	54.0625	0.0587558620999792	0.0197887296476114	946193.839524705	165.878648421216	126.645833333333	45.7708333333333
123.729166666667	54.0625	0.0588161245128918	0.0188339529857808	945532.669924784	166.071545417302	126.645833333333	45.7708333333333
123.770833333333	54.0625	0.0588577764475542	0.0196605904899894	944880.421026846	166.264687754569	126.645833333333	45.7708333333333
123.8125	54.0625	0.0587385816820526	0.0197182900527853	944237.11152066	166.458072598667	126.645833333333	45.7708333333333
123.854166666667	54.0625	0.0589394662083621	0.0204158384423224	943602.759890315	166.651697088993	126.645833333333	45.7708333333333
123.895833333333	54.0625	0.0586992611927332	0.0197272290291177	942977.38441177	166.845558338893	126.645833333333	45.7708333333333
123.9375	54.0625	0.0589914261722529	0.0196574889053871	942361.003150415	167.039653435864	126.645833333333	45.7708333333333
123.979166666667	54.0625	0.0579733639725189	0.0185266878027304	941753.63395865	167.233979441772	126.645833333333	45.7708333333333
124.020833333333	54.0625	0.0585398022003011	0.0177046047764588	941155.29447347	167.428533393068	126.645833333333	45.7708333333333
124.0625	54.0625	0.0580801089615936	0.0165262084782499	940566.002114093	167.623312301013	126.645833333333	45.7708333333333
124.104166666667	54.0625	0.0581280420525589	0.0150974110029412	939985.774079578	167.818313151913	126.645833333333	45.7708333333333
124.145833333333	54.0625	0.0580127162236141	0.0148223569776259	939414.627346489	168.013532907356	126.645833333333	45.7708333333333
124.1875	54.0625	0.0576865491461369	0.0145178177629789	938852.578666553	168.208968504457	126.645833333333	45.7708333333333
124.229166666667	54.0625	0.0581660120337341	0.0164939987861559	938299.644564369	168.404616856111	126.645833333333	45.7708333333333
124.270833333333	54.0625	0.0581188935188062	0.016455363410384	937755.84133511	168.600474851251	126.645833333333	45.7708333333333
124.3125	54.0625	0.0574872841615742	0.0152204174431709	937221.185042264	168.796539355112	126.645833333333	45.7708333333333
124.354166666667	54.0625	0.058290214308852	0.0186872155672146	936695.6915154	168.992807209501	126.645833333333	45.7708333333333
124.395833333333	54.0625	0.058034446173896	0.0184169237210549	936179.376347941	169.189275233075	126.645833333333	45.7708333333333
124.4375	54.0625	0.0582031773932737	0.0177842627983055	935672.254894983	169.385940221626	126.645833333333	45.7708333333333
124.479166666667	54.0625	0.0581096207397461	0.0180563969598767	935174.342271123	169.582798948367	126.645833333333	45.7708333333333
124.520833333333	54.0625	0.0580813483845752	0.0188046063773172	934685.65334832	169.779848164234	126.645833333333	45.7708333333333
124.5625	54.0625	0.0587096855302937	0.0202409253888922	934206.202753785	169.977084598181	126.645833333333	45.7708333333333
124.604166666667	54.0625	0.0589505525046722	0.0203404382956279	933736.004867888	170.174504957493	126.645833333333	45.7708333333333
124.645833333333	54.0625	0.0591157656426427	0.0201179389527007	1358568.34222163	-177.35261628898	123.895833333333	41.8541666666667
124.6875	54.0625	0.059493683346321	0.0209536238328414	1358697.85086145	-177.205697431614	123.895833333333	41.8541666666667
124.729166666667	54.0625	0.0597016930680582	0.0206858558140872	1358834.34635097	-177.058804156937	123.895833333333	41.8541666666667
124.770833333333	54.0625	0.0597007681658303	0.0212864064442366	1358977.82654462	-176.911937800519	123.895833333333	41.8541666666667
124.8125	54.0625	0.0601994877926697	0.0213652174855061	1359128.28918797	-176.765099696267	123.895833333333	41.8541666666667
124.854166666667	54.0625	0.0611208120779493	0.0221552137962495	1359285.73191789	-176.618291176337	123.895833333333	41.8541666666667
124.895833333333	54.0625	0.0612251917994511	0.0223662729494518	1359450.15226274	-176.471513571056	123.895833333333	41.8541666666667
124.9375	54.0625	0.0609373556030717	0.0219361663747261	1359621.54764256	-176.324768208838	123.895833333333	41.8541666666667
124.979166666667	54.0625	0.0610174603980384	0.0219480842974865	1359799.91536927	-176.17805641611	123.895833333333	41.8541666666667
125.020833333333	54.0625	0.0610624816049621	0.0214756310262919	1359985.25264687	-176.031379517222	123.895833333333	41.8541666666667
125.0625	54.0625	0.0610489318583745	0.0213672519761576	1360177.55657163	-175.884738834376	123.895833333333	41.8541666666667
125.104166666667	54.0625	0.06107584349872	0.0213805565330139	1360376.82413237	-175.738135687541	123.895833333333	41.8541666666667
125.145833333333	54.0625	0.0614487751290532	0.021768820433406	1360583.05221063	-175.591571394374	123.895833333333	41.8541666666667
125.1875	54.0625	0.0618002661550409	0.0219661488927253	1360796.23758096	-175.445047270144	123.895833333333	41.8541666666667
125.229166666667	54.0625	0.061239083234832	0.0213968520253682	1361016.37691113	-175.298564627651	123.895833333333	41.8541666666667
125.270833333333	54.0625	0.061299210824398	0.0207440429437366	1361243.46676238	-175.152124777147	123.895833333333	41.8541666666667
125.3125	54.0625	0.0615491077945679	0.0206825234679489	1361477.50358972	-175.005729026259	123.895833333333	41.8541666666667
125.354166666667	54.0625	0.0617736840232423	0.0210661654810414	1361718.48374217	-174.859378679915	123.895833333333	41.8541666666667
125.395833333333	54.0625	0.0617395262143007	0.0205451167255387	1361966.40346303	-174.71307504026	123.895833333333	41.8541666666667
125.4375	54.0625	0.0608407155347871	0.019440344183402	1362221.25889019	-174.566819406586	123.895833333333	41.8541666666667
125.479166666667	54.0625	0.0608414636202823	0.0192719034715774	1362483.0460564	-174.420613075249	123.895833333333	41.8541666666667
125.520833333333	54.0625	0.0605857454757964	0.0183130454852046	1362751.7608896	-174.274457339602	123.895833333333	41.8541666666667
125.5625	54.0625	0.060055556994787	0.0185068160675977	1363027.39921319	-174.128353489911	123.895833333333	41.8541666666667
125.604166666667	54.0625	0.0604724995256504	0.0174420918059562	1363309.95674638	-173.982302813286	123.895833333333	41.8541666666667
120.104166666667	54.0208333333333	0.0572008652555619	0.0168223460043992	1121548.08079056	144.995456872713	128.3125	45.4375
120.145833333333	54.0208333333333	0.0576179774559287	0.0159060777316679	1119984.3595222	145.142455984085	128.3125	45.4375
120.1875	54.0208333333333	0.057655705800749	0.0161323166428537	1118426.39482832	145.289819520475	128.3125	45.4375
120.229166666667	54.0208333333333	0.0577137139863566	0.0161008379431399	1116874.21128456	145.437547656301	128.3125	45.4375
120.270833333333	54.0208333333333	0.0577388321250525	0.0163415500965432	1115327.83351124	145.585640551702	128.3125	45.4375
120.3125	54.0208333333333	0.0575348723052609	0.0165288742552963	1113787.28617237	145.734098352358	128.3125	45.4375
120.354166666667	54.0208333333333	0.0575366110055883	0.0160983518074916	1112252.59397466	145.882921189315	128.3125	45.4375
120.395833333333	54.0208333333333	0.057632900645322	0.0135994754382201	1110723.78166654	146.032109178815	128.3125	45.4375
120.4375	54.0208333333333	0.0573373608338055	0.0137773689480352	1109200.87403712	146.181662422117	128.3125	45.4375
120.479166666667	54.0208333333333	0.0571608622711067	0.0133353854814196	1107683.89591516	146.331581005324	128.3125	45.4375
120.520833333333	54.0208333333333	0.0577430297818751	0.0111466237129669	1106172.872168	146.481864999208	128.3125	45.4375
120.5625	54.0208333333333	0.0573631658933748	0.0128281422177673	1104667.82770054	146.632514459033	128.3125	45.4375
120.604166666667	54.0208333333333	0.0576313974109034	0.0170345001986236	1014227.8104575	152.326216386036	126.645833333333	45.7708333333333
120.645833333333	54.0208333333333	0.0575568280021927	0.0182433229420183	1012963.02772514	152.495602613142	126.645833333333	45.7708333333333
120.6875	54.0208333333333	0.0582359589241252	0.0197692280113132	1011705.41420028	152.665370223501	126.645833333333	45.7708333333333
120.729166666667	54.0208333333333	0.0576766182213508	0.0189306247453731	1010454.99704415	152.835518462205	126.645833333333	45.7708333333333
120.770833333333	54.0208333333333	0.0582469861528477	0.0208989062396523	1009211.80339631	153.00604654874	126.645833333333	45.7708333333333
120.8125	54.0208333333333	0.0577080488541703	0.0177669557962602	1007975.86037255	153.176953676811	126.645833333333	45.7708333333333
120.854166666667	54.0208333333333	0.0573632372407469	0.0146954727927693	1094302.03563619	147.697295028716	128.3125	45.4375
120.895833333333	54.0208333333333	0.0574914700278575	0.0162645076605131	1005525.83452892	153.519901702454	126.645833333333	45.7708333333333
120.9375	54.0208333333333	0.0578334515171265	0.0176040684729756	1004311.80580281	153.691940857009	126.645833333333	45.7708333333333
120.979166666667	54.0208333333333	0.0574107763845367	0.01720026825795	1003105.13588399	153.864355566733	126.645833333333	45.7708333333333
121.020833333333	54.0208333333333	0.0574346831198108	0.0171327777754048	1001905.85173756	154.037144893918	126.645833333333	45.7708333333333
121.0625	54.0208333333333	0.0570921923149969	0.0167187439477658	1000713.98029197	154.210307874085	126.645833333333	45.7708333333333
121.104166666667	54.0208333333333	0.0573624129840498	0.0170514876821947	999529.548436827	154.383843515834	126.645833333333	45.7708333333333
121.145833333333	54.0208333333333	0.0576122565406413	0.0175691395397265	998352.583020647	154.55775080069	126.645833333333	45.7708333333333
121.1875	54.0208333333333	0.0576991850768452	0.0179133712521798	997183.110848605	154.732028682956	126.645833333333	45.7708333333333
121.229166666667	54.0208333333333	0.0579370615069863	0.0196782785004001	996021.158680277	154.906676089562	126.645833333333	45.7708333333333
121.270833333333	54.0208333333333	0.058310854516314	0.0203274616143291	994866.753227339	155.08169191993	126.645833333333	45.7708333333333
121.3125	54.0208333333333	0.0581911058738489	0.018764392431017	993719.921151271	155.257075045828	126.645833333333	45.7708333333333
121.354166666667	54.0208333333333	0.0573207042376462	0.0168521639855774	992580.68906104	155.432824311236	126.645833333333	45.7708333333333
121.395833333333	54.0208333333333	0.0574617162364108	0.0167904031988543	991449.083510739	155.608938532216	126.645833333333	45.7708333333333
121.4375	54.0208333333333	0.0575711102782398	0.0171080924046482	990325.130997256	155.785416496777	126.645833333333	45.7708333333333
121.479166666667	54.0208333333333	0.0578340238409737	0.0165759838748711	989208.857957883	155.962256964756	126.645833333333	45.7708333333333
121.520833333333	54.0208333333333	0.0577386337071894	0.0163579138209121	988100.290767929	156.139458667689	126.645833333333	45.7708333333333
121.5625	54.0208333333333	0.0582016548070812	0.0177969753301137	986999.455738322	156.317020308702	126.645833333333	45.7708333333333
121.604166666667	54.0208333333333	0.0586001367718587	0.0190827080881946	985906.379113181	156.494940562387	126.645833333333	45.7708333333333
121.645833333333	54.0208333333333	0.0585507714132455	0.0182416810755653	984821.087067375	156.6732180747	126.645833333333	45.7708333333333
121.6875	54.0208333333333	0.0596203232083323	0.0195323741549077	983743.605704078	156.851851462847	126.645833333333	45.7708333333333
121.729166666667	54.0208333333333	0.0597734259772647	0.0205865305930989	982673.961052299	157.030839315191	126.645833333333	45.7708333333333
121.770833333333	54.0208333333333	0.0604242639023688	0.0215638754436484	981612.1790644	157.210180191144	126.645833333333	45.7708333333333
121.8125	54.0208333333333	0.0603271867803158	0.0213186772836386	980558.2856136	157.389872621081	126.645833333333	45.7708333333333
121.854166666667	54.0208333333333	0.0609913344949096	0.0213096699222588	1361217.7497859	172.791925816524	123.895833333333	41.8541666666667
121.895833333333	54.0208333333333	0.0606863673500868	0.0204128763420698	1362219.35712754	174.563276089438	123.4375	41.8125
121.9375	54.0208333333333	0.0610373488682955	0.0208712075135836	1361964.0807685	174.709626041084	123.4375	41.8125
121.979166666667	54.0208333333333	0.0607399083931666	0.0199359163157295	1360220.86133096	173.230290670791	123.895833333333	41.8541666666667
122.020833333333	54.0208333333333	0.0596663823618346	0.0181483607695176	1359902.39973183	173.376537045137	123.895833333333	41.8541666666667
122.0625	54.0208333333333	0.0600636479139635	0.0197699239221699	1359590.86375661	173.522843666064	123.895833333333	41.8541666666667
122.104166666667	54.0208333333333	0.0606966133133109	0.0208906213782379	1359286.25825913	173.669209249104	123.895833333333	41.8541666666667
122.145833333333	54.0208333333333	0.0608678529883274	0.0214267424838806	1358988.58798952	173.815632506194	123.895833333333	41.8541666666667
122.1875	54.0208333333333	0.0599168865831396	0.0203071159104215	971432.45538052	159.02266744973	126.645833333333	45.7708333333333
122.229166666667	54.0208333333333	0.0603531406022234	0.0210154154991041	970458.851106195	159.20578814335	126.645833333333	45.7708333333333
122.270833333333	54.0208333333333	0.0607465885019213	0.021615327072526	1358137.23448614	174.255235388803	123.895833333333	41.8541666666667
122.3125	54.0208333333333	0.0599486963527291	0.0199562980643442	968536.168859694	159.573028054481	126.645833333333	45.7708333333333
122.354166666667	54.0208333333333	0.0595115948356364	0.019424795383536	967587.1402235	159.757143594674	126.645833333333	45.7708333333333
122.395833333333	54.0208333333333	0.0595168211233432	0.0195514884693963	966646.35261223	159.94158702333	126.645833333333	45.7708333333333
122.4375	54.0208333333333	0.0592831973587531	0.0192212883577613	965713.830404256	160.126356427137	126.645833333333	45.7708333333333
122.479166666667	54.0208333333333	0.0595497949509375	0.0196309424741297	964789.597857318	160.311449862895	126.645833333333	45.7708333333333
122.520833333333	54.0208333333333	0.0593318043856582	0.0188355107840604	963873.679105855	160.496865357502	126.645833333333	45.7708333333333
122.5625	54.0208333333333	0.0594156993609814	0.0195902296396121	962966.098158342	160.682600907952	126.645833333333	45.7708333333333
122.604166666667	54.0208333333333	0.0595035499784448	0.0195882683727134	962066.878894609	160.868654481336	126.645833333333	45.7708333333333
122.645833333333	54.0208333333333	0.060622344742761	0.0203426907972162	1355959.07851953	175.576736734623	123.895833333333	41.8541666666667
122.6875	54.0208333333333	0.0598231653385724	0.0185184384616658	1355751.95067126	175.72379104242	123.895833333333	41.8541666666667
122.729166666667	54.0208333333333	0.0591687871730887	0.0183678091281658	1355551.81347722	175.870884656361	123.895833333333	41.8541666666667
122.770833333333	54.0208333333333	0.0597561295979363	0.0195943941753359	958554.091621105	161.616007300126	126.645833333333	45.7708333333333
122.8125	54.0208333333333	0.0607503052975144	0.0202864197937372	1355172.52356672	176.165184469001	123.895833333333	41.8541666666667
122.854166666667	54.0208333333333	0.0612227798850509	0.02093012937446	1358111.53053084	177.939170969567	123.4375	41.8125
122.895833333333	54.0208333333333	0.0604212344514939	0.0199163374295631	1354821.23273118	176.459625482119	123.895833333333	41.8541666666667
122.9375	54.0208333333333	0.0601964119557016	0.0196920855864572	955176.966399782	162.368278089523	126.645833333333	45.7708333333333
122.979166666667	54.0208333333333	0.0589149927211673	0.0184214487685899	954354.054325702	162.557097463445	126.645833333333	45.7708333333333
123.020833333333	54.0208333333333	0.0591250002448951	0.0186778075686388	953539.735066707	162.746212891383	126.645833333333	45.7708333333333
123.0625	54.0208333333333	0.0596223254894155	0.0195400779095122	952734.030909966	162.935622013366	126.645833333333	45.7708333333333
123.104166666667	54.0208333333333	0.0600212150568213	0.0197708870370697	951936.963981696	163.125322440022	126.645833333333	45.7708333333333
123.145833333333	54.0208333333333	0.0595955876356348	0.0194089034803538	951148.556244472	163.315311752655	126.645833333333	45.7708333333333
123.1875	54.0208333333333	0.0603585711134457	0.0203167655190562	950368.829494545	163.505587503336	126.645833333333	45.7708333333333
123.229166666667	54.0208333333333	0.0605126120389511	0.0207375324114096	949597.805359166	163.696147214997	126.645833333333	45.7708333333333
123.270833333333	54.0208333333333	0.0600059707734561	0.0198368161729293	948835.505293896	163.886988381531	126.645833333333	45.7708333333333
123.3125	54.0208333333333	0.0602959928047377	0.0199747995282488	948081.95057996	164.078108467904	126.645833333333	45.7708333333333
123.354166666667	54.0208333333333	0.0607732170271985	0.0205685629830534	947337.162321557	164.269504910267	126.645833333333	45.7708333333333
123.395833333333	54.0208333333333	0.0613932945972818	0.0222214473790804	946601.161443221	164.461175116077	126.645833333333	45.7708333333333
123.4375	54.0208333333333	0.0610391879228693	0.0216613071312975	945873.968687168	164.653116464227	126.645833333333	45.7708333333333
123.479166666667	54.0208333333333	0.0589892739670796	0.0182837936525153	945155.604610656	164.845326305179	126.645833333333	45.7708333333333
123.520833333333	54.0208333333333	0.0594431426130532	0.0185924641607569	944446.089583343	165.037801961109	126.645833333333	45.7708333333333
123.5625	54.0208333333333	0.0592052110866245	0.0187800845533672	943745.443784685	165.230540726048	126.645833333333	45.7708333333333
123.604166666667	54.0208333333333	0.0584666407021216	0.0182986933416448	943053.687201312	165.423539866045	126.645833333333	45.7708333333333
123.645833333333	54.0208333333333	0.059096962518301	0.0196270328805686	942370.839624424	165.616796619325	126.645833333333	45.7708333333333
123.6875	54.0208333333333	0.0589735385412154	0.0201207768238071	941696.920647216	165.810308196458	126.645833333333	45.7708333333333
123.729166666667	54.0208333333333	0.0588824581469179	0.0199336887380195	941031.949662297	166.004071780532	126.645833333333	45.7708333333333
123.770833333333	54.0208333333333	0.0588525306071643	0.0192458570577482	940375.94585912	166.19808452734	126.645833333333	45.7708333333333
123.8125	54.0208333333333	0.0593096334610651	0.019969463350903	939728.928221448	166.392343565566	126.645833333333	45.7708333333333
123.854166666667	54.0208333333333	0.0590214294532464	0.0201790556981005	939090.915524814	166.58684599698	126.645833333333	45.7708333333333
123.895833333333	54.0208333333333	0.059949381067944	0.0216868722244378	938461.926334	166.781588896643	126.645833333333	45.7708333333333
123.9375	54.0208333333333	0.059421907093946	0.0206912814633498	937841.979000543	166.976569313113	126.645833333333	45.7708333333333
123.979166666667	54.0208333333333	0.0595490119171313	0.0206606084267494	937231.091660247	167.171784268664	126.645833333333	45.7708333333333
124.020833333333	54.0208333333333	0.0593823664712807	0.0206939846953717	936629.282230716	167.367230759509	126.645833333333	45.7708333333333
124.0625	54.0208333333333	0.0589987737421151	0.0203586354243171	936036.56840891	167.562905756029	126.645833333333	45.7708333333333
124.104166666667	54.0208333333333	0.0590228160876517	0.0192713494956028	935452.967668712	167.758806203007	126.645833333333	45.7708333333333
124.145833333333	54.0208333333333	0.0586994715105401	0.019426534455288	934878.497258519	167.954929019874	126.645833333333	45.7708333333333
124.1875	54.0208333333333	0.0584089028306617	0.0197058633470311	934313.174198861	168.151271100959	126.645833333333	45.7708333333333
124.229166666667	54.0208333333333	0.0583835715102282	0.0195016995711025	933757.015280026	168.347829315744	126.645833333333	45.7708333333333
124.270833333333	54.0208333333333	0.0581497546151998	0.0187389979454177	933210.037059715	168.544600509129	126.645833333333	45.7708333333333
124.3125	54.0208333333333	0.0583147345212648	0.0187979060695595	932672.25586073	168.741581501699	126.645833333333	45.7708333333333
124.354166666667	54.0208333333333	0.0581369059327347	0.0168732858222058	932143.687768668	168.938769090002	126.645833333333	45.7708333333333
124.395833333333	54.0208333333333	0.0581185039257054	0.0157218152912127	931624.348629646	169.136160046833	126.645833333333	45.7708333333333
124.4375	54.0208333333333	0.0581222283431053	0.0142737489528843	931114.254048057	169.333751121522	126.645833333333	45.7708333333333
124.479166666667	54.0208333333333	0.0575245254355345	0.0134125740609071	930613.419384343	169.53153904023	126.645833333333	45.7708333333333
124.520833333333	54.0208333333333	0.0579683718902406	0.0141920411902675	930121.859752801	169.729520506252	126.645833333333	45.7708333333333
124.5625	54.0208333333333	0.0584132847484032	0.0159065462692396	929639.590019412	169.927692200325	126.645833333333	45.7708333333333
124.604166666667	54.0208333333333	0.0584155026750833	0.0167559239227769	929166.624799699	170.126050780943	126.645833333333	45.7708333333333
124.645833333333	54.0208333333333	0.0584712093343229	0.0181202127683844	1353935.56791027	-177.343688309388	123.895833333333	41.8541666666667
124.6875	54.0208333333333	0.0583098523490007	0.0181979190862849	1354065.64296994	-177.196275301507	123.895833333333	41.8541666666667
124.729166666667	54.0208333333333	0.0583949311078109	0.0183330751611137	1354202.73533242	-177.048888175236	123.895833333333	41.8541666666667
124.770833333333	54.0208333333333	0.05979556664395	0.0212464626344699	1354346.84282633	-176.901528281669	123.895833333333	41.8541666666667
124.8125	54.0208333333333	0.0605041965600395	0.021881742268109	1354497.9631701	-176.754196970198	123.895833333333	41.8541666666667
124.854166666667	54.0208333333333	0.0607838136360502	0.0223785459129369	1354656.09397217	-176.606895588433	123.895833333333	41.8541666666667
124.895833333333	54.0208333333333	0.0613324401688989	0.0226666059143098	1354821.23273118	-176.459625482119	123.895833333333	41.8541666666667
124.9375	54.0208333333333	0.0616004788428089	0.0227866939542867	1354993.37683616	-176.312387995053	123.895833333333	41.8541666666667
124.979166666667	54.0208333333333	0.0613536513026257	0.0210461373420179	1355172.52356672	-176.165184469001	123.895833333333	41.8541666666667
125.020833333333	54.0208333333333	0.0613865366975078	0.021534906114022	1355358.67009326	-176.018016243616	123.895833333333	41.8541666666667
125.0625	54.0208333333333	0.0617534143260518	0.0219109734115036	1355551.81347722	-175.870884656361	123.895833333333	41.8541666666667
125.104166666667	54.0208333333333	0.0617162913866278	0.0217636316540596	1355751.95067126	-175.72379104242	123.895833333333	41.8541666666667
125.145833333333	54.0208333333333	0.0617181238034882	0.0219572877983586	1355959.07851953	-175.576736734623	123.895833333333	41.8541666666667
125.1875	54.0208333333333	0.0618050742950551	0.0216970557636276	1356173.1937579	-175.429723063364	123.895833333333	41.8541666666667
125.229166666667	54.0208333333333	0.0618502553477143	0.0216781981943107	1356394.2930142	-175.282751356521	123.895833333333	41.8541666666667
125.270833333333	54.0208333333333	0.0613928735646285	0.020439584968547	1356622.37280851	-175.135822939373	123.895833333333	41.8541666666667
125.3125	54.0208333333333	0.0614146329982875	0.0210904101632713	1356857.42955339	-174.988939134526	123.895833333333	41.8541666666667
125.354166666667	54.0208333333333	0.0620044014282242	0.0211446680726739	1357099.45955417	-174.842101261832	123.895833333333	41.8541666666667
125.395833333333	54.0208333333333	0.0618685552852682	0.0206583001558011	1357348.45900925	-174.695310638308	123.895833333333	41.8541666666667
125.4375	54.0208333333333	0.0618865038307285	0.0206529920501222	1357604.42401036	-174.54856857806	123.895833333333	41.8541666666667
125.479166666667	54.0208333333333	0.0616776568652184	0.0209496459001684	1357867.35054288	-174.401876392208	123.895833333333	41.8541666666667
125.520833333333	54.0208333333333	0.0611186069726246	0.0198637562031646	1358137.23448614	-174.255235388803	123.895833333333	41.8541666666667
125.5625	54.0208333333333	0.0608626418050532	0.0196201065887235	1358414.07161373	-174.108646872754	123.895833333333	41.8541666666667
125.604166666667	54.0208333333333	0.0607918799816367	0.0189069115752091	1358697.85759383	-173.962112145752	123.895833333333	41.8541666666667
125.645833333333	54.0208333333333	0.0616889338936263	0.0181326609361543	1358697.85759383	-173.962112145752	123.9375	41.8541666666667
125.6875	54.0208333333333	0.0615532425211023	0.0161572663998354	1358988.58798952	-173.815632506194	123.9375	41.8541666666667
125.729166666667	54.0208333333333	0.0610113417542849	0.0154869683757847	1368383.6382478	-171.793479277641	123.395833333333	41.8125
125.770833333333	54.0208333333333	0.0614278973123438	0.0160960083383339	1359590.86375661	-173.522843666064	123.9375	41.8541666666667
120.104166666667	53.9791666666667	0.0569756055285599	0.0168219367792055	1117752.43673051	144.860489895959	128.3125	45.4375
120.145833333333	53.9791666666667	0.0573435391364531	0.0153894331511646	1116181.88397893	145.007790767445	128.3125	45.4375
120.1875	53.9791666666667	0.0572828546545216	0.0156477759904695	1114617.09597174	145.155459779398	128.3125	45.4375
120.229166666667	53.9791666666667	0.0573423938973915	0.0173690010564807	1113058.09750931	145.303497124018	128.3125	45.4375
120.270833333333	53.9791666666667	0.0570423664689888	0.0168724672032211	1111504.91343842	145.451902979101	128.3125	45.4375
120.3125	53.9791666666667	0.0574558729126164	0.0149593229116252	1109957.56865133	145.600677507856	128.3125	45.4375
120.354166666667	53.9791666666667	0.0575777339365997	0.0131472276634294	1108416.08808475	145.749820858726	128.3125	45.4375
120.395833333333	53.9791666666667	0.0574582151612723	0.0117496732386088	1106880.49671882	145.899333165214	128.3125	45.4375
120.4375	53.9791666666667	0.0573725386182471	0.013969927705061	1105350.81957613	146.0492145457	128.3125	45.4375
120.479166666667	53.9791666666667	0.0576473936378201	0.0143506157661723	1103827.08172065	146.199465103261	128.3125	45.4375
120.520833333333	53.9791666666667	0.0575533915315389	0.0151970206007342	1102309.30825667	146.350084925496	128.3125	45.4375
120.5625	53.9791666666667	0.0573028733465043	0.0153016050291848	1100797.52432773	146.501074084339	128.3125	45.4375
120.604166666667	53.9791666666667	0.0574739218798047	0.0159069025755572	1099291.75511552	146.652432635884	128.3125	45.4375
120.645833333333	53.9791666666667	0.0574950007862455	0.0182109430955225	1008851.74880266	152.374985456841	126.645833333333	45.7708333333333
120.6875	53.9791666666667	0.058032037767631	0.0206124492669297	1007587.78450622	152.545287028465	126.645833333333	45.7708333333333
120.729166666667	53.9791666666667	0.0579709686628883	0.0214185584658226	1006331.03865837	152.715974077083	126.645833333333	45.7708333333333
120.770833333333	53.9791666666667	0.0580968003318353	0.0202863951925969	1005081.53872909	152.887045829689	126.645833333333	45.7708333333333
120.8125	53.9791666666667	0.0575510390166824	0.0175625974190431	1003839.31216582	153.058501487059	126.645833333333	45.7708333333333
120.854166666667	53.9791666666667	0.0571878723995112	0.0164695002571819	1002604.3863914	153.230340223573	126.645833333333	45.7708333333333
120.895833333333	53.9791666666667	0.0574261778205168	0.0162400783611225	1001376.78880186	153.40256118704	126.645833333333	45.7708333333333
120.9375	53.9791666666667	0.0576582068546158	0.0180708116047542	1000156.54676431	153.575163498526	126.645833333333	45.7708333333333
120.979166666667	53.9791666666667	0.057588316706803	0.0173493808511761	998943.687614708	153.748146252182	126.645833333333	45.7708333333333
121.020833333333	53.9791666666667	0.0579765503642011	0.0185393276376799	997738.238655651	153.921508515082	126.645833333333	45.7708333333333
121.0625	53.9791666666667	0.0573802919211112	0.0171550602427284	996540.227154182	154.09524932705	126.645833333333	45.7708333333333
121.104166666667	53.9791666666667	0.05786609881331	0.0186282789383848	995349.680339508	154.269367700508	126.645833333333	45.7708333333333
121.145833333333	53.9791666666667	0.0582518824393487	0.0201063493858937	994166.625400738	154.443862620309	126.645833333333	45.7708333333333
121.1875	53.9791666666667	0.0581204766959589	0.019713826388831	992991.089484605	154.618733043589	126.645833333333	45.7708333333333
121.229166666667	53.9791666666667	0.0584558332606359	0.0205138930429378	991823.099693151	154.793977899607	126.645833333333	45.7708333333333
121.270833333333	53.9791666666667	0.0579736342866889	0.0186652633202267	990662.683081401	154.969596089603	126.645833333333	45.7708333333333
121.3125	53.9791666666667	0.0571877083277958	0.0163976350110469	989509.866655024	155.145586486647	126.645833333333	45.7708333333333
121.354166666667	53.9791666666667	0.0570320362615202	0.0165604439561888	988364.677367967	155.321947935498	126.645833333333	45.7708333333333
121.395833333333	53.9791666666667	0.0571554850607427	0.0158424130314913	987227.14212007	155.498679252469	126.645833333333	45.7708333333333
121.4375	53.9791666666667	0.0571685587199161	0.0148651519734819	986097.287754675	155.675779225284	126.645833333333	45.7708333333333
121.479166666667	53.9791666666667	0.0580183243545054	0.0166075798811864	984975.141056213	155.853246612952	126.645833333333	45.7708333333333
121.520833333333	53.9791666666667	0.0585922171285657	0.018424187505323	983860.728747756	156.03108014564	126.645833333333	45.7708333333333
121.5625	53.9791666666667	0.0591266291401113	0.019858110316982	982754.077488583	156.209278524542	126.645833333333	45.7708333333333
121.604166666667	53.9791666666667	0.0592785878918865	0.0194348868474328	981655.213871711	156.387840421766	126.645833333333	45.7708333333333
121.645833333333	53.9791666666667	0.0583721235369384	0.0171964259679023	980564.164421399	156.566764480216	126.645833333333	45.7708333333333
121.6875	53.9791666666667	0.0595445784639289	0.0193014842579933	979480.955590673	156.746049313476	126.645833333333	45.7708333333333
121.729166666667	53.9791666666667	0.0595465249225217	0.0203874307167623	978405.613758793	156.925693505709	126.645833333333	45.7708333333333
121.770833333333	53.9791666666667	0.0597472929609697	0.020492456075931	977338.165228733	157.105695611547	126.645833333333	45.7708333333333
121.8125	53.9791666666667	0.0597514040868483	0.019534164236325	976278.63622464	157.286054155996	126.645833333333	45.7708333333333
121.854166666667	53.9791666666667	0.0603309537186115	0.0203265522150142	975227.052889272	157.466767634337	126.645833333333	45.7708333333333
121.895833333333	53.9791666666667	0.0609905135346471	0.0212586403662408	1356276.13427142	172.914262217294	123.895833333333	41.8541666666667
121.9375	53.9791666666667	0.0624202065062984	0.0222753732799341	1357346.19433815	174.691850179217	123.4375	41.8125
121.979166666667	53.9791666666667	0.0618939003137406	0.0220862825527958	1357096.78393957	174.838735542283	123.4375	41.8125
122.020833333333	53.9791666666667	0.0611395594763219	0.0211064377634136	1355295.74909173	173.354265217029	123.895833333333	41.8541666666667
122.0625	53.9791666666667	0.0599406913074944	0.0201788448475086	970089.230217586	158.375604277807	126.645833333333	45.7708333333333
122.104166666667	53.9791666666667	0.060441825705716	0.0211063345145975	969085.86500914	158.55841408522	126.645833333333	45.7708333333333
122.145833333333	53.9791666666667	0.0607668570855651	0.021670954032678	968090.625972245	158.741567454295	126.645833333333	45.7708333333333
122.1875	53.9791666666667	0.0601708068968046	0.0206103618312965	967103.538504923	158.925062639687	126.645833333333	45.7708333333333
122.229166666667	53.9791666666667	0.0599870983351332	0.0204787816585338	966124.627900219	159.108897865689	126.645833333333	45.7708333333333
122.270833333333	53.9791666666667	0.0607569636998114	0.0214893346081931	965153.91934352	159.293071326189	126.645833333333	45.7708333333333
122.3125	53.9791666666667	0.0599059836619879	0.0202748936504062	964191.43790988	159.477581184625	126.645833333333	45.7708333333333
122.354166666667	53.9791666666667	0.0593623495095608	0.0195412859736882	963237.208561321	159.662425573956	126.645833333333	45.7708333333333
122.395833333333	53.9791666666667	0.0604850930522974	0.0207933634414641	962291.256144128	159.847602596628	126.645833333333	45.7708333333333
122.4375	53.9791666666667	0.0593862118962082	0.0198256728404002	961353.605386143	160.033110324552	126.645833333333	45.7708333333333
122.479166666667	53.9791666666667	0.0599743914537035	0.0201177728569271	960424.280894048	160.218946799086	126.645833333333	45.7708333333333
122.520833333333	53.9791666666667	0.0592341553290856	0.0189269368725598	959503.307150633	160.405110031022	126.645833333333	45.7708333333333
122.5625	53.9791666666667	0.0592745296696129	0.0191106223759734	958590.708512077	160.59159800058	126.645833333333	45.7708333333333
122.604166666667	53.9791666666667	0.0591315154633546	0.0192600057840253	957686.509205208	160.778408657406	126.645833333333	45.7708333333333
122.645833333333	53.9791666666667	0.0605712774164472	0.0205589602603012	956790.733324754	160.965539920581	126.645833333333	45.7708333333333
122.6875	53.9791666666667	0.0605436156904205	0.0202505669608607	1351127.19633929	175.70934752757	123.895833333333	41.8541666666667
122.729166666667	53.9791666666667	0.0605645718129576	0.0201652227782192	1350926.18366659	175.856934957103	123.895833333333	41.8541666666667
122.770833333333	53.9791666666667	0.0596389036277271	0.0197399746509019	954154.185150188	161.528836080739	126.645833333333	45.7708333333333
122.8125	53.9791666666667	0.0603939965893552	0.0202086856752539	953292.341184752	161.717228349256	126.645833333333	45.7708333333333
122.854166666667	53.9791666666667	0.0606448682167185	0.020271665370026	1350365.30298	176.299922342718	123.895833333333	41.8541666666667
122.895833333333	53.9791666666667	0.0601306396644542	0.019873113684274	951594.301965853	162.094939853899	126.645833333333	45.7708333333333
122.9375	53.9791666666667	0.0596422957644312	0.0193938532963746	950758.153049884	162.28425453191	126.645833333333	45.7708333333333
122.979166666667	53.9791666666667	0.0589590816263953	0.0180380153011077	949930.615232872	162.47387207109	126.645833333333	45.7708333333333
123.020833333333	53.9791666666667	0.0588960917947771	0.0181957070808379	949111.711296884	162.663790116654	126.645833333333	45.7708333333333
123.0625	53.9791666666667	0.0590337708994267	0.0190296082341868	948301.463864353	162.854006283638	126.645833333333	45.7708333333333
123.104166666667	53.9791666666667	0.0595918092141871	0.0192426810600145	947499.895395328	163.04451815698	126.645833333333	45.7708333333333
123.145833333333	53.9791666666667	0.0593294190964372	0.0188174404583895	946707.028184716	163.235323291598	126.645833333333	45.7708333333333
123.1875	53.9791666666667	0.0596030318646424	0.0190171473577806	945922.884359537	163.426419212476	126.645833333333	45.7708333333333
123.229166666667	53.9791666666667	0.0598332142050069	0.0193767779298526	945147.485876185	163.617803414763	126.645833333333	45.7708333333333
123.270833333333	53.9791666666667	0.0602608143743642	0.0200076605952184	944380.854517678	163.809473363871	126.645833333333	45.7708333333333
123.3125	53.9791666666667	0.0608585103557041	0.021156124567651	1348850.79794732	177.926575304681	123.895833333333	41.8541666666667
123.354166666667	53.9791666666667	0.0613155804056108	0.0218147521082196	942873.979424054	164.193660216174	126.645833333333	45.7708333333333
123.395833333333	53.9791666666667	0.0603259707535499	0.0195772803150272	942133.778363563	164.386171902519	126.645833333333	45.7708333333333
123.4375	53.9791666666667	0.0591754144823189	0.0182328505943271	941402.42977174	164.578958902238	126.645833333333	45.7708333333333
123.479166666667	53.9791666666667	0.0592583901880684	0.0183824549236013	940679.954523891	164.772018533821	126.645833333333	45.7708333333333
123.520833333333	53.9791666666667	0.0593045990612177	0.019007352505127	939966.373305656	164.965348086773	126.645833333333	45.7708333333333
123.5625	53.9791666666667	0.0588287771460218	0.0182685445251888	939261.706610332	165.158944821765	126.645833333333	45.7708333333333
123.604166666667	53.9791666666667	0.0584866383714707	0.0184012614913127	938565.974736184	165.35280597079	126.645833333333	45.7708333333333
123.645833333333	53.9791666666667	0.0588625082615333	0.0196457551511867	937879.197783792	165.546928737324	126.645833333333	45.7708333333333
123.6875	53.9791666666667	0.0596207772675628	0.0205936095865961	937201.395653392	165.741310296499	126.645833333333	45.7708333333333
123.729166666667	53.9791666666667	0.0597811400167038	0.0209694490426994	936532.588042244	165.935947795279	126.645833333333	45.7708333333333
123.770833333333	53.9791666666667	0.0598627419722268	0.0207844586570632	935872.794441994	166.130838352648	126.645833333333	45.7708333333333
123.8125	53.9791666666667	0.0596780278479048	0.0211585938060677	935222.034136078	166.325979059794	126.645833333333	45.7708333333333
123.854166666667	53.9791666666667	0.0608267801510745	0.0222560654461517	934580.326197111	166.521366980317	126.645833333333	45.7708333333333
123.895833333333	53.9791666666667	0.061423890036696	0.0233537612843834	933947.689484314	166.716999150426	126.645833333333	45.7708333333333
123.9375	53.9791666666667	0.0615008748996029	0.0229398379252242	933324.142640947	166.912872579157	126.645833333333	45.7708333333333
123.979166666667	53.9791666666667	0.0605400561628718	0.0218234063593437	932709.704091763	167.108984248591	126.645833333333	45.7708333333333
124.020833333333	53.9791666666667	0.0593581837265308	0.0207372173743829	932104.392040476	167.305331114081	126.645833333333	45.7708333333333
124.0625	53.9791666666667	0.0590843340192632	0.0207078928927393	931508.224467252	167.501910104484	126.645833333333	45.7708333333333
124.104166666667	53.9791666666667	0.0595161319078862	0.0214280067031656	930921.219126222	167.698718122404	126.645833333333	45.7708333333333
124.145833333333	53.9791666666667	0.0586408704392674	0.0211936750254033	930343.393542999	167.895752044439	126.645833333333	45.7708333333333
124.1875	53.9791666666667	0.0589543712378206	0.0214803136247745	929774.76501224	168.093008721432	126.645833333333	45.7708333333333
124.229166666667	53.9791666666667	0.0591138914465496	0.0212252543674994	929215.350595217	168.290484978738	126.645833333333	45.7708333333333
124.270833333333	53.9791666666667	0.0586093212425573	0.0198943387102417	928665.167117403	168.48817761649	126.645833333333	45.7708333333333
124.3125	53.9791666666667	0.0580069219787778	0.0187991196417025	928124.231166097	168.686083409873	126.645833333333	45.7708333333333
124.354166666667	53.9791666666667	0.058344406428107	0.0192014819694053	927592.559088062	168.884199109405	126.645833333333	45.7708333333333
124.395833333333	53.9791666666667	0.058004759739314	0.0177809784935718	927070.166987192	169.082521441232	126.645833333333	45.7708333333333
124.4375	53.9791666666667	0.0581321630790717	0.0162742534108094	926557.070722208	169.281047107415	126.645833333333	45.7708333333333
124.479166666667	53.9791666666667	0.0582378619097874	0.0150579988042374	926053.285904367	169.479772786237	126.645833333333	45.7708333333333
124.520833333333	53.9791666666667	0.058410851500136	0.0161378307397756	1348953.2316687	-177.778573704685	123.895833333333	41.8541666666667
124.5625	53.9791666666667	0.0588032134662927	0.0169719065515583	1349062.72102244	-177.630592806606	123.895833333333	41.8541666666667
124.604166666667	53.9791666666667	0.0580608628211582	0.018050100554063	1349179.26425854	-177.48263398336	123.895833333333	41.8541666666667
124.645833333333	53.9791666666667	0.0584584742646834	0.0189060369389423	1349302.85951485	-177.334698606472	123.895833333333	41.8541666666667
124.6875	53.9791666666667	0.0589410734003127	0.0197691947583923	1349433.50481725	-177.186788045991	123.895833333333	41.8541666666667
124.729166666667	53.9791666666667	0.0597839448870913	0.0205891247516218	1349571.19807978	-177.038903670403	123.895833333333	41.8541666666667
124.770833333333	53.9791666666667	0.0591090111169617	0.0208084000854837	1349715.93710485	-176.891046846543	123.895833333333	41.8541666666667
124.8125	53.9791666666667	0.0594137279629897	0.0206802276788711	1349867.71958335	-176.743218939517	123.895833333333	41.8541666666667
124.854166666667	53.9791666666667	0.0601592777593966	0.0215517480916717	1350026.54309488	-176.595421312612	123.895833333333	41.8541666666667
124.895833333333	53.9791666666667	0.0610273781578696	0.0226129536094523	1350192.40510792	-176.447655327213	123.895833333333	41.8541666666667
124.9375	53.9791666666667	0.0607141595960361	0.0224205501709765	1350365.30298	-176.299922342718	123.895833333333	41.8541666666667
124.979166666667	53.9791666666667	0.0610358719727922	0.0210943441643395	1350545.23395797	-176.152223716457	123.895833333333	41.8541666666667
125.020833333333	53.9791666666667	0.0607062380440229	0.0206099558559426	1350732.19517815	-176.004560803606	123.895833333333	41.8541666666667
125.0625	53.9791666666667	0.0610091954432621	0.0205529878313191	1350926.18366659	-175.856934957103	123.895833333333	41.8541666666667
125.104166666667	53.9791666666667	0.0616556860891486	0.0204497036098105	1351127.19633929	-175.70934752757	123.895833333333	41.8541666666667
125.145833333333	53.9791666666667	0.0618515863741121	0.0211985076778183	1351335.23000244	-175.561799863225	123.895833333333	41.8541666666667
125.1875	53.9791666666667	0.0620461510926516	0.0214807915192752	1351550.28135266	-175.414293309802	123.895833333333	41.8541666666667
125.229166666667	53.9791666666667	0.0618951994164602	0.0211033111551323	1351772.34697727	-175.26682921047	123.895833333333	41.8541666666667
125.270833333333	53.9791666666667	0.0623055887306247	0.021648781253588	1352001.42335455	-175.119408905754	123.895833333333	41.8541666666667
125.3125	53.9791666666667	0.0624247180350261	0.0216978788865007	1352237.50685401	-174.972033733447	123.895833333333	41.8541666666667
125.354166666667	53.9791666666667	0.0625284247165624	0.0214657296943669	1352480.59373665	-174.824705028537	123.895833333333	41.8541666666667
125.395833333333	53.9791666666667	0.0618452469282767	0.0212103743887802	1352730.68015529	-174.677424123124	123.895833333333	41.8541666666667
125.4375	53.9791666666667	0.0619044326152089	0.0208578388910093	1352987.76215484	-174.530192346339	123.895833333333	41.8541666666667
125.479166666667	53.9791666666667	0.0614044567522421	0.0200405069611115	1353251.83567259	-174.383011024269	123.895833333333	41.8541666666667
125.520833333333	53.9791666666667	0.06070815234815	0.019347252513826	1353522.89653858	-174.235881479872	123.895833333333	41.8541666666667
125.5625	53.9791666666667	0.0606955191525475	0.019329449868364	1353800.94047583	-174.088805032905	123.895833333333	41.8541666666667
125.604166666667	53.9791666666667	0.0612961455704171	0.0196998799390495	1354085.96310075	-173.941782999845	123.895833333333	41.8541666666667
125.645833333333	53.9791666666667	0.0614190954141364	0.018206994435349	1354377.95992344	-173.794816693808	123.895833333333	41.8541666666667
125.6875	53.9791666666667	0.0620586207761727	0.0178975719483962	1363405.51336176	-171.911760134717	123.395833333333	41.8125
125.729166666667	53.9791666666667	0.062688981135008	0.0176774968481504	1354676.92634803	-173.647907424476	123.9375	41.8541666666667
125.770833333333	53.9791666666667	0.0612248427963913	0.0160244207866336	1364188.51955061	-171.620502680168	123.395833333333	41.8125
125.8125	53.9791666666667	0.0616001484826727	0.0163966361273297	1364590.33144863	-171.474986638169	123.395833333333	41.8125
125.854166666667	53.9791666666667	0.0617131342676532	0.0163866912128478	1364999.00766763	-171.329547366727	123.395833333333	41.8125
125.895833333333	53.9791666666667	0.0625519223449135	0.0169816325872701	1365414.54192362	-171.184186095411	123.395833333333	41.8125
120.0625	53.9375	0.0577242396496735	0.018618092237886	1023274.74259964	149.903016483989	126.645833333333	45.7708333333333
120.104166666667	53.9375	0.0571407169596362	0.0171792699406617	1113963.12851429	144.724600048687	128.3125	45.4375
120.145833333333	53.9375	0.0574285255729358	0.0159183711292069	1112385.70727425	144.872201783196	128.3125	45.4375
120.1875	53.9375	0.0574638610540334	0.0169765384043198	1110814.05877948	145.020175410825	128.3125	45.4375
120.229166666667	53.9375	0.0569093836397261	0.0169707590643599	1109248.20805666	145.168521142047	128.3125	45.4375
120.270833333333	53.9375	0.0571808153271127	0.0146820523697317	1107688.18018066	145.317239172808	128.3125	45.4375
120.3125	53.9375	0.0574646513208509	0.0138792700888821	1106134.00027362	145.466329684343	128.3125	45.4375
120.354166666667	53.9375	0.0574594332259959	0.0147845260681975	1104585.69350392	145.615792842992	128.3125	45.4375
120.395833333333	53.9375	0.0572947510650614	0.0160238268763426	1103043.28508517	145.765628800014	128.3125	45.4375
120.4375	53.9375	0.0573476131495941	0.0174105825919574	1011204.48098774	151.405073533146	126.645833333333	45.7708333333333
120.479166666667	53.9375	0.0576853206617613	0.0180789642479557	1009898.33544528	151.573948145098	126.645833333333	45.7708333333333
120.520833333333	53.9375	0.0571462471283354	0.0166753756075531	1098451.7027277	146.217374743908	128.3125	45.4375
120.5625	53.9375	0.0570294663885357	0.017091771944881	1096933.14071734	146.368703099041	128.3125	45.4375
120.604166666667	53.9375	0.0571314380509687	0.0172857756300263	1006022.61758748	152.08293238096	126.645833333333	45.7708333333333
120.645833333333	53.9375	0.0578750363518953	0.0185330746954997	1004745.0441167	152.253378391954	126.645833333333	45.7708333333333
120.6875	53.9375	0.0577195187157758	0.0188975716272798	1003474.68329984	152.424215537138	126.645833333333	45.7708333333333
120.729166666667	53.9375	0.0577774922587385	0.0205221315488023	1002211.56296056	152.595443078	126.645833333333	45.7708333333333
120.770833333333	53.9375	0.0577408510313602	0.0203673273914543	1000955.71090348	152.767060249553	126.645833333333	45.7708333333333
120.8125	53.9375	0.0575910934550206	0.0179594920528914	999707.154912027	152.939066260147	126.645833333333	45.7708333333333
120.854166666667	53.9375	0.057970416840681	0.0179597080664415	998465.92274628	153.111460291286	126.645833333333	45.7708333333333
120.895833333333	53.9375	0.0577940418183203	0.0177365576811516	997232.042140793	153.284241497444	126.645833333333	45.7708333333333
120.9375	53.9375	0.0582282562587198	0.0186725302981585	996005.540802391	153.457409005889	126.645833333333	45.7708333333333
120.979166666667	53.9375	0.0578512841414109	0.0179140481326639	994786.446407949	153.6309619165	126.645833333333	45.7708333333333
121.020833333333	53.9375	0.0583781602052141	0.0195592089684158	993574.786602137	153.804899301601	126.645833333333	45.7708333333333
121.0625	53.9375	0.057753903073566	0.0184911311832081	992370.588995173	153.979220205783	126.645833333333	45.7708333333333
121.104166666667	53.9375	0.0583940040762042	0.0202629232832556	991173.881160525	154.153923645738	126.645833333333	45.7708333333333
121.145833333333	53.9375	0.0580895775062502	0.0201278075081087	989984.690632603	154.329008610095	126.645833333333	45.7708333333333
121.1875	53.9375	0.0579954102004017	0.0202024160909549	988803.044904448	154.504474059255	126.645833333333	45.7708333333333
121.229166666667	53.9375	0.0581415102184933	0.0195534391263213	987628.971425372	154.680318925235	126.645833333333	45.7708333333333
121.270833333333	53.9375	0.0578164517555849	0.0174782196241397	986462.497598598	154.85654211151	126.645833333333	45.7708333333333
121.3125	53.9375	0.0571925612159248	0.016027074056489	985303.650778878	155.03314249286	126.645833333333	45.7708333333333
121.354166666667	53.9375	0.0571376812951502	0.0156544347073442	984152.458270091	155.210118915224	126.645833333333	45.7708333333333
121.395833333333	53.9375	0.0576639765501972	0.0163672487483841	983008.947322811	155.387470195553	126.645833333333	45.7708333333333
121.4375	53.9375	0.057642408571583	0.0164477733272057	981873.145131879	155.565195121666	126.645833333333	45.7708333333333
121.479166666667	53.9375	0.0578674679091482	0.0171738737844427	980745.078833937	155.743292452115	126.645833333333	45.7708333333333
121.520833333333	53.9375	0.0579347919143911	0.0170191497761109	979624.775504953	155.92176091605	126.645833333333	45.7708333333333
121.5625	53.9375	0.058770439999109	0.0192901213338315	978512.262157728	156.100599213088	126.645833333333	45.7708333333333
121.604166666667	53.9375	0.0599496246348118	0.0208407926766707	977407.565739388	156.279806013187	126.645833333333	45.7708333333333
121.645833333333	53.9375	0.0584754341922964	0.0173734696596467	976310.713128845	156.459379956524	126.645833333333	45.7708333333333
121.6875	53.9375	0.0599472549562206	0.0205000592638738	975221.731134267	156.639319653376	126.645833333333	45.7708333333333
121.729166666667	53.9375	0.0599563921172575	0.0206602068060653	974140.646490511	156.819623684007	126.645833333333	45.7708333333333
121.770833333333	53.9375	0.0595108728224382	0.0200613351288515	973067.485856539	157.000290598559	126.645833333333	45.7708333333333
121.8125	53.9375	0.0596878931461327	0.0196230883011548	972002.27581284	157.181318916946	126.645833333333	45.7708333333333
121.854166666667	53.9375	0.059501715973787	0.0185755023357409	970945.042858821	157.362707128754	126.645833333333	45.7708333333333
121.895833333333	53.9375	0.0610940752441609	0.0213131950125962	1351673.99684867	172.890378016286	123.895833333333	41.8541666666667
121.9375	53.9375	0.0623601806075766	0.0227655158649141	1351338.80147937	173.037468325028	123.895833333333	41.8541666666667
121.979166666667	53.9375	0.0624702014360141	0.0229327525882629	1351010.58078302	173.184622901658	123.895833333333	41.8541666666667
122.020833333333	53.9375	0.0612233918338072	0.0215949273557663	1350689.33994094	173.33184044029	123.895833333333	41.8541666666667
122.0625	53.9375	0.0609047910203237	0.0211334140803402	1350375.08402913	173.479119631156	123.895833333333	41.8541666666667
122.104166666667	53.9375	0.0607511310209001	0.0213845469597649	1350067.81801786	173.626459160681	123.895833333333	41.8541666666667
122.145833333333	53.9375	0.0609506672790579	0.0217840768220013	1349767.54677131	173.773857711557	123.895833333333	41.8541666666667
122.1875	53.9375	0.0596031126283939	0.019721466708554	962777.50553658	158.826577657011	126.645833333333	45.7708333333333
122.229166666667	53.9375	0.0599328299401332	0.020363183449575	961793.244175489	159.011131893251	126.645833333333	45.7708333333333
122.270833333333	53.9375	0.0608377702827565	0.0213906228384622	960817.219855139	159.196029232058	126.645833333333	45.7708333333333
122.3125	53.9375	0.0608416732341955	0.0212021456616812	959849.458007123	159.381267824168	126.645833333333	45.7708333333333
122.354166666667	53.9375	0.0602349244699797	0.0202504103566754	958889.983949665	159.566845789169	126.645833333333	45.7708333333333
122.395833333333	53.9375	0.0604153020435333	0.0206658918647303	957938.822884855	159.752761215468	126.645833333333	45.7708333333333
122.4375	53.9375	0.0599161423210044	0.0202322664005112	956995.999895893	159.939012160265	126.645833333333	45.7708333333333
122.479166666667	53.9375	0.0596423042626347	0.0194865533344532	956061.539944304	160.125596649528	126.645833333333	45.7708333333333
122.520833333333	53.9375	0.0593613041684298	0.0186335808156651	955135.467867155	160.312512677978	126.645833333333	45.7708333333333
122.5625	53.9375	0.0592444992379552	0.017566266038376	954217.808374272	160.499758209082	126.645833333333	45.7708333333333
122.604166666667	53.9375	0.0589817017825575	0.0177800233196757	953308.58604544	160.687331175042	126.645833333333	45.7708333333333
122.645833333333	53.9375	0.059596418410082	0.0196939821252863	952407.825327605	160.875229476804	126.645833333333	45.7708333333333
122.6875	53.9375	0.060387479915301	0.0203716308259489	1346502.56204481	175.694804127389	123.895833333333	41.8541666666667
122.729166666667	53.9375	0.0607765523787234	0.0204839557684162	1346300.66798821	175.842888754939	123.895833333333	41.8541666666667
122.770833333333	53.9375	0.06063421512946	0.0202377574174098	1346105.82869211	175.991012249578	123.895833333333	41.8541666666667
122.8125	53.9375	0.0608676244898437	0.0205752217131264	1345918.04727775	176.139173245027	123.895833333333	41.8541666666667
122.854166666667	53.9375	0.059632553749007	0.0185962483282965	948031.791893809	161.819525369149	126.645833333333	45.7708333333333
122.895833333333	53.9375	0.0588428240083697	0.0167137138473594	947182.306434779	162.009329856889	126.645833333333	45.7708333333333
122.9375	53.9375	0.0594107766003108	0.0177067624132541	946341.449759725	162.199444113276	126.645833333333	45.7708333333333
122.979166666667	53.9375	0.0588948229251427	0.0175701360967749	945509.245151609	162.389865790008	126.645833333333	45.7708333333333
123.020833333333	53.9375	0.0589218000585396	0.0180370558126202	944685.715735196	162.580592507831	126.645833333333	45.7708333333333
123.0625	53.9375	0.0589906022265541	0.018318239872174	943870.884474251	162.771621856599	126.645833333333	45.7708333333333
123.104166666667	53.9375	0.0590333555761949	0.0184998419947729	943064.774168716	162.962951395351	126.645833333333	45.7708333333333
123.145833333333	53.9375	0.0593363729132129	0.0181266284652742	942267.407451892	163.154578652392	126.645833333333	45.7708333333333
123.1875	53.9375	0.059519114925755	0.0188652559244198	941478.806787625	163.346501125377	126.645833333333	45.7708333333333
123.229166666667	53.9375	0.0600382518797276	0.0195294894502846	940698.994467506	163.538716281407	126.645833333333	45.7708333333333
123.270833333333	53.9375	0.0604860779243457	0.0206804964799901	939927.992608056	163.731221557129	126.645833333333	45.7708333333333
123.3125	53.9375	0.0618977056010109	0.0222606950334443	939165.823147934	163.924014358846	126.645833333333	45.7708333333333
123.354166666667	53.9375	0.0609386042652061	0.0204431400161025	938412.507845145	164.117092062629	126.645833333333	45.7708333333333
123.395833333333	53.9375	0.0590393719853097	0.0174861026714016	937668.068274245	164.31045201444	126.645833333333	45.7708333333333
123.4375	53.9375	0.0592012197629107	0.0183133401867473	936932.525823575	164.504091530264	126.645833333333	45.7708333333333
123.479166666667	53.9375	0.060221840995883	0.0200427791605884	936205.901692481	164.698007896241	126.645833333333	45.7708333333333
123.520833333333	53.9375	0.0590779529805778	0.0184926334118081	935488.216888552	164.89219836881	126.645833333333	45.7708333333333
123.5625	53.9375	0.0592324391235646	0.0190427760663883	934779.492224879	165.086660174863	126.645833333333	45.7708333333333
123.604166666667	53.9375	0.0593036472536216	0.0187101701217962	934079.748317303	165.2813905119	126.645833333333	45.7708333333333
123.645833333333	53.9375	0.0579101528644864	0.0178686693338895	933389.005581687	165.476386548196	126.645833333333	45.7708333333333
123.6875	53.9375	0.0588460595768499	0.0193408472099094	932707.284231199	165.671645422969	126.645833333333	45.7708333333333
123.729166666667	53.9375	0.0592325225908703	0.0205714640508675	932034.604273612	165.867164246564	126.645833333333	45.7708333333333
123.770833333333	53.9375	0.0608057138806608	0.0223416778123064	931370.9855086	166.062940100641	126.645833333333	45.7708333333333
123.8125	53.9375	0.0610513885840914	0.0228648507413488	930716.447525075	166.258970038363	126.645833333333	45.7708333333333
123.854166666667	53.9375	0.0601030203718899	0.0212971861710624	930071.009698512	166.455251084601	126.645833333333	45.7708333333333
123.895833333333	53.9375	0.0594866380719586	0.0205439813698961	929434.691188313	166.651780236144	126.645833333333	45.7708333333333
123.9375	53.9375	0.0589947544309494	0.0199890170740787	928807.510935167	166.848554461912	126.645833333333	45.7708333333333
123.979166666667	53.9375	0.0591715988706075	0.0194221220459344	928189.487658447	167.045570703182	126.645833333333	45.7708333333333
124.020833333333	53.9375	0.0587220648165623	0.0193965180822047	927580.639853607	167.242825873814	126.645833333333	45.7708333333333
124.0625	53.9375	0.0595648067991927	0.0207892081610277	926980.985789616	167.440316860494	126.645833333333	45.7708333333333
124.104166666667	53.9375	0.0588910809654792	0.0210164244560266	926390.543506399	167.638040522975	126.645833333333	45.7708333333333
124.145833333333	53.9375	0.0582060453806394	0.0200356180011252	925809.330812293	167.83599369433	126.645833333333	45.7708333333333
124.1875	53.9375	0.0583120004737753	0.0200426671027136	925237.365281551	168.034173181214	126.645833333333	45.7708333333333
124.229166666667	53.9375	0.0588347691040925	0.0207124664871332	924674.664251834	168.232575764123	126.645833333333	45.7708333333333
124.270833333333	53.9375	0.058304218040257	0.0198089858865628	924121.244821752	168.431198197678	126.645833333333	45.7708333333333
124.3125	53.9375	0.0583294760703921	0.0196851974060264	923577.123848418	168.630037210898	126.645833333333	45.7708333333333
124.354166666667	53.9375	0.0584982459931087	0.0192893937954433	923042.317945024	168.829089507487	126.645833333333	45.7708333333333
124.395833333333	53.9375	0.0583020909580416	0.0170597641458085	922516.843478448	169.028351766137	126.645833333333	45.7708333333333
124.4375	53.9375	0.058361702385588	0.0158939821813721	922000.716566886	169.227820640819	126.645833333333	45.7708333333333
124.479166666667	53.9375	0.0585243070636244	0.0160469061600584	1344216.16853055	-177.919529956633	123.895833333333	41.8541666666667
124.520833333333	53.9375	0.0588328048693914	0.016816194458445	1344319.05266336	-177.771026296549	123.895833333333	41.8541666666667
124.5625	53.9375	0.0583407423421434	0.0182267783249466	1344429.0233851	-177.622543581898	123.895833333333	41.8541666666667
124.604166666667	53.9375	0.0585818369670426	0.019521140327908	1344546.07892455	-177.47408320169	123.895833333333	41.8541666666667
124.645833333333	53.9375	0.0590536213791776	0.0201969135075439	1344670.21739698	-177.325646543516	123.895833333333	41.8541666666667
124.6875	53.9375	0.0595925284276727	0.0208010736401527	1344801.43680438	-177.17723499346	123.895833333333	41.8541666666667
124.729166666667	53.9375	0.0591349939058689	0.0211694809861156	1344939.73503552	-177.028849936014	123.895833333333	41.8541666666667
124.770833333333	53.9375	0.059329710223493	0.0211009578553069	1345085.1098662	-176.880492753987	123.895833333333	41.8541666666667
124.8125	53.9375	0.0603633153218558	0.0216118357312551	1345237.55895938	-176.732164828424	123.895833333333	41.8541666666667
124.854166666667	53.9375	0.0601945606685079	0.0217554063819256	1345397.07986537	-176.583867538516	123.895833333333	41.8541666666667
124.895833333333	53.9375	0.0604872969216038	0.0221999032937816	1345563.67002203	-176.435602261514	123.895833333333	41.8541666666667
124.9375	53.9375	0.0610108689865507	0.0214642732962983	1345737.32675497	-176.287370372646	123.895833333333	41.8541666666667
124.979166666667	53.9375	0.0607227847507701	0.0205493787764898	1345918.04727775	-176.139173245027	123.895833333333	41.8541666666667
125.020833333333	53.9375	0.0612332655848407	0.0206498131864282	1346105.82869211	-175.991012249578	123.895833333333	41.8541666666667
125.0625	53.9375	0.0613113680884794	0.0204783794667907	1346300.66798821	-175.842888754939	123.895833333333	41.8541666666667
125.104166666667	53.9375	0.0612115782558511	0.0209392669245011	1346502.56204481	-175.694804127389	123.895833333333	41.8541666666667
125.145833333333	53.9375	0.0615903081768816	0.0218362002409101	1346711.5076296	-175.546759730753	123.895833333333	41.8541666666667
125.1875	53.9375	0.0624995151836073	0.0220983387634912	1346927.50139938	-175.398756926328	123.895833333333	41.8541666666667
125.229166666667	53.9375	0.0623246132925394	0.0216561070073101	1347150.53990034	-175.250797072793	123.895833333333	41.8541666666667
125.270833333333	53.9375	0.0623529282825887	0.0216975118358776	1347380.61956834	-175.102881526131	123.895833333333	41.8541666666667
125.3125	53.9375	0.0622029102278235	0.0215570379931452	1347617.73672921	-174.955011639543	123.895833333333	41.8541666666667
125.354166666667	53.9375	0.0618517149415624	0.020320400671597	1347861.88759897	-174.807188763367	123.895833333333	41.8541666666667
125.395833333333	53.9375	0.0623442410394181	0.021015500386516	1348113.0682842	-174.659414244999	123.895833333333	41.8541666666667
125.4375	53.9375	0.0619286953472331	0.019589249132872	1348371.27478226	-174.511689428807	123.895833333333	41.8541666666667
125.479166666667	53.9375	0.0609561877501237	0.0175771870116785	1348636.5029817	-174.364015656056	123.895833333333	41.8541666666667
125.520833333333	53.9375	0.0614335603545302	0.0184913005300853	1348908.74866247	-174.216394264823	123.895833333333	41.8541666666667
125.5625	53.9375	0.0618227613599618	0.0196184668848437	1349188.00749634	-174.068826589921	123.895833333333	41.8541666666667
125.604166666667	53.9375	0.0618592816221515	0.0189696422819652	1349474.27504718	-173.921313962818	123.895833333333	41.8541666666667
125.645833333333	53.9375	0.0620110930259649	0.018332866489429	1358431.29202276	-172.030881619412	123.395833333333	41.8125
125.6875	53.9375	0.0634947218455666	0.0196469065906043	1349767.54677131	-173.773857711557	123.9375	41.8541666666667
125.729166666667	53.9375	0.062471827548571	0.0176320324389111	1359203.86862803	-171.738523013157	123.395833333333	41.8125
125.770833333333	53.9375	0.0621478653869073	0.0166523536025652	1359600.51817041	-171.59245580886	123.395833333333	41.8125
125.8125	53.9375	0.0625197210038807	0.017616505963303	1350689.33994094	-173.33184044029	123.9375	41.8541666666667
125.854166666667	53.9375	0.0625124566395627	0.0176211609801528	1351010.58078302	-173.184622901658	123.9375	41.8541666666667
125.895833333333	53.9375	0.0626003612424695	0.0174831069406247	1360831.83755329	-171.154717603905	123.395833333333	41.8125
125.9375	53.9375	0.0634135140748449	0.0188415504457406	1361256.04640701	-171.008963481326	123.395833333333	41.8125
125.979166666667	53.9375	0.0635879207972298	0.018897867167255	1361687.12894731	-170.86329072463	123.395833333333	41.8125
126.020833333333	53.9375	0.0633816607283719	0.0184078285565125	1362125.07852118	-170.717700562364	123.395833333333	41.8125
120.0625	53.8958333333333	0.0573472595186005	0.0174209486797532	1111770.30290569	144.440253241759	128.3125	45.4375
120.104166666667	53.8958333333333	0.0574050924006727	0.0176882937044156	1110180.22063209	144.587779452471	128.3125	45.4375
120.145833333333	53.8958333333333	0.0574023309226105	0.0164652718573806	1108595.89372805	144.735681102663	128.3125	45.4375
120.1875	53.8958333333333	0.0574728450942522	0.0140897201137738	1107017.34739708	144.883958436051	128.3125	45.4375
120.229166666667	53.8958333333333	0.0573518280099166	0.0126184942953018	1105444.60689371	145.032611681888	128.3125	45.4375
120.270833333333	53.8958333333333	0.05705600931342	0.0123651401120769	1103877.6975225	145.181641054778	128.3125	45.4375
120.3125	53.8958333333333	0.0571659417749115	0.0127540458299494	1102316.64463712	145.331046754486	128.3125	45.4375
120.354166666667	53.8958333333333	0.0574074671314509	0.0131333629261415	1100761.47363929	145.480828965756	128.3125	45.4375
120.395833333333	53.8958333333333	0.0575410890545042	0.0146058523406361	1099212.20997783	145.630987858118	128.3125	45.4375
120.4375	53.8958333333333	0.0571065790306884	0.0165788706409542	1097668.87914756	145.781523585701	128.3125	45.4375
120.479166666667	53.8958333333333	0.0577432248096248	0.0179024160555116	1005822.24459224	151.449241196953	126.645833333333	45.7708333333333
120.520833333333	53.8958333333333	0.0576499006113257	0.0182404643314133	1004516.67305053	151.619026927858	126.645833333333	45.7708333333333
120.5625	53.8958333333333	0.0576174330741844	0.0186673903841309	1003218.25123107	151.78921080275	126.645833333333	45.7708333333333
120.604166666667	53.8958333333333	0.0576200649246792	0.018124264135617	1001927.00733522	151.959792171676	126.645833333333	45.7708333333333
120.645833333333	53.8958333333333	0.0575656563092307	0.0187131899475003	1000642.96955305	152.130770358361	126.645833333333	45.7708333333333
120.6875	53.8958333333333	0.0578024360742269	0.0189026546136487	999366.166061247	152.302144660007	126.645833333333	45.7708333333333
120.729166666667	53.8958333333333	0.0578889021111488	0.0196432850440292	998096.625021019	152.473914347091	126.645833333333	45.7708333333333
120.770833333333	53.8958333333333	0.0580221952749182	0.0211978178343369	996834.374575914	152.646078663175	126.645833333333	45.7708333333333
120.8125	53.8958333333333	0.0580311708075402	0.0198348703590902	995579.442849673	152.818636824705	126.645833333333	45.7708333333333
120.854166666667	53.8958333333333	0.0583379502811914	0.0200533258049697	994331.857944031	152.991588020824	126.645833333333	45.7708333333333
120.895833333333	53.8958333333333	0.0582760764598102	0.0203947705452233	993091.647936499	153.164931413182	126.645833333333	45.7708333333333
120.9375	53.8958333333333	0.0583315260218212	0.0210408644796088	991858.840878134	153.338666135747	126.645833333333	45.7708333333333
120.979166666667	53.8958333333333	0.0585173875069781	0.0215577663448882	990633.464791281	153.512791294623	126.645833333333	45.7708333333333
121.020833333333	53.8958333333333	0.0587923750103747	0.0215829230696474	989415.547667288	153.68730596787	126.645833333333	45.7708333333333
121.0625	53.8958333333333	0.0580986842963193	0.0204466025041392	988205.117464212	153.862209205322	126.645833333333	45.7708333333333
121.104166666667	53.8958333333333	0.0581980590646169	0.0196043592940425	987002.202104496	154.037500028415	126.645833333333	45.7708333333333
121.145833333333	53.8958333333333	0.0575040861904136	0.0176700097632211	985806.829472619	154.213177430013	126.645833333333	45.7708333333333
121.1875	53.8958333333333	0.0576550751059584	0.0181679858019951	984619.02741274	154.38924037424	126.645833333333	45.7708333333333
121.229166666667	53.8958333333333	0.0575020092663516	0.0169481099367796	983438.823726313	154.56568779631	126.645833333333	45.7708333333333
121.270833333333	53.8958333333333	0.057098191782189	0.0153443751324911	982266.246169671	154.742518602372	126.645833333333	45.7708333333333
121.3125	53.8958333333333	0.0572704680399173	0.0144059963727073	981101.322451618	154.919731669342	126.645833333333	45.7708333333333
121.354166666667	53.8958333333333	0.0581593453629075	0.0177504184177538	979944.08023098	155.097325844754	126.645833333333	45.7708333333333
121.395833333333	53.8958333333333	0.0576954696347659	0.017953553312464	978794.547114125	155.275299946604	126.645833333333	45.7708333333333
121.4375	53.8958333333333	0.0588824324748139	0.0194639011178016	977652.750652503	155.453652763203	126.645833333333	45.7708333333333
121.479166666667	53.8958333333333	0.0585292281821662	0.01859193571606	976518.718340128	155.63238305303	126.645833333333	45.7708333333333
121.520833333333	53.8958333333333	0.0591158886524559	0.0195203512641808	975392.477611064	155.811489544597	126.645833333333	45.7708333333333
121.5625	53.8958333333333	0.0592182479221118	0.0205069211519372	974274.055836885	155.990970936305	126.645833333333	45.7708333333333
121.604166666667	53.8958333333333	0.0602931602109769	0.0216381290515112	973163.480324117	156.170825896316	126.645833333333	45.7708333333333
121.645833333333	53.8958333333333	0.0600624216666001	0.0206920306425787	972060.778311664	156.351053062423	126.645833333333	45.7708333333333
121.6875	53.8958333333333	0.0603970033998121	0.0214043888902833	970965.976968218	156.531651041923	126.645833333333	45.7708333333333
121.729166666667	53.8958333333333	0.060173081459455	0.0209814807043783	969879.103389649	156.712618411504	126.645833333333	45.7708333333333
121.770833333333	53.8958333333333	0.0610873492331519	0.0213216612888821	968800.18459638	156.893953717121	126.645833333333	45.7708333333333
121.8125	53.8958333333333	0.0606774823486797	0.0206605045373564	967729.247530747	157.075655473891	126.645833333333	45.7708333333333
121.854166666667	53.8958333333333	0.061063133400625	0.0212356746375658	966666.319054348	157.257722165983	126.645833333333	45.7708333333333
121.895833333333	53.8958333333333	0.0605685869724234	0.0209145886701714	965611.42594535	157.440152246521	126.645833333333	45.7708333333333
121.9375	53.8958333333333	0.0609625980854764	0.0217020052360917	1346735.47300643	173.013908823987	123.895833333333	41.8541666666667
121.979166666667	53.8958333333333	0.0612559259426456	0.0221623713708537	963525.852509079	157.806096229602	126.645833333333	45.7708333333333
122.020833333333	53.8958333333333	0.0618005318476502	0.0221666348089004	1346083.1744394	173.309261153718	123.895833333333	41.8541666666667
122.0625	53.8958333333333	0.0612211876909545	0.0214749089823592	1345767.54489309	173.457031536321	123.895833333333	41.8541666666667
122.104166666667	53.8958333333333	0.0605840438689488	0.0209758705627541	1345458.93524692	173.6048629608	123.895833333333	41.8541666666667
122.145833333333	53.8958333333333	0.0608915429824215	0.0213236697027237	1345157.35042338	173.752754094918	123.895833333333	41.8541666666667
122.1875	53.8958333333333	0.060680792461983	0.0209489939397752	958454.395071733	158.727201186466	126.645833333333	45.7708333333333
122.229166666667	53.8958333333333	0.0610611984662277	0.0216726530232794	1344575.27439507	174.048710144569	123.895833333333	41.8541666666667
122.270833333333	53.8958333333333	0.0609414155980487	0.0219566587239506	956483.353124823	159.098104731699	126.645833333333	45.7708333333333
122.3125	53.8958333333333	0.0608449522925232	0.0213705678695145	955510.266199661	159.284076725075	126.645833333333	45.7708333333333
122.354166666667	53.8958333333333	0.0610024531195737	0.0217586267121527	1343754.963371	174.493058525348	123.895833333333	41.8541666666667
122.395833333333	53.8958333333333	0.0610682223835959	0.0218445695575459	1343495.62479771	174.641279737157	123.895833333333	41.8541666666667
122.4375	53.8958333333333	0.0606059904345454	0.0205400512692369	952641.049423793	159.844050768472	126.645833333333	45.7708333333333
122.479166666667	53.8958333333333	0.0596318186100197	0.019288000580131	951701.409977356	160.031388279217	126.645833333333	45.7708333333333
122.520833333333	53.8958333333333	0.0591427793058137	0.0174045832040866	950770.195703011	160.219062195881	126.645833333333	45.7708333333333
122.5625	53.8958333333333	0.0592301536528894	0.0175054399788784	949847.431670285	160.407070465201	126.645833333333	45.7708333333333
122.604166666667	53.8958333333333	0.0591478418810736	0.0175927996469145	948933.142818003	160.595411001951	126.645833333333	45.7708333333333
122.645833333333	53.8958333333333	0.0589596947514878	0.0177662857299363	948027.353951415	160.784081688937	126.645833333333	45.7708333333333
122.6875	53.8958333333333	0.0593684938734725	0.0185466317426041	947130.089739333	160.973080377003	126.645833333333	45.7708333333333
122.729166666667	53.8958333333333	0.0595702623209749	0.0186208470171036	946241.374711262	161.162404885043	126.645833333333	45.7708333333333
122.770833333333	53.8958333333333	0.0616440628336647	0.021201746823904	1344420.79914838	177.620985790553	123.4375	41.8125
122.8125	53.8958333333333	0.0608869428391612	0.0204058339623039	944489.689611341	161.542022476976	126.645833333333	45.7708333333333
122.854166666667	53.8958333333333	0.060313390711403	0.0184723710034391	943626.767876046	161.732311039095	126.645833333333	45.7708333333333
122.895833333333	53.8958333333333	0.0598574842509738	0.0173069987361375	1344111.63859542	178.066786815447	123.4375	41.8125
122.9375	53.8958333333333	0.0592691015026125	0.017316926595364	1340767.7048707	176.572233444634	123.895833333333	41.8541666666667
122.979166666667	53.8958333333333	0.0592394816972817	0.0179701900930738	941089.972780647	162.305067990823	126.645833333333	45.7708333333333
123.020833333333	53.8958333333333	0.0593167111986614	0.019135479405732	940261.776559953	162.496609489229	126.645833333333	45.7708333333333
123.0625	53.8958333333333	0.0598786770746083	0.0195767331831402	939442.320398448	162.688458212055	126.645833333333	45.7708333333333
123.104166666667	53.8958333333333	0.0598408172536249	0.0192144544605974	938631.627442158	162.88061169224	126.645833333333	45.7708333333333
123.145833333333	53.8958333333333	0.0593374698025035	0.018398203796908	937829.720668964	163.073067431251	126.645833333333	45.7708333333333
123.1875	53.8958333333333	0.0590202940522228	0.0184432321647393	937036.622885729	163.265822899171	126.645833333333	45.7708333333333
123.229166666667	53.8958333333333	0.0589453109503692	0.018459159742011	936252.356725423	163.458875534792	126.645833333333	45.7708333333333
123.270833333333	53.8958333333333	0.0598132914345323	0.0192163843503709	935476.944644245	163.652222745717	126.645833333333	45.7708333333333
123.3125	53.8958333333333	0.0609083404100465	0.0211452008875603	934710.408918761	163.845861908466	126.645833333333	45.7708333333333
123.354166666667	53.8958333333333	0.062462683203383	0.0225658505495544	1339485.37406381	178.061464526974	123.895833333333	41.8541666666667
123.395833333333	53.8958333333333	0.0612034408449244	0.020981931196415	933204.054725841	164.234005440793	126.645833333333	45.7708333333333
123.4375	53.8958333333333	0.0602958094865208	0.0198063238418353	932464.279887671	164.428504409068	126.645833333333	45.7708333333333
123.479166666667	53.8958333333333	0.0610443984552685	0.0216511070380917	931733.46865805	164.623284526824	126.645833333333	45.7708333333333
123.520833333333	53.8958333333333	0.0610066335154334	0.0219891060995921	931011.642372622	164.818343017038	126.645833333333	45.7708333333333
123.5625	53.8958333333333	0.0605544846401307	0.0204800439445364	930298.822170355	165.013677072402	126.645833333333	45.7708333333333
123.604166666667	53.8958333333333	0.059217991728365	0.0187739756312224	929595.028990733	165.209283855485	126.645833333333	45.7708333333333
123.645833333333	53.8958333333333	0.0591461778003746	0.0184919856759446	928900.283570949	165.405160498898	126.645833333333	45.7708333333333
123.6875	53.8958333333333	0.0594658000848516	0.0203678644138115	928214.606443124	165.60130410547	126.645833333333	45.7708333333333
123.729166666667	53.8958333333333	0.0599728005123174	0.0212959173573059	927538.017931539	165.797711748427	126.645833333333	45.7708333333333
123.770833333333	53.8958333333333	0.0607160850748847	0.0225343990953872	926870.538149865	165.994380471582	126.645833333333	45.7708333333333
123.8125	53.8958333333333	0.0616392125515574	0.0234710671277967	926212.186998427	166.191307289534	126.645833333333	45.7708333333333
123.854166666667	53.8958333333333	0.0610941607366687	0.0224485074315463	925562.984161473	166.388489187868	126.645833333333	45.7708333333333
123.895833333333	53.8958333333333	0.0602760423602777	0.0213116103692697	924922.949104452	166.58592312337	126.645833333333	45.7708333333333
123.9375	53.8958333333333	0.0603247781200418	0.0213262305942295	924292.101071328	166.783606024245	126.645833333333	45.7708333333333
123.979166666667	53.8958333333333	0.0591912433867021	0.0190572730426387	923670.459081895	166.981534790343	126.645833333333	45.7708333333333
124.020833333333	53.8958333333333	0.0578791261780413	0.0175215582886908	923058.041929117	167.179706293395	126.645833333333	45.7708333333333
124.0625	53.8958333333333	0.0582373003129552	0.0192567552509668	922454.868176488	167.378117377251	126.645833333333	45.7708333333333
124.104166666667	53.8958333333333	0.0579122339571205	0.0189475490920694	921860.956155403	167.576764858134	126.645833333333	45.7708333333333
124.145833333333	53.8958333333333	0.058085035024243	0.0180973166245404	921276.32396257	167.775645524894	126.645833333333	45.7708333333333
124.1875	53.8958333333333	0.0578701526422176	0.018871099964012	920700.989457419	167.97475613927	126.645833333333	45.7708333333333
124.229166666667	53.8958333333333	0.0584078902892833	0.0192431542350994	920134.970259555	168.174093436167	126.645833333333	45.7708333333333
124.270833333333	53.8958333333333	0.0582825845757137	0.0187808928662941	919578.283746214	168.37365412393	126.645833333333	45.7708333333333
124.3125	53.8958333333333	0.058115110395498	0.0180852258670662	919030.947049765	168.573434884631	126.645833333333	45.7708333333333
124.354166666667	53.8958333333333	0.0579264665037777	0.017278829183635	918492.97705522	168.773432374364	126.645833333333	45.7708333333333
124.395833333333	53.8958333333333	0.0580039371950594	0.0168557014610572	917964.390397769	168.973643223546	126.645833333333	45.7708333333333
124.4375	53.8958333333333	0.0585811010322852	0.0175841080373738	917445.203460364	169.174064037223	126.645833333333	45.7708333333333
124.479166666667	53.8958333333333	0.0585100622481821	0.0182852118241647	1339581.59224005	-177.912435532901	123.895833333333	41.8541666666667
124.520833333333	53.8958333333333	0.0586448347554991	0.0188886304089558	1339684.92984934	-177.763426324662	123.895833333333	41.8541666666667
124.5625	53.8958333333333	0.0589353027054252	0.0197680498755326	1339795.3852139	-177.614438308952	123.895833333333	41.8541666666667
124.604166666667	53.8958333333333	0.059069601039292	0.0205347963075788	1339912.95654099	-177.465472891108	123.895833333333	41.8541666666667
124.645833333333	53.8958333333333	0.059171921259883	0.0202733069857835	1340037.64192298	-177.316531475021	123.895833333333	41.8541666666667
124.6875	53.8958333333333	0.0592048339169877	0.0212623568745715	1340169.43933759	-177.167615463045	123.895833333333	41.8541666666667
124.729166666667	53.8958333333333	0.0597262033825305	0.0217048135378515	1340308.34664795	-177.018726255912	123.895833333333	41.8541666666667
124.770833333333	53.8958333333333	0.0602522594460846	0.0220390191678216	1340454.36160286	-176.869865252637	123.895833333333	41.8541666666667
124.8125	53.8958333333333	0.0603291463352896	0.0219248664194775	1340607.48183691	-176.721033850435	123.895833333333	41.8541666666667
124.854166666667	53.8958333333333	0.0602013066682503	0.0218346743168095	1340767.7048707	-176.572233444634	123.895833333333	41.8541666666667
124.895833333333	53.8958333333333	0.0604829186363615	0.0220611298954027	1340935.02811102	-176.423465428581	123.895833333333	41.8541666666667
124.9375	53.8958333333333	0.0610569756132803	0.0211780562812704	1341109.44885106	-176.27473119356	123.895833333333	41.8541666666667
124.979166666667	53.8958333333333	0.061259963087503	0.0212880895979579	1341290.96427062	-176.126032128703	123.895833333333	41.8541666666667
125.020833333333	53.8958333333333	0.0616891169458448	0.0217222976976615	1341479.57143634	-175.977369620902	123.895833333333	41.8541666666667
125.0625	53.8958333333333	0.0616604017823149	0.021924436143494	1341675.26730193	-175.828745054728	123.895833333333	41.8541666666667
125.104166666667	53.8958333333333	0.0615274233402101	0.0219825406131284	1341878.04870841	-175.680159812338	123.895833333333	41.8541666666667
125.145833333333	53.8958333333333	0.0623170809743161	0.0221776697123417	1342087.91238434	-175.531615273393	123.895833333333	41.8541666666667
125.1875	53.8958333333333	0.0619686153383283	0.021037685115486	1342304.85494613	-175.383112814973	123.895833333333	41.8541666666667
125.229166666667	53.8958333333333	0.0622942613936688	0.0212476871306358	1342528.87289823	-175.23465381149	123.895833333333	41.8541666666667
125.270833333333	53.8958333333333	0.0625421828973335	0.0217403757716944	1342759.96263348	-175.086239634608	123.895833333333	41.8541666666667
125.3125	53.8958333333333	0.0632229610952666	0.0219477585382149	1342998.12043334	-174.937871653152	123.895833333333	41.8541666666667
125.354166666667	53.8958333333333	0.063177027985511	0.021804417006913	1343243.34246821	-174.789551233033	123.895833333333	41.8541666666667
125.395833333333	53.8958333333333	0.0638311221081014	0.0221095431038629	1351677.70633388	-172.885760582337	123.395833333333	41.8125
125.4375	53.8958333333333	0.0636685505101548	0.0192937131808639	1352020.43313237	-172.738642321119	123.395833333333	41.8125
125.479166666667	53.8958333333333	0.0626070003769692	0.017698202736291	1352370.13522152	-172.591591090162	123.395833333333	41.8125
125.520833333333	53.8958333333333	0.0630247388443102	0.0187088143264001	1344021.35402711	-174.344888954262	123.9375	41.8541666666667
125.5625	53.8958333333333	0.06383701794061	0.0200498570104177	1344294.79249523	-174.196772377309	123.9375	41.8541666666667
125.604166666667	53.8958333333333	0.0640708576680059	0.0201199128940007	1344575.27439507	-174.048710144569	123.9375	41.8541666666667
125.645833333333	53.8958333333333	0.063528973743514	0.0195594189374301	1344862.7952372	-173.900703602711	123.9375	41.8541666666667
125.6875	53.8958333333333	0.0639504387737967	0.0199527700537151	1345157.35042338	-173.752754094918	123.9375	41.8541666666667
125.729166666667	53.8958333333333	0.0637207920968107	0.0199038761205508	1345458.93524692	-173.6048629608	123.9375	41.8541666666667
125.770833333333	53.8958333333333	0.0631017420564829	0.0176027236724481	1355012.88187764	-171.564217715765	123.395833333333	41.8125
125.8125	53.8958333333333	0.0630224898719251	0.0173808449019439	1355418.17915695	-171.417749050867	123.395833333333	41.8125
125.854166666667	53.8958333333333	0.063044044957485	0.0185942176881368	1355830.39840577	-171.271358930546	123.395833333333	41.8125
125.895833333333	53.8958333333333	0.0630981825403249	0.0187769815518313	1356249.53319123	-171.125048611304	123.395833333333	41.8125
125.9375	53.8958333333333	0.0632461972938908	0.0189242768457927	1356675.57698054	-170.97881934482	123.395833333333	41.8125
125.979166666667	53.8958333333333	0.063706627622232	0.0196634703175285	1357108.52314145	-170.832672377882	123.395833333333	41.8125
126.020833333333	53.8958333333333	0.064181129122274	0.0205878713771604	1357548.36494272	-170.686608952321	123.395833333333	41.8125
126.0625	53.8958333333333	0.0640152392852221	0.0208914347516359	1357995.09555469	-170.540630304947	123.395833333333	41.8125
126.104166666667	53.8958333333333	0.0641417925841962	0.0207391770944864	1358448.70804971	-170.394737667485	123.395833333333	41.8125
126.145833333333	53.8958333333333	0.0637453579748822	0.020240371621438	1358909.1954027	-170.248932266508	123.395833333333	41.8125
120.020833333333	53.8541666666667	0.0571185781002743	0.0156555806740372	1109603.5811704	144.154756495732	128.3125	45.4375
120.0625	53.8541666666667	0.0570107402700792	0.0148240644840636	1108000.81105018	144.302198844752	128.3125	45.4375
120.104166666667	53.8541666666667	0.056981894972714	0.0147070059975807	1106403.77834539	144.450020164054	128.3125	45.4375
120.145833333333	53.8541666666667	0.0573845107275238	0.014338366793612	1104812.50843322	144.598220731149	128.3125	45.4375
120.1875	53.8541666666667	0.057396936282716	0.0137820478076283	1103227.02674467	144.746800809161	128.3125	45.4375
120.229166666667	53.8541666666667	0.0572210349758857	0.0130767273279256	1101647.35876368	144.895760646637	128.3125	45.4375
120.270833333333	53.8541666666667	0.0575688843000429	0.0163595402053028	1100073.53002609	145.045100477354	128.3125	45.4375
120.3125	53.8541666666667	0.0574147766230354	0.0164398236379924	1098505.5661187	145.194820520129	128.3125	45.4375
120.354166666667	53.8541666666667	0.0573027285434055	0.0162832077077034	1096943.4926783	145.34492097863	128.3125	45.4375
120.395833333333	53.8541666666667	0.0570257455137648	0.0171135959389671	1004396.71289564	150.984119912242	126.645833333333	45.7708333333333
120.4375	53.8541666666667	0.0572682740991634	0.0173361360125024	1003070.31294652	151.153616062468	126.645833333333	45.7708333333333
120.479166666667	53.8541666666667	0.0575651560019799	0.0179195778632502	1001751.02617827	151.323516576573	126.645833333333	45.7708333333333
120.520833333333	53.8541666666667	0.0577656520329409	0.0179816152659733	1000438.88114263	151.49382086832	126.645833333333	45.7708333333333
120.5625	53.8541666666667	0.0573870666693812	0.0183022234665557	999133.906385814	151.664528325146	126.645833333333	45.7708333333333
120.604166666667	53.8541666666667	0.0582450586531014	0.0193299708449091	997836.130446409	151.835638307945	126.645833333333	45.7708333333333
120.645833333333	53.8541666666667	0.0579224863723738	0.019908949182489	996545.581853288	152.007150150865	126.645833333333	45.7708333333333
120.6875	53.8541666666667	0.0578506137916147	0.0198554936336966	995262.289123473	152.179063161092	126.645833333333	45.7708333333333
120.729166666667	53.8541666666667	0.0578064041183877	0.0207260295770167	993986.280759975	152.351376618651	126.645833333333	45.7708333333333
120.770833333333	53.8541666666667	0.0580527287188329	0.0213764674997015	992717.585249621	152.524089776197	126.645833333333	45.7708333333333
120.8125	53.8541666666667	0.0583460109522058	0.0208829018062595	991456.23106085	152.697201858814	126.645833333333	45.7708333333333
120.854166666667	53.8541666666667	0.0583913506828023	0.0213753551087164	990202.246641496	152.87071206382	126.645833333333	45.7708333333333
120.895833333333	53.8541666666667	0.0584930762519786	0.0212229132398863	988955.66041653	153.044619560566	126.645833333333	45.7708333333333
120.9375	53.8541666666667	0.0579636976495119	0.0188302834018714	987716.500785798	153.218923490243	126.645833333333	45.7708333333333
120.979166666667	53.8541666666667	0.0577279566678452	0.0188634736943429	986484.796121727	153.393622965692	126.645833333333	45.7708333333333
121.020833333333	53.8541666666667	0.0580537425994341	0.01846957837724	985260.574767005	153.568717071213	126.645833333333	45.7708333333333
121.0625	53.8541666666667	0.0572865201776586	0.0165971957629118	984043.865032253	153.744204862384	126.645833333333	45.7708333333333
121.104166666667	53.8541666666667	0.0569117478489327	0.0165603001204275	982834.695193658	153.920085365871	126.645833333333	45.7708333333333
121.145833333333	53.8541666666667	0.0568140614850332	0.0154689491375086	981633.093490594	154.096357579255	126.645833333333	45.7708333333333
121.1875	53.8541666666667	0.0573006413435757	0.0154851814364209	980439.08812322	154.273020470852	126.645833333333	45.7708333333333
121.229166666667	53.8541666666667	0.0570730918833264	0.0168409889108777	979252.707250059	154.450072979542	126.645833333333	45.7708333333333
121.270833333333	53.8541666666667	0.057102134129914	0.0166147818508678	978073.978985543	154.627514014597	126.645833333333	45.7708333333333
121.3125	53.8541666666667	0.0570125753642304	0.0159161366630533	976902.93139756	154.805342455516	126.645833333333	45.7708333333333
121.354166666667	53.8541666666667	0.0573100134207034	0.0159424605738635	975739.592504963	154.983557151859	126.645833333333	45.7708333333333
121.395833333333	53.8541666666667	0.058359213387777	0.0187772432822852	974583.990275051	155.162156923095	126.645833333333	45.7708333333333
121.4375	53.8541666666667	0.0592364525815504	0.0204203753472423	973436.152621069	155.34114055844	126.645833333333	45.7708333333333
121.479166666667	53.8541666666667	0.059116659730881	0.0194453953692446	972296.107399634	155.520506816704	126.645833333333	45.7708333333333
121.520833333333	53.8541666666667	0.0584095989575896	0.0183497201936599	971163.882408184	155.700254426153	126.645833333333	45.7708333333333
121.5625	53.8541666666667	0.05880354620639	0.0188869775914104	970039.505382395	155.880382084355	126.645833333333	45.7708333333333
121.604166666667	53.8541666666667	0.0601923107029254	0.0211412404166513	968923.003993569	156.060888458044	126.645833333333	45.7708333333333
121.645833333333	53.8541666666667	0.0608557387003645	0.0216946461695677	967814.405846018	156.241772182989	126.645833333333	45.7708333333333
121.6875	53.8541666666667	0.0609786584825617	0.0219653306576895	966713.738474423	156.423031863856	126.645833333333	45.7708333333333
121.729166666667	53.8541666666667	0.0606981640423989	0.0218464992666579	965621.029341181	156.604666074088	126.645833333333	45.7708333333333
121.770833333333	53.8541666666667	0.061062503943176	0.0225171210971413	964536.30583372	156.786673355777	126.645833333333	45.7708333333333
121.8125	53.8541666666667	0.0610996625603335	0.0222275163613259	963459.595261822	156.969052219553	126.645833333333	45.7708333333333
121.854166666667	53.8541666666667	0.0605351241762778	0.0206505540943326	962390.924854906	157.151801144466	126.645833333333	45.7708333333333
121.895833333333	53.8541666666667	0.0595688223822574	0.0196479303736684	961330.321759302	157.334918577882	126.645833333333	45.7708333333333
121.9375	53.8541666666667	0.0592662619500701	0.0193569022598438	960277.813035525	157.518402935377	126.645833333333	45.7708333333333
121.979166666667	53.8541666666667	0.0610072352594699	0.0214518991996053	959233.425655509	157.702252600642	126.645833333333	45.7708333333333
122.020833333333	53.8541666666667	0.0614207317915241	0.0213739881422298	1341477.25477628	173.286525774885	123.895833333333	41.8541666666667
122.0625	53.8541666666667	0.0617708707978447	0.0219677633134474	1342756.66227901	175.083031671036	123.4375	41.8125
122.104166666667	53.8541666666667	0.0617066927951218	0.0218267218263216	1340850.28004033	173.583117307522	123.895833333333	41.8541666666667
122.145833333333	53.8541666666667	0.0612201656721577	0.0216170523029947	1340547.37279553	173.731504359402	123.895833333333	41.8541666666667
122.1875	53.8541666666667	0.05941222678823	0.019598886412912	954134.246379147	158.626921729453	126.645833333333	45.7708333333333
122.229166666667	53.8541666666667	0.0596250609579349	0.0199475174211726	953139.148161429	158.81292750222	126.645833333333	45.7708333333333
122.270833333333	53.8541666666667	0.0607158089151202	0.0218198170178893	952152.357376578	158.999286368669	126.645833333333	45.7708333333333
122.3125	53.8541666666667	0.0607054597163877	0.0214446336954086	951173.900187116	159.185996454515	126.645833333333	45.7708333333333
122.354166666667	53.8541666666667	0.0606679505432426	0.0217925180804196	950203.80264161	159.373055852947	126.645833333333	45.7708333333333
122.395833333333	53.8541666666667	0.0611169137595246	0.0222628581913296	949242.090671777	159.560462624591	126.645833333333	45.7708333333333
122.4375	53.8541666666667	0.0614229145501091	0.0221189821799107	1338624.95968939	174.771791187335	123.895833333333	41.8541666666667
122.479166666667	53.8541666666667	0.0616698074605001	0.0210827310078778	1340761.12201762	176.56999014536	123.4375	41.8125
122.520833333333	53.8541666666667	0.0609913593299525	0.0203129117793766	1338139.45374958	175.069482049277	123.895833333333	41.8541666666667
122.5625	53.8541666666667	0.0601068604742127	0.0195152706580689	945479.612932356	160.31352351402	126.645833333333	45.7708333333333
122.604166666667	53.8541666666667	0.059554984089674	0.0190549359467595	944560.213524791	160.50263691901	126.645833333333	45.7708333333333
122.645833333333	53.8541666666667	0.0601391617069907	0.019571053287423	943649.352667347	160.69208537543	126.645833333333	45.7708333333333
122.6875	53.8541666666667	0.0611875387742768	0.0202867791918231	1337253.65726306	175.665413538707	123.895833333333	41.8541666666667
122.729166666667	53.8541666666667	0.0612084083629684	0.020686175842777	1337049.98247921	175.814502847621	123.895833333333	41.8541666666667
122.770833333333	53.8541666666667	0.0615301375436147	0.0214038127963222	1336853.4242228	175.963631943711	123.895833333333	41.8541666666667
122.8125	53.8541666666667	0.061214284389372	0.0208961632853388	1339676.56096117	177.761960655092	123.4375	41.8125
122.854166666667	53.8541666666667	0.0606397602133117	0.0198978301134526	939223.997804481	161.644276404758	126.645833333333	45.7708333333333
122.895833333333	53.8541666666667	0.060333847577784	0.0194075175699282	1336306.4800209	176.411243960145	123.895833333333	41.8541666666667
122.9375	53.8541666666667	0.0600262100932805	0.0189254580693351	1336138.41870576	176.560518198108	123.895833333333	41.8541666666667
122.979166666667	53.8541666666667	0.059088335584823	0.0182417427531578	936672.827346004	162.21946785764	126.645833333333	45.7708333333333
123.020833333333	53.8541666666667	0.0600865954911786	0.0197801058555662	935839.92246849	162.411830298893	126.645833333333	45.7708333333333
123.0625	53.8541666666667	0.0605677718649307	0.0199393421983655	1335677.03337129	177.008531904033	123.895833333333	41.8541666666667
123.104166666667	53.8541666666667	0.060333419189777	0.0198704739791476	1335537.51282848	177.157928764457	123.895833333333	41.8541666666667
123.145833333333	53.8541666666667	0.0610272445907544	0.0204938942405863	1335405.13346397	177.307352746552	123.895833333333	41.8541666666667
123.1875	53.8541666666667	0.0610789586881077	0.0206070385439534	1335279.89744065	177.456802433111	123.895833333333	41.8541666666667
123.229166666667	53.8541666666667	0.0599464669278117	0.0195923157089784	931807.598719418	163.378270710456	126.645833333333	45.7708333333333
123.270833333333	53.8541666666667	0.060330109221239	0.0200739257943321	931027.736174184	163.572466530248	126.645833333333	45.7708333333333
123.3125	53.8541666666667	0.0608362592846597	0.0208186656141472	930256.794231474	163.766958811992	126.645833333333	45.7708333333333
123.354166666667	53.8541666666667	0.0617287510662104	0.0225037471056678	929494.795327731	163.961744870403	126.645833333333	45.7708333333333
123.395833333333	53.8541666666667	0.0625526512660608	0.023349039749733	1334760.9350184	178.204386719737	123.895833333333	41.8541666666667
123.4375	53.8541666666667	0.0616867443489102	0.0219692251496282	1338873.26690495	180	123.4375	41.8125
123.479166666667	53.8541666666667	0.0615510931729827	0.0218791428231086	1334603.41612764	178.503550593605	123.895833333333	41.8541666666667
123.520833333333	53.8541666666667	0.0605128755299527	0.0208727204929831	926536.672216017	164.743772061627	126.645833333333	45.7708333333333
123.5625	53.8541666666667	0.0597105331047553	0.0193436717723388	925819.718397787	164.939985622654	126.645833333333	45.7708333333333
123.604166666667	53.8541666666667	0.0591754260776126	0.0186986776037992	925111.838202982	165.13647618977	126.645833333333	45.7708333333333
123.645833333333	53.8541666666667	0.0591808078218215	0.0187862373831148	924413.052696303	165.333240859463	126.645833333333	45.7708333333333
123.6875	53.8541666666667	0.0596288286825156	0.019733915976591	923723.382734988	165.530276697684	126.645833333333	45.7708333333333
123.729166666667	53.8541666666667	0.0603802555145142	0.0211291942247369	923042.848965953	165.727580740037	126.645833333333	45.7708333333333
123.770833333333	53.8541666666667	0.0602627702207132	0.0214773218198501	922371.471822975	165.925149991966	126.645833333333	45.7708333333333
123.8125	53.8541666666667	0.0615373465852876	0.0231922993008007	921709.271523867	166.122981428955	126.645833333333	45.7708333333333
123.854166666667	53.8541666666667	0.0614029425725271	0.0223263612349278	921056.26806769	166.321071996739	126.645833333333	45.7708333333333
123.895833333333	53.8541666666667	0.0599848919863608	0.0198640890918693	920412.48123196	166.519418611513	126.645833333333	45.7708333333333
123.9375	53.8541666666667	0.059386417404726	0.0190819401012037	919777.930569887	166.718018160156	126.645833333333	45.7708333333333
123.979166666667	53.8541666666667	0.0589286654590268	0.0184673753708334	919152.63540763	166.916867500464	126.645833333333	45.7708333333333
124.020833333333	53.8541666666667	0.0586792891110509	0.0186332570143865	918536.614841558	167.115963461385	126.645833333333	45.7708333333333
124.0625	53.8541666666667	0.0587338808587749	0.0191816557616018	917929.887735549	167.315302843267	126.645833333333	45.7708333333333
124.104166666667	53.8541666666667	0.0583913173451854	0.018813527736181	917332.472718294	167.514882418108	126.645833333333	45.7708333333333
124.145833333333	53.8541666666667	0.0582578775311371	0.0177159808792909	916744.388180637	167.714698929823	126.645833333333	45.7708333333333
124.1875	53.8541666666667	0.0584183428091195	0.0176162545321572	916165.652272915	167.914749094506	126.645833333333	45.7708333333333
124.229166666667	53.8541666666667	0.0579511453284133	0.0174139579324915	915596.282902349	168.115029600712	126.645833333333	45.7708333333333
124.270833333333	53.8541666666667	0.0581770136912495	0.0172567921487449	915036.297730432	168.31553710974	126.645833333333	45.7708333333333
124.3125	53.8541666666667	0.0582763859435598	0.0177569533381144	914485.714170361	168.516268255921	126.645833333333	45.7708333333333
124.354166666667	53.8541666666667	0.0588787358267333	0.0192087695679531	913944.549384485	168.717219646923	126.645833333333	45.7708333333333
124.395833333333	53.8541666666667	0.0590992535110291	0.0194381553474954	1334760.9350184	-178.204386719737	123.895833333333	41.8541666666667
124.4375	53.8541666666667	0.0589356899326887	0.0195761679270701	1334850.42595573	-178.05482982377	123.895833333333	41.8541666666667
124.479166666667	53.8541666666667	0.058827690852832	0.0201966866628598	912377.735479951	169.321360972048	126.645833333333	45.7708333333333
124.520833333333	53.8541666666667	0.059445185083691	0.0208196187519431	1335050.86348921	-177.755773242601	123.895833333333	41.8541666666667
124.5625	53.8541666666667	0.0592363515087601	0.0210303366775241	1335161.80680544	-177.60627640527	123.895833333333	41.8541666666667
124.604166666667	53.8541666666667	0.0596277978321959	0.0214892140797349	1335279.89744065	-177.456802433111	123.895833333333	41.8541666666667
124.645833333333	53.8541666666667	0.0602305643900828	0.0217979738668235	1335405.13346397	-177.307352746552	123.895833333333	41.8541666666667
124.6875	53.8541666666667	0.0601384948616406	0.0217953348050503	1335537.51282848	-177.157928764457	123.895833333333	41.8541666666667
124.729166666667	53.8541666666667	0.0604151246866632	0.0218367336468365	1335677.03337129	-177.008531904033	123.895833333333	41.8541666666667
124.770833333333	53.8541666666667	0.0598140611634356	0.0214266188690207	1335823.6928138	-176.859163580739	123.895833333333	41.8541666666667
124.8125	53.8541666666667	0.060130813170317	0.0215658118621425	1335977.48876181	-176.709825208199	123.895833333333	41.8541666666667
124.854166666667	53.8541666666667	0.0608955887663201	0.0218910053239173	1336138.41870576	-176.560518198108	123.895833333333	41.8541666666667
124.895833333333	53.8541666666667	0.0612143174603984	0.0217973762467966	1336306.4800209	-176.411243960145	123.895833333333	41.8541666666667
124.9375	53.8541666666667	0.0612181625128131	0.0214646744396041	1336481.66996752	-176.262003901885	123.895833333333	41.8541666666667
124.979166666667	53.8541666666667	0.0611015286089637	0.0217590902022163	1336663.98569115	-176.112799428708	123.895833333333	41.8541666666667
125.020833333333	53.8541666666667	0.0612028674568688	0.0217706693633069	1336853.4242228	-175.963631943711	123.895833333333	41.8541666666667
125.0625	53.8541666666667	0.0609434480636635	0.0213616207258351	1337049.98247921	-175.814502847621	123.895833333333	41.8541666666667
125.104166666667	53.8541666666667	0.0614382147538991	0.0207820714511353	1337253.65726306	-175.665413538707	123.895833333333	41.8541666666667
125.145833333333	53.8541666666667	0.0615042972578305	0.0205794216538078	1337464.44526325	-175.516365412693	123.895833333333	41.8541666666667
125.1875	53.8541666666667	0.0619129922254066	0.0206352023299181	1337682.34305515	-175.367359862669	123.895833333333	41.8541666666667
125.229166666667	53.8541666666667	0.0619874504738972	0.0201643515274874	1337907.34710088	-175.218398279008	123.895833333333	41.8541666666667
125.270833333333	53.8541666666667	0.0612902457393905	0.0198556936097404	1338139.45374958	-175.069482049277	123.895833333333	41.8541666666667
125.3125	53.8541666666667	0.0622083045389982	0.0204252290936253	1338378.65923773	-174.920612558152	123.895833333333	41.8541666666667
125.354166666667	53.8541666666667	0.0633666252589417	0.0210039888364757	1346738.70845809	-173.00937006645	123.395833333333	41.8125
125.395833333333	53.8541666666667	0.0634365169903434	0.0200750295965041	1347075.91969716	-172.861696791024	123.395833333333	41.8125
125.4375	53.8541666666667	0.0642566551948597	0.0207113803660218	1347420.14142546	-172.714090008807	123.395833333333	41.8125
125.479166666667	53.8541666666667	0.0645596643699895	0.0205310443950357	1347771.36817037	-172.566551035326	123.395833333333	41.8125
125.520833333333	53.8541666666667	0.0648032427175574	0.0204601587062089	1348129.59435363	-172.4190811819	123.395833333333	41.8125
125.5625	53.8541666666667	0.0646834848956737	0.0203633853237525	1348494.81429177	-172.271681755578	123.395833333333	41.8125
125.604166666667	53.8541666666667	0.0646959009695001	0.0209639141070384	1339962.74291514	-174.028454278504	123.9375	41.8541666666667
125.645833333333	53.8541666666667	0.0641816347272078	0.020638043601249	1340251.52549936	-173.879950468027	123.9375	41.8541666666667
125.6875	53.8541666666667	0.0642816849934998	0.0212825498585899	1340547.37279553	-173.731504359402	123.9375	41.8541666666667
125.729166666667	53.8541666666667	0.0642341966970016	0.0206299169093191	1340850.28004033	-173.583117307523	123.9375	41.8541666666667
125.770833333333	53.8541666666667	0.0629811466041911	0.0186669701744885	1350425.61407491	-171.53578646858	123.395833333333	41.8125
125.8125	53.8541666666667	0.062907585022721	0.018537345851658	1350832.67135339	-171.388836804179	123.395833333333	41.8125
125.854166666667	53.8541666666667	0.0633359292402864	0.0190358053154705	1351246.67969399	-171.24196659036	123.395833333333	41.8125
125.895833333333	53.8541666666667	0.0633579474112859	0.0190084962210601	1351667.63258782	-171.09517709736	123.395833333333	41.8125
125.9375	53.8541666666667	0.0635492644055134	0.0190833299788943	1352095.52342492	-170.9484695905	123.395833333333	41.8125
125.979166666667	53.8541666666667	0.0632684765371831	0.0186304941345849	1352530.34549478	-170.801845330117	123.395833333333	41.8125
126.020833333333	53.8541666666667	0.0640683607772209	0.0197995387907818	1352972.09198686	-170.655305571497	123.395833333333	41.8125
126.0625	53.8541666666667	0.064477798848816	0.0206445852916056	1353420.75599107	-170.508851564811	123.395833333333	41.8125
126.104166666667	53.8541666666667	0.0578396703310617	0.017451443461337	1344266.52406217	-172.102790224825	123.895833333333	41.8541666666667
126.145833333333	53.8541666666667	0.0640797865885892	0.020581487162334	1354338.80840094	-170.216205781943	123.395833333333	41.8125
126.1875	53.8541666666667	0.0635833939607621	0.0197293442460834	1354808.1824934	-170.070016479935	123.395833333333	41.8125
126.229166666667	53.8541666666667	0.0574317877670028	0.0159908986379253	1345428.16497277	-171.660069159544	123.895833333333	41.8541666666667
126.270833333333	53.8541666666667	0.0639741184243503	0.0194500168963574	1355767.58993883	-169.777911199994	123.395833333333	41.8125
126.3125	53.8541666666667	0.0643206684883171	0.0194731518424279	1356257.6083956	-169.631997663809	123.395833333333	41.8125
120.020833333333	53.8125	0.0574339167771075	0.0164269718106603	1105847.65305294	144.015466292851	128.3125	45.4375
120.0625	53.8125	0.0570600418939114	0.0167822355400794	1011261.52780634	149.511095445766	126.645833333333	45.7708333333333
120.104166666667	53.8125	0.0574607323797158	0.0163338009462518	1102633.86769646	144.311314175234	128.3125	45.4375
120.145833333333	53.8125	0.0572182065858771	0.016635247756086	1101035.61726516	144.459812607805	128.3125	45.4375
120.1875	53.8125	0.0575642991968138	0.0173216056567852	1007115.01035361	150.012472786591	126.645833333333	45.7708333333333
120.229166666667	53.8125	0.0570415898886645	0.0170233221449898	1097856.52919563	144.757959870793	128.3125	45.4375
120.270833333333	53.8125	0.057519110209944	0.0183047621777521	1004385.41567372	150.348786592108	126.645833333333	45.7708333333333
120.3125	53.8125	0.0575952304677384	0.0176271456977283	1003031.13002823	150.517560913465	126.645833333333	45.7708333333333
120.354166666667	53.8125	0.0581332385210249	0.0190376808637595	1001683.89068984	150.686746230141	126.645833333333	45.7708333333333
120.395833333333	53.8125	0.0577431006179175	0.0181766376495282	1000343.72654754	150.856342047079	126.645833333333	45.7708333333333
120.4375	53.8125	0.0576031163617594	0.0187839971200021	999010.66649267	151.026347843144	126.645833333333	45.7708333333333
120.479166666667	53.8125	0.0577588446231463	0.0192859138044843	997684.739416837	151.196763070904	126.645833333333	45.7708333333333
120.520833333333	53.8125	0.0578394667965736	0.0186765254142801	996365.974209869	151.367587156403	126.645833333333	45.7708333333333
120.5625	53.8125	0.0572591695981578	0.0184611050025493	995054.399757736	151.53881949894	126.645833333333	45.7708333333333
120.604166666667	53.8125	0.0578314409277735	0.0188288151182519	993750.044940428	151.710459470851	126.645833333333	45.7708333333333
120.645833333333	53.8125	0.0579056652945248	0.0199441272574363	992452.938629822	151.882506417288	126.645833333333	45.7708333333333
120.6875	53.8125	0.0577158728744833	0.0198303531855742	991163.109687522	152.054959656005	126.645833333333	45.7708333333333
120.729166666667	53.8125	0.058166450155044	0.0211931541133321	989880.586962678	152.227818477143	126.645833333333	45.7708333333333
120.770833333333	53.8125	0.0578817155376418	0.0205199030450556	988605.399289768	152.401082143021	126.645833333333	45.7708333333333
120.8125	53.8125	0.0579998719028852	0.0193318553836911	987337.57548637	152.574749887924	126.645833333333	45.7708333333333
120.854166666667	53.8125	0.0579281098707444	0.0191441039992313	986077.144350912	152.748820917894	126.645833333333	45.7708333333333
120.895833333333	53.8125	0.0580572394279994	0.0211205620791161	984824.134660374	152.923294410533	126.645833333333	45.7708333333333
120.9375	53.8125	0.0588576700850908	0.0218493899319944	983578.575168004	153.098169514795	126.645833333333	45.7708333333333
120.979166666667	53.8125	0.0579520604503821	0.0186856832960826	982340.494600975	153.273445350789	126.645833333333	45.7708333333333
121.020833333333	53.8125	0.0583681441145371	0.0186730318632148	981109.921658036	153.449121009583	126.645833333333	45.7708333333333
121.0625	53.8125	0.0580452075211625	0.0176889232165201	979886.885007149	153.625195553011	126.645833333333	45.7708333333333
121.104166666667	53.8125	0.0577205192988169	0.0173765218765828	978671.413283084	153.801668013481	126.645833333333	45.7708333333333
121.145833333333	53.8125	0.0572694377518628	0.0174772941314946	977463.53508499	153.978537393791	126.645833333333	45.7708333333333
121.1875	53.8125	0.0575602260855254	0.017277703344559	976263.278973973	154.155802666941	126.645833333333	45.7708333333333
121.229166666667	53.8125	0.05816557620699	0.0189876709377904	975070.673470621	154.333462775956	126.645833333333	45.7708333333333
121.270833333333	53.8125	0.057999138711261	0.0192468677169853	973885.747052513	154.511516633705	126.645833333333	45.7708333333333
121.3125	53.8125	0.0581469947876515	0.0191476760229995	972708.528151724	154.689963122733	126.645833333333	45.7708333333333
121.354166666667	53.8125	0.0582074661874968	0.0186773348707322	971539.04515229	154.868801095082	126.645833333333	45.7708333333333
121.395833333333	53.8125	0.0588248034648214	0.0187930332674335	970377.326387652	155.048029372134	126.645833333333	45.7708333333333
121.4375	53.8125	0.059303885899696	0.0198689905893519	969223.400138097	155.227646744441	126.645833333333	45.7708333333333
121.479166666667	53.8125	0.0598944102491552	0.0208517223649036	968077.294628162	155.407651971572	126.645833333333	45.7708333333333
121.520833333333	53.8125	0.0596561550468313	0.019374425749963	966939.038024015	155.588043781953	126.645833333333	45.7708333333333
121.5625	53.8125	0.0591762956563485	0.0183922309294563	965808.658430838	155.768820872719	126.645833333333	45.7708333333333
121.604166666667	53.8125	0.0592931036231833	0.0186753298301277	964686.183890168	155.949981909568	126.645833333333	45.7708333333333
121.645833333333	53.8125	0.0592528690123036	0.019537852269941	963571.642377224	156.131525526618	126.645833333333	45.7708333333333
121.6875	53.8125	0.0601767965098762	0.0207791037098309	962465.061798231	156.313450326269	126.645833333333	45.7708333333333
121.729166666667	53.8125	0.0615127337005978	0.0234104141317669	961366.469987701	156.49575487907	126.645833333333	45.7708333333333
121.770833333333	53.8125	0.0615111997966128	0.0233573167904119	960275.894705712	156.678437723593	126.645833333333	45.7708333333333
121.8125	53.8125	0.0610881620741283	0.022394417932627	959193.363635173	156.861497366303	126.645833333333	45.7708333333333
121.854166666667	53.8125	0.0602729345729166	0.0206444566851471	958118.904379056	157.044932281446	126.645833333333	45.7708333333333
121.895833333333	53.8125	0.0609699616300483	0.0213654910887651	957052.544457617	157.22874091093	126.645833333333	45.7708333333333
121.9375	53.8125	0.0596927149863956	0.0198677173283651	955994.311305618	157.412921664218	126.645833333333	45.7708333333333
121.979166666667	53.8125	0.060754458639339	0.021530937433425	1337197.06311679	173.114933795652	123.895833333333	41.8541666666667
122.020833333333	53.8125	0.0610290404069904	0.0219775382663176	1336871.58317052	173.263632699776	123.895833333333	41.8541666666667
122.0625	53.8125	0.0607201026727287	0.0214912537471563	952868.645472226	157.967680272712	126.645833333333	45.7708333333333
122.104166666667	53.8125	0.0609857131874661	0.0221941795184037	951843.191936919	158.153332963412	126.645833333333	45.7708333333333
122.145833333333	53.8125	0.0620196583478615	0.0231117462562781	950826.000963494	158.339349335099	126.645833333333	45.7708333333333
122.1875	53.8125	0.0608213386470069	0.0205245630996463	949817.099414207	158.525727600567	126.645833333333	45.7708333333333
122.229166666667	53.8125	0.0600418574927656	0.0196014770001418	948816.514045849	158.712465939549	126.645833333333	45.7708333333333
122.270833333333	53.8125	0.06044363597236	0.020217693066805	947824.271506837	158.899562498658	126.645833333333	45.7708333333333
122.3125	53.8125	0.0606973107340785	0.0216068180520817	946840.398334307	159.087015391316	126.645833333333	45.7708333333333
122.354166666667	53.8125	0.0609175857034712	0.0219243596359245	945864.920951183	159.274822697713	126.645833333333	45.7708333333333
122.395833333333	53.8125	0.06157137095806	0.0231354282454461	944897.865663229	159.46298246475	126.645833333333	45.7708333333333
122.4375	53.8125	0.0609979324400879	0.0218982155493576	943939.258656111	159.651492706003	126.645833333333	45.7708333333333
122.479166666667	53.8125	0.0599517494041133	0.0192152592563493	942989.125992443	159.840351401688	126.645833333333	45.7708333333333
122.520833333333	53.8125	0.0586900326619429	0.0169126491734562	942047.493608799	160.029556498631	126.645833333333	45.7708333333333
122.5625	53.8125	0.0587641113654748	0.0184969174471193	941114.387312764	160.219105910244	126.645833333333	45.7708333333333
122.604166666667	53.8125	0.0600172723533972	0.019781904886721	940189.832779936	160.408997516515	126.645833333333	45.7708333333333
122.645833333333	53.8125	0.0599020676908908	0.0196147166841064	939273.855550933	160.599229163994	126.645833333333	45.7708333333333
122.6875	53.8125	0.060297579295908	0.0201006760460186	938366.481028413	160.789798665795	126.645833333333	45.7708333333333
122.729166666667	53.8125	0.0606091424569918	0.0210521450653564	1332424.81440331	175.800161110823	123.895833333333	41.8541666666667
122.770833333333	53.8125	0.0614148544401074	0.0223554969499688	1332227.38787446	175.949798230663	123.895833333333	41.8541666666667
122.8125	53.8125	0.0610983854108655	0.0218387565590913	935696.225593671	161.363511926818	126.645833333333	45.7708333333333
122.854166666667	53.8125	0.0605928661095333	0.0207974529136039	934823.513059074	161.555410308567	126.645833333333	45.7708333333333
122.895833333333	53.8125	0.0599531766320245	0.0199933961732157	933959.528069471	161.747635109028	126.645833333333	45.7708333333333
122.9375	53.8125	0.0595021697543381	0.0193364622869519	933104.295136518	161.940183941023	126.645833333333	45.7708333333333
122.979166666667	53.8125	0.0589761784572576	0.0187095435746593	932257.838612811	162.133054384113	126.645833333333	45.7708333333333
123.020833333333	53.8125	0.0595470538922641	0.0191670076131383	931420.18268886	162.326243984655	126.645833333333	45.7708333333333
123.0625	53.8125	0.0601088019684102	0.0195395892471056	930591.351390077	162.519750255862	126.645833333333	45.7708333333333
123.104166666667	53.8125	0.0598018545745167	0.0192096537751333	929771.368573748	162.713570677871	126.645833333333	45.7708333333333
123.145833333333	53.8125	0.0602329385396853	0.0201174623417251	928960.257926011	162.90770269782	126.645833333333	45.7708333333333
123.1875	53.8125	0.0608226230659146	0.0213183026995367	1330646.90196067	177.448071200602	123.895833333333	41.8541666666667
123.229166666667	53.8125	0.0612734968142564	0.0217386524595055	1330528.28846018	177.598057280258	123.895833333333	41.8541666666667
123.270833333333	53.8125	0.0612762151745966	0.0217085247990342	1330416.85384895	177.748066496342	123.895833333333	41.8541666666667
123.3125	53.8125	0.060722620143165	0.0210744476369594	925805.004584959	163.687294549736	126.645833333333	45.7708333333333
123.354166666667	53.8125	0.0618218890936539	0.0225997277335873	925038.6038713	163.882945117797	126.645833333333	45.7708333333333
123.395833333333	53.8125	0.062472374054238	0.0237081957723605	924281.213680379	164.078891278883	126.645833333333	45.7708333333333
123.4375	53.8125	0.061738360623218	0.0224465700667516	923532.856416083	164.275130251913	126.645833333333	45.7708333333333
123.479166666667	53.8125	0.060737243867971	0.0209434241762672	922793.554287153	164.471659223698	126.645833333333	45.7708333333333
123.520833333333	53.8125	0.0602169582029682	0.0200879308446975	922063.329304207	164.66847534908	126.645833333333	45.7708333333333
123.5625	53.8125	0.0596854722726598	0.0196813583504858	921342.203276785	164.865575751086	126.645833333333	45.7708333333333
123.604166666667	53.8125	0.0596405482208028	0.0198682526108105	920630.197810397	165.062957521092	126.645833333333	45.7708333333333
123.645833333333	53.8125	0.0599411585954902	0.0199614013369574	919927.334303582	165.260617718993	126.645833333333	45.7708333333333
123.6875	53.8125	0.0589397029510366	0.0191976073511538	919233.633944983	165.458553373376	126.645833333333	45.7708333333333
123.729166666667	53.8125	0.0599714591525343	0.0203163884313258	918549.117710434	165.656761481712	126.645833333333	45.7708333333333
123.770833333333	53.8125	0.0604439119560282	0.0211237581104963	917873.806360055	165.855239010546	126.645833333333	45.7708333333333
123.8125	53.8125	0.0614817816052483	0.0230242846898099	917207.720435369	166.053982895696	126.645833333333	45.7708333333333
123.854166666667	53.8125	0.0612852790126348	0.0218719952843263	916550.880256436	166.25299004247	126.645833333333	45.7708333333333
123.895833333333	53.8125	0.0603020431116152	0.0197569312552618	915903.305918985	166.452257325876	126.645833333333	45.7708333333333
123.9375	53.8125	0.0592899328269994	0.0186823402903183	915265.017291595	166.651781590854	126.645833333333	45.7708333333333
123.979166666667	53.8125	0.0592145172607313	0.0194391094421806	914636.034012865	166.851559652504	126.645833333333	45.7708333333333
124.020833333333	53.8125	0.0596049901905006	0.0206076048925574	914016.375488611	167.051588296334	126.645833333333	45.7708333333333
124.0625	53.8125	0.0594951513295216	0.0209118133377636	913406.060889095	167.251864278506	126.645833333333	45.7708333333333
124.104166666667	53.8125	0.0596589181302234	0.020696869307331	912805.109146261	167.452384326092	126.645833333333	45.7708333333333
124.145833333333	53.8125	0.0592129414625858	0.0190044987566794	912213.538950993	167.653145137346	126.645833333333	45.7708333333333
124.1875	53.8125	0.0580442703326021	0.0177749289430956	911631.368750404	167.854143381973	126.645833333333	45.7708333333333
124.229166666667	53.8125	0.0581438827593261	0.0167075617759887	911058.616745145	168.055375701411	126.645833333333	45.7708333333333
124.270833333333	53.8125	0.0582189722870659	0.017005795197043	910495.300886727	168.256838709125	126.645833333333	45.7708333333333
124.3125	53.8125	0.0579356992111287	0.0173412921213556	909941.438874885	168.458528990899	126.645833333333	45.7708333333333
124.354166666667	53.8125	0.0584079988128324	0.0191083056296909	909397.048154961	168.660443105143	126.645833333333	45.7708333333333
124.395833333333	53.8125	0.0589001647196426	0.0198051526940165	908862.145915305	168.862577583211	126.645833333333	45.7708333333333
124.4375	53.8125	0.0588019352274363	0.0205221960652587	908336.749084721	169.064928929715	126.645833333333	45.7708333333333
124.479166666667	53.8125	0.0591412079501909	0.0209660116661917	907820.874329921	169.267493622858	126.645833333333	45.7708333333333
124.520833333333	53.8125	0.059384129433729	0.0212644960652843	1330416.85384895	-177.748066496342	123.895833333333	41.8541666666667
124.5625	53.8125	0.0593616544081953	0.0213081282179104	1330528.28846018	-177.598057280258	123.895833333333	41.8541666666667
124.604166666667	53.8125	0.0603115947303372	0.0218495305613668	1330646.90196067	-177.448071200602	123.895833333333	41.8541666666667
124.645833333333	53.8125	0.0594722231039589	0.0211621147562738	1330772.69239596	-177.298109694585	123.895833333333	41.8541666666667
124.6875	53.8125	0.0590856183173388	0.020275495845164	1330905.65769411	-177.148174197821	123.895833333333	41.8541666666667
124.729166666667	53.8125	0.0584666507324965	0.0194766586535425	1331045.79566583	-176.998266144237	123.895833333333	41.8541666666667
124.770833333333	53.8125	0.058789345230554	0.0201348888547164	1331193.1040047	-176.848386965976	123.895833333333	41.8541666666667
124.8125	53.8125	0.0598940711242325	0.0209467678170913	1331347.58028729	-176.698538093307	123.895833333333	41.8541666666667
124.854166666667	53.8125	0.0609467129143063	0.0216042586294488	1331509.22197344	-176.548720954535	123.895833333333	41.8541666666667
124.895833333333	53.8125	0.0605526077985944	0.0202368426653394	1331678.02640638	-176.398936975911	123.895833333333	41.8541666666667
124.9375	53.8125	0.0606613468046737	0.0203128053516277	1331853.99081302	-176.249187581535	123.895833333333	41.8541666666667
124.979166666667	53.8125	0.0611863662672105	0.0215062309387956	1332037.11230409	-176.099474193274	123.895833333333	41.8541666666667
125.020833333333	53.8125	0.0608102343275334	0.0210862271969216	1332227.38787446	-175.949798230663	123.895833333333	41.8541666666667
125.0625	53.8125	0.0603886050960578	0.0198278115399273	1332424.81440331	-175.800161110823	123.895833333333	41.8541666666667
125.104166666667	53.8125	0.0609157229289686	0.0195927823782153	1332629.38865443	-175.650564248367	123.895833333333	41.8541666666667
125.145833333333	53.8125	0.0616819717257991	0.020123748206343	1332841.10727645	-175.501009055313	123.895833333333	41.8541666666667
125.1875	53.8125	0.0619714293235545	0.0201061908009463	1333059.96680311	-175.351496940994	123.895833333333	41.8541666666667
125.229166666667	53.8125	0.0619817127034747	0.0200645201790829	1333285.96365355	-175.202029311972	123.895833333333	41.8541666666667
125.270833333333	53.8125	0.0624131736193787	0.0204834290935642	1333519.09413257	-175.052607571947	123.895833333333	41.8541666666667
125.3125	53.8125	0.0630382996136753	0.0211511889327586	1333759.35443098	-174.903233121675	123.895833333333	41.8541666666667
125.354166666667	53.8125	0.0632310838590417	0.0192700863215415	1342135.7218809	-172.985632770072	123.395833333333	41.8125
125.395833333333	53.8125	0.0636499395755227	0.0195522030313029	1342474.40808442	-172.837466925493	123.395833333333	41.8125
125.4375	53.8125	0.0636540863163938	0.0205067315983952	1342820.13475887	-172.68936834905	123.395833333333	41.8125
125.479166666667	53.8125	0.0644803897141843	0.0214542852871569	1343172.89636616	-172.54133837105	123.395833333333	41.8125
125.520833333333	53.8125	0.0641877911360179	0.0197661852704446	1343532.68726134	-172.39337831752	123.395833333333	41.8125
125.5625	53.8125	0.0637771942291235	0.0193216011893351	1335067.46194835	-174.157119025786	123.9375	41.8541666666667
125.604166666667	53.8125	0.0638551196733541	0.0193352243049562	1335350.41482337	-174.008057553947	123.9375	41.8541666666667
125.645833333333	53.8125	0.0633883288422614	0.0192321261127272	1344654.17763139	-171.949930898178	123.395833333333	41.8125
125.6875	53.8125	0.0636300502306601	0.020307378970948	1345042.02710728	-171.802263714492	123.395833333333	41.8125
125.729166666667	53.8125	0.0642626305440312	0.0201856449938133	1345436.87605921	-171.654673018535	123.395833333333	41.8125
125.770833333333	53.8125	0.0647271187659106	0.0204240725722452	1345838.7182106	-171.507160109068	123.395833333333	41.8125
125.8125	53.8125	0.0647705893762066	0.0203170938597958	1346247.54718121	-171.359726280054	123.395833333333	41.8125
125.854166666667	53.8125	0.0642617962474678	0.0201520093169052	1346663.35648763	-171.212372820584	123.395833333333	41.8125
125.895833333333	53.8125	0.064165461061105	0.0194271709987526	1347086.13954382	-171.065101014812	123.395833333333	41.8125
125.9375	53.8125	0.0637876022617229	0.0188149258614549	1347515.88966156	-170.917912141878	123.395833333333	41.8125
125.979166666667	53.8125	0.0635282073297229	0.0186693698104206	1347952.60005097	-170.770807475848	123.395833333333	41.8125
126.020833333333	53.8125	0.0639638694561287	0.0192915176015699	1348396.26382102	-170.623788285638	123.395833333333	41.8125
126.0625	53.8125	0.065218880685318	0.0211163515825338	1338930.40491614	-172.372444112824	123.9375	41.8541666666667
126.104166666667	53.8125	0.0646772077267405	0.0203844851972688	1349304.42343637	-170.330011382214	123.395833333333	41.8125
126.145833333333	53.8125	0.0576375979907441	0.0177789153908829	1340054.96060901	-171.927802409726	123.895833333333	41.8541666666667
126.1875	53.8125	0.0644587056146005	0.021180713317814	1350240.31137642	-170.036591477478	123.395833333333	41.8125
126.229166666667	53.8125	0.0638922332295498	0.0207215811797268	1350718.63518098	-169.89001851534	123.395833333333	41.8125
126.270833333333	53.8125	0.0578834862122367	0.0173409443600458	1341242.73254665	-171.483843560747	123.895833333333	41.8541666666667
126.3125	53.8125	0.0581811789092138	0.0176360476877661	1341652.67528052	-171.336015148084	123.895833333333	41.8541666666667
126.354166666667	53.8125	0.0585815216820278	0.0187331396260156	1341652.67528051	-171.336015148084	123.9375	41.8541666666667
126.395833333333	53.8125	0.0580704730507474	0.0185164336857043	1342493.54979862	-171.040602937452	123.895833333333	41.8541666666667
126.4375	53.8125	0.0583542445566665	0.0181781707389654	1342924.46819345	-170.893021724999	123.895833333333	41.8541666666667
126.479166666667	53.8125	0.0580273928148618	0.0163158709323102	1343362.36491472	-170.745525489585	123.895833333333	41.8541666666667
126.520833333333	53.8125	0.0588410354209297	0.0166692896649012	1343807.23301183	-170.598115511047	123.895833333333	41.8541666666667
120.020833333333	53.7708333333333	0.0575353577343666	0.0164719377735567	1008670.7784084	149.211608388606	126.645833333333	45.7708333333333
120.0625	53.7708333333333	0.0578715315961876	0.017626949275737	1007267.95196894	149.378372872547	126.645833333333	45.7708333333333
120.104166666667	53.7708333333333	0.0576536233906577	0.0176154012900131	1005872.01536958	149.545555792052	126.645833333333	45.7708333333333
120.145833333333	53.7708333333333	0.0577952101172438	0.0178638876663395	1004482.99776949	149.713156820037	126.645833333333	45.7708333333333
120.1875	53.7708333333333	0.0581137457029818	0.0184703290917042	1003100.92834379	149.881175604377	126.645833333333	45.7708333333333
120.229166666667	53.7708333333333	0.057873344858232	0.0185601502559274	1001725.83628169	150.049611767659	126.645833333333	45.7708333333333
120.270833333333	53.7708333333333	0.0579417026710214	0.0190666216638541	1000357.75078449	150.218464906948	126.645833333333	45.7708333333333
120.3125	53.7708333333333	0.0579363358228676	0.018057338308974	998996.701063675	150.387734593544	126.645833333333	45.7708333333333
120.354166666667	53.7708333333333	0.0577516314474606	0.0194677972998116	997642.716338892	150.557420372747	126.645833333333	45.7708333333333
120.395833333333	53.7708333333333	0.0578361845340719	0.0190222994584706	996295.825835962	150.727521763617	126.645833333333	45.7708333333333
120.4375	53.7708333333333	0.0579680364116358	0.0192854427108994	994956.05878483	150.898038258745	126.645833333333	45.7708333333333
120.479166666667	53.7708333333333	0.057956087442367	0.0202259452576644	993623.444417514	151.068969324012	126.645833333333	45.7708333333333
120.520833333333	53.7708333333333	0.058060606616539	0.0203061959649326	992298.011965995	151.240314398367	126.645833333333	45.7708333333333
120.5625	53.7708333333333	0.0580576880011693	0.0206088184809506	990979.790660125	151.412072893588	126.645833333333	45.7708333333333
120.604166666667	53.7708333333333	0.0580362432903655	0.020357620383071	989668.809725478	151.58424419406	126.645833333333	45.7708333333333
120.645833333333	53.7708333333333	0.0579000744500989	0.0208656761834838	988365.09838118	151.756827656547	126.645833333333	45.7708333333333
120.6875	53.7708333333333	0.0578429390895986	0.0200807083633424	987068.685837726	151.92982260997	126.645833333333	45.7708333333333
120.729166666667	53.7708333333333	0.0579181327166006	0.0187248635942142	985779.601294767	152.103228355182	126.645833333333	45.7708333333333
120.770833333333	53.7708333333333	0.0580036026373106	0.0197376014273065	984497.873938858	152.277044164751	126.645833333333	45.7708333333333
120.8125	53.7708333333333	0.0579907642878037	0.0206032350396749	983223.532941203	152.451269282741	126.645833333333	45.7708333333333
120.854166666667	53.7708333333333	0.0584971803417673	0.022313312702706	981956.607455364	152.625902924498	126.645833333333	45.7708333333333
120.895833333333	53.7708333333333	0.0588059827924299	0.0222779050297964	980697.126614939	152.800944276441	126.645833333333	45.7708333333333
120.9375	53.7708333333333	0.059183953160765	0.0225859375794179	979445.119531234	152.976392495847	126.645833333333	45.7708333333333
120.979166666667	53.7708333333333	0.0588901843124379	0.0217831596917461	978200.615290891	153.152246710644	126.645833333333	45.7708333333333
121.020833333333	53.7708333333333	0.0583887633785747	0.0210492550402875	976963.6429535	153.328506019215	126.645833333333	45.7708333333333
121.0625	53.7708333333333	0.058504918293572	0.0204769943379171	975734.231549199	153.505169490187	126.645833333333	45.7708333333333
121.104166666667	53.7708333333333	0.0580842286933339	0.0197840822085698	974512.410076227	153.682236162237	126.645833333333	45.7708333333333
121.145833333333	53.7708333333333	0.0580096823698915	0.0203106027318516	973298.207498468	153.8597050439	126.645833333333	45.7708333333333
121.1875	53.7708333333333	0.0582561808650004	0.0203592526413144	972091.652742975	154.037575113372	126.645833333333	45.7708333333333
121.229166666667	53.7708333333333	0.0591640149343457	0.0210976899027475	970892.774697465	154.215845318323	126.645833333333	45.7708333333333
121.270833333333	53.7708333333333	0.0588848608553784	0.0199391826000716	969701.602207781	154.394514575715	126.645833333333	45.7708333333333
121.3125	53.7708333333333	0.059226781206177	0.0207814242159747	968518.164075357	154.573581771618	126.645833333333	45.7708333333333
121.354166666667	53.7708333333333	0.0603358072112959	0.0215884408496595	967342.489054638	154.753045761031	126.645833333333	45.7708333333333
121.395833333333	53.7708333333333	0.0602148510503998	0.0209071119933058	966174.605850485	154.932905367711	126.645833333333	45.7708333333333
121.4375	53.7708333333333	0.0593803852184854	0.0201699175819136	965014.543115564	155.113159384	126.645833333333	45.7708333333333
121.479166666667	53.7708333333333	0.0606412444217431	0.0219719972357873	963862.329447711	155.293806570661	126.645833333333	45.7708333333333
121.520833333333	53.7708333333333	0.0602882329718101	0.0212472794473426	962717.993387264	155.474845656714	126.645833333333	45.7708333333333
121.5625	53.7708333333333	0.0599372181878204	0.0201710886861445	961581.563414398	155.656275339281	126.645833333333	45.7708333333333
121.604166666667	53.7708333333333	0.059511974701312	0.0198044337920815	960453.067946421	155.838094283427	126.645833333333	45.7708333333333
121.645833333333	53.7708333333333	0.0607629074804273	0.0219920762868744	959332.535335047	156.020301122016	126.645833333333	45.7708333333333
121.6875	53.7708333333333	0.0608696817473946	0.022635096061059	958219.993863678	156.202894455563	126.645833333333	45.7708333333333
121.729166666667	53.7708333333333	0.0615786085204657	0.0235821761552397	957115.471744627	156.385872852096	126.645833333333	45.7708333333333
121.770833333333	53.7708333333333	0.0615431442272768	0.0235982809855791	956018.997116349	156.569234847019	126.645833333333	45.7708333333333
121.8125	53.7708333333333	0.0609596552883266	0.0226732153060473	954930.598040656	156.75297894298	126.645833333333	45.7708333333333
121.854166666667	53.7708333333333	0.0606729117047877	0.0215097575555506	953850.302499891	156.93710360975	126.645833333333	45.7708333333333
121.895833333333	53.7708333333333	0.0605592717587665	0.0208482372135606	952778.138394105	157.121607284096	126.645833333333	45.7708333333333
121.9375	53.7708333333333	0.0605369550291133	0.0204474572531457	951714.133538212	157.306488369671	126.645833333333	45.7708333333333
121.979166666667	53.7708333333333	0.0605054060717963	0.0208114466510658	950658.315659124	157.491745236898	126.645833333333	45.7708333333333
122.020833333333	53.7708333333333	0.0615183748845249	0.0222654785339776	1332266.16187134	173.240580302422	123.895833333333	41.8541666666667
122.0625	53.7708333333333	0.0615716634224856	0.0226489199034195	1331946.35563725	173.389844278245	123.895833333333	41.8541666666667
122.104166666667	53.7708333333333	0.0612646481411003	0.0226169786681464	947540.25977117	158.049753732185	126.645833333333	45.7708333333333
122.145833333333	53.7708333333333	0.061998473680084	0.0235526831240936	946517.465207253	158.236496762181	126.645833333333	45.7708333333333
122.1875	53.7708333333333	0.0599989811678961	0.0194607638370483	945502.994833345	158.423606924071	126.645833333333	45.7708333333333
122.229166666667	53.7708333333333	0.0599092521975034	0.0195616781758182	944496.87578735	158.611082386907	126.645833333333	45.7708333333333
122.270833333333	53.7708333333333	0.059425545540424	0.0192685405120118	943499.135098703	158.798921285898	126.645833333333	45.7708333333333
122.3125	53.7708333333333	0.059878765800065	0.0203064533584116	942509.799685393	158.987121722344	126.645833333333	45.7708333333333
122.354166666667	53.7708333333333	0.060769187521772	0.0221385812131941	941528.896350977	159.175681763577	126.645833333333	45.7708333333333
122.395833333333	53.7708333333333	0.0616168826064733	0.0231030091388813	940556.451781573	159.36459944291	126.645833333333	45.7708333333333
122.4375	53.7708333333333	0.0602994102311114	0.0215261670584586	1329388.68665951	174.735898462754	123.895833333333	41.8541666666667
122.479166666667	53.7708333333333	0.0600376472842674	0.0201949274216823	938637.045077028	159.743499678756	126.645833333333	45.7708333333333
122.520833333333	53.7708333333333	0.0598625621787968	0.0197446938880107	937690.135699794	159.933478131412	126.645833333333	45.7708333333333
122.5625	53.7708333333333	0.060028524013484	0.0199154364824815	936751.790597321	160.123806014394	126.645833333333	45.7708333333333
122.604166666667	53.7708333333333	0.0598622435168297	0.0196563996731027	935822.035823186	160.314481190355	126.645833333333	45.7708333333333
122.645833333333	53.7708333333333	0.0606663427861702	0.0209410957645211	1328217.89944782	175.485545092766	123.895833333333	41.8541666666667
122.6875	53.7708333333333	0.0608545264136859	0.021591210666286	933988.400792956	160.696864700828	126.645833333333	45.7708333333333
122.729166666667	53.7708333333333	0.0614140363850371	0.0222904522979052	933084.571953547	160.888568589638	126.645833333333	45.7708333333333
122.770833333333	53.7708333333333	0.0615910172323449	0.0229963261459625	932189.436269697	161.080610880031	126.645833333333	45.7708333333333
122.8125	53.7708333333333	0.0613829629822827	0.0224873372907625	931303.019086089	161.272989263681	126.645833333333	45.7708333333333
122.854166666667	53.7708333333333	0.0604953714267038	0.0208694124040503	930425.345596391	161.465701398099	126.645833333333	45.7708333333333
122.895833333333	53.7708333333333	0.0599843787871182	0.019734317709459	929556.440840174	161.658744906675	126.645833333333	45.7708333333333
122.9375	53.7708333333333	0.0600586367137818	0.0198122521105063	928696.329699828	161.852117378701	126.645833333333	45.7708333333333
122.979166666667	53.7708333333333	0.0594711449237185	0.0194352235905233	927845.036897466	162.045816369426	126.645833333333	45.7708333333333
123.020833333333	53.7708333333333	0.0592898870260005	0.0193008681925633	927002.586991829	162.239839400101	126.645833333333	45.7708333333333
123.0625	53.7708333333333	0.0591955372294057	0.01940137215352	926169.004375203	162.434183958044	126.645833333333	45.7708333333333
123.104166666667	53.7708333333333	0.0594554219469254	0.0201932990322579	925344.313270321	162.628847496702	126.645833333333	45.7708333333333
123.145833333333	53.7708333333333	0.0599862419343775	0.0200410173410739	924528.537727271	162.82382743573	126.645833333333	45.7708333333333
123.1875	53.7708333333333	0.060545468807356	0.0210284393432915	923721.701620411	163.019121161069	126.645833333333	45.7708333333333
123.229166666667	53.7708333333333	0.0611151137687281	0.0222550998459887	1325894.83048249	177.589780335082	123.895833333333	41.8541666666667
123.270833333333	53.7708333333333	0.0620851783849722	0.0228561208643896	1325782.90119796	177.740305524132	123.895833333333	41.8541666666667
123.3125	53.7708333333333	0.0615826630090672	0.0223647141883812	1325678.18444831	177.890852669112	123.895833333333	41.8541666666667
123.354166666667	53.7708333333333	0.0615202005868577	0.0225977729818152	920584.222718751	163.803380469762	126.645833333333	45.7708333333333
123.395833333333	53.7708333333333	0.06244255451549	0.0237503781687745	919822.435541836	164.000202742654	126.645833333333	45.7708333333333
123.4375	53.7708333333333	0.061597067016226	0.0221850553662395	919069.72718439	164.197322415182	126.645833333333	45.7708333333333
123.479166666667	53.7708333333333	0.0608261722087168	0.020876628673091	918326.120204504	164.394736640278	126.645833333333	45.7708333333333
123.520833333333	53.7708333333333	0.0596593247106544	0.0195729987787543	917591.636959997	164.592442538113	126.645833333333	45.7708333333333
123.5625	53.7708333333333	0.0601995493186743	0.0201860848947413	916866.29960538	164.790437196244	126.645833333333	45.7708333333333
123.604166666667	53.7708333333333	0.0606650798063183	0.0215857699571908	1325147.24928431	178.945174886449	123.895833333333	41.8541666666667
123.645833333333	53.7708333333333	0.0604256739963944	0.0202667167622519	915443.15014921	165.18728098155	126.645833333333	45.7708333333333
123.6875	53.7708333333333	0.0598823811525845	0.0200070344790055	914745.381312989	165.38612412229	126.645833333333	45.7708333333333
123.729166666667	53.7708333333333	0.0606844792439831	0.0217790029738109	1325028.02999232	179.397210517419	123.895833333333	41.8541666666667
123.770833333333	53.7708333333333	0.0609670192642915	0.022193493926728	913377.561977117	165.78463769425	126.645833333333	45.7708333333333
123.8125	53.7708333333333	0.0618972374019696	0.0232368183314975	912707.553441917	165.984301948173	126.645833333333	45.7708333333333
123.854166666667	53.7708333333333	0.0606885605127939	0.0210553012696996	912046.839933123	166.184233676889	126.645833333333	45.7708333333333
123.895833333333	53.7708333333333	0.0599362841870376	0.0195409104755936	911395.441870981	166.384429713618	126.645833333333	45.7708333333333
123.9375	53.7708333333333	0.0598944266629485	0.0197205945084874	910753.379445693	166.584886860732	126.645833333333	45.7708333333333
123.979166666667	53.7708333333333	0.0602303260990167	0.0208940998272175	910120.672614522	166.785601889991	126.645833333333	45.7708333333333
124.020833333333	53.7708333333333	0.0609894915240648	0.0223406340304256	909497.341098917	166.986571542791	126.645833333333	45.7708333333333
124.0625	53.7708333333333	0.060050383254569	0.021081118042158	908883.404381666	167.187792530415	126.645833333333	45.7708333333333
124.104166666667	53.7708333333333	0.0592207016069122	0.0189896295047146	908278.88170406	167.389261534298	126.645833333333	45.7708333333333
124.145833333333	53.7708333333333	0.0580867201650997	0.0176025058677863	907683.792063081	167.590975206297	126.645833333333	45.7708333333333
124.1875	53.7708333333333	0.0581678164287263	0.0162569304114278	907098.154208621	167.792930168968	126.645833333333	45.7708333333333
124.229166666667	53.7708333333333	0.0579959193492169	0.0150782537119957	906521.986640714	167.995123015855	126.645833333333	45.7708333333333
124.270833333333	53.7708333333333	0.0584534218275825	0.0171376606520224	905955.307606793	168.197550311785	126.645833333333	45.7708333333333
124.3125	53.7708333333333	0.0579675233169563	0.0183088139650481	905398.135098983	168.400208593171	126.645833333333	45.7708333333333
124.354166666667	53.7708333333333	0.0585695520169677	0.0192210409264098	904850.486851409	168.603094368324	126.645833333333	45.7708333333333
124.395833333333	53.7708333333333	0.0588353885483829	0.0196181592277134	904312.380337533	168.806204117773	126.645833333333	45.7708333333333
124.4375	53.7708333333333	0.0588461035707008	0.0197213420507181	903783.832767529	169.00953429459	126.645833333333	45.7708333333333
124.479166666667	53.7708333333333	0.0589652902397463	0.0204747623767583	903264.861085672	169.213081324731	126.645833333333	45.7708333333333
124.520833333333	53.7708333333333	0.0591258824158321	0.0208176938456115	902755.481967765	169.416841607374	126.645833333333	45.7708333333333
124.5625	53.7708333333333	0.0592164756639571	0.0210618505187881	1325894.83048249	-177.589780335082	123.895833333333	41.8541666666667
124.604166666667	53.7708333333333	0.0595692787398194	0.021339340234043	1326013.97044261	-177.43927855774	123.895833333333	41.8541666666667
124.645833333333	53.7708333333333	0.058920166243407	0.0206049112227829	1326140.31909991	-177.288801646346	123.895833333333	41.8541666666667
124.6875	53.7708333333333	0.0591273482293421	0.0198193778060109	1326273.87435707	-177.138351053514	123.895833333333	41.8541666666667
124.729166666667	53.7708333333333	0.0589551159810013	0.0206717095605501	1326414.63399798	-176.987928230132	123.895833333333	41.8541666666667
[truncated: 63,938 more rows]
