# Supplementary material for: Genomic insights into local adaptation and future climate-induced vulnerability of a keystone forest tree in East Asia
Source: Nat Commun. 2022 Nov 1;13:6541. doi: 10.1038/s41467-022-34206-8 (PMC9626627; doi:10.1038/s41467-022-34206-8)
Supplement: Supplementary file 8 — Source Data [file 41467_2022_34206_MOESM8_ESM.zip › Source data/supplementary_figures/local&forward&reverse/future_GISS-E2-1-G_370_2080_reverseOffsetGF_19bio.csv]

x1	y1	local	reverseOffset	predDist	bearing	x2	y2
123.479166666667	54.6458333333333	0.0330767199829594	0.0098539244009706	797469.885556052	140.500682478347	130.395833333333	48.8958333333333
123.520833333333	54.6458333333333	0.0324107948681635	0.00972246923863418	795762.260371908	140.683368813859	130.395833333333	48.8958333333333
123.5625	54.6458333333333	0.0323923230162626	0.00920968768935931	794061.283436917	140.866767717319	130.395833333333	48.8958333333333
123.604166666667	54.6458333333333	0.0324226509434907	0.00841828353978717	792366.998126418	141.050880973418	130.395833333333	48.8958333333333
123.645833333333	54.6458333333333	0.0318521710293021	0.00908838300298146	790679.448014936	141.235710333544	130.395833333333	48.8958333333333
123.6875	54.6458333333333	0.0310780831082167	0.0105306063321811	830696.411751239	142.292622892023	130.5625	48.5208333333333
123.729166666667	54.6458333333333	0.0289133085852344	0.00981714706063915	806865.079855309	140.68964141847	130.6875	48.8125
123.770833333333	54.6458333333333	0.0291197069544288	0.0098521311022528	463899.168939759	139.452295770412	128.104166666667	51.3958333333333
123.8125	54.6458333333333	0.0294672747748667	0.0102264311226582	807336.243829261	141.235173005783	130.6875	48.7708333333333
123.854166666667	54.6458333333333	0.0280700671315034	0.00976080176368913	801782.61223002	141.235720458893	130.6875	48.8125
123.895833333333	54.6458333333333	0.0306794678445	0.0101472695146667	822554.819773826	143.200396869601	130.5625	48.5208333333333
123.9375	54.6458333333333	0.0306810885195219	0.0104914237335105	820946.996626099	143.383904363601	130.5625	48.5208333333333
123.979166666667	54.6458333333333	0.0307229963293531	0.0104845618002546	777426.807659494	142.740323450935	130.395833333333	48.8958333333333
124.020833333333	54.6458333333333	0.0314016349344515	0.00918605398259646	775801.867228093	142.931670634809	130.395833333333	48.8958333333333
124.0625	54.6458333333333	0.0320582134245363	0.00867642520979957	774184.108316391	143.123749412624	130.395833333333	48.8958333333333
124.104166666667	54.6458333333333	0.0313875928089551	0.00956854875805678	772573.576570651	143.316561111131	130.395833333333	48.8958333333333
124.145833333333	54.6458333333333	0.0321130240096236	0.00879681353334654	770970.31781265	143.510107012951	130.395833333333	48.8958333333333
124.1875	54.6458333333333	0.0322683143919789	0.0082524446081881	769374.378037208	143.704388355623	130.395833333333	48.8958333333333
123.395833333333	54.6041666666667	0.0319132152451067	0.00919875555516325	797350.218411336	139.924937459778	130.395833333333	48.8958333333333
123.4375	54.6041666666667	0.0334480205050912	0.0093353851634934	795620.008978101	140.106545147048	130.395833333333	48.8958333333333
123.479166666667	54.6041666666667	0.0323871567773685	0.00861695979058999	793896.360581436	140.288870346049	130.395833333333	48.8958333333333
123.520833333333	54.6041666666667	0.0284920002424602	0.0086968739746177	811929.9877605	139.58322230837	130.6875	48.8125
123.5625	54.6041666666667	0.0281160510807275	0.00951594363501755	469328.232968971	137.669666958783	128.104166666667	51.3958333333333
123.604166666667	54.6041666666667	0.0278677838736709	0.00910249394015394	467519.842779759	137.947210493343	128.104166666667	51.3958333333333
123.645833333333	54.6041666666667	0.0309629762661005	0.00981331654026537	787068.248367628	141.025384442794	130.395833333333	48.8958333333333
123.6875	54.6041666666667	0.0311369373335916	0.00981666933888388	785378.060221221	141.21132555312	130.395833333333	48.8958333333333
123.729166666667	54.6041666666667	0.0307856686517233	0.0103728641025987	825380.985628447	142.277856032371	130.5625	48.5208333333333
123.770833333333	54.6041666666667	0.0311606313404103	0.0101122050372442	782018.202067538	141.585395364696	130.395833333333	48.8958333333333
123.8125	54.6041666666667	0.030618182285049	0.0104098124236498	822099.644422871	142.641143817102	130.5625	48.5208333333333
123.854166666667	54.6041666666667	0.0327618498777141	0.00880714930868809	778685.999926112	141.962393318526	130.395833333333	48.8958333333333
123.895833333333	54.6041666666667	0.0325383795083946	0.00880458829954894	777030.382535889	142.151994465233	130.395833333333	48.8958333333333
123.9375	54.6041666666667	0.0307201836669151	0.0105706120397496	775381.814749582	142.342332509221	130.395833333333	48.8958333333333
123.979166666667	54.6041666666667	0.0276692450896131	0.0092347769481322	451695.614138604	140.537437148927	128.104166666667	51.3958333333333
124.020833333333	54.6041666666667	0.0280550317155968	0.0082954026113468	791451.513222149	141.767841774385	130.6875	48.8125
124.0625	54.6041666666667	0.0280428875058484	0.00947260034167052	448294.64379521	141.136126877469	128.104166666667	51.3958333333333
124.104166666667	54.6041666666667	0.0285075736095648	0.00946413548366901	446610.644235444	141.438685386957	128.104166666667	51.3958333333333
124.145833333333	54.6041666666667	0.0279782991413875	0.00826693431922459	786483.703445693	142.329953856325	130.6875	48.8125
124.1875	54.6041666666667	0.0275112810043219	0.00809605329110073	784841.727534262	142.518760116545	130.6875	48.8125
123.0625	54.5625	0.0320820051863001	0.00909121005168339	807955.11698136	138.280882094108	130.395833333333	48.8958333333333
123.104166666667	54.5625	0.0332761884441011	0.00908385114645069	769883.385426865	139.853654357024	129.895833333333	49.0625
123.145833333333	54.5625	0.0326533298344327	0.00871211675834472	804380.114020127	138.63400928676	130.395833333333	48.8958333333333
123.1875	54.5625	0.0328726753462038	0.0105250873712206	802601.979713244	138.811638648276	130.395833333333	48.8958333333333
123.229166666667	54.5625	0.0327063689090634	0.00913038606018645	800830.146481171	138.989981482884	130.395833333333	48.8958333333333
123.270833333333	54.5625	0.0322112796808458	0.00838679964222991	799064.656822328	139.169039981024	130.395833333333	48.8958333333333
123.3125	54.5625	0.0305052860951886	0.00989945709244987	737425.928141064	142.945670628887	129.395833333333	49.1041666666667
123.354166666667	54.5625	0.0313243815309139	0.00924235910822004	834774.399912307	140.121770061667	130.604166666667	48.5625
123.395833333333	54.5625	0.0284932535217518	0.00864796981897734	734192.744960518	143.347961596512	129.395833333333	49.1041666666667
123.4375	54.5625	0.0281078961406673	0.0092540797917511	715448.251707679	145.830292374572	128.9375	49.1041666666667
123.479166666667	54.5625	0.0305035266610333	0.00978989879897533	788990.847289891	142.676083151595	129.979166666667	48.7291666666667
123.520833333333	54.5625	0.0313044970462531	0.00876420693637106	788607.341701467	140.258539141203	130.395833333333	48.8958333333333
123.5625	54.5625	0.0304289241325612	0.00936043689317932	785736.533823936	143.055124150536	129.979166666667	48.7291666666667
123.604166666667	54.5625	0.0303257991584268	0.00997376698773417	826716.49918425	141.539901242016	130.5625	48.5208333333333
123.645833333333	54.5625	0.0310818852215501	0.00992846413021754	783467.832146737	140.81311903429	130.395833333333	48.8958333333333
123.6875	54.5625	0.0309560143845129	0.00997281556001319	781768.164014669	140.999448428204	130.395833333333	48.8958333333333
123.729166666667	54.5625	0.0302408025177127	0.00983825211878187	821717.133648498	142.081087430088	130.5625	48.5208333333333
123.770833333333	54.5625	0.0326767986998461	0.00841347687710539	778389.349295836	141.374322535037	130.395833333333	48.8958333333333
123.8125	54.5625	0.0321677209172312	0.0087787194705068	776710.293092961	141.562870847273	130.395833333333	48.8958333333333
123.854166666667	54.5625	0.0308881509682398	0.0101519775422118	775038.198259388	141.752162335994	130.395833333333	48.8958333333333
123.895833333333	54.5625	0.0307843239576203	0.0103326385167956	815145.750148601	142.811972705475	130.5625	48.5208333333333
123.9375	54.5625	0.0325879095608001	0.008685500159207	771715.075711858	142.132981622586	130.395833333333	48.8958333333333
123.979166666667	54.5625	0.031759219953275	0.00962641860174455	770064.140003986	142.324512710235	130.395833333333	48.8958333333333
124.020833333333	54.5625	0.0279329900409882	0.00832510511871961	787813.3958294	141.56015770808	130.6875	48.8125
124.0625	54.5625	0.0294345676751999	0.00983313841641383	807960.845098845	143.008533279144	130.645833333333	48.5625
124.104166666667	54.5625	0.028214124889476	0.00814448643705614	711630.557760746	148.733534445782	129.145833333333	48.9791666666667
124.145833333333	54.5625	0.0291117294445543	0.0102027840278508	804731.29382728	143.381491137233	130.645833333333	48.5625
124.1875	54.5625	0.0298315910471907	0.010081822409561	785074.620495125	142.49533954321	130.6875	48.7708333333333
124.229166666667	54.5625	0.0289536215445555	0.00986322879550721	778567.578701114	143.257971988581	130.5625	48.7708333333333
122.895833333333	54.5208333333333	0.0324571720148901	0.00903357051334743	811760.759552336	137.363471679863	130.395833333333	48.8958333333333
122.9375	54.5208333333333	0.0333116209930183	0.00951848176367519	773387.26169749	138.889811791131	129.895833333333	49.0625
122.979166666667	54.5208333333333	0.0323406497536233	0.00809565005653473	744507.992377492	140.16557836372	129.520833333333	49.1875
123.020833333333	54.5208333333333	0.0303393100196756	0.00992640733054718	805526.23035026	140.252436187097	130.020833333333	48.7291666666667
123.0625	54.5208333333333	0.0314793397067836	0.00891473377928729	741065.3362507	140.552522894345	129.520833333333	49.1875
123.104166666667	54.5208333333333	0.0332239118209319	0.00926187243660669	802698.919480924	138.238700726377	130.395833333333	48.8958333333333
123.145833333333	54.5208333333333	0.0328473126490453	0.0105248014789056	800905.017446892	138.415888313723	130.395833333333	48.8958333333333
123.1875	54.5208333333333	0.0325600947598504	0.00970882177002826	671903.161544735	143.638642814052	128.6875	49.5208333333333
123.229166666667	54.5208333333333	0.0285255620505867	0.00821744065352395	630538.343783541	149.213640950854	127.6875	49.5625
123.270833333333	54.5208333333333	0.0282024765004067	0.00920760015713878	629162.294501162	149.45800569573	127.6875	49.5625
123.3125	54.5208333333333	0.0290872853966988	0.00983218152234641	776719.307055128	137.392838290363	130.520833333333	49.1458333333333
123.354166666667	54.5208333333333	0.0305043238645703	0.00933873472173316	735367.412692715	142.527953609045	129.479166666667	49.1041666666667
123.395833333333	54.5208333333333	0.0282285542225498	0.00849378229286719	730476.912220077	143.131747022001	129.395833333333	49.1041666666667
123.4375	54.5208333333333	0.0285048939819023	0.0085829783883236	728861.934866832	143.334656564878	129.395833333333	49.1041666666667
123.479166666667	54.5208333333333	0.0322780434441949	0.00931742270305149	801373.590854344	139.51573563239	130.5625	48.8125
123.520833333333	54.5208333333333	0.032312535377088	0.00810539733489662	785046.48480171	140.043221059016	130.395833333333	48.8958333333333
123.5625	54.5208333333333	0.0313050106818898	0.00889423126319316	783317.067112265	140.227703219206	130.395833333333	48.8958333333333
123.604166666667	54.5208333333333	0.0312266660259461	0.00879359502830658	781594.339925474	140.412926588569	130.395833333333	48.8958333333333
123.645833333333	54.5208333333333	0.0320929801703797	0.00890782158440302	779878.348144709	140.598893179645	130.395833333333	48.8958333333333
123.6875	54.5208333333333	0.0324423798007695	0.0090184933461985	778169.136891832	140.785604971018	130.395833333333	48.8958333333333
123.729166666667	54.5208333333333	0.0326280128081838	0.00916396597629878	776466.751505667	140.97306390639	130.395833333333	48.8958333333333
123.770833333333	54.5208333333333	0.0330357470728743	0.00922250144307635	774771.237540415	141.16127189364	130.395833333333	48.8958333333333
123.8125	54.5208333333333	0.0329811308307858	0.0105495425444736	773082.640763995	141.350230803878	130.395833333333	48.8958333333333
123.854166666667	54.5208333333333	0.0332651626814141	0.00912506398762227	771401.007156305	141.539942470478	130.395833333333	48.8958333333333
123.895833333333	54.5208333333333	0.0325837333979712	0.00940847241968165	769726.382907384	141.730408688112	130.395833333333	48.8958333333333
123.9375	54.5208333333333	0.0326465736016179	0.00986472655629852	768058.814415534	141.921631211765	130.395833333333	48.8958333333333
123.979166666667	54.5208333333333	0.0322804214072173	0.0089659117254896	766398.348285325	142.113611755743	130.395833333333	48.8958333333333
124.020833333333	54.5208333333333	0.028298127639391	0.00859669344524052	784185.80415854	141.350545868609	130.6875	48.8125
124.0625	54.5208333333333	0.0282449934741097	0.0085354305629489	782504.141107553	141.538025927736	130.6875	48.8125
124.104166666667	54.5208333333333	0.0308290672972362	0.0100632390426368	803351.756724788	143.54603710097	130.5625	48.5208333333333
124.145833333333	54.5208333333333	0.0324822546270528	0.00875354972086481	759828.446573681	142.889146940824	130.395833333333	48.8958333333333
124.1875	54.5208333333333	0.0312142121155475	0.0103879589919455	758204.19839034	143.084941806485	130.395833333333	48.8958333333333
124.229166666667	54.5208333333333	0.0306451896548917	0.0106928145923538	798574.525424048	144.112791915971	130.5625	48.5208333333333
124.270833333333	54.5208333333333	0.030428267349282	0.0103352375594135	796996.55061777	144.303081840035	130.5625	48.5208333333333
124.3125	54.5208333333333	0.0307490306608099	0.010210756638056	753375.963165692	143.676936328325	130.395833333333	48.8958333333333
122.8125	54.4791666666667	0.0302198944864736	0.00989837971687911	810719.309146502	139.145329718304	130.020833333333	48.7291666666667
122.854166666667	54.4791666666667	0.0280668328368949	0.00809108244020426	639471.45498968	146.833963648806	127.6875	49.5625
122.895833333333	54.4791666666667	0.0302646373293151	0.0100178662842148	637998.572111871	147.070274029644	127.6875	49.5625
122.9375	54.4791666666667	0.0332384100710537	0.00871686665912944	737157.14582349	139.730282422025	129.479166666667	49.2291666666667
122.979166666667	54.4791666666667	0.0335594328469509	0.00907165778123147	735414.838702918	139.924075982562	129.479166666667	49.2291666666667
123.020833333333	54.4791666666667	0.0320318352238923	0.00838126967272932	739217.472992656	140.130324465363	129.520833333333	49.1875
123.0625	54.4791666666667	0.0314713520354269	0.0088693462536087	737489.626040203	140.324602766094	129.520833333333	49.1875
123.104166666667	54.4791666666667	0.0327413619337897	0.0101914744027082	799245.181475597	138.018416047216	130.395833333333	48.8958333333333
123.145833333333	54.4791666666667	0.0326445686464859	0.0111323680850515	797441.715278896	138.195865964726	130.395833333333	48.8958333333333
123.1875	54.4791666666667	0.0327516517645901	0.00928190838240319	795644.4971988	138.374043513808	130.395833333333	48.8958333333333
123.229166666667	54.4791666666667	0.0321901487841219	0.00837396364901414	730649.380018827	141.11006457915	129.520833333333	49.1875
123.270833333333	54.4791666666667	0.0283265948601179	0.00795886025881034	765614.681290871	140.942768938884	129.854166666667	48.9375
123.3125	54.4791666666667	0.0283837755681289	0.00838850860388588	763916.373005647	141.133265221129	129.854166666667	48.9375
123.354166666667	54.4791666666667	0.0283268700041173	0.00939082941486149	710875.400505072	144.985677280703	128.9375	49.1041666666667
123.395833333333	54.4791666666667	0.0284327041389704	0.00837922995247265	726771.660096969	142.913321288004	129.395833333333	49.1041666666667
123.4375	54.4791666666667	0.0314151593361867	0.00907815555247518	824196.81057098	140.065197954687	130.604166666667	48.5625
123.479166666667	54.4791666666667	0.0322122351398854	0.00882205302510151	783242.56178609	139.641857828852	130.395833333333	48.8958333333333
123.520833333333	54.4791666666667	0.032785312830238	0.00904416482632857	781496.897336239	139.825940386378	130.395833333333	48.8958333333333
123.5625	54.4791666666667	0.0325218187893704	0.00904593294355113	779757.876677967	140.01077114505	130.395833333333	48.8958333333333
123.604166666667	54.4791666666667	0.0322274368197203	0.00807074366942674	778025.544932402	140.196352242501	130.395833333333	48.8958333333333
123.645833333333	54.4791666666667	0.0314875090078569	0.00911547114095565	776299.947447809	140.382685783481	130.395833333333	48.8958333333333
123.6875	54.4791666666667	0.0319842836055433	0.00810714444640532	774581.129798206	140.569773838913	130.395833333333	48.8958333333333
123.729166666667	54.4791666666667	0.0321541104846859	0.00917204536616702	772869.137781897	140.757618444947	130.395833333333	48.8958333333333
123.770833333333	54.4791666666667	0.0324287332541694	0.00932839970563513	771164.017419923	140.946221601998	130.395833333333	48.8958333333333
123.8125	54.4791666666667	0.0327772090125219	0.0106800823429779	769465.814954464	141.13558527377	130.395833333333	48.8958333333333
123.854166666667	54.4791666666667	0.0329132554574147	0.0107048812265131	767774.576847125	141.325711386272	130.395833333333	48.8958333333333
123.895833333333	54.4791666666667	0.0326027521821631	0.0113330217426818	766090.34977716	141.516601826822	130.395833333333	48.8958333333333
123.9375	54.4791666666667	0.0332097312951139	0.0093698096840484	764413.180639624	141.708258443037	130.395833333333	48.8958333333333
123.979166666667	54.4791666666667	0.032091197130655	0.00904703949478328	762743.116543418	141.900683041814	130.395833333333	48.8958333333333
124.020833333333	54.4791666666667	0.0320220985757789	0.00848686936332455	761080.204809266	142.093877388305	130.395833333333	48.8958333333333
124.0625	54.4791666666667	0.0320771775801774	0.00913129904669135	759424.492967609	142.287843204868	130.395833333333	48.8958333333333
124.104166666667	54.4791666666667	0.0310362609274786	0.00929610591320105	757776.028756396	142.48258217002	130.395833333333	48.8958333333333
124.145833333333	54.4791666666667	0.0307899789740459	0.0101080047376331	795682.671252295	143.174399189935	130.604166666667	48.5625
124.1875	54.4791666666667	0.0318637321757551	0.00960771638731088	754501.035200826	142.874386034564	130.395833333333	48.8958333333333
124.229166666667	54.4791666666667	0.0284684515102893	0.00893359654782791	772182.853705994	142.085863128366	130.6875	48.8125
124.270833333333	54.4791666666667	0.028769688775396	0.00991385954676081	792459.298940629	143.553367376668	130.645833333333	48.5625
124.3125	54.4791666666667	0.029340172735406	0.00985896704970527	772788.822728511	142.655007675037	130.6875	48.7708333333333
124.354166666667	54.4791666666667	0.0290592786055261	0.00979561050057424	789264.773420962	143.935146609441	130.645833333333	48.5625
124.395833333333	54.4791666666667	0.0284661809055414	0.00986734158246879	787678.439319875	144.127093067463	130.645833333333	48.5625
122.8125	54.4375	0.0306639399720809	0.00943520117564408	742947.039477197	139.719977971522	129.395833333333	49.1458333333333
122.854166666667	54.4375	0.0338278367616459	0.0108789260845893	742489.927897027	138.539015130182	129.604166666667	49.2291666666667
122.895833333333	54.4375	0.0332821954168974	0.008806702935927	735383.767629465	139.303862447738	129.479166666667	49.2291666666667
122.9375	54.4375	0.0332867168282408	0.00941246785771389	733624.355204207	139.497179522046	129.479166666667	49.2291666666667
122.979166666667	54.4375	0.0329597436173527	0.0111398130227816	764631.871221906	138.620857500664	129.895833333333	49.0625
123.020833333333	54.4375	0.0329572643681156	0.00939151416786915	730126.434974908	139.886359358171	129.479166666667	49.2291666666667
123.0625	54.4375	0.0323379831194192	0.0101113136573243	761070.685487737	138.992794623192	129.895833333333	49.0625
123.104166666667	54.4375	0.0324500099209327	0.00989388761037948	795803.446844425	137.796219110678	130.395833333333	48.8958333333333
123.145833333333	54.4375	0.0321424751362796	0.00866926905730754	793990.361306397	137.973923963732	130.395833333333	48.8958333333333
123.1875	54.4375	0.0316441608397356	0.00832730940475005	728754.523309752	140.683532943461	129.520833333333	49.1875
123.229166666667	54.4375	0.0318904785069248	0.00796022008062875	727045.133179713	140.881588165457	129.520833333333	49.1875
123.270833333333	54.4375	0.0283110757599446	0.00830829513030476	621190.96598759	149.02461611147	127.6875	49.5625
123.3125	54.4375	0.0290282258271487	0.00992320257968841	786866.482647954	141.676534998336	129.9375	48.6875
123.354166666667	54.4375	0.0319323437227299	0.00913593660143751	799681.981222574	138.545394677929	130.5625	48.8125
123.395833333333	54.4375	0.0307814849304338	0.0097921442497269	824123.38767902	141.830130648438	130.270833333333	48.3958333333333
123.4375	54.4375	0.0285989278595014	0.00788913149170678	829705.085579817	139.51318559689	130.729166666667	48.5208333333333
123.479166666667	54.4375	0.0319598231586864	0.00819697356447789	818906.087890338	140.036225144969	130.604166666667	48.5625
123.520833333333	54.4375	0.031858329565668	0.00869422239117384	777958.733002739	139.606676621498	130.395833333333	48.8958333333333
123.5625	54.4375	0.032441496050757	0.00978338234016485	776210.047869461	139.791849320567	130.395833333333	48.8958333333333
123.604166666667	54.4375	0.0321244758786111	0.00857836223308604	774468.049426566	139.977781575603	130.395833333333	48.8958333333333
123.645833333333	54.4375	0.0331236892021175	0.00904754504275072	812011.948904561	140.754045958945	130.604166666667	48.5625
123.6875	54.4375	0.0323369754041271	0.00880196182127704	771004.296020401	140.35193351843	130.395833333333	48.8958333333333
123.729166666667	54.4375	0.0330169088833024	0.00996744793051612	769282.633342928	140.540157503532	130.395833333333	48.8958333333333
123.770833333333	54.4375	0.0330279064442138	0.0102866214206687	767567.841924511	140.729149637265	130.395833333333	48.8958333333333
123.8125	54.4375	0.0328744430532877	0.0106295182960999	765859.968482927	140.918911978737	130.395833333333	48.8958333333333
123.854166666667	54.4375	0.0323313527125747	0.0116567228783522	764159.059963018	141.109446549434	130.395833333333	48.8958333333333
123.895833333333	54.4375	0.0320409552100818	0.0112187847681738	762465.163534949	141.300755332195	130.395833333333	48.8958333333333
123.9375	54.4375	0.03264659713035	0.00980947676146351	760778.326592414	141.492840270181	130.395833333333	48.8958333333333
123.979166666667	54.4375	0.0329914812917275	0.00931636260973752	759098.596750727	141.685703265823	130.395833333333	48.8958333333333
124.020833333333	54.4375	0.0319207765575738	0.00933481937677811	757426.021844827	141.87934617977	130.395833333333	48.8958333333333
124.0625	54.4375	0.0326741956533255	0.00947798897011211	755760.649927228	142.073770829817	130.395833333333	48.8958333333333
124.104166666667	54.4375	0.0321598780042197	0.00847139591889502	793606.512407736	142.78542768457	130.604166666667	48.5625
124.145833333333	54.4375	0.0321910391861429	0.0089051571390287	791974.923968051	142.974320757272	130.604166666667	48.5625
124.1875	54.4375	0.0320682763582397	0.00916351448485192	750808.235846736	142.661752708927	130.395833333333	48.8958333333333
124.229166666667	54.4375	0.0308945757794567	0.0101100893943467	788733.179832371	143.354237193277	130.604166666667	48.5625
124.270833333333	54.4375	0.0284827944392484	0.00848813044534247	767414.877537644	145.322236558901	130.1875	48.6041666666667
124.3125	54.4375	0.0278346847385481	0.00922577671553759	792681.215752049	143.530414406741	130.6875	48.5208333333333
124.354166666667	54.4375	0.0288401151448027	0.0094633936637821	785520.310731757	143.737002141925	130.645833333333	48.5625
124.395833333333	54.4375	0.0282911429322098	0.00955674487898393	783924.81670545	143.929455695334	130.645833333333	48.5625
124.4375	54.4375	0.0281987507929039	0.00965358078318944	782336.676624453	144.122624753224	130.645833333333	48.5625
124.479166666667	54.4375	0.0277199498920941	0.00838756691138775	786311.419184064	144.297004294628	130.6875	48.5208333333333
122.270833333333	54.3958333333333	0.0320013325389839	0.00920214020457995	868528.59538569	134.937253828788	130.604166666667	48.5625
122.3125	54.3958333333333	0.0284721647281214	0.00796789727495564	651974.553799541	143.374576448287	127.6875	49.5625
122.354166666667	54.3958333333333	0.0310248565165648	0.00961931597310555	650364.262287174	143.599178226965	127.6875	49.5625
122.395833333333	54.3958333333333	0.0333862913178631	0.00935015494454529	753632.721267704	136.810002801849	129.479166666667	49.2291666666667
122.4375	54.3958333333333	0.0330794448819475	0.00883030135954843	751783.61263411	136.993604183035	129.479166666667	49.2291666666667
122.479166666667	54.3958333333333	0.0283497475875155	0.00803112238024032	888567.778767508	136.213961774238	130.770833333333	48.3125
122.520833333333	54.3958333333333	0.0317244692739018	0.00763393357821626	757332.715973802	137.604034299407	129.520833333333	49.1458333333333
122.854166666667	54.3958333333333	0.0328539324801525	0.0093171207714261	733650.059372551	138.875338738881	129.479166666667	49.2291666666667
122.895833333333	54.3958333333333	0.0330419506170383	0.0101393624724156	731873.533672891	139.068152223678	129.479166666667	49.2291666666667
122.9375	54.3958333333333	0.0329781070497679	0.0110738799208415	762958.24889869	138.206097380123	129.895833333333	49.0625
122.979166666667	54.3958333333333	0.0329508510350932	0.0109979872922318	761157.861527343	138.391173486797	129.895833333333	49.0625
123.020833333333	54.3958333333333	0.0331502967185582	0.0114111267366849	759364.024578493	138.577046764985	129.895833333333	49.0625
123.0625	54.3958333333333	0.0331511713599739	0.0112233657663566	757576.785173392	138.76371994322	129.895833333333	49.0625
123.104166666667	54.3958333333333	0.0330323945811661	0.00829380303790774	723095.364278485	140.045110420509	129.479166666667	49.2291666666667
123.145833333333	54.3958333333333	0.0329459361386856	0.00786969914393529	721360.982210872	140.243099789166	129.479166666667	49.2291666666667
123.1875	54.3958333333333	0.0307647436415263	0.00867981877643986	728992.882123669	140.659427471704	129.520833333333	49.1458333333333
123.229166666667	54.3958333333333	0.0305976058265181	0.00949909265873459	722188.702967133	141.456938568226	129.395833333333	49.1458333333333
123.270833333333	54.3958333333333	0.0282125151545619	0.00770081243387614	855772.587142167	139.175951291165	130.8125	48.3125
123.3125	54.3958333333333	0.0319529697842978	0.00822206871555898	822391.003153428	139.119944595218	130.604166666667	48.5625
123.354166666667	54.3958333333333	0.0316839967160245	0.00847580668636752	820622.90918496	139.29593440751	130.604166666667	48.5625
123.395833333333	54.3958333333333	0.0330775827508628	0.00891487461487188	711107.850492451	141.449443407594	129.479166666667	49.2291666666667
123.4375	54.3958333333333	0.0319618751902358	0.00867690551504594	817105.70505923	139.649976810306	130.604166666667	48.5625
123.479166666667	54.3958333333333	0.0322036036998722	0.00876085731086046	815356.677942549	139.828033303159	130.604166666667	48.5625
123.520833333333	54.3958333333333	0.0332067784597163	0.00907312001349943	774432.147806275	139.38540912113	130.395833333333	48.8958333333333
123.5625	54.3958333333333	0.0330342149581239	0.00927429712656822	772673.736628199	139.570916844173	130.395833333333	48.8958333333333
123.604166666667	54.3958333333333	0.0326465949944437	0.0110140182695539	770922.009270871	139.757193427122	130.395833333333	48.8958333333333
123.645833333333	54.3958333333333	0.0333380364064194	0.00921386553524595	769177.011974157	139.944241167214	130.395833333333	48.8958333333333
123.6875	54.3958333333333	0.03319452116818	0.00872605884416025	767438.791218705	140.132062328233	130.395833333333	48.8958333333333
123.729166666667	54.3958333333333	0.0328204671762713	0.00988618089496503	765707.393724584	140.320659139509	130.395833333333	48.8958333333333
123.770833333333	54.3958333333333	0.0322953950629756	0.0112563294988132	763982.86644985	140.510033794915	130.395833333333	48.8958333333333
123.8125	54.3958333333333	0.0328380472561191	0.0121922132803598	762265.256589037	140.700188451838	130.395833333333	48.8958333333333
123.854166666667	54.3958333333333	0.0329506687829182	0.0125236314495476	760554.611571557	140.89112523015	130.395833333333	48.8958333333333
123.895833333333	54.3958333333333	0.0323177693225039	0.0115933290307629	758850.979060011	141.082846211157	130.395833333333	48.8958333333333
123.9375	54.3958333333333	0.0320468586926746	0.011359611323393	757154.406948438	141.275353436539	130.395833333333	48.8958333333333
123.979166666667	54.3958333333333	0.0324252284059479	0.0109463512481712	755464.943360458	141.468648907277	130.395833333333	48.8958333333333
124.020833333333	54.3958333333333	0.0330899746018483	0.00937887245928259	753782.636647327	141.662734582567	130.395833333333	48.8958333333333
124.0625	54.3958333333333	0.0327731217652172	0.009878537556869	752107.53538592	141.857612378722	130.395833333333	48.8958333333333
124.104166666667	54.3958333333333	0.0312737519205413	0.00933529788334142	789917.850032422	142.583010061761	130.604166666667	48.5625
124.145833333333	54.3958333333333	0.0318632986918453	0.00899116473584944	788277.001197298	142.772359128748	130.604166666667	48.5625
124.1875	54.3958333333333	0.0329927757356731	0.00921327235215697	747125.953419798	142.447016988856	130.395833333333	48.8958333333333
124.229166666667	54.3958333333333	0.0319175283671048	0.00842551166572378	785016.753390432	143.153215611676	130.604166666667	48.5625
124.270833333333	54.3958333333333	0.0300480727098804	0.00995050111089008	786750.198133411	145.587565248305	130.270833333333	48.3958333333333
124.3125	54.3958333333333	0.0280838507485768	0.00951955840469692	783397.444751359	143.344725642304	130.645833333333	48.5625
124.354166666667	54.3958333333333	0.0287745699272345	0.00925151617532153	781785.406798489	143.536958537873	130.645833333333	48.5625
124.395833333333	54.3958333333333	0.0287089493125447	0.0100138129085917	780180.685126809	143.729915497909	130.645833333333	48.5625
124.4375	54.3958333333333	0.0279016441369266	0.0083649398968484	783397.444751359	143.344725642304	130.770833333333	48.5625
124.479166666667	54.3958333333333	0.0320452424453811	0.00864229147510087	775410.876238422	144.313142082618	130.604166666667	48.5625
124.520833333333	54.3958333333333	0.031701528090151	0.00910262547588939	773835.878942282	144.509006385929	130.604166666667	48.5625
122.020833333333	54.3541666666667	0.0304602559814996	0.00967732236428586	659840.761961312	141.583009055915	127.6875	49.5625
122.0625	54.3541666666667	0.031809458060928	0.00835970546173089	874948.865475618	133.932497489323	130.604166666667	48.5625
122.104166666667	54.3541666666667	0.0321532487215159	0.00861215533753125	768959.928629429	135.345622054731	129.520833333333	49.1875
122.145833333333	54.3541666666667	0.0309416691066638	0.00911778318325624	871057.230588132	134.246090090014	130.604166666667	48.5625
122.1875	54.3541666666667	0.0321228031270522	0.00862159060188043	869119.185779679	134.403826045697	130.604166666667	48.5625
122.229166666667	54.3541666666667	0.0317088060965414	0.00897578846259203	867186.369926825	134.562191791442	130.604166666667	48.5625
122.270833333333	54.3541666666667	0.0333779938742115	0.00954623155846283	865258.818702619	134.721189831993	130.604166666667	48.5625
122.3125	54.3541666666667	0.0331223085796807	0.00961314628918633	863336.567999676	134.880822663406	130.604166666667	48.5625
122.354166666667	54.3541666666667	0.033305482241436	0.00927831155308854	752123.485248079	136.385712938746	129.479166666667	49.2291666666667
122.395833333333	54.3541666666667	0.0327062572796676	0.00995861912190243	1099930.51465875	152.904676650352	128.770833333333	45.3541666666667
122.4375	54.3541666666667	0.032746920369929	0.0102037284734155	1098699.93870499	153.063078854796	128.770833333333	45.3541666666667
122.479166666667	54.3541666666667	0.0330435030766921	0.00919988433947634	855701.295950507	135.525751487052	130.604166666667	48.5625
122.520833333333	54.3541666666667	0.0330666847286294	0.00952907203624828	853806.093943471	135.688595374705	130.604166666667	48.5625
122.5625	54.3541666666667	0.0329155608342697	0.00876565020064837	851916.412436005	135.852088818975	130.604166666667	48.5625
122.604166666667	54.3541666666667	0.0326474249230327	0.00962002478769003	850032.2888629	136.016234240828	130.604166666667	48.5625
122.645833333333	54.3541666666667	0.0328267183548494	0.0087451090718156	848153.76087959	136.181034048348	130.604166666667	48.5625
122.895833333333	54.3541666666667	0.0321026745401307	0.00826921531316854	728375.885036169	138.830170772244	129.479166666667	49.2291666666667
122.9375	54.3541666666667	0.033053132729136	0.00855822468359706	726595.970445597	139.02418304943	129.479166666667	49.2291666666667
122.979166666667	54.3541666666667	0.0327801287217453	0.00853735883726211	724822.997138478	139.21906469967	129.479166666667	49.2291666666667
123.020833333333	54.3541666666667	0.0326833743795155	0.00986658079633707	723057.016759677	139.414818686025	129.479166666667	49.2291666666667
123.0625	54.3541666666667	0.0334884400696399	0.0110944763982065	1081056.04731519	155.476792980205	128.770833333333	45.3541666666667
123.104166666667	54.3541666666667	0.0333245962472359	0.0109455508207398	1079935.126935	155.640182768097	128.770833333333	45.3541666666667
123.145833333333	54.3541666666667	0.0325032058274179	0.00924247807199759	717801.554128029	140.007343700835	129.479166666667	49.2291666666667
123.1875	54.3541666666667	0.0322813314332294	0.00824317536294743	716064.06788251	140.206615864148	129.479166666667	49.2291666666667
123.229166666667	54.3541666666667	0.0329547472913134	0.00836627839530675	822463.517272474	138.558254685376	130.604166666667	48.5625
123.270833333333	54.3541666666667	0.0319757152026536	0.00878980366189156	820673.591403415	138.733148672267	130.604166666667	48.5625
123.3125	54.3541666666667	0.0320724176876707	0.00889756430479469	818889.893471518	138.908733330323	130.604166666667	48.5625
123.354166666667	54.3541666666667	0.0326588754918786	0.0102166523863548	817112.464844556	139.085010754015	130.604166666667	48.5625
123.395833333333	54.3541666666667	0.0319146961127054	0.00889261278458311	815341.347103707	139.261983013235	130.604166666667	48.5625
123.4375	54.3541666666667	0.0329388109530539	0.00872494331546973	813576.582042674	139.439652152552	130.604166666667	48.5625
123.479166666667	54.3541666666667	0.0330609006060728	0.00869031485976717	811818.211666741	139.618020190457	130.604166666667	48.5625
123.520833333333	54.3541666666667	0.0333084380747409	0.00987119509692784	770917.300088961	139.162117104243	130.395833333333	48.8958333333333
123.5625	54.3541666666667	0.0323867689964769	0.0102572689673948	769149.10125029	139.347952669926	130.395833333333	48.8958333333333
123.604166666667	54.3541666666667	0.032734191698141	0.0112836246896284	767387.582700313	139.534566485276	130.395833333333	48.8958333333333
123.645833333333	54.3541666666667	0.0327041665431897	0.0113312474862045	765632.791125211	139.721960947927	130.395833333333	48.8958333333333
123.6875	54.3541666666667	0.0326396327500181	0.011293887064319	763884.773459712	139.910138422297	130.395833333333	48.8958333333333
123.729166666667	54.3541666666667	0.0325788334993133	0.011172008042685	762143.57688579	140.09910123857	130.395833333333	48.8958333333333
123.770833333333	54.3541666666667	0.0325228287856255	0.0107945734131443	760409.248831279	140.288851691666	130.395833333333	48.8958333333333
123.8125	54.3541666666667	0.0323896033378942	0.0107489396564077	758681.836968435	140.47939204019	130.395833333333	48.8958333333333
123.854166666667	54.3541666666667	0.0320458696540036	0.0110728945741247	756961.389212384	140.670724505374	130.395833333333	48.8958333333333
123.895833333333	54.3541666666667	0.0328725567355665	0.0124756363436907	755247.953719488	140.862851270006	130.395833333333	48.8958333333333
123.9375	54.3541666666667	0.0325765870738369	0.0120068365574601	753541.578885655	141.055774477335	130.395833333333	48.8958333333333
123.979166666667	54.3541666666667	0.0321282579955459	0.0111081308374076	751842.313344524	141.249496229978	130.395833333333	48.8958333333333
124.020833333333	54.3541666666667	0.0328582670766606	0.0101959955704216	750150.205965573	141.444018588802	130.395833333333	48.8958333333333
124.0625	54.3541666666667	0.0325535770744825	0.0109156253381391	748465.305852148	141.639343571795	130.395833333333	48.8958333333333
124.104166666667	54.3541666666667	0.032682000058097	0.0104040237951895	746787.662339391	141.835473152932	130.395833333333	48.8958333333333
124.145833333333	54.3541666666667	0.0325853795719238	0.0102558632379253	745117.324992057	142.032409261016	130.395833333333	48.8958333333333
124.1875	54.3541666666667	0.0317906766928359	0.00896915182238653	782946.006579811	142.759021811506	130.604166666667	48.5625
124.229166666667	54.3541666666667	0.0319026120325392	0.00876135424427034	781310.157371706	142.950280685535	130.604166666667	48.5625
124.270833333333	54.3541666666667	0.0310277066118059	0.00905380594168879	779681.539436854	143.142270780213	130.604166666667	48.5625
124.3125	54.3541666666667	0.029199498560991	0.00992069715408165	755169.759340131	145.530333036057	130.104166666667	48.6041666666667
124.354166666667	54.3541666666667	0.0290293663860968	0.00875417334726702	756706.955465238	145.328187909667	130.1875	48.6041666666667
124.395833333333	54.3541666666667	0.0290801668448846	0.00970555942319308	766803.189661467	146.823152349026	130.0625	48.4375
124.4375	54.3541666666667	0.0279945363466714	0.00989937978004187	795584.350661596	145.149744506279	130.5625	48.3125
124.479166666667	54.3541666666667	0.0298150206851127	0.009976789427192	775332.360790189	146.386674744957	130.270833333333	48.3958333333333
124.520833333333	54.3541666666667	0.0320877456683562	0.00959330309267152	770064.273430403	144.309637963322	130.604166666667	48.5625
121.479166666667	54.3125	0.0272505371261853	0.00763949643870019	900264.078592597	131.096921064349	130.6875	48.6041666666667
121.520833333333	54.3125	0.0263356795803056	0.00520760585524886	653738.262789287	140.218898864421	127.3125	49.6458333333333
121.5625	54.3125	0.0272701280858105	0.00687514927266917	896185.992455823	131.391179854044	130.6875	48.6041666666667
121.604166666667	54.3125	0.0294142494111713	0.00937389974876604	898623.318872874	132.570143552263	130.5625	48.4791666666667
121.645833333333	54.3125	0.0287121131988959	0.00931911304060331	893599.849679303	132.033009567036	130.645833333333	48.5625
121.6875	54.3125	0.0288898914540309	0.0094074315785567	891587.995481961	132.182810579592	130.645833333333	48.5625
121.729166666667	54.3125	0.0288148312908994	0.00910455813015323	892653.729508024	133.022933860808	130.5625	48.4791666666667
121.770833333333	54.3125	0.0281394846875406	0.00778325777131751	893599.849679303	132.033009567036	130.770833333333	48.5625
121.8125	54.3125	0.0319513603039739	0.00853362514130274	883588.615559618	132.788056664355	130.604166666667	48.5625
121.854166666667	54.3125	0.0321167353886921	0.00876616149047146	881600.946526752	132.940891880501	130.604166666667	48.5625
121.895833333333	54.3125	0.0312198735782462	0.00902507074566786	879618.215331448	133.094341837848	130.604166666667	48.5625
121.9375	54.3125	0.0286952897333286	0.00815565090816139	659617.916284881	140.898225380854	127.6875	49.5625
121.979166666667	54.3125	0.0297024771220225	0.00973169628441506	906612.007794161	134.268541291178	130.729166666667	48.2708333333333
122.020833333333	54.3125	0.0296757255206473	0.00975284163020867	904672.666353869	134.421497365812	130.729166666667	48.2708333333333
122.0625	54.3125	0.0291972849313968	0.00972423529869864	908556.392900182	134.116167965044	130.854166666667	48.2708333333333
122.104166666667	54.3125	0.0287756109452016	0.00827351837151201	652840.673863395	141.770479374947	127.6875	49.5625
122.145833333333	54.3125	0.0319536529597177	0.00859830336632172	867827.448615974	134.028097796384	130.604166666667	48.5625
122.1875	54.3125	0.0302226335191319	0.00946657971628243	649500.910137172	142.212871013879	127.6875	49.5625
122.229166666667	54.3125	0.0310566950572743	0.00961648205911495	645639.393274112	141.98578687452	127.729166666667	49.6041666666667
122.270833333333	54.3125	0.0317211057648612	0.00823684610086643	862001.539166496	134.503486208796	130.604166666667	48.5625
122.3125	54.3125	0.028615123805551	0.00779282438462436	644553.774653838	142.884354701416	127.6875	49.5625
122.354166666667	54.3125	0.0319546975300879	0.00810543661230406	635140.56964014	142.658026381521	127.6875	49.6458333333333
122.395833333333	54.3125	0.0316641309437071	0.00887626193707528	856223.231809266	134.984641162654	130.604166666667	48.5625
122.4375	54.3125	0.0330296246649204	0.00961211413374884	854307.877724746	135.146319521646	130.604166666667	48.5625
122.479166666667	54.3125	0.0331085035984919	0.0105772788126843	1093337.444909	153.113374090268	128.770833333333	45.3541666666667
122.520833333333	54.3125	0.0330346122751027	0.0101427656137188	1092114.45562444	153.272884124536	128.770833333333	45.3541666666667
122.5625	54.3125	0.0328073578089119	0.0102283954280213	848594.578832093	135.635270140266	130.604166666667	48.5625
122.604166666667	54.3125	0.0323372559620607	0.0106801415699451	1089688.74939807	153.592863080839	128.770833333333	45.3541666666667
122.645833333333	54.3125	0.0327422236009324	0.00965524862651349	844813.390964973	135.964525219952	130.604166666667	48.5625
122.6875	54.3125	0.032951519477046	0.00867589015127402	842931.214213698	136.130146610657	130.604166666667	48.5625
122.729166666667	54.3125	0.0316562196436515	0.00902453355927571	841054.700006141	136.296433849394	130.604166666667	48.5625
122.770833333333	54.3125	0.0319865398275523	0.00893913653191306	839183.886941301	136.463389379179	130.604166666667	48.5625
122.8125	54.3125	0.0317626737950074	0.00895697703809614	837318.813843957	136.631015628239	130.604166666667	48.5625
122.854166666667	54.3125	0.0327774819932487	0.00874519884490033	835459.519764552	136.799315009401	130.604166666667	48.5625
122.895833333333	54.3125	0.0320152193510889	0.00889813449542926	833606.043978993	136.968289919467	130.604166666667	48.5625
122.9375	54.3125	0.0331753895549414	0.00921447873373944	831758.425988462	137.137942738578	130.604166666667	48.5625
122.979166666667	54.3125	0.0327589078317583	0.00964691170156684	829916.705519138	137.308275829572	130.604166666667	48.5625
123.020833333333	54.3125	0.032316759447549	0.00952094750181871	719541.060667789	139.175576815382	129.479166666667	49.2291666666667
123.0625	54.3125	0.0326160455741701	0.00978308548254442	717771.755959	139.372573534319	129.479166666667	49.2291666666667
123.104166666667	54.3125	0.0331175087971558	0.0106600733324666	1075711.74844403	155.539262280365	128.770833333333	45.3541666666667
123.145833333333	54.3125	0.033005100236214	0.0110218323750902	1074592.40466002	155.703487198522	128.770833333333	45.3541666666667
123.1875	54.3125	0.0329618363701192	0.0100123540263464	1073480.15184911	155.868019319543	128.770833333333	45.3541666666667
123.229166666667	54.3125	0.0327322063339517	0.010450714087168	1072375.01242223	156.032857638819	128.770833333333	45.3541666666667
123.270833333333	54.3125	0.032829167335021	0.0105773567268101	1071277.00873877	156.198001131207	128.770833333333	45.3541666666667
123.3125	54.3125	0.0327722758652526	0.0109542850862072	776403.100908385	138.017726034652	130.395833333333	48.8958333333333
123.354166666667	54.3125	0.0329704046526731	0.0111310504697804	774592.370306908	138.199981963591	130.395833333333	48.8958333333333
123.395833333333	54.3125	0.0324802602193006	0.0105627434480635	772788.084006166	138.383012653843	130.395833333333	48.8958333333333
123.4375	54.3125	0.0329674165108368	0.0109790060927163	770990.287840637	138.566820755825	130.395833333333	48.8958333333333
123.479166666667	54.3125	0.0327523612847933	0.0101995266259857	769199.027906267	138.751408892013	130.395833333333	48.8958333333333
123.520833333333	54.3125	0.0327774775560847	0.0102088889693477	767414.350559608	138.936779655969	130.395833333333	48.8958333333333
123.5625	54.3125	0.032318727385203	0.010152528447348	765636.302416915	139.122935611363	130.395833333333	48.8958333333333
123.604166666667	54.3125	0.032568971837373	0.0102059059532736	763864.930353135	139.30987929097	130.395833333333	48.8958333333333
123.645833333333	54.3125	0.0332252137814241	0.0120909180951647	762100.281500833	139.497613195661	130.395833333333	48.8958333333333
123.6875	54.3125	0.0332568473953062	0.0122898620982198	760342.403249052	139.686139793373	130.395833333333	48.8958333333333
123.729166666667	54.3125	0.0330528132951863	0.0121330339616947	758591.343242065	139.875461518067	130.395833333333	48.8958333333333
123.770833333333	54.3125	0.0327796485110959	0.0121552680580714	756847.149378069	140.065580768671	130.395833333333	48.8958333333333
123.8125	54.3125	0.0325056961209785	0.0112764244226321	755109.869807798	140.256499908013	130.395833333333	48.8958333333333
123.854166666667	54.3125	0.0330013557447302	0.0122868231489531	753379.552933033	140.448221261729	130.395833333333	48.8958333333333
123.895833333333	54.3125	0.0326765835456962	0.012830576507811	751656.247405027	140.640747117166	130.395833333333	48.8958333333333
123.9375	54.3125	0.0323735934023401	0.0114051020270941	749940.002122872	140.834079722269	130.395833333333	48.8958333333333
123.979166666667	54.3125	0.0325565399527836	0.0116189721840549	748230.866231742	141.028221284447	130.395833333333	48.8958333333333
124.020833333333	54.3125	0.0326321601483046	0.0100536451389865	746528.889121049	141.223173969439	130.395833333333	48.8958333333333
124.0625	54.3125	0.0324609045372668	0.0112184262978509	744834.120422536	141.418939900148	130.395833333333	48.8958333333333
124.104166666667	54.3125	0.0322273080040306	0.0112867115992435	743146.610008241	141.615521155476	130.395833333333	48.8958333333333
124.145833333333	54.3125	0.0328660074524245	0.0100511443148146	770416.838480446	142.948338279141	130.4375	48.6041666666667
124.1875	54.3125	0.0324293855259629	0.00917412306005424	779258.763096537	142.553685387807	130.604166666667	48.5625
124.229166666667	54.3125	0.0322645008899655	0.00963970304730972	777613.531789827	142.745410242856	130.604166666667	48.5625
124.270833333333	54.3125	0.0322582718991858	0.00908038140597882	775975.537222911	142.937876034338	130.604166666667	48.5625
124.3125	54.3125	0.031532800731606	0.00870354480593151	774344.825854048	143.131084168823	130.604166666667	48.5625
124.354166666667	54.3125	0.0316299360122508	0.00869804457511578	772721.444325087	143.325036008527	130.604166666667	48.5625
124.395833333333	54.3125	0.0318715565528311	0.0087526105905225	771105.43945898	143.519732870335	130.604166666667	48.5625
124.4375	54.3125	0.0320319304027229	0.00981164046334592	769496.858257228	143.715176024805	130.604166666667	48.5625
124.479166666667	54.3125	0.0314519599449262	0.00891727061103423	767895.747897231	143.91136669517	130.604166666667	48.5625
124.520833333333	54.3125	0.0316651480675568	0.00959261961824424	766302.155729537	144.10830605633	130.604166666667	48.5625
124.5625	54.3125	0.0328428178389631	0.00976834998815633	764716.129275029	144.305995233841	130.604166666667	48.5625
124.604166666667	54.3125	0.0326235715317548	0.0121373790824366	1040038.98550867	161.636491330055	128.770833333333	45.3541666666667
124.645833333333	54.3125	0.0327595433659306	0.0111972722879684	761566.964423146	144.70362728726	130.604166666667	48.5625
121.354166666667	54.2708333333333	0.028399772840627	0.00805017291219427	886386.724360693	129.428147643863	130.6875	48.8125
121.395833333333	54.2708333333333	0.0283758810543709	0.00915391786311636	884292.121204011	129.572999694357	130.6875	48.8125
121.4375	54.2708333333333	0.0283879859275353	0.00922382799072952	882201.899246966	129.71845984635	130.6875	48.8125
121.479166666667	54.2708333333333	0.028460725559808	0.00945688060745009	898631.465386435	131.219561939419	130.645833333333	48.5625
121.520833333333	54.2708333333333	0.0286346457960722	0.00877493036148669	896591.90410163	131.366977656709	130.645833333333	48.5625
121.5625	54.2708333333333	0.0283210363419629	0.00925351737159123	894556.967898026	131.514989015438	130.645833333333	48.5625
121.604166666667	54.2708333333333	0.0290549165502894	0.0092605250643094	892526.689075615	131.663598726829	130.645833333333	48.5625
121.645833333333	54.2708333333333	0.0286251314600099	0.00927092657058872	890501.100153142	131.812809501596	130.645833333333	48.5625
121.6875	54.2708333333333	0.0306080358506895	0.00851521193095066	886464.123181556	132.113045079446	130.604166666667	48.5625
121.729166666667	54.2708333333333	0.0281852772549147	0.00819737006596693	892526.689075615	131.663598726829	130.770833333333	48.5625
121.770833333333	54.2708333333333	0.028797303312224	0.00772118790407064	890501.100153142	131.812809501596	130.770833333333	48.5625
121.8125	54.2708333333333	0.0313756775953239	0.00899512588969131	880444.657607516	132.56797412033	130.604166666667	48.5625
121.854166666667	54.2708333333333	0.0330749640220826	0.00868105330858476	878447.903326296	132.720848126396	130.604166666667	48.5625
121.895833333333	54.2708333333333	0.031780644490519	0.00832323292877083	876456.072765532	132.874342125938	130.604166666667	48.5625
121.9375	54.2708333333333	0.0285903650594189	0.00836569782597154	882446.301538091	132.415717410921	130.770833333333	48.5625
121.979166666667	54.2708333333333	0.0309930138250349	0.00996772456074382	871284.473400957	135.214392524847	130.270833333333	48.3958333333333
122.020833333333	54.2708333333333	0.0308237885665341	0.00964928471769155	652598.371222874	141.078749640256	127.6875	49.5625
122.0625	54.2708333333333	0.0308984270653899	0.00906684768706833	868538.677020218	133.494571861803	130.604166666667	48.5625
122.104166666667	54.2708333333333	0.030945504222385	0.00884875653726907	866571.984007712	133.651206141557	130.604166666667	48.5625
122.145833333333	54.2708333333333	0.0305831796734768	0.00883446387627556	864610.423878047	133.808476505953	130.604166666667	48.5625
122.1875	54.2708333333333	0.0317790088677809	0.00803194786121536	862654.032286118	133.966385617769	130.604166666667	48.5625
122.229166666667	54.2708333333333	0.0318585439255744	0.00879632326085665	860702.845115145	134.124936133098	130.604166666667	48.5625
122.270833333333	54.2708333333333	0.0316475979341851	0.00805193513852742	858756.8984771	134.284130700867	130.604166666667	48.5625
122.3125	54.2708333333333	0.0315327501173309	0.00858066926442842	856816.228713122	134.443971962344	130.604166666667	48.5625
122.354166666667	54.2708333333333	0.0317021939009854	0.0087993382025471	854880.872393889	134.604462550633	130.604166666667	48.5625
122.395833333333	54.2708333333333	0.0328918139210155	0.00875547966898154	852950.866319944	134.765605090166	130.604166666667	48.5625
122.4375	54.2708333333333	0.0328023633977014	0.0100987858510218	1090438.43528121	152.844461952219	128.770833333333	45.3541666666667
122.479166666667	54.2708333333333	0.0327137723199007	0.0104478956519243	1089202.85626589	153.004122751825	128.770833333333	45.3541666666667
122.520833333333	54.2708333333333	0.0331258373682434	0.0108975583143726	1087974.02428162	153.164107945052	128.770833333333	45.3541666666667
122.5625	54.2708333333333	0.0327781151837851	0.0109277910916838	1086751.96259904	153.324416848169	128.770833333333	45.3541666666667
122.604166666667	54.2708333333333	0.0324433041057003	0.0103525894947104	1085536.69446466	153.485048758083	128.770833333333	45.3541666666667
122.645833333333	54.2708333333333	0.0328869112809343	0.00971937690638643	841485.274893249	135.746297045338	130.604166666667	48.5625
122.6875	54.2708333333333	0.0332841261477198	0.00964777292023263	839593.770317494	135.912075887111	130.604166666667	48.5625
122.729166666667	54.2708333333333	0.0334209790824598	0.00944893084273111	837707.918696708	136.078527298688	130.604166666667	48.5625
122.770833333333	54.2708333333333	0.031980490189632	0.00865126488547797	835827.758909973	136.245653801781	130.604166666667	48.5625
122.8125	54.2708333333333	0.0328749706992485	0.00874327066733545	833953.330067713	136.413457903765	130.604166666667	48.5625
122.854166666667	54.2708333333333	0.0324712989333031	0.0106024440982275	1078389.04852809	154.455581519924	128.770833333333	45.3541666666667
122.895833333333	54.2708333333333	0.0326970812258061	0.0111936184590435	1077221.98376717	154.61845314155	128.770833333333	45.3541666666667
122.9375	54.2708333333333	0.0324005635402484	0.0105738452919275	789629.356576904	136.181000965753	130.395833333333	48.8958333333333
122.979166666667	54.2708333333333	0.0327322272145491	0.0101894340587469	826513.714443385	137.091499911034	130.604166666667	48.5625
123.020833333333	54.2708333333333	0.0330578751639334	0.00878878275878908	824668.535069121	137.262729072008	130.604166666667	48.5625
123.0625	54.2708333333333	0.0323054134489768	0.0101700641547752	822829.326152825	137.434650539361	130.604166666667	48.5625
123.104166666667	54.2708333333333	0.033127828287455	0.0119157533119123	782159.691750046	136.88794532405	130.395833333333	48.8958333333333
123.145833333333	54.2708333333333	0.0328609265944956	0.0123907323525716	780307.5788464	137.066590942477	130.395833333333	48.8958333333333
123.1875	54.2708333333333	0.0328664459222491	0.0122834958457987	778461.676082181	137.24600620307	130.395833333333	48.8958333333333
123.229166666667	54.2708333333333	0.0331783155177475	0.0117245079326428	776622.028343483	137.426193983726	130.395833333333	48.8958333333333
123.270833333333	54.2708333333333	0.033268974397224	0.0118220143674218	774788.680788431	137.607157139538	130.395833333333	48.8958333333333
123.3125	54.2708333333333	0.0331079448146804	0.0119175801905387	772961.67884675	137.788898501885	130.395833333333	48.8958333333333
123.354166666667	54.2708333333333	0.0332418901711215	0.011469497980332	771141.06821928	137.971420877505	130.395833333333	48.8958333333333
123.395833333333	54.2708333333333	0.0330459797206453	0.0116519429261723	769326.894877389	138.154727047552	130.395833333333	48.8958333333333
123.4375	54.2708333333333	0.0322080651315849	0.0103695460252937	767519.205062364	138.338819766639	130.395833333333	48.8958333333333
123.479166666667	54.2708333333333	0.0328035702459021	0.00969948101675809	765718.045284701	138.523701761864	130.395833333333	48.8958333333333
123.520833333333	54.2708333333333	0.0324889886157051	0.0105821889484742	763923.46232331	138.709375731825	130.395833333333	48.8958333333333
123.5625	54.2708333333333	0.0331014718019157	0.0113874299370233	762135.503224688	138.895844345612	130.395833333333	48.8958333333333
123.604166666667	54.2708333333333	0.0329929178778769	0.0114403054875361	760354.215301991	139.083110241791	130.395833333333	48.8958333333333
123.645833333333	54.2708333333333	0.0326620391421557	0.011253261642447	786956.462431431	140.460964264231	130.4375	48.6041666666667
123.6875	54.2708333333333	0.0329455208560085	0.0115664395457276	756811.843564105	139.460044276743	130.395833333333	48.8958333333333
123.729166666667	54.2708333333333	0.0327811875036807	0.012044238366064	755050.855699051	139.649717530632	130.395833333333	48.8958333333333
123.770833333333	54.2708333333333	0.0327027094462157	0.0126572395304566	753296.730907763	139.840198295005	130.395833333333	48.8958333333333
123.8125	54.2708333333333	0.0329613433679754	0.0124075121125382	751549.517819992	140.031489039975	130.395833333333	48.8958333333333
123.854166666667	54.2708333333333	0.0328341328444455	0.0125190766256743	749809.2653249	140.223592198693	130.395833333333	48.8958333333333
123.895833333333	54.2708333333333	0.0323975767061554	0.0106607973123593	748076.022569549	140.416510166221	130.395833333333	48.8958333333333
123.9375	54.2708333333333	0.0328568737537835	0.00938812679138461	746349.838957325	140.610245298388	130.395833333333	48.8958333333333
123.979166666667	54.2708333333333	0.0330160671568991	0.0100059742208786	744630.76414624	140.804799910636	130.395833333333	48.8958333333333
124.020833333333	54.2708333333333	0.0324255229498917	0.0106960021174439	742918.848047157	141.000176276846	130.395833333333	48.8958333333333
124.0625	54.2708333333333	0.03272048251739	0.0120202057767706	741214.140821924	141.196376628153	130.395833333333	48.8958333333333
124.104166666667	54.2708333333333	0.0319517464362544	0.011248809965076	739516.692881409	141.393403151743	130.395833333333	48.8958333333333
124.145833333333	54.2708333333333	0.0326950564493558	0.00959491114225398	777243.574775721	142.154958875122	130.604166666667	48.5625
124.1875	54.2708333333333	0.033079347046737	0.00985263010400801	736143.777730544	141.789943237465	130.395833333333	48.8958333333333
124.229166666667	54.2708333333333	0.0326972693694923	0.0107354033534179	734468.412567905	141.989460943212	130.395833333333	48.8958333333333
124.270833333333	54.2708333333333	0.0325747471329585	0.00980101887024951	732800.510780748	142.189813105969	130.395833333333	48.8958333333333
124.3125	54.2708333333333	0.0326804411481966	0.00967244664481686	731140.123992003	142.391001674653	130.395833333333	48.8958333333333
124.354166666667	54.2708333333333	0.03279584177271	0.00938564546769069	769006.615480326	143.119650793569	130.604166666667	48.5625
124.395833333333	54.2708333333333	0.0332184332626843	0.00940877415932201	767381.184214242	143.314848767003	130.604166666667	48.5625
124.4375	54.2708333333333	0.0326804356674151	0.00983433105168635	765763.183645951	143.510803207257	130.604166666667	48.5625
124.479166666667	54.2708333333333	0.0328196868980187	0.00976080237868758	764152.661503341	143.70751542226	130.604166666667	48.5625
124.520833333333	54.2708333333333	0.0328480720012558	0.00980108310707009	762549.665694845	143.904986671283	130.604166666667	48.5625
124.5625	54.2708333333333	0.0327516460467189	0.00996062864412132	760954.244306641	144.103218163889	130.604166666667	48.5625
124.604166666667	54.2708333333333	0.0323195891858079	0.0111881205500521	759366.445599744	144.302211058887	130.604166666667	48.5625
124.645833333333	54.2708333333333	0.0325391791786546	0.0120420364921403	1034783.37886389	161.731539166227	128.770833333333	45.3541666666667
124.6875	54.2708333333333	0.0324146255838683	0.0115904672313203	1033936.39371374	161.906970474383	128.770833333333	45.3541666666667
124.729166666667	54.2708333333333	0.0326692923042999	0.0109283546069203	1033097.31501145	162.082661286776	128.770833333333	45.3541666666667
121.1875	54.2291666666667	0.0317804369127892	0.0092461976390902	870411.672087387	129.215015765048	130.395833333333	48.8958333333333
121.229166666667	54.2291666666667	0.0279625537462176	0.00813574640419241	890898.535608998	131.788621518293	130.229166666667	48.5208333333333
121.270833333333	54.2291666666667	0.0281418750365305	0.00797437848331327	888874.86570606	131.938428321921	130.229166666667	48.5208333333333
121.3125	54.2291666666667	0.0306729088210262	0.00855090221982764	901755.044659025	130.559216313828	130.604166666667	48.5625
121.354166666667	54.2291666666667	0.0304860515446558	0.00863454191441084	899692.868308819	130.704834382991	130.604166666667	48.5625
121.395833333333	54.2291666666667	0.0304117010506684	0.00968226123651633	897635.204980155	130.851044428219	130.604166666667	48.5625
121.4375	54.2291666666667	0.0311213219143601	0.00740644947074406	895582.086451933	130.997849222776	130.604166666667	48.5625
121.479166666667	54.2291666666667	0.0284985572117772	0.00839447569460127	900472.402441511	131.538867256723	130.604166666667	48.4791666666667
121.520833333333	54.2291666666667	0.0281284782699544	0.00803530368140859	898440.818570484	131.686862321097	130.604166666667	48.4791666666667
121.5625	54.2291666666667	0.0285378563558449	0.00776932278005206	874844.274449122	133.004225565314	130.229166666667	48.5208333333333
121.604166666667	54.2291666666667	0.0280327757120896	0.0081193496337819	894391.715143009	131.984639361565	130.604166666667	48.4791666666667
121.645833333333	54.2291666666667	0.0314959643354732	0.00773429814073303	885385.793528454	131.740891557371	130.604166666667	48.5625
121.6875	54.2291666666667	0.0315521782164156	0.00803583814181149	883360.623541439	131.891323124006	130.604166666667	48.5625
121.729166666667	54.2291666666667	0.0319083253745801	0.0079296789498199	881340.227016125	132.042368864357	130.604166666667	48.5625
121.770833333333	54.2291666666667	0.0316549691637469	0.00848547124146434	879324.637515534	132.194031550745	130.604166666667	48.5625
121.8125	54.2291666666667	0.0332451361416846	0.00934983425689374	877313.888829377	132.346313953724	130.604166666667	48.5625
121.854166666667	54.2291666666667	0.0330085420252938	0.00975926911146415	1100168.74329414	150.427592089255	128.770833333333	45.3958333333333
121.895833333333	54.2291666666667	0.0315961970739964	0.008028854563181	873307.05019705	132.652748980444	130.604166666667	48.5625
121.9375	54.2291666666667	0.0322652544606853	0.00854407052156262	871311.028970304	132.806907132849	130.604166666667	48.5625
121.979166666667	54.2291666666667	0.0330189572940129	0.00868623443166033	869319.985998228	132.961696058337	130.604166666667	48.5625
122.020833333333	54.2291666666667	0.0287262593384435	0.00785442374441328	648996.554119799	140.822404712748	127.6875	49.5625
122.0625	54.2291666666667	0.0311911920127816	0.00881947075651834	865352.974784382	133.273177246726	130.604166666667	48.5625
122.104166666667	54.2291666666667	0.0320477158406588	0.0085171634762366	863377.077103436	133.429875007578	130.604166666667	48.5625
122.145833333333	54.2291666666667	0.0330811403957207	0.00853570471144578	861406.298799976	133.587214536511	130.604166666667	48.5625
122.1875	54.2291666666667	0.0333072525896776	0.00937890285535286	859440.675734704	133.745198569318	130.604166666667	48.5625
122.229166666667	54.2291666666667	0.0331881844052673	0.00970519919467328	857480.244001404	133.903829835665	130.604166666667	48.5625
122.270833333333	54.2291666666667	0.0332578009397348	0.00967109271465719	855525.039927431	134.063111058612	130.604166666667	48.5625
122.3125	54.2291666666667	0.0332170805116541	0.00964990158466654	853575.100074203	134.22304495411	130.604166666667	48.5625
122.354166666667	54.2291666666667	0.0329169362574225	0.00972840708863445	851630.461237611	134.383634230497	130.604166666667	48.5625
122.395833333333	54.2291666666667	0.0332569167970524	0.00911264304018402	849691.160448427	134.544881587983	130.604166666667	48.5625
122.4375	54.2291666666667	0.0328886932151613	0.00842894612866083	847757.234972686	134.706789718121	130.604166666667	48.5625
122.479166666667	54.2291666666667	0.032708096026058	0.0106258747671433	1085072.32603909	152.894035848474	128.770833333333	45.3541666666667
122.520833333333	54.2291666666667	0.0327957150969854	0.0107529687096132	1083837.61190197	153.054497713055	128.770833333333	45.3541666666667
122.5625	54.2291666666667	0.0332797819811003	0.0116841727203972	1082609.68855647	153.215287185082	128.770833333333	45.3541666666667
122.604166666667	54.2291666666667	0.0333531629026415	0.0113472192823641	1081388.57951827	153.376403565682	128.770833333333	45.3541666666667
122.645833333333	54.2291666666667	0.0324114461503435	0.010284546071439	1080174.30827815	153.53784613619	128.770833333333	45.3541666666667
122.6875	54.2291666666667	0.0332221863934593	0.00879533751640536	836268.680318004	135.692264223631	130.604166666667	48.5625
122.729166666667	54.2291666666667	0.0327624269680465	0.00965198746379624	834373.445308553	135.858872283464	130.604166666667	48.5625
122.770833333333	54.2291666666667	0.0320191717900232	0.00881748228960308	832483.892242938	136.026162270206	130.604166666667	48.5625
122.8125	54.2291666666667	0.0315629499766656	0.00885383416679838	830600.060515315	136.194136772115	130.604166666667	48.5625
122.854166666667	54.2291666666667	0.0329273640316681	0.00961175538715158	828721.989756799	136.362798362956	130.604166666667	48.5625
122.895833333333	54.2291666666667	0.0331923840707229	0.0107968433044005	1003618.61789725	153.778235315507	128.604166666667	45.9791666666667
122.9375	54.2291666666667	0.0330473008276296	0.0116165341911149	786289.491617922	135.948196631709	130.395833333333	48.8958333333333
122.979166666667	54.2291666666667	0.032622651149062	0.0110126255311671	784403.129901114	136.123973759214	130.395833333333	48.8958333333333
123.020833333333	54.2291666666667	0.0330925722252867	0.011193786245429	1069557.42956611	155.005379297176	128.770833333333	45.3541666666667
123.0625	54.2291666666667	0.033079522473435	0.0124539307804592	780648.517479935	136.477829326627	130.395833333333	48.8958333333333
123.104166666667	54.2291666666667	0.0325817593658053	0.0124068108207253	806531.294980306	137.892972014217	130.4375	48.6041666666667
123.145833333333	54.2291666666667	0.0330034141004376	0.0128192245057145	804712.408680537	138.069589168762	130.4375	48.6041666666667
123.1875	54.2291666666667	0.0337406461675427	0.0129907312959214	995394.841521979	154.990042045469	128.604166666667	45.9791666666667
123.229166666667	54.2291666666667	0.0329725721703242	0.0126129781148923	773212.982223669	137.19483078048	130.395833333333	48.8958333333333
123.270833333333	54.2291666666667	0.0336508779280875	0.0127580759968351	993112.254616347	155.339569578749	128.604166666667	45.9791666666667
123.3125	54.2291666666667	0.032699087592603	0.0120401059656904	769532.781202827	137.558024541838	130.395833333333	48.8958333333333
123.354166666667	54.2291666666667	0.0330006410363392	0.0121361666560673	990859.859747773	155.69054620081	128.604166666667	45.9791666666667
123.395833333333	54.2291666666667	0.0329315734827863	0.0110576514826256	989745.049736496	155.866574943115	128.604166666667	45.9791666666667
123.4375	54.2291666666667	0.0331618181211427	0.0114618279915287	988637.866108489	156.042962329838	128.604166666667	45.9791666666667
123.479166666667	54.2291666666667	0.0329212269514819	0.0109965117679734	762249.350419156	138.293915082331	130.395833333333	48.8958333333333
123.520833333333	54.2291666666667	0.0332742406524292	0.0117931049142137	760444.800910927	138.479884162233	130.395833333333	48.8958333333333
123.5625	54.2291666666667	0.0332233755524379	0.0120310313144406	758646.869215952	138.666657417802	130.395833333333	48.8958333333333
123.604166666667	54.2291666666667	0.0327510409756474	0.0124446634219164	756855.603085036	138.854237596304	130.395833333333	48.8958333333333
123.645833333333	54.2291666666667	0.0327372148315535	0.0124442218088172	755071.050542812	139.042627413837	130.395833333333	48.8958333333333
123.6875	54.2291666666667	0.0330018391207481	0.0130079007157526	753293.259886756	139.231829554258	130.395833333333	48.8958333333333
123.729166666667	54.2291666666667	0.0338535016296131	0.0135869251605019	751522.279686083	139.421846668093	130.395833333333	48.8958333333333
123.770833333333	54.2291666666667	0.0329835891792518	0.0130249043432901	749758.158780564	139.612681371435	130.395833333333	48.8958333333333
123.8125	54.2291666666667	0.0330203133041846	0.0121977200077877	748000.946279285	139.804336244821	130.395833333333	48.8958333333333
123.854166666667	54.2291666666667	0.0326793810999175	0.0118730197798847	746250.691559295	139.996813832093	130.395833333333	48.8958333333333
123.895833333333	54.2291666666667	0.0325384435252504	0.0113923692934318	744507.444264153	140.190116639249	130.395833333333	48.8958333333333
123.9375	54.2291666666667	0.0321366786881864	0.0104875512859113	742771.254302426	140.38424713327	130.395833333333	48.8958333333333
123.979166666667	54.2291666666667	0.0326157310489986	0.0109433645958497	741042.171846058	140.579207740937	130.395833333333	48.8958333333333
124.020833333333	54.2291666666667	0.0321508771185401	0.0111312907601077	739320.24732865	140.775000847629	130.395833333333	48.8958333333333
124.0625	54.2291666666667	0.0328145059344918	0.0125783369401386	737605.531443664	140.971628796106	130.395833333333	48.8958333333333
124.104166666667	54.2291666666667	0.0323121361211399	0.011515662014858	735898.075142508	141.169093885277	130.395833333333	48.8958333333333
124.145833333333	54.2291666666667	0.0324228615153706	0.0108182938548001	734197.92963252	141.367398368952	130.395833333333	48.8958333333333
124.1875	54.2291666666667	0.0323884188134611	0.010550915043777	732505.146374875	141.566544454578	130.395833333333	48.8958333333333
124.229166666667	54.2291666666667	0.0319785204757884	0.0111502685779844	730819.77708236	141.76653430196	130.395833333333	48.8958333333333
124.270833333333	54.2291666666667	0.0323786372556421	0.0109859533466745	729141.873717052	141.96737002197	130.395833333333	48.8958333333333
124.3125	54.2291666666667	0.0325490598255577	0.00926526962499423	727471.488487903	142.169053675233	130.395833333333	48.8958333333333
124.354166666667	54.2291666666667	0.0321732596972244	0.0090580828938941	765301.838504363	142.912270908091	130.604166666667	48.5625
124.395833333333	54.2291666666667	0.0326706146536682	0.009414595133476	763666.911194806	143.107965528574	130.604166666667	48.5625
124.4375	54.2291666666667	0.0325948842735296	0.011116867591199	762039.42105221	143.304426918642	130.604166666667	48.5625
124.479166666667	54.2291666666667	0.0327122301989074	0.0105134547453972	760419.416358705	143.50165647386	130.604166666667	48.5625
124.520833333333	54.2291666666667	0.0325404441351134	0.0116023129810749	758806.945584571	143.699655540831	130.604166666667	48.5625
124.5625	54.2291666666667	0.0325986499266434	0.0107248600961713	757202.057385455	143.898425416121	130.604166666667	48.5625
124.604166666667	54.2291666666667	0.0322944200384701	0.0107887216746668	1031239.60734773	161.475560786709	128.770833333333	45.3541666666667
124.645833333333	54.2291666666667	0.0329835015746984	0.0120174770391091	1030380.25198174	161.65140401817	128.770833333333	45.3541666666667
124.6875	54.2291666666667	0.0329373837346408	0.012040144073958	1029528.81808821	161.827512168893	128.770833333333	45.3541666666667
124.729166666667	54.2291666666667	0.0320756403835619	0.0115154973204504	1028685.32560164	162.003883434763	128.770833333333	45.3541666666667
124.770833333333	54.2291666666667	0.0320647805437486	0.0119289523880397	1027849.7943355	162.180515989357	128.770833333333	45.3541666666667
124.8125	54.2291666666667	0.0328253424506427	0.0126314387020903	1027022.2439802	162.357407983974	128.770833333333	45.3541666666667
124.854166666667	54.2291666666667	0.0330901337628114	0.0128110895709454	1026202.69410109	162.534557547686	128.770833333333	45.3541666666667
120.1875	54.1875	0.0284762707841804	0.00844329367698334	615879.537869397	125.783195310501	127.270833333333	50.7291666666667
120.229166666667	54.1875	0.0286830840801892	0.00797600273267812	613675.478100123	125.965077766837	127.270833333333	50.7291666666667
120.270833333333	54.1875	0.0285142497510474	0.0079943977479144	556066.375506574	124.213529326735	126.854166666667	51.1875
120.3125	54.1875	0.0282410274259463	0.00805855937917223	553819.611341178	124.405214152524	126.854166666667	51.1875
120.354166666667	54.1875	0.0288710614151425	0.00827820003917762	607094.048462732	126.517901421404	127.270833333333	50.7291666666667
120.979166666667	54.1875	0.0288287938940861	0.00941918971818498	574929.17102632	129.452347469917	127.270833333333	50.7291666666667
121.020833333333	54.1875	0.0285678589555213	0.00837082810305155	897579.082026913	127.829219314578	130.6875	48.8125
121.0625	54.1875	0.0277581206272573	0.00785180747882147	895432.723450306	127.969089189842	130.6875	48.8125
121.104166666667	54.1875	0.0322423985657879	0.00868149764472374	871724.506411932	128.688209263915	130.395833333333	48.8958333333333
121.145833333333	54.1875	0.0326371031616931	0.0101129111748232	869603.516226001	128.833367344664	130.395833333333	48.8958333333333
121.1875	54.1875	0.0331142428059044	0.00942855100425007	867486.856542922	128.979153193955	130.395833333333	48.8958333333333
121.229166666667	54.1875	0.031616492298129	0.00870504914437802	902901.83978704	130.046692077715	130.604166666667	48.5625
121.270833333333	54.1875	0.0317872018978774	0.00787139211191281	900821.806857148	130.191090743038	130.604166666667	48.5625
121.3125	54.1875	0.0285810127958919	0.00785746908469723	883753.931314531	131.867137126041	130.229166666667	48.5208333333333
121.354166666667	54.1875	0.0320582774172781	0.00854382463705767	896675.071224757	130.481663211049	130.604166666667	48.5625
121.395833333333	54.1875	0.0326359786826532	0.0090590019766947	856969.660873853	129.717615143903	130.395833333333	48.8958333333333
121.4375	54.1875	0.0314454325632735	0.00751923917561618	892546.320079342	130.774621422473	130.604166666667	48.5625
121.479166666667	54.1875	0.0307073934747103	0.00833731479479569	890488.768593484	130.922002274632	130.604166666667	48.5625
121.520833333333	54.1875	0.0312110069348106	0.00775159322810058	888435.809562647	131.069988076982	130.604166666667	48.5625
121.5625	54.1875	0.0312900196851632	0.00775832244385545	886387.475566459	131.218581670319	130.604166666667	48.5625
121.604166666667	54.1875	0.0315617443191847	0.0080381049300954	884343.799411079	131.367785896129	130.604166666667	48.5625
121.645833333333	54.1875	0.0315006585016476	0.00835425859768944	882304.814130098	131.517603596234	130.604166666667	48.5625
121.6875	54.1875	0.0304680253239341	0.00962930552703162	880270.552985437	131.668037612434	130.604166666667	48.5625
121.729166666667	54.1875	0.0287379131691961	0.00844235571502706	657696.412985725	139.052091679307	127.6875	49.5625
121.770833333333	54.1875	0.0286792051003437	0.00923847142077835	878241.049468207	131.819090786132	130.645833333333	48.5625
121.8125	54.1875	0.0315259201915628	0.00828227572309631	874196.45043149	132.123065967383	130.604166666667	48.5625
121.854166666667	54.1875	0.0329004130826095	0.00988510693308346	872181.423047716	132.275993652323	130.604166666667	48.5625
121.895833333333	54.1875	0.0327381383557259	0.0105974143488603	1099016.62232639	150.56509984953	128.770833333333	45.3541666666667
121.9375	54.1875	0.0328517316477944	0.0102380005535495	1097683.13609777	150.721336127734	128.770833333333	45.3541666666667
121.979166666667	54.1875	0.0318035183801395	0.00877746010939461	866165.843130547	132.738571107471	130.604166666667	48.5625
122.020833333333	54.1875	0.0286350546521434	0.00934692649194708	866165.843130547	132.738571107471	130.645833333333	48.5625
122.0625	54.1875	0.0284164829628949	0.00946867768240964	864170.600181436	132.894037828137	130.645833333333	48.5625
122.104166666667	54.1875	0.0316157705173653	0.00811587304491238	860195.251586613	133.206899571012	130.604166666667	48.5625
122.145833333333	54.1875	0.0333100270275769	0.00858343146134697	858215.217356532	133.364300228151	130.604166666667	48.5625
122.1875	54.1875	0.0327674823499509	0.0102774390869521	856240.324510197	133.522351157603	130.604166666667	48.5625
122.229166666667	54.1875	0.0331174542180911	0.0101735975582616	854270.609348977	133.681055163952	130.604166666667	48.5625
122.270833333333	54.1875	0.0331325946280176	0.0100157293845258	852306.108412682	133.840415045759	130.604166666667	48.5625
122.3125	54.1875	0.0326788990410127	0.01113213260671	850346.858480116	134.000433595059	130.604166666667	48.5625
122.354166666667	54.1875	0.0322987086900783	0.0109804716743305	1084708.43790504	152.302280544232	128.770833333333	45.3541666666667
122.395833333333	54.1875	0.0325937426545597	0.00976875590986375	846444.259939257	134.322457828577	130.604166666667	48.5625
122.4375	54.1875	0.0332296551230166	0.00858013006955081	844500.986087801	134.484469059593	130.604166666667	48.5625
122.479166666667	54.1875	0.0330405881998346	0.00867589860241566	842563.112754601	134.647150050625	130.604166666667	48.5625
122.520833333333	54.1875	0.0327303342744965	0.00967741798096468	840630.677920202	134.810503553216	130.604166666667	48.5625
122.5625	54.1875	0.0326296147547124	0.0102142214920649	1078471.43945522	153.105316259906	128.770833333333	45.3541666666667
122.604166666667	54.1875	0.0331085975502659	0.0107099360976351	1077244.44967473	153.266918712551	128.770833333333	45.3541666666667
122.645833333333	54.1875	0.0331583902548118	0.0105835049812968	1076024.31870086	153.42885131478	128.770833333333	45.3541666666667
122.6875	54.1875	0.0333493264795969	0.0109022485826494	1074811.0702721	153.591113331925	128.770833333333	45.3541666666667
122.729166666667	54.1875	0.0325326196959751	0.00984241812008912	1073604.72809957	153.753704008969	128.770833333333	45.3541666666667
122.770833333333	54.1875	0.0321945002042285	0.00817887524605345	725546.074236577	137.306764219475	129.520833333333	49.1875
122.8125	54.1875	0.0314681503999939	0.00810836828984549	720043.157140577	137.883722754411	129.4375	49.1875
122.854166666667	54.1875	0.0329241255812934	0.00871190685850998	716343.402223932	137.660660287362	129.479166666667	49.2291666666667
122.895833333333	54.1875	0.0327965441187612	0.00954623290580973	823489.883380587	136.311396813358	130.604166666667	48.5625
122.9375	54.1875	0.0330767231154801	0.0108288387180594	1067677.43884327	154.571559428445	128.770833333333	45.3541666666667
122.979166666667	54.1875	0.0323344812674146	0.0105469402647827	997061.224585955	154.007256302658	128.604166666667	45.9791666666667
123.020833333333	54.1875	0.0330946231381239	0.0103611871221811	995872.849741939	154.180583298451	128.604166666667	45.9791666666667
123.0625	54.1875	0.033030033453649	0.0111679663577397	994691.889889052	154.354283965805	128.604166666667	45.9791666666667
123.104166666667	54.1875	0.0328936319941634	0.0118938097736812	993518.371839852	154.528357286891	128.604166666667	45.9791666666667
123.145833333333	54.1875	0.033080492654528	0.011447992962829	992352.322363921	154.702802216554	128.604166666667	45.9791666666667
123.1875	54.1875	0.0328708870960509	0.0114160652863269	991193.768185595	154.877617682163	128.604166666667	45.9791666666667
123.229166666667	54.1875	0.0333399859065245	0.0118306313625722	769816.741965381	136.961418828285	130.395833333333	48.8958333333333
123.270833333333	54.1875	0.0340112887695929	0.0130523518889689	988899.252379168	155.228355792483	128.604166666667	45.9791666666667
123.3125	54.1875	0.0353800598941498	0.0130334382315073	993233.75700134	155.32303817911	128.645833333333	45.9375
123.354166666667	54.1875	0.0353411288413968	0.0133271368583799	992101.923015162	155.498434548995	128.645833333333	45.9375
123.395833333333	54.1875	0.035373089412318	0.0132852898003458	990977.673709351	155.674192785704	128.645833333333	45.9375
123.4375	54.1875	0.033044964031794	0.0125782171333514	632432.619481154	143.043940850828	128.6875	49.5208333333333
123.479166666667	54.1875	0.0332474642450581	0.0117679850331561	758793.111247804	138.062027854422	130.395833333333	48.8958333333333
123.520833333333	54.1875	0.0331350711762657	0.0122690366438563	756978.534308482	138.248283657343	130.395833333333	48.8958333333333
123.5625	54.1875	0.0335530790878991	0.0131243417540798	755170.568408982	138.435353245774	130.395833333333	48.8958333333333
123.604166666667	54.1875	0.0330538572538735	0.0130764089365969	753369.261736971	138.623239478646	130.395833333333	48.8958333333333
123.645833333333	54.1875	0.0330678122264463	0.013269159095648	751574.662762302	138.811945184162	130.395833333333	48.8958333333333
123.6875	54.1875	0.0339506280154977	0.0136776927417355	749786.820236101	139.001473158699	130.395833333333	48.8958333333333
123.729166666667	54.1875	0.033941364781203	0.0136795648748483	748005.783189745	139.191826165692	130.395833333333	48.8958333333333
123.770833333333	54.1875	0.032981633342357	0.0129658759675405	746231.600933757	139.383006934514	130.395833333333	48.8958333333333
123.8125	54.1875	0.0328262215974578	0.0122441393300637	744464.323056638	139.575018159323	130.395833333333	48.8958333333333
123.854166666667	54.1875	0.0329459275402731	0.0128346712614024	742703.999423587	139.767862497898	130.395833333333	48.8958333333333
123.895833333333	54.1875	0.0325970285752282	0.0122961792357121	740950.680175122	139.961542570467	130.395833333333	48.8958333333333
123.9375	54.1875	0.0324771532223049	0.0110706947370797	739204.415725648	140.156060958499	130.395833333333	48.8958333333333
123.979166666667	54.1875	0.0324971175124978	0.011369815425757	737465.256761899	140.3514202035	130.395833333333	48.8958333333333
124.020833333333	54.1875	0.032781429297092	0.0125925284425946	735733.25424128	140.547622805777	130.395833333333	48.8958333333333
124.0625	54.1875	0.0331098311062328	0.0130697319805001	734008.45939014	140.74467122319	130.395833333333	48.8958333333333
124.104166666667	54.1875	0.0326127393873313	0.011959427119433	732290.923701925	140.942567869894	130.395833333333	48.8958333333333
124.145833333333	54.1875	0.0329937761301093	0.0122602958960835	730580.698935218	141.14131511505	130.395833333333	48.8958333333333
124.1875	54.1875	0.0321983725206558	0.0110016461456282	728877.837111712	141.340915281535	130.395833333333	48.8958333333333
124.229166666667	54.1875	0.0319387310478282	0.0111330110214216	727182.390514041	141.541370644626	130.395833333333	48.8958333333333
124.270833333333	54.1875	0.0322533955562216	0.011176809162822	725494.411683519	141.742683430674	130.395833333333	48.8958333333333
124.3125	54.1875	0.0321511008227978	0.0109197292774198	723813.953417769	141.944855815752	130.395833333333	48.8958333333333
124.354166666667	54.1875	0.0324568302102017	0.0106281370966443	722141.068768249	142.147889924302	130.395833333333	48.8958333333333
124.395833333333	54.1875	0.0323995261608327	0.00978475883709094	720475.811037633	142.351787827756	130.395833333333	48.8958333333333
124.4375	54.1875	0.0329260846783209	0.00990572865458637	758325.715918915	143.096023100929	130.604166666667	48.5625
124.479166666667	54.1875	0.0322127983358527	0.0105482873495525	756696.157544617	143.293765550135	130.604166666667	48.5625
124.520833333333	54.1875	0.0324938704849352	0.0120115923035301	1028594.61937732	161.041828847565	128.770833333333	45.3541666666667
124.5625	54.1875	0.0321902938468021	0.0115936176818097	957337.552983167	160.845705762206	128.604166666667	45.9791666666667
124.604166666667	54.1875	0.0324442972277189	0.0119530659405393	1026843.08160512	161.394057758441	128.770833333333	45.3541666666667
124.645833333333	54.1875	0.0332600090019479	0.0125053495519313	1025979.20650218	161.57057871059	128.770833333333	45.3541666666667
124.6875	54.1875	0.0332298464203162	0.0132671074617898	1025123.28773621	161.747368270892	128.770833333333	45.3541666666667
124.729166666667	54.1875	0.0328343674218633	0.0131478001316019	1024275.34551905	161.92442461856	128.770833333333	45.3541666666667
124.770833333333	54.1875	0.0329519366723032	0.0134307376205714	1023435.39994064	162.101745910013	128.770833333333	45.3541666666667
124.8125	54.1875	0.0332207369509606	0.0132825553279477	1022603.47096694	162.27933027891	128.770833333333	45.3541666666667
124.854166666667	54.1875	0.0334442452418575	0.0137636567093949	1021779.57843784	162.457175836189	128.770833333333	45.3541666666667
124.895833333333	54.1875	0.0336212315982401	0.0139101924212662	1020963.7420651	162.63528067012	128.770833333333	45.3541666666667
124.9375	54.1875	0.033089443608243	0.0129564630932231	1020155.98143027	162.813642846349	128.770833333333	45.3541666666667
120.145833333333	54.1458333333333	0.0281931983546049	0.00813661418849227	560280.575748928	123.25307429486	126.854166666667	51.1875
120.1875	54.1458333333333	0.0257209691889895	0.00543935952225569	581022.728389281	123.962866774576	127.0625	51.0208333333333
120.229166666667	54.1458333333333	0.0262802139793518	0.00541144897717115	578766.910955355	124.146870806464	127.0625	51.0208333333333
120.270833333333	54.1458333333333	0.0264007602934813	0.00526174269334907	575179.267452724	123.248547839129	127.145833333333	51.1041666666667
120.3125	54.1458333333333	0.026068126062173	0.00501587760958913	572904.600292549	123.431278314595	127.145833333333	51.1041666666667
120.354166666667	54.1458333333333	0.0274467052473606	0.00713165441279557	593801.429397809	125.873236975508	127.1875	50.8125
120.395833333333	54.1458333333333	0.0293775735382118	0.00853099624876667	602150.135632514	126.351854670974	127.270833333333	50.7291666666667
120.4375	54.1458333333333	0.0301515412054077	0.00982262217043971	599959.883685736	126.539357410336	127.270833333333	50.7291666666667
120.479166666667	54.1458333333333	0.0277205572056499	0.00778546551081346	597774.954435552	126.728110230516	127.270833333333	50.7291666666667
120.520833333333	54.1458333333333	0.0288716132773789	0.00972987507006333	595595.40719321	126.918123800849	127.270833333333	50.7291666666667
120.5625	54.1458333333333	0.0279753567143092	0.00919124954075532	900531.40965986	125.169309671343	130.645833333333	49.0208333333333
120.9375	54.1458333333333	0.0316940269694492	0.00853399856413934	877396.080642187	127.877011037052	130.395833333333	48.8958333333333
120.979166666667	54.1458333333333	0.0318512397886087	0.0090733643601925	875248.999447553	128.01956726437	130.395833333333	48.8958333333333
121.020833333333	54.1458333333333	0.0322158380510421	0.00893691117713138	873106.099899022	128.162742157694	130.395833333333	48.8958333333333
121.0625	54.1458333333333	0.032255663061908	0.00888215939488148	870967.413563985	128.306539067604	130.395833333333	48.8958333333333
121.104166666667	54.1458333333333	0.0330203197778262	0.00912183916796361	868832.972256525	128.450961353336	130.395833333333	48.8958333333333
121.145833333333	54.1458333333333	0.0326599655181509	0.0107282200170572	866702.808038905	128.596012382512	130.395833333333	48.8958333333333
121.1875	54.1458333333333	0.0318957574441889	0.0090611286250585	864576.953223068	128.741695530851	130.395833333333	48.8958333333333
121.229166666667	54.1458333333333	0.0317789392299239	0.00863062186702818	862455.440372101	128.888014181884	130.395833333333	48.8958333333333
121.270833333333	54.1458333333333	0.0314240126710181	0.00843498256669417	860338.302301693	129.034971726651	130.395833333333	48.8958333333333
121.3125	54.1458333333333	0.0321179980915449	0.00844278452129352	858225.572081611	129.18257156339	130.395833333333	48.8958333333333
121.354166666667	54.1458333333333	0.0314244045183861	0.00850210587147499	856117.283037133	129.330817097224	130.395833333333	48.8958333333333
121.395833333333	54.1458333333333	0.0321909893611551	0.0101285161050379	854013.468750475	129.479711739824	130.395833333333	48.8958333333333
121.4375	54.1458333333333	0.0319552816951356	0.00798803022390777	851914.163062231	129.629258909082	130.395833333333	48.8958333333333
121.479166666667	54.1458333333333	0.0326924772428301	0.00884572332933477	887457.715031227	130.697221078697	130.604166666667	48.5625
121.520833333333	54.1458333333333	0.0327978111353423	0.00938053155998945	885395.700295736	130.845181828261	130.604166666667	48.5625
121.5625	54.1458333333333	0.0326461218812978	0.00888664268847254	883338.293658257	130.993755078679	130.604166666667	48.5625
121.604166666667	54.1458333333333	0.0315702013335082	0.00853863318485531	881285.528063271	131.142943738261	130.604166666667	48.5625
121.645833333333	54.1458333333333	0.0284769055860195	0.00773627685464919	657803.43041018	138.363908444023	127.6875	49.5625
121.6875	54.1458333333333	0.0285613744865401	0.00817297997689449	885395.700295736	130.845181828261	130.770833333333	48.5625
121.729166666667	54.1458333333333	0.0289896490893034	0.00839769046811637	883338.293658261	130.993755078678	130.770833333333	48.5625
121.770833333333	54.1458333333333	0.0282502836219627	0.00808606935382413	881285.528063271	131.142943738261	130.770833333333	48.5625
121.8125	54.1458333333333	0.0314640190178845	0.00828428703642115	871092.485033429	131.898220012094	130.604166666667	48.5625
121.854166666667	54.1458333333333	0.0325213679907519	0.00867409471327382	869068.27055152	132.051162229837	130.604166666667	48.5625
121.895833333333	54.1458333333333	0.0324380273558246	0.00888351114123518	867048.934254605	132.204740221283	130.604166666667	48.5625
121.9375	54.1458333333333	0.0327858113502405	0.0102438145992798	1093640.10422326	150.60367809272	128.770833333333	45.3541666666667
121.979166666667	54.1458333333333	0.0328471664845419	0.00970814888193076	1088079.3129987	150.660870121843	128.770833333333	45.3958333333333
122.020833333333	54.1458333333333	0.0315868753865423	0.00801551039989981	861020.543878789	132.669317881317	130.604166666667	48.5625
122.0625	54.1458333333333	0.0330401068907402	0.00852415571889554	859021.070922091	132.825467998471	130.604166666667	48.5625
122.104166666667	54.1458333333333	0.0329525890839155	0.00851117231183841	857026.652648449	132.982268390641	130.604166666667	48.5625
122.145833333333	54.1458333333333	0.0328862690504137	0.010215717910764	1087039.4578464	151.392119276324	128.770833333333	45.3541666666667
122.1875	54.1458333333333	0.0331707104866091	0.0112665341028192	1085739.07474859	151.550832032834	128.770833333333	45.3541666666667
122.229166666667	54.1458333333333	0.0331509192729048	0.0117375768701703	1084445.33018932	151.709885147473	128.770833333333	45.3541666666667
122.270833333333	54.1458333333333	0.032723057795304	0.0109285752331664	1014313.40346163	150.993264537125	128.604166666667	45.9791666666667
122.3125	54.1458333333333	0.0326543079003264	0.0107286142374332	1012996.57870232	151.160606966227	128.604166666667	45.9791666666667
122.354166666667	54.1458333333333	0.0331010693529177	0.0112581104097772	1080604.16959421	152.189081237924	128.770833333333	45.3541666666667
122.395833333333	54.1458333333333	0.032637170339855	0.0103264804102912	1079337.22098307	152.349490285293	128.770833333333	45.3541666666667
122.4375	54.1458333333333	0.0321768935847296	0.00848492034848427	841257.648562152	134.260427197773	130.604166666667	48.5625
122.479166666667	54.1458333333333	0.0313306827126899	0.00874607087888512	839310.372560129	134.423209488009	130.604166666667	48.5625
122.520833333333	54.1458333333333	0.031571160514186	0.00879883458774882	837368.522417143	134.586670695575	130.604166666667	48.5625
122.5625	54.1458333333333	0.0326373494667999	0.00954770335941853	835432.136600873	134.75081364333	130.604166666667	48.5625
122.604166666667	54.1458333333333	0.0326990988749663	0.00950687223365565	833501.253826241	134.915641144393	130.604166666667	48.5625
122.645833333333	54.1458333333333	0.0323929450034251	0.0101705226298863	1071878.31979041	153.31900956933	128.770833333333	45.3541666666667
122.6875	54.1458333333333	0.0332992663486023	0.0106640257282912	1070659.19268628	153.481767275638	128.770833333333	45.3541666666667
122.729166666667	54.1458333333333	0.0330759821698129	0.0109223971660161	1069446.99337962	153.644857664439	128.770833333333	45.3541666666667
122.770833333333	54.1458333333333	0.0331227110383502	0.0106146457883478	1068241.7458319	153.808279963813	128.770833333333	45.3541666666667
122.8125	54.1458333333333	0.0328103681626716	0.00966928572240808	1067043.47397469	153.972033380916	128.770833333333	45.3541666666667
122.854166666667	54.1458333333333	0.0329513212408752	0.0103086909357067	1065852.20170788	154.136117101868	128.770833333333	45.3541666666667
122.895833333333	54.1458333333333	0.0330217105634602	0.0108097869793558	1064667.95289804	154.30053029164	128.770833333333	45.3541666666667
122.9375	54.1458333333333	0.0328217418609734	0.010338565335072	1063490.75137655	154.465272093941	128.770833333333	45.3541666666667
122.979166666667	54.1458333333333	0.0328388903358682	0.0101269347453401	1062320.62093789	154.63034163111	128.770833333333	45.3541666666667
123.020833333333	54.1458333333333	0.0328274712363507	0.0102546698451567	1061157.58533786	154.79573800401	128.770833333333	45.3541666666667
123.0625	54.1458333333333	0.0333828367991709	0.0109192961589779	1060001.66829171	154.961460291923	128.770833333333	45.3541666666667
123.104166666667	54.1458333333333	0.0329740410669422	0.011836550470209	1058852.89347242	155.127507552444	128.770833333333	45.3541666666667
123.145833333333	54.1458333333333	0.0334265296491113	0.0112338816035193	1057711.2845088	155.293878821388	128.770833333333	45.3541666666667
123.1875	54.1458333333333	0.0331569873931901	0.0112234806945132	1056576.86498366	155.460573112686	128.770833333333	45.3541666666667
123.229166666667	54.1458333333333	0.0332889353575804	0.0115634149892781	1055449.65843202	155.627589418293	128.770833333333	45.3541666666667
123.270833333333	54.1458333333333	0.0330751067426331	0.0123027047562715	764570.195615973	136.907595785126	130.395833333333	48.8958333333333
123.3125	54.1458333333333	0.0352838799531982	0.0135343243000739	989021.34470329	155.211769248513	128.645833333333	45.9375
123.354166666667	54.1458333333333	0.0361321571240221	0.0143729161579593	985630.914121985	155.740894937125	128.5625	45.9375
123.395833333333	54.1458333333333	0.0360918997579004	0.0143277057009042	986753.42777976	155.564153768195	128.645833333333	45.9375
123.4375	54.1458333333333	0.0356713561925545	0.0139732263477211	985630.914121982	155.740894937125	128.645833333333	45.9375
123.479166666667	54.1458333333333	0.0335907321298119	0.0132619777905951	755349.498171416	137.828018971002	130.395833333333	48.8958333333333
123.520833333333	54.1458333333333	0.0339086041290838	0.0135304517109972	753524.83298637	138.014552812168	130.395833333333	48.8958333333333
123.5625	54.1458333333333	0.0352747193425329	0.0139124752218893	980133.851168424	156.630039394	128.5625	45.9375
123.604166666667	54.1458333333333	0.0338674190383018	0.0135550862177063	749895.361819974	138.39009388345	130.395833333333	48.8958333333333
123.645833333333	54.1458333333333	0.0352734717516969	0.0141627474469878	977989.418827108	156.988210300542	128.5625	45.9375
123.6875	54.1458333333333	0.0356940722024993	0.0135888386217142	976928.962702599	157.167828685287	128.5625	45.9375
123.729166666667	54.1458333333333	0.033847594822557	0.0139218721641441	744501.53678741	138.95963310664	130.395833333333	48.8958333333333
123.770833333333	54.1458333333333	0.0353962298163173	0.0136627645330619	974831.700139185	157.528123959476	128.5625	45.9375
123.8125	54.1458333333333	0.0338294157176155	0.0139524720181628	740939.818654999	139.343511252551	130.395833333333	48.8958333333333
123.854166666667	54.1458333333333	0.0338519529725561	0.0137946752429617	739169.3593574	139.536714356349	130.395833333333	48.8958333333333
123.895833333333	54.1458333333333	0.0329492606654114	0.0130215596319878	737405.900661021	139.730763810203	130.395833333333	48.8958333333333
123.9375	54.1458333333333	0.0325992324531702	0.0127073967032287	735649.49348652	139.925662313485	130.395833333333	48.8958333333333
123.979166666667	54.1458333333333	0.0326719260967794	0.0127588387836595	733900.189036032	140.121412525883	130.395833333333	48.8958333333333
124.020833333333	54.1458333333333	0.0330648006765996	0.0133712502819748	732158.038791595	140.318017066141	130.395833333333	48.8958333333333
124.0625	54.1458333333333	0.0331032427512378	0.0132675462060279	759052.632510093	141.71463909206	130.4375	48.6041666666667
124.104166666667	54.1458333333333	0.0333167984624034	0.0133081241325117	757369.298322323	141.909367073996	130.4375	48.6041666666667
124.145833333333	54.1458333333333	0.0329319269119433	0.0128823059467943	755693.261953478	142.104886992344	130.4375	48.6041666666667
124.1875	54.1458333333333	0.0325598607839379	0.0121586358720571	725262.019215417	141.113029375474	130.395833333333	48.8958333333333
124.229166666667	54.1458333333333	0.0322293398006772	0.0118854622357905	723556.421905783	141.313943312636	130.395833333333	48.8958333333333
124.270833333333	54.1458333333333	0.0321899713173535	0.0113845549654185	721858.293471607	141.515726357464	130.395833333333	48.8958333333333
124.3125	54.1458333333333	0.0321360011674707	0.0110686542357919	720167.687301621	141.718380805317	130.395833333333	48.8958333333333
124.354166666667	54.1458333333333	0.0322071945734992	0.0110196192235212	718484.657048125	141.921908899902	130.395833333333	48.8958333333333
124.395833333333	54.1458333333333	0.0324123477149234	0.0108690169263756	716809.256624439	142.126312831853	130.395833333333	48.8958333333333
124.4375	54.1458333333333	0.0325173496550872	0.0108159276671217	754622.216153307	142.885567437847	130.604166666667	48.5625
124.479166666667	54.1458333333333	0.0323173563817952	0.0111970088606175	752983.032617938	143.083818085387	130.604166666667	48.5625
124.520833333333	54.1458333333333	0.0326214384719975	0.0122217369054386	740945.52712099	143.900485891604	130.4375	48.6041666666667
124.5625	54.1458333333333	0.0329261134388736	0.0133683629771432	739345.210723789	144.104016592612	130.4375	48.6041666666667
124.604166666667	54.1458333333333	0.0327503673378982	0.0131365473296466	1022448.70046811	161.31185144832	128.770833333333	45.3541666666667
124.645833333333	54.1458333333333	0.0330954652228212	0.0134096182424595	1021580.26890261	161.489054659795	128.770833333333	45.3541666666667
124.6875	54.1458333333333	0.0331040344168089	0.0135674888037632	1020719.82871703	161.666530230922	128.770833333333	45.3541666666667
124.729166666667	54.1458333333333	0.0334777363354785	0.0139677487453354	1019867.40040518	161.844276324164	128.770833333333	45.3541666666667
124.770833333333	54.1458333333333	0.0330833613102371	0.0134353227815533	1019023.00433806	162.022291078693	128.770833333333	45.3541666666667
124.8125	54.1458333333333	0.033510930677729	0.0130172738961868	1018186.66076177	162.20057261042	128.770833333333	45.3541666666667
124.854166666667	54.1458333333333	0.0338688618144914	0.0133426206662468	1017358.38979536	162.379119012041	128.770833333333	45.3541666666667
124.895833333333	54.1458333333333	0.0338162126078462	0.0141157632924749	1016538.21142871	162.55792835308	128.770833333333	45.3541666666667
124.9375	54.1458333333333	0.0340874215685191	0.0125553937550631	1015726.14552045	162.736998679935	128.770833333333	45.3541666666667
124.979166666667	54.1458333333333	0.0333988293366443	0.012321472755228	1014922.21179582	162.916328015938	128.770833333333	45.3541666666667
125.020833333333	54.1458333333333	0.0330768579025194	0.0127486265174777	1014126.42984455	163.095914361407	128.770833333333	45.3541666666667
125.0625	54.1458333333333	0.033077304501382	0.0130366480712853	1013338.81911875	163.27575569371	128.770833333333	45.3541666666667
125.104166666667	54.1458333333333	0.0326055577856621	0.0125792782265057	1012559.39893083	163.455849967335	128.770833333333	45.3541666666667
125.145833333333	54.1458333333333	0.0325219242626173	0.0123449960558788	1011788.18845134	163.636195113957	128.770833333333	45.3541666666667
125.1875	54.1458333333333	0.0324957695493117	0.0121500206492381	1011025.20670694	163.816789042517	128.770833333333	45.3541666666667
120.145833333333	54.1041666666667	0.0274747269403084	0.0071434981498179	602251.88291484	124.591896971833	127.1875	50.8125
120.1875	54.1041666666667	0.0289617743658862	0.00859315402163423	610502.11669955	125.079162137662	127.270833333333	50.7291666666667
120.229166666667	54.1041666666667	0.0275733220207348	0.00703558709872116	597774.356732339	124.955401181215	127.1875	50.8125
120.270833333333	54.1041666666667	0.0268323696994141	0.0052016435466739	596354.564437112	125.6615864876	127.145833333333	50.7708333333333
120.3125	54.1041666666667	0.0281447246445641	0.00835827462604931	603833.241604774	125.62551560017	127.270833333333	50.7291666666667
120.354166666667	54.1041666666667	0.0299112788031108	0.0102892524673329	601620.401701619	125.810073614858	127.270833333333	50.7291666666667
120.395833333333	54.1041666666667	0.0301215710323696	0.0101506408495817	599412.715761265	125.995869539296	127.270833333333	50.7291666666667
120.4375	54.1041666666667	0.0300816165190754	0.00998387043994485	597210.241681069	126.182914170838	127.270833333333	50.7291666666667
120.479166666667	54.1041666666667	0.0290874101227904	0.00977761009106179	595013.038075184	126.37121837893	127.270833333333	50.7291666666667
120.520833333333	54.1041666666667	0.0281093104518698	0.009004953810257	918196.615394857	125.731948708162	130.6875	48.8125
120.5625	54.1041666666667	0.0318672731628785	0.00886058236212222	894144.035139734	126.384345155858	130.395833333333	48.8958333333333
120.604166666667	54.1041666666667	0.0319409202501606	0.00888044837796693	891951.790046412	126.521315813137	130.395833333333	48.8958333333333
120.645833333333	54.1041666666667	0.0279887575272963	0.00894250693236587	893406.207980467	125.195499631764	130.645833333333	49.0208333333333
120.6875	54.1041666666667	0.0287454225401328	0.00988416949844775	584108.179858059	127.332018437226	127.270833333333	50.7291666666667
120.729166666667	54.1041666666667	0.0289026649570149	0.00883875417273311	907180.937488129	126.400929402449	130.6875	48.8125
120.9375	54.1041666666667	0.0283177553736793	0.00804907425231729	896260.696707634	127.084247187547	130.6875	48.8125
120.979166666667	54.1041666666667	0.0317531653096848	0.00864599570787867	872400.036288432	127.781111222352	130.395833333333	48.8958333333333
121.020833333333	54.1041666666667	0.0319638871985776	0.00913460622248413	870248.004857994	127.924156832944	130.395833333333	48.8958333333333
121.0625	54.1041666666667	0.0329045509194001	0.0105375374323945	868100.164766807	128.067828574008	130.395833333333	48.8958333333333
121.104166666667	54.1041666666667	0.0325791285870529	0.010461846242164	865956.547905738	128.212129873854	130.395833333333	48.8958333333333
121.145833333333	54.1041666666667	0.0322722449350288	0.0105885383730659	863817.18641742	128.357064169998	130.395833333333	48.8958333333333
121.1875	54.1041666666667	0.0332535918184964	0.00942229097051237	861682.112697809	128.502634908876	130.395833333333	48.8958333333333
121.229166666667	54.1041666666667	0.0318113815615637	0.00888491744006451	859551.359397726	128.648845545564	130.395833333333	48.8958333333333
121.270833333333	54.1041666666667	0.0326384554038099	0.0110605732994083	857424.959424376	128.79569954348	130.395833333333	48.8958333333333
121.3125	54.1041666666667	0.0322796300568206	0.0096752086668797	855302.945942899	128.94320037408	130.395833333333	48.8958333333333
121.354166666667	54.1041666666667	0.0324440737440723	0.0105276708556491	853185.352377869	129.091351516541	130.395833333333	48.8958333333333
121.395833333333	54.1041666666667	0.0322972616959739	0.0114439855651188	851072.212414793	129.240156457442	130.395833333333	48.8958333333333
121.4375	54.1041666666667	0.0323354792786884	0.0108141104840915	848963.560001626	129.389618690424	130.395833333333	48.8958333333333
121.479166666667	54.1041666666667	0.0320884354577577	0.0103526058021196	846859.42935024	129.53974171585	130.395833333333	48.8958333333333
121.520833333333	54.1041666666667	0.0325865303114402	0.00990102803432416	844759.854937887	129.69052904045	130.395833333333	48.8958333333333
121.5625	54.1041666666667	0.0328948002829723	0.00975627271405424	880302.916525434	130.767371029233	130.604166666667	48.5625
121.604166666667	54.1041666666667	0.032619555235301	0.00958693475349679	878241.031521121	130.91653570126	130.604166666667	48.5625
121.645833333333	54.1041666666667	0.032782501941828	0.00992495965438373	876183.803556047	131.066323529218	130.604166666667	48.5625
121.6875	54.1041666666667	0.0323043367726308	0.00996784043522194	874131.266181035	131.2167374921	130.604166666667	48.5625
121.729166666667	54.1041666666667	0.0324228853716905	0.01005361355941	872083.453184309	131.367780569796	130.604166666667	48.5625
121.770833333333	54.1041666666667	0.0328439793369693	0.0100265454143672	870040.398592463	131.519455742718	130.604166666667	48.5625
121.8125	54.1041666666667	0.0330533950624406	0.00953356906527687	868002.136671421	131.671765991412	130.604166666667	48.5625
121.854166666667	54.1041666666667	0.0327421692583029	0.0095911444550877	1088089.15795002	150.069578752177	128.770833333333	45.3958333333333
121.895833333333	54.1041666666667	0.032915511046615	0.0094220706268876	863940.129107668	131.978303636574	130.604166666667	48.5625
121.9375	54.1041666666667	0.0327762395589511	0.00990803185929335	1089601.79266225	150.485143850216	128.770833333333	45.3541666666667
121.979166666667	54.1041666666667	0.0334645346652158	0.0106382659903409	1019717.10479687	149.703049580477	128.604166666667	45.9791666666667
122.020833333333	54.1041666666667	0.0327600917408891	0.00905558628635566	1082701.64751052	150.70007671302	128.770833333333	45.3958333333333
122.0625	54.1041666666667	0.0327887246736075	0.00991030431824201	1085603.05381274	150.95848133773	128.770833333333	45.3541666666667
122.104166666667	54.1041666666667	0.032837936867982	0.0104642280481089	1084283.27485515	151.116952720007	128.770833333333	45.3541666666667
122.145833333333	54.1041666666667	0.0336022030672549	0.0117294431040779	1082970.1036948	151.275769453869	128.770833333333	45.3541666666667
122.1875	54.1041666666667	0.0330617688938829	0.0109819491704727	1081663.56480654	151.434931055519	128.770833333333	45.3541666666667
122.229166666667	54.1041666666667	0.0332203573074012	0.0116001506109513	1080363.68265918	151.594437021744	128.770833333333	45.3541666666667
122.270833333333	54.1041666666667	0.0327301879777405	0.0110752330118019	1079070.48171396	151.75428682978	128.770833333333	45.3541666666667
122.3125	54.1041666666667	0.033113634639662	0.0112347242278049	1077783.98642302	151.914479937164	128.770833333333	45.3541666666667
122.354166666667	54.1041666666667	0.0327181988694781	0.011490797881237	1007620.03007665	151.202871341604	128.604166666667	45.9791666666667
122.395833333333	54.1041666666667	0.0328813562166144	0.00992467915182496	839989.466322841	133.872458275024	130.604166666667	48.5625
122.4375	54.1041666666667	0.0327353531446508	0.00918889478586761	838027.371784292	134.034651119802	130.604166666667	48.5625
122.479166666667	54.1041666666667	0.0329930804223867	0.0100723731487483	1072705.55043639	152.558673813739	128.770833333333	45.3541666666667
122.520833333333	54.1041666666667	0.0326555186239892	0.0095872805018932	834119.343664645	134.361087010785	130.604166666667	48.5625
122.5625	54.1041666666667	0.0326894818941305	0.00949289072280962	1065926.16532544	152.787661796949	128.770833333333	45.3958333333333
122.604166666667	54.1041666666667	0.0326242680046866	0.00954999110311082	1068968.32903305	153.045394303439	128.770833333333	45.3541666666667
122.645833333333	54.1041666666667	0.0326440247133005	0.00925786001273594	1067736.3576306	153.208311867847	128.770833333333	45.3541666666667
122.6875	54.1041666666667	0.0327863084312094	0.00957336574342185	1066511.31127581	153.371566940488	128.770833333333	45.3541666666667
122.729166666667	54.1041666666667	0.0331172404083298	0.0100476677852158	1065293.21424033	153.535158774486	128.770833333333	45.3541666666667
122.770833333333	54.1041666666667	0.0337760086387159	0.0109579361920775	1064082.09076849	153.699086601812	128.770833333333	45.3541666666667
122.8125	54.1041666666667	0.0351430420970767	0.0107135274382171	1062877.96507559	153.863349633166	128.770833333333	45.3541666666667
122.854166666667	54.1041666666667	0.0351004376594678	0.010718493181325	1061680.8613461	154.027947057855	128.770833333333	45.3541666666667
122.895833333333	54.1041666666667	0.0330481771344238	0.010937233489414	1060490.80373192	154.192878043678	128.770833333333	45.3541666666667
122.9375	54.1041666666667	0.0331634283987865	0.0106186234779184	1059307.81635056	154.358141736806	128.770833333333	45.3541666666667
122.979166666667	54.1041666666667	0.033028138149689	0.0109305592875243	1058131.92328337	154.523737261671	128.770833333333	45.3541666666667
123.020833333333	54.1041666666667	0.0331279227138914	0.0110898625864568	1056963.14857369	154.689663720858	128.770833333333	45.3541666666667
123.0625	54.1041666666667	0.0330380237273414	0.0118653733674508	1055801.51622507	154.855920194988	128.770833333333	45.3541666666667
123.104166666667	54.1041666666667	0.033636757488443	0.0124753142263443	1054647.05019936	155.022505742618	128.770833333333	45.3541666666667
123.145833333333	54.1041666666667	0.0349893490969168	0.0119639606679202	1053499.7744149	155.189419400135	128.770833333333	45.3541666666667
123.1875	54.1041666666667	0.0335748839957201	0.0123802932107567	982803.39898208	154.649878315736	128.604166666667	45.9791666666667
123.229166666667	54.1041666666667	0.0328072772339759	0.0121360420034799	763063.360051831	136.488371190662	130.395833333333	48.8958333333333
123.270833333333	54.1041666666667	0.0354062751576344	0.0128762834749487	983669.013109366	155.276169971927	128.5625	45.9375
123.3125	54.1041666666667	0.0353260138806614	0.0135205017422906	982532.911794013	155.453165893517	128.5625	45.9375
123.354166666667	54.1041666666667	0.0355995498380427	0.0131975361338737	981404.477064099	155.630532307945	128.5625	45.9375
123.395833333333	54.1041666666667	0.0364198616797562	0.0148928536371277	980283.735748848	155.808267974002	128.5625	45.9375
123.4375	54.1041666666667	0.0361087235637595	0.0142203980700318	979170.714616569	155.986371621427	128.5625	45.9375
123.479166666667	54.1041666666667	0.035492744624462	0.0140687671063593	978065.440372205	156.164841950783	128.5625	45.9375
123.520833333333	54.1041666666667	0.0357613771802769	0.0143306072049655	976967.939654842	156.343677633335	128.5625	45.9375
123.5625	54.1041666666667	0.03575599949482	0.0143567336279212	975878.239035236	156.522877310933	128.5625	45.9375
123.604166666667	54.1041666666667	0.0357549832276376	0.0142391545218209	974796.365013296	156.702439595893	128.5625	45.9375
123.645833333333	54.1041666666667	0.0355697362608821	0.0143830714485363	973722.34401556	156.882363070894	128.5625	45.9375
123.6875	54.1041666666667	0.0338595463703973	0.0134267524893548	742811.057973198	138.534244762518	130.395833333333	48.8958333333333
123.729166666667	54.1041666666667	0.0328894214195886	0.0125986197555653	741009.713680715	138.725244426997	130.395833333333	48.8958333333333
123.770833333333	54.1041666666667	0.032687985825137	0.0126385342147009	739215.212922326	138.917092472567	130.395833333333	48.8958333333333
123.8125	54.1041666666667	0.0326015737356237	0.0125440497923076	737427.606244595	139.109791830485	130.395833333333	48.8958333333333
123.854166666667	54.1041666666667	0.0330124737672175	0.01315079890784	735646.94448882	139.303345396419	130.395833333333	48.8958333333333
123.895833333333	54.1041666666667	0.0326372271292845	0.0126470817374607	733873.278789827	139.497756029207	130.395833333333	48.8958333333333
123.9375	54.1041666666667	0.0325411104697627	0.012329694618237	732106.660574681	139.69302654961	130.395833333333	48.8958333333333
123.979166666667	54.1041666666667	0.0327137457276719	0.0124168134229552	730347.141561286	139.889159739035	130.395833333333	48.8958333333333
124.020833333333	54.1041666666667	0.0325388472838328	0.0108542588307518	728594.773756882	140.086158338247	130.395833333333	48.8958333333333
124.0625	54.1041666666667	0.0327546283424526	0.0101701502721205	755417.697464117	141.497720426334	130.4375	48.6041666666667
124.104166666667	54.1041666666667	0.0324895835998218	0.0105976720123842	753724.583792327	141.69289392585	130.4375	48.6041666666667
124.145833333333	54.1041666666667	0.032597926742525	0.0109142829119038	752038.770404724	141.888869876266	130.4375	48.6041666666667
124.1875	54.1041666666667	0.03290154188502	0.0100066810134131	760978.17674216	141.497254359627	130.604166666667	48.5625
124.229166666667	54.1041666666667	0.0326675726016004	0.00981123579605749	759285.023462229	141.691233580461	130.604166666667	48.5625
124.270833333333	54.1041666666667	0.0323749046619604	0.0105774625180561	747025.630602806	142.481631281098	130.4375	48.6041666666667
124.3125	54.1041666666667	0.0326816528423668	0.0100578589738369	755920.531984466	142.081567700339	130.604166666667	48.5625
124.354166666667	54.1041666666667	0.0325336066700929	0.0111515352718404	743720.956955141	142.88085152926	130.4375	48.6041666666667
124.395833333333	54.1041666666667	0.0323586877485909	0.0107754901006164	742079.997931246	143.081680592564	130.4375	48.6041666666667
124.4375	54.1041666666667	0.0320995087114738	0.0111009498392495	740446.692138162	143.283324449246	130.4375	48.6041666666667
124.479166666667	54.1041666666667	0.0320796324466302	0.0116921530845014	738821.090863753	143.485784658122	130.4375	48.6041666666667
124.520833333333	54.1041666666667	0.0325005033497935	0.012306847102648	737203.245604071	143.689062723233	130.4375	48.6041666666667
124.5625	54.1041666666667	0.0331293331278983	0.0130189238154681	735593.208060262	143.893160092597	130.4375	48.6041666666667
124.604166666667	54.1041666666667	0.033016873974111	0.0136361781492991	733991.030135332	144.098078156942	130.4375	48.6041666666667
124.645833333333	54.1041666666667	0.0331753965616201	0.0135609503604697	1017183.46610506	161.406823145112	128.770833333333	45.3541666666667
124.6875	54.1041666666667	0.0337844072142873	0.0137831285006981	1016318.46752868	161.584989362593	128.770833333333	45.3541666666667
124.729166666667	54.1041666666667	0.0337591517504257	0.0138988946784201	1015461.51633428	161.763429900719	128.770833333333	45.3541666666667
124.770833333333	54.1041666666667	0.033718932167113	0.0131816770223958	1014612.6331786	161.942142881324	128.770833333333	45.3541666666667
124.8125	54.1041666666667	0.0342108990518828	0.014113106026155	1013771.83859256	162.121126402477	128.770833333333	45.3541666666667
124.854166666667	54.1041666666667	0.0340008958720655	0.0131139560324753	1012939.15297905	162.300378538517	128.770833333333	45.3541666666667
124.895833333333	54.1041666666667	0.0340009583421017	0.0133851516248218	1012114.59661079	162.479897340099	128.770833333333	45.3541666666667
124.9375	54.1041666666667	0.0338704519315768	0.012987297174867	1011298.18962816	162.65968083424	128.770833333333	45.3541666666667
124.979166666667	54.1041666666667	0.0339606597621315	0.0125551459630396	1010489.95203706	162.839727024375	128.770833333333	45.3541666666667
125.020833333333	54.1041666666667	0.0339653683828003	0.0123827848336327	1009689.90370671	163.020033890411	128.770833333333	45.3541666666667
125.0625	54.1041666666667	0.033312126961132	0.0120987143542809	1008898.06436751	163.200599388791	128.770833333333	45.3541666666667
125.104166666667	54.1041666666667	0.0337567759398183	0.0120427361114081	1008114.45360891	163.381421452559	128.770833333333	45.3541666666667
125.145833333333	54.1041666666667	0.0337424930210009	0.013132409059404	1007339.09087721	163.562497991435	128.770833333333	45.3541666666667
125.1875	54.1041666666667	0.03373846630841	0.0132848964312343	1006571.99547345	163.743826891883	128.770833333333	45.3541666666667
125.229166666667	54.1041666666667	0.0351558299083939	0.0125714949568485	1005813.18655124	163.925406017202	128.770833333333	45.3541666666667
125.270833333333	54.1041666666667	0.0337009959524101	0.0126987657844788	1005062.68311466	164.107233207601	128.770833333333	45.3541666666667
125.3125	54.1041666666667	0.0335080304145065	0.0120126710268073	1004320.50401606	164.289306280296	128.770833333333	45.3541666666667
125.354166666667	54.1041666666667	0.033815009014407	0.0117880129519103	1003586.66795399	164.471623029604	128.770833333333	45.3541666666667
125.395833333333	54.1041666666667	0.0334713726504202	0.0111097179927061	1002861.19347105	164.654181227039	128.770833333333	45.3541666666667
125.4375	54.1041666666667	0.0328606029223516	0.0106012994750777	1002144.09895178	164.83697862142	128.770833333333	45.3541666666667
125.479166666667	54.1041666666667	0.0323491086051574	0.0100546288193191	1001435.40262054	165.020012938978	128.770833333333	45.3541666666667
125.520833333333	54.1041666666667	0.0326059462997856	0.00948242899239947	1000735.12253944	165.203281883471	128.770833333333	45.3541666666667
120.104166666667	54.0625	0.0302506704363268	0.010334746585759	612343.020400131	124.365343352559	127.270833333333	50.7291666666667
120.145833333333	54.0625	0.0299955019633758	0.0102731034240432	610093.382356755	124.543324353655	127.270833333333	50.7291666666667
120.1875	54.0625	0.0290003669572626	0.0101224286276559	607848.565907887	124.722497897379	127.270833333333	50.7291666666667
120.229166666667	54.0625	0.0304435388273915	0.0102761495920618	605608.625422392	124.902874647323	127.270833333333	50.7291666666667
120.270833333333	54.0625	0.0295677106015956	0.00897391788073182	603373.615954696	125.084465347367	127.270833333333	50.7291666666667
120.3125	54.0625	0.0297368082692018	0.0101859758993105	601143.593253089	125.267280821226	127.270833333333	50.7291666666667
120.354166666667	54.0625	0.0290134207314822	0.010308547011015	598918.613768047	125.451331971966	127.270833333333	50.7291666666667
120.395833333333	54.0625	0.0291826665325347	0.0101703853439919	596698.734660598	125.636629781443	127.270833333333	50.7291666666667
120.4375	54.0625	0.0291755949922379	0.0098587566050848	594484.013810758	125.823185309705	127.270833333333	50.7291666666667
120.479166666667	54.0625	0.02910293384073	0.00977947933989711	592274.509825991	126.011009694318	127.270833333333	50.7291666666667
120.520833333333	54.0625	0.0285453084212117	0.00998856016032626	590070.282049687	126.20011414965	127.270833333333	50.7291666666667
120.5625	54.0625	0.0281602657551718	0.00910407128564236	895220.62500508	124.68723268018	130.645833333333	49.0208333333333
120.604166666667	54.0625	0.0318852609360427	0.00989635756138071	926121.758494043	127.275744253858	130.604166666667	48.5625
120.645833333333	54.0625	0.0320116007506123	0.00996655756809831	923952.779419189	127.411265652536	130.604166666667	48.5625
120.6875	54.0625	0.0313914147141407	0.00974438933292317	884808.787081303	126.558102002451	130.395833333333	48.8958333333333
120.729166666667	54.0625	0.0320384049325902	0.00943386632556104	882619.293965658	126.696694126239	130.395833333333	48.8958333333333
120.770833333333	54.0625	0.0332905359417417	0.0104282309544835	880433.753068911	126.835892278471	130.395833333333	48.8958333333333
120.8125	54.0625	0.0324178536087045	0.00957170801332291	915316.434058267	127.958970898761	130.604166666667	48.5625
120.854166666667	54.0625	0.0282784323734241	0.00839447691679648	897846.00899621	126.573790642156	130.6875	48.8125
120.895833333333	54.0625	0.0287945443886812	0.00944879556348972	570479.828426765	127.961544681915	127.270833333333	50.7291666666667
120.9375	54.0625	0.0282513654547528	0.00930295365495429	893471.781879746	126.848548520925	130.6875	48.8125
120.979166666667	54.0625	0.0282104783886859	0.00939828798519572	891290.563358005	126.98681528805	130.6875	48.8125
121.020833333333	54.0625	0.0290592945698051	0.00791883629690429	870767.290153647	126.180117265662	130.645833333333	49.0208333333333
121.0625	54.0625	0.0318599034835994	0.00947298567206304	902483.823958276	128.797712111505	130.604166666667	48.5625
121.104166666667	54.0625	0.0324254858824773	0.00899142119030594	863095.383922793	127.971707429917	130.395833333333	48.8958333333333
121.145833333333	54.0625	0.0332517175447217	0.00966640370042848	860946.802551042	128.11651513627	130.395833333333	48.8958333333333
121.1875	54.0625	0.0324801182089688	0.0105616763214882	858802.486779565	128.261963579559	130.395833333333	48.8958333333333
121.229166666667	54.0625	0.0326754497865889	0.011579325112107	856662.469341855	128.408056287188	130.395833333333	48.8958333333333
121.270833333333	54.0625	0.0324976702928782	0.0115693463009394	854526.783231574	128.554796795763	130.395833333333	48.8958333333333
121.3125	54.0625	0.0323911671781891	0.0109606812143943	852395.461704166	128.702188650792	130.395833333333	48.8958333333333
121.354166666667	54.0625	0.0324575656667068	0.0115388392540099	850268.538278432	128.850235406374	130.395833333333	48.8958333333333
121.395833333333	54.0625	0.0319456629278671	0.0106634471111029	848146.046738099	128.99894062488	130.395833333333	48.8958333333333
121.4375	54.0625	0.0321814720726856	0.0103467330173601	846028.021133414	129.148307876625	130.395833333333	48.8958333333333
121.479166666667	54.0625	0.0327278915465921	0.00975082555281392	843914.495782678	129.298340739526	130.395833333333	48.8958333333333
121.520833333333	54.0625	0.0328183890443175	0.0101933007886004	879357.12677387	130.390913394291	130.604166666667	48.5625
121.5625	54.0625	0.0327008977822443	0.0103574255257571	877281.486964294	130.539420547143	130.604166666667	48.5625
121.604166666667	54.0625	0.0325810717941223	0.0113338844904397	863524.463263999	131.085850386947	130.4375	48.6041666666667
121.645833333333	54.0625	0.0322507681386985	0.0107035175344405	873144.058442691	130.838312713135	130.604166666667	48.5625
121.6875	54.0625	0.0332886223778197	0.0117908780363606	1025552.13419476	148.424929526567	128.604166666667	45.9791666666667
121.729166666667	54.0625	0.033370572915675	0.0122496803819573	1024126.8917772	148.587605535247	128.604166666667	45.9791666666667
121.770833333333	54.0625	0.0335024855381667	0.0119395039346921	1091016.22327587	149.73779014898	128.770833333333	45.3541666666667
121.8125	54.0625	0.0336075310572023	0.0117108109480873	1089644.52789994	149.894245854849	128.770833333333	45.3541666666667
121.854166666667	54.0625	0.0331977452760967	0.0115848100832275	1088279.28468544	150.051053740603	128.770833333333	45.3541666666667
121.895833333333	54.0625	0.0334336089121124	0.0115295915078858	1086920.5183701	150.208213464865	128.770833333333	45.3541666666667
121.9375	54.0625	0.0334865937694951	0.0115773325659454	1085568.25369731	150.365724667614	128.770833333333	45.3541666666667
121.979166666667	54.0625	0.0354704579377098	0.0109236568118148	1084222.51541463	150.523586970039	128.770833333333	45.3541666666667
122.020833333333	54.0625	0.0330186380720576	0.00980453387920589	1082883.32827242	150.681799974379	128.770833333333	45.3541666666667
122.0625	54.0625	0.0328947246597415	0.00999088482135744	1081550.71702228	150.840363263773	128.770833333333	45.3541666666667
122.104166666667	54.0625	0.0329700887793346	0.0117264222036525	1080224.70641557	150.999276402106	128.770833333333	45.3541666666667
122.145833333333	54.0625	0.0330167730684586	0.0115948120041626	1078905.32120194	151.158538933862	128.770833333333	45.3541666666667
122.1875	54.0625	0.0328055284419132	0.0103778598543385	1077592.58612776	151.318150383968	128.770833333333	45.3541666666667
122.229166666667	54.0625	0.0333120884365186	0.0112107273688026	1076286.52593456	151.478110257652	128.770833333333	45.3541666666667
122.270833333333	54.0625	0.0336617229487186	0.0117987569368733	1074987.16535754	151.638418040293	128.770833333333	45.3541666666667
122.3125	54.0625	0.0335633741235117	0.0114930181694356	1073694.52912389	151.799073197273	128.770833333333	45.3541666666667
122.354166666667	54.0625	0.0330949898073203	0.0110752306461846	1003558.27251969	151.076381827389	128.604166666667	45.9791666666667
122.395833333333	54.0625	0.0324016008283034	0.0108802797530296	1071129.5285462	152.121423394936	128.770833333333	45.3541666666667
122.4375	54.0625	0.0333422758958112	0.0111785446902124	1069857.21360237	152.283117265114	128.770833333333	45.3541666666667
122.479166666667	54.0625	0.033121183255845	0.0104019222188496	1068591.72179903	152.445156168335	128.770833333333	45.3541666666667
122.520833333333	54.0625	0.032970077041964	0.0101054309005586	1067333.07779935	152.607539467865	128.770833333333	45.3541666666667
122.5625	54.0625	0.0333735433348276	0.0108385497079584	1066081.30624873	152.770266506126	128.770833333333	45.3541666666667
122.604166666667	54.0625	0.033108069786709	0.011388945918259	1064836.43177308	152.933336604562	128.770833333333	45.3541666666667
122.645833333333	54.0625	0.0330836779565952	0.011040334321392	1063598.47897714	153.096749063509	128.770833333333	45.3541666666667
122.6875	54.0625	0.032843811455066	0.0100346931024443	1062367.47244275	153.260503162055	128.770833333333	45.3541666666667
122.729166666667	54.0625	0.0327646711761675	0.0100683137875462	1061143.43672712	153.424598157917	128.770833333333	45.3541666666667
122.770833333333	54.0625	0.0329854177447571	0.0105376637541212	1059926.39636104	153.58903328731	128.770833333333	45.3541666666667
122.8125	54.0625	0.0351207070417895	0.0105041803042159	1058716.37584715	153.75380776482	128.770833333333	45.3541666666667
122.854166666667	54.0625	0.0356308243010714	0.0110303587736356	1057513.39965815	153.918920783279	128.770833333333	45.3541666666667
122.895833333333	54.0625	0.0351142567734081	0.0103666763624551	1056317.49223495	154.084371513644	128.770833333333	45.3541666666667
122.9375	54.0625	0.0330122938184985	0.0110373880967506	1055128.67798493	154.250159104875	128.770833333333	45.3541666666667
122.979166666667	54.0625	0.032788371085847	0.0108858556974894	1053946.98128005	154.416282683819	128.770833333333	45.3541666666667
123.020833333333	54.0625	0.0330892083012191	0.0115665533829455	1052772.42645503	154.582741355093	128.770833333333	45.3541666666667
123.0625	54.0625	0.0329599573411991	0.0118715684715541	982167.430024057	154.005823547629	128.604166666667	45.9791666666667
123.104166666667	54.0625	0.0335578318003165	0.0124183051739309	980975.465882156	154.181676182864	128.604166666667	45.9791666666667
123.145833333333	54.0625	0.0357135875139983	0.0120875088626089	982930.454189714	154.63300652066	128.5625	45.9375
123.1875	54.0625	0.0360726924838021	0.0123790686384627	1027272.72850676	156.950597686089	128.3125	45.4375
123.229166666667	54.0625	0.0356653665773593	0.0121493919917618	1047007.62940068	155.420028187749	128.770833333333	45.3541666666667
123.270833333333	54.0625	0.0357002554866201	0.0127957442200355	979458.270182756	155.163598648751	128.5625	45.9375
123.3125	54.0625	0.0358506475420255	0.0136241755768223	978316.173582996	155.341217740835	128.5625	45.9375
123.354166666667	54.0625	0.0359960331884726	0.0140161961094749	977181.771465483	155.519212361949	128.5625	45.9375
123.395833333333	54.0625	0.0360785844502276	0.0143311331631766	976055.091013661	155.697581270565	128.5625	45.9375
123.4375	54.0625	0.0360520688247649	0.0142451753614503	974936.159350763	155.876323195542	128.5625	45.9375
123.479166666667	54.0625	0.035393366345636	0.0130532908411819	976055.091013661	155.697581270565	128.645833333333	45.9375
123.520833333333	54.0625	0.0337622988628211	0.0128872813576185	746655.820660657	137.540613938454	130.395833333333	48.8958333333333
123.5625	54.0625	0.0352826506478619	0.0135097677598535	973825.003537293	156.055436835993	128.645833333333	45.9375
123.604166666667	54.0625	0.0329399885876528	0.0122445794011128	742985.581349819	137.917271623279	130.395833333333	48.8958333333333
123.645833333333	54.0625	0.0338483461087476	0.0132707286572833	741160.465056844	138.106873067137	130.395833333333	48.8958333333333
123.6875	54.0625	0.0327163814408571	0.011856202401206	739342.08437867	138.297327125876	130.395833333333	48.8958333333333
123.729166666667	54.0625	0.0330645266364789	0.0114181179483766	737530.489728917	138.488636920907	130.395833333333	48.8958333333333
123.770833333333	54.0625	0.0329100028868747	0.0116310337983955	735725.731827192	138.680805540983	130.395833333333	48.8958333333333
123.8125	54.0625	0.033186236629376	0.0121050007631314	733927.861698172	138.873836040975	130.395833333333	48.8958333333333
123.854166666667	54.0625	0.032731117155787	0.0116547680661967	732136.930670582	139.067731440631	130.395833333333	48.8958333333333
123.895833333333	54.0625	0.0329975242887406	0.012064144467018	730352.990376066	139.26249472332	130.395833333333	48.8958333333333
123.9375	54.0625	0.0329658783928101	0.0117386463953635	728576.092747987	139.458128834743	130.395833333333	48.8958333333333
123.979166666667	54.0625	0.0325696143232544	0.0114397310102233	755221.402545465	140.889909035704	130.4375	48.6041666666667
124.020833333333	54.0625	0.0325202128351821	0.0106500325011435	753503.985912609	141.083901993028	130.4375	48.6041666666667
124.0625	54.0625	0.0330742222687592	0.00967173226224388	762506.108972047	140.70140882455	130.604166666667	48.5625
124.104166666667	54.0625	0.032319227924818	0.00929125596482243	760781.691121249	140.893429210873	130.604166666667	48.5625
124.145833333333	54.0625	0.0319289843717349	0.00946241061817291	759064.382981335	141.08624513247	130.604166666667	48.5625
124.1875	54.0625	0.0317638941891061	0.0088494387403678	764130.906501502	152.766468282664	128.854166666667	47.8541666666667
124.229166666667	54.0625	0.0320227413277434	0.00919064723997998	755651.291758809	141.474271913853	130.604166666667	48.5625
124.270833333333	54.0625	0.0320069541372858	0.00941841561802664	753955.607228364	141.669486834315	130.604166666667	48.5625
124.3125	54.0625	0.0317053477132864	0.00886380795436729	752267.229509052	141.86550540914	130.604166666667	48.5625
124.354166666667	54.0625	0.0327584525676319	0.0103070478315092	740028.147323373	142.66513782869	130.4375	48.6041666666667
124.395833333333	54.0625	0.0324325951095815	0.0100409110205876	738377.363983099	142.866482920102	130.4375	48.6041666666667
124.4375	54.0625	0.032656527777125	0.00968128598778239	747246.436922058	142.458402024109	130.604166666667	48.5625
124.479166666667	54.0625	0.0325768501073133	0.0101691360152597	745587.787282691	142.657653944343	130.604166666667	48.5625
124.520833333333	54.0625	0.0325965201471832	0.0114643795254499	743936.695994749	142.857718642397	130.604166666667	48.5625
124.5625	54.0625	0.0325925357681426	0.0121329406083829	944205.358868446	160.570748735917	128.604166666667	45.9791666666667
124.604166666667	54.0625	0.032562620276461	0.0121648588287982	943302.074791662	160.759634659462	128.604166666667	45.9791666666667
124.645833333333	54.0625	0.0329927160784969	0.0123252981143461	1012788.82548538	161.323875306278	128.770833333333	45.3541666666667
124.6875	54.0625	0.0328042984445547	0.0125892931151182	941521.028552032	161.138391524801	128.604166666667	45.9791666666667
124.729166666667	54.0625	0.0329816553596205	0.012492256259696	940643.315270815	161.328258063657	128.604166666667	45.9791666666667
124.770833333333	54.0625	0.0331323582178759	0.0132874562925426	1010204.31254861	161.861292564443	128.770833333333	45.3541666666667
124.8125	54.0625	0.0336542719493816	0.0133038899681677	1009359.03011653	162.040982939783	128.770833333333	45.3541666666667
124.854166666667	54.0625	0.0355241241611175	0.0124887086783512	990839.718496482	164.095731578033	128.3125	45.4375
124.895833333333	54.0625	0.0352704091128646	0.0124142781200742	990096.321095757	164.280095250659	128.3125	45.4375
124.9375	54.0625	0.0352501911669968	0.0126116225681252	1006872.13812658	162.581680716208	128.770833333333	45.3541666666667
124.979166666667	54.0625	0.035309205767291	0.0119835320126506	988634.913918334	164.649573270919	128.3125	45.4375
125.020833333333	54.0625	0.0353783519700899	0.0118752025405119	987916.942150966	164.834682952705	128.3125	45.4375
125.0625	54.0625	0.0350658829150851	0.0114820004781921	987207.48332772	165.020036598438	128.3125	45.4375
125.104166666667	54.0625	0.0351314438089134	0.0113291041243955	986506.556035426	165.205631815484	128.3125	45.4375
125.145833333333	54.0625	0.0356711356846388	0.0130774646045974	1002891.71983122	163.488144852292	128.770833333333	45.3541666666667
125.1875	54.0625	0.0357333713744736	0.0130280089652453	1002120.47588483	163.670214166924	128.770833333333	45.3541666666667
125.229166666667	54.0625	0.035163532787373	0.012362241647864	1001357.55752673	163.852537326297	128.770833333333	45.3541666666667
125.270833333333	54.0625	0.0350612005191405	0.0122093023288488	1000602.9840373	164.035112146877	128.770833333333	45.3541666666667
125.3125	54.0625	0.0354065713533089	0.0123032347930497	999856.774543725	164.217936421609	128.770833333333	45.3541666666667
125.354166666667	54.0625	0.0358815537266736	0.0123893534166423	999118.948017834	164.401007920005	128.770833333333	45.3541666666667
125.395833333333	54.0625	0.0353062517583349	0.0120427566046692	998389.523273911	164.584324388253	128.770833333333	45.3541666666667
125.4375	54.0625	0.0331874361183339	0.0116128869682311	997668.518966537	164.767883549311	128.770833333333	45.3541666666667
125.479166666667	54.0625	0.0331387212024161	0.0115324685101596	996955.953588434	164.951683103028	128.770833333333	45.3541666666667
125.520833333333	54.0625	0.0326102550640601	0.0113104600608992	996251.845468309	165.135720726251	128.770833333333	45.3541666666667
125.5625	54.0625	0.0327057371842363	0.0113340387921462	995556.21276872	165.31999407295	128.770833333333	45.3541666666667
125.604166666667	54.0625	0.0325984050146568	0.0112265792752284	994869.073483934	165.504500774338	128.770833333333	45.3541666666667
120.104166666667	54.0208333333333	0.0285826463285995	0.0105644262298087	609737.146102191	124.006709792178	127.270833333333	50.7291666666667
120.145833333333	54.0208333333333	0.0289170309984623	0.0103636512761282	710120.705882423	132.981615949899	127.3125	49.4375
120.1875	54.0208333333333	0.0290135420164444	0.0104770359796038	605218.865995263	124.362717873751	127.270833333333	50.7291666666667
120.229166666667	54.0208333333333	0.028974237222023	0.0103796350723808	602966.93074958	124.542532540034	127.270833333333	50.7291666666667
120.270833333333	54.0208333333333	0.0289113315915251	0.0103385595492623	600719.871778007	124.723568910418	127.270833333333	50.7291666666667
120.3125	54.0208333333333	0.0287654804590733	0.0102296326333237	598477.74475868	124.905838056685	127.270833333333	50.7291666666667
120.354166666667	54.0208333333333	0.0290739587663801	0.0102736096920614	596240.606081259	125.089351135301	127.270833333333	50.7291666666667
120.395833333333	54.0208333333333	0.0304115793394222	0.00990020755931673	594008.512855658	125.274119386955	127.270833333333	50.7291666666667
120.4375	54.0208333333333	0.0299147452477686	0.00977180434501734	591781.522920815	125.460154136037	127.270833333333	50.7291666666667
120.479166666667	54.0208333333333	0.029977119906975	0.00973631443101088	589559.69485352	125.647466790065	127.270833333333	50.7291666666667
120.520833333333	54.0208333333333	0.0284593043375202	0.00782872971641108	593236.294727965	124.748815010057	127.4375	50.7708333333333
120.5625	54.0208333333333	0.0300051424426245	0.00957013129548636	585131.762371194	126.025971854771	127.270833333333	50.7291666666667
120.604166666667	54.0208333333333	0.0321808682207433	0.0093155170647585	923320.226630505	127.0483463311	130.604166666667	48.5625
120.645833333333	54.0208333333333	0.0318241421200018	0.0102996138000225	893338.664676352	136.839809012233	128.8125	47.8541666666667
120.6875	54.0208333333333	0.0331285376125707	0.010387961650726	882054.19035304	126.31766653255	130.395833333333	48.8958333333333
120.729166666667	54.0208333333333	0.0323528905888932	0.0102803046980832	879855.685937898	126.456083238194	130.395833333333	48.8958333333333
120.770833333333	54.0208333333333	0.0327211423928623	0.0118954428928071	902698.912560457	127.941298843306	130.4375	48.6041666666667
120.8125	54.0208333333333	0.0315348623051802	0.00944909597809146	912471.050014526	127.730936493609	130.604166666667	48.5625
120.854166666667	54.0208333333333	0.0287438943872301	0.00981881471540199	569805.568175804	127.392708853618	127.270833333333	50.7291666666667
120.895833333333	54.0208333333333	0.0286494893124306	0.00915698680870707	874688.550606324	125.520786994312	130.645833333333	49.0208333333333
120.9375	54.0208333333333	0.0318560176821752	0.0091976588137695	906009.596312068	128.14735934044	130.604166666667	48.5625
120.979166666667	54.0208333333333	0.0314179562313096	0.00853636666777511	903863.963435581	128.287329846048	130.604166666667	48.5625
121.020833333333	54.0208333333333	0.0318857693864869	0.00881560919534528	901722.472975405	128.42788685623	130.604166666667	48.5625
121.0625	54.0208333333333	0.0280964814903996	0.00821040809692441	884139.547252813	127.027493070509	130.6875	48.8125
121.104166666667	54.0208333333333	0.0317887469249681	0.00851963056466174	860249.632066766	127.729686752917	130.395833333333	48.8958333333333
121.145833333333	54.0208333333333	0.0315307068543521	0.00868388253123606	858091.808845407	127.874357836133	130.395833333333	48.8958333333333
121.1875	54.0208333333333	0.032888293585961	0.00882757098303426	855938.228517348	128.019673918737	130.395833333333	48.8958333333333
121.229166666667	54.0208333333333	0.0323378475808629	0.0105672921517906	853788.923893548	128.165638601229	130.395833333333	48.8958333333333
121.270833333333	54.0208333333333	0.032414825870413	0.0114166537471977	851643.928048903	128.312255494195	130.395833333333	48.8958333333333
121.3125	54.0208333333333	0.0325486153906892	0.00996018915592956	849503.274323934	128.459528218014	130.395833333333	48.8958333333333
121.354166666667	54.0208333333333	0.0316575652555238	0.00902636700087862	847366.996326441	128.607460402552	130.395833333333	48.8958333333333
121.395833333333	54.0208333333333	0.0320744906554934	0.00850478515776074	882640.539596113	129.719797499792	130.604166666667	48.5625
121.4375	54.0208333333333	0.0326549562153432	0.00866089543777702	880542.176711135	129.866388170693	130.604166666667	48.5625
121.479166666667	54.0208333333333	0.0327754763650315	0.00848482263975859	878448.302055078	130.013599194289	130.604166666667	48.5625
121.520833333333	54.0208333333333	0.0326444637762214	0.00853294016660521	876358.948480659	130.161433678003	130.604166666667	48.5625
121.5625	54.0208333333333	0.0328501420642498	0.0101213085698473	874274.149081725	130.309894732965	130.604166666667	48.5625
121.604166666667	54.0208333333333	0.032298731652267	0.0107602092152041	860483.647245455	130.8545131415	130.4375	48.6041666666667
121.645833333333	54.0208333333333	0.0323261223387306	0.0107285502736633	870118.346398268	130.608709017645	130.604166666667	48.5625
121.6875	54.0208333333333	0.033659864059613	0.0119484912630965	1021603.84978748	148.289906666221	128.604166666667	45.9791666666667
121.729166666667	54.0208333333333	0.0336940399861458	0.0119621531269876	1020171.70618702	148.45301504354	128.604166666667	45.9791666666667
121.770833333333	54.0208333333333	0.0355632934999921	0.0124211535648733	1021491.8571261	148.894834927593	128.5625	45.9375
121.8125	54.0208333333333	0.035186428918679	0.0123129049257706	1085634.8815658	149.772665982408	128.770833333333	45.3541666666667
121.854166666667	54.0208333333333	0.0360610689275185	0.0121387170875839	1061114.41025078	151.483444276163	128.3125	45.4375
121.895833333333	54.0208333333333	0.0354834424505023	0.0112726326375916	1059814.01417051	151.645715867613	128.3125	45.4375
121.9375	54.0208333333333	0.0363552151843651	0.0117222191356925	1058520.43221009	151.808344907614	128.3125	45.4375
121.979166666667	54.0208333333333	0.035536363495214	0.0111635533528811	1080187.47888684	150.403704417087	128.770833333333	45.3541666666667
122.020833333333	54.0208333333333	0.0333472648497444	0.0106873301364562	1078841.98529419	150.562351888044	128.770833333333	45.3541666666667
122.0625	54.0208333333333	0.0334425382625031	0.0117377797501839	1077503.08457225	150.721353719145	128.770833333333	45.3541666666667
122.104166666667	54.0208333333333	0.0357858872740704	0.0118482873219027	1076170.80174441	150.880709483993	128.770833333333	45.3541666666667
122.145833333333	54.0208333333333	0.0355941623708874	0.0121027394327668	1074845.16183362	151.040418736505	128.770833333333	45.3541666666667
122.1875	54.0208333333333	0.0333064626697906	0.0119706681556523	1073526.18986082	151.200481010755	128.770833333333	45.3541666666667
122.229166666667	54.0208333333333	0.0352862460262334	0.0119196742950721	1072213.91084341	151.360895820827	128.770833333333	45.3541666666667
122.270833333333	54.0208333333333	0.0359946861586588	0.0125688175866747	1048420.13179163	153.122171838619	128.3125	45.4375
122.3125	54.0208333333333	0.0333635946038766	0.0118133130976596	1069609.53171687	151.682781003882	128.770833333333	45.3541666666667
122.354166666667	54.0208333333333	0.0334477764981617	0.0116534832865351	1068317.48161035	151.844250303693	128.770833333333	45.3541666666667
122.395833333333	54.0208333333333	0.0331277161659091	0.0115348074137682	1067032.22446114	152.006069992688	128.770833333333	45.3541666666667
122.4375	54.0208333333333	0.0335338467858668	0.0116923754360881	1065753.78524472	152.168239482718	128.770833333333	45.3541666666667
122.479166666667	54.0208333333333	0.0331675289832883	0.0115403131701445	1064482.18892324	152.330758164751	128.770833333333	45.3541666666667
122.520833333333	54.0208333333333	0.033245858716422	0.0112367162083711	1063217.46044386	152.493625408721	128.770833333333	45.3541666666667
122.5625	54.0208333333333	0.0330432688138247	0.0115295414017439	1061959.62473701	152.656840563389	128.770833333333	45.3541666666667
122.604166666667	54.0208333333333	0.0331298367465172	0.0115227216590104	1060708.70671475	152.820402956199	128.770833333333	45.3541666666667
122.645833333333	54.0208333333333	0.0337719910860327	0.0118188038977536	1059464.73126896	152.984311893146	128.770833333333	45.3541666666667
122.6875	54.0208333333333	0.0334131167440809	0.0114761418400618	1058227.72326962	153.148566658631	128.770833333333	45.3541666666667
122.729166666667	54.0208333333333	0.0331213353638499	0.0111142405454408	1056997.70756308	153.313166515332	128.770833333333	45.3541666666667
122.770833333333	54.0208333333333	0.0329645406101745	0.0114592112634115	1055774.70897021	153.478110704067	128.770833333333	45.3541666666667
122.8125	54.0208333333333	0.0357629112772105	0.0106545204662176	1032974.1222994	155.304912308852	128.3125	45.4375
122.854166666667	54.0208333333333	0.035999893208714	0.0117562552845068	1031836.84503877	155.475220494483	128.3125	45.4375
122.895833333333	54.0208333333333	0.0358251960353417	0.0104854333882555	1030706.96037548	155.645867227091	128.3125	45.4375
122.9375	54.0208333333333	0.0351206234322203	0.0106479897914817	1050953.38116146	154.141314823328	128.770833333333	45.3541666666667
122.979166666667	54.0208333333333	0.0330812367161472	0.0100565821177836	1049765.83943298	154.307968510348	128.770833333333	45.3541666666667
123.020833333333	54.0208333333333	0.0327026314033909	0.0108468167948549	979206.69549758	153.711624309005	128.604166666667	45.9791666666667
123.0625	54.0208333333333	0.0333093893837202	0.0123749211539452	1047412.27677638	154.642292900689	128.770833333333	45.3541666666667
123.104166666667	54.0208333333333	0.0335676631403209	0.0120030716314617	976802.738354767	154.064132523017	128.604166666667	45.9791666666667
123.145833333333	54.0208333333333	0.0335255414907275	0.0123871732020658	975612.103283954	154.240974907086	128.604166666667	45.9791666666667
123.1875	54.0208333333333	0.0334688771324512	0.0125870295953323	974429.06806462	154.418208072057	128.604166666667	45.9791666666667
123.229166666667	54.0208333333333	0.0355157160827116	0.0127540253531942	978741.874712368	154.517613016245	128.645833333333	45.9375
123.270833333333	54.0208333333333	0.0334878871781374	0.0122975577071852	972085.909471559	154.773842354919	128.604166666667	45.9791666666667
123.3125	54.0208333333333	0.0338226866542239	0.0122877475327176	970925.842125571	154.95224120301	128.604166666667	45.9791666666667
123.354166666667	54.0208333333333	0.0354281291953207	0.0124342388017796	975251.400462025	155.050052585851	128.645833333333	45.9375
123.395833333333	54.0208333333333	0.0361322921868706	0.013873124711436	1038288.56274681	155.993008776242	128.770833333333	45.3541666666667
123.4375	54.0208333333333	0.0360060522141343	0.0133199734466626	970705.290191398	155.765312002977	128.5625	45.9375
123.479166666667	54.0208333333333	0.0331041971555084	0.0118911046849664	616032.328957155	142.246061341762	128.6875	49.5208333333333
123.520833333333	54.0208333333333	0.0331624346586967	0.0115397125375311	965241.740761881	155.850004388602	128.604166666667	45.9791666666667
123.5625	54.0208333333333	0.0330398572807379	0.01171392696053	612705.87840321	142.716263252955	128.6875	49.5208333333333
123.604166666667	54.0208333333333	0.033081715136165	0.0113167929199398	739550.054834578	137.67755034901	130.395833333333	48.8958333333333
123.645833333333	54.0208333333333	0.0333458658436191	0.0117585354488684	737714.640319159	137.867432005257	130.395833333333	48.8958333333333
123.6875	54.0208333333333	0.0327198174614809	0.0118542789263287	735885.952911002	138.058176555202	130.395833333333	48.8958333333333
123.729166666667	54.0208333333333	0.0327135434021392	0.0119001883572591	734064.043482146	138.249787246194	130.395833333333	48.8958333333333
123.770833333333	54.0208333333333	0.0333896193198293	0.0117938524387326	732248.96321993	138.442267293504	130.395833333333	48.8958333333333
123.8125	54.0208333333333	0.0332604259847343	0.0118356697826046	730440.763626169	138.635619879073	130.395833333333	48.8958333333333
123.854166666667	54.0208333333333	0.0329200456889769	0.0118425975521359	728639.496516219	138.829848150251	130.395833333333	48.8958333333333
123.895833333333	54.0208333333333	0.0337813938624145	0.0134378090998937	755104.560193062	140.281576176436	130.4375	48.6041666666667
123.9375	54.0208333333333	0.0329047775814255	0.0126144447453446	753362.97022901	140.47434883176	130.4375	48.6041666666667
123.979166666667	54.0208333333333	0.0329072573237671	0.0124152626106303	751628.482600449	140.667936412884	130.4375	48.6041666666667
124.020833333333	54.0208333333333	0.0328513596028555	0.0125735589930799	749901.147153061	140.862341211882	130.4375	48.6041666666667
124.0625	54.0208333333333	0.0328584360335676	0.012567802910674	748181.013985049	141.057565479239	130.4375	48.6041666666667
124.104166666667	54.0208333333333	0.032904345797929	0.0115042749760516	746468.133445235	141.253611422673	130.4375	48.6041666666667
124.145833333333	54.0208333333333	0.0330829335779598	0.0115941977343032	716229.154108186	140.214221753558	130.395833333333	48.8958333333333
124.1875	54.0208333333333	0.032405294727102	0.0113940740037702	714485.249462707	140.415564228285	130.395833333333	48.8958333333333
124.229166666667	54.0208333333333	0.0323556164041331	0.0114441800491005	712748.757546558	140.617808938653	130.395833333333	48.8958333333333
124.270833333333	54.0208333333333	0.032141275942088	0.0106129402084056	711019.733237401	140.8209586118	130.395833333333	48.8958333333333
124.3125	54.0208333333333	0.032339811159248	0.0105469499856086	709298.23170945	141.025015924953	130.395833333333	48.8958333333333
124.354166666667	54.0208333333333	0.0328603156878828	0.00932150400046355	746933.931976658	141.844617877753	130.604166666667	48.5625
124.395833333333	54.0208333333333	0.0317795769348677	0.008743535903502	745250.468742818	142.042720006076	130.604166666667	48.5625
124.4375	54.0208333333333	0.0321555333123534	0.00877899704222067	743574.4659634	142.24164235777	130.604166666667	48.5625
124.479166666667	54.0208333333333	0.0302665572798473	0.0105007106410213	748624.804792205	141.647334043203	130.770833333333	48.5625
124.520833333333	54.0208333333333	0.0318650303521579	0.00871302209660781	740245.046416068	142.641955204372	130.604166666667	48.5625
124.5625	54.0208333333333	0.0319395323548513	0.00962892699179652	738591.732543218	142.843349309469	130.604166666667	48.5625
124.604166666667	54.0208333333333	0.0326834047969234	0.00985843605363851	736946.084909526	143.045570855808	130.604166666667	48.5625
124.645833333333	54.0208333333333	0.0322488091329783	0.0113770176340641	938024.782106341	160.857055029199	128.604166666667	45.9791666666667
124.6875	54.0208333333333	0.0320565467359357	0.0114278967909857	937133.514922169	161.047389049795	128.604166666667	45.9791666666667
124.729166666667	54.0208333333333	0.0318253622446582	0.0114656068441837	1006656.03783573	161.599607363126	128.770833333333	45.3541666666667
124.770833333333	54.0208333333333	0.0328515924066159	0.0127499062619175	1005798.06897901	161.779731232492	128.770833333333	45.3541666666667
124.8125	54.0208333333333	0.0334315899347769	0.0136195822851499	1004948.26142921	161.960133365055	128.770833333333	45.3541666666667
124.854166666667	54.0208333333333	0.0339196024541211	0.0137389153259296	1004106.63617136	162.140811798123	128.770833333333	45.3541666666667
124.895833333333	54.0208333333333	0.0355332437536994	0.0131060708213664	985632.837058618	164.207637574917	128.3125	45.4375
124.9375	54.0208333333333	0.035532279314297	0.0131703290743888	984893.852821502	164.393027498414	128.3125	45.4375
124.979166666667	54.0208333333333	0.0357109719248926	0.0124449305631359	984163.385047629	164.578669773742	128.3125	45.4375
125.020833333333	54.0208333333333	0.0356631319950265	0.0116955685305267	983441.452940872	164.764562028715	128.3125	45.4375
125.0625	54.0208333333333	0.0356928753906225	0.0126270920428351	982728.075536642	164.950701866672	128.3125	45.4375
125.104166666667	54.0208333333333	0.035451192177294	0.012826179666739	999229.87097372	163.230571684348	128.770833333333	45.3541666666667
125.145833333333	54.0208333333333	0.0355809775330974	0.0128256071863082	998446.097950383	163.413127193166	128.770833333333	45.3541666666667
125.1875	54.0208333333333	0.0357137476418234	0.0126700776811285	997670.670150247	163.595942414513	128.770833333333	45.3541666666667
125.229166666667	54.0208333333333	0.0356577495417659	0.0125382483230257	996903.607287323	163.779015165033	128.770833333333	45.3541666666667
125.270833333333	54.0208333333333	0.0353964629637337	0.0115188759361455	996144.928923159	163.962343237214	128.770833333333	45.3541666666667
125.3125	54.0208333333333	0.0355192064724793	0.0123405638565443	995394.654464614	164.145924399475	128.770833333333	45.3541666666667
125.354166666667	54.0208333333333	0.0360363366842427	0.0121321740435735	977975.527926175	166.260406656031	128.3125	45.4375
125.395833333333	54.0208333333333	0.0355544375905266	0.0114093342932122	993919.394104979	164.513836948163	128.770833333333	45.3541666666667
125.4375	54.0208333333333	0.0358820458572677	0.0115775598071342	993194.446224121	164.69816375198	128.770833333333	45.3541666666667
125.479166666667	54.0208333333333	0.0354870839108822	0.0120188316875924	992477.97828492	164.882734480872	128.770833333333	45.3541666666667
125.520833333333	54.0208333333333	0.0345822070761847	0.0111259140130667	991770.00888748	165.067546784459	128.770833333333	45.3541666666667
125.5625	54.0208333333333	0.0330922282894725	0.0114946412685704	991070.556463946	165.252598288941	128.770833333333	45.3541666666667
125.604166666667	54.0208333333333	0.0344839699721791	0.010713250777074	990379.639276329	165.437886597226	128.770833333333	45.3541666666667
125.645833333333	54.0208333333333	0.0354533215540484	0.0133585612087468	989697.275414312	165.623409289063	128.770833333333	45.3541666666667
125.6875	54.0208333333333	0.0336544727755726	0.012692301279919	1216948.19058913	175.497109220616	126.854166666667	43.1041666666667
125.729166666667	54.0208333333333	0.0326432964238941	0.00841591753269242	988358.279151282	165.995148027408	128.770833333333	45.3541666666667
125.770833333333	54.0208333333333	0.033347621986865	0.0123894347640077	1216534.62196733	175.81789204032	126.854166666667	43.1041666666667
120.104166666667	53.9791666666667	0.0288720761368836	0.0100779353188499	915053.546247274	122.782330487523	130.645833333333	49.0208333333333
120.145833333333	53.9791666666667	0.0290750090246494	0.0103735627433694	706966.992501559	132.707778040232	127.3125	49.4375
120.1875	53.9791666666667	0.029064609806907	0.0102635622014969	602613.328470309	123.999809998821	127.270833333333	50.7291666666667
120.229166666667	53.9791666666667	0.0289839622265727	0.0102101676076992	908173.368137485	123.162043254982	130.645833333333	49.0208333333333
120.270833333333	53.9791666666667	0.0289583882376425	0.00996702207587523	905886.59131821	123.28972604261	130.645833333333	49.0208333333333
120.3125	53.9791666666667	0.0290643345481528	0.00995188450788688	595836.014829506	124.541173372475	127.270833333333	50.7291666666667
120.354166666667	53.9791666666667	0.0300680422822819	0.00985621423659707	593586.699754035	124.724116519228	127.270833333333	50.7291666666667
120.395833333333	53.9791666666667	0.0286265913724418	0.00862118221501281	695023.010580179	133.825147959152	127.3125	49.4375
120.4375	53.9791666666667	0.0293431545028156	0.00979929847749671	589103.094937399	125.093804715228	127.270833333333	50.7291666666667
120.479166666667	53.9791666666667	0.0292395493289901	0.00984514176154351	586868.92149114	125.280573033638	127.270833333333	50.7291666666667
120.520833333333	53.9791666666667	0.0289420241122748	0.0100652169282233	584639.912805395	125.468639826051	127.270833333333	50.7291666666667
120.5625	53.9791666666667	0.0287230454588544	0.0100627950243808	582416.128925362	125.658016947608	127.270833333333	50.7291666666667
120.604166666667	53.9791666666667	0.0289284423100806	0.00935196637663006	904312.850900412	128.263542904439	130.229166666667	48.5208333333333
120.645833333333	53.9791666666667	0.0319208783314404	0.00971704338379426	918346.99343851	126.954809266622	130.604166666667	48.5625
120.6875	53.9791666666667	0.033036141053394	0.0114384585857012	904188.217965191	127.432225475191	130.4375	48.6041666666667
120.729166666667	53.9791666666667	0.0326027727309735	0.0122727459211895	877107.811185017	126.21395723233	130.395833333333	48.8958333333333
120.770833333333	53.9791666666667	0.0330944727764774	0.0110471908844374	874904.184446358	126.352801832195	130.395833333333	48.8958333333333
120.8125	53.9791666666667	0.0317081445660769	0.00910726444843549	872704.493161963	126.492263128566	130.395833333333	48.8958333333333
120.854166666667	53.9791666666667	0.0280122158189413	0.00807632379467505	892350.048488478	126.098648287232	130.6875	48.8125
120.895833333333	53.9791666666667	0.0283212867058532	0.00891574039165463	889391.242164009	129.25979294024	130.229166666667	48.5208333333333
120.9375	53.9791666666667	0.0321466010045424	0.00943740467244316	866129.338823958	126.91438290144	130.395833333333	48.8958333333333
120.979166666667	53.9791666666667	0.0318076824151771	0.00906771450770103	900997.718256122	128.057389996409	130.604166666667	48.5625
121.020833333333	53.9791666666667	0.033087709336336	0.00987506830727575	861766.146755577	127.198945251527	130.395833333333	48.8958333333333
121.0625	53.9791666666667	0.0316841033069001	0.00908844607295247	896701.025659699	128.338876607933	130.604166666667	48.5625
121.104166666667	53.9791666666667	0.0332835040384559	0.0100322802701276	857419.445285393	127.486060707125	130.395833333333	48.8958333333333
121.145833333333	53.9791666666667	0.0324916832668916	0.0113312216106513	855252.358915403	127.630584956045	130.395833333333	48.8958333333333
121.1875	53.9791666666667	0.0323328829838282	0.0108125341059415	853089.492190204	127.775758432614	130.395833333333	48.8958333333333
121.229166666667	53.9791666666667	0.0327601790103267	0.0118346634815285	850930.87799285	127.921584811173	130.395833333333	48.8958333333333
121.270833333333	53.9791666666667	0.0324590100704238	0.00978954422424864	848776.549474098	128.068067777063	130.395833333333	48.8958333333333
121.3125	53.9791666666667	0.0315097703959125	0.00853655220174363	883912.33693163	129.197753589234	130.604166666667	48.5625
121.354166666667	53.9791666666667	0.031731760412929	0.00848944014251809	881796.003870682	129.34303520317	130.604166666667	48.5625
121.395833333333	53.9791666666667	0.0314874487762325	0.00834423105550765	879684.074574182	129.488935356186	130.604166666667	48.5625
121.4375	53.9791666666667	0.0314967535512877	0.0075330210907915	877576.581522963	129.635457214999	130.604166666667	48.5625
121.479166666667	53.9791666666667	0.0328242418671021	0.00882874581056461	875473.557440388	129.782603951412	130.604166666667	48.5625
121.520833333333	53.9791666666667	0.0327951630936881	0.0106754458519485	873375.035293588	129.930378741994	130.604166666667	48.5625
121.5625	53.9791666666667	0.0332174339998859	0.0118878091599903	859534.361546408	130.469951511394	130.4375	48.6041666666667
121.604166666667	53.9791666666667	0.0331278451324451	0.0118611189426521	857457.065900486	130.621535517601	130.4375	48.6041666666667
121.645833333333	53.9791666666667	0.032721033967315	0.0103076471337619	867106.813821997	130.377503268994	130.604166666667	48.5625
121.6875	53.9791666666667	0.0332271380485004	0.0114861776422799	1017661.35988568	148.153833229265	128.604166666667	45.9791666666667
121.729166666667	53.9791666666667	0.0329152158696849	0.0122329097150177	1016222.2702441	148.31737402614	128.604166666667	45.9791666666667
121.770833333333	53.9791666666667	0.0335408204669739	0.0125952004241952	1014789.82903831	148.481331097219	128.604166666667	45.9791666666667
121.8125	53.9791666666667	0.0334644259406342	0.011789628440459	1013364.06491085	148.645704269464	128.604166666667	45.9791666666667
121.854166666667	53.9791666666667	0.0340611859029195	0.011805980617292	1014701.76224332	149.09029243275	128.5625	45.9375
121.895833333333	53.9791666666667	0.0363104317893158	0.0116789360110314	1055734.97825897	151.527279449079	128.3125	45.4375
121.9375	53.9791666666667	0.0372377851383719	0.0130204880952126	1054435.13992779	151.69038397808	128.3125	45.4375
121.979166666667	53.9791666666667	0.0366341729331572	0.0126069592420133	1053142.16045858	151.853849691403	128.3125	45.4375
122.020833333333	53.9791666666667	0.0359444019819986	0.0116926874274473	1051856.06554674	152.017676000765	128.3125	45.4375
122.0625	53.9791666666667	0.0337838398859088	0.0118171264150881	1004951.30594203	149.640668796636	128.604166666667	45.9791666666667
122.104166666667	53.9791666666667	0.0356628670657203	0.0121827696587773	1072121.6133436	150.761242909644	128.770833333333	45.3541666666667
122.145833333333	53.9791666666667	0.0360161089119776	0.0128071226605606	1048039.34492154	152.511312292427	128.3125	45.4375
122.1875	53.9791666666667	0.033692013798743	0.0119303110711276	1069464.42787342	151.081913821786	128.770833333333	45.3541666666667
122.229166666667	53.9791666666667	0.0337336387601415	0.0120886854167439	1068145.88893096	151.242784569173	128.770833333333	45.3541666666667
122.270833333333	53.9791666666667	0.0357367443821997	0.0125302863041209	1066834.08624148	151.40401152148	128.770833333333	45.3541666666667
122.3125	53.9791666666667	0.0340884657463926	0.0121179532865544	1065529.04509192	151.565594161025	128.770833333333	45.3541666666667
122.354166666667	53.9791666666667	0.0334075807367148	0.0117949250468419	1064230.7907621	151.727531949367	128.770833333333	45.3541666666667
122.395833333333	53.9791666666667	0.0354315187458077	0.0115960964996765	1062939.34852305	151.889824327155	128.770833333333	45.3541666666667
122.4375	53.9791666666667	0.0331076714912708	0.0119137744050911	1061654.74363533	152.052470713972	128.770833333333	45.3541666666667
122.479166666667	53.9791666666667	0.0337407008295843	0.0118340747657106	1060377.00134735	152.21547050819	128.770833333333	45.3541666666667
122.520833333333	53.9791666666667	0.0335015753060184	0.0113882169577066	1059106.14689368	152.378823086817	128.770833333333	45.3541666666667
122.5625	53.9791666666667	0.033191528013719	0.0113459795945925	1057842.20549327	152.542527805351	128.770833333333	45.3541666666667
122.604166666667	53.9791666666667	0.0331800574171207	0.0116321625114254	1056585.20234779	152.706583997632	128.770833333333	45.3541666666667
122.645833333333	53.9791666666667	0.0357203040388403	0.0117266055753697	1055335.1626398	152.870990975702	128.770833333333	45.3541666666667
122.6875	53.9791666666667	0.0355110150868622	0.0111447280157553	1054092.11153103	153.035748029661	128.770833333333	45.3541666666667
122.729166666667	53.9791666666667	0.0355586269307806	0.0114838387056298	1052856.07416054	153.200854427525	128.770833333333	45.3541666666667
122.770833333333	53.9791666666667	0.0335361555278194	0.0116170039078366	1051627.07564296	153.36630941509	128.770833333333	45.3541666666667
122.8125	53.9791666666667	0.0351674595315319	0.0111318667936137	1050405.14106663	153.532112215794	128.770833333333	45.3541666666667
122.854166666667	53.9791666666667	0.0354805105509637	0.0118424571784339	1049190.29549179	153.698262030581	128.770833333333	45.3541666666667
122.895833333333	53.9791666666667	0.0351308301595641	0.010797563454051	1047982.56394869	153.864758037776	128.770833333333	45.3541666666667
122.9375	53.9791666666667	0.0338682476629389	0.0113695118915615	1046781.97143574	154.031599392943	128.770833333333	45.3541666666667
122.979166666667	53.9791666666667	0.0328386424261161	0.0106974414094651	1045588.54291764	154.198785228767	128.770833333333	45.3541666666667
123.020833333333	53.9791666666667	0.032800117672943	0.010721329687663	1044402.30332343	154.366314654924	128.770833333333	45.3541666666667
123.0625	53.9791666666667	0.0329535318085817	0.0120558298059367	1043223.27754461	154.53418675796	128.770833333333	45.3541666666667
123.104166666667	53.9791666666667	0.0336114091061947	0.0117412871340611	972634.219079537	153.945577616412	128.604166666667	45.9791666666667
123.145833333333	53.9791666666667	0.0327752487114662	0.0115670914326994	971437.319377365	154.12302553236	128.604166666667	45.9791666666667
123.1875	53.9791666666667	0.0332053637564603	0.0119554053409698	970248.045653931	154.300869488386	128.604166666667	45.9791666666667
123.229166666667	53.9791666666667	0.0336265323282042	0.0116166976187776	969066.426357989	154.479108398243	128.604166666667	45.9791666666667
123.270833333333	53.9791666666667	0.0352637305953856	0.0116966173441164	973380.049154565	154.57893429308	128.645833333333	45.9375
123.3125	53.9791666666667	0.0358177534281094	0.0127898447401182	1036302.00169669	155.548561492533	128.770833333333	45.3541666666667
123.354166666667	53.9791666666667	0.0365722976674813	0.0132449346984553	968747.747994711	155.293653958356	128.5625	45.9375
123.395833333333	53.9791666666667	0.0351560921682662	0.0117872546195257	969894.225745204	155.114394074817	128.645833333333	45.9375
123.4375	53.9791666666667	0.0331998138403812	0.0113674208893141	743576.942436808	136.683647790893	130.395833333333	48.8958333333333
123.479166666667	53.9791666666667	0.0330264151524733	0.011226691760783	741704.802592506	136.870341275506	130.395833333333	48.8958333333333
123.520833333333	53.9791666666667	0.033119261831097	0.0120055595408498	739839.178482205	137.057894214682	130.395833333333	48.8958333333333
123.5625	53.9791666666667	0.0328569127371931	0.0106856709169519	737980.12012999	137.246310098606	130.395833333333	48.8958333333333
123.604166666667	53.9791666666667	0.0329714164167437	0.0108629996491747	736127.677886785	137.435592390889	130.395833333333	48.8958333333333
123.645833333333	53.9791666666667	0.0330951022405834	0.0117177056871833	734281.902429969	137.625744527381	130.395833333333	48.8958333333333
123.6875	53.9791666666667	0.032990462307876	0.0124564672674734	760405.714984903	139.103203328921	130.4375	48.6041666666667
123.729166666667	53.9791666666667	0.0338045518232176	0.0132958675450078	758619.38356445	139.292270549454	130.4375	48.6041666666667
123.770833333333	53.9791666666667	0.0339844155366249	0.013283274651976	728785.08843817	138.201453918757	130.395833333333	48.8958333333333
123.8125	53.9791666666667	0.0338675731523095	0.0133204241240864	726966.493411751	138.395119192749	130.395833333333	48.8958333333333
123.854166666667	53.9791666666667	0.0354415848169109	0.0138780626526747	955604.636213248	157.474385522079	128.5625	45.9375
123.895833333333	53.9791666666667	0.0358061628081828	0.0143935885893202	954561.428532953	157.658537098188	128.5625	45.9375
123.9375	53.9791666666667	0.0357866508732182	0.0138178026921849	953526.355599883	157.843054294646	128.5625	45.9375
123.979166666667	53.9791666666667	0.0354951274482984	0.0132025045760892	952499.444257375	158.027935427977	128.5625	45.9375
124.020833333333	53.9791666666667	0.0327654483219406	0.0126078889334128	746309.707775317	140.638641190018	130.4375	48.6041666666667
124.0625	53.9791666666667	0.033035613685478	0.0125337327788996	716202.202352248	139.575840883789	130.395833333333	48.8958333333333
124.104166666667	53.9791666666667	0.0332127205372931	0.0121968536087288	742856.718594015	141.030753349774	130.4375	48.6041666666667
124.145833333333	53.9791666666667	0.0325387942452801	0.0127697360724061	712671.495708942	139.976625330679	130.395833333333	48.8958333333333
124.1875	53.9791666666667	0.032611392629134	0.0128938124167239	710917.147407962	140.178383184133	130.395833333333	48.8958333333333
124.229166666667	53.9791666666667	0.0325203584778177	0.0124724206343028	709170.209225119	140.381055354036	130.395833333333	48.8958333333333
124.270833333333	53.9791666666667	0.0329545567807302	0.0123537196447922	736038.797142426	141.825011739973	130.4375	48.6041666666667
124.3125	53.9791666666667	0.0324079926894649	0.0110087200228183	705698.785382355	140.789154043651	130.395833333333	48.8958333333333
124.354166666667	53.9791666666667	0.032205123372138	0.010988444136935	703974.411572677	140.994586137844	130.395833333333	48.8958333333333
124.395833333333	53.9791666666667	0.032638767514516	0.0102734231285008	702257.671577198	141.200943694319	130.395833333333	48.8958333333333
124.4375	53.9791666666667	0.0320098749008962	0.0093383079080102	739913.31747034	142.022731017448	130.604166666667	48.5625
124.479166666667	53.9791666666667	0.0314194746677608	0.00922068871909353	738234.911914405	142.222962235385	130.604166666667	48.5625
124.520833333333	53.9791666666667	0.0328685140044574	0.00989983789997036	736564.073130273	142.424028681912	130.604166666667	48.5625
124.5625	53.9791666666667	0.032421217867983	0.0108561514200914	734900.853270446	142.625932243265	130.604166666667	48.5625
124.604166666667	53.9791666666667	0.0325654672687077	0.0111950010578443	1004893.1758549	160.975816205189	128.770833333333	45.3541666666667
124.645833333333	53.9791666666667	0.0321153351794324	0.0120788982404056	721143.019756178	143.661614494438	130.4375	48.6041666666667
124.6875	53.9791666666667	0.0331303908857304	0.0124145333413901	1003127.24270028	161.336060814164	128.770833333333	45.3541666666667
124.729166666667	53.9791666666667	0.0328511107038359	0.0126524064649267	1002256.49780152	161.516613239022	128.770833333333	45.3541666666667
124.770833333333	53.9791666666667	0.0329127393660809	0.0118696188843215	1001393.92945449	161.697449845062	128.770833333333	45.3541666666667
124.8125	53.9791666666667	0.0333337499432872	0.0125711911220114	1000539.55907358	161.878568676262	128.770833333333	45.3541666666667
124.854166666667	53.9791666666667	0.033377635879672	0.0126522971857583	999693.407942254	162.059967751259	128.770833333333	45.3541666666667
124.895833333333	53.9791666666667	0.0354929161272172	0.0123105859028347	981170.987594414	164.134518607361	128.3125	45.4375
124.9375	53.9791666666667	0.0355622393965278	0.0123053872767709	980427.925069961	164.320689770153	128.3125	45.4375
124.979166666667	53.9791666666667	0.0337061551574801	0.0128158448671721	997204.480868455	162.605826246217	128.770833333333	45.3541666666667
125.020833333333	53.9791666666667	0.033647414690804	0.0126552181773141	996391.416871333	162.788325977521	128.770833333333	45.3541666666667
125.0625	53.9791666666667	0.033662091055167	0.0124720564623067	995586.676496841	162.971095667308	128.770833333333	45.3541666666667
125.104166666667	53.9791666666667	0.0339572369535491	0.0126477940986223	994790.280194584	163.154133183198	128.770833333333	45.3541666666667
125.145833333333	53.9791666666667	0.0356344224608493	0.0123991539229066	976841.36867044	165.255338611005	128.3125	45.4375
125.1875	53.9791666666667	0.0366633861065205	0.0119549522587792	976149.942654923	165.443009837155	128.3125	45.4375
125.229166666667	53.9791666666667	0.0359976790545739	0.0118776619072273	975467.188913601	165.630922384692	128.3125	45.4375
125.270833333333	53.9791666666667	0.0358092291686102	0.0124197216014524	991688.539505344	163.888917988361	128.770833333333	45.3541666666667
125.3125	53.9791666666667	0.0359776607132055	0.0126797682428737	974127.771805713	166.00746122728	128.3125	45.4375
125.354166666667	53.9791666666667	0.0364649713380836	0.0120353234125715	973471.14475273	166.196082353593	128.3125	45.4375
125.395833333333	53.9791666666667	0.0360272594303203	0.0125014107001918	972823.262596575	166.384934464137	128.3125	45.4375
125.4375	53.9791666666667	0.0354670591638223	0.0117204387543263	988721.900746595	164.627810966274	128.770833333333	45.3541666666667
125.479166666667	53.9791666666667	0.0352629568669079	0.0115460945098971	988001.496308802	164.813158869547	128.770833333333	45.3541666666667
125.520833333333	53.9791666666667	0.0329713451480226	0.0109318306750062	987289.631974486	164.998751916683	128.770833333333	45.3541666666667
125.5625	53.9791666666667	0.0329812403654292	0.0109037452363786	986586.326450258	165.184587705777	128.770833333333	45.3541666666667
125.604166666667	53.9791666666667	0.0347561007006902	0.010593659083645	985891.598270713	165.370663811081	128.770833333333	45.3541666666667
125.645833333333	53.9791666666667	0.0349668066469424	0.0107371487685944	985205.465796205	165.556977783137	128.770833333333	45.3541666666667
125.6875	53.9791666666667	0.0352285000952309	0.0106549210011059	984527.947210634	165.743527148914	128.770833333333	45.3541666666667
125.729166666667	53.9791666666667	0.0359838644765667	0.0128234916363728	983859.060519241	165.930309411951	128.770833333333	45.3541666666667
125.770833333333	53.9791666666667	0.033527093805694	0.0101500901508892	983198.823546407	166.117322052505	128.770833333333	45.3541666666667
125.8125	53.9791666666667	0.0334732034127039	0.0101573804975506	982547.253933479	166.304562527707	128.770833333333	45.3541666666667
125.854166666667	53.9791666666667	0.0347475053905186	0.00942959209617484	981904.369136593	166.492028271722	128.770833333333	45.3541666666667
125.895833333333	53.9791666666667	0.0358939810874494	0.0101009601585528	981270.186424518	166.679716695909	128.770833333333	45.3541666666667
120.0625	53.9375	0.0292827499856025	0.00997823932079736	914859.223903812	122.414009154917	130.645833333333	49.0208333333333
120.104166666667	53.9375	0.0289514893222917	0.00971007486613413	912550.753977736	122.539198994159	130.645833333333	49.0208333333333
120.145833333333	53.9375	0.0289662673901135	0.0101556540152374	602312.93788608	123.456391382357	127.270833333333	50.7291666666667
120.1875	53.9375	0.0291053094554195	0.00971864901139354	907943.508530242	122.791232728349	130.645833333333	49.0208333333333
120.229166666667	53.9375	0.0285505898334799	0.00953497032036031	905644.783838458	122.918083477198	130.645833333333	49.0208333333333
120.270833333333	53.9375	0.0292499609067458	0.0100505443724033	595485.105775348	123.99219260381	127.270833333333	50.7291666666667
120.3125	53.9375	0.0296181539592915	0.00981501130828169	593218.72493407	124.173273632558	127.270833333333	50.7291666666667
120.354166666667	53.9375	0.0288772819681117	0.00983006514767023	590957.218744109	124.355614335937	127.270833333333	50.7291666666667
120.395833333333	53.9375	0.0289052098330394	0.00984056488360061	896483.141978405	123.431126515743	130.645833333333	49.0208333333333
120.4375	53.9375	0.0310696927826439	0.011040174277192	894201.177283291	123.560814792656	130.645833333333	49.0208333333333
120.479166666667	53.9375	0.0322783171204935	0.00974031300161784	924370.136403678	126.187497113855	130.604166666667	48.5625
120.520833333333	53.9375	0.0286148538177749	0.00953217376190154	889647.570182884	123.821929134421	130.645833333333	49.0208333333333
120.5625	53.9375	0.0281797280274779	0.00935379875575417	887375.982240436	123.953362348904	130.645833333333	49.0208333333333
120.604166666667	53.9375	0.0286882299463375	0.00904187823004807	885107.908071585	124.085384389188	130.645833333333	49.0208333333333
120.645833333333	53.9375	0.0321831884906119	0.00994144603609555	915566.341239982	126.724487416927	130.604166666667	48.5625
120.6875	53.9375	0.0320492415205312	0.0101912405681762	879200.086695929	124.843275991823	130.5625	48.9791666666667
120.729166666667	53.9375	0.0330776391293942	0.0116941933703082	874375.817540806	125.970310613252	130.395833333333	48.8958333333333
120.770833333333	53.9375	0.0329212943174047	0.0117434987955517	897025.533948163	127.4771737957	130.4375	48.6041666666667
120.8125	53.9375	0.0323072388258382	0.0090246721504397	869954.340861596	126.248236582169	130.395833333333	48.8958333333333
120.854166666667	53.9375	0.0321722006731765	0.00925324355886021	867749.499939406	126.388133584069	130.395833333333	48.8958333333333
120.895833333333	53.9375	0.0328563574616529	0.00967215776887884	902477.219778073	127.547107411214	130.604166666667	48.5625
120.9375	53.9375	0.032523624869661	0.010717583826924	873532.18139693	137.57454619743	128.8125	47.8541666666667
120.979166666667	53.9375	0.0333008082902726	0.00924179312059242	861158.937744737	126.811604433151	130.395833333333	48.8958333333333
121.020833333333	53.9375	0.0326480889695055	0.0109053075463871	858970.175069935	126.954033570065	130.395833333333	48.8958333333333
121.0625	53.9375	0.0328686406715272	0.00986109668905691	856785.511008668	127.097104953763	130.395833333333	48.8958333333333
121.104166666667	53.9375	0.032262768099932	0.0107948355895145	854604.977707149	127.240822295743	130.395833333333	48.8958333333333
121.145833333333	53.9375	0.0327540393538709	0.0118125255846294	852428.607577561	127.385189320234	130.395833333333	48.8958333333333
121.1875	53.9375	0.0327325106616431	0.0115405701133825	850256.433299907	127.530209763935	130.395833333333	48.8958333333333
121.229166666667	53.9375	0.0321611896745765	0.011461854546242	873389.622766178	129.046444983019	130.4375	48.6041666666667
121.270833333333	53.9375	0.0329080939087999	0.00934808811351854	845924.80437039	127.822225916554	130.395833333333	48.8958333333333
121.3125	53.9375	0.0316991020143249	0.00834407201865832	880988.614877668	128.965503867325	130.604166666667	48.5625
121.354166666667	53.9375	0.0312750384587132	0.00774275441613685	878863.165633213	129.110698807616	130.604166666667	48.5625
121.395833333333	53.9375	0.0326376493555674	0.00845032035333652	876742.100158865	129.256516655825	130.604166666667	48.5625
121.4375	53.9375	0.0327019083838797	0.00922394568285425	874625.45103784	129.402960647194	130.604166666667	48.5625
121.479166666667	53.9375	0.0325516655141608	0.00965954812731946	872513.251099662	129.5500340228	130.604166666667	48.5625
121.520833333333	53.9375	0.0330342107431251	0.0101381063074208	870405.53342148	129.697740029238	130.604166666667	48.5625
121.5625	53.9375	0.0330221438960559	0.0116153012419408	856531.504001853	130.235372075735	130.4375	48.6041666666667
121.604166666667	53.9375	0.0328344376070806	0.0124372397683439	854444.869982309	130.386907918533	130.4375	48.6041666666667
121.645833333333	53.9375	0.0328869074959808	0.0107296641930941	1015177.44649324	147.853146641562	128.604166666667	45.9791666666667
121.6875	53.9375	0.0334968650993867	0.0123887485835925	1013724.73166922	148.016698534483	128.604166666667	45.9791666666667
121.729166666667	53.9375	0.0335301944558309	0.0123214814981691	1012278.65081846	148.180671748397	128.604166666667	45.9791666666667
121.770833333333	53.9375	0.0330325851445063	0.0120331810478961	1010839.23286497	148.345066152248	128.604166666667	45.9791666666667
121.8125	53.9375	0.0333269051313123	0.0119111315255642	1077630.6463662	149.526783959423	128.770833333333	45.3541666666667
121.854166666667	53.9375	0.0336530778264333	0.0114595582880314	1007980.50149743	148.675117889538	128.604166666667	45.9791666666667
121.895833333333	53.9375	0.0358534661011803	0.0120881270698557	1051660.55889454	151.40792133656	128.3125	45.4375
121.9375	53.9375	0.0369274993809737	0.0132965150573264	1050354.42186084	151.571502506492	128.3125	45.4375
121.979166666667	53.9375	0.0371560300259753	0.0133476599396916	1049055.16295391	151.735449229787	128.3125	45.4375
122.020833333333	53.9375	0.0363574188464068	0.0127356189777921	1047762.80816465	151.899760926741	128.3125	45.4375
122.0625	53.9375	0.0360622233666017	0.0125172544739453	1069422.14468368	150.480624009372	128.770833333333	45.3541666666667
122.104166666667	53.9375	0.0356798724159689	0.0121794106322869	1068077.1944489	150.640867517346	128.770833333333	45.3541666666667
122.145833333333	53.9375	0.0358738264953891	0.0126981347361352	1043927.42824253	152.394879727489	128.3125	45.4375
122.1875	53.9375	0.0337754283409812	0.0116798531136226	1065407.35276385	150.962439595081	128.770833333333	45.3541666666667
122.229166666667	53.9375	0.0337135190931188	0.0116945068661692	1064082.51247137	151.12376725162	128.770833333333	45.3541666666667
122.270833333333	53.9375	0.0357055435670761	0.0123533977513906	1062764.42664757	151.285455343319	128.770833333333	45.3541666666667
122.3125	53.9375	0.03577174396981	0.0120164873428897	1038911.82049591	153.060108655434	128.3125	45.4375
122.354166666667	53.9375	0.033725955035335	0.0117498457741255	1060148.62068678	151.609910776854	128.770833333333	45.3541666666667
122.395833333333	53.9375	0.0357749174724512	0.0118360078681483	992963.380632094	151.142588715423	128.5625	45.9375
122.4375	53.9375	0.0336535777340853	0.0123216569917493	988738.400057905	151.032458896598	128.604166666667	45.9791666666667
122.479166666667	53.9375	0.0337998166384808	0.0115654692184804	987416.699567606	151.203970088038	128.604166666667	45.9791666666667
122.520833333333	53.9375	0.0331974255257655	0.0107531438457502	1054999.18705506	152.263123068191	128.770833333333	45.3541666666667
122.5625	53.9375	0.0328767075800927	0.0102072759724073	1053729.09807175	152.427318775047	128.770833333333	45.3541666666667
122.604166666667	53.9375	0.0330526006684401	0.0106969028486285	1052465.96787112	152.591870249714	128.770833333333	45.3541666666667
122.645833333333	53.9375	0.0338314041053919	0.011682311350649	1051209.82192997	152.756776810685	128.770833333333	45.3541666666667
122.6875	53.9375	0.0354843276748235	0.0116014519710113	1049960.68570538	152.922037754155	128.770833333333	45.3541666666667
122.729166666667	53.9375	0.0353386610558591	0.0114069839401641	1048718.58463283	153.087652353872	128.770833333333	45.3541666666667
122.770833333333	53.9375	0.0356086798322386	0.0114570479094247	1047483.54412437	153.253619860998	128.770833333333	45.3541666666667
122.8125	53.9375	0.0361472001689738	0.0118014021714375	1046255.58956679	153.419939503963	128.770833333333	45.3541666666667
122.854166666667	53.9375	0.0333538891870777	0.0104895036973518	1045034.74631976	153.586610488327	128.770833333333	45.3541666666667
122.895833333333	53.9375	0.0330201480839593	0.0100223716814409	1043821.03971389	153.753631996645	128.770833333333	45.3541666666667
122.9375	53.9375	0.0329869167186511	0.0104566371311251	1042614.49504892	153.921003188327	128.770833333333	45.3541666666667
122.979166666667	53.9375	0.0330443778556717	0.0105277152391075	1041415.13759171	154.088723199507	128.770833333333	45.3541666666667
123.020833333333	53.9375	0.0328077395641301	0.0103134260430163	970899.227870417	153.471096013727	128.604166666667	45.9791666666667
123.0625	53.9375	0.0330723617608415	0.0113233631424046	969680.797741577	153.648346005799	128.604166666667	45.9791666666667
123.104166666667	53.9375	0.0329317753657157	0.0114999464940251	968469.9619482	153.825999450665	128.604166666667	45.9791666666667
123.145833333333	53.9375	0.0328992300329776	0.0105837993695798	967266.749388965	154.004055327796	128.604166666667	45.9791666666667
123.1875	53.9375	0.0335858059608257	0.0114346745499128	966071.18892365	154.18251258601	128.604166666667	45.9791666666667
123.229166666667	53.9375	0.0352716254476172	0.011378205364827	970376.963059839	154.283830360422	128.645833333333	45.9375
123.270833333333	53.9375	0.0358052629804886	0.0124079070102776	966849.481029658	154.819989072653	128.5625	45.9375
123.3125	53.9375	0.0365931919014289	0.0134816126417179	965689.115762431	154.999494868291	128.5625	45.9375
123.354166666667	53.9375	0.0358394867635261	0.0116851302021679	964536.528798206	155.17939178752	128.5625	45.9375
123.395833333333	53.9375	0.0334601120758343	0.0112994096216009	960209.17505439	155.080780632878	128.604166666667	45.9791666666667
123.4375	53.9375	0.0333521855912397	0.0116809672179694	740209.482576129	136.438490661412	130.395833333333	48.8958333333333
123.479166666667	53.9375	0.0337620683099758	0.0123643991440944	957918.939169487	155.442857242427	128.604166666667	45.9791666666667
123.520833333333	53.9375	0.0332086172116239	0.0117191908304346	736450.949590265	136.813186965334	130.395833333333	48.8958333333333
123.5625	53.9375	0.0330494939504242	0.0119804898904123	734581.489335411	137.001842784199	130.395833333333	48.8958333333333
123.604166666667	53.9375	0.033010487566223	0.0112124026386881	732718.634163759	137.191375181831	130.395833333333	48.8958333333333
123.645833333333	53.9375	0.0324739876970422	0.0104737300132762	730862.43518849	137.381787725418	130.395833333333	48.8958333333333
123.6875	53.9375	0.0329751385324304	0.011298060847867	729012.94385824	137.573083953928	130.395833333333	48.8958333333333
123.729166666667	53.9375	0.0330186705255614	0.0124276287647247	727170.211956652	137.765267376862	130.395833333333	48.8958333333333
123.770833333333	53.9375	0.0356838800172838	0.0139954966334009	953444.656158474	156.999584324012	128.5625	45.9375
123.8125	53.9375	0.0363622221643944	0.0145503361413806	952379.482802381	157.183694786564	128.5625	45.9375
123.854166666667	53.9375	0.035512000896063	0.0131861325441758	951322.422672423	157.3681793903	128.5625	45.9375
123.895833333333	53.9375	0.0332754712378508	0.0129289493874296	747993.362983449	139.829668120361	130.4375	48.6041666666667
123.9375	53.9375	0.0329674658398601	0.012367490860271	746231.73759517	140.023201289535	130.4375	48.6041666666667
123.979166666667	53.9375	0.0333213870995051	0.0117003727887787	716258.710488285	138.937191490834	130.395833333333	48.8958333333333
124.020833333333	53.9375	0.0329810681156602	0.0115916473925623	714464.772533062	139.135680792353	130.395833333333	48.8958333333333
124.0625	53.9375	0.0329606365120491	0.0121853367478464	712678.020251373	139.33508414589	130.395833333333	48.8958333333333
124.104166666667	53.9375	0.032869595790526	0.0119515391406645	739256.728994137	140.805717887607	130.4375	48.6041666666667
124.145833333333	53.9375	0.0326346562531994	0.0117073473022826	709126.292085578	139.736645702796	130.395833333333	48.8958333333333
124.1875	53.9375	0.0323176470169965	0.0113262384308544	707361.42670138	139.938810143469	130.395833333333	48.8958333333333
124.229166666667	53.9375	0.0327535049299706	0.0123355262303118	705603.967987276	140.141901107738	130.395833333333	48.8958333333333
124.270833333333	53.9375	0.0325445674935597	0.0115718120262698	703853.971997097	140.34592159781	130.395833333333	48.8958333333333
124.3125	53.9375	0.0324243324693462	0.0116203231134868	702111.495102882	140.550874566508	130.395833333333	48.8958333333333
124.354166666667	53.9375	0.0323467171149337	0.0109880603403568	700376.59399282	140.756762915671	130.395833333333	48.8958333333333
124.395833333333	53.9375	0.033012328433139	0.00963735984261248	737959.062689484	141.601775106745	130.604166666667	48.5625
124.4375	53.9375	0.0331153663583359	0.00949536791979851	736263.152294417	141.801642412017	130.604166666667	48.5625
124.479166666667	53.9375	0.0329810472278933	0.00978028487702855	734574.759365219	142.002354328003	130.604166666667	48.5625
124.520833333333	53.9375	0.0324679068404048	0.0111876608428042	1002317.91622974	160.529475722119	128.770833333333	45.3541666666667
124.5625	53.9375	0.0323374295797501	0.0120063676761673	731220.736158108	142.406320133364	130.604166666667	48.5625
124.604166666667	53.9375	0.0322508156841564	0.0120575394293135	719046.323351269	143.235018395117	130.4375	48.6041666666667
124.645833333333	53.9375	0.0330463462270049	0.0124225032911375	999618.157455371	161.070643092114	128.770833333333	45.3541666666667
124.6875	53.9375	0.0332835000362798	0.0124863480789866	998734.546909594	161.251618936982	128.770833333333	45.3541666666667
124.729166666667	53.9375	0.0328876795820697	0.0125469730809771	997859.127616034	161.4328849604	128.770833333333	45.3541666666667
124.770833333333	53.9375	0.0332042973515452	0.0126061480305211	996991.921423024	161.614439214077	128.770833333333	45.3541666666667
124.8125	53.9375	0.0334123772262985	0.0133327358584451	925713.695209256	161.440631422076	128.604166666667	45.9791666666667
124.854166666667	53.9375	0.0334048810519209	0.012565451460704	995282.235082161	161.978404489412	128.770833333333	45.3541666666667
124.895833333333	53.9375	0.0339970711578961	0.0126344042911068	994439.797974069	162.160811484953	128.770833333333	45.3541666666667
124.9375	53.9375	0.033668255245497	0.0127397475744259	993605.660041327	162.343498658606	128.770833333333	45.3541666666667
124.979166666667	53.9375	0.033684819199966	0.0129607960740602	992779.842461213	162.526463932789	128.770833333333	45.3541666666667
125.020833333333	53.9375	0.033689308927676	0.0129035067675204	991962.366269706	162.709705204207	128.770833333333	45.3541666666667
125.0625	53.9375	0.0351328170533621	0.012436489048738	991153.252359141	162.893220343904	128.770833333333	45.3541666666667
125.104166666667	53.9375	0.0356828651066127	0.0116808243534075	973061.105709923	164.998096403732	128.3125	45.4375
125.145833333333	53.9375	0.0361191919562262	0.0119776213818295	972357.123640455	165.186329835417	128.3125	45.4375
125.1875	53.9375	0.0364408243738443	0.0128829045429806	971661.838411598	165.374810776863	128.3125	45.4375
125.229166666667	53.9375	0.0360118569488211	0.0125984742437427	970975.268921369	165.563536673505	128.3125	45.4375
125.270833333333	53.9375	0.0360043522694562	0.0118245623607182	970297.433883884	165.75250494581	128.3125	45.4375
125.3125	53.9375	0.036011588762291	0.0123155631497662	969628.351827031	165.941712989428	128.3125	45.4375
125.354166666667	53.9375	0.0360107512297025	0.011264270561727	968968.041090135	166.131158175354	128.3125	45.4375
125.395833333333	53.9375	0.0361839262225667	0.0122364696358744	968316.519821659	166.320837850093	128.3125	45.4375
125.4375	53.9375	0.0354303055120834	0.0112151203458188	984250.902912566	164.556816786635	128.770833333333	45.3541666666667
125.479166666667	53.9375	0.0329924667940579	0.0110372635360968	983526.527608608	164.742947924297	128.770833333333	45.3541666666667
125.520833333333	53.9375	0.0347565821287798	0.0108264908654696	982810.734249779	164.929327840365	128.770833333333	45.3541666666667
125.5625	53.9375	0.035541090596811	0.0112538117048668	982103.541822124	165.115954104491	128.770833333333	45.3541666666667
125.604166666667	53.9375	0.0352094571842853	0.0110957452915631	981404.969137779	165.302824261921	128.770833333333	45.3541666666667
125.645833333333	53.9375	0.0354168648820785	0.0108340341096916	980715.034832706	165.489935833621	128.770833333333	45.3541666666667
125.6875	53.9375	0.0365125023460439	0.0137531890704317	980033.757364414	165.677286316421	128.770833333333	45.3541666666667
125.729166666667	53.9375	0.0355627691229409	0.00953610945357697	979361.155009707	165.86487318316	128.770833333333	45.3541666666667
125.770833333333	53.9375	0.0353518582579818	0.00978179966419801	978697.245862433	166.052693882835	128.770833333333	45.3541666666667
125.8125	53.9375	0.0364429092004071	0.0130445054908218	978042.047831251	166.240745840756	128.770833333333	45.3541666666667
125.854166666667	53.9375	0.03640282210976	0.0130704521043681	977395.578637406	166.429026458712	128.770833333333	45.3541666666667
125.895833333333	53.9375	0.0359782914964492	0.0103311500851974	976757.855812518	166.617533115134	128.770833333333	45.3541666666667
125.9375	53.9375	0.0367646539666389	0.0107150356995395	960654.481090422	168.806761319711	128.3125	45.4375
125.979166666667	53.9375	0.0369715955803841	0.0109559425714646	960127.805705632	168.999431948842	128.3125	45.4375
126.020833333333	53.9375	0.0364225681520249	0.0106050750510584	959610.167585838	169.192294455557	128.3125	45.4375
120.0625	53.8958333333333	0.0286168559619339	0.0105401759191611	907107.718272057	133.353180179668	128.895833333333	47.9375
120.104166666667	53.8958333333333	0.0290717993178037	0.0105652000810948	908690.058364399	133.692166773791	128.895833333333	47.8958333333333
120.145833333333	53.8958333333333	0.0286120917491213	0.00997219985228718	903134.261199961	133.657642100209	128.895833333333	47.9375
120.1875	53.8958333333333	0.0291488592498207	0.00973711425862603	698681.197368777	132.336586107444	127.3125	49.4375
120.229166666667	53.8958333333333	0.0300499176566612	0.00978478178339838	696659.397715801	132.521414551647	127.3125	49.4375
120.270833333333	53.8958333333333	0.0299277681048303	0.00965309546291911	694643.585883744	132.707220854612	127.3125	49.4375
120.3125	53.8958333333333	0.029832365817856	0.00970762475210251	692633.814814491	132.894010618753	127.3125	49.4375
120.354166666667	53.8958333333333	0.0302294001925632	0.0100794841619194	588352.489784735	123.983831634612	127.270833333333	50.7291666666667
120.395833333333	53.8958333333333	0.0291174088054455	0.00987689926328878	586083.652991837	124.166815885836	127.270833333333	50.7291666666667
120.4375	53.8958333333333	0.028511079001506	0.0102473355844261	891645.706842602	123.314108123585	130.645833333333	49.0208333333333
120.479166666667	53.8958333333333	0.0324351560033797	0.00986177363343939	921639.481868341	125.956431153495	130.604166666667	48.5625
120.520833333333	53.8958333333333	0.0325109461421554	0.0100540618805717	919424.117582494	126.089666509487	130.604166666667	48.5625
120.5625	53.8958333333333	0.0322628786389802	0.0102709594738228	917212.51323543	126.223464825145	130.604166666667	48.5625
120.604166666667	53.8958333333333	0.0320648021709572	0.00965536947844408	915004.696810419	126.357829219719	130.604166666667	48.5625
120.645833333333	53.8958333333333	0.033643811668621	0.00999838229067543	876114.944872391	125.450092806808	130.395833333333	48.8958333333333
120.6875	53.8958333333333	0.0325220415240893	0.0101164913805627	879685.748753443	124.819875007216	130.5625	48.9375
120.729166666667	53.8958333333333	0.0334671135492842	0.0104267320464082	871659.853829375	125.725138037924	130.395833333333	48.8958333333333
120.770833333333	53.8958333333333	0.0326438008114119	0.0123874209204779	894211.305434277	127.24290557534	130.4375	48.6041666666667
120.8125	53.8958333333333	0.0327755817956882	0.0113571489902794	892032.757259019	127.38239052617	130.4375	48.6041666666667
120.854166666667	53.8958333333333	0.0329281859944581	0.0115852019177286	889858.266384966	127.522476656225	130.4375	48.6041666666667
120.895833333333	53.8958333333333	0.0329993223538265	0.012005455322413	887687.863336007	127.663167254134	130.4375	48.6041666666667
120.9375	53.8958333333333	0.0325112193046462	0.0119932592549188	860590.14423187	126.423667445201	130.395833333333	48.8958333333333
120.979166666667	53.8958333333333	0.0327833140253523	0.0122060109819675	858388.109060562	126.565274363739	130.395833333333	48.8958333333333
121.020833333333	53.8958333333333	0.0327420057447012	0.0125758282173293	881201.489985195	128.088898885674	130.4375	48.6041666666667
121.0625	53.8958333333333	0.0329040552897239	0.011869888309884	853996.197198325	126.850419197716	130.395833333333	48.8958333333333
121.104166666667	53.8958333333333	0.0326011850785099	0.011269556084464	876898.250676884	128.375803030629	130.4375	48.6041666666667
121.145833333333	53.8958333333333	0.0329409477164309	0.0090947201859992	849620.710841657	127.138163896944	130.395833333333	48.8958333333333
121.1875	53.8958333333333	0.0334299126753588	0.00957166273412471	847439.208562886	127.283020698306	130.395833333333	48.8958333333333
121.229166666667	53.8958333333333	0.0321757769547773	0.00893504877597076	845261.910806782	127.428538895358	130.395833333333	48.8958333333333
121.270833333333	53.8958333333333	0.031366663602104	0.00783834473714559	880218.498990017	128.587232909227	130.604166666667	48.5625
121.3125	53.8958333333333	0.0281474800665661	0.00737615657535725	862423.90833854	130.270933233835	130.229166666667	48.5208333333333
121.354166666667	53.8958333333333	0.0327931422510726	0.00939156645466193	875944.988693498	128.876807118021	130.604166666667	48.5625
121.395833333333	53.8958333333333	0.0325377394711461	0.00972908422136671	873814.762211982	129.022533455677	130.604166666667	48.5625
121.4375	53.8958333333333	0.0328943995226974	0.0114614376324858	859858.947226089	129.548664532775	130.4375	48.6041666666667
121.479166666667	53.8958333333333	0.0325982519929528	0.0115730994474792	857749.115776577	129.698167968866	130.4375	48.6041666666667
121.520833333333	53.8958333333333	0.0328797729885919	0.01160679215506	855643.859627865	129.848326222723	130.4375	48.6041666666667
121.5625	53.8958333333333	0.0327865198153019	0.0124276257674428	853543.2133192	129.999142705746	130.4375	48.6041666666667
121.604166666667	53.8958333333333	0.035395389762959	0.0131847749943539	1015384.47616079	147.833430270777	128.5625	45.9375
121.645833333333	53.8958333333333	0.0335842659197313	0.0123036449412881	1011253.79876614	147.714512488289	128.604166666667	45.9791666666667
121.6875	53.8958333333333	0.035497676780692	0.0125707056514391	1012481.19893387	148.161069501123	128.5625	45.9375
121.729166666667	53.8958333333333	0.0353188169858309	0.0125519086511366	1011039.55152184	148.325522104813	128.5625	45.9375
121.770833333333	53.8958333333333	0.0358751728734542	0.0115044050835189	1043674.09255732	151.780918017321	128.0625	45.4375
121.8125	53.8958333333333	0.0357685632994001	0.0118040093154518	1008176.38422789	148.655692532713	128.5625	45.9375
121.854166666667	53.8958333333333	0.036176428176349	0.011989353813116	1048910.15897123	151.123943439236	128.3125	45.4375
121.895833333333	53.8958333333333	0.0354405717980576	0.0118677514256101	1070860.76234161	149.719800142875	128.770833333333	45.3541666666667
121.9375	53.8958333333333	0.0359361633097429	0.0129280137881131	1046278.33111751	151.45169077652	128.3125	45.4375
121.979166666667	53.8958333333333	0.0362636993628284	0.0128927130986046	1044972.75002985	151.616119691507	128.3125	45.4375
122.020833333333	53.8958333333333	0.0367987302958548	0.012961302832827	1043674.09255732	151.780918017321	128.3125	45.4375
122.0625	53.8958333333333	0.0359919795687403	0.0122084509210417	1042382.38498054	151.946085160679	128.3125	45.4375
122.104166666667	53.8958333333333	0.0362109195279263	0.0121580969566558	1064037.59904146	150.519574038536	128.770833333333	45.3541666666667
122.145833333333	53.8958333333333	0.0361064360886528	0.0122446609179986	1062692.94801462	150.680628691203	128.770833333333	45.3541666666667
122.1875	53.8958333333333	0.0357608383337934	0.0119955005766567	1061355.01787268	150.842048999556	128.770833333333	45.3541666666667
122.229166666667	53.8958333333333	0.0361930882913599	0.0126185250004105	1037285.57881692	152.61042924289	128.3125	45.4375
122.270833333333	53.8958333333333	0.036119939700745	0.012915935502709	992918.389004231	150.50170180337	128.5625	45.9375
122.3125	53.8958333333333	0.0355909532210063	0.0127044942156825	991573.186728263	150.672034814559	128.5625	45.9375
122.354166666667	53.8958333333333	0.0361510143290275	0.0133238732941588	1033537.23380467	153.112527393021	128.3125	45.4375
122.395833333333	53.8958333333333	0.0358209038814819	0.0128293454346597	988904.135778532	151.013951627609	128.5625	45.9375
122.4375	53.8958333333333	0.0359343783288674	0.0118663625153832	987580.345650116	151.185534344768	128.5625	45.9375
122.479166666667	53.8958333333333	0.0338198345832813	0.0110976785210152	1052179.86384322	151.982188478739	128.770833333333	45.3541666666667
122.520833333333	53.8958333333333	0.0331764531414495	0.0104078301838896	1050896.63156036	152.14651580102	128.770833333333	45.3541666666667
122.5625	53.8958333333333	0.0330224408576711	0.0103165376136454	1049620.35275038	152.311203896594	128.770833333333	45.3541666666667
122.604166666667	53.8958333333333	0.0329485938569212	0.0103244124680291	1048351.05320478	152.476252113333	128.770833333333	45.3541666666667
122.645833333333	53.8958333333333	0.0330873513940214	0.0107083737129123	1047088.75869827	152.641659776599	128.770833333333	45.3541666666667
122.6875	53.8958333333333	0.0330197568175654	0.0109306171197941	976821.615512583	151.941312467672	128.604166666667	45.9791666666667
122.729166666667	53.8958333333333	0.0337336701216313	0.0106990675266039	975536.87268688	152.115858222333	128.604166666667	45.9791666666667
122.770833333333	53.8958333333333	0.0366005108433753	0.0115217769617143	1021512.07340708	154.809667888787	128.3125	45.4375
122.8125	53.8958333333333	0.0358505127802702	0.0109288595286343	1020349.9361662	154.981345545133	128.3125	45.4375
122.854166666667	53.8958333333333	0.0354746464048638	0.0101346967062302	977251.535493169	152.573097033294	128.645833333333	45.9375
122.895833333333	53.8958333333333	0.0333488510346671	0.0101389216727848	1039663.5382811	153.641613479358	128.770833333333	45.3541666666667
122.9375	53.8958333333333	0.0329208480210127	0.0105028045673654	1038450.99893976	153.809516456134	128.770833333333	45.3541666666667
122.979166666667	53.8958333333333	0.0327718025468016	0.0105889036598124	1037245.67000713	153.977772654098	128.770833333333	45.3541666666667
123.020833333333	53.8958333333333	0.0330719215556799	0.0112375995428224	1036047.57702236	154.146381189396	128.770833333333	45.3541666666667
123.0625	53.8958333333333	0.033789977246536	0.0113354190362003	1034856.74548875	154.315341154227	128.770833333333	45.3541666666667
123.104166666667	53.8958333333333	0.0337434988663864	0.0110874979500131	1033673.20087177	154.484651616712	128.770833333333	45.3541666666667
123.145833333333	53.8958333333333	0.033024759357903	0.0108288719228549	1032496.96859703	154.65431162077	128.770833333333	45.3541666666667
123.1875	53.8958333333333	0.0330227925540258	0.0109227924281812	1031328.07404825	154.824320185985	128.770833333333	45.3541666666667
123.229166666667	53.8958333333333	0.0329639053917932	0.0110273132301404	1030166.54256523	154.994676307486	128.770833333333	45.3541666666667
123.270833333333	53.8958333333333	0.0331788877926758	0.0119673375817357	959517.911151066	154.422487317904	128.604166666667	45.9791666666667
123.3125	53.8958333333333	0.0355909403252533	0.0128300508518237	961487.982873676	154.883587991814	128.5625	45.9375
123.354166666667	53.8958333333333	0.0370145981343557	0.0137638385064083	1005928.93836193	157.244862919519	128.3125	45.4375
123.395833333333	53.8958333333333	0.0366142416594735	0.0122924021675987	1004873.34747903	157.421375493841	128.3125	45.4375
123.4375	53.8958333333333	0.03382473333667	0.011920517071632	954850.049876181	155.146043809592	128.604166666667	45.9791666666667
123.479166666667	53.8958333333333	0.0360606671521311	0.0132585065916241	956900.129048848	155.608101879791	128.5625	45.9375
123.520833333333	53.8958333333333	0.0360445744668004	0.0133301207578397	955772.895668371	155.790212002509	128.5625	45.9375
123.5625	53.8958333333333	0.0358601142946744	0.012321070361377	954653.611232378	155.972712099058	128.5625	45.9375
123.604166666667	53.8958333333333	0.0331645701842814	0.011965379488341	950308.292281852	155.875977155842	128.604166666667	45.9791666666667
123.645833333333	53.8958333333333	0.0334521864466379	0.0116264835729344	727456.425129729	137.135538590656	130.395833333333	48.8958333333333
123.6875	53.8958333333333	0.0329727099186049	0.0121981046301003	725596.436883432	137.327095312013	130.395833333333	48.8958333333333
123.729166666667	53.8958333333333	0.0356108196642737	0.013680979143656	950256.528682709	156.706583729377	128.5625	45.9375
123.770833333333	53.8958333333333	0.0360556328390164	0.0143796831548462	949177.412634079	156.891012036559	128.5625	45.9375
123.8125	53.8958333333333	0.0363343394681002	0.0147130274697804	948106.414462429	157.075821423123	128.5625	45.9375
123.854166666667	53.8958333333333	0.0357144003829313	0.0140363504528824	947043.562043225	157.261010290551	128.5625	45.9375
123.895833333333	53.8958333333333	0.0356108280775859	0.0133569560443133	945988.883164335	157.446577006833	128.5625	45.9375
123.9375	53.8958333333333	0.0355437017315861	0.0132206600984426	944942.405523141	157.632519906358	128.5625	45.9375
123.979166666667	53.8958333333333	0.0334379311748936	0.012183032456975	940559.902034394	157.541180601498	128.604166666667	45.9791666666667
124.020833333333	53.8958333333333	0.0326176867606583	0.0106084280878925	710963.951013874	138.892170893002	130.395833333333	48.8958333333333
124.0625	53.8958333333333	0.0329148075867676	0.0116268220556577	709166.624481703	139.091935532133	130.395833333333	48.8958333333333
124.104166666667	53.8958333333333	0.0324104787745954	0.0112346513384617	707376.532378698	139.292629310056	130.395833333333	48.8958333333333
124.145833333333	53.8958333333333	0.0324847716962026	0.0105805651078915	705593.730348993	139.494255510543	130.395833333333	48.8958333333333
124.1875	53.8958333333333	0.0324943950148022	0.0111315948012906	703818.274371278	139.696817373099	130.395833333333	48.8958333333333
124.229166666667	53.8958333333333	0.0324782009549494	0.0111489574505623	702050.220757207	139.900318091399	130.395833333333	48.8958333333333
124.270833333333	53.8958333333333	0.0324886655782459	0.011251039247588	728769.66811505	141.376287850285	130.4375	48.6041666666667
124.3125	53.8958333333333	0.0323547485196466	0.010026774408602	737764.399984202	140.979919429108	130.604166666667	48.5625
124.354166666667	53.8958333333333	0.0325624405552235	0.0101151679985587	736043.546500851	141.178544176593	130.604166666667	48.5625
124.395833333333	53.8958333333333	0.0327259877886617	0.0100382330054075	734330.106982523	141.378020513184	130.604166666667	48.5625
124.4375	53.8958333333333	0.0325382036453663	0.0105785025005312	732624.134003183	141.578350700484	130.604166666667	48.5625
124.479166666667	53.8958333333333	0.0326557334343381	0.0115353185788359	998867.719374331	160.260959280133	128.770833333333	45.3541666666667
124.520833333333	53.8958333333333	0.0328208412017304	0.0115825734740684	997946.672399612	160.441453072232	128.770833333333	45.3541666666667
124.5625	53.8958333333333	0.0326232374225743	0.0120274051035147	997033.763213445	160.62224877848	128.770833333333	45.3541666666667
124.604166666667	53.8958333333333	0.0328993042305523	0.0121929806526982	996129.014472172	160.803344539141	128.770833333333	45.3541666666667
124.645833333333	53.8958333333333	0.0332704751581534	0.0121701536492535	995232.448711365	160.984738467891	128.770833333333	45.3541666666667
124.6875	53.8958333333333	0.0329542418639983	0.0125159677813239	994344.088343429	161.166428651829	128.770833333333	45.3541666666667
124.729166666667	53.8958333333333	0.0334011200037065	0.013116806858536	993463.955655195	161.3484131515	128.770833333333	45.3541666666667
124.770833333333	53.8958333333333	0.0336196171769217	0.012888850912289	992592.07280551	161.530690000907	128.770833333333	45.3541666666667
124.8125	53.8958333333333	0.0332681904971584	0.0123120145894665	991728.461822834	161.713257207548	128.770833333333	45.3541666666667
124.854166666667	53.8958333333333	0.0334400650021174	0.0124239937872105	990873.144602835	161.89611275244	128.770833333333	45.3541666666667
124.895833333333	53.8958333333333	0.0339918323178265	0.0124432456262103	990026.142905958	162.079254590159	128.770833333333	45.3541666666667
124.9375	53.8958333333333	0.0340847192036754	0.0133699088739652	989187.478355036	162.262680648882	128.770833333333	45.3541666666667
124.979166666667	53.8958333333333	0.0351694280640354	0.0127573965466227	988357.172432866	162.446388830432	128.770833333333	45.3541666666667
125.020833333333	53.8958333333333	0.0356277466190467	0.0127922047918865	970024.245630104	164.550305807741	128.3125	45.4375
125.0625	53.8958333333333	0.0361886770006267	0.011977565076692	969298.90406	164.738841603546	128.3125	45.4375
125.104166666667	53.8958333333333	0.0360371827844336	0.0115051432005622	968582.263895231	164.927633736477	128.3125	45.4375
125.145833333333	53.8958333333333	0.036139088285496	0.0120939985350567	967874.344685943	165.116679672326	128.3125	45.4375
125.1875	53.8958333333333	0.036050251965942	0.0122318173452179	967175.165801102	165.30597685102	128.3125	45.4375
125.229166666667	53.8958333333333	0.0365134673523012	0.0122992602488859	966484.746426071	165.495522686764	128.3125	45.4375
125.270833333333	53.8958333333333	0.0363864908027074	0.0122355904805806	965803.105560215	165.685314568185	128.3125	45.4375
125.3125	53.8958333333333	0.036892103491979	0.0125223832884959	965130.262014508	165.875349858494	128.3125	45.4375
125.354166666667	53.8958333333333	0.0367913674129299	0.0124966579524217	964466.234409149	166.065625895643	128.3125	45.4375
125.395833333333	53.8958333333333	0.0370763313502411	0.0124882389910983	963811.041171199	166.256139992495	128.3125	45.4375
125.4375	53.8958333333333	0.0368904945385025	0.0114305458362435	963164.700532222	166.446889436995	128.3125	45.4375
125.479166666667	53.8958333333333	0.0356213705582295	0.010210494028947	979053.092490279	164.672093155589	128.770833333333	45.3541666666667
125.520833333333	53.8958333333333	0.0366386053605805	0.0135801567476973	978333.335584272	164.859266128818	128.770833333333	45.3541666666667
125.5625	53.8958333333333	0.0375107301471538	0.0141060832106827	961278.973543376	167.02052236589	128.3125	45.4375
125.604166666667	53.8958333333333	0.0374045013783681	0.013979653930896	960668.221624503	167.212185588501	128.3125	45.4375
125.645833333333	53.8958333333333	0.0371800668182663	0.0134733326791112	960066.410448646	167.404070231223	128.3125	45.4375
125.6875	53.8958333333333	0.0373718387327016	0.0139487020268386	959473.557025794	167.596173436477	128.3125	45.4375
125.729166666667	53.8958333333333	0.0373713353084054	0.0137211984008482	958889.678154381	167.788492323151	128.3125	45.4375
125.770833333333	53.8958333333333	0.0362628776328091	0.0105941779616921	974196.966305253	165.987466590161	128.770833333333	45.3541666666667
125.8125	53.8958333333333	0.0362169933350328	0.00987050120932194	957748.910188516	168.173765499967	128.3125	45.4375
125.854166666667	53.8958333333333	0.0362474710483145	0.0108585728198357	957192.053613245	168.36671391223	128.3125	45.4375
125.895833333333	53.8958333333333	0.0363580103907353	0.0111288632237785	956644.236623412	168.559866250627	128.3125	45.4375
125.9375	53.8958333333333	0.036263967560933	0.0103490531702098	956105.4749267	168.753219519811	128.3125	45.4375
125.979166666667	53.8958333333333	0.0367168900566433	0.0108817871609255	955575.784006177	168.946770702314	128.3125	45.4375
126.020833333333	53.8958333333333	0.0375920784085673	0.0117872640814055	955055.1791182	169.140516758806	128.3125	45.4375
126.0625	53.8958333333333	0.0375282149027537	0.0118776910656887	954543.675290333	169.334454628359	128.3125	45.4375
126.104166666667	53.8958333333333	0.0373844911065396	0.0119360533680769	954041.287319295	169.528581228712	128.3125	45.4375
126.145833333333	53.8958333333333	0.0366506850105136	0.011393153411919	953548.029768917	169.722893456547	128.3125	45.4375
120.020833333333	53.8541666666667	0.0287286125255504	0.0105038021904713	703756.287592634	131.325775775297	127.3125	49.4375
120.0625	53.8541666666667	0.0291354425765641	0.0103107078162794	701700.096921771	131.506710650626	127.3125	49.4375
120.104166666667	53.8541666666667	0.028918444255198	0.0102269789873381	699649.659649293	131.688610156428	127.3125	49.4375
120.145833333333	53.8541666666667	0.029304255417229	0.0101967653466002	697605.027180133	131.871480063049	127.3125	49.4375
120.1875	53.8541666666667	0.0295942136924959	0.00994034016346583	695566.251375291	132.05532614363	127.3125	49.4375
120.229166666667	53.8541666666667	0.0301689243863419	0.0098869274753663	693533.384554168	132.240154172986	127.3125	49.4375
120.270833333333	53.8541666666667	0.0289255121932609	0.00973970358268096	913277.012724024	126.469312262194	130.229166666667	48.5208333333333
120.3125	53.8541666666667	0.0288529405345211	0.00963366052073074	896015.475693716	122.680314684217	130.645833333333	49.0208333333333
120.354166666667	53.8541666666667	0.0291150891507323	0.00987443449395473	893709.312261627	122.808294448274	130.645833333333	49.0208333333333
120.395833333333	53.8541666666667	0.0283621898126451	0.00917953007107167	891406.474689915	122.936850001924	130.645833333333	49.0208333333333
120.4375	53.8541666666667	0.0283213226551028	0.00935273827464157	889106.989574663	123.06598498266	130.645833333333	49.0208333333333
120.479166666667	53.8541666666667	0.0315327412472838	0.0101343318716383	885297.401858855	123.682730663089	130.5625	48.9791666666667
120.520833333333	53.8541666666667	0.0320864148051455	0.00982609910928239	885634.778071502	135.537751294381	128.8125	47.8541666666667
120.5625	53.8541666666667	0.0326645381044567	0.0103485822236264	883716.997312236	135.697495849727	128.8125	47.8541666666667
120.604166666667	53.8541666666667	0.0333463952521089	0.0106730440248064	900202.13553159	126.455799006058	130.4375	48.6041666666667
120.645833333333	53.8541666666667	0.0327763052668527	0.0114661390434937	897998.758995593	126.592748292173	130.4375	48.6041666666667
120.6875	53.8541666666667	0.0327662222193268	0.01148904775277	877996.689908773	136.180471081504	128.8125	47.8541666666667
120.729166666667	53.8541666666667	0.0331204550237539	0.0120863940731942	868960.069853396	125.478434321318	130.395833333333	48.8958333333333
120.770833333333	53.8541666666667	0.0325478946747814	0.0125628507952912	866729.196535663	125.616672961682	130.395833333333	48.8958333333333
120.8125	53.8541666666667	0.0324882840655347	0.012509772824762	872326.704835176	136.669105749746	128.8125	47.8541666666667
120.854166666667	53.8541666666667	0.0332626230339741	0.0127764759770735	862279.064315311	125.895035743013	130.395833333333	48.8958333333333
120.895833333333	53.8541666666667	0.0329138266727246	0.0127292706586797	884861.764699344	127.426983372697	130.4375	48.6041666666667
120.9375	53.8541666666667	0.0333693878520573	0.0103973274417843	857844.623585665	126.175937701804	130.395833333333	48.8958333333333
120.979166666667	53.8541666666667	0.0331176662821997	0.0104534906381987	864846.741875873	137.329525140235	128.8125	47.8541666666667
121.020833333333	53.8541666666667	0.0334033073776574	0.0101086427360132	890310.532925757	127.498803861105	130.604166666667	48.5625
121.0625	53.8541666666667	0.0317163019731082	0.00989244033261519	861141.735068037	137.66359081449	128.8125	47.8541666666667
121.104166666667	53.8541666666667	0.0318488917878212	0.00864519785795392	885968.147076656	127.780745328164	130.604166666667	48.5625
121.145833333333	53.8541666666667	0.0288744593160861	0.00812337235545318	867867.1578085	129.439584199347	130.229166666667	48.5208333333333
121.1875	53.8541666666667	0.0288256297065262	0.00816110390103409	865751.883878226	129.587835111831	130.229166666667	48.5208333333333
121.229166666667	53.8541666666667	0.0314160213690478	0.0086077883160472	879485.778268165	128.208252118443	130.604166666667	48.5625
121.270833333333	53.8541666666667	0.0317097584109842	0.00850022638519875	877333.4371877	128.351992929769	130.604166666667	48.5625
121.3125	53.8541666666667	0.0316131405790117	0.0087714002814379	875185.373530986	128.496358592427	130.604166666667	48.5625
121.354166666667	53.8541666666667	0.0321634442297081	0.00891066404078995	873041.61956884	128.641352465435	130.604166666667	48.5625
121.395833333333	53.8541666666667	0.0326169397918285	0.010667860466489	833747.0923441	127.767658214142	130.395833333333	48.8958333333333
121.4375	53.8541666666667	0.0331240159465577	0.0124507179560767	856913.44164381	129.311007896429	130.4375	48.6041666666667
121.479166666667	53.8541666666667	0.0328202084372835	0.0115021731627062	854794.275886971	129.460429192612	130.4375	48.6041666666667
121.520833333333	53.8541666666667	0.0325675934884288	0.0109720984311625	864510.354895932	129.227677515166	130.604166666667	48.5625
121.5625	53.8541666666667	0.0326515625562729	0.0116078822208808	1010289.78650523	147.247276633109	128.604166666667	45.9791666666667
121.604166666667	53.8541666666667	0.0338051757964754	0.0131337512162155	1008809.68963433	147.410820380921	128.604166666667	45.9791666666667
121.645833333333	53.8541666666667	0.035642934480438	0.0125999753267778	1009999.6915699	147.858785772265	128.5625	45.9375
121.6875	53.8541666666667	0.0360581875606514	0.0128756082985745	1008544.33073234	148.023248396767	128.5625	45.9375
121.729166666667	53.8541666666667	0.0359261835443354	0.0130987940780353	1007095.65463799	148.188137953434	128.5625	45.9375
121.770833333333	53.8541666666667	0.0361390083804834	0.0136655713570313	1005653.69262835	148.353454310635	128.5625	45.9375
121.8125	53.8541666666667	0.0361155262656526	0.0133954454085513	1004218.47407646	148.519197312994	128.5625	45.9375
121.854166666667	53.8541666666667	0.0359482236938657	0.011890336928274	1037000.9007308	151.9928290781	128.0625	45.4375
121.895833333333	53.8541666666667	0.0333313909159317	0.0117746067092792	998635.543170312	148.567701951284	128.604166666667	45.9791666666667
121.9375	53.8541666666667	0.0335093642499913	0.0118039920960083	997209.096080692	148.734694417079	128.604166666667	45.9791666666667
121.979166666667	53.8541666666667	0.0358488526661914	0.0123463823153992	1064096.26501259	149.915062823916	128.770833333333	45.3541666666667
122.020833333333	53.8541666666667	0.0360272478438573	0.0125548626631061	1039589.97189706	151.661137378506	128.3125	45.4375
122.0625	53.8541666666667	0.0369508799864544	0.0125929237257572	1038291.93821134	151.826796869815	128.3125	45.4375
122.104166666667	53.8541666666667	0.036519485838104	0.0128223609688772	1037000.9007308	151.9928290781	128.3125	45.4375
122.145833333333	53.8541666666667	0.0361716760183851	0.0126592969627062	1035716.88601856	152.15923337278	128.3125	45.4375
122.1875	53.8541666666667	0.0338000646456047	0.0118245160104078	1057307.47729459	150.720732593798	128.770833333333	45.3541666666667
122.229166666667	53.8541666666667	0.0333499496065482	0.0122858971002007	1055969.90872201	150.882976862171	128.770833333333	45.3541666666667
122.270833333333	53.8541666666667	0.0361158600939349	0.0132424920232926	988884.565041639	150.370459941755	128.5625	45.9375
122.3125	53.8541666666667	0.0355318559689584	0.0126814258431065	987532.568076521	150.541301573447	128.5625	45.9375
122.354166666667	53.8541666666667	0.0364003556088184	0.0133838881355012	1029403.08264187	152.99681241833	128.3125	45.4375
122.395833333333	53.8541666666667	0.0364908614758203	0.013560547936882	1028161.76147717	153.165434662248	128.3125	45.4375
122.4375	53.8541666666667	0.0366505994628385	0.013268262924899	1026927.64853814	153.334423911572	128.3125	45.4375
122.479166666667	53.8541666666667	0.0365872109817908	0.0116742448560563	1025700.77022609	153.50377934322	128.3125	45.4375
122.520833333333	53.8541666666667	0.0359393322724465	0.0109162813297496	1024481.15291317	153.673500109337	128.3125	45.4375
122.5625	53.8541666666667	0.0355689292504777	0.0107904089973337	1045516.02054288	152.194173473676	128.770833333333	45.3541666666667
122.604166666667	53.8541666666667	0.0337530685744652	0.0109157639357425	1044240.50900217	152.359719867864	128.770833333333	45.3541666666667
122.645833333333	53.8541666666667	0.0355075751299515	0.0106533616925534	1042972.02323425	152.525630129362	128.770833333333	45.3541666666667
122.6875	53.8541666666667	0.0359362735811027	0.0113353130388448	1041710.58929787	152.691903567804	128.770833333333	45.3541666666667
122.729166666667	53.8541666666667	0.0364300474153126	0.0114839978585302	1018492.90206251	154.527552528593	128.3125	45.4375
122.770833333333	53.8541666666667	0.0363952334095224	0.012750959060865	1017317.40266828	154.699446090187	128.3125	45.4375
122.8125	53.8541666666667	0.0364178574517358	0.0124169067182834	1016149.34788853	154.871698345071	128.3125	45.4375
122.854166666667	53.8541666666667	0.035573642201889	0.010714948156103	973137.521595772	152.44830748665	128.645833333333	45.9375
122.895833333333	53.8541666666667	0.0354380112911923	0.0108220593931096	1035510.10768599	153.528692619868	128.770833333333	45.3541666666667
122.9375	53.8541666666667	0.0337311384546213	0.0110603614331628	1034291.53075691	153.697129313251	128.770833333333	45.3541666666667
122.979166666667	53.8541666666667	0.0331762644729898	0.0110480022354671	1033080.18742237	153.865923693331	128.770833333333	45.3541666666667
123.020833333333	53.8541666666667	0.0354767346226456	0.0112258801332671	1031876.10353261	154.035074880051	128.770833333333	45.3541666666667
123.0625	53.8541666666667	0.0359181222332972	0.011413308853427	1030679.30490293	154.204581968991	128.770833333333	45.3541666666667
123.104166666667	53.8541666666667	0.0357186461485715	0.0112497125819902	1029489.81731169	154.374444031231	128.770833333333	45.3541666666667
123.145833333333	53.8541666666667	0.0361364328715411	0.0116336930933598	1007076.03278216	156.262497684375	128.3125	45.4375
123.1875	53.8541666666667	0.0360613586821947	0.0116143535191781	1005976.1461683	156.437927718623	128.3125	45.4375
123.229166666667	53.8541666666667	0.0354489544244974	0.0110082086886804	1025965.47795466	154.886150398269	128.770833333333	45.3541666666667
123.270833333333	53.8541666666667	0.0356662694158673	0.0118974792527264	960832.62006702	154.225538355012	128.645833333333	45.9375
123.3125	53.8541666666667	0.0358922422213217	0.0122868471462094	957290.878985875	154.766661156317	128.5625	45.9375
123.354166666667	53.8541666666667	0.0370988668477592	0.014207773145043	1001653.88237477	157.143104485373	128.3125	45.4375
123.395833333333	53.8541666666667	0.0375403929628661	0.0144848649986524	1000592.76395801	157.320256045068	128.3125	45.4375
123.4375	53.8541666666667	0.0368793827745595	0.0123299189041506	999539.475037599	157.497747740572	128.3125	45.4375
123.479166666667	53.8541666666667	0.0367177269961815	0.0124668107214071	998494.040717341	157.675578118144	128.3125	45.4375
123.520833333333	53.8541666666667	0.0357244430832719	0.012741280685059	951545.048162374	155.676554024696	128.5625	45.9375
123.5625	53.8541666666667	0.0337752741374193	0.0119756107562934	947207.220291581	155.578283120881	128.604166666667	45.9791666666667
123.604166666667	53.8541666666667	0.0333154614540152	0.0119477584788702	946077.601209414	155.762033242186	128.604166666667	45.9791666666667
123.645833333333	53.8541666666667	0.0332600757432953	0.0120710842788149	944956.008970796	155.946182084144	128.604166666667	45.9791666666667
123.6875	53.8541666666667	0.0333296899564528	0.012648450119747	749944.125902863	138.410546928232	130.4375	48.6041666666667
123.729166666667	53.8541666666667	0.0356589174481845	0.0131596667955515	945998.685004865	156.596330917928	128.5625	45.9375
123.770833333333	53.8541666666667	0.0355288351083084	0.0136196961797346	944913.663659833	156.781456593451	128.5625	45.9375
123.8125	53.8541666666667	0.0365450821251377	0.0145768950299435	943836.792409041	156.966968784036	128.5625	45.9375
123.854166666667	53.8541666666667	0.0362062522501743	0.0137950387349921	942768.099516585	157.152865885783	128.5625	45.9375
123.895833333333	53.8541666666667	0.0332363792999656	0.0121369528334995	941707.613159333	157.339146260603	128.5625	45.9375
123.9375	53.8541666666667	0.0331841680932112	0.0114586902220556	937332.038580499	157.246263199179	128.604166666667	45.9791666666667
123.979166666667	53.8541666666667	0.0332839298861605	0.0117591824928042	936275.697428141	157.433547219798	128.604166666667	45.9791666666667
124.020833333333	53.8541666666667	0.0330394922957437	0.0113398999829929	735605.446969968	139.954463785442	130.4375	48.6041666666667
124.0625	53.8541666666667	0.0330804491547257	0.0114455755302347	705668.205293358	138.846368242163	130.395833333333	48.8958333333333
124.104166666667	53.8541666666667	0.0329285816596811	0.0114768283264979	703867.461125307	139.047425424745	130.395833333333	48.8958333333333
124.145833333333	53.8541666666667	0.0325753724545389	0.0102296436916751	702074.000699274	139.249427189911	130.395833333333	48.8958333333333
124.1875	53.8541666666667	0.0326533631060769	0.010356621812497	739404.02757495	140.161043678348	130.604166666667	48.5625
124.229166666667	53.8541666666667	0.032732913203401	0.0103335457713438	737651.112207577	140.357527617269	130.604166666667	48.5625
124.270833333333	53.8541666666667	0.0331569590303577	0.0102346109747688	735905.45303521	140.554867076309	130.604166666667	48.5625
124.3125	53.8541666666667	0.0324628003251292	0.0104400257196983	734167.102383371	140.753064573543	130.604166666667	48.5625
124.354166666667	53.8541666666667	0.0330760111639864	0.0116177785487756	997330.580870627	159.629725107756	128.770833333333	45.3541666666667
124.395833333333	53.8541666666667	0.0330426601950941	0.0117729893829463	996380.220796192	159.809991533659	128.770833333333	45.3541666666667
124.4375	53.8541666666667	0.0331090978291558	0.0118998878501638	995437.964221409	159.990569610467	128.770833333333	45.3541666666667
124.479166666667	53.8541666666667	0.032799322578838	0.0121965113732956	994503.83447107	160.171457544522	128.770833333333	45.3541666666667
124.520833333333	53.8541666666667	0.0329289687736157	0.0126757638845505	993577.854755848	160.352653514998	128.770833333333	45.3541666666667
124.5625	53.8541666666667	0.0331221093474445	0.0121827255718902	992660.048169867	160.534155673902	128.770833333333	45.3541666666667
124.604166666667	53.8541666666667	0.0333009470262607	0.0123877651133777	991750.437688251	160.715962146067	128.770833333333	45.3541666666667
124.645833333333	53.8541666666667	0.0340162934815329	0.0124450499271038	990849.046164677	160.898071029162	128.770833333333	45.3541666666667
124.6875	53.8541666666667	0.0338616009695828	0.012217702408367	989955.896328921	161.080480393696	128.770833333333	45.3541666666667
124.729166666667	53.8541666666667	0.0333993474711911	0.0131193761801117	989071.010784404	161.263188283037	128.770833333333	45.3541666666667
124.770833333333	53.8541666666667	0.0329917392166716	0.0127196333900819	988194.412005735	161.446192713427	128.770833333333	45.3541666666667
124.8125	53.8541666666667	0.0331020816349652	0.013019567476333	987326.122336245	161.629491674011	128.770833333333	45.3541666666667
124.854166666667	53.8541666666667	0.0357753260735182	0.0127324851772403	968559.645136674	163.722823857285	128.3125	45.4375
124.895833333333	53.8541666666667	0.0351800762021666	0.0129272483119321	985614.559026983	161.996965007022	128.770833333333	45.3541666666667
124.9375	53.8541666666667	0.035566297729723	0.0130082811498551	984771.329395331	162.181135222537	128.770833333333	45.3541666666667
124.979166666667	53.8541666666667	0.035744014121697	0.012190578785797	966293.125121675	164.288475593107	128.3125	45.4375
125.020833333333	53.8541666666667	0.0354920309824583	0.0115759757977815	965554.999953013	164.477559976544	128.3125	45.4375
125.0625	53.8541666666667	0.0351545184037423	0.0111791974587216	964825.599358263	164.666907099502	128.3125	45.4375
125.104166666667	53.8541666666667	0.0356098721967815	0.0119734876605216	964104.943365037	164.856514424023	128.3125	45.4375
125.145833333333	53.8541666666667	0.0356491107259912	0.012241508905068	963393.051820238	165.046379385521	128.3125	45.4375
125.1875	53.8541666666667	0.0360215528662715	0.0124145355874971	962689.944387578	165.236499392919	128.3125	45.4375
125.229166666667	53.8541666666667	0.0356965790132808	0.0116395727634353	979105.043385757	163.478218752068	128.770833333333	45.3541666666667
125.270833333333	53.8541666666667	0.0354450551368819	0.0116743060117788	978329.588566645	163.664617118531	128.770833333333	45.3541666666667
125.3125	53.8541666666667	0.0362949738067049	0.0121262365673471	960633.52059981	165.808363385429	128.3125	45.4375
125.354166666667	53.8541666666667	0.0368200052013683	0.0122558083121861	959965.74250268	165.999477140999	128.3125	45.4375
125.395833333333	53.8541666666667	0.037367137345376	0.0119212898163704	959306.84400224	166.190832594983	128.3125	45.4375
125.4375	53.8541666666667	0.0378515508316167	0.0123042544793705	958656.843611539	166.382427000606	128.3125	45.4375
125.479166666667	53.8541666666667	0.0381000463105803	0.0122446479923058	958015.759643385	166.574257585748	128.3125	45.4375
125.520833333333	53.8541666666667	0.0380907740315527	0.0120179092881949	957383.610207949	166.766321553125	128.3125	45.4375
125.5625	53.8541666666667	0.0378703057479183	0.0118581285695315	956760.413210411	166.95861608049	128.3125	45.4375
125.604166666667	53.8541666666667	0.0384797878418416	0.0144912277083854	956146.186348599	167.151138320828	128.3125	45.4375
125.645833333333	53.8541666666667	0.0381039129470784	0.014375469629383	955540.947110645	167.34388540257	128.3125	45.4375
125.6875	53.8541666666667	0.0380916376092246	0.0146252562822172	954944.712772691	167.536854429795	128.3125	45.4375
125.729166666667	53.8541666666667	0.037696541033754	0.0141088384708924	954357.500396563	167.730042482461	128.3125	45.4375
125.770833333333	53.8541666666667	0.0363731260247228	0.0101625850681555	953779.326827504	167.923446616622	128.3125	45.4375
125.8125	53.8541666666667	0.0361676021504408	0.0102120569477144	953210.208691904	168.117063864662	128.3125	45.4375
125.854166666667	53.8541666666667	0.0370603216157441	0.0112630219902012	952650.16239506	168.310891235536	128.3125	45.4375
125.895833333333	53.8541666666667	0.0367879402363154	0.0107368276190058	952099.204118951	168.504925715006	128.3125	45.4375
125.9375	53.8541666666667	0.0363871280496874	0.00979308203328954	951557.349820043	168.699164265899	128.3125	45.4375
125.979166666667	53.8541666666667	0.0363944641342419	0.0105525796254616	951024.615227103	168.893603828357	128.3125	45.4375
126.020833333333	53.8541666666667	0.0370824030266694	0.0106052821774493	950501.015839043	169.088241320101	128.3125	45.4375
126.0625	53.8541666666667	0.0380106652058578	0.0119974358091331	949986.566922789	169.283073636698	128.3125	45.4375
126.104166666667	53.8541666666667	0.037574454573809	0.0119226577146961	949481.283511173	169.478097651835	128.3125	45.4375
126.145833333333	53.8541666666667	0.0371448256830192	0.0112959251214507	948985.18040084	169.673310217598	128.3125	45.4375
126.1875	53.8541666666667	0.0367403490596301	0.011426080643024	948498.272150198	169.868708164759	128.3125	45.4375
126.229166666667	53.8541666666667	0.0363824039856358	0.0110927197553271	948020.573077377	170.064288303062	128.3125	45.4375
126.270833333333	53.8541666666667	0.0370175794216673	0.0105084253703206	947552.097258223	170.260047421527	128.3125	45.4375
126.3125	53.8541666666667	0.0372347161347657	0.0110170345572178	947092.858524318	170.455982288747	128.3125	45.4375
120.020833333333	53.8125	0.0287043786871159	0.00982684698276407	909814.219232941	121.553753214462	130.645833333333	49.0208333333333
120.0625	53.8125	0.0284676828054999	0.00931509669239606	907476.971697356	121.677491395103	130.645833333333	49.0208333333333
120.104166666667	53.8125	0.02879087592854	0.009943134195001	905142.843774471	121.80178241578	130.645833333333	49.0208333333333
120.145833333333	53.8125	0.0284827790226161	0.00991614563206769	902811.860424223	121.926629821747	130.645833333333	49.0208333333333
120.1875	53.8125	0.0312321576076936	0.0115187073510807	900484.046829195	122.052037179237	130.645833333333	49.0208333333333
120.229166666667	53.8125	0.0285390802166486	0.0100686685384309	892766.823003423	133.538868566467	128.895833333333	47.9375
120.270833333333	53.8125	0.0325829278324434	0.0103523763731637	894228.608771302	122.785436054577	130.5625	48.9791666666667
120.3125	53.8125	0.0309860501456675	0.0112272623511931	893519.879782915	122.431654937727	130.645833333333	49.0208333333333
120.354166666667	53.8125	0.032897028595211	0.0107760551989558	892669.499626929	123.268122304633	130.5625	48.9375
120.395833333333	53.8125	0.0324486484533264	0.00998053848209303	887321.537059712	123.172731000531	130.5625	48.9791666666667
120.4375	53.8125	0.0328888097785137	0.0103195526214122	886200.783880821	135.010285928608	128.8125	47.8541666666667
120.479166666667	53.8125	0.0330059044263051	0.0108427173176844	885800.597434324	123.659650728101	130.5625	48.9375
120.520833333333	53.8125	0.032478662825257	0.0102098752509514	880445.126769692	123.565309191705	130.5625	48.9791666666667
120.5625	53.8125	0.0322630227624898	0.0100411710368525	878159.931753129	123.69735997084	130.5625	48.9791666666667
120.604166666667	53.8125	0.032916235360639	0.0105372025158658	878482.604611258	135.648549359501	128.8125	47.8541666666667
120.645833333333	53.8125	0.0334363768372671	0.0113988242119686	876566.740099929	135.809685235417	128.8125	47.8541666666667
120.6875	53.8125	0.0332901420281959	0.011014922493587	868520.405472494	125.092805440467	130.395833333333	48.8958333333333
120.729166666667	53.8125	0.0326029789667272	0.0121265537542056	866276.616381598	125.230194442166	130.395833333333	48.8958333333333
120.770833333333	53.8125	0.0325223432380284	0.012235489142653	888628.478852171	126.769927841797	130.4375	48.6041666666667
120.8125	53.8125	0.0332883759659569	0.0110745099592447	886431.935096659	126.909104487574	130.4375	48.6041666666667
120.854166666667	53.8125	0.0333893966824247	0.0105080222392332	867071.34274442	136.624900410947	128.8125	47.8541666666667
120.895833333333	53.8125	0.0326524278835978	0.012725991055367	882050.915771152	127.18928683688	130.4375	48.6041666666667
120.9375	53.8125	0.0332499275919556	0.0141053373844968	879866.501716293	127.330299385023	130.4375	48.6041666666667
120.979166666667	53.8125	0.0325728108839779	0.0119126059704825	861442.596733036	137.12173994662	128.8125	47.8541666666667
121.020833333333	53.8125	0.032703065400694	0.011436385556336	859577.992039627	137.288651613894	128.8125	47.8541666666667
121.0625	53.8125	0.033448171710633	0.0110914399504968	857719.273716244	137.456216187475	128.8125	47.8541666666667
121.104166666667	53.8125	0.0332936151201033	0.00981400526239183	883134.531336598	127.54447056811	130.604166666667	48.5625
121.145833333333	53.8125	0.0318877700765769	0.00885325949109235	844053.111125205	126.639196319301	130.395833333333	48.8958333333333
121.1875	53.8125	0.0329993417723975	0.0089190365693175	878790.570389301	127.828591644415	130.604166666667	48.5625
121.229166666667	53.8125	0.0324505901821547	0.01056426546715	839656.832039144	126.928859948419	130.395833333333	48.8958333333333
121.270833333333	53.8125	0.0328072953922464	0.0115013471545768	862541.642664053	128.48096876802	130.4375	48.6041666666667
121.3125	53.8125	0.0325148987329434	0.011547592783785	846692.773427075	138.475435009305	128.8125	47.8541666666667
121.354166666667	53.8125	0.0323293721790228	0.0109436106282437	858253.406003723	128.775033163703	130.4375	48.6041666666667
121.395833333333	53.8125	0.0327814666279371	0.0121941344768513	1012407.24800469	146.454148613435	128.604166666667	45.9791666666667
121.4375	53.8125	0.0331847002213852	0.0129865573538644	853982.891353302	129.071712667738	130.4375	48.6041666666667
121.479166666667	53.8125	0.0352100421583369	0.0128576302874687	1011992.06545678	147.064193102876	128.5625	45.9375
121.520833333333	53.8125	0.0331005342495275	0.0119423592012368	849730.371479372	129.37103566013	130.4375	48.6041666666667
121.5625	53.8125	0.033034032093612	0.0112998597941661	1006392.62233318	147.10562708184	128.604166666667	45.9791666666667
121.604166666667	53.8125	0.0332493122183779	0.0115816041321872	1004905.35687579	147.269587723502	128.604166666667	45.9791666666667
121.645833333333	53.8125	0.0332698298806871	0.0122522900573444	1006075.87045376	147.719449823615	128.5625	45.9375
121.6875	53.8125	0.0352281152510511	0.0123204010957771	1004613.42086307	147.884344295686	128.5625	45.9375
121.729166666667	53.8125	0.0366747843120735	0.014969349602824	1003157.67012957	148.049670744604	128.5625	45.9375
121.770833333333	53.8125	0.0363992370439765	0.0145706956748993	1001708.64791365	148.215429059081	128.5625	45.9375
121.8125	53.8125	0.0361375838716195	0.0139037784578873	1000266.38390942	148.381619103779	128.5625	45.9375
121.854166666667	53.8125	0.033890804611117	0.0126830371171059	996121.740439111	148.262515338894	128.604166666667	45.9791666666667
121.895833333333	53.8125	0.0360629716220254	0.0122491866839458	1031618.36541687	152.03999950535	128.0625	45.4375
121.9375	53.8125	0.0338105198986631	0.0116969175442348	993247.910162604	148.59698006226	128.604166666667	45.9791666666667
121.979166666667	53.8125	0.0359984176983082	0.0127302509118077	1036821.89281089	151.374633802698	128.3125	45.4375
122.020833333333	53.8125	0.0362796018471985	0.0128880789423815	1035510.500134	151.540408993344	128.3125	45.4375
122.0625	53.8125	0.0362103036782312	0.0125704547964129	1034206.09675535	151.706562076599	128.3125	45.4375
122.104166666667	53.8125	0.0361426126515385	0.0135141142281176	1032908.70955853	151.873092454488	128.3125	45.4375
122.145833333333	53.8125	0.0369102278309084	0.0138701976020405	1031618.36541687	152.03999950535	128.3125	45.4375
122.1875	53.8125	0.0361077722090809	0.0116759795162071	987595.041295438	149.896722790639	128.5625	45.9375
122.229166666667	53.8125	0.0338935109871298	0.011430160602575	983407.023647809	149.781314535983	128.604166666667	45.9791666666667
122.270833333333	53.8125	0.0354647441197256	0.0115443810114335	984856.042663063	150.238140216584	128.5625	45.9375
122.3125	53.8125	0.036435925675066	0.0129343307709285	983497.203122877	150.409491353292	128.5625	45.9375
122.354166666667	53.8125	0.0360592636073131	0.0134037001454508	982145.510046617	150.581270152452	128.5625	45.9375
122.395833333333	53.8125	0.0364426096176207	0.0142164552787094	980800.993402949	150.753476114475	128.5625	45.9375
122.4375	53.8125	0.0361824560502329	0.0130640856546997	979463.683164959	150.926108711829	128.5625	45.9375
122.479166666667	53.8125	0.0338384444483388	0.0107526093849239	975247.168574225	150.813367148988	128.604166666667	45.9791666666667
122.520833333333	53.8125	0.0328912378962015	0.00986637988900409	973912.382912248	150.986886327915	128.604166666667	45.9791666666667
122.5625	53.8125	0.0334142004784081	0.0113734893255054	1041416.15321118	152.076217688013	128.770833333333	45.3541666666667
122.604166666667	53.8125	0.0354962704713764	0.01124909631456	1040134.38666236	152.242263669601	128.770833333333	45.3541666666667
122.645833333333	53.8125	0.0341081666631484	0.0116023275633729	1038859.66657056	152.408678000711	128.770833333333	45.3541666666667
122.6875	53.8125	0.0353742149553725	0.011258423277297	1037592.01930097	152.575459998352	128.770833333333	45.3541666666667
122.729166666667	53.8125	0.0358604469309407	0.0129205801489616	1036331.47120063	152.742608955972	128.770833333333	45.3541666666667
122.770833333333	53.8125	0.0366376354830667	0.0137849313623202	969028.228346238	152.322455639921	128.5625	45.9375
122.8125	53.8125	0.0358383485656744	0.0128571893158321	967757.124179331	152.498899482863	128.5625	45.9375
122.854166666667	53.8125	0.0360016300569503	0.012529835996459	966493.525900204	152.67576309474	128.5625	45.9375
122.895833333333	53.8125	0.0353527642847069	0.0114242565938353	1031360.79668984	153.414859421557	128.770833333333	45.3541666666667
122.9375	53.8125	0.0338361634320723	0.0113788444090976	1030136.13887134	153.58383174497	128.770833333333	45.3541666666667
122.979166666667	53.8125	0.033424935820684	0.0114716536812602	1028918.73781488	153.753166285391	128.770833333333	45.3541666666667
123.020833333333	53.8125	0.03374059349444	0.0112354256296656	1027708.61968585	153.922862166955	128.770833333333	45.3541666666667
123.0625	53.8125	0.0340688235536236	0.0113286604519079	957233.461127607	153.281527513199	128.604166666667	45.9791666666667
123.104166666667	53.8125	0.033676148704218	0.0108512424114621	956003.315551796	153.461002686737	128.604166666667	45.9791666666667
123.145833333333	53.8125	0.035591381682408	0.0121274344749132	957861.008802437	153.925486516602	128.5625	45.9375
123.1875	53.8125	0.0357773752085666	0.0128353610476701	956658.530739595	154.105675029635	128.5625	45.9375
123.229166666667	53.8125	0.0366505184137682	0.0132773214378411	1000629.04160211	156.509172026282	128.3125	45.4375
123.270833333333	53.8125	0.0366273484585885	0.013365508972733	999538.925829776	156.685923182643	128.3125	45.4375
123.3125	53.8125	0.0360552263816906	0.0128660714682568	953097.856869262	154.648701890583	128.5625	45.9375
123.354166666667	53.8125	0.0370690225261408	0.0140994837608129	997382.06929569	157.040471102896	128.3125	45.4375
123.395833333333	53.8125	0.0381131307175933	0.0149633928164404	996315.379805166	157.218265087214	128.3125	45.4375
123.4375	53.8125	0.0365378624885433	0.0137238156054158	949607.942900893	155.195395847432	128.5625	45.9375
123.479166666667	53.8125	0.0355041740037981	0.0126896729117181	948460.499829542	155.378436237754	128.5625	45.9375
123.520833333333	53.8125	0.0354583742028357	0.0120305898529519	949607.942900893	155.195395847432	128.645833333333	45.9375
123.5625	53.8125	0.0337783841183154	0.0125826410016131	942986.514415152	155.46263611845	128.604166666667	45.9791666666667
123.604166666667	53.8125	0.0337243583945439	0.0126534713094556	941850.742932884	155.647063117573	128.604166666667	45.9791666666667
123.645833333333	53.8125	0.0338194901356352	0.0124885984424773	1010448.46960929	156.510988723365	128.770833333333	45.3541666666667
123.6875	53.8125	0.0330891702839445	0.0120279884008179	718804.365469428	136.828116045476	130.395833333333	48.8958333333333
123.729166666667	53.8125	0.0340680427963279	0.013106814508824	716929.919584516	137.021080611468	130.395833333333	48.8958333333333
123.770833333333	53.8125	0.0357342219589589	0.0130435235289093	940653.456292414	156.670905452382	128.5625	45.9375
123.8125	53.8125	0.0368928468716559	0.0146526731696201	939570.663160658	156.857124330397	128.5625	45.9375
123.854166666667	53.8125	0.03623882786346	0.0132038304158683	938496.081069985	157.043733642222	128.5625	45.9375
123.895833333333	53.8125	0.0339463162001524	0.0117848209019234	934127.583330567	156.949290845822	128.604166666667	45.9791666666667
123.9375	53.8125	0.0333738831592838	0.011820891752681	933057.087405299	157.136910402114	128.604166666667	45.9791666666667
123.979166666667	53.8125	0.0333883308237764	0.0123397547992023	931994.881416815	157.324921821889	128.604166666667	45.9791666666667
124.020833333333	53.8125	0.0332564971200911	0.0128276193198385	704001.643797702	138.397898158627	130.395833333333	48.8958333333333
124.0625	53.8125	0.0331792017599694	0.0128154004579617	702182.956015007	138.598355297859	130.395833333333	48.8958333333333
124.104166666667	53.8125	0.0331961090817669	0.0128198550132772	700371.487987413	138.799765710391	130.395833333333	48.8958333333333
124.145833333333	53.8125	0.0332840061962283	0.0118020581895854	698567.296469128	139.002132978385	130.395833333333	48.8958333333333
124.1875	53.8125	0.0325974045206366	0.0105595276273441	696770.438571499	139.205460640887	130.395833333333	48.8958333333333
124.229166666667	53.8125	0.0331630252697968	0.0100892429054201	734085.924638735	140.127621140887	130.604166666667	48.5625
124.270833333333	53.8125	0.0330923357493457	0.0104492567994801	732330.060983153	140.325363903603	130.604166666667	48.5625
124.3125	53.8125	0.0326749845803158	0.0101180375352284	730581.504014285	140.523975935448	130.604166666667	48.5625
124.354166666667	53.8125	0.0324381465831002	0.0112588060881995	728840.306886488	140.72345983103	130.604166666667	48.5625
124.395833333333	53.8125	0.0331282035291214	0.0120164912232587	992028.886867778	159.718298039679	128.770833333333	45.3541666666667
124.4375	53.8125	0.0326423860702221	0.0127444813225765	920865.8894342	159.418392752111	128.604166666667	45.9791666666667
124.479166666667	53.8125	0.0323714638266981	0.0126374484416752	712990.234369966	141.940128654177	130.4375	48.6041666666667
124.520833333333	53.8125	0.0332137975224613	0.0134992148453352	918953.509983164	159.803898022806	128.604166666667	45.9791666666667
124.5625	53.8125	0.0330426328071497	0.012701152542183	709621.899313962	142.355062447224	130.4375	48.6041666666667
124.604166666667	53.8125	0.0332044324586653	0.0137194081878444	917075.858401169	160.19086119894	128.604166666667	45.9791666666667
124.645833333333	53.8125	0.0330108402582747	0.0127561086394562	916150.123175608	160.384883903581	128.604166666667	45.9791666666667
124.6875	53.8125	0.032563898207654	0.0120843212891895	915233.150771367	160.579264293368	128.604166666667	45.9791666666667
124.729166666667	53.8125	0.0327622895030695	0.0111086556888382	984680.32236885	161.177200669208	128.770833333333	45.3541666666667
124.770833333333	53.8125	0.0329168831767111	0.0118728616463417	983798.967920536	161.360937703007	128.770833333333	45.3541666666667
124.8125	53.8125	0.0336556565767463	0.0124780720659278	982925.960018277	161.544973513193	128.770833333333	45.3541666666667
124.854166666667	53.8125	0.0351881525258094	0.0118343676186136	982061.321190959	161.729306042818	128.770833333333	45.3541666666667
124.895833333333	53.8125	0.0354133040153744	0.0121801777855552	981205.073830285	161.913933207289	128.770833333333	45.3541666666667
124.9375	53.8125	0.0336569960509001	0.0126654281433856	980357.240188253	162.098852894412	128.770833333333	45.3541666666667
124.979166666667	53.8125	0.0358436669634024	0.0120232598121357	961829.632236868	164.214237385928	128.3125	45.4375
125.020833333333	53.8125	0.035133807727029	0.0121706882162554	978686.902354462	162.4695612501	128.770833333333	45.3541666666667
125.0625	53.8125	0.0353649331732983	0.0111435218716048	977864.441945501	162.655345556689	128.770833333333	45.3541666666667
125.104166666667	53.8125	0.0349410916608658	0.0112287560319557	977050.48281574	162.841413662099	128.770833333333	45.3541666666667
125.145833333333	53.8125	0.0360825544634472	0.0102599708538642	958913.265423587	164.975420083475	128.3125	45.4375
125.1875	53.8125	0.0360352884192158	0.0111850754563541	958206.194094593	165.166369581307	128.3125	45.4375
125.229166666667	53.8125	0.0354767034915724	0.011588167666895	974659.827482063	163.401298140766	128.770833333333	45.3541666666667
125.270833333333	53.8125	0.0358561959759237	0.0119020234420711	956818.614969064	165.549034713799	128.3125	45.4375
125.3125	53.8125	0.0368833897457832	0.0123347343987096	956138.146151566	165.740744969204	128.3125	45.4375
125.354166666667	53.8125	0.0369715776278562	0.0115434136424521	955466.583493141	165.932703386919	128.3125	45.4375
125.395833333333	53.8125	0.0374364444174483	0.011720436233306	954803.945993885	166.124907211126	128.3125	45.4375
125.4375	53.8125	0.0376353425114489	0.0124178211210986	954150.252453662	166.317353659849	128.3125	45.4375
125.479166666667	53.8125	0.0381345595566188	0.0122364911107082	953505.521469651	166.510039925133	128.3125	45.4375
125.520833333333	53.8125	0.037683856498853	0.010749647795031	952869.771433895	166.70296317324	128.3125	45.4375
125.5625	53.8125	0.0377222474934398	0.0137410107735106	952243.020530885	166.896120544839	128.3125	45.4375
125.604166666667	53.8125	0.0374536378276404	0.0135721147635502	951625.286735141	167.089509155219	128.3125	45.4375
125.645833333333	53.8125	0.0371173695261933	0.0115099759098877	951016.587808818	167.283126094491	128.3125	45.4375
125.6875	53.8125	0.0374686410793161	0.0117742358412684	950416.941299335	167.47696842781	128.3125	45.4375
125.729166666667	53.8125	0.0380837874065575	0.0119548971513948	949826.36453701	167.671033195594	128.3125	45.4375
125.770833333333	53.8125	0.0379955913277151	0.0119511778446821	949244.874632722	167.865317413758	128.3125	45.4375
125.8125	53.8125	0.0379226606355782	0.0116820081411381	948672.488475593	168.059818073945	128.3125	45.4375
125.854166666667	53.8125	0.0379453829205779	0.0119921807435151	948109.222730684	168.254532143771	128.3125	45.4375
125.895833333333	53.8125	0.0369734971956899	0.0109689879100797	947555.093836719	168.44945656707	128.3125	45.4375
125.9375	53.8125	0.0365086284215836	0.00991459870537087	947010.118003825	168.644588264154	128.3125	45.4375
125.979166666667	53.8125	0.0365625478788622	0.00990171727304468	946474.311211299	168.839924132069	128.3125	45.4375
126.020833333333	53.8125	0.0370554859258614	0.0110969655191441	945947.689205392	169.035461044863	128.3125	45.4375
126.0625	53.8125	0.0382688465804608	0.0140921671709743	945430.267497124	169.231195853861	128.3125	45.4375
126.104166666667	53.8125	0.0378602219329923	0.0119593678027914	944922.061360121	169.427125387942	128.3125	45.4375
126.145833333333	53.8125	0.0374812447975499	0.0121480181822841	944423.085828466	169.623246453825	128.3125	45.4375
126.1875	53.8125	0.0378648514205797	0.011856414106642	943933.3556946	169.819555836362	128.3125	45.4375
126.229166666667	53.8125	0.0370281231490108	0.0112281015760269	943452.885507221	170.016050298833	128.3125	45.4375
126.270833333333	53.8125	0.0369356011935798	0.0112279919719358	942981.689569231	170.212726583251	128.3125	45.4375
126.3125	53.8125	0.0373557114370307	0.0117479674972288	942519.781935704	170.40958141067	128.3125	45.4375
126.354166666667	53.8125	0.0378446869922635	0.0150108557016712	942067.176411875	170.6066114815	128.3125	45.4375
126.395833333333	53.8125	0.0376311159456512	0.013045536540753	941623.886551172	170.803813475828	128.3125	45.4375
126.4375	53.8125	0.0375996375624918	0.0126299190151362	941189.925653265	171.001184053747	128.3125	45.4375
126.479166666667	53.8125	0.0371300000150397	0.0112465777620823	940765.306762154	171.198719855682	128.3125	45.4375
126.520833333333	53.8125	0.0373958809052715	0.0108959441052042	940350.04266428	171.396417502734	128.3125	45.4375
120.020833333333	53.7708333333333	0.0312077146842222	0.0112406429747856	902683.190150525	133.24552391766	128.8125	47.8541666666667
120.0625	53.7708333333333	0.0325226743547664	0.00993287948201297	900684.490302131	133.398110504091	128.8125	47.8541666666667
120.104166666667	53.7708333333333	0.0326659394252187	0.009704153982615	898690.827290229	133.551301581379	128.8125	47.8541666666667
120.145833333333	53.7708333333333	0.0314487403932958	0.0105145323542988	896702.235350675	133.705099643986	128.8125	47.8541666666667
120.1875	53.7708333333333	0.0331039290800238	0.0106130270618692	894718.748934781	133.859507180835	128.8125	47.8541666666667
120.229166666667	53.7708333333333	0.0329504181338929	0.0106435907917118	894043.629431859	122.408920774988	130.5625	48.9791666666667
120.270833333333	53.7708333333333	0.032707326489821	0.0106003304418575	890767.231559084	134.170160602685	128.8125	47.8541666666667
120.3125	53.7708333333333	0.0323090980120251	0.00973366084410008	888799.270582964	134.326411433985	128.8125	47.8541666666667
120.354166666667	53.7708333333333	0.0339113510518738	0.0111909346337802	886836.555098618	134.483281631241	128.8125	47.8541666666667
120.395833333333	53.7708333333333	0.0331163770986626	0.0106312344371363	884879.12064063	134.640773649186	128.8125	47.8541666666667
120.4375	53.7708333333333	0.0327698813692186	0.0104914257301394	885533.603436726	123.280034743446	130.5625	48.9375
120.479166666667	53.7708333333333	0.0334363070502655	0.0117987814829297	880980.238030684	134.957632924663	128.8125	47.8541666666667
120.520833333333	53.7708333333333	0.0336000540158355	0.0114895365286734	874911.267093235	124.30087682305	130.395833333333	48.8958333333333
120.5625	53.7708333333333	0.0334014510501252	0.0117607308561699	872643.564003384	124.435546923102	130.395833333333	48.8958333333333
120.604166666667	53.7708333333333	0.0333970268809684	0.0115048384683756	870379.520761259	124.570831826945	130.395833333333	48.8958333333333
120.645833333333	53.7708333333333	0.0327188713162637	0.012405845061989	892500.504528649	126.117820490282	130.4375	48.6041666666667
120.6875	53.7708333333333	0.0328625200752395	0.0114665921212526	871327.978848613	135.760833111807	128.8125	47.8541666666667
120.729166666667	53.7708333333333	0.0337282485870902	0.0104405342472227	869414.098014672	135.923386982122	128.8125	47.8541666666667
120.770833333333	53.7708333333333	0.0332326601194177	0.0110828094453014	867505.827838715	136.086584338996	128.8125	47.8541666666667
120.8125	53.7708333333333	0.0329895285574757	0.0114650871660492	883654.599392923	126.670214981499	130.4375	48.6041666666667
120.854166666667	53.7708333333333	0.032607633630357	0.0138761122697981	863706.270557235	136.414918901708	128.8125	47.8541666666667
120.895833333333	53.7708333333333	0.0328557635565147	0.0143564581621414	861815.059546998	136.580060768415	128.8125	47.8541666666667
120.9375	53.7708333333333	0.032895007547815	0.0146661974963628	877061.954808551	127.090926677334	130.4375	48.6041666666667
120.979166666667	53.7708333333333	0.0332678431036017	0.0142266013365016	858049.964665817	136.912305217448	128.8125	47.8541666666667
121.020833333333	53.7708333333333	0.0329568879087329	0.0140556152230836	856176.158201537	137.07941237241	128.8125	47.8541666666667
121.0625	53.7708333333333	0.0327733304970704	0.0133306314514636	854308.23102283	137.247179169534	128.8125	47.8541666666667
121.104166666667	53.7708333333333	0.0326842583377117	0.0122108638418413	868329.06234245	127.660609364326	130.4375	48.6041666666667
121.145833333333	53.7708333333333	0.0329238585670312	0.0122644078933084	866156.282701748	127.804613158784	130.4375	48.6041666666667
121.1875	53.7708333333333	0.0329441056512946	0.0120016267124685	839084.124463779	126.531541254651	130.395833333333	48.8958333333333
121.229166666667	53.7708333333333	0.0332068161566975	0.0130692621580321	861823.481933222	128.094545387237	130.4375	48.6041666666667
121.270833333333	53.7708333333333	0.0328297926058769	0.0124952911482126	845058.16570558	138.095985760652	128.8125	47.8541666666667
121.3125	53.7708333333333	0.0329892227050049	0.013258459707232	843226.346050836	138.267756936895	128.8125	47.8541666666667
121.354166666667	53.7708333333333	0.0353240675366672	0.0133025491447993	1012630.6629804	146.433977959897	128.5625	45.9375
121.395833333333	53.7708333333333	0.0355020548189587	0.0132074450745689	982277.103710474	148.675740562484	127.979166666667	46.0208333333333
121.4375	53.7708333333333	0.0330365535345839	0.0133356187504165	1009605.69117762	146.758947035748	128.5625	45.9375
121.479166666667	53.7708333333333	0.0356478929147813	0.0137068265746779	1008102.99107449	146.92208723185	128.5625	45.9375
121.520833333333	53.7708333333333	0.0359194083449934	0.013031296253715	978023.650321414	149.186001144907	127.979166666667	46.0208333333333
121.5625	53.7708333333333	0.035236910729202	0.0118910402801502	1005117.31111664	147.249679190763	128.5625	45.9375
121.604166666667	53.7708333333333	0.0331487422118559	0.012738210623059	1001007.25640813	147.127250553486	128.604166666667	45.9791666666667
121.645833333333	53.7708333333333	0.0358368380137233	0.0133952613584946	1035410.12761757	150.921076428844	128.0625	45.4375
121.6875	53.7708333333333	0.036390637762748	0.0143360588452961	1000688.53910918	147.744346110955	128.5625	45.9375
121.729166666667	53.7708333333333	0.0367457819608533	0.0147784689139167	999225.667465048	147.910109333319	128.5625	45.9375
121.770833333333	53.7708333333333	0.0369500585010988	0.0149970157766689	997769.538605651	148.076309549834	128.5625	45.9375
121.8125	53.7708333333333	0.036142540834622	0.0142171777008891	996320.182549373	148.24294664594	128.5625	45.9375
121.854166666667	53.7708333333333	0.0358508144331074	0.0131032298001409	994877.629348812	148.410020482452	128.5625	45.9375
121.895833333333	53.7708333333333	0.0361010282518877	0.0121655089721095	993441.909088979	148.577530895286	128.5625	45.9375
121.9375	53.7708333333333	0.0355585719140677	0.0113281856659045	992013.051885471	148.745477695187	128.5625	45.9375
121.979166666667	53.7708333333333	0.0360537537091406	0.0118697206207222	990591.087882615	148.913860667458	128.5625	45.9375
122.020833333333	53.7708333333333	0.0364753109895338	0.0128872896511866	1031435.73200907	151.418722720428	128.3125	45.4375
122.0625	53.7708333333333	0.0367200112480371	0.0138713415702614	1030124.91499076	151.585370609149	128.3125	45.4375
122.104166666667	53.7708333333333	0.0364410357930608	0.0138326598655931	1028821.13406373	151.752400433184	128.3125	45.4375
122.145833333333	53.7708333333333	0.0374304931708231	0.0146317854577341	1027524.41641527	151.919811580286	128.3125	45.4375
122.1875	53.7708333333333	0.0353417248236177	0.0109801109674635	983585.722699665	149.762308784641	128.5625	45.9375
122.229166666667	53.7708333333333	0.0337245760139031	0.0116935505034963	979402.429263403	149.645848451897	128.604166666667	45.9791666666667
122.270833333333	53.7708333333333	0.0333758288437152	0.0119475555525012	978017.642047392	149.817276519784	128.604166666667	45.9791666666667
122.3125	53.7708333333333	0.0335825366416216	0.0121214679250516	976639.969426329	149.989143130696	128.604166666667	45.9791666666667
122.354166666667	53.7708333333333	0.0359265063227334	0.0134077082600272	978108.59143843	150.4488868061	128.5625	45.9375
122.395833333333	53.7708333333333	0.0364817148637405	0.0140561661992814	976757.222312266	150.621613902736	128.5625	45.9375
122.4375	53.7708333333333	0.0362844282153969	0.0126083997949809	1018647.44565099	153.102310091455	128.3125	45.4375
122.479166666667	53.7708333333333	0.0353756447460498	0.0120722946913859	974076.19276425	150.968363717929	128.5625	45.9375
122.520833333333	53.7708333333333	0.0354566837883415	0.0118280931254306	1038615.90861102	151.79115319087	128.770833333333	45.3541666666667
122.5625	53.7708333333333	0.0354823314867862	0.0115521165634583	1037320.80327801	151.957326597818	128.770833333333	45.3541666666667
122.604166666667	53.7708333333333	0.0340760503868703	0.011711727850813	1036032.73834277	152.123873550186	128.770833333333	45.3541666666667
122.645833333333	53.7708333333333	0.0360179971379086	0.0122705165869653	1034751.74049565	152.290793396592	128.770833333333	45.3541666666667
122.6875	53.7708333333333	0.0358004385977997	0.0126682252835426	967501.668580034	151.842768769306	128.5625	45.9375
122.729166666667	53.7708333333333	0.0366460881835539	0.0133651494084149	1010127.2005435	154.303204915826	128.3125	45.4375
122.770833333333	53.7708333333333	0.0367981944442559	0.0144941534485833	1008939.68246936	154.476245537563	128.3125	45.4375
122.8125	53.7708333333333	0.0363531934257192	0.0138504109419709	963645.97247983	152.372548946489	128.5625	45.9375
122.854166666667	53.7708333333333	0.0358113389724834	0.0125404158142858	962375.758625725	152.549994037435	128.5625	45.9375
122.895833333333	53.7708333333333	0.0353308927347029	0.0119156282507621	1027215.6547923	153.300103755413	128.770833333333	45.3541666666667
122.9375	53.7708333333333	0.0354591730501296	0.0113058206927417	1025984.87238916	153.469613603133	128.770833333333	45.3541666666667
122.979166666667	53.7708333333333	0.033796116239472	0.0116847611208118	1024761.36989387	153.639490263971	128.770833333333	45.3541666666667
123.020833333333	53.7708333333333	0.0332096843271441	0.012282191497462	1023545.17379114	153.809732866661	128.770833333333	45.3541666666667
123.0625	53.7708333333333	0.0332537014375415	0.0125768649484444	744482.477790783	133.786339063937	130.395833333333	48.8958333333333
123.104166666667	53.7708333333333	0.0336181213324669	0.0117141451065056	1021134.80653542	154.151312286311	128.770833333333	45.3541666666667
123.145833333333	53.7708333333333	0.0353188136227144	0.0122260428330951	956138.686288745	153.443568668555	128.645833333333	45.9375
123.1875	53.7708333333333	0.0359054010053656	0.0127332129404641	952488.726100473	153.984758514322	128.5625	45.9375
123.229166666667	53.7708333333333	0.0360595246717084	0.0135947381232273	951287.633693946	154.165989777548	128.5625	45.9375
123.270833333333	53.7708333333333	0.0372009610186072	0.0131221032627553	995281.717308498	156.581126693587	128.3125	45.4375
123.3125	53.7708333333333	0.0365332745817323	0.0136805943923103	948908.970174212	154.52969753831	128.5625	45.9375
123.354166666667	53.7708333333333	0.036589170146991	0.0138864757033274	947731.458837737	154.712171673457	128.5625	45.9375
123.395833333333	53.7708333333333	0.0374385257785752	0.0147116311606099	992041.235966294	157.115392015984	128.3125	45.4375
123.4375	53.7708333333333	0.0369585755041101	0.0138964333101844	945400.226073976	155.078354294992	128.5625	45.9375
123.479166666667	53.7708333333333	0.0355764299346738	0.0127179968615343	944246.564108097	155.262060216345	128.5625	45.9375
123.520833333333	53.7708333333333	0.0338210930780385	0.0123150123528907	939919.774660861	155.161250915895	128.604166666667	45.9791666666667
123.5625	53.7708333333333	0.0355091733506657	0.0123079727757406	941963.297218756	155.63069461113	128.5625	45.9375
123.604166666667	53.7708333333333	0.0358071991788915	0.0130342456365798	940833.751390138	155.815620313589	128.5625	45.9375
123.645833333333	53.7708333333333	0.0358015284829956	0.0122285949557217	939712.303256804	156.00094978097	128.5625	45.9375
123.6875	53.7708333333333	0.0339999615250804	0.0127248742280511	935368.113287299	155.902497018354	128.604166666667	45.9791666666667
123.729166666667	53.7708333333333	0.0357373980229651	0.0133716282320537	937493.81750192	156.372814085672	128.5625	45.9375
123.770833333333	53.7708333333333	0.0361287985499501	0.0138571988903272	936396.838404668	156.559345872758	128.5625	45.9375
123.8125	53.7708333333333	0.0372923301350893	0.0147582881598117	981756.387260176	158.918762056951	128.3125	45.4375
123.854166666667	53.7708333333333	0.0357215707667275	0.0125862047441722	934227.55348377	156.933600825811	128.5625	45.9375
123.895833333333	53.7708333333333	0.0336683173299532	0.0123751218788776	929862.064911223	156.83820303563	128.604166666667	45.9791666666667
123.9375	53.7708333333333	0.0339678373536544	0.0123676029289921	928785.620888897	157.026548480808	128.604166666667	45.9791666666667
123.979166666667	53.7708333333333	0.0355154481191565	0.0129099044249581	931035.743872125	157.497936963332	128.5625	45.9375
124.020833333333	53.7708333333333	0.0353162025199748	0.0137782955562895	929988.487328438	157.686829816789	128.5625	45.9375
124.0625	53.7708333333333	0.0334450364534158	0.012791360219125	698711.073094756	138.347869550319	130.395833333333	48.8958333333333
124.104166666667	53.7708333333333	0.0333543586486948	0.0121030262671944	696888.809454278	138.549622616389	130.395833333333	48.8958333333333
124.145833333333	53.7708333333333	0.0324275154003643	0.0103652669007508	695073.814167244	138.752344921561	130.395833333333	48.8958333333333
124.1875	53.7708333333333	0.0331777785766859	0.00984664016979243	732306.138873849	139.698210760025	130.604166666667	48.5625
124.229166666667	53.7708333333333	0.0321284255263252	0.00898128680425347	730532.749899521	139.895471038879	130.604166666667	48.5625
124.270833333333	53.7708333333333	0.0328858083898106	0.00989842908489531	728766.611594593	140.093609169839	130.604166666667	48.5625
124.3125	53.7708333333333	0.0326014664384387	0.0110475324217272	727007.777373203	140.292627917068	130.604166666667	48.5625
124.354166666667	53.7708333333333	0.0331765858235572	0.0115506095994427	918483.748308423	158.931571468094	128.604166666667	45.9791666666667
124.395833333333	53.7708333333333	0.0329001998353166	0.0116326999076704	917500.448168722	159.124188983374	128.604166666667	45.9791666666667
124.4375	53.7708333333333	0.0329629289057688	0.0119269512717378	986727.78206496	159.807772752981	128.770833333333	45.3541666666667
124.479166666667	53.7708333333333	0.0328590142247091	0.0123690916290224	915559.79000934	159.510551471591	128.604166666667	45.9791666666667
124.520833333333	53.7708333333333	0.0325852943358428	0.0123062786308691	914602.487640113	159.704292136813	128.604166666667	45.9791666666667
124.5625	53.7708333333333	0.0333286066307853	0.0128302136065423	913653.906623169	159.898402814966	128.604166666667	45.9791666666667
124.604166666667	53.7708333333333	0.0334787296944282	0.0122495555832757	983000.445797029	160.538855294086	128.770833333333	45.3541666666667
124.645833333333	53.7708333333333	0.0327938352885983	0.0114386313091416	982089.281394905	160.722408525692	128.770833333333	45.3541666666667
124.6875	53.7708333333333	0.0329775270117863	0.012534665278322	981186.431806337	160.906270912904	128.770833333333	45.3541666666667
124.729166666667	53.7708333333333	0.0328673749521639	0.0118498015557652	980291.920284025	161.09044046463	128.770833333333	45.3541666666667
[truncated: 63,938 more rows]
