# Supplementary material for: Genomic insights into local adaptation and future climate-induced vulnerability of a keystone forest tree in East Asia
Source: Nat Commun. 2022 Nov 1;13:6541. doi: 10.1038/s41467-022-34206-8 (PMC9626627; doi:10.1038/s41467-022-34206-8)
Supplement: Supplementary file 8 — Source Data [file 41467_2022_34206_MOESM8_ESM.zip › Source data/supplementary_figures/local&forward&reverse/future_CanESM5_370_2080_forwardOffsetGF_19bio.csv]

x1	y1	local	forwardOffset	predDist	bearing	x2	y2
123.479166666667	54.6458333333333	0.0480483773110453	0.00805389496287547	353368.11055193	-66.3329695893377	118.3125	55.8125
123.520833333333	54.6458333333333	0.0476379142949148	0.00894545796252353	355833.052414352	-66.4727885880931	118.3125	55.8125
123.5625	54.6458333333333	0.0476106945301969	0.00918159296994618	358300.594296684	-66.6104474009273	118.3125	55.8125
123.604166666667	54.6458333333333	0.0477493449344825	0.009648332893408	358300.594296684	-66.6104474009273	118.354166666667	55.8125
123.645833333333	54.6458333333333	0.0480653429757152	0.0101574227663641	360770.681976547	-66.7459881399763	118.354166666667	55.8125
123.6875	54.6458333333333	0.0477929998719026	0.0105427051676036	401384.288020152	-60.9066120476845	118.020833333333	56.2708333333333
123.729166666667	54.6458333333333	0.0466057609455917	0.0122523605729761	403736.491468031	-61.0580922253361	118.020833333333	56.2708333333333
123.770833333333	54.6458333333333	0.0467057024326107	0.0124876659015167	406092.114127235	-61.2076176129924	118.020833333333	56.2708333333333
123.8125	54.6458333333333	0.0470583909817748	0.0133108098361704	395713.510660933	-57.5289647369865	118.395833333333	56.4375
123.854166666667	54.6458333333333	0.0462250377221725	0.0112982213818749	410813.378378701	-61.5009276339551	118.020833333333	56.2708333333333
123.895833333333	54.6458333333333	0.0479208284612831	0.0103595763444915	413178.903809969	-61.6447726212155	118.020833333333	56.2708333333333
123.9375	54.6458333333333	0.0475331345005521	0.0109906139197191	415547.616067318	-61.7867835494208	118.020833333333	56.2708333333333
123.979166666667	54.6458333333333	0.0473871993703773	0.0106322828874318	380616.972277259	-67.7587913823051	118.354166666667	55.8125
124.020833333333	54.6458333333333	0.0479620726588067	0.0100100252427656	383107.751523606	-67.8770044261804	118.354166666667	55.8125
124.0625	54.6458333333333	0.0475794115729522	0.00970588178206975	385600.605307355	-67.9934685972477	118.354166666667	55.8125
124.104166666667	54.6458333333333	0.0475357029011226	0.00985883262654079	388095.492769873	-68.1082161769852	118.354166666667	55.8125
124.145833333333	54.6458333333333	0.0476965643345584	0.00959220976751273	390592.374057837	-68.2212786944967	118.354166666667	55.8125
124.1875	54.6458333333333	0.0476291618523263	0.00940858077124746	393091.210293362	-68.3326869470609	118.354166666667	55.8125
123.395833333333	54.6041666666667	0.0479505056264327	0.00875682526108493	350354.937649417	-65.3541631277418	118.3125	55.8125
123.4375	54.6041666666667	0.0477309487301018	0.00824211457756135	352803.710499792	-65.5024825414491	118.3125	55.8125
123.479166666667	54.6041666666667	0.0478687339888808	0.00917413816436224	382537.011682756	-55.6721852075728	118.354166666667	56.4375
123.520833333333	54.6041666666667	0.0458087174956089	0.0102533232527455	394330.864888916	-59.6959512254733	118.020833333333	56.2708333333333
123.5625	54.6041666666667	0.046234545082908	0.0112408326995429	396657.477697047	-59.8580888515182	118.020833333333	56.2708333333333
123.604166666667	54.6041666666667	0.0456591279290385	0.0113135756715321	398987.891958208	-60.0181340360976	118.020833333333	56.2708333333333
123.645833333333	54.6041666666667	0.0475836970292246	0.0104785317604759	396370.137700759	-59.0916256313418	118.145833333333	56.3125
123.6875	54.6041666666667	0.0474613506657673	0.0104268386407971	403659.858066399	-60.3320789479076	118.020833333333	56.2708333333333
123.729166666667	54.6041666666667	0.0478502295162308	0.0102823251226597	406001.28009102	-60.4860430892342	118.020833333333	56.2708333333333
123.770833333333	54.6041666666667	0.0479742975048533	0.00996678260846909	370022.179952002	-66.4792395325486	118.354166666667	55.8125
123.8125	54.6041666666667	0.0477232596605085	0.0102617155646424	410694.687852644	-60.7881113383519	118.020833333333	56.2708333333333
123.854166666667	54.6041666666667	0.0477434991163104	0.00953273619532469	374964.861007466	-66.7397820672051	118.354166666667	55.8125
123.895833333333	54.6041666666667	0.0478926709395341	0.00980338434007252	377439.798396758	-66.8671567352991	118.354166666667	55.8125
123.9375	54.6041666666667	0.0478392396633826	0.0104985750438309	379917.070059872	-66.9926482258296	118.354166666667	55.8125
123.979166666667	54.6041666666667	0.0462546752185521	0.0110303552459187	420122.081116813	-61.3696487352272	118.020833333333	56.2708333333333
124.020833333333	54.6041666666667	0.0460597670559041	0.010898357019686	422487.048285381	-61.5104937557566	118.020833333333	56.2708333333333
124.0625	54.6041666666667	0.046217268083308	0.0116754838871452	424855.152964848	-61.6495788069135	118.020833333333	56.2708333333333
124.104166666667	54.6041666666667	0.0464071508935232	0.0120788592092678	427226.342137857	-61.7869308751805	118.020833333333	56.2708333333333
124.145833333333	54.6041666666667	0.0458817260863398	0.0109068741649987	429600.563884556	-61.9225764517436	118.020833333333	56.2708333333333
124.1875	54.6041666666667	0.047215671636901	0.0106353206845112	431977.767356143	-62.056541542174	118.020833333333	56.2708333333333
123.0625	54.5625	0.047945378405587	0.00813111268065134	363343.405968372	-53.0234268555001	118.354166666667	56.4375
123.104166666667	54.5625	0.0480486277264445	0.00769479195620769	365499.79046823	-53.2434480267205	118.354166666667	56.4375
123.145833333333	54.5625	0.0478250614774314	0.00819962246353893	367662.32961137	-53.4606833620858	118.354166666667	56.4375
123.1875	54.5625	0.0480514101342333	0.00728570566444647	340173.244968146	-63.8717955850633	118.3125	55.8125
123.229166666667	54.5625	0.0480797613340002	0.00811549060800222	372005.439112086	-53.8869604596589	118.354166666667	56.4375
123.270833333333	54.5625	0.047871312070604	0.00866519660862318	378260.735635298	-56.9177801935823	118.145833333333	56.3125
123.3125	54.5625	0.0474043744084066	0.00968616568673229	380521.550236828	-57.1052004547427	118.145833333333	56.3125
123.354166666667	54.5625	0.0478361602582993	0.0089608946827129	382787.122311736	-57.2902019993006	118.145833333333	56.3125
123.395833333333	54.5625	0.0461637489557342	0.0100023886199937	389770.03327963	-58.6117313923682	118.020833333333	56.2708333333333
123.4375	54.5625	0.0458350527476246	0.0106007865802409	392073.040890243	-58.7827780155391	118.020833333333	56.2708333333333
123.479166666667	54.5625	0.0471325595897192	0.00988511079044443	389611.544568054	-57.8310684625568	118.145833333333	56.3125
123.520833333333	54.5625	0.0474673803900655	0.00931107524471642	391895.31660771	-58.0067660424858	118.145833333333	56.3125
123.5625	54.5625	0.04753469999406	0.0100220108387801	394183.439889738	-58.1802271633519	118.145833333333	56.3125
123.604166666667	54.5625	0.047151296458073	0.00990289534025574	401325.783519326	-59.4453101459603	118.020833333333	56.2708333333333
123.645833333333	54.5625	0.0477056242342456	0.00994639734255911	364532.60047091	-65.4077237735909	118.354166666667	55.8125
123.6875	54.5625	0.0475846556710803	0.0095847598394197	366984.849188211	-65.5488238929763	118.354166666667	55.8125
123.729166666667	54.5625	0.0470444289082275	0.00969232019361921	408306.126464569	-59.9204045864996	118.020833333333	56.2708333333333
123.770833333333	54.5625	0.0477752724557239	0.00950621669036945	371897.472792799	-65.8247598484797	118.354166666667	55.8125
123.8125	54.5625	0.0478928563949967	0.00904290766760903	374357.739310975	-65.9596734513236	118.354166666667	55.8125
123.854166666667	54.5625	0.0477336081207324	0.0100851446436472	376820.572312904	-66.0926011494956	118.354166666667	55.8125
123.895833333333	54.5625	0.0474100765935583	0.0105140570842295	417664.257627473	-60.5264098771649	118.020833333333	56.2708333333333
123.9375	54.5625	0.0476853981149597	0.00946293714377655	381753.735561084	-66.3526446693583	118.354166666667	55.8125
123.979166666667	54.5625	0.0478870482240829	0.00980636742402383	384223.967809156	-66.479831323679	118.354166666667	55.8125
124.020833333333	54.5625	0.0458810442856779	0.0106109283489644	424718.97556493	-60.9613589551142	118.020833333333	56.2708333333333
124.0625	54.5625	0.0467586614313994	0.0133315312995799	414323.036012318	-57.4467785456036	118.395833333333	56.4375
124.104166666667	54.5625	0.0461768376071393	0.0132757238950744	1682544.46281478	-90.066280840219	99.1875	51.8541666666667
124.145833333333	54.5625	0.0466397786815693	0.0132299280743826	418875.152822523	-57.7754585944065	118.395833333333	56.4375
124.1875	54.5625	0.0467312301193431	0.0136659135052619	421157.354867134	-57.9368527686248	118.395833333333	56.4375
124.229166666667	54.5625	0.0467011006777499	0.0125382137085424	436541.123741782	-61.651237955984	118.020833333333	56.2708333333333
122.895833333333	54.5208333333333	0.0479008622480349	0.00792371408606275	357648.582581186	-51.528802670591	118.354166666667	56.4375
122.9375	54.5208333333333	0.0481235541840794	0.0076934944039359	359764.402151969	-51.7620164879154	118.354166666667	56.4375
122.979166666667	54.5208333333333	0.0478165509877688	0.00850253862742164	365220.505786964	-54.9355303356848	118.145833333333	56.3125
123.020833333333	54.5208333333333	0.0471589010118144	0.00908636935244331	367431.729909835	-55.143147276912	118.145833333333	56.3125
123.0625	54.5208333333333	0.0472342171432001	0.00883465940672078	369648.50554175	-55.3480721310905	118.145833333333	56.3125
123.104166666667	54.5208333333333	0.0478766218150232	0.0078257196174197	368294.048127978	-52.6659712286782	118.354166666667	56.4375
123.145833333333	54.5208333333333	0.0480999956202127	0.00718866248883991	339835.151010999	-63.0042712496329	118.3125	55.8125
123.1875	54.5208333333333	0.0477448887495477	0.00720626356596478	342241.099466729	-63.175303193802	118.3125	55.8125
123.229166666667	54.5208333333333	0.0459929102177129	0.0104231091862862	378569.153440628	-56.141671965066	118.145833333333	56.3125
123.270833333333	54.5208333333333	0.0457344628416922	0.0102416674289756	334856.919436294	-48.7573221564951	119.1875	56.4375
123.3125	54.5208333333333	0.0466842016393252	0.0110149949873782	376924.427310156	-53.5256495439702	118.395833333333	56.4375
123.354166666667	54.5208333333333	0.047553203455431	0.00918695146321405	385313.233735005	-56.7105752228324	118.145833333333	56.3125
123.395833333333	54.5208333333333	0.046990499156862	0.00959102015889552	392205.692759758	-58.0340333331154	118.020833333333	56.2708333333333
123.4375	54.5208333333333	0.0472689267650118	0.00961656519244741	394496.825558216	-58.2074000837008	118.020833333333	56.2708333333333
123.479166666667	54.5208333333333	0.0476975194700015	0.00927361476495117	392100.596266223	-57.2580723590071	118.145833333333	56.3125
123.520833333333	54.5208333333333	0.0477023823232683	0.00930163809473947	359179.60303616	-64.3017034834548	118.354166666667	55.8125
123.5625	54.5208333333333	0.0474116459815026	0.00955974589198057	361612.383603097	-64.4530698371575	118.354166666667	55.8125
123.604166666667	54.5208333333333	0.0473820079314916	0.00962547335803493	364048.215219705	-64.6021834343665	118.354166666667	55.8125
123.645833333333	54.5208333333333	0.0478407535074581	0.00895392324620673	366487.036189672	-64.7490864491774	118.354166666667	55.8125
123.6875	54.5208333333333	0.0476659076461629	0.00876244397191614	368928.786367571	-64.8938200852418	118.354166666667	55.8125
123.729166666667	54.5208333333333	0.0479265414714116	0.0083949108543737	373820.84124467	-65.1769393333212	118.3125	55.8125
123.770833333333	54.5208333333333	0.0476827111462356	0.00808947274483528	376271.032999936	-65.3154027228403	118.3125	55.8125
123.8125	54.5208333333333	0.0474335237357597	0.0073648102664163	378723.92799046	-65.4518523355439	118.3125	55.8125
123.854166666667	54.5208333333333	0.0478784684364507	0.00826700621466263	381179.473163222	-65.5863248860828	118.3125	55.8125
123.895833333333	54.5208333333333	0.0475820998353449	0.00840563729156368	383637.616761304	-65.7188562595474	118.3125	55.8125
123.9375	54.5208333333333	0.0475318212068834	0.0075332171653593	386098.30828616	-65.8494815328081	118.3125	55.8125
123.979166666667	54.5208333333333	0.0475284366706368	0.00908042795690551	386098.30828616	-65.8494815328081	118.354166666667	55.8125
124.020833333333	54.5208333333333	0.0470963511280771	0.0104732656837959	388561.498461179	-65.9782349952852	118.354166666667	55.8125
124.0625	54.5208333333333	0.047016192090746	0.0104061631668719	391027.139196408	-66.1051501691569	118.354166666667	55.8125
124.104166666667	54.5208333333333	0.0474440702546653	0.00981707191863568	393495.183554437	-66.230259829021	118.354166666667	55.8125
124.145833333333	54.5208333333333	0.0475897339727766	0.00920550641953846	395965.585717404	-66.3535960210243	118.354166666667	55.8125
124.1875	54.5208333333333	0.047837392550891	0.00979627431116113	398438.300955042	-66.4751900814709	118.354166666667	55.8125
124.229166666667	54.5208333333333	0.0478095308058635	0.0100752926937147	400913.285593779	-66.595072654925	118.354166666667	55.8125
124.270833333333	54.5208333333333	0.04760852644541	0.0102691122711956	403390.496986854	-66.7132737118207	118.354166666667	55.8125
124.3125	54.5208333333333	0.0474136517906256	0.00993344127248173	405869.893485341	-66.8298225655898	118.354166666667	55.8125
122.8125	54.4791666666667	0.047118188807943	0.00874930726580128	359173.962055245	-53.4787438313411	118.145833333333	56.3125
122.854166666667	54.4791666666667	0.0472592934234038	0.00930057353133921	318262.046862109	-45.2746725938445	119.1875	56.4375
122.895833333333	54.4791666666667	0.0471482348682212	0.00875433929711376	363527.280720654	-53.9174572242607	118.145833333333	56.3125
122.9375	54.4791666666667	0.048062842456336	0.00741812087530783	362653.333662297	-51.1870626517658	118.354166666667	56.4375
122.979166666667	54.4791666666667	0.0477791891481184	0.00729441155846976	364761.251944032	-51.4188685669014	118.354166666667	56.4375
123.020833333333	54.4791666666667	0.0475988534091294	0.00785189470296787	370102.079877113	-54.5545892971467	118.145833333333	56.3125
123.0625	54.4791666666667	0.0471670573851211	0.0088332800072654	372305.206952204	-54.7615511582478	118.145833333333	56.3125
123.104166666667	54.4791666666667	0.0475132051878604	0.00714803371009926	339575.798453987	-62.1349668901418	118.3125	55.8125
123.145833333333	54.4791666666667	0.047953869531832	0.00693964503285082	341965.444081973	-62.3124778042647	118.3125	55.8125
123.1875	54.4791666666667	0.048011848964563	0.00745583977955021	344358.948114653	-62.487285932421	118.3125	55.8125
123.229166666667	54.4791666666667	0.0476839064909808	0.00837567339124821	381172.664664929	-55.5633980981166	118.145833333333	56.3125
123.270833333333	54.4791666666667	0.0473673729805709	0.00979314335189856	387870.43070485	-56.9232285049743	118.020833333333	56.2708333333333
123.3125	54.4791666666667	0.0459281160918222	0.0100172734684823	390135.928169012	-57.1056239107585	118.020833333333	56.2708333333333
123.354166666667	54.4791666666667	0.0457552144441121	0.0106298420358898	392406.065551338	-57.2857132993472	118.020833333333	56.2708333333333
123.395833333333	54.4791666666667	0.0459041007489102	0.0104471316760902	394680.761980498	-57.4635318614901	118.020833333333	56.2708333333333
123.4375	54.4791666666667	0.047306784934186	0.00895954705254762	392373.562673969	-56.5100822884644	118.145833333333	56.3125
123.479166666667	54.4791666666667	0.0478513703288657	0.00836507770272435	390552.584343413	-53.9882239213304	118.354166666667	56.4375
123.520833333333	54.4791666666667	0.0478791452254771	0.00845578093096707	361214.984334455	-63.6394645885539	118.354166666667	55.8125
123.5625	54.4791666666667	0.0475915326144475	0.00837090644651638	366061.450281517	-63.9470912433585	118.3125	55.8125
123.604166666667	54.4791666666667	0.0476087159514369	0.00924831176229794	366061.450281517	-63.9470912433585	118.354166666667	55.8125
123.645833333333	54.4791666666667	0.0478006258214018	0.00944005574075683	368489.421874502	-64.0975302432537	118.354166666667	55.8125
123.6875	54.4791666666667	0.0478582677207332	0.00922794719765229	370920.468718172	-64.2457747930869	118.354166666667	55.8125
123.729166666667	54.4791666666667	0.0480504331908891	0.00881077807932451	373354.529881682	-64.3918650579271	118.354166666667	55.8125
123.770833333333	54.4791666666667	0.0476938428681072	0.00870345014741211	378231.458893424	-64.6777389104617	118.3125	55.8125
123.8125	54.4791666666667	0.0478939259779583	0.00740306543996358	380674.212199366	-64.8175984130225	118.3125	55.8125
123.854166666667	54.4791666666667	0.0473862737206167	0.00738219465949427	383119.750657706	-64.9554555037951	118.3125	55.8125
123.895833333333	54.4791666666667	0.0478920680143672	0.00715174059817579	385568.020408316	-65.0913460630136	118.3125	55.8125
123.9375	54.4791666666667	0.0475378110925875	0.00837991830077414	388018.968885486	-65.2253051772507	118.3125	55.8125
123.979166666667	54.4791666666667	0.0474950114342806	0.0091358344731206	388018.968885486	-65.2253051772507	118.354166666667	55.8125
124.020833333333	54.4791666666667	0.0471519416263338	0.00960403923178217	390472.544781001	-65.3573671592747	118.354166666667	55.8125
124.0625	54.4791666666667	0.047464080847576	0.0091419054662358	392928.698008382	-65.4875655673947	118.354166666667	55.8125
124.104166666667	54.4791666666667	0.0471532110493175	0.0097230515218545	395387.379668273	-65.6159332243045	118.354166666667	55.8125
124.145833333333	54.4791666666667	0.0474597685052249	0.00992395881827465	397848.542014947	-65.7425022354383	118.354166666667	55.8125
124.1875	54.4791666666667	0.0479642103314519	0.00960263667881629	400312.138423849	-65.8673040068464	118.354166666667	55.8125
124.229166666667	54.4791666666667	0.0475211808679626	0.0108269811774722	402778.123360196	-65.990369262605	118.354166666667	55.8125
124.270833333333	54.4791666666667	0.0465258787390912	0.0129129170381259	443375.697284927	-60.7295157311394	118.020833333333	56.2708333333333
124.3125	54.4791666666667	0.0470012805621446	0.0137829321630717	1578363.30743581	-90.9120637710536	100.979166666667	51.8958333333333
124.354166666667	54.4791666666667	0.0462785462190405	0.0131828081970592	435235.492341855	-57.5230637948745	118.395833333333	56.4375
124.395833333333	54.4791666666667	0.0462105361536585	0.0123302208451818	450457.650036275	-61.1316589729127	118.020833333333	56.2708333333333
122.8125	54.4375	0.0471380295778496	0.00882088171593355	361953.342635023	-52.8893389905138	118.145833333333	56.3125
122.854166666667	54.4375	0.0482295505480238	0.00743310950651152	325250.618680735	-60.0994017404932	118.354166666667	55.8125
122.895833333333	54.4375	0.047638622982983	0.00719086630496158	363491.96019046	-50.3851750657519	118.354166666667	56.4375
122.9375	54.4375	0.0477328768424472	0.00751601997700657	365578.222301546	-50.6212614725111	118.354166666667	56.4375
122.979166666667	54.4375	0.0483243918101926	0.00677458034748123	334662.687350864	-60.8879002765365	118.3125	55.8125
123.020833333333	54.4375	0.04765985144806	0.00730601192746032	369771.700558054	-51.0848388518416	118.354166666667	56.4375
123.0625	54.4375	0.0476429410310618	0.00686867162234705	339395.433513037	-61.264284391784	118.3125	55.8125
123.104166666667	54.4375	0.0476296010392525	0.00702103904071312	341768.158453092	-61.4482077514064	118.3125	55.8125
123.145833333333	54.4375	0.0475732971731136	0.00794286436015618	376112.536815333	-51.7593010446129	118.354166666667	56.4375
123.1875	54.4375	0.0476524112245014	0.00802803115843719	378239.192065659	-51.97870003989	118.354166666667	56.4375
123.229166666667	54.4375	0.0469798622804978	0.0083050232121899	383814.501499119	-54.993036032018	118.145833333333	56.3125
123.270833333333	54.4375	0.0459678808208034	0.0103267874978072	386031.623465437	-55.1891619491649	118.145833333333	56.3125
123.3125	54.4375	0.0465071413358839	0.0116995461747146	382511.410658068	-52.4095886997355	118.395833333333	56.4375
123.354166666667	54.4375	0.0476698731289986	0.00902452288441493	390481.527777283	-55.5741350808954	118.145833333333	56.3125
123.395833333333	54.4375	0.0468559208060675	0.00949728238212893	397194.5030761	-56.9002046510984	118.020833333333	56.2708333333333
123.4375	54.4375	0.0469906582112564	0.0096066569746033	399461.650408231	-57.0779000676721	118.020833333333	56.2708333333333
123.479166666667	54.4375	0.0473141523814471	0.00855312023998356	397194.206038291	-56.133929717465	118.145833333333	56.3125
123.520833333333	54.4375	0.0476179788745624	0.0084604126209868	363298.113078954	-62.9847419988412	118.354166666667	55.8125
123.5625	54.4375	0.047628829407176	0.00726993905105681	368122.048955046	-63.299257420581	118.3125	55.8125
123.604166666667	54.4375	0.0474764990787514	0.00833596930768998	368122.048955046	-63.299257420581	118.354166666667	55.8125
123.645833333333	54.4375	0.0474491158152376	0.00802203996365324	372959.130125396	-63.6047412096197	118.3125	55.8125
123.6875	54.4375	0.0477618982949976	0.00841595995329224	372959.130125399	-63.6047412096199	118.354166666667	55.8125
123.729166666667	54.4375	0.0474973950225076	0.00759745960692609	377808.844928383	-63.9015170448314	118.3125	55.8125
123.770833333333	54.4375	0.0475011426021084	0.00778776047971439	380238.286798218	-64.0467367622937	118.3125	55.8125
123.8125	54.4375	0.0478131225538639	0.00770007018388783	382670.706249213	-64.1898945308691	118.3125	55.8125
123.854166666667	54.4375	0.047347255996976	0.00737501265196089	385106.046001064	-64.3310269628427	118.3125	55.8125
123.895833333333	54.4375	0.047410684924162	0.0072392019496887	387544.2501399	-64.4701698735391	118.3125	55.8125
123.9375	54.4375	0.0475097437358822	0.00778454667178732	389985.264079736	-64.6073583007057	118.3125	55.8125
123.979166666667	54.4375	0.0474883728500108	0.00820439277766381	392429.03452519	-64.7426265234258	118.3125	55.8125
124.020833333333	54.4375	0.0475235030700263	0.00883649942447826	394875.509435348	-64.876008080569	118.3125	55.8125
124.0625	54.4375	0.04730076031831	0.00799047691380464	397324.637988752	-65.0075357887846	118.3125	55.8125
124.104166666667	54.4375	0.0476379931994752	0.00959596639787811	397324.637988752	-65.0075357887846	118.354166666667	55.8125
124.145833333333	54.4375	0.0478386182918928	0.0092679575398422	399776.3705495	-65.1372417600519	118.354166666667	55.8125
124.1875	54.4375	0.047524804216206	0.00903520688153173	402230.658634399	-65.2651574187917	118.354166666667	55.8125
124.229166666667	54.4375	0.0476215239594177	0.00935437944785739	404687.45488113	-65.3913135185514	118.354166666667	55.8125
124.270833333333	54.4375	0.0477583184404972	0.0101255216243419	445661.736054	-60.2101947986237	118.020833333333	56.2708333333333
124.3125	54.4375	0.0456955337870541	0.0107218962980435	448009.675658484	-60.3478899541751	118.020833333333	56.2708333333333
124.354166666667	54.4375	0.046473628696992	0.0122436214654778	437743.407009646	-57.0117226321101	118.395833333333	56.4375
124.395833333333	54.4375	0.0460897608730557	0.0112596417842124	452715.091035802	-60.618457359038	118.020833333333	56.2708333333333
124.4375	54.4375	0.0458678482042666	0.0114383679143365	455072.466534869	-60.7513752540731	118.020833333333	56.2708333333333
124.479166666667	54.4375	0.0457658594783956	0.0103431844437103	457432.888663635	-60.8827457357093	118.020833333333	56.2708333333333
122.270833333333	54.3958333333333	0.0475392814093882	0.00811363672741393	337526.125797263	-49.1174906186404	118.145833333333	56.3125
122.3125	54.3958333333333	0.0472204130155578	0.0102248237434817	339576.35598061	-49.3823079873801	118.145833333333	56.3125
122.354166666667	54.3958333333333	0.0473186713612068	0.009184603425275	341634.677190349	-49.6437350073032	118.145833333333	56.3125
122.395833333333	54.3958333333333	0.0476748489867465	0.00761095235536837	342213.333548396	-46.7423830522705	118.354166666667	56.4375
122.4375	54.3958333333333	0.0478719704298159	0.00774525294937151	344188.751073671	-47.01703536133	118.354166666667	56.4375
122.479166666667	54.3958333333333	0.0472565927737029	0.0100730795159043	347856.74062501	-50.4081504515103	118.145833333333	56.3125
122.520833333333	54.3958333333333	0.0472904647704332	0.00858045818303933	349945.994021547	-50.6564898847542	118.145833333333	56.3125
122.854166666667	54.3958333333333	0.047655001709306	0.00729924740996518	329919.166249097	-59.6020739359673	118.3125	55.8125
122.895833333333	54.3958333333333	0.0481921998514798	0.00698039061337469	332255.886114635	-59.8042532856985	118.3125	55.8125
122.9375	54.3958333333333	0.0478464157926551	0.00700886583453465	334597.372704828	-60.0033673028115	118.3125	55.8125
122.979166666667	54.3958333333333	0.0478142724734544	0.00702484882203548	336943.52581965	-60.1994738350782	118.3125	55.8125
123.020833333333	54.3958333333333	0.0481709017883011	0.00695835721692646	339294.247827777	-60.392629463809	118.3125	55.8125
123.0625	54.3958333333333	0.0487133886169493	0.00697074816326524	341649.443591585	-60.5828895313325	118.3125	55.8125
123.104166666667	54.3958333333333	0.0471878849449894	0.0072265643613682	376894.689787131	-50.9857580181424	118.354166666667	56.4375
123.145833333333	54.3958333333333	0.0474253447882623	0.00736300775164368	379000.809172552	-51.2092300071928	118.354166666667	56.4375
123.1875	54.3958333333333	0.0469268180586118	0.00849860069739982	384295.265235732	-54.2300855656635	118.145833333333	56.3125
123.229166666667	54.3958333333333	0.0472586429099346	0.00911644100466611	386493.876864686	-54.4305355325768	118.145833333333	56.3125
123.270833333333	54.3958333333333	0.0472830575350719	0.00952731660571452	393009.750296571	-55.7913819299023	118.020833333333	56.2708333333333
123.3125	54.3958333333333	0.0467579433847615	0.0085635316061375	390907.427753743	-54.8240786397908	118.145833333333	56.3125
123.354166666667	54.3958333333333	0.0472599165461984	0.0083235748268834	355869.535686817	-61.6665929624184	118.354166666667	55.8125
123.395833333333	54.3958333333333	0.0476214500694829	0.00768601992065267	358253.578642903	-61.8380352084737	118.354166666667	55.8125
123.4375	54.3958333333333	0.0470136467035465	0.00821172265760844	397567.20039559	-55.3965288202942	118.145833333333	56.3125
123.479166666667	54.3958333333333	0.0469604337893158	0.00823814327933265	399797.290250974	-55.5827186783049	118.145833333333	56.3125
123.520833333333	54.3958333333333	0.0475119590463011	0.00799749164286932	367826.94420005	-62.4993103669625	118.3125	55.8125
123.5625	54.3958333333333	0.0474622825278324	0.0078267035308699	370229.219184382	-62.6587252212038	118.3125	55.8125
123.604166666667	54.3958333333333	0.0476507271133232	0.0067981423986453	372634.927853931	-62.815862999171	118.3125	55.8125
123.645833333333	54.3958333333333	0.0472791017819103	0.00789969844431396	375044.003283951	-62.970764355893	118.3125	55.8125
123.6875	54.3958333333333	0.047457780790125	0.00809745655692817	377456.380160282	-63.1234690695639	118.3125	55.8125
123.729166666667	54.3958333333333	0.0474033342882726	0.00750376968754371	379871.994734017	-63.274016062098	118.3125	55.8125
123.770833333333	54.3958333333333	0.0474361629540894	0.00725775473613274	382290.784777576	-63.422443419238	118.3125	55.8125
123.8125	54.3958333333333	0.0481967327240441	0.00754727517087381	384712.689542119	-63.568788410219	118.3125	55.8125
123.854166666667	54.3958333333333	0.0480082884803071	0.00743566410329722	387137.649716293	-63.713087506996	118.3125	55.8125
123.895833333333	54.3958333333333	0.0477543413212849	0.00743653630739087	389565.607386258	-63.8553764030378	118.3125	55.8125
123.9375	54.3958333333333	0.0474859913137617	0.00744659991870169	391996.505996911	-63.995690031692	118.3125	55.8125
123.979166666667	54.3958333333333	0.0478276115668725	0.0072588829640293	394430.290314336	-64.1340625841308	118.3125	55.8125
124.020833333333	54.3958333333333	0.0476044579661281	0.00833986139292276	396866.906389406	-64.2705275268799	118.3125	55.8125
124.0625	54.3958333333333	0.0474551619133303	0.0078982924361939	399306.301522475	-64.4051176189379	118.3125	55.8125
124.104166666667	54.3958333333333	0.0476760979966376	0.00953871996167149	399306.301522475	-64.4051176189379	118.354166666667	55.8125
124.145833333333	54.3958333333333	0.0475918574228951	0.00882337509369454	401748.424229174	-64.5378649284947	118.354166666667	55.8125
124.1875	54.3958333333333	0.0475561901548291	0.00797967749107787	406640.652304416	-64.7979561163662	118.3125	55.8125
124.229166666667	54.3958333333333	0.0476552204515861	0.00898585490317204	406640.652304416	-64.7979561163662	118.354166666667	55.8125
124.270833333333	54.3958333333333	0.0469490954961666	0.009408167761292	409090.660487165	-64.9253608219826	118.354166666667	55.8125
124.3125	54.3958333333333	0.0461499514368215	0.0110946550401661	450322.26943417	-59.8358948584244	118.020833333333	56.2708333333333
124.354166666667	54.3958333333333	0.0465838911396671	0.0121654958262982	1580948.55367359	-90.5474109099278	100.979166666667	51.8958333333333
124.395833333333	54.3958333333333	0.0463632680345174	0.0118341124354586	1618836.62426522	-90.0660145515126	100.4375	51.8958333333333
124.4375	54.3958333333333	0.0471741080021139	0.00962540201481633	418915.570894121	-65.4180542072739	118.354166666667	55.8125
124.479166666667	54.3958333333333	0.0469056787972681	0.0083787276689964	421377.796094341	-65.5371360248144	118.354166666667	55.8125
124.520833333333	54.3958333333333	0.0477696234108803	0.00797240363018195	423842.335043439	-65.6546351554804	118.354166666667	55.8125
122.020833333333	54.3541666666667	0.0469910945289812	0.0092142473308321	328557.067096913	-46.8592708689944	118.145833333333	56.3125
122.0625	54.3541666666667	0.0473949413705204	0.00850796542216926	330538.460078212	-47.1463343410523	118.145833333333	56.3125
122.104166666667	54.3541666666667	0.0470228065991689	0.00841659144571597	332529.026055284	-47.4297647836395	118.145833333333	56.3125
122.145833333333	54.3541666666667	0.0471751706087072	0.00881778369640814	334528.600573766	-47.7096107131183	118.145833333333	56.3125
122.1875	54.3541666666667	0.0472984165674241	0.00852021477495191	336537.022348033	-47.985920264287	118.145833333333	56.3125
122.229166666667	54.3541666666667	0.0473833804815927	0.00809339512031756	295898.240711146	-55.1546326316622	118.354166666667	55.8125
122.270833333333	54.3541666666667	0.0476445396262949	0.00756519677948228	300359.045927954	-55.677533978559	118.3125	55.8125
122.3125	54.3541666666667	0.0476381799213202	0.00755223434567028	302599.8170325	-55.9328135422625	118.3125	55.8125
122.354166666667	54.3541666666667	0.0475795290700659	0.00777261762507361	343457.983893587	-45.9039753283085	118.354166666667	56.4375
122.395833333333	54.3541666666667	0.0477263799849409	0.00706865532235417	307101.335780642	-56.4314205211075	118.3125	55.8125
122.4375	54.3541666666667	0.0476000822800635	0.00703139784646181	309361.791167174	-56.6748992441866	118.3125	55.8125
122.479166666667	54.3541666666667	0.0477092192574741	0.00778338874371107	311628.522086196	-56.9145930920255	118.3125	55.8125
122.520833333333	54.3541666666667	0.0476330007955852	0.00762760985812794	313901.391789856	-57.1505738993839	118.3125	55.8125
122.5625	54.3541666666667	0.0475495214022253	0.0080342904329569	316180.267091458	-57.3829120163403	118.3125	55.8125
122.604166666667	54.3541666666667	0.0476980304562358	0.00753043506963604	318465.01826379	-57.6116763328501	118.3125	55.8125
122.645833333333	54.3541666666667	0.0473569765597664	0.00774407953832351	357294.365524857	-47.7859828597121	118.354166666667	56.4375
122.895833333333	54.3541666666667	0.0473657662347255	0.00767134471386657	369475.606045159	-49.2781948489565	118.354166666667	56.4375
122.9375	54.3541666666667	0.0474057886244359	0.00750524756722025	371532.458811805	-49.5166785425118	118.354166666667	56.4375
122.979166666667	54.3541666666667	0.0473735790105485	0.00751941409844428	373596.589031198	-49.7523429584801	118.354166666667	56.4375
123.020833333333	54.3541666666667	0.0476679011573371	0.0070968902814316	341609.446617414	-59.7169225139354	118.3125	55.8125
123.0625	54.3541666666667	0.048542382069856	0.00711590819025311	343951.166192863	-59.910529322555	118.3125	55.8125
123.104166666667	54.3541666666667	0.0483724269091726	0.0069248555852785	346297.44142203	-60.1012842769298	118.3125	55.8125
123.145833333333	54.3541666666667	0.0475558835780509	0.00718585995297526	348648.179504316	-60.2892395725671	118.3125	55.8125
123.1875	54.3541666666667	0.0470438125089591	0.00775260610342038	387024.5960299	-53.6736507445387	118.145833333333	56.3125
123.229166666667	54.3541666666667	0.0471268165427494	0.00769929543653822	351003.289945334	-60.4744462937954	118.354166666667	55.8125
123.270833333333	54.3541666666667	0.04727020557833	0.00778803183851752	353362.684491528	-60.656954437364	118.354166666667	55.8125
123.3125	54.3541666666667	0.047229031927567	0.00787469814676286	355726.277066737	-60.8368129357258	118.354166666667	55.8125
123.354166666667	54.3541666666667	0.0479198499184657	0.00699374742917772	360465.722519129	-61.1887715425226	118.3125	55.8125
123.395833333333	54.3541666666667	0.047673740726062	0.00808124722037752	360465.722519132	-61.1887715425228	118.354166666667	55.8125
123.4375	54.3541666666667	0.0476044886380786	0.00798362314346806	362841.413586328	-61.3609643992214	118.354166666667	55.8125
123.479166666667	54.3541666666667	0.0475252586940074	0.00815565708000724	365220.978948507	-61.5306931513882	118.354166666667	55.8125
123.520833333333	54.3541666666667	0.0473163335770066	0.00777459344674682	369991.430088496	-61.8629332031907	118.3125	55.8125
123.5625	54.3541666666667	0.047646278344539	0.00714804248420144	372382.169167583	-62.0255296243524	118.3125	55.8125
123.604166666667	54.3541666666667	0.0479972002843154	0.00715862530844022	374776.489043319	-62.1858322251961	118.3125	55.8125
123.645833333333	54.3541666666667	0.0477914102800158	0.00706041546271758	377174.320677947	-62.3438813494231	118.3125	55.8125
123.6875	54.3541666666667	0.0478505970216716	0.00702112878014963	379575.596672788	-62.4997164896113	118.3125	55.8125
123.729166666667	54.3541666666667	0.047912676490209	0.00700817064925886	381980.251222933	-62.6533763064516	118.3125	55.8125
123.770833333333	54.3541666666667	0.0478078697238787	0.00717503997230397	384388.220073325	-62.8048986475993	118.3125	55.8125
123.8125	54.3541666666667	0.0470766659583252	0.00739173970816234	386799.440476117	-62.9543205661402	118.3125	55.8125
123.854166666667	54.3541666666667	0.0474013057033033	0.00730571845994145	389213.851149353	-63.1016783386776	118.3125	55.8125
123.895833333333	54.3541666666667	0.0481662358071773	0.0074630279068201	391631.392236889	-63.2470074830399	118.3125	55.8125
123.9375	54.3541666666667	0.0480936794749374	0.00743182148785287	394052.005269503	-63.390342775611	118.3125	55.8125
123.979166666667	54.3541666666667	0.0473854400140756	0.00709641234636706	396475.633127187	-63.5317182682899	118.3125	55.8125
124.020833333333	54.3541666666667	0.04711603321101	0.00763369714034914	398902.22000258	-63.6711673050822	118.3125	55.8125
124.0625	54.3541666666667	0.0472449071590273	0.00754896694951207	401331.711365473	-63.8087225383254	118.3125	55.8125
124.104166666667	54.3541666666667	0.0475700410515284	0.00788691673321076	403764.053928391	-63.944415944557	118.3125	55.8125
124.145833333333	54.3541666666667	0.0475713409565379	0.00739645630943025	406199.195613229	-64.0782788400271	118.3125	55.8125
124.1875	54.3541666666667	0.0474887885145927	0.00868030623400245	406199.195613231	-64.0782788400272	118.354166666667	55.8125
124.229166666667	54.3541666666667	0.0474959467784309	0.0089385558594426	408637.085518824	-64.2103418958607	118.354166666667	55.8125
124.270833333333	54.3541666666667	0.0471343122817415	0.00880480482443277	411077.673889558	-64.3406351528772	118.354166666667	55.8125
124.3125	54.3541666666667	0.0468409125789605	0.0114497266263855	452670.495693229	-59.3291794342987	118.020833333333	56.2708333333333
124.354166666667	54.3541666666667	0.0462642183252711	0.0104863933918142	455002.296043343	-59.4691305106284	118.020833333333	56.2708333333333
124.395833333333	54.3541666666667	0.0467218665718861	0.0118891832697945	445110.380367242	-56.1675186527219	118.395833333333	56.4375
124.4375	54.3541666666667	0.0461646089965709	0.0107125276076891	459675.871897763	-59.7442467295022	118.020833333333	56.2708333333333
124.479166666667	54.3541666666667	0.0471201595392835	0.00907480624357097	423319.42769441	-64.9665635596737	118.354166666667	55.8125
124.520833333333	54.3541666666667	0.0479864280968078	0.00761836455794284	425775.222407987	-65.0868353668585	118.354166666667	55.8125
121.479166666667	54.3125	0.0470825774560017	0.012438367656095	1526653.1670631	-90.9143557112776	98.9375	51.8958333333333
121.520833333333	54.3125	0.045738675551804	0.0122000593139276	1494117.72747213	-91.3443370609554	99.4791666666666	51.8958333333333
121.5625	54.3125	0.0462766499441691	0.0121650488740661	1496828.82000293	-91.3081343635251	99.4791666666666	51.8958333333333
121.604166666667	54.3125	0.0470627405555517	0.0122908187935167	1539016.53388685	-90.9378880399673	98.8958333333333	51.8541666666667
121.645833333333	54.3125	0.0463808669583491	0.011753367529582	313650.393804605	-39.7244777479972	118.395833333333	56.4375
121.6875	54.3125	0.0462592016049421	0.0118739734247742	315389.786245165	-40.0693334299157	118.395833333333	56.4375
121.729166666667	54.3125	0.0466043840929651	0.0119784394880734	1533282.57842353	-90.6429764142156	99.0625	51.9375
121.770833333333	54.3125	0.0470157540944223	0.0101872502209095	320164.006324162	-44.4708208492047	118.145833333333	56.3125
121.8125	54.3125	0.0470440192587908	0.00885896303507863	276915.107251351	-51.5128594900998	118.354166666667	55.8125
121.854166666667	54.3125	0.0473253226188735	0.00869160356888493	279042.383452639	-51.8254594484674	118.354166666667	55.8125
121.895833333333	54.3125	0.0470826674659575	0.00904843087232977	325909.879413098	-45.3899971776278	118.145833333333	56.3125
121.9375	54.3125	0.0460830889304276	0.0106859927946457	327845.400195539	-45.6887968680794	118.145833333333	56.3125
121.979166666667	54.3125	0.0470243809508856	0.012012935406982	1549552.76500146	-90.4343485627547	99.0625	51.9375
122.020833333333	54.3125	0.0471631129172169	0.0119682473215621	1552264.51213882	-90.3997915892166	99.0625	51.9375
122.0625	54.3125	0.0468170182604337	0.0115650895403328	331579.17003212	-42.998361595408	118.395833333333	56.4375
122.104166666667	54.3125	0.0458343377698383	0.0104882141696747	338761.294305738	-48.2893674640918	118.020833333333	56.2708333333333
122.145833333333	54.3125	0.0467645169208407	0.00836620065189029	337666.849395624	-47.1279747092568	118.145833333333	56.3125
122.1875	54.3125	0.0470573144549665	0.00903404527417257	339658.738847513	-47.4051718885842	118.145833333333	56.3125
122.229166666667	54.3125	0.0469259834738451	0.00941557086730934	341659.452822738	-47.6789301020358	118.145833333333	56.3125
122.270833333333	54.3125	0.0470316246046749	0.00891253630707473	343668.836491991	-47.949294601736	118.145833333333	56.3125
122.3125	54.3125	0.0475842468054326	0.00984420947792921	345686.737958505	-48.2163102720413	118.145833333333	56.3125
122.354166666667	54.3125	0.0470141822696231	0.00855799122838446	347713.008210873	-48.4800216150623	118.145833333333	56.3125
122.395833333333	54.3125	0.0471533714524504	0.0080446823878698	349747.5010758	-48.7404727374507	118.145833333333	56.3125
122.4375	54.3125	0.0474561036479179	0.00763359261468655	311933.893550945	-55.9636225060265	118.3125	55.8125
122.479166666667	54.3125	0.0478253733780021	0.00734904102625537	314184.348539111	-56.2064831796716	118.3125	55.8125
122.520833333333	54.3125	0.0476675621188154	0.00753960751796386	316441.14812643	-56.4456418292499	118.3125	55.8125
122.5625	54.3125	0.0477136460385203	0.00748439602700392	318704.156736912	-56.6811670021706	118.3125	55.8125
122.604166666667	54.3125	0.0475342535258972	0.00715512951831148	320973.242244579	-56.9131258789467	118.3125	55.8125
122.645833333333	54.3125	0.0471345744776633	0.00744747667493934	323248.275877819	-57.14158429393	118.3125	55.8125
122.6875	54.3125	0.0472645826345284	0.00788420105041143	323248.275877822	-57.1415842939304	118.354166666667	55.8125
122.729166666667	54.3125	0.0472756063997482	0.00806908466951368	325529.132126254	-57.3666067564332	118.354166666667	55.8125
122.770833333333	54.3125	0.0470998556382562	0.00825346452603838	368405.180069947	-50.9448911503436	118.145833333333	56.3125
122.8125	54.3125	0.0474393298325243	0.00810729198475016	370514.450294198	-51.1750717101696	118.145833333333	56.3125
122.854166666667	54.3125	0.0473673528667371	0.00773875791820907	332405.428491559	-58.0216840984878	118.354166666667	55.8125
122.895833333333	54.3125	0.0473069881327153	0.00780245605105434	334708.382201056	-58.2335820985351	118.354166666667	55.8125
122.9375	54.3125	0.0473770991099825	0.00776000927682405	339329.904542363	-58.648037543217	118.3125	55.8125
122.979166666667	54.3125	0.0471868329290302	0.00728096414784215	341648.260326815	-58.850707847838	118.3125	55.8125
123.020833333333	54.3125	0.0472718781273966	0.00705724851517643	343971.541675486	-59.0504131830595	118.3125	55.8125
123.0625	54.3125	0.0475538513054528	0.00706296648790099	346299.648634961	-59.2472071154814	118.3125	55.8125
123.104166666667	54.3125	0.048066268163277	0.00699641364407359	348632.483711302	-59.4411421057598	118.3125	55.8125
123.145833333333	54.3125	0.0486292611090141	0.00719536422490992	350969.951801756	-59.6322695302936	118.3125	55.8125
123.1875	54.3125	0.0475601923432298	0.00703137354699066	353311.9601284	-59.8206397027358	118.3125	55.8125
123.229166666667	54.3125	0.0474982463080597	0.00692331809108092	355658.418173718	-60.0063018953101	118.3125	55.8125
123.270833333333	54.3125	0.0474822231177609	0.00683728949320009	358009.237618045	-60.1893043599111	118.3125	55.8125
123.3125	54.3125	0.047737511384668	0.00689898044582554	360364.33227879	-60.3696943489675	118.3125	55.8125
123.354166666667	54.3125	0.0476305323116452	0.00688182706059504	362723.618051459	-60.5475181360558	118.3125	55.8125
123.395833333333	54.3125	0.047542344661587	0.00698816253944698	365087.012852392	-60.7228210362504	118.3125	55.8125
123.4375	54.3125	0.0475858802047881	0.00716237580247267	367454.436563139	-60.8956474261932	118.3125	55.8125
123.479166666667	54.3125	0.0474699848800293	0.00732731202304862	369825.810976496	-61.0660407638786	118.3125	55.8125
123.520833333333	54.3125	0.0474996909675656	0.00734375285194372	372201.059744112	-61.2340436081421	118.3125	55.8125
123.5625	54.3125	0.0476982117456479	0.00708633047060658	374580.108325612	-61.3996976378416	118.3125	55.8125
123.604166666667	54.3125	0.0473067964583553	0.00716025375525356	376962.883939232	-61.5630436707317	118.3125	55.8125
123.645833333333	54.3125	0.048143471920269	0.00712573373473827	379349.315513904	-61.724121682022	118.3125	55.8125
123.6875	54.3125	0.0481833579484722	0.00739644463408814	381739.333642726	-61.8829708226142	118.3125	55.8125
123.729166666667	54.3125	0.0482892137520203	0.0073658933015538	384132.870537817	-62.0396294370179	118.3125	55.8125
123.770833333333	54.3125	0.0480223338563833	0.00715916209274614	386529.859986512	-62.1941350809435	118.3125	55.8125
123.8125	54.3125	0.047846972254563	0.007059257352205	388930.237308799	-62.3465245385656	118.3125	55.8125
123.854166666667	54.3125	0.0480299191006526	0.00728559269167433	391333.939316049	-62.4968338394633	118.3125	55.8125
123.895833333333	54.3125	0.0481109070323826	0.00742075589474279	393740.904270951	-62.6450982752332	118.3125	55.8125
123.9375	54.3125	0.0478027003806417	0.00713909453281829	396151.071848599	-62.791352415776	118.3125	55.8125
123.979166666667	54.3125	0.0473863617604696	0.0071803753922602	398564.383098744	-62.93563012526	118.3125	55.8125
124.020833333333	54.3125	0.0475192079314112	0.00754587167389553	400980.780409157	-63.0779645777628	118.3125	55.8125
124.0625	54.3125	0.0477584639090473	0.00732197283454367	403400.207470041	-63.2183882725903	118.3125	55.8125
124.104166666667	54.3125	0.0478106427700617	0.00724802344249571	405822.6092395	-63.3569330492808	118.3125	55.8125
124.145833333333	54.3125	0.0475275805530513	0.00782116920114829	408247.931910036	-63.4936301022942	118.3125	55.8125
124.1875	54.3125	0.0478486276793419	0.00883518491616275	410676.122875981	-63.6285099953878	118.3125	55.8125
124.229166666667	54.3125	0.047861289244002	0.00843903405280637	413107.130701915	-63.7616026756868	118.3125	55.8125
124.270833333333	54.3125	0.0476134626954745	0.00856998333012455	415540.905092004	-63.892937487451	118.3125	55.8125
124.3125	54.3125	0.0472781385927086	0.00877510436650898	415540.905092006	-63.8929374874511	118.354166666667	55.8125
124.354166666667	54.3125	0.0471899619067538	0.0083129560177555	417977.396860201	-64.0225431855393	118.354166666667	55.8125
124.395833333333	54.3125	0.0476400164293935	0.00855960760205868	420416.557901345	-64.1504479485818	118.354166666667	55.8125
124.4375	54.3125	0.0476144227880785	0.00796618507757072	422858.341163081	-64.2766793918582	118.354166666667	55.8125
124.479166666667	54.3125	0.0474417475823479	0.0082292103575672	425302.700618596	-64.4012645798913	118.354166666667	55.8125
124.520833333333	54.3125	0.047550794779344	0.00809616171505289	427749.591240153	-64.5242300387582	118.354166666667	55.8125
124.5625	54.3125	0.0473068972888753	0.00742636892766808	432650.790712257	-64.7654052529976	118.3125	55.8125
124.604166666667	54.3125	0.0472934459846632	0.00653213151319395	435105.014274962	-64.8836654752383	118.3125	55.8125
124.645833333333	54.3125	0.0471746867793753	0.00677167438025893	437561.598380225	-65.0004069247733	118.3125	55.8125
121.354166666667	54.2708333333333	0.0459226092158094	0.0117642794679766	307287.004339019	-42.2179357089008	118.020833333333	56.2708333333333
121.395833333333	54.2708333333333	0.0457312532310776	0.0123173723798477	309117.000488674	-42.5565562044606	118.020833333333	56.2708333333333
121.4375	54.2708333333333	0.0458655476168351	0.0122270223364524	310958.740922725	-42.8909767226528	118.020833333333	56.2708333333333
121.479166666667	54.2708333333333	0.0458721131048925	0.0121787897433555	1399056.05058445	-92.4711516498322	100.895833333333	51.8958333333333
121.520833333333	54.2708333333333	0.0460882852641094	0.0122287120639544	1396344.0568332	-92.5097339091202	100.979166666667	51.8958333333333
121.5625	54.2708333333333	0.0457140811193777	0.011862638588834	316552.365022864	-43.869519038596	118.020833333333	56.2708333333333
121.604166666667	54.2708333333333	0.0458639094698402	0.0122357094713532	1412617.17258449	-92.2794750094704	100.8125	51.8958333333333
121.645833333333	54.2708333333333	0.0456973185936387	0.0120066300045607	1439744.64053783	-91.9021073525848	100.4375	51.8958333333333
121.6875	54.2708333333333	0.0468135025603688	0.00976899427296008	273560.607167061	-49.7945261027736	118.354166666667	55.8125
121.729166666667	54.2708333333333	0.0470213763481325	0.0109280483640144	321613.199987274	-43.5815598985171	118.145833333333	56.3125
121.770833333333	54.2708333333333	0.046877094248846	0.0100539728956865	323489.973728361	-43.895825572076	118.145833333333	56.3125
121.8125	54.2708333333333	0.0472888583250644	0.0097583267145435	279825.010109376	-50.7699755686598	118.354166666667	55.8125
121.854166666667	54.2708333333333	0.0473448224714718	0.00811856584943146	281932.462956346	-51.0849484877029	118.354166666667	55.8125
121.895833333333	54.2708333333333	0.0469072360068964	0.00858283557024449	329183.540414015	-44.8158037045294	118.145833333333	56.3125
121.9375	54.2708333333333	0.0461497916041978	0.01068304217582	333903.478948078	-46.5939134619187	118.020833333333	56.2708333333333
121.979166666667	54.2708333333333	0.0476626718636754	0.00944392580975784	333030.144820165	-45.4105572150525	118.145833333333	56.3125
122.020833333333	54.2708333333333	0.0472251503390163	0.00959052596815962	334968.188381653	-45.7024989098436	118.145833333333	56.3125
122.0625	54.2708333333333	0.0469684068598636	0.00897354788433807	336915.832763261	-45.99087662719	118.145833333333	56.3125
122.104166666667	54.2708333333333	0.0470605031247568	0.00922934605004466	338872.911734447	-46.2757346559758	118.145833333333	56.3125
122.145833333333	54.2708333333333	0.046978169697052	0.00899221382663521	340839.262082528	-46.5571170509941	118.145833333333	56.3125
122.1875	54.2708333333333	0.0467818336439332	0.00889541183681049	342814.723571057	-46.8350676118706	118.145833333333	56.3125
122.229166666667	54.2708333333333	0.0473390256085994	0.00846688285629332	301294.273279482	-53.707850700525	118.354166666667	55.8125
122.270833333333	54.2708333333333	0.0465807403546264	0.00884644574449536	346792.35365158	-47.3808470377823	118.145833333333	56.3125
122.3125	54.2708333333333	0.0472154426951998	0.00839905129666045	348794.216270454	-47.648762057019	118.145833333333	56.3125
122.354166666667	54.2708333333333	0.0469020548052851	0.00818113525507577	307891.676061227	-54.503827409782	118.354166666667	55.8125
122.395833333333	54.2708333333333	0.0474357328967942	0.00801350576594692	312325.875304267	-55.0145202601179	118.3125	55.8125
122.4375	54.2708333333333	0.0477477397198535	0.00758444307077532	314553.29670399	-55.2640950413984	118.3125	55.8125
122.479166666667	54.2708333333333	0.0477373290004815	0.00754198459004948	316787.404862247	-55.5099148812871	118.3125	55.8125
122.520833333333	54.2708333333333	0.048125175079991	0.00770889374928063	319028.058513735	-55.7520477583848	118.3125	55.8125
122.5625	54.2708333333333	0.0479720226232956	0.00715662681066731	321275.119920289	-55.9905603599292	118.3125	55.8125
122.604166666667	54.2708333333333	0.047101753537485	0.00693639315652657	323528.454776337	-56.2255180980289	118.3125	55.8125
122.645833333333	54.2708333333333	0.0472665108196539	0.00744193292360527	325787.932116668	-56.4569851265112	118.3125	55.8125
122.6875	54.2708333333333	0.0474270408575679	0.00767205437047483	328053.42422649	-56.6850243582954	118.3125	55.8125
122.729166666667	54.2708333333333	0.0471415883416749	0.00796912386745833	330324.806553781	-56.9096974832228	118.3125	55.8125
122.770833333333	54.2708333333333	0.0472493701195718	0.00794818677635207	330324.806553785	-56.909697483223	118.354166666667	55.8125
122.8125	54.2708333333333	0.0474339013527999	0.00781115932352872	332601.957623877	-57.1310649862688	118.354166666667	55.8125
122.854166666667	54.2708333333333	0.047131874669845	0.00674213770675489	337173.094983413	-57.5641191536993	118.3125	55.8125
122.895833333333	54.2708333333333	0.0475794952214509	0.00693362298667587	339466.852972187	-57.7759209316754	118.3125	55.8125
122.9375	54.2708333333333	0.0472046099764408	0.00711508232477603	341765.922946695	-57.9846473530739	118.3125	55.8125
122.979166666667	54.2708333333333	0.0476207558179572	0.0071336692747488	344070.197613714	-58.1903531607812	118.3125	55.8125
123.020833333333	54.2708333333333	0.0472816857292488	0.00762709687022035	344070.197613718	-58.1903531607815	118.354166666667	55.8125
123.0625	54.2708333333333	0.0477018348706704	0.00711764108174192	348693.944831142	-58.5929164715529	118.3125	55.8125
123.104166666667	54.2708333333333	0.0484398544371979	0.00752004211168324	351013.215563469	-58.7898780832379	118.3125	55.8125
123.145833333333	54.2708333333333	0.0485575390975986	0.00762773842675402	353337.287216392	-58.9840273370571	118.3125	55.8125
123.1875	54.2708333333333	0.0482813757342388	0.00743591053060646	355666.064857649	-59.1754137144307	118.3125	55.8125
123.229166666667	54.2708333333333	0.0485990911119467	0.00739065291926634	357999.455829956	-59.3640857020892	118.3125	55.8125
123.270833333333	54.2708333333333	0.0485241589694726	0.00720153326989859	360337.369689489	-59.5500908110454	118.3125	55.8125
123.3125	54.2708333333333	0.0486483396417235	0.00698196486265731	362679.71814605	-59.733475595418	118.3125	55.8125
123.354166666667	54.2708333333333	0.0481754592617338	0.00727384867255462	365026.415004947	-59.9142856710939	118.3125	55.8125
123.395833333333	54.2708333333333	0.0485377344359749	0.00740975627152919	367377.376110509	-60.0925657342079	118.3125	55.8125
123.4375	54.2708333333333	0.0475151906682975	0.00721803260808734	369732.519291157	-60.2683595794227	118.3125	55.8125
123.479166666667	54.2708333333333	0.0477207243586844	0.00754643040718268	372091.764306067	-60.441710118001	118.3125	55.8125
123.520833333333	54.2708333333333	0.0472497983821497	0.00706674531477424	374455.032793335	-60.612659395654	118.3125	55.8125
123.5625	54.2708333333333	0.048057602276728	0.00708783546595134	376822.248219594	-60.7812486101552	118.3125	55.8125
123.604166666667	54.2708333333333	0.0479416183735624	0.00691811006017072	379193.335831084	-60.9475181287137	118.3125	55.8125
123.645833333333	54.2708333333333	0.0475247642712346	0.0070153777395838	381568.222606124	-61.1115075050975	118.3125	55.8125
123.6875	54.2708333333333	0.047909026985762	0.00715174681589188	383946.837208903	-61.2732554964978	118.3125	55.8125
123.729166666667	54.2708333333333	0.0485297686110688	0.00749248450867135	386329.109944625	-61.4328000801334	118.3125	55.8125
123.770833333333	54.2708333333333	0.0480379744521443	0.00764808650944758	388714.972715929	-61.5901784695881	118.3125	55.8125
123.8125	54.2708333333333	0.0483467201396743	0.00772531596404761	391104.358980536	-61.7454271308757	118.3125	55.8125
123.854166666667	54.2708333333333	0.0480869339867128	0.00751333481860485	393497.203710127	-61.8985817982329	118.3125	55.8125
123.895833333333	54.2708333333333	0.047029717965532	0.00744856435733358	395893.4433504	-62.049677489638	118.3125	55.8125
123.9375	54.2708333333333	0.0476130376652985	0.00788274947671345	398293.015782243	-62.19874852205	118.3125	55.8125
123.979166666667	54.2708333333333	0.0472618479995583	0.00767690381071159	400695.860284048	-62.3458285263719	118.3125	55.8125
124.020833333333	54.2708333333333	0.0475181522315573	0.00752694282825925	403101.917495099	-62.4909504621369	118.3125	55.8125
124.0625	54.2708333333333	0.0481364389467453	0.0074731937559024	405511.12937998	-62.6341466319148	118.3125	55.8125
124.104166666667	54.2708333333333	0.047856569738697	0.00714017459556789	407923.439194028	-62.7754486954436	118.3125	55.8125
124.145833333333	54.2708333333333	0.0472104793921483	0.0080845136480238	410338.791449782	-62.9148876834862	118.3125	55.8125
124.1875	54.2708333333333	0.0476513618542181	0.00808502103825577	412757.131884344	-63.0524940114109	118.3125	55.8125
124.229166666667	54.2708333333333	0.0472739704204708	0.00769620912541447	415178.407427721	-63.1882974925023	118.3125	55.8125
124.270833333333	54.2708333333333	0.0472144403833484	0.00768200389953809	417602.566172048	-63.3223273510024	118.3125	55.8125
124.3125	54.2708333333333	0.0473675655409692	0.00754170473217002	420029.557341674	-63.4546122348834	118.3125	55.8125
124.354166666667	54.2708333333333	0.0473658780705745	0.00782498370696912	422459.331264123	-63.5851802283573	118.3125	55.8125
124.395833333333	54.2708333333333	0.0478676287753394	0.00802694595082381	424891.839341878	-63.7140588641254	118.3125	55.8125
124.4375	54.2708333333333	0.0474947447310659	0.00739570291342044	427327.034024939	-63.8412751353672	118.3125	55.8125
124.479166666667	54.2708333333333	0.0474421817700408	0.00771056541105785	429764.868784186	-63.9668555074768	118.3125	55.8125
124.520833333333	54.2708333333333	0.0472962393609417	0.00760763747204863	432205.298085497	-64.0908259295483	118.3125	55.8125
124.5625	54.2708333333333	0.0472362691828585	0.00763949492636356	434648.277364567	-64.2132118456122	118.3125	55.8125
124.604166666667	54.2708333333333	0.0473621673586597	0.00663065389444743	437093.763002469	-64.33403820563	118.3125	55.8125
124.645833333333	54.2708333333333	0.0481567334833901	0.00631015885248916	439541.712301895	-64.4533294762478	118.3125	55.8125
124.6875	54.2708333333333	0.047459997045145	0.00600965986684519	441992.083464048	-64.5711096513146	118.3125	55.8125
124.729166666667	54.2708333333333	0.0471648499097232	0.00623940711828541	444444.835566201	-64.6874022621681	118.3125	55.8125
121.1875	54.2291666666667	0.0472755467959003	0.0104060243601472	254682.493903626	-45.0417183643917	118.3125	55.8125
121.229166666667	54.2291666666667	0.046699788194418	0.0112417815710095	254682.493903626	-45.0417183643917	118.354166666667	55.8125
121.270833333333	54.2291666666667	0.0469223562141952	0.0117313047942345	305303.443866691	-39.3013466461287	118.145833333333	56.3125
121.3125	54.2291666666667	0.0470482317580519	0.0106905006684688	258554.395846741	-45.8251377482128	118.354166666667	55.8125
121.354166666667	54.2291666666667	0.0467647461294191	0.010382136630869	260509.607918456	-46.2076944560048	118.354166666667	55.8125
121.395833333333	54.2291666666667	0.046932756310033	0.0109027499667284	262477.277833317	-46.5842790396769	118.354166666667	55.8125
121.4375	54.2291666666667	0.0466515685169228	0.00957232283089176	264457.12682579	-46.9549881294374	118.354166666667	55.8125
121.479166666667	54.2291666666667	0.0459812041083297	0.0117402674656637	314069.894902477	-41.0514893495701	118.145833333333	56.3125
121.520833333333	54.2291666666667	0.0471366693465505	0.0113470445898978	318054.236582042	-42.9722518968827	118.020833333333	56.2708333333333
121.5625	54.2291666666667	0.0470436459921672	0.0106535790539793	317663.016411329	-41.7228779787701	118.145833333333	56.3125
121.604166666667	54.2291666666667	0.0470121463584832	0.0111998464999906	321780.922384843	-43.6124876467713	118.020833333333	56.2708333333333
121.645833333333	54.2291666666667	0.0470231492966175	0.00922312108334504	274529.75497855	-48.7237294785798	118.354166666667	55.8125
121.6875	54.2291666666667	0.0469418968721917	0.0091970484172034	276577.184333428	-49.0611702292302	118.354166666667	55.8125
121.729166666667	54.2291666666667	0.0467713678519218	0.00962831892141749	324988.582491018	-43.0183419885846	118.145833333333	56.3125
121.770833333333	54.2291666666667	0.047155764144071	0.00888411582158434	280703.028848109	-49.7204730474109	118.354166666667	55.8125
121.8125	54.2291666666667	0.0475742851747442	0.0081647153497849	284868.685181861	-50.3595936371903	118.3125	55.8125
121.854166666667	54.2291666666667	0.0475604415858821	0.0076542323407576	286965.899814075	-50.6718022818742	118.3125	55.8125
121.895833333333	54.2291666666667	0.0470888217778269	0.00893889531476387	332489.614325649	-44.2529823969993	118.145833333333	56.3125
121.9375	54.2291666666667	0.0475420176268838	0.0082036526312539	289072.426432295	-50.9792230206369	118.354166666667	55.8125
121.979166666667	54.2291666666667	0.0476095341774941	0.00776385277564118	291188.062200547	-51.2819392336963	118.354166666667	55.8125
122.020833333333	54.2291666666667	0.0473531695657031	0.00985121986527576	338223.500102509	-45.1406857348733	118.145833333333	56.3125
122.0625	54.2291666666667	0.0472820146792571	0.00940168509095249	340154.462612384	-45.4295223086189	118.145833333333	56.3125
122.104166666667	54.2291666666667	0.0474340508409373	0.00839047314506335	297587.670071175	-52.1626760095364	118.354166666667	55.8125
122.145833333333	54.2291666666667	0.047403342211431	0.00842069099036439	299737.81196159	-52.4473831756898	118.354166666667	55.8125
122.1875	54.2291666666667	0.0474750113114336	0.00807694251121666	304062.423159197	-53.0039546373513	118.3125	55.8125
122.229166666667	54.2291666666667	0.047705547098176	0.00784078482912802	306236.547404573	-53.275969450228	118.3125	55.8125
122.270833333333	54.2291666666667	0.047434234506846	0.00781107428853036	308418.327764913	-53.5439019012507	118.3125	55.8125
122.3125	54.2291666666667	0.0473874554072392	0.00780939864733922	310607.602138039	-53.8078241126053	118.3125	55.8125
122.354166666667	54.2291666666667	0.0477280361263162	0.00776428887724398	312804.21240537	-54.0678069609168	118.3125	55.8125
122.395833333333	54.2291666666667	0.0472699332869263	0.00818127594210168	315008.004330727	-54.3239200845294	118.3125	55.8125
122.4375	54.2291666666667	0.0473791179851341	0.00841562844633323	315008.00433073	-54.3239200845297	118.354166666667	55.8125
122.479166666667	54.2291666666667	0.0475277942122605	0.00767436341369628	319436.535030144	-54.8248095720112	118.3125	55.8125
122.520833333333	54.2291666666667	0.0474628994662047	0.00747865036382819	321660.98386223	-55.0697191036319	118.3125	55.8125
122.5625	54.2291666666667	0.0484591736405015	0.00752730658397213	323892.034280638	-55.3110252684093	118.3125	55.8125
122.604166666667	54.2291666666667	0.0485095847439358	0.00706436207747868	326129.550016312	-55.5487916626095	118.3125	55.8125
122.645833333333	54.2291666666667	0.0471040713328872	0.0068233038229942	328373.39811933	-55.7830807104679	118.3125	55.8125
122.6875	54.2291666666667	0.0472433489415398	0.00776799498980358	328373.398119333	-55.7830807104682	118.354166666667	55.8125
122.729166666667	54.2291666666667	0.0471841851419445	0.00725872318625958	332879.575705894	-56.2414706876452	118.3125	55.8125
122.770833333333	54.2291666666667	0.047026901196498	0.00796152128066152	332879.575705896	-56.2414706876456	118.354166666667	55.8125
122.8125	54.2291666666667	0.0470434415109809	0.00806361812122615	376399.168731536	-50.0762280814318	118.145833333333	56.3125
122.854166666667	54.2291666666667	0.0473486888272063	0.00753960575162363	339683.19249918	-56.9044703520279	118.3125	55.8125
122.895833333333	54.2291666666667	0.0480728891294357	0.00763443159535749	341962.418077479	-57.1191424091257	118.3125	55.8125
122.9375	54.2291666666667	0.0481078297130682	0.00761875077677929	344247.131293074	-57.3307425000289	118.3125	55.8125
122.979166666667	54.2291666666667	0.0475235602905094	0.00699322616390672	346537.222802168	-57.5393242111629	118.3125	55.8125
123.020833333333	54.2291666666667	0.0480626840791725	0.00719198740153899	348832.585872936	-57.7449400967832	118.3125	55.8125
123.0625	54.2291666666667	0.0485912732947049	0.00767659170076118	351133.116316532	-57.9476416957786	118.3125	55.8125
123.104166666667	54.2291666666667	0.0481272186104274	0.00786561123133118	353438.712419899	-58.1474795485609	118.3125	55.8125
123.145833333333	54.2291666666667	0.048611299713515	0.00798418998863478	355749.274880368	-58.3445032140063	118.3125	55.8125
123.1875	54.2291666666667	0.0488784689872559	0.00805519202643228	358064.706741947	-58.5387612864099	118.3125	55.8125
123.229166666667	54.2291666666667	0.0489019306524832	0.00779247203881607	360384.913333341	-58.7303014124335	118.3125	55.8125
123.270833333333	54.2291666666667	0.0494137055948821	0.00764614256725391	362709.802207619	-58.919170308013	118.3125	55.8125
123.3125	54.2291666666667	0.0485016805838802	0.00735723010162254	365039.283083489	-59.1054137752028	118.3125	55.8125
123.354166666667	54.2291666666667	0.0490130066931486	0.00755814183626633	367373.267788179	-59.2890767189364	118.3125	55.8125
123.395833333333	54.2291666666667	0.0478257247778857	0.00714903092758574	369711.670201863	-59.4702031636835	118.3125	55.8125
123.4375	54.2291666666667	0.0486071595239533	0.00723208168120501	372054.406203586	-59.6488362699813	118.3125	55.8125
123.479166666667	54.2291666666667	0.0478889231909304	0.0069461710703765	374401.393618676	-59.82501835083	118.3125	55.8125
123.520833333333	54.2291666666667	0.0483960884302535	0.0073258091097186	376752.55216761	-59.9987908879337	118.3125	55.8125
123.5625	54.2291666666667	0.0482972804379776	0.00762099211226126	379107.803416253	-60.1701945477743	118.3125	55.8125
123.604166666667	54.2291666666667	0.0481209787111979	0.00770091009318135	381467.070727493	-60.3392691975078	118.3125	55.8125
123.645833333333	54.2291666666667	0.0480901265425247	0.00762887367221303	383830.279214213	-60.5060539206736	118.3125	55.8125
123.6875	54.2291666666667	0.0481970607162522	0.00779284710372857	386197.355693536	-60.6705870327039	118.3125	55.8125
123.729166666667	54.2291666666667	0.0490941830505034	0.00830176200675875	388568.228642367	-60.8329060962305	118.3125	55.8125
123.770833333333	54.2291666666667	0.0481882914335366	0.0077398495771222	390942.82815416	-60.9930479361792	118.3125	55.8125
123.8125	54.2291666666667	0.0482787303688409	0.0074961473587711	393321.085896875	-61.1510486546452	118.3125	55.8125
123.854166666667	54.2291666666667	0.047751059417263	0.00747628948044253	395702.935072112	-61.3069436455468	118.3125	55.8125
123.895833333333	54.2291666666667	0.0478936950663129	0.00738117320412986	398088.310375402	-61.4607676090537	118.3125	55.8125
123.9375	54.2291666666667	0.0477340406139867	0.00735624522168062	400477.147957555	-61.6125545657826	118.3125	55.8125
123.979166666667	54.2291666666667	0.0472393040009589	0.00741600342440965	402869.385387138	-61.7623378707616	118.3125	55.8125
124.020833333333	54.2291666666667	0.0474645054117669	0.00744286106992746	405264.961613974	-61.910150227161	118.3125	55.8125
124.0625	54.2291666666667	0.048335892217123	0.00771217995818289	407663.816933652	-62.0560236997851	118.3125	55.8125
124.104166666667	54.2291666666667	0.0475293718403694	0.00732057601222098	410065.89295304	-62.1999897283292	118.3125	55.8125
124.145833333333	54.2291666666667	0.0472893625651293	0.00737776296123799	412471.132556768	-62.3420791403996	118.3125	55.8125
124.1875	54.2291666666667	0.0472721682003314	0.00766306315363875	414879.479874613	-62.4823221642935	118.3125	55.8125
124.229166666667	54.2291666666667	0.0473717422242314	0.00749763287301835	417290.880249822	-62.620748441545	118.3125	55.8125
124.270833333333	54.2291666666667	0.0475021262469992	0.00745413375176632	419705.280208323	-62.7573870392334	118.3125	55.8125
124.3125	54.2291666666667	0.0475720737772229	0.00774204757036554	422122.627428751	-62.8922664620569	118.3125	55.8125
124.354166666667	54.2291666666667	0.0475226591489895	0.00836422415734455	424542.870713353	-63.0254146641723	118.3125	55.8125
124.395833333333	54.2291666666667	0.0473399457805957	0.00768121774846625	426965.959959688	-63.1568590608049	118.3125	55.8125
124.4375	54.2291666666667	0.0472985640567559	0.00676244070604329	429391.846133096	-63.2866265396253	118.3125	55.8125
124.479166666667	54.2291666666667	0.0474048909702571	0.00700740938435417	431820.481239948	-63.4147434719019	118.3125	55.8125
124.520833333333	54.2291666666667	0.0476649911404169	0.0066223476317711	434251.818301644	-63.5412357234262	118.3125	55.8125
124.5625	54.2291666666667	0.0473241722789489	0.00695396048908076	436685.811329304	-63.6661286652159	118.3125	55.8125
124.604166666667	54.2291666666667	0.0473464092372351	0.00673485180922659	439122.41529918	-63.7894471839981	118.3125	55.8125
124.645833333333	54.2291666666667	0.0481965411379434	0.00629131383177661	441561.586128754	-63.9112156924757	118.3125	55.8125
124.6875	54.2291666666667	0.0483181279182617	0.00626688447928725	444003.280653463	-64.0314581393788	118.3125	55.8125
124.729166666667	54.2291666666667	0.0473747504501564	0.00652319128148329	446447.456604086	-64.1501980193054	118.3125	55.8125
124.770833333333	54.2291666666667	0.0472993515066584	0.00657699372321864	448894.072584775	-64.2674583823548	118.3125	55.8125
124.8125	54.2291666666667	0.0486545863350843	0.00664938685839518	451343.088051631	-64.3832618435547	118.3125	55.8125
124.854166666667	54.2291666666667	0.0482985353005764	0.00659252539116908	453794.463291915	-64.4976305920879	118.3125	55.8125
120.1875	54.1875	0.0459756208296855	0.0148839525771083	1344337.116653	-92.8703853809894	100.4375	51.8958333333333
120.229166666667	54.1875	0.0459574016439603	0.0147564804399975	1322607.30716435	-93.1893972144409	100.8125	51.8958333333333
120.270833333333	54.1875	0.0457985304869727	0.0147538008056686	1397213.43247936	-91.9160086773955	99.6875	51.9375
120.3125	54.1875	0.0455095907897683	0.0147365692434182	1325323.17773492	-93.1491938930357	100.854166666667	51.8958333333333
120.354166666667	54.1875	0.0463863508671894	0.0146936841622293	1355204.32477585	-92.7130710072481	100.4375	51.8958333333333
120.979166666667	54.1875	0.0460838488450392	0.0137085232907601	1363355.65986079	-92.5960152087619	100.9375	51.8958333333333
121.020833333333	54.1875	0.0453411966080022	0.0125654180760369	300326.193232594	-38.2307201882241	118.020833333333	56.2708333333333
121.0625	54.1875	0.0469394981628251	0.0115100886775118	250491.286367609	-42.6703773966445	118.354166666667	55.8125
121.104166666667	54.1875	0.0471288582888494	0.0103058816625383	252342.203650266	-43.0905816179575	118.354166666667	55.8125
121.145833333333	54.1875	0.0471557495018491	0.00934635475753502	256087.093166014	-43.9119057194142	118.3125	55.8125
121.1875	54.1875	0.047328288361485	0.00999836004140222	257980.439096308	-44.3132088295484	118.3125	55.8125
121.229166666667	54.1875	0.0469483406014045	0.0101657428641206	257980.439096308	-44.3132088295484	118.354166666667	55.8125
121.270833333333	54.1875	0.0468930388028718	0.0111050589418866	328057.930667692	-41.2570494376087	117.770833333333	56.3541666666667
121.3125	54.1875	0.0468794165622871	0.0114005351983174	310615.703475638	-39.1141442792186	118.145833333333	56.3125
121.354166666667	54.1875	0.0471065408154912	0.00980450104131759	263740.465985725	-45.480781508537	118.354166666667	55.8125
121.395833333333	54.1875	0.0475029531680207	0.00906263025365529	267644.260757771	-46.2297944634471	118.3125	55.8125
121.4375	54.1875	0.0464010142779912	0.00993625847426979	267644.260757774	-46.2297944634476	118.354166666667	55.8125
121.479166666667	54.1875	0.0470376567143982	0.0102432444551361	269614.460786798	-46.5957617864762	118.354166666667	55.8125
121.520833333333	54.1875	0.0466645816921539	0.00941982850046624	271596.50815335	-46.9561557929068	118.354166666667	55.8125
121.5625	54.1875	0.0465008490749627	0.00941948808288752	273590.144674201	-47.3110652757787	118.354166666667	55.8125
121.604166666667	54.1875	0.0465846002740093	0.00932643154344512	275595.118143715	-47.6605783135038	118.354166666667	55.8125
121.645833333333	54.1875	0.0470284268926118	0.00894594486112378	277611.18222338	-48.0047822123161	118.354166666667	55.8125
121.6875	54.1875	0.0468749799299362	0.0102772126688694	326563.824871893	-42.1489169798995	118.145833333333	56.3125
121.729166666667	54.1875	0.0453915216521128	0.0115619417481627	328394.72352924	-42.4667640093384	118.145833333333	56.3125
121.770833333333	54.1875	0.0461269537426679	0.0117684489714816	1447623.45770262	-91.4297608870146	100.4375	51.8958333333333
121.8125	54.1875	0.046924729399933	0.00899684898258218	285781.616958962	-49.3302227420719	118.354166666667	55.8125
121.854166666667	54.1875	0.0477471624719008	0.00799963966931123	289927.385591977	-49.9632934636332	118.3125	55.8125
121.895833333333	54.1875	0.0479326446776273	0.00750105289678451	292014.655757879	-50.2727033998119	118.3125	55.8125
121.9375	54.1875	0.0478536032754397	0.00735796658903684	294111.24357576	-50.5774696059377	118.3125	55.8125
121.979166666667	54.1875	0.0469523072490238	0.00822636041143741	339606.133130559	-44.2970285543759	118.145833333333	56.3125
122.020833333333	54.1875	0.0461798496287354	0.0115412948653699	340093.251936049	-41.0999230990328	118.395833333333	56.4375
122.0625	54.1875	0.0458656392305953	0.0113461812783151	1466658.73554106	-91.1765079377026	100.4375	51.8958333333333
122.104166666667	54.1875	0.0465140128781288	0.00923968023188698	300454.950738585	-51.4646860527156	118.354166666667	55.8125
122.145833333333	54.1875	0.0472230642631224	0.00854493511775564	302586.870278551	-51.7516520212476	118.354166666667	55.8125
122.1875	54.1875	0.0475049709837219	0.00801958310719837	306875.646908628	-52.3128710939964	118.3125	55.8125
122.229166666667	54.1875	0.0475450203573988	0.00813190227638875	309032.156411156	-52.5872690403825	118.3125	55.8125
122.270833333333	54.1875	0.047837517350354	0.0078329549881303	311196.521916274	-52.8576205938625	118.3125	55.8125
122.3125	54.1875	0.0475260038881369	0.00765274648691331	313368.579884326	-53.1239953333195	118.3125	55.8125
122.354166666667	54.1875	0.0475039707286641	0.00747622024110528	315548.170699877	-53.3864617022938	118.3125	55.8125
122.395833333333	54.1875	0.0472400611428629	0.00764936723097522	317735.138575846	-53.6450870122467	118.3125	55.8125
122.4375	54.1875	0.0472024707981394	0.00809000513791296	317735.138575848	-53.645087012247	118.354166666667	55.8125
122.479166666667	54.1875	0.0472311274546822	0.0080951874177041	362303.234026545	-44.5954217714132	118.354166666667	56.4375
122.520833333333	54.1875	0.0471471257454855	0.00754985627828501	324338.802157167	-54.3985728271379	118.3125	55.8125
122.5625	54.1875	0.0476120727164309	0.00735453500124954	326553.793715504	-54.6424845613091	118.3125	55.8125
122.604166666667	54.1875	0.0477381021298823	0.00752573272979535	328775.437594215	-54.8828750157812	118.3125	55.8125
122.645833333333	54.1875	0.0476866764286689	0.00722710123808281	331003.599064054	-55.1198048465294	118.3125	55.8125
122.6875	54.1875	0.048066940426221	0.00700796328854982	333238.146603864	-55.353333632334	118.3125	55.8125
122.729166666667	54.1875	0.0474274238695557	0.00698225003816176	335478.951819334	-55.5835198860266	118.3125	55.8125
122.770833333333	54.1875	0.0467622608863953	0.00767432790774963	377326.307242388	-49.3058735874584	118.145833333333	56.3125
122.8125	54.1875	0.0470880971842745	0.00816684225891459	379392.258035336	-49.5397008284841	118.145833333333	56.3125
122.854166666667	54.1875	0.0475779187311879	0.00754413832801476	339978.836859732	-56.034093590284	118.354166666667	55.8125
122.895833333333	54.1875	0.0472402009439034	0.00735250548363266	344502.286595944	-56.4719732060772	118.3125	55.8125
122.9375	54.1875	0.0479024405913288	0.00737324719101295	346772.558258325	-56.6862880410524	118.3125	55.8125
122.979166666667	54.1875	0.0475700697869922	0.00730980156477661	349048.378574386	-56.897589733462	118.3125	55.8125
123.020833333333	54.1875	0.0481172678961071	0.00764447525744514	351329.638915247	-57.1059296919626	118.3125	55.8125
123.0625	54.1875	0.0480935749551781	0.00774587852689375	353616.23319359	-57.3113583657393	118.3125	55.8125
123.104166666667	54.1875	0.0485104237657083	0.00764852487845945	355908.057798288	-57.5139252590762	118.3125	55.8125
123.145833333333	54.1875	0.0484189218104826	0.00792790339585928	358205.011530652	-57.7136789460634	118.3125	55.8125
123.1875	54.1875	0.0484612030512569	0.00737628214221093	360506.99554228	-57.9106670854016	118.3125	55.8125
123.229166666667	54.1875	0.0485998546555877	0.00692493960878052	362813.913274507	-58.1049364352798	118.3125	55.8125
123.270833333333	54.1875	0.0490668088349164	0.00761494433542983	365125.670399417	-58.2965328682928	118.3125	55.8125
123.3125	54.1875	0.0493636775756125	0.00798014949191516	379398.887676433	-52.9572071132071	118.4375	56.1458333333333
123.354166666667	54.1875	0.0493850665712535	0.00804076823812398	369763.336325882	-58.671886135697	118.3125	55.8125
123.395833333333	54.1875	0.0493395155936489	0.00805266681051609	372089.067115397	-58.855730421602	118.3125	55.8125
123.4375	54.1875	0.0490088945366562	0.0077545481079918	374419.28116588	-59.0370767233886	118.3125	55.8125
123.479166666667	54.1875	0.0483845216579721	0.00709170285528051	376753.894470274	-59.2159667090984	118.3125	55.8125
123.520833333333	54.1875	0.0484103746997414	0.00753795989124465	379092.824929149	-59.392441250184	118.3125	55.8125
123.5625	54.1875	0.0487569763736806	0.00817822268070189	381435.992301687	-59.566540436077	118.3125	55.8125
123.604166666667	54.1875	0.0481977232405314	0.00802429345718229	383783.318157998	-59.7383035886399	118.3125	55.8125
123.645833333333	54.1875	0.0481882860951409	0.00795995312986123	386134.725832714	-59.9077692764882	118.3125	55.8125
123.6875	54.1875	0.0491849211339704	0.00833928898163729	399173.570165488	-54.7752127201966	118.4375	56.1458333333333
123.729166666667	54.1875	0.0491077704708844	0.00807430791809174	390849.488528555	-60.2399588511912	118.3125	55.8125
123.770833333333	54.1875	0.0485231783504837	0.00752394170747273	393212.698640945	-60.4027562358953	118.3125	55.8125
123.8125	54.1875	0.0480855972625406	0.00736453229635305	395579.700669853	-60.5634031791544	118.3125	55.8125
123.854166666667	54.1875	0.0480239381911542	0.00766374809449907	397950.426118637	-60.721934692902	118.3125	55.8125
123.895833333333	54.1875	0.0478607977908257	0.0072693344190246	400324.808001724	-60.8783851184807	118.3125	55.8125
123.9375	54.1875	0.0473872045072609	0.00720316936254777	402702.780806251	-61.0327881398024	118.3125	55.8125
123.979166666667	54.1875	0.047773773664521	0.00725804056400139	405084.280454777	-61.1851767963215	118.3125	55.8125
124.020833333333	54.1875	0.0478923558980875	0.00764822415445211	407469.244269001	-61.3355834958145	118.3125	55.8125
124.0625	54.1875	0.0481668393559538	0.00783159700096224	409857.610934443	-61.4840400269612	118.3125	55.8125
124.104166666667	54.1875	0.0479560811179056	0.00745172519985114	412249.320466113	-61.6305775717292	118.3125	55.8125
124.145833333333	54.1875	0.0480860869255017	0.00733481850832742	414644.314175107	-61.7752267175573	118.3125	55.8125
124.1875	54.1875	0.047554210582822	0.00731681905130207	417042.534636086	-61.9180174693349	118.3125	55.8125
124.229166666667	54.1875	0.0472950534202528	0.00742168686274793	419443.925655674	-62.0589792611805	118.3125	55.8125
124.270833333333	54.1875	0.0476098903970016	0.00744241861358894	421848.43224171	-62.1981409680163	118.3125	55.8125
124.3125	54.1875	0.0472537586658626	0.00743123404643529	424256.000573302	-62.3355309169371	118.3125	55.8125
124.354166666667	54.1875	0.0469718534839335	0.0073290270534942	426666.577971735	-62.4711768983772	118.3125	55.8125
124.395833333333	54.1875	0.0471046208820832	0.00733932230574329	429080.112872161	-62.6051061770751	118.3125	55.8125
124.4375	54.1875	0.0476021808987627	0.00741073912583516	431496.554796035	-62.7373455028329	118.3125	55.8125
124.479166666667	54.1875	0.0475401376431409	0.00675087054877737	433915.85432432	-62.8679211210774	118.3125	55.8125
124.520833333333	54.1875	0.0477024535473931	0.00654614262761815	436337.963071431	-62.9968587832198	118.3125	55.8125
124.5625	54.1875	0.0477605697312247	0.00663363528944209	438762.833659841	-63.1241837568172	118.3125	55.8125
124.604166666667	54.1875	0.0478950748246832	0.00641988725669071	441190.419695418	-63.2499208355372	118.3125	55.8125
124.645833333333	54.1875	0.0487043028501886	0.00673354562310771	443620.675743419	-63.3740943489285	118.3125	55.8125
124.6875	54.1875	0.0488676477919651	0.00703763742094035	437064.696264585	-63.6894723056749	118.4375	55.7708333333333
124.729166666667	54.1875	0.0483820195224773	0.00704942808239243	448489.020795027	-63.6178457345944	118.3125	55.8125
124.770833333333	54.1875	0.0483699252470913	0.00699173546527895	441946.354798818	-63.9343789590838	118.4375	55.7708333333333
124.8125	54.1875	0.0492419781980326	0.00701510767177349	444390.989064805	-64.0545320855891	118.4375	55.7708333333333
124.854166666667	54.1875	0.0493540116437762	0.0070811838088493	456650.545643017	-64.633222481649	118.270833333333	55.7708333333333
124.895833333333	54.1875	0.0494259726660184	0.0070058347587972	449287.65627365	-64.2903554310169	118.4375	55.7708333333333
124.9375	54.1875	0.0493816713892127	0.00623695917625721	460703.60286963	-64.2014796678018	118.3125	55.8125
120.145833333333	54.1458333333333	0.0457229418902673	0.0146667206631374	1314200.55279554	-93.111579292206	100.854166666667	51.8958333333333
120.1875	54.1458333333333	0.0454695842147691	0.0147727536382081	1394344.43662133	-91.7660795462786	99.6458333333333	51.9375
120.229166666667	54.1458333333333	0.04603452564784	0.0149158775063714	1403966.74101586	-91.8360875205213	99.5625	51.8958333333333
120.270833333333	54.1458333333333	0.0447387283804066	0.0149543416071658	1406688.13640232	-91.7988526094353	99.5625	51.8958333333333
120.3125	54.1458333333333	0.0452570671986768	0.0149033440765834	1409409.5872757	-91.7616953360388	99.5625	51.8958333333333
120.354166666667	54.1458333333333	0.0456907623776505	0.0148934198073135	1402509.09126277	-91.6549362930133	99.6875	51.9375
120.395833333333	54.1458333333333	0.0466345287618972	0.0150101922624332	1326558.67868073	-93.1430451308564	100.9375	51.8541666666667
120.4375	54.1458333333333	0.0461731898865581	0.0148148933096382	1360433.0195726	-92.4427886726407	100.4375	51.8958333333333
120.479166666667	54.1458333333333	0.0462471900173667	0.0142376280415778	1338673.31481272	-92.7542592373661	100.8125	51.8958333333333
120.520833333333	54.1458333333333	0.0456809648852003	0.0141762452762888	1333234.25651782	-92.8330179059482	100.9375	51.8958333333333
120.5625	54.1458333333333	0.0461810299857109	0.0127311974273344	233248.782822897	-36.409955342133	118.354166666667	55.8125
120.9375	54.1458333333333	0.0468639756022201	0.0105827451548183	248527.914201377	-40.6641650057508	118.354166666667	55.8125
120.979166666667	54.1458333333333	0.0473320454339205	0.0102863539164547	250310.045618299	-41.1030319657699	118.354166666667	55.8125
121.020833333333	54.1458333333333	0.0470943018051707	0.0102691845731796	253920.774602497	-41.961428155868	118.3125	55.8125
121.0625	54.1458333333333	0.0467039502639473	0.0104156985414481	255748.71488584	-42.3811238180339	118.3125	55.8125
121.104166666667	54.1458333333333	0.0471824616004824	0.0106729647339109	257591.278512827	-42.7945965230797	118.3125	55.8125
121.145833333333	54.1458333333333	0.0468762977299246	0.00978198184283634	259448.153278057	-43.2019308390158	118.3125	55.8125
121.1875	54.1458333333333	0.0473449451867031	0.0106965660185207	261319.033454486	-43.6032116312065	118.3125	55.8125
121.229166666667	54.1458333333333	0.0469042791410186	0.00972764291719824	263203.619729419	-43.9985239404357	118.3125	55.8125
121.270833333333	54.1458333333333	0.046837058281555	0.00981660137861464	263203.619729421	-43.9985239404361	118.354166666667	55.8125
121.3125	54.1458333333333	0.0469962556979452	0.009756539104839	265101.619134646	-44.3879528690681	118.354166666667	55.8125
121.354166666667	54.1458333333333	0.0467465271635956	0.00988517498619666	267012.744971338	-44.7715834749731	118.354166666667	55.8125
121.395833333333	54.1458333333333	0.046936106587645	0.00832230670850898	270873.260008311	-45.5217891429783	118.3125	55.8125
121.4375	54.1458333333333	0.0469365130189079	0.0092761590281997	270873.260008313	-45.5217891429787	118.354166666667	55.8125
121.479166666667	54.1458333333333	0.0470024250172772	0.00895262411137719	274782.993509128	-46.2498169450648	118.3125	55.8125
121.520833333333	54.1458333333333	0.0471469804865904	0.00894738101316612	276755.664652242	-46.6057237337658	118.3125	55.8125
121.5625	54.1458333333333	0.0474726277589234	0.00908740668454863	278739.868966076	-46.956336569675	118.3125	55.8125
121.604166666667	54.1458333333333	0.046789487798982	0.00923005152304052	278739.868966076	-46.956336569675	118.354166666667	55.8125
121.645833333333	54.1458333333333	0.0465650286772045	0.0105020694552455	328214.663640921	-41.2878408776602	118.145833333333	56.3125
121.6875	54.1458333333333	0.0455978508996741	0.0113733009531765	330016.995386423	-41.6090476330473	118.145833333333	56.3125
121.729166666667	54.1458333333333	0.0458506206499524	0.0115418767468107	1444792.93553531	-91.2855140530959	100.4375	51.8958333333333
121.770833333333	54.1458333333333	0.0471954226107579	0.0106091668938286	333655.515465899	-42.2404401733117	118.145833333333	56.3125
121.8125	54.1458333333333	0.0465809255414889	0.00895718192339669	288825.496511166	-48.6328502452564	118.354166666667	55.8125
121.854166666667	54.1458333333333	0.0473749464655399	0.00850398462167816	290873.940238095	-48.9534044559508	118.354166666667	55.8125
121.895833333333	54.1458333333333	0.0473793589736335	0.00864336282005089	292932.313305586	-49.2692259415071	118.354166666667	55.8125
121.9375	54.1458333333333	0.0480594216193117	0.00755531710377236	297078.018014936	-49.8869773918677	118.3125	55.8125
121.979166666667	54.1458333333333	0.0474221559670241	0.00767364520845255	299164.946909844	-50.1890583721743	118.3125	55.8125
122.020833333333	54.1458333333333	0.0470587224374302	0.00923770345437711	299164.946909847	-50.1890583721748	118.354166666667	55.8125
122.0625	54.1458333333333	0.0472985303625219	0.00808640512251594	301260.999449076	-50.4867086156803	118.354166666667	55.8125
122.104166666667	54.1458333333333	0.0474036717270679	0.00825976926171031	303365.985781789	-50.7800012274109	118.354166666667	55.8125
122.145833333333	54.1458333333333	0.0475650990172974	0.00776221867336093	307602.022473903	-51.3538010158623	118.3125	55.8125
122.1875	54.1458333333333	0.0478942139223279	0.00769892670880916	309732.714887534	-51.6344494095091	118.3125	55.8125
122.229166666667	54.1458333333333	0.0484278263227435	0.00799251526892692	311871.625009966	-51.9110225881991	118.3125	55.8125
122.270833333333	54.1458333333333	0.0473209593825336	0.00778389907676841	314018.584167038	-52.1835886124147	118.3125	55.8125
122.3125	54.1458333333333	0.0473632531903843	0.00773757251847501	316173.427634673	-52.4522145150275	118.3125	55.8125
122.354166666667	54.1458333333333	0.0480969836259465	0.0075181042695037	318335.994546923	-52.7169662993522	118.3125	55.8125
122.395833333333	54.1458333333333	0.0474883989126459	0.00765017428970769	320506.127805463	-52.9779089387635	118.3125	55.8125
122.4375	54.1458333333333	0.0466629937108947	0.00803432398938916	364230.449931931	-46.7970589824367	118.145833333333	56.3125
122.479166666667	54.1458333333333	0.0467196298058311	0.00806039058704333	366219.356591899	-47.0546840006387	118.145833333333	56.3125
122.520833333333	54.1458333333333	0.0469424353869335	0.0081432679608543	368216.556039148	-47.3093353719529	118.145833333333	56.3125
122.5625	54.1458333333333	0.0471296894309684	0.00741424949961967	329259.309260205	-53.9848515623906	118.3125	55.8125
122.604166666667	54.1458333333333	0.0471799418284074	0.00738644874204876	331465.043496789	-54.2276871753166	118.3125	55.8125
122.645833333333	54.1458333333333	0.0475802710355691	0.00735789929132067	333677.47573323	-54.4670820010505	118.3125	55.8125
122.6875	54.1458333333333	0.0480555527564785	0.00760969071470971	335896.472839586	-54.703093900054	118.3125	55.8125
122.729166666667	54.1458333333333	0.04853000190203	0.00740536127344436	338121.904785614	-54.9357797428101	118.3125	55.8125
122.770833333333	54.1458333333333	0.0483043485170284	0.00719181042256376	340353.644564564	-55.1651954187941	118.3125	55.8125
122.8125	54.1458333333333	0.0480970866166766	0.00675333383767638	342591.568118599	-55.3913958460636	118.3125	55.8125
122.854166666667	54.1458333333333	0.0480961007114809	0.00672953805367475	344835.554265844	-55.6144349814095	118.3125	55.8125
122.895833333333	54.1458333333333	0.0481625248804733	0.00718171753239045	347085.484629062	-55.8343658310036	118.3125	55.8125
122.9375	54.1458333333333	0.0477920479775726	0.00722805484463333	349341.24356591	-56.0512404614846	118.3125	55.8125
122.979166666667	54.1458333333333	0.0474180511468972	0.00681896314208491	351602.718100805	-56.2651100114345	118.3125	55.8125
123.020833333333	54.1458333333333	0.0474193995861124	0.00673012590965999	353869.79785837	-56.4760247031952	118.3125	55.8125
123.0625	54.1458333333333	0.0480756884045456	0.00699512572316472	356142.374998407	-56.6840338549757	118.3125	55.8125
123.104166666667	54.1458333333333	0.0488334205651131	0.00752506325869212	358420.344152435	-56.8891858932145	118.3125	55.8125
123.145833333333	54.1458333333333	0.048589652304076	0.00704447371400056	360703.60236174	-57.0915283651541	118.3125	55.8125
123.1875	54.1458333333333	0.0483178953940483	0.00682729350748707	362992.049016898	-57.29110795159	118.3125	55.8125
123.229166666667	54.1458333333333	0.0488015420651352	0.00719360792528133	365285.585798798	-57.4879704797651	118.3125	55.8125
123.270833333333	54.1458333333333	0.0486086930677056	0.00730410591211607	367584.116621098	-57.6821609363758	118.3125	55.8125
123.3125	54.1458333333333	0.0494839794148821	0.00808761077324978	382210.679975551	-52.402922617683	118.4375	56.1458333333333
123.354166666667	54.1458333333333	0.0501526173755284	0.00850564505487375	384371.081746171	-52.6165705596928	118.4375	56.1458333333333
123.395833333333	54.1458333333333	0.0500374702960319	0.00839727216868943	386537.610495697	-52.8276359805823	118.4375	56.1458333333333
123.4375	54.1458333333333	0.0493777994214566	0.00811309328433444	388710.163009228	-53.0361549274115	118.4375	56.1458333333333
123.479166666667	54.1458333333333	0.0487435340009424	0.00800495335643759	379148.467654908	-58.6145494951549	118.3125	55.8125
123.520833333333	54.1458333333333	0.049306694666772	0.00798527425987517	381475.0630435	-58.7936068267767	118.3125	55.8125
123.5625	54.1458333333333	0.0497355695619221	0.00841689349608997	395262.960843158	-53.6467861227481	118.4375	56.1458333333333
123.604166666667	54.1458333333333	0.0491549364565946	0.00814815868485906	386141.311925384	-59.1446214367644	118.3125	55.8125
123.645833333333	54.1458333333333	0.0496393381400028	0.0081482391353801	399659.807746889	-54.0417803204558	118.4375	56.1458333333333
123.6875	54.1458333333333	0.049828537558946	0.00854611377905767	401866.444928079	-54.2357503636143	118.4375	56.1458333333333
123.729166666667	54.1458333333333	0.0491763611337271	0.00860570571439513	393172.15492044	-59.6539634907317	118.3125	55.8125
123.770833333333	54.1458333333333	0.049305025491061	0.00854224264718734	395523.85967395	-59.8193100198933	118.3125	55.8125
123.8125	54.1458333333333	0.0491840644023916	0.00840269794412316	397879.488818281	-59.9824987843289	118.3125	55.8125
123.854166666667	54.1458333333333	0.0491735926265306	0.00807548808957543	400238.972232213	-60.143564375583	118.3125	55.8125
123.895833333333	54.1458333333333	0.0484458331726928	0.00748719416324135	402602.241320015	-60.3025407382826	118.3125	55.8125
123.9375	54.1458333333333	0.0478051742923865	0.00746053505167106	404969.228973452	-60.4594611822761	118.3125	55.8125
123.979166666667	54.1458333333333	0.0479872482766197	0.00762334641923965	407339.869534834	-60.6143583946264	118.3125	55.8125
124.020833333333	54.1458333333333	0.0480434223737025	0.00776386345314262	409714.098761027	-60.7672644514496	118.3125	55.8125
124.0625	54.1458333333333	0.0481772920718823	0.00795527830452879	412091.853788392	-60.9182108295934	118.3125	55.8125
124.104166666667	54.1458333333333	0.0484037950986272	0.00790837715854172	414473.073098686	-61.0672284181547	118.3125	55.8125
124.145833333333	54.1458333333333	0.0478325075276351	0.00780497319490147	416857.696485854	-61.2143475298325	118.3125	55.8125
124.1875	54.1458333333333	0.0474259821066978	0.00760046451565489	419245.665023676	-61.3595979121097	118.3125	55.8125
124.229166666667	54.1458333333333	0.0472372216009178	0.00751030713278092	421636.92103431	-61.5030087582667	118.3125	55.8125
124.270833333333	54.1458333333333	0.0475514964958156	0.00743251857106806	424031.408057653	-61.6446087182224	118.3125	55.8125
124.3125	54.1458333333333	0.0471324456244919	0.00741056523764016	426429.070821499	-61.7844259092001	118.3125	55.8125
124.354166666667	54.1458333333333	0.0471896928117057	0.00739626302769869	428829.855212517	-61.9224879262199	118.3125	55.8125
124.395833333333	54.1458333333333	0.0470996665598096	0.00706710984345932	431233.708247985	-62.0588218524159	118.3125	55.8125
124.4375	54.1458333333333	0.0472372017859967	0.00694315062043053	433640.578048268	-62.193454269177	118.3125	55.8125
124.479166666667	54.1458333333333	0.0472135293043469	0.00675302573204584	436050.413810032	-62.3264112661122	118.3125	55.8125
124.520833333333	54.1458333333333	0.0474709461967893	0.00682546432927625	438463.165780187	-62.457718450842	118.3125	55.8125
124.5625	54.1458333333333	0.0487760450634115	0.00697264701768023	440878.78523048	-62.5874009586127	118.3125	55.8125
124.604166666667	54.1458333333333	0.0487715139077144	0.00718376747289241	443297.224432798	-62.7154834617385	118.3125	55.8125
124.645833333333	54.1458333333333	0.049230624881125	0.00720244200569404	445718.436635116	-62.8419901788704	118.3125	55.8125
124.6875	54.1458333333333	0.0493994093235268	0.00732652148052114	448142.376038061	-62.9669448840919	118.3125	55.8125
124.729166666667	54.1458333333333	0.0493339749905934	0.00739653451411977	450568.997772121	-63.0903709158454	118.3125	55.8125
124.770833333333	54.1458333333333	0.0493812159176308	0.00727757623281901	452998.257875456	-63.2122911856898	118.3125	55.8125
124.8125	54.1458333333333	0.049321356502234	0.0079057611754253	446439.562733246	-63.5201649585144	118.4375	55.7708333333333
124.854166666667	54.1458333333333	0.0492339977108309	0.00789509248161227	458656.560127477	-64.1106071855953	118.270833333333	55.7708333333333
124.895833333333	54.1458333333333	0.0499403879852704	0.00712523522532766	461107.246137045	-64.2243942966913	118.270833333333	55.7708333333333
124.9375	54.1458333333333	0.0494203982230742	0.00787728438365999	462740.833318248	-63.6853584125808	118.3125	55.8125
124.979166666667	54.1458333333333	0.0494738975236501	0.00767083016054437	465182.656126976	-63.8000791973414	118.3125	55.8125
125.020833333333	54.1458333333333	0.0493952858413147	0.00634398658999849	467626.871423496	-63.9134231944881	118.3125	55.8125
125.0625	54.1458333333333	0.049342937890522	0.00606992155673732	470073.441025263	-64.0254105587461	118.3125	55.8125
125.104166666667	54.1458333333333	0.0490219175172892	0.00564857922556485	472522.327499594	-64.13606108214	118.3125	55.8125
125.145833333333	54.1458333333333	0.0482963318712927	0.00541575414437858	474973.494146204	-64.2453942013142	118.3125	55.8125
125.1875	54.1458333333333	0.0482874386976697	0.00536508772919154	477426.904980172	-64.3534290047019	118.3125	55.8125
120.145833333333	54.1041666666667	0.0453114904097061	0.0149143431832386	1313956.85510912	-92.9125029070657	100.854166666667	51.8958333333333
120.1875	54.1041666666667	0.0460781295710759	0.014383755944482	1319401.00001465	-92.8332762405827	100.8125	51.8958333333333
120.229166666667	54.1041666666667	0.0458565089480617	0.0149905495467169	1319401.00001465	-92.8332762405827	100.854166666667	51.8958333333333
120.270833333333	54.1041666666667	0.044555404480279	0.0146592288814518	1406550.06682525	-91.6130896986883	99.5625	51.8958333333333
120.3125	54.1041666666667	0.0464704395952278	0.0146622957403784	1316678.88033983	-92.8728429756872	100.979166666667	51.8958333333333
120.354166666667	54.1041666666667	0.0457743892071341	0.0151351732157072	1330290.39294803	-92.6759297600426	100.8125	51.8958333333333
120.395833333333	54.1041666666667	0.0465039138426583	0.0150229419571478	1357519.76044606	-92.2888118087	100.4375	51.8958333333333
120.4375	54.1041666666667	0.046210842722986	0.0147869863008156	1360243.12025276	-92.2505761094882	100.4375	51.8958333333333
120.479166666667	54.1041666666667	0.0457526013250059	0.0142704581643706	1333012.96227819	-92.6368204194357	100.895833333333	51.8958333333333
120.520833333333	54.1041666666667	0.0462857743286614	0.0126689601695954	235414.7911029	-35.2404500563509	118.354166666667	55.8125
120.5625	54.1041666666667	0.0466314386802781	0.0116714855230078	236997.226279576	-35.7447272798007	118.354166666667	55.8125
120.604166666667	54.1041666666667	0.0467328599454709	0.0116567745229202	238598.996539996	-36.2420475494529	118.354166666667	55.8125
120.645833333333	54.1041666666667	0.0465406372943525	0.0125926531760465	240219.714546659	-36.7324680565272	118.354166666667	55.8125
120.6875	54.1041666666667	0.045870277945809	0.0137106805898831	1376584.72996435	-92.0229181432381	100.4375	51.8958333333333
120.729166666667	54.1041666666667	0.0455276815361988	0.013270199536933	243516.473834426	-37.692852327842	118.354166666667	55.8125
120.9375	54.1041666666667	0.0463699777417564	0.0113291934580707	252063.992759297	-39.9775537227583	118.354166666667	55.8125
120.979166666667	54.1041666666667	0.0469225243032733	0.0107439990676761	253823.068278418	-40.4151244064446	118.354166666667	55.8125
121.020833333333	54.1041666666667	0.0470075540961999	0.0102972118344692	257388.09499571	-41.2714861558929	118.3125	55.8125
121.0625	54.1041666666667	0.0469838239074012	0.00988603429012176	259193.400204955	-41.6904296333996	118.3125	55.8125
121.104166666667	54.1041666666667	0.0468990370813732	0.00981410601731579	261013.479650268	-42.1033177615236	118.3125	55.8125
121.145833333333	54.1041666666667	0.0469478814102213	0.00924391101637213	262848.02578234	-42.5102284995832	118.3125	55.8125
121.1875	54.1041666666667	0.046994952735657	0.00934021281250914	264696.73716254	-42.9112402699821	118.3125	55.8125
121.229166666667	54.1041666666667	0.0469418107838396	0.00995275351466824	266559.318414577	-43.3064318379964	118.3125	55.8125
121.270833333333	54.1041666666667	0.0471046802766577	0.00904806129072489	268435.480170025	-43.695882199015	118.3125	55.8125
121.3125	54.1041666666667	0.0472027658029599	0.00930709179926804	270324.939008289	-44.0796704729573	118.3125	55.8125
121.354166666667	54.1041666666667	0.0468507215246515	0.00910534264428908	272227.417391593	-44.4578758056065	118.3125	55.8125
121.395833333333	54.1041666666667	0.0477332456982367	0.00919299072936982	274142.643595506	-44.8305772765764	118.3125	55.8125
121.4375	54.1041666666667	0.0468045637512999	0.00886409502220953	276070.351635451	-45.1978538136334	118.3125	55.8125
121.479166666667	54.1041666666667	0.0468583402276383	0.00892277445013673	278010.281189728	-45.5597841131069	118.3125	55.8125
121.520833333333	54.1041666666667	0.047702247342102	0.00918280641461523	279962.177519431	-45.9164465661111	118.3125	55.8125
121.5625	54.1041666666667	0.0475077844562781	0.00890343006665239	281925.791385667	-46.267919190305	118.3125	55.8125
121.604166666667	54.1041666666667	0.047155079878308	0.0085510605792459	283900.878964472	-46.6142795669348	118.3125	55.8125
121.645833333333	54.1041666666667	0.0471549912596091	0.00822119537034474	285887.201759786	-46.9556047828955	118.3125	55.8125
121.6875	54.1041666666667	0.0473850766543271	0.008089222675297	287884.52651475	-47.2919713775523	118.3125	55.8125
121.729166666667	54.1041666666667	0.047496832283288	0.00803144392147978	289892.625121709	-47.6234552940859	118.3125	55.8125
121.770833333333	54.1041666666667	0.0472835059112112	0.00822457642498235	291911.274531162	-47.950131835115	118.3125	55.8125
121.8125	54.1041666666667	0.0472714936534879	0.00817780508993531	293940.256659895	-48.2720756223621	118.3125	55.8125
121.854166666667	54.1041666666667	0.0470255374496055	0.00821701778537193	295979.358298584	-48.5893605601437	118.3125	55.8125
121.895833333333	54.1041666666667	0.0472106398906643	0.00796406661047416	298028.371019076	-48.9020598024644	118.3125	55.8125
121.9375	54.1041666666667	0.0476213820511097	0.00778803764967434	300087.091081511	-49.210245723504	118.3125	55.8125
121.979166666667	54.1041666666667	0.0487925463746275	0.00864810583774899	297864.33403188	-46.5667856215098	118.520833333333	55.8958333333333
122.020833333333	54.1041666666667	0.0471187021227423	0.00784825077659348	304232.86115763	-49.81336304444	118.3125	55.8125
122.0625	54.1041666666667	0.0476137153030899	0.00747950918523121	306319.526299111	-50.1084350715499	118.3125	55.8125
122.104166666667	54.1041666666667	0.0475845699001158	0.00768430014825827	308415.128854229	-50.3992749934497	118.3125	55.8125
122.145833333333	54.1041666666667	0.0485895456246119	0.00814680102587718	310519.487139248	-50.6859509477635	118.3125	55.8125
122.1875	54.1041666666667	0.0480185928317548	0.00764625481297192	312632.423608131	-50.9685301758441	118.3125	55.8125
122.229166666667	54.1041666666667	0.0485604631893053	0.00818601289254774	314753.76476313	-51.2470790118586	118.3125	55.8125
122.270833333333	54.1041666666667	0.0470272955677169	0.00735303898692373	316883.341066329	-51.5216628738845	118.3125	55.8125
122.3125	54.1041666666667	0.0480977013495812	0.00760478113849905	319020.986852196	-51.7923462568782	118.3125	55.8125
122.354166666667	54.1041666666667	0.0483882364520185	0.00813646115232981	321166.540241273	-52.0591927273866	118.3125	55.8125
122.395833333333	54.1041666666667	0.0472940205721549	0.0077844081525773	323319.843055025	-52.3222649198787	118.3125	55.8125
122.4375	54.1041666666667	0.0472273019301772	0.00782815781656314	325480.740731902	-52.5816245345719	118.3125	55.8125
122.479166666667	54.1041666666667	0.0475707216270628	0.00729396006498048	327649.082244688	-52.8373323366502	118.3125	55.8125
122.520833333333	54.1041666666667	0.0471443804507557	0.00752162947254354	329824.720019178	-53.0894481567656	118.3125	55.8125
122.5625	54.1041666666667	0.0470597331402875	0.00734373226619544	332007.50985416	-53.3380308927177	118.3125	55.8125
122.604166666667	54.1041666666667	0.0471554416671491	0.00699576330907208	334197.310842817	-53.5831385122283	118.3125	55.8125
122.645833333333	54.1041666666667	0.0472970551494849	0.00710410917238493	336393.985295524	-53.8248280567138	118.3125	55.8125
122.6875	54.1041666666667	0.0471763860895746	0.00722495157431367	338597.398664025	-54.0631556459742	118.3125	55.8125
122.729166666667	54.1041666666667	0.0479188223318937	0.0072478151060117	340807.419467091	-54.2981764837236	118.3125	55.8125
122.770833333333	54.1041666666667	0.0488353324290175	0.00760750523568692	343023.919217602	-54.5299448638858	118.3125	55.8125
122.8125	54.1041666666667	0.0494223331062481	0.00810299606155814	345246.772351056	-54.758514177584	118.3125	55.8125
122.854166666667	54.1041666666667	0.0493706854103113	0.0075939100859187	347475.856155556	-54.9839369207656	118.3125	55.8125
122.895833333333	54.1041666666667	0.0482751775178344	0.00706352399398137	349711.050703239	-55.2062647023971	118.3125	55.8125
122.9375	54.1041666666667	0.0478753861137678	0.00714822830815426	351952.238783129	-55.4255482531707	118.3125	55.8125
122.979166666667	54.1041666666667	0.0482392645415039	0.0070377866719309	354199.305835451	-55.6418374346753	118.3125	55.8125
123.020833333333	54.1041666666667	0.0480363559975673	0.00715882648545529	356452.139887378	-55.8551812489785	118.3125	55.8125
123.0625	54.1041666666667	0.0487925654074579	0.00759978910930685	358710.631490164	-56.0656278485705	118.3125	55.8125
123.104166666667	54.1041666666667	0.0489554585075028	0.0080331048127069	360974.673657714	-56.2732245466332	118.3125	55.8125
123.145833333333	54.1041666666667	0.04920647668388	0.00794263627772042	363244.161806544	-56.4780178275901	118.3125	55.8125
123.1875	54.1041666666667	0.0492067629453431	0.00792137359521457	365518.993697088	-56.6800533578984	118.3125	55.8125
123.229166666667	54.1041666666667	0.0486801100920147	0.00782770820654938	367799.069376391	-56.8793759970513	118.3125	55.8125
123.270833333333	54.1041666666667	0.0493857997085762	0.00818147410065155	370084.291122145	-57.0760298087583	118.3125	55.8125
123.3125	54.1041666666667	0.0495377867623241	0.0082657573049004	385057.740159984	-51.8567928509584	118.4375	56.1458333333333
123.354166666667	54.1041666666667	0.0498607097443753	0.00858434963153185	387204.422692079	-52.0719203674605	118.4375	56.1458333333333
123.395833333333	54.1041666666667	0.0505900485361657	0.00854939169475089	389357.357909375	-52.2844839705157	118.4375	56.1458333333333
123.4375	54.1041666666667	0.0500018204275769	0.00843736750495388	391516.441900821	-52.4945186794982	118.4375	56.1458333333333
123.479166666667	54.1041666666667	0.0494264476961403	0.00810346117886994	393681.572737125	-52.7020590634981	118.4375	56.1458333333333
123.520833333333	54.1041666666667	0.0496776121444855	0.00833080709111251	395852.650432425	-52.9071392420295	118.4375	56.1458333333333
123.5625	54.1041666666667	0.0498567211640136	0.00837847090327026	398029.576906481	-53.1097928861005	118.4375	56.1458333333333
123.604166666667	54.1041666666667	0.049624613225644	0.00815307011418073	400212.255947449	-53.3100532196266	118.4375	56.1458333333333
123.645833333333	54.1041666666667	0.0496413999141872	0.00798079685745058	402400.593175221	-53.5079530211602	118.4375	56.1458333333333
123.6875	54.1041666666667	0.0490238923056728	0.00762300624642018	393199.532639044	-58.904930393141	118.3125	55.8125
123.729166666667	54.1041666666667	0.0482411737911908	0.00746135153502578	395535.497232349	-59.0749192164781	118.3125	55.8125
123.770833333333	54.1041666666667	0.0480035320579654	0.0077590486300952	397875.590577183	-59.242710100703	118.3125	55.8125
123.8125	54.1041666666667	0.047901287516712	0.00755798372243004	400219.739427158	-59.4083378158609	118.3125	55.8125
123.854166666667	54.1041666666667	0.0480127437272251	0.00771456653123167	402567.872111604	-59.5718364979027	118.3125	55.8125
123.895833333333	54.1041666666667	0.047715590869976	0.00761647044336941	404919.918497076	-59.7332396599264	118.3125	55.8125
123.9375	54.1041666666667	0.0476407986801756	0.00781567862442648	407275.809949834	-59.892580203313	118.3125	55.8125
123.979166666667	54.1041666666667	0.0478291468182764	0.0076288212074613	409635.479299285	-60.0498904287553	118.3125	55.8125
124.020833333333	54.1041666666667	0.0472310243541885	0.00750413371166184	411998.860802387	-60.2052020471693	118.3125	55.8125
124.0625	54.1041666666667	0.047431484419967	0.00822396209628655	414365.890108918	-60.3585461904821	118.3125	55.8125
124.104166666667	54.1041666666667	0.0473782473483334	0.00793757562301277	416736.504227677	-60.5099534222933	118.3125	55.8125
124.145833333333	54.1041666666667	0.0470591831083789	0.00765408924181501	419110.641493551	-60.6594537484057	118.3125	55.8125
124.1875	54.1041666666667	0.0474676156117299	0.00880414522206318	421488.241535409	-60.8070766272164	118.3125	55.8125
124.229166666667	54.1041666666667	0.0471068927272617	0.0081275560888869	423869.245244839	-60.9528509799726	118.3125	55.8125
124.270833333333	54.1041666666667	0.0473462192956318	0.00760662516125257	426253.594745715	-61.0968052008827	118.3125	55.8125
124.3125	54.1041666666667	0.0473912849762838	0.00846276264656377	428641.233364501	-61.2389671670828	118.3125	55.8125
124.354166666667	54.1041666666667	0.0471037967626456	0.00768213003112454	431032.105601362	-61.379364248457	118.3125	55.8125
124.395833333333	54.1041666666667	0.0470390774263949	0.00764758220488144	433426.157102026	-61.5180233173098	118.3125	55.8125
124.4375	54.1041666666667	0.0472374362178665	0.00711741379817499	435823.334630339	-61.6549707578863	118.3125	55.8125
124.479166666667	54.1041666666667	0.0472183866585927	0.00702253990093549	438223.586041565	-61.7902324757444	118.3125	55.8125
124.520833333333	54.1041666666667	0.0478589754884837	0.00732849354946924	440626.860256375	-61.9238339069745	118.3125	55.8125
124.5625	54.1041666666667	0.0482374009602597	0.00735603713616502	443033.107235483	-62.0558000272666	118.3125	55.8125
124.604166666667	54.1041666666667	0.0485536319657162	0.00727833927494875	445442.277954964	-62.1861553608268	118.3125	55.8125
124.645833333333	54.1041666666667	0.0494092954116292	0.00723143471649369	447854.32438222	-62.3149239891414	118.3125	55.8125
124.6875	54.1041666666667	0.0493144392620943	0.00730058075979611	450269.199452531	-62.4421295595894	118.3125	55.8125
124.729166666667	54.1041666666667	0.0495400192642566	0.00733834722682415	452686.857046244	-62.567795293904	118.3125	55.8125
124.770833333333	54.1041666666667	0.0492916163435549	0.00802988284709466	455823.236407226	-63.356253906843	118.270833333333	55.7708333333333
124.8125	54.1041666666667	0.0499807559603064	0.00712069724267104	458260.588445599	-63.475143329297	118.270833333333	55.7708333333333
124.854166666667	54.1041666666667	0.0496610317608844	0.00797316899963684	460700.450832771	-63.5925937640164	118.270833333333	55.7708333333333
124.895833333333	54.1041666666667	0.0496390232655945	0.00748946674813038	463142.783035063	-63.7086265018731	118.270833333333	55.7708333333333
124.9375	54.1041666666667	0.0495140681281282	0.00789937414794903	465587.545324121	-63.8232624478499	118.270833333333	55.7708333333333
124.979166666667	54.1041666666667	0.0495904054577979	0.0078244450619863	467248.766495052	-63.2907019900084	118.3125	55.8125
125.020833333333	54.1041666666667	0.0498470312423938	0.00750301484330901	469684.685261426	-63.4062050337209	118.3125	55.8125
125.0625	54.1041666666667	0.0493785856028145	0.00733176194449999	472123.049065739	-63.5203396582337	118.3125	55.8125
125.104166666667	54.1041666666667	0.0494557567981148	0.00725273355530804	474563.819359434	-63.6331256108127	118.3125	55.8125
125.145833333333	54.1041666666667	0.0495198176067044	0.00632643732088612	477006.958340833	-63.7445822896211	118.3125	55.8125
125.1875	54.1041666666667	0.0497118106012161	0.00587031521848537	470484.205162699	-64.0484257012663	118.4375	55.7708333333333
125.229166666667	54.1041666666667	0.0497344465352078	0.00584484040500066	472936.027114263	-64.1589929586024	118.4375	55.7708333333333
125.270833333333	54.1041666666667	0.0496686790795169	0.00531902860858443	484350.220240798	-64.0711655719937	118.3125	55.8125
125.3125	54.1041666666667	0.0496823244840002	0.00508896289563754	486802.470303173	-64.1774923931897	118.3125	55.8125
125.354166666667	54.1041666666667	0.0497788369382876	0.00464679949521173	489256.910663457	-64.2825819309307	118.3125	55.8125
125.395833333333	54.1041666666667	0.0493196457072056	0.00438602483663323	491713.507656414	-64.3864516285503	118.3125	55.8125
125.4375	54.1041666666667	0.04919734222486	0.00431314479318657	494172.228252564	-64.489118625665	118.3125	55.8125
125.479166666667	54.1041666666667	0.0480077029588662	0.00431750900248023	496633.04004389	-64.5905997641514	118.3125	55.8125
125.520833333333	54.1041666666667	0.0485513041390747	0.00465942258574926	499095.91122991	-64.6909115940025	118.3125	55.8125
120.104166666667	54.0625	0.0457078283171998	0.0143888155564054	1313729.25529453	-92.7133559878631	100.8125	51.8958333333333
120.145833333333	54.0625	0.0459382377285126	0.0147999000931328	1316454.47010311	-92.6741132385505	100.8125	51.8958333333333
120.1875	54.0625	0.0455242318959387	0.0147591029616562	1343711.1676068	-92.2866324454925	100.4375	51.8958333333333
120.229166666667	54.0625	0.0461374629841185	0.0142956736036942	1321905.1594831	-92.5959020380868	100.8125	51.8958333333333
120.270833333333	54.0625	0.0464730636562028	0.014586700025473	1313729.25529453	-92.713355987863	100.979166666667	51.8958333333333
120.3125	54.0625	0.0457467141222122	0.0152331475263749	1327356.18543755	-92.5180527916266	100.8125	51.8958333333333
120.354166666667	54.0625	0.0459527413812159	0.0153584854767368	1324630.63111671	-92.5569324515866	100.895833333333	51.8958333333333
120.395833333333	54.0625	0.0460558051690646	0.0150440513936081	1357342.33418882	-92.096155712353	100.4375	51.8958333333333
120.4375	54.0625	0.04577104982176	0.0149001847271059	1360068.770846	-92.0583130236415	100.4375	51.8958333333333
120.479166666667	54.0625	0.0458708784849079	0.0142188200017283	1362795.27215232	-92.0205533651694	100.4375	51.8958333333333
120.520833333333	54.0625	0.0456255203461058	0.0140124084011997	1335533.33013186	-92.401947830107	100.895833333333	51.8958333333333
120.5625	54.0625	0.046326244173482	0.0130642237891289	240776.607762406	-35.1003075084714	118.354166666667	55.8125
120.604166666667	54.0625	0.0467309640965958	0.0123827713139941	242354.98719519	-35.5941320447198	118.354166666667	55.8125
120.645833333333	54.0625	0.0469140149963085	0.0119315665428912	243952.358843742	-36.081306511725	118.354166666667	55.8125
120.6875	54.0625	0.0467030828736907	0.0114586813489909	245568.351526263	-36.561883450212	118.354166666667	55.8125
120.729166666667	54.0625	0.0469168136250341	0.0107122770683716	247202.599492093	-37.035918013233	118.354166666667	55.8125
120.770833333333	54.0625	0.0472869586799373	0.010216125274429	250524.425979899	-37.9645924282301	118.3125	55.8125
120.8125	54.0625	0.0469772485847781	0.0117322115735873	251332.74383279	-34.7798849951175	118.520833333333	55.8958333333333
120.854166666667	54.0625	0.0453400892153208	0.0125876644547706	252211.300934376	-38.419353788362	118.354166666667	55.8125
120.895833333333	54.0625	0.0460132936305118	0.0133010616940671	1390063.55371268	-91.6474150034437	100.4375	51.8958333333333
120.9375	54.0625	0.0454690625268005	0.0131497578788527	1362795.27215233	-92.0205533651694	100.895833333333	51.8958333333333
120.979166666667	54.0625	0.0451105585872642	0.0129292584387912	309753.139890917	-36.2766333052454	118.020833333333	56.2708333333333
121.020833333333	54.0625	0.0465355513001198	0.0121130298234535	259123.937767318	-40.1760610887703	118.354166666667	55.8125
121.0625	54.0625	0.0466952702008105	0.0118140056142272	262674.756058571	-41.0179577130316	118.3125	55.8125
121.104166666667	54.0625	0.0466654358569502	0.0108180768005776	264472.685249911	-41.4300361067183	118.3125	55.8125
121.145833333333	54.0625	0.0472465606501523	0.00997702574811966	266285.222339256	-41.8362966141407	118.3125	55.8125
121.1875	54.0625	0.0467992102841917	0.00950651870510424	268112.070426254	-42.2368115689062	118.3125	55.8125
121.229166666667	54.0625	0.0470472234986016	0.00954745848944723	269952.938330217	-42.6316537932055	118.3125	55.8125
121.270833333333	54.0625	0.0471624906352132	0.00951637551008987	271807.540549695	-43.0208964869108	118.3125	55.8125
121.3125	54.0625	0.0470876495665464	0.0091795858545797	273675.597216259	-43.4046131232787	118.3125	55.8125
121.354166666667	54.0625	0.0471569376472011	0.00944235374239348	275556.834043038	-43.7828773510399	118.3125	55.8125
121.395833333333	54.0625	0.0471191288227143	0.00926254026629111	277450.982268512	-44.1557629026435	118.3125	55.8125
121.4375	54.0625	0.0468891842966301	0.00887106208068576	279357.778595987	-44.5233435084182	118.3125	55.8125
121.479166666667	54.0625	0.0473957942045232	0.0091572152403679	281276.965129255	-44.8856928164251	118.3125	55.8125
121.520833333333	54.0625	0.0474578033908327	0.00944712225653889	283208.289304827	-45.2428843177654	118.3125	55.8125
121.5625	54.0625	0.0474319123535593	0.00927855667176792	285151.503821103	-45.5949912771036	118.3125	55.8125
121.604166666667	54.0625	0.0476782652898593	0.00920986010980584	287106.366564908	-45.9420866681881	118.3125	55.8125
121.645833333333	54.0625	0.047276507849995	0.00835506943081681	289072.640535709	-46.2842431141339	118.3125	55.8125
121.6875	54.0625	0.0479037211469871	0.00865020174953868	291050.093767807	-46.6215328322417	118.3125	55.8125
121.729166666667	54.0625	0.0486195588640941	0.00862652513475573	293038.499250854	-46.954027583143	118.3125	55.8125
121.770833333333	54.0625	0.048276529364654	0.00877607005213055	295037.634848969	-47.2817986240512	118.3125	55.8125
121.8125	54.0625	0.0486544608007972	0.00857874061833001	297047.283218656	-47.6049166659071	118.3125	55.8125
121.854166666667	54.0625	0.0484705735782961	0.00840280921234311	299067.231725854	-47.9234518342257	118.3125	55.8125
121.895833333333	54.0625	0.0489007428668046	0.0085183980845727	301097.272362281	-48.23747363344	118.3125	55.8125
121.9375	54.0625	0.0487470799661813	0.00884419730596747	303137.201661279	-48.5470509145514	118.3125	55.8125
121.979166666667	54.0625	0.0493964649533357	0.00868208623435302	305186.820613399	-48.8522518459075	118.3125	55.8125
122.020833333333	54.0625	0.0476209227565013	0.00776646910519266	307245.934581858	-49.15314388693	118.3125	55.8125
122.0625	54.0625	0.047707060043261	0.00779048772124968	309314.353218025	-49.4497937646147	118.3125	55.8125
122.104166666667	54.0625	0.0487784638363278	0.00839198286717398	311391.890377121	-49.7422674526501	118.3125	55.8125
122.145833333333	54.0625	0.0488311769268624	0.00814567738997806	313478.364034251	-50.0306301529929	118.3125	55.8125
122.1875	54.0625	0.0475620299748926	0.00766682631855554	315573.59620085	-50.3149462797468	118.3125	55.8125
122.229166666667	54.0625	0.0484612800719707	0.00788379065378394	317677.412841731	-50.5952794452077	118.3125	55.8125
122.270833333333	54.0625	0.0487621294164864	0.00847452490641684	319789.643792777	-50.8716924479351	118.3125	55.8125
122.3125	54.0625	0.0482572825125645	0.00800521619562605	321910.122679374	-51.1442472627141	118.3125	55.8125
122.354166666667	54.0625	0.0481125939486499	0.00798062823451613	324038.686835691	-51.4130050322924	118.3125	55.8125
122.395833333333	54.0625	0.0475357458221952	0.00774850482671777	326175.177224873	-51.6780260607677	118.3125	55.8125
122.4375	54.0625	0.0480971213779601	0.00785002791595898	328319.438360175	-51.9393698085111	118.3125	55.8125
122.479166666667	54.0625	0.0479559750590583	0.00729219882750902	330471.318227145	-52.1970948885253	118.3125	55.8125
122.520833333333	54.0625	0.0475446377738822	0.00729782532915049	332630.668206894	-52.4512590641337	118.3125	55.8125
122.5625	54.0625	0.0481065053509148	0.00754719710231328	334797.343000449	-52.7019192478993	118.3125	55.8125
122.604166666667	54.0625	0.0485782586847759	0.00779152712357016	336971.200554295	-52.9491315016908	118.3125	55.8125
122.645833333333	54.0625	0.0484137278042414	0.00765330846981499	339152.101987103	-53.192951037805	118.3125	55.8125
122.6875	54.0625	0.0482773104541429	0.00746258746651934	341339.911517651	-53.4334322210623	118.3125	55.8125
122.729166666667	54.0625	0.0482029813214146	0.0072839021300037	343534.496394004	-53.6706285718033	118.3125	55.8125
122.770833333333	54.0625	0.0483271072045983	0.00737940741837015	345735.726823961	-53.9045927697129	118.3125	55.8125
122.8125	54.0625	0.0491074009331946	0.00780826887671965	347943.47590672	-54.1353766583986	118.3125	55.8125
122.854166666667	54.0625	0.050008563993552	0.00812970697083614	350157.619565881	-54.363031250667	118.3125	55.8125
122.895833333333	54.0625	0.0489610258210316	0.00742371446997585	352378.0364837	-54.587606734433	118.3125	55.8125
122.9375	54.0625	0.0488703350207369	0.00736850013183543	354604.60803663	-54.8091524792041	118.3125	55.8125
122.979166666667	54.0625	0.048075393360784	0.00765060218314283	356837.218232169	-55.0277170430901	118.3125	55.8125
123.020833333333	54.0625	0.0485877643021342	0.00790925973226685	359075.753646986	-55.2433481802878	118.3125	55.8125
123.0625	54.0625	0.0483345380190367	0.00798398824099713	361320.103366315	-55.4560928489889	118.3125	55.8125
123.104166666667	54.0625	0.048964644177689	0.00813027830266804	363570.15892465	-55.6659972196742	118.3125	55.8125
123.145833333333	54.0625	0.0495620729767637	0.00863376935942602	365825.814247699	-55.8731066837493	118.3125	55.8125
123.1875	54.0625	0.0496201676432331	0.00879575235996867	368086.965595573	-56.0774658624824	118.3125	55.8125
123.229166666667	54.0625	0.04951649031001	0.0087368820857791	383692.895911878	-50.8779605248713	118.4375	56.1458333333333
123.270833333333	54.0625	0.0495451934317252	0.0086015054881296	385812.798259589	-51.0996551458037	118.4375	56.1458333333333
123.3125	54.0625	0.049734474880349	0.00838639601075642	387939.290576515	-51.3187365172736	118.4375	56.1458333333333
123.354166666667	54.0625	0.0498853912868961	0.00808094285335788	390072.264334865	-51.5352394612795	118.4375	56.1458333333333
123.395833333333	54.0625	0.0506348863046473	0.00831598969706656	392211.613036331	-51.7491983852432	118.4375	56.1458333333333
123.4375	54.0625	0.0504985189202356	0.00835194354721457	394357.232174548	-51.9606472809478	118.4375	56.1458333333333
123.479166666667	54.0625	0.0493664501000931	0.00783556412185701	384060.664705523	-57.4345629336312	118.3125	55.8125
123.520833333333	54.0625	0.0487684667020854	0.00745920876788759	386362.311978698	-57.6184369116235	118.3125	55.8125
123.5625	54.0625	0.0488712187551278	0.00768566962971749	388668.617901265	-57.7999291225258	118.3125	55.8125
123.604166666667	54.0625	0.0483066135941089	0.00727103441753273	390979.499220803	-57.9790770219294	118.3125	55.8125
123.645833333333	54.0625	0.0485788150391494	0.00746416963446901	393294.874473497	-58.1559174049671	118.3125	55.8125
123.6875	54.0625	0.0480954111350979	0.00686564136528987	395614.663941211	-58.3304864166978	118.3125	55.8125
123.729166666667	54.0625	0.0474800603005313	0.00691382096250535	397938.78960965	-58.5028195624874	118.3125	55.8125
123.770833333333	54.0625	0.0481678032222852	0.00714869439684596	400267.175127512	-58.6729517183651	118.3125	55.8125
123.8125	54.0625	0.0480579134984118	0.00735359826547225	402599.745766626	-58.8409171413455	118.3125	55.8125
123.854166666667	54.0625	0.048296126838235	0.00750192552062102	404936.428383093	-59.0067494797065	118.3125	55.8125
123.895833333333	54.0625	0.0480079344404004	0.00726926745024375	407277.151379377	-59.1704817832112	118.3125	55.8125
123.9375	54.0625	0.0480187897514262	0.00733922448766389	409621.844667302	-59.3321465132634	118.3125	55.8125
123.979166666667	54.0625	0.0469548945645647	0.00727098894094334	411970.439632004	-59.4917755529912	118.3125	55.8125
124.020833333333	54.0625	0.0476082235927257	0.00744773899286836	414322.869096769	-59.6494002172498	118.3125	55.8125
124.0625	54.0625	0.0474608999724297	0.0080587431405893	416679.067288724	-59.8050512625338	118.3125	55.8125
124.104166666667	54.0625	0.0476103694181999	0.00876591332168352	419038.9698054	-59.9587588967967	118.3125	55.8125
124.145833333333	54.0625	0.047033139653911	0.00932237959772848	419038.969805404	-59.9587588967969	118.354166666667	55.8125
124.1875	54.0625	0.0472412455988637	0.0101701739612985	481333.14013192	-55.4058039486801	117.770833333333	56.3541666666667
124.229166666667	54.0625	0.047097247152957	0.00867464215595385	426140.279156425	-60.4085153882486	118.3125	55.8125
124.270833333333	54.0625	0.0470412252121543	0.00855246559415937	428514.381231608	-60.5547408250808	118.3125	55.8125
124.3125	54.0625	0.0470170600785521	0.00961926798182104	428514.381231611	-60.554740825081	118.354166666667	55.8125
124.354166666667	54.0625	0.0472024995653095	0.00803027698854233	433272.733812556	-60.8418180268302	118.3125	55.8125
124.395833333333	54.0625	0.0471072238446541	0.00756915891817491	435656.87180368	-60.9827235428592	118.3125	55.8125
124.4375	54.0625	0.0473010665500587	0.00781598332954857	438044.244489382	-61.121908707213	118.3125	55.8125
124.479166666667	54.0625	0.0472502530059067	0.0073343254866019	440434.798427973	-61.2593992149005	118.3125	55.8125
124.520833333333	54.0625	0.047517928762393	0.00701245643952363	442828.481256719	-61.3952203044112	118.3125	55.8125
124.5625	54.0625	0.0474884530205805	0.00684364500954126	445225.241666567	-61.5293967662361	118.3125	55.8125
124.604166666667	54.0625	0.0474814122907168	0.00681606432455003	447625.029377528	-61.6619529512579	118.3125	55.8125
124.645833333333	54.0625	0.0483185717750092	0.00660968759454827	450027.795114708	-61.7929127790112	118.3125	55.8125
124.6875	54.0625	0.0483109659010499	0.00649646588496317	452433.490584893	-61.9222997458091	118.3125	55.8125
124.729166666667	54.0625	0.048824329954538	0.0068012837859303	454842.068453774	-62.0501369327398	118.3125	55.8125
124.770833333333	54.0625	0.0485640686724344	0.00694378812390238	457253.482323732	-62.1764470135309	118.3125	55.8125
124.8125	54.0625	0.0491292707461681	0.00794768593390935	460350.423642931	-62.9595605877884	118.270833333333	55.7708333333333
124.854166666667	54.0625	0.0499617328628837	0.00793319853802948	462781.714936266	-63.0792055372901	118.270833333333	55.7708333333333
124.895833333333	54.0625	0.0500712271293019	0.00780982861273385	465215.5702173	-63.1974211427778	118.270833333333	55.7708333333333
124.9375	54.0625	0.0497972927558014	0.0077594883454074	467651.948596586	-63.314228244771	118.270833333333	55.7708333333333
124.979166666667	54.0625	0.0498379751818855	0.00758462722862983	470090.809985902	-63.4296473129043	118.270833333333	55.7708333333333
125.020833333333	54.0625	0.0500769071338708	0.00734473439349278	462781.714936266	-63.0792055372901	118.4375	55.7708333333333
125.0625	54.0625	0.0495978892904244	0.00715219831400019	474209.076991355	-63.0196811663012	118.3125	55.8125
125.104166666667	54.0625	0.0496149755240602	0.0071527522612651	476641.614058484	-63.1345442601247	118.3125	55.8125
125.145833333333	54.0625	0.0502237168914206	0.00618667102696173	470090.809985902	-63.4296473129043	118.4375	55.7708333333333
125.1875	54.0625	0.0503060251721409	0.00613637753542163	472532.115079732	-63.5436984532341	118.4375	55.7708333333333
125.229166666667	54.0625	0.0500354981813676	0.00581690598447806	474975.825337187	-63.6564014154037	118.4375	55.7708333333333
125.270833333333	54.0625	0.0496560644270197	0.00531785571371074	486395.956331163	-63.580783623992	118.3125	55.8125
125.3125	54.0625	0.0501801819100208	0.00515995242486414	488840.405095666	-63.6891327897881	118.3125	55.8125
125.354166666667	54.0625	0.0504329050781416	0.00514959114688375	491287.127457854	-63.796233603103	118.3125	55.8125
125.395833333333	54.0625	0.0501094553580841	0.00495075246085518	493736.088754292	-63.902103483064	118.3125	55.8125
125.4375	54.0625	0.0495659178559723	0.00484533239706441	496187.254970137	-64.0067595498961	118.3125	55.8125
125.479166666667	54.0625	0.0495558017409514	0.00465104929257566	498640.592724747	-64.1102186306759	118.3125	55.8125
125.520833333333	54.0625	0.0492428217927275	0.00456401254723448	501096.069257629	-64.2124972649736	118.3125	55.8125
125.5625	54.0625	0.0486658924329583	0.00452114327313376	503553.652414719	-64.3136117103841	118.3125	55.8125
125.604166666667	54.0625	0.0490277193320602	0.00436054985463762	506013.310635021	-64.4135779479506	118.3125	55.8125
120.104166666667	54.0208333333333	0.0449979174847357	0.0145119108556225	228837.977614039	-28.6510363359777	118.354166666667	55.8125
120.145833333333	54.0208333333333	0.045955546953039	0.014680313567802	1340804.89515486	-92.1298854156168	100.4375	51.8958333333333
120.1875	54.0208333333333	0.0458386451599454	0.0148491737362943	1343534.00134496	-92.0919367421023	100.4375	51.8958333333333
120.229166666667	54.0208333333333	0.0458015100458265	0.0148133243426769	1346263.17348858	-92.0540726927729	100.4375	51.8958333333333
120.270833333333	54.0208333333333	0.0457047684815227	0.0148406953894815	1348992.41024836	-92.0162927498271	100.4375	51.8958333333333
120.3125	54.0208333333333	0.0455886337685713	0.0149520165295397	1351721.71029572	-91.9785963995707	100.4375	51.8958333333333
120.354166666667	54.0208333333333	0.0456478521995894	0.0146939786402397	1354451.07231078	-91.9409831323767	100.4375	51.8958333333333
120.395833333333	54.0208333333333	0.0458706514954152	0.0145019109664943	1357180.49498227	-91.9034524426448	100.4375	51.8958333333333
120.4375	54.0208333333333	0.0458695420536765	0.0141426575415905	1359909.97700746	-91.866003828763	100.4375	51.8958333333333
120.479166666667	54.0208333333333	0.0460028305230316	0.0138472077588226	1338075.85626454	-92.167919235266	100.8125	51.8958333333333
120.520833333333	54.0208333333333	0.0451545107712567	0.0142204534698812	1334052.68103342	-92.4350680797849	100.9375	51.8541666666667
120.5625	54.0208333333333	0.0462010176329207	0.0135057200101932	1368098.76630382	-91.7541454850979	100.4375	51.8958333333333
120.604166666667	54.0208333333333	0.0464592652506428	0.012444411976749	246141.009027353	-34.9660792217288	118.354166666667	55.8125
120.645833333333	54.0208333333333	0.0473170322637658	0.0123850367245968	249308.749409164	-35.9272756192795	118.3125	55.8125
120.6875	54.0208333333333	0.047205771180121	0.0112719265759646	250637.72423655	-32.739559024689	118.520833333333	55.8958333333333
120.729166666667	54.0208333333333	0.0473313843263753	0.0119652717998038	252549.714627777	-36.8632156162887	118.3125	55.8125
120.770833333333	54.0208333333333	0.0473324756275236	0.0110308789511866	253630.564501057	-33.709882866127	118.520833333333	55.8958333333333
120.8125	54.0208333333333	0.0468073970748364	0.0119881544588448	255861.117600062	-37.7743142056451	118.3125	55.8125
120.854166666667	54.0208333333333	0.0455512361583671	0.0130546635890394	1387207.78103744	-91.4959242816659	100.4375	51.8958333333333
120.895833333333	54.0208333333333	0.0454338408933443	0.0135333715635296	1389937.8323274	-91.4593464981482	100.4375	51.8958333333333
120.9375	54.0208333333333	0.0466401503956213	0.0117998598187603	259240.254529878	-38.6610194476815	118.354166666667	55.8125
120.979166666667	54.0208333333333	0.0466502762753699	0.0110017931755819	260954.40154088	-39.095372255559	118.354166666667	55.8125
121.020833333333	54.0208333333333	0.0466819765478312	0.0109438022386569	262684.506773751	-39.5238069464332	118.354166666667	55.8125
121.0625	54.0208333333333	0.0465480722897413	0.011327283292942	264430.256388932	-39.9463864423525	118.354166666667	55.8125
121.104166666667	54.0208333333333	0.0465904472455231	0.0106051585161315	266191.341974743	-40.3631747772901	118.354166666667	55.8125
121.145833333333	54.0208333333333	0.0467508518556487	0.0102871052884234	267967.460548898	-40.7742369628861	118.354166666667	55.8125
121.1875	54.0208333333333	0.047136968539115	0.00988693120574446	271563.611832531	-41.5794470620232	118.3125	55.8125
121.229166666667	54.0208333333333	0.047117342030952	0.00949948324636222	273383.065627252	-41.9737287715566	118.3125	55.8125
121.270833333333	54.0208333333333	0.0468882714351127	0.00944433953607559	275216.394531932	-42.362551700682	118.3125	55.8125
121.3125	54.0208333333333	0.0470833591536891	0.00934771463534777	277063.322468542	-42.7459839642595	118.3125	55.8125
121.354166666667	54.0208333333333	0.0465564753903456	0.0100933858726328	277063.322468542	-42.7459839642595	118.354166666667	55.8125
121.395833333333	54.0208333333333	0.0468729080678495	0.0100270226196915	278923.578646059	-43.1240939843071	118.354166666667	55.8125
121.4375	54.0208333333333	0.0470863278482114	0.00939743083585746	282683.018726158	-43.8646219783118	118.3125	55.8125
121.479166666667	54.0208333333333	0.0468859021405396	0.00914766246861494	284581.687063436	-44.2271775420625	118.3125	55.8125
121.520833333333	54.0208333333333	0.0471201299262422	0.00896841528851932	286492.652402064	-44.5846858869067	118.3125	55.8125
121.5625	54.0208333333333	0.0473423083521379	0.0088591928597008	288415.669641675	-44.9372157153291	118.3125	55.8125
121.604166666667	54.0208333333333	0.0472212300510908	0.00877975469141848	290350.498645174	-45.2848355704916	118.3125	55.8125
121.645833333333	54.0208333333333	0.0473872687821193	0.00859355258541068	292296.904173519	-45.6276137753874	118.3125	55.8125
121.6875	54.0208333333333	0.0484115363234548	0.00910691917049863	294254.655818181	-45.9656183762923	118.3125	55.8125
121.729166666667	54.0208333333333	0.0485696279480859	0.00956247161535251	292874.527268107	-43.2520542093683	118.520833333333	55.8958333333333
121.770833333333	54.0208333333333	0.0495322874911884	0.00958400969344645	294751.930754948	-43.6048251251718	118.520833333333	55.8958333333333
121.8125	54.0208333333333	0.0491227667701651	0.00928341177798848	300193.754350633	-46.951665793177	118.3125	55.8125
121.854166666667	54.0208333333333	0.0497132937884057	0.00924829450635439	302194.680517577	-47.2712491523158	118.3125	55.8125
121.895833333333	54.0208333333333	0.0494194324681029	0.00915838748247587	300455.792242535	-44.6352030624724	118.520833333333	55.8958333333333
121.9375	54.0208333333333	0.0499536210999597	0.00911815670560484	306227.122041897	-47.8971636103289	118.3125	55.8125
121.979166666667	54.0208333333333	0.0494394236072664	0.0088793481085095	308258.235840295	-48.2036249726163	118.3125	55.8125
122.020833333333	54.0208333333333	0.0484847079017681	0.00810859558318012	310299.017739958	-48.5058416242978	118.3125	55.8125
122.0625	54.0208333333333	0.0485917046953479	0.00834622690710974	312349.277520587	-48.8038771940857	118.3125	55.8125
122.104166666667	54.0208333333333	0.049320601792757	0.00902008736910435	314408.829046821	-49.0977946646825	118.3125	55.8125
122.145833333333	54.0208333333333	0.0496438786023619	0.00882061646897141	316477.490191146	-49.3876563517533	118.3125	55.8125
122.1875	54.0208333333333	0.0487936273662484	0.00846057905920205	318555.082756924	-49.6735238851771	118.3125	55.8125
122.229166666667	54.0208333333333	0.0495220140436257	0.00891312411373751	320641.432401747	-49.9554581924528	118.3125	55.8125
122.270833333333	54.0208333333333	0.0496159376766183	0.00889153326052097	322736.368561171	-50.2335194841246	118.3125	55.8125
122.3125	54.0208333333333	0.0487210791349772	0.00832676966842626	324839.724372923	-50.5077672411031	118.3125	55.8125
122.354166666667	54.0208333333333	0.0483725323096059	0.00815693007788514	326951.336601702	-50.7782602037706	118.3125	55.8125
122.395833333333	54.0208333333333	0.048459402073309	0.00831580320480353	329071.045564647	-51.0450563627549	118.3125	55.8125
122.4375	54.0208333333333	0.0487529143327527	0.00844382076206807	331198.695057502	-51.3082129512604	118.3125	55.8125
122.479166666667	54.0208333333333	0.0483927690979053	0.00833373695861508	333334.132281607	-51.5677864388631	118.3125	55.8125
122.520833333333	54.0208333333333	0.0482814531516398	0.00805421867622009	335477.207771736	-51.8238325266671	118.3125	55.8125
122.5625	54.0208333333333	0.0483917082020743	0.00818003817154634	337627.775324817	-52.0764061437288	118.3125	55.8125
122.604166666667	54.0208333333333	0.0483766429822752	0.00804030337724148	339785.691929624	-52.3255614446661	118.3125	55.8125
122.645833333333	54.0208333333333	0.0494050340731011	0.00814816873834342	341950.817697455	-52.5713518083671	118.3125	55.8125
122.6875	54.0208333333333	0.0485891335312807	0.00766846550215951	344123.015793812	-52.8138298377169	118.3125	55.8125
122.729166666667	54.0208333333333	0.0480623887105883	0.00761624242859704	346302.152371152	-53.053047360272	118.3125	55.8125
122.770833333333	54.0208333333333	0.048577835975905	0.00792619013937943	348488.096502716	-53.2890554298111	118.3125	55.8125
122.8125	54.0208333333333	0.049163956855001	0.00929088448226681	350680.720117427	-53.521904328691	118.3125	55.8125
122.854166666667	54.0208333333333	0.0500121416616174	0.0095616161951582	368003.10777003	-48.2167953921797	118.4375	56.1458333333333
122.895833333333	54.0208333333333	0.049237298235932	0.00913467041751371	355085.507407777	-53.9783219061008	118.3125	55.8125
122.9375	54.0208333333333	0.0490373040793989	0.00785333362127966	357297.42864965	-54.2019873235412	118.3125	55.8125
122.979166666667	54.0208333333333	0.0481756338481677	0.00871902924395641	359515.544384864	-54.422687057557	118.3125	55.8125
123.020833333333	54.0208333333333	0.047682582650103	0.00798134677489387	361739.739883931	-54.6404675928418	118.3125	55.8125
123.0625	54.0208333333333	0.0485794322801322	0.00777413246096933	363969.90290628	-54.8553746704991	118.3125	55.8125
123.104166666667	54.0208333333333	0.0489242341033456	0.00811556523817734	366205.923643148	-55.0674532944811	118.3125	55.8125
123.145833333333	54.0208333333333	0.048808348846544	0.00835803684122337	368447.694661617	-55.2767477384242	118.3125	55.8125
123.1875	54.0208333333333	0.0492584528363037	0.00855059657680175	370695.110849766	-55.4833015528362	118.3125	55.8125
123.229166666667	54.0208333333333	0.049286622943078	0.00819032994980304	372948.069362983	-55.6871575726066	118.3125	55.8125
123.270833333333	54.0208333333333	0.0489075419927004	0.00782941948091209	375206.469571411	-55.8883579248023	118.3125	55.8125
123.3125	54.0208333333333	0.0491752727965046	0.00758296369623755	377470.213008469	-56.0869440367145	118.3125	55.8125
123.354166666667	54.0208333333333	0.0494217050525565	0.00768095104745438	379739.203320529	-56.2829566441317	118.3125	55.8125
123.395833333333	54.0208333333333	0.0500274501650891	0.00802255557826905	395099.626863924	-51.2217012690318	118.4375	56.1458333333333
123.4375	54.0208333333333	0.0499278785271442	0.00790900591883704	397231.792268494	-51.4344659510413	118.4375	56.1458333333333
123.479166666667	54.0208333333333	0.0480641791529516	0.00692078513969469	386576.722638107	-56.8559506037687	118.3125	55.8125
123.520833333333	54.0208333333333	0.0481535967137859	0.00675434276519994	388865.777471923	-57.0420630208416	118.3125	55.8125
123.5625	54.0208333333333	0.0481934502926145	0.00689166195149507	391159.627420838	-57.2257955416727	118.3125	55.8125
123.604166666667	54.0208333333333	0.0477492634321676	0.00693930749762512	393458.187812162	-57.4071849360078	118.3125	55.8125
123.645833333333	54.0208333333333	0.0481728826556282	0.00702674128404052	395761.375763686	-57.5862673441473	118.3125	55.8125
123.6875	54.0208333333333	0.0483578729297582	0.00699955820592317	398069.110141701	-57.7630782861491	118.3125	55.8125
123.729166666667	54.0208333333333	0.048183305657343	0.00688896202135679	400381.311520004	-57.9376526710655	118.3125	55.8125
123.770833333333	54.0208333333333	0.0479420337306417	0.00702412792962717	402697.902139876	-58.1100248061978	118.3125	55.8125
123.8125	54.0208333333333	0.0482948939721532	0.00712983657055577	405018.805870969	-58.280228406353	118.3125	55.8125
123.854166666667	54.0208333333333	0.0483615935391481	0.00717403041940357	407343.948173144	-58.4482966030945	118.3125	55.8125
123.895833333333	54.0208333333333	0.048927072500345	0.00738451606646906	409673.256059218	-58.6142619539737	118.3125	55.8125
123.9375	54.0208333333333	0.0484811278791962	0.00731176807411836	412006.65805857	-58.7781564517295	118.3125	55.8125
123.979166666667	54.0208333333333	0.0482473385120995	0.00715495864885621	414344.084181647	-58.940011533451	118.3125	55.8125
124.020833333333	54.0208333333333	0.0484980675353741	0.00741352777997008	416685.465885325	-59.0998580896914	118.3125	55.8125
124.0625	54.0208333333333	0.0485529913146181	0.00716160684477484	419030.736039071	-59.2577264735244	118.3125	55.8125
124.104166666667	54.0208333333333	0.0480125673375153	0.00684470016898546	421379.828891961	-59.4136465095392	118.3125	55.8125
124.145833333333	54.0208333333333	0.0477947916675247	0.00672112318501066	423732.680040492	-59.567647502765	118.3125	55.8125
124.1875	54.0208333333333	0.0478197801573548	0.00690725994352874	426089.22639715	-59.7197582475186	118.3125	55.8125
124.229166666667	54.0208333333333	0.0477669983448867	0.00677591204169209	428449.406159777	-59.8700070361711	118.3125	55.8125
124.270833333333	54.0208333333333	0.0472666407377178	0.00678561237048545	430813.15878168	-60.0184216678296	118.3125	55.8125
124.3125	54.0208333333333	0.0471313204090748	0.00686654802685344	433180.424942446	-60.1650294569251	118.3125	55.8125
124.354166666667	54.0208333333333	0.04709830756535	0.0081457333223341	435551.146519507	-60.3098572417086	118.3125	55.8125
124.395833333333	54.0208333333333	0.0469609916045415	0.00844069022359003	435551.146519511	-60.3098572417088	118.354166666667	55.8125
124.4375	54.0208333333333	0.0465001346759132	0.00883340465061951	437925.266560402	-60.4529313926489	118.354166666667	55.8125
124.479166666667	54.0208333333333	0.0465895712430917	0.00921246512758022	440302.729255665	-60.5942778207257	118.354166666667	55.8125
124.520833333333	54.0208333333333	0.0469446126380312	0.0084479594946329	442683.479912485	-60.733921985625	118.354166666667	55.8125
124.5625	54.0208333333333	0.0472108739882052	0.00780307534848517	447454.631768749	-61.008203156559	118.3125	55.8125
124.604166666667	54.0208333333333	0.047207939699812	0.0073050231886419	449844.928937086	-61.1428888977155	118.3125	55.8125
124.645833333333	54.0208333333333	0.0471971877136128	0.00662074650862266	452238.305956387	-61.275969861561	118.3125	55.8125
124.6875	54.0208333333333	0.0475427735484888	0.0064134955096702	454634.713343194	-61.407469370401	118.3125	55.8125
124.729166666667	54.0208333333333	0.047079568170873	0.00634819269687333	457034.10258541	-61.5374103421063	118.3125	55.8125
124.770833333333	54.0208333333333	0.0483198660167751	0.00678127027465647	459436.426120153	-61.6658152975308	118.3125	55.8125
124.8125	54.0208333333333	0.0494061064257041	0.00703983500899359	461841.637312129	-61.7927063678121	118.3125	55.8125
124.854166666667	54.0208333333333	0.0497088546246497	0.00708329845244724	464899.849524128	-62.5704624360149	118.270833333333	55.7708333333333
124.895833333333	54.0208333333333	0.0501476813243054	0.00708291133086804	467325.111051823	-62.6907985243634	118.270833333333	55.7708333333333
124.9375	54.0208333333333	0.0500073118501638	0.00676094910057413	471490.457246527	-62.2855611794745	118.270833333333	55.8125
124.979166666667	54.0208333333333	0.0498800163702599	0.00727333547661074	462477.246002445	-62.4486864608306	118.4375	55.7708333333333
125.020833333333	54.0208333333333	0.0503615298697037	0.00728895689648406	473909.438214606	-62.4052016477279	118.3125	55.8125
125.0625	54.0208333333333	0.0501357042668209	0.0061188548417796	467325.111051823	-62.6907985243634	118.4375	55.7708333333333
125.104166666667	54.0208333333333	0.0502320608206706	0.00610334588523957	469752.988563043	-62.8097154804855	118.4375	55.7708333333333
125.145833333333	54.0208333333333	0.0506450331121867	0.00596565596686308	472183.440850281	-62.9272336957177	118.4375	55.7708333333333
125.1875	54.0208333333333	0.0502693093109609	0.0059045984762941	474616.427502398	-63.0433732050929	118.4375	55.7708333333333
125.229166666667	54.0208333333333	0.050218731562429	0.00581313766286421	477051.908886517	-63.1581536941842	118.4375	55.7708333333333
125.270833333333	54.0208333333333	0.0501373449108796	0.00638398021573854	479489.846130357	-63.2715945058222	118.4375	55.7708333333333
125.3125	54.0208333333333	0.0501889037828876	0.00530783722166841	481930.201104997	-63.3837146466873	118.4375	55.7708333333333
125.354166666667	54.0208333333333	0.0504259415972469	0.00641569673397938	484372.9364081	-63.4945327937803	118.4375	55.7708333333333
125.395833333333	54.0208333333333	0.0506293509335008	0.00627517617083642	486818.015347547	-63.6040673007706	118.4375	55.7708333333333
125.4375	54.0208333333333	0.050328950908654	0.00621463731884388	489265.401925462	-63.712336204224	118.4375	55.7708333333333
125.479166666667	54.0208333333333	0.0500792455746269	0.0050280437812126	500682.971208074	-63.6337305836208	118.3125	55.8125
125.520833333333	54.0208333333333	0.0498320909086773	0.00498835310128161	503130.941703385	-63.7379270900728	118.3125	55.8125
125.5625	54.0208333333333	0.0492163135343106	0.00470767678727253	505581.097348674	-63.8409490734215	118.3125	55.8125
125.604166666667	54.0208333333333	0.0494780408238171	0.00443588626449307	508033.40566425	-63.9428124970803	118.3125	55.8125
125.645833333333	54.0208333333333	0.0499229280020751	0.0042163242428773	510487.834762073	-64.0435330573119	118.3125	55.8125
125.6875	54.0208333333333	0.050034836581287	0.00435366742863017	512944.353332913	-64.1431261882532	118.3125	55.8125
125.729166666667	54.0208333333333	0.0495239580505785	0.00408324557104679	515402.930633862	-64.2416070668453	118.3125	55.8125
125.770833333333	54.0208333333333	0.0495183521206251	0.00437382369170874	517863.536476142	-64.3389906176691	118.3125	55.8125
120.104166666667	53.9791666666667	0.0449784119141538	0.0146489396836943	1340640.42743829	-91.9347375892577	100.395833333333	51.8958333333333
120.145833333333	53.9791666666667	0.0456376970215243	0.0145651841810783	1340640.42743829	-91.9347375892577	100.4375	51.8958333333333
120.1875	53.9791666666667	0.0455706384778921	0.0147565516298791	1343372.58708499	-91.8971929701024	100.4375	51.8958333333333
120.229166666667	53.9791666666667	0.0450880190693367	0.0148025739608523	236885.929599329	-29.7531920727958	118.354166666667	55.8125
120.270833333333	53.9791666666667	0.0450667236696887	0.0148402006233257	238253.684300656	-30.2900732889588	118.354166666667	55.8125
120.3125	53.9791666666667	0.0457651899845566	0.0142862397093997	1351569.41627645	-91.7850557590801	100.4375	51.8958333333333
120.354166666667	53.9791666666667	0.0462529027700095	0.0139781112868258	1322937.74880796	-92.3925223923837	100.9375	51.8541666666667
120.395833333333	53.9791666666667	0.046917219720018	0.0139375034262572	1357034.24807647	-91.7107064457588	100.4375	51.8958333333333
120.4375	53.9791666666667	0.046059004425002	0.0132223086872648	1359766.74386088	-91.673652944832	100.4375	51.8958333333333
120.479166666667	53.9791666666667	0.0461724291664662	0.0134371270355783	1362499.29122412	-91.6366795602287	100.4375	51.8958333333333
120.520833333333	53.9791666666667	0.0457496170500223	0.0135972609737246	1335176.29109479	-92.0100782262916	100.895833333333	51.8958333333333
120.5625	53.9791666666667	0.0458573394758833	0.0133415825866785	1367964.53570319	-91.5629712006257	100.4375	51.8958333333333
120.604166666667	53.9791666666667	0.0452791699545754	0.013432152588776	1370697.23034693	-91.5262352654494	100.4375	51.8958333333333
120.645833333333	53.9791666666667	0.0469984354595599	0.0125231658322325	251507.911307227	-34.8373904241417	118.354166666667	55.8125
120.6875	53.9791666666667	0.0469748016933892	0.0115073660788226	254551.025957917	-32.17528888006	118.520833333333	55.8958333333333
120.729166666667	53.9791666666667	0.0469479246161104	0.0111575624211192	256016.519818288	-32.6592508822272	118.520833333333	55.8958333333333
120.770833333333	53.9791666666667	0.0470349360240925	0.010742555242385	257501.338475841	-33.1374730178948	118.520833333333	55.8958333333333
120.8125	53.9791666666667	0.0467717298078679	0.011568708852717	257900.205234205	-36.6974852663497	118.354166666667	55.8125
120.854166666667	53.9791666666667	0.0464105331937231	0.0119894159235292	259542.439568207	-37.1475045917806	118.354166666667	55.8125
120.895833333333	53.9791666666667	0.0468673287156483	0.0132876979551764	261201.676123577	-37.5916209781786	118.354166666667	55.8125
120.9375	53.9791666666667	0.0471304604559237	0.0113535206581674	264569.870757954	-38.4623573107964	118.3125	55.8125
120.979166666667	53.9791666666667	0.046699462420311	0.0112270631331072	264569.870757954	-38.4623573107964	118.354166666667	55.8125
121.020833333333	53.9791666666667	0.0470536939249492	0.0102350426516935	268002.268759747	-39.3101343859057	118.3125	55.8125
121.0625	53.9791666666667	0.0466119257031404	0.0114184240707742	268002.268759749	-39.3101343859062	118.354166666667	55.8125
121.104166666667	53.9791666666667	0.0470281517384588	0.0108723196377546	270036.396722128	-36.7602067071748	118.520833333333	55.8958333333333
121.145833333333	53.9791666666667	0.0469032654699999	0.010028067814898	271680.601665635	-37.1882125806266	118.520833333333	55.8958333333333
121.1875	53.9791666666667	0.0470537778284862	0.00952022574737534	275049.996634195	-40.9386741886787	118.3125	55.8125
121.229166666667	53.9791666666667	0.0477606409812236	0.0096223835870213	276848.341702988	-41.3322006727367	118.3125	55.8125
121.270833333333	53.9791666666667	0.0471999160766917	0.00936864575043496	278660.690207094	-41.7204078271034	118.3125	55.8125
121.3125	53.9791666666667	0.0467312737653597	0.0101612722681209	278660.690207097	-41.7204078271039	118.354166666667	55.8125
121.354166666667	53.9791666666667	0.0468786069738311	0.0098595355037798	282326.314190731	-42.4811167283093	118.3125	55.8125
121.395833333333	53.9791666666667	0.0463737386632039	0.00976036619428237	282326.314190733	-42.4811167283098	118.354166666667	55.8125
121.4375	53.9791666666667	0.0464045534437063	0.0100679382960993	284179.060472376	-42.8537457324423	118.354166666667	55.8125
121.479166666667	53.9791666666667	0.0469996641959769	0.00894982535274023	287923.135645511	-43.5838729881678	118.3125	55.8125
121.520833333333	53.9791666666667	0.0476183957728982	0.00910345278579271	289813.964783852	-43.9414997614117	118.3125	55.8125
121.5625	53.9791666666667	0.0480001696678565	0.00885476508024211	291716.996475682	-44.2942544007236	118.3125	55.8125
121.604166666667	53.9791666666667	0.0481236134076162	0.00894295690130937	293631.992798958	-44.6422011983437	118.3125	55.8125
121.645833333333	53.9791666666667	0.0471109127868691	0.00867541525129951	295558.720516812	-44.9854043442772	118.3125	55.8125
121.6875	53.9791666666667	0.0482968716366149	0.00917874920274586	297496.951019646	-45.3239278689358	118.3125	55.8125
121.729166666667	53.9791666666667	0.0487630910704489	0.00946285964679354	299446.460264988	-45.6578355896734	118.3125	55.8125
121.770833333333	53.9791666666667	0.0485256831864164	0.0095501639227602	298127.305848331	-42.9905397188951	118.520833333333	55.8958333333333
121.8125	53.9791666666667	0.0485728001026049	0.00929854421542602	299997.421210581	-43.3385674475911	118.520833333333	55.8958333333333
121.854166666667	53.9791666666667	0.0491980235972862	0.00940394884014804	301879.534908291	-43.6820579537574	118.520833333333	55.8958333333333
121.895833333333	53.9791666666667	0.050245030915584	0.00936329356504717	303773.423263155	-44.0210673560682	118.520833333333	55.8958333333333
121.9375	53.9791666666667	0.051109055188269	0.00976563000493714	328841.680447138	-41.4105761758369	118.4375	56.1458333333333
121.979166666667	53.9791666666667	0.0511436619392208	0.00967168815483982	330655.630168261	-41.731918795588	118.4375	56.1458333333333
122.020833333333	53.9791666666667	0.0499068702190344	0.00910253369621127	313390.93985325	-47.8712416492631	118.3125	55.8125
122.0625	53.9791666666667	0.0487917781074199	0.00882950763137336	315423.140351152	-48.1704799507085	118.3125	55.8125
122.104166666667	53.9791666666667	0.0493170863931772	0.00915153852451508	317464.798001386	-48.4656601099217	118.3125	55.8125
122.145833333333	53.9791666666667	0.0496300041285668	0.00938092342427056	319515.73079823	-48.7568416130852	118.3125	55.8125
122.1875	53.9791666666667	0.0488064986672768	0.00862243720903054	321575.760558075	-49.0440833563698	118.3125	55.8125
122.229166666667	53.9791666666667	0.0488661434163451	0.00877110317228814	323644.712848909	-49.3274436270718	118.3125	55.8125
122.270833333333	53.9791666666667	0.0495478945571078	0.00922355382257083	325722.416919957	-49.6069800867514	118.3125	55.8125
122.3125	53.9791666666667	0.0492823819091198	0.00879149542928306	327808.705631529	-49.8827497562532	118.3125	55.8125
122.354166666667	53.9791666666667	0.0487990595010992	0.00828387871347101	329903.415385248	-50.1548090025066	118.3125	55.8125
122.395833333333	53.9791666666667	0.0493563196530424	0.00892550644943046	332006.386054693	-50.4232135269955	118.3125	55.8125
122.4375	53.9791666666667	0.0482726046016504	0.00857633523544869	334117.460916533	-50.6880183557956	118.3125	55.8125
122.479166666667	53.9791666666667	0.0487844176785493	0.00863419924270521	336236.48658226	-50.9492778310865	118.3125	55.8125
122.520833333333	53.9791666666667	0.0482160296836831	0.00799031593720764	338363.312930567	-51.2070456040459	118.3125	55.8125
122.5625	53.9791666666667	0.0485426763678333	0.00791659857547073	340497.793040395	-51.4613746290319	118.3125	55.8125
122.604166666667	53.9791666666667	0.0486427853228338	0.007993598848609	342639.783124756	-51.7123171589793	118.3125	55.8125
122.645833333333	53.9791666666667	0.0492774492182764	0.00850644712173489	344789.142465361	-51.959924741923	118.3125	55.8125
122.6875	53.9791666666667	0.0493955689404485	0.00836438109818669	346945.733348056	-52.2042482185737	118.3125	55.8125
122.729166666667	53.9791666666667	0.0494379386201522	0.00837274857766067	349109.420999154	-52.4453377208764	118.3125	55.8125
122.770833333333	53.9791666666667	0.0489038138203525	0.00841244571791866	351280.073522671	-52.6832426714818	118.3125	55.8125
122.8125	53.9791666666667	0.0493549965725428	0.00827869515474534	353457.56183848	-52.9180117840641	118.3125	55.8125
122.854166666667	53.9791666666667	0.0494590165643967	0.008385630963766	355641.759621429	-53.1496930644261	118.3125	55.8125
122.895833333333	53.9791666666667	0.0490128950663038	0.00804709021540474	357832.543241443	-53.3783338123334	118.3125	55.8125
122.9375	53.9791666666667	0.048628296612906	0.0081223273965045	360029.791704588	-53.6039806240189	118.3125	55.8125
122.979166666667	53.9791666666667	0.0478787469845987	0.0075448069376253	362233.386595162	-53.8266793953106	118.3125	55.8125
123.020833333333	53.9791666666667	0.0483385725455907	0.00762126099219338	364443.212018802	-54.0464753253308	118.3125	55.8125
123.0625	53.9791666666667	0.0483207772914171	0.00799810126970432	366659.154546577	-54.263412920719	118.3125	55.8125
123.104166666667	53.9791666666667	0.0484962302520388	0.0083416034574673	368881.103160143	-54.4775360003372	118.3125	55.8125
123.145833333333	53.9791666666667	0.0482133441364005	0.00815287579372932	371108.949197913	-54.6888877004172	118.3125	55.8125
123.1875	53.9791666666667	0.0483728752376302	0.00813656066115979	373342.586302241	-54.8975104801053	118.3125	55.8125
123.229166666667	53.9791666666667	0.0487279388227971	0.00766906222632539	375581.910367648	-55.1034461273749	118.3125	55.8125
123.270833333333	53.9791666666667	0.0493936423686822	0.00764883451015794	377826.819490071	-55.3067357652693	118.3125	55.8125
123.3125	53.9791666666667	0.0497659288164867	0.00795655461446977	393802.819968688	-50.2665027043271	118.4375	56.1458333333333
123.354166666667	53.9791666666667	0.0502521633773229	0.00801999858023126	395908.437169089	-50.4854575618837	118.4375	56.1458333333333
123.395833333333	53.9791666666667	0.0491931140812551	0.00760284644073269	384594.07014255	-55.9011300183572	118.3125	55.8125
123.4375	53.9791666666667	0.0483042099906072	0.00695792814640847	386860.342761021	-56.094233784897	118.3125	55.8125
123.479166666667	53.9791666666667	0.0481229929350633	0.00679151692229625	389131.722231821	-56.2848874210105	118.3125	55.8125
123.520833333333	53.9791666666667	0.048151934120183	0.00671596163190328	391408.118850043	-56.4731282059172	118.3125	55.8125
123.5625	53.9791666666667	0.0478313871720754	0.00679964855953492	393689.444784978	-56.6589928043772	118.3125	55.8125
123.604166666667	53.9791666666667	0.0476024497015714	0.00681880222046789	395975.614037306	-56.8425172745701	118.3125	55.8125
123.645833333333	53.9791666666667	0.048229014157949	0.00705224042167046	398266.542397189	-57.0237370760766	118.3125	55.8125
123.6875	53.9791666666667	0.0481559167857617	0.00707355598505837	400562.147403295	-57.2026870779445	118.3125	55.8125
123.729166666667	53.9791666666667	0.0486637653585886	0.00724049535225912	402862.348302741	-57.3794015668255	118.3125	55.8125
123.770833333333	53.9791666666667	0.0487385403244305	0.00703948702174291	405167.066011951	-57.5539142551662	118.3125	55.8125
123.8125	53.9791666666667	0.048636683753741	0.00717260616135017	407476.22307836	-57.7262582894367	118.3125	55.8125
123.854166666667	53.9791666666667	0.0496764580421523	0.00781821545804241	409789.743643033	-57.8964662583884	118.3125	55.8125
123.895833333333	53.9791666666667	0.0503327629411269	0.008093358485663	423846.346320669	-53.1155727932414	118.4375	56.1458333333333
123.9375	53.9791666666667	0.0499688011876214	0.00796596277165216	407327.011561481	-56.2282142253404	118.520833333333	55.8958333333333
123.979166666667	53.9791666666667	0.0495186443169437	0.00795201423247217	409601.782919398	-56.406885629434	118.520833333333	55.8958333333333
124.020833333333	53.9791666666667	0.0484370112531834	0.00739992676326025	419085.997459436	-58.5565701990348	118.3125	55.8125
124.0625	53.9791666666667	0.0481419447930817	0.00742155501693314	421420.250896786	-58.7165677313357	118.3125	55.8125
124.104166666667	53.9791666666667	0.0489900020354331	0.00765616097703983	423758.4441564	-58.8746134815392	118.3125	55.8125
124.145833333333	53.9791666666667	0.0477966032341013	0.00725688879762953	426100.511557485	-59.0307363654274	118.3125	55.8125
124.1875	53.9791666666667	0.0477641442618851	0.00729086778344796	428446.38874319	-59.1849648067818	118.3125	55.8125
124.229166666667	53.9791666666667	0.0482282383930933	0.00709449880509967	430796.012650368	-59.3373267454283	118.3125	55.8125
124.270833333333	53.9791666666667	0.0479857435625712	0.00676298060741009	433149.321480056	-59.487849645221	118.3125	55.8125
124.3125	53.9791666666667	0.0471075210232999	0.00677265467281086	435506.254668621	-59.6365605019589	118.3125	55.8125
124.354166666667	53.9791666666667	0.0474602928886448	0.00659376220281116	437866.752859634	-59.7834858512343	118.3125	55.8125
124.395833333333	53.9791666666667	0.0471477648473066	0.00696062190564723	440230.757876413	-59.9286517762052	118.3125	55.8125
124.4375	53.9791666666667	0.0474170915963788	0.00742894935665215	440230.757876415	-59.9286517762054	118.354166666667	55.8125
124.479166666667	53.9791666666667	0.0471003245180383	0.00755745559210068	442598.212695184	-60.0720839152889	118.354166666667	55.8125
124.520833333333	53.9791666666667	0.0472106197942926	0.00692012715485746	447343.249251868	-60.3538472113496	118.3125	55.8125
124.5625	53.9791666666667	0.0472665180607214	0.00673347821020375	449720.722474484	-60.4922274895408	118.3125	55.8125
124.604166666667	53.9791666666667	0.0472075024711135	0.00758289551303177	452101.428419239	-60.6289722390611	118.3125	55.8125
124.645833333333	53.9791666666667	0.047318456894168	0.00675318799411632	454485.315446833	-60.7641049870686	118.3125	55.8125
124.6875	53.9791666666667	0.0478142077065788	0.00687239706706961	456872.332923018	-60.8976488603281	118.3125	55.8125
124.729166666667	53.9791666666667	0.0484734188881916	0.0068184091336873	459262.431196011	-61.0296265922795	118.3125	55.8125
124.770833333333	53.9791666666667	0.0481913710977173	0.00754886238751193	461655.561574435	-61.1600605300084	118.3125	55.8125
124.8125	53.9791666666667	0.0482580930829027	0.00754827478223923	464051.67630578	-61.2889726411181	118.3125	55.8125
124.854166666667	53.9791666666667	0.0492326676626557	0.00775959763520365	466450.728555407	-61.4163845205042	118.3125	55.8125
124.895833333333	53.9791666666667	0.0499900300245081	0.00780438546438489	469470.909122142	-62.1887757183113	118.270833333333	55.7708333333333
124.9375	53.9791666666667	0.0496767869829402	0.00744700379207388	473665.05540876	-61.7898292661288	118.270833333333	55.8125
124.979166666667	53.9791666666667	0.0498262362387144	0.00622769887409102	473665.055408757	-61.7898292661286	118.3125	55.8125
125.020833333333	53.9791666666667	0.0494659989195402	0.00605324823202497	476075.40703556	-61.9114489449328	118.3125	55.8125
125.0625	53.9791666666667	0.0497404171829956	0.00592852062695228	478488.47507528	-62.0316710059841	118.3125	55.8125
125.104166666667	53.9791666666667	0.0499655392607846	0.00586975962214708	480904.217787029	-62.1505149445942	118.3125	55.8125
125.145833333333	53.9791666666667	0.0501789333763599	0.00575905637204352	483322.594214336	-62.2679999279862	118.3125	55.8125
125.1875	53.9791666666667	0.0508047391870912	0.00674849442312363	476736.664020414	-62.5474681847536	118.4375	55.7708333333333
125.229166666667	53.9791666666667	0.0506386256454704	0.00673528871978466	479163.805173851	-62.6642683625611	118.4375	55.7708333333333
125.270833333333	53.9791666666667	0.050761857773169	0.00561251132501963	481593.490564633	-62.7797189431521	118.4375	55.7708333333333
125.3125	53.9791666666667	0.0511418774245746	0.00561138271096976	500821.184808165	-58.4399088743437	118.4375	56.1458333333333
125.354166666667	53.9791666666667	0.050824205239445	0.00626763333716563	486460.338118949	-63.0066467374116	118.4375	55.7708333333333
125.395833333333	53.9791666666667	0.0506030827589836	0.00500092203745	505486.305041209	-58.6965059882522	118.4375	56.1458333333333
125.4375	53.9791666666667	0.0504363427211214	0.00478560099550811	500321.689833286	-63.0538879280218	118.3125	55.8125
125.479166666667	53.9791666666667	0.0500566688575348	0.00470291087733262	502759.750169998	-63.1611538448901	118.3125	55.8125
125.520833333333	53.9791666666667	0.0494656012328945	0.004543554956962	505200.108196003	-63.267219500808	118.3125	55.8125
125.5625	53.9791666666667	0.0491731392244733	0.00456715627310563	507642.729914682	-63.3721010945277	118.3125	55.8125
125.604166666667	53.9791666666667	0.0500408274690706	0.00439711244599781	510087.581945189	-63.4758145570853	118.3125	55.8125
125.645833333333	53.9791666666667	0.0499836973000129	0.00430297245310262	512534.631509259	-63.578375556727	118.3125	55.8125
125.6875	53.9791666666667	0.0504222060383997	0.0039533892749079	514983.84641829	-63.6797995037422	118.3125	55.8125
125.729166666667	53.9791666666667	0.0510478497192621	0.00424019362703277	517435.195060766	-63.7801015552116	118.3125	55.8125
125.770833333333	53.9791666666667	0.0495068184747407	0.00390695549225024	519888.646389982	-63.8792966196666	118.3125	55.8125
125.8125	53.9791666666667	0.0494509017507872	0.00387868355732885	522344.169912031	-63.9773993616615	118.3125	55.8125
125.854166666667	53.9791666666667	0.0500037032296951	0.00380591446261824	524801.735674102	-64.0744242062633	118.3125	55.8125
125.895833333333	53.9791666666667	0.0510221292776279	0.00382819459878002	527261.314253061	-64.1703853434555	118.3125	55.8125
120.0625	53.9375	0.0468284751088634	0.0143148853093578	235764.343015509	-27.0209483243856	118.354166666667	55.8125
120.104166666667	53.9375	0.0448227628090642	0.0143398563542466	237019.358333863	-27.5763747903012	118.354166666667	55.8125
120.145833333333	53.9375	0.0455375244963682	0.01444380278838	1340491.749478	-91.7395452094451	100.4375	51.8958333333333
120.1875	53.9375	0.0451859524052149	0.0144917618699736	239599.168154456	-28.6689584749176	118.354166666667	55.8125
120.229166666667	53.9375	0.0446220820292017	0.0136182061242237	240923.214558007	-29.2060961048877	118.354166666667	55.8125
120.270833333333	53.9375	0.0455902517321479	0.0139357581760532	1348697.44822553	-91.6283710060361	100.4375	51.8958333333333
120.3125	53.9375	0.0458067565718107	0.0134555914197044	1351432.78306981	-91.5914747906954	100.4375	51.8958333333333
120.354166666667	53.9375	0.0455182683774228	0.0133646705643661	1354168.16680136	-91.5546586763526	100.4375	51.8958333333333
120.395833333333	53.9375	0.0451409015383104	0.0132962519164183	1356903.59818606	-91.5179221737599	100.4375	51.8958333333333
120.4375	53.9375	0.046545149719234	0.0131242937809767	247870.065491853	-31.8002683494889	118.354166666667	55.8125
120.479166666667	53.9375	0.0467757106601992	0.0126585131283941	249322.2079424	-32.3008710721476	118.354166666667	55.8125
120.520833333333	53.9375	0.0453401830895913	0.0137407721750806	250794.437458871	-32.7954383372322	118.354166666667	55.8125
120.5625	53.9375	0.0449656503568276	0.0129453034312947	252286.401867861	-33.2839950530131	118.354166666667	55.8125
120.604166666667	53.9375	0.0463429614499194	0.0123289446440514	253797.752608173	-33.7665692870271	118.354166666667	55.8125
120.645833333333	53.9375	0.0470718599546051	0.0123282801979887	256877.23785346	-34.7138972789673	118.3125	55.8125
120.6875	53.9375	0.0471865281533035	0.0125586260270065	258444.694678184	-35.1787213371006	118.3125	55.8125
120.729166666667	53.9375	0.0473415758956361	0.0114814492636025	259932.997143909	-32.1078858384106	118.520833333333	55.8958333333333
120.770833333333	53.9375	0.0472405401851262	0.0107132061591816	261397.036785166	-32.5820792341625	118.520833333333	55.8958333333333
120.8125	53.9375	0.0468043927398496	0.0106900503409554	263253.943417872	-36.5383070635394	118.3125	55.8125
120.854166666667	53.9375	0.0465798738215212	0.0112288586676374	264891.572541182	-36.9800177405161	118.3125	55.8125
120.895833333333	53.9375	0.0466637440377112	0.011442568963401	265901.713750544	-33.9717163597692	118.520833333333	55.8958333333333
120.9375	53.9375	0.0471670243155058	0.0108805315178525	267439.737064957	-34.424034544454	118.520833333333	55.8958333333333
120.979166666667	53.9375	0.0470634256123818	0.0110635596158338	269903.688876056	-38.2713546194915	118.3125	55.8125
121.020833333333	53.9375	0.0469243251684534	0.010282823647216	270568.61700476	-35.312510593141	118.520833333333	55.8958333333333
121.0625	53.9375	0.0471310168932462	0.0103441121622499	273324.744573145	-39.1045895078486	118.3125	55.8125
121.104166666667	53.9375	0.0468819749310058	0.00988466227482996	275058.27670745	-39.5130688872168	118.3125	55.8125
121.145833333333	53.9375	0.0469548611032063	0.0102183392027109	275389.484644259	-36.6053462510624	118.520833333333	55.8958333333333
121.1875	53.9375	0.0470315526310543	0.00996225244557656	277029.270371138	-37.0258092031355	118.520833333333	55.8958333333333
121.229166666667	53.9375	0.0472040189192305	0.00994667324493132	278684.989558774	-37.4410990462564	118.520833333333	55.8958333333333
121.270833333333	53.9375	0.046968601957816	0.00964658323268987	282139.127977484	-41.0940299350336	118.3125	55.8125
121.3125	53.9375	0.0461255500202068	0.01009006816943	282139.127977487	-41.0940299350342	118.354166666667	55.8125
121.354166666667	53.9375	0.0462809963104224	0.00999389496002989	283944.646323779	-41.4763172375	118.354166666667	55.8125
121.395833333333	53.9375	0.0467437613782982	0.00921302471905862	287596.190732148	-42.2257575560014	118.3125	55.8125
121.4375	53.9375	0.0467492651866682	0.00930401810934989	289441.70448023	-42.5930293223409	118.3125	55.8125
121.479166666667	53.9375	0.0468341627904872	0.00916836907069453	291300.045468791	-42.955415169321	118.3125	55.8125
121.520833333333	53.9375	0.047207513549307	0.00981134644331474	293170.969119796	-43.3129751227984	118.3125	55.8125
121.5625	53.9375	0.0474699142372457	0.0092726570675198	295054.235419217	-43.6657693394667	118.3125	55.8125
121.604166666667	53.9375	0.0488171108465833	0.00944119514931619	296949.60887401	-44.013858041417	118.3125	55.8125
121.645833333333	53.9375	0.0476463690470674	0.00872855559560081	298856.858466027	-44.3573014546513	118.3125	55.8125
121.6875	53.9375	0.0487622373209833	0.00922195363857633	297871.538695474	-41.6809207508329	118.520833333333	55.8958333333333
121.729166666667	53.9375	0.0488131202109539	0.00930422161423919	299697.570774135	-42.0377745387694	118.520833333333	55.8958333333333
121.770833333333	53.9375	0.0481896947532439	0.00878510616085538	304647.619963599	-45.3603610949463	118.3125	55.8125
121.8125	53.9375	0.0488381006720849	0.00864130688921113	306600.151659579	-45.6858237486513	118.3125	55.8125
121.854166666667	53.9375	0.0483081775988795	0.00887767162041875	308563.469732932	-46.0069404086682	118.3125	55.8125
121.895833333333	53.9375	0.0498678988408283	0.0097828657233065	310537.3689102	-46.3237702363262	118.3125	55.8125
121.9375	53.9375	0.0511193121157839	0.0101361286998622	332334.031850955	-40.8821730638746	118.4375	56.1458333333333
121.979166666667	53.9375	0.051233721850371	0.0101910869155534	334130.82526425	-41.203028471342	118.4375	56.1458333333333
122.020833333333	53.9375	0.0499538431279012	0.00955981037268772	335939.082936885	-41.5202580297777	118.4375	56.1458333333333
122.0625	53.9375	0.049636709927718	0.009090225537342	318534.813017719	-47.5493922540348	118.3125	55.8125
122.104166666667	53.9375	0.0492411104803033	0.00902275336682608	320558.679571355	-47.8456626902454	118.3125	55.8125
122.145833333333	53.9375	0.0498171681907829	0.00940380538258469	341430.807913356	-42.4505497775734	118.4375	56.1458333333333
122.1875	53.9375	0.0488098762360866	0.00840282950082668	324634.534203178	-48.4264401221358	118.3125	55.8125
122.229166666667	53.9375	0.0488223382785539	0.00849129193524844	326686.170001901	-48.7110590353209	118.3125	55.8125
122.270833333333	53.9375	0.0496867117050509	0.00923648086251665	328746.715948543	-48.9919051374969	118.3125	55.8125
122.3125	53.9375	0.0496866700263144	0.00906093871957129	330816.004824937	-49.2690330297883	118.3125	55.8125
122.354166666667	53.9375	0.0487254205469433	0.00847451392586066	332893.872865341	-49.5424967411288	118.3125	55.8125
122.395833333333	53.9375	0.0492676313848703	0.00909319511596935	334980.159692159	-49.8123497147211	118.3125	55.8125
122.4375	53.9375	0.0492912368901257	0.00892451103136007	337074.708251941	-50.0786447960588	118.3125	55.8125
122.479166666667	53.9375	0.0487658257684049	0.00872162081727525	339177.364751788	-50.3414342224241	118.3125	55.8125
122.520833333333	53.9375	0.0483178204619963	0.00787825629401074	341287.978596187	-50.6007696137738	118.3125	55.8125
122.5625	53.9375	0.0481343703448474	0.00761525213530889	343406.402324356	-50.8567019649248	118.3125	55.8125
122.604166666667	53.9375	0.0480753701631648	0.00752091934853111	345532.491548143	-51.1092816389662	118.3125	55.8125
122.645833333333	53.9375	0.0488753408337549	0.00798597564970811	347666.104890585	-51.3585583618207	118.3125	55.8125
122.6875	53.9375	0.0495998714634994	0.00856595657591024	349807.10392507	-51.6045812178768	118.3125	55.8125
122.729166666667	53.9375	0.0493833690388327	0.00886806884104092	351955.353115248	-51.8473986466307	118.3125	55.8125
122.770833333333	53.9375	0.049752946188674	0.00851737791948375	354110.719755684	-52.0870584402682	118.3125	55.8125
122.8125	53.9375	0.0496950382546126	0.00833258148307801	372244.905698246	-46.9067518100383	118.4375	56.1458333333333
122.854166666667	53.9375	0.0484584226146493	0.00752375652563108	358442.288369344	-52.5570930459448	118.3125	55.8125
122.895833333333	53.9375	0.0475686841805948	0.0073360994231125	360618.238562973	-52.7875601959565	118.3125	55.8125
122.9375	53.9375	0.0482639801002988	0.00763439430272148	362800.802534597	-53.0150543875785	118.3125	55.8125
122.979166666667	53.9375	0.0478657916912118	0.00754089283461785	364989.860870918	-53.2396201688412	118.3125	55.8125
123.020833333333	53.9375	0.0478572371003977	0.00806470878351573	367185.296650529	-53.4613014423939	118.3125	55.8125
123.0625	53.9375	0.0478173770042366	0.00788464227446729	369386.995390431	-53.6801414680759	118.3125	55.8125
123.104166666667	53.9375	0.0479830142577291	0.00767109240456563	371594.844993494	-53.8961828660097	118.3125	55.8125
123.145833333333	53.9375	0.0482538320007612	0.00722097799025417	373808.735696809	-54.1094676201729	118.3125	55.8125
123.1875	53.9375	0.048477015225835	0.00738421361666324	376028.560020945	-54.3200370824071	118.3125	55.8125
123.229166666667	53.9375	0.0492508204173093	0.00758484905564307	378254.212720153	-54.527931976833	118.3125	55.8125
123.270833333333	53.9375	0.049389071964096	0.00825269531997274	394698.157809545	-49.5296004360626	118.4375	56.1458333333333
123.3125	53.9375	0.0508076406554027	0.00876129555362396	396783.31256035	-49.7521473581648	118.4375	56.1458333333333
123.354166666667	53.9375	0.0498240396789305	0.0079725726845439	378798.431963052	-52.9177039355729	118.520833333333	55.8958333333333
123.395833333333	53.9375	0.0482011830430255	0.00698402979424663	387213.077819548	-55.3335586657341	118.3125	55.8125
123.4375	53.9375	0.0481196430904636	0.00672235879234681	389466.368515981	-55.528669965595	118.3125	55.8125
123.479166666667	53.9375	0.0491145666153772	0.00728440510112146	391724.90034682	-55.721338150046	118.3125	55.8125
123.520833333333	53.9375	0.0482201728687074	0.00691065967411539	393988.582384561	-55.9115996999327	118.3125	55.8125
123.5625	53.9375	0.0480869496298926	0.00656872230909567	396257.325569851	-56.0994905144933	118.3125	55.8125
123.604166666667	53.9375	0.0482377657165261	0.00669753432782382	398531.042669851	-56.2850459180787	118.3125	55.8125
123.645833333333	53.9375	0.0470324414951421	0.00683777442122419	400809.648237474	-56.4683006670113	118.3125	55.8125
123.6875	53.9375	0.04817132004126	0.00694710347864051	403093.058571457	-56.6492889565617	118.3125	55.8125
123.729166666667	53.9375	0.0481737961730952	0.00705991399111258	405381.191677315	-56.8280444280312	118.3125	55.8125
123.770833333333	53.9375	0.0496769369133596	0.00777496263425918	407673.96722913	-57.004600175921	118.3125	55.8125
123.8125	53.9375	0.0503115700589591	0.00818222769613402	422308.325824653	-52.2357234477571	118.4375	56.1458333333333
123.854166666667	53.9375	0.0490669981339689	0.00734782703785208	412273.132486223	-57.3512421884638	118.3125	55.8125
123.895833333333	53.9375	0.0481341275165188	0.00693256797439619	414579.369550052	-57.521391973561	118.3125	55.8125
123.9375	53.9375	0.0483320024313573	0.00683904148428413	416889.943706196	-57.6894690906888	118.3125	55.8125
123.979166666667	53.9375	0.0482775996048542	0.00684706343297546	419204.782426885	-57.8555040099336	118.3125	55.8125
124.020833333333	53.9375	0.0477958498590621	0.00709812571422441	421523.81464061	-58.0195266986551	118.3125	55.8125
124.0625	53.9375	0.0481977195722072	0.00735779371986598	423846.970699422	-58.1815666288982	118.3125	55.8125
124.104166666667	53.9375	0.0480368632530256	0.00771921840795443	426174.182347014	-58.3416527848	118.3125	55.8125
124.145833333333	53.9375	0.0472352792985487	0.0073251459497167	428505.382687517	-58.499813669982	118.3125	55.8125
124.1875	53.9375	0.0473243430195436	0.00714090669906652	430840.506154985	-58.6560773149166	118.3125	55.8125
124.229166666667	53.9375	0.0478253139574447	0.00709321249524288	433179.488483611	-58.8104712842671	118.3125	55.8125
124.270833333333	53.9375	0.0477021967938043	0.00687483125434541	435522.266678621	-58.9630226841895	118.3125	55.8125
124.3125	53.9375	0.0477315993109908	0.00684570361672863	437868.778987814	-59.1137581695924	118.3125	55.8125
124.354166666667	53.9375	0.0471974879964542	0.00668937561831915	440218.964873793	-59.2627039513495	118.3125	55.8125
124.395833333333	53.9375	0.0472856153239586	0.00747559711338104	442572.764986835	-59.4098858034603	118.3125	55.8125
124.4375	53.9375	0.0473300489125751	0.00757310978684279	442572.764986839	-59.4098858034605	118.354166666667	55.8125
124.479166666667	53.9375	0.0472413674893614	0.00716416932110377	447290.97627508	-59.6990586729197	118.3125	55.8125
124.520833333333	53.9375	0.0474861366978066	0.00653374765035579	449655.274453677	-59.8410991175085	118.3125	55.8125
124.5625	53.9375	0.0474120474054434	0.00673984841842773	452022.960816138	-59.9814745008157	118.3125	55.8125
124.604166666667	53.9375	0.0474670886272527	0.00686773542929548	454393.981565637	-60.1202085177317	118.3125	55.8125
124.645833333333	53.9375	0.0482654070854869	0.00699021800724064	456768.283942998	-60.257324467903	118.3125	55.8125
124.6875	53.9375	0.0482710809436166	0.00791984364829916	459145.816203692	-60.3928452624183	118.3125	55.8125
124.729166666667	53.9375	0.0484501886945631	0.00789962147337923	461526.52759539	-60.5267934304178	118.3125	55.8125
124.770833333333	53.9375	0.048420261712731	0.00778203333900853	463910.36833606	-60.6591911256218	118.3125	55.8125
124.8125	53.9375	0.0492949694777084	0.00701568162474195	466297.289592546	-60.7900601327762	118.3125	55.8125
124.854166666667	53.9375	0.0491828392357149	0.00773033231479461	468687.243459679	-60.9194218740162	118.3125	55.8125
124.895833333333	53.9375	0.0495950805294902	0.00776145487118071	471080.182939886	-61.0472974151451	118.3125	55.8125
124.9375	53.9375	0.0495018604941027	0.00636405542081982	473476.061923254	-61.1737074718269	118.3125	55.8125
124.979166666667	53.9375	0.0494807831022719	0.00610874936556454	475874.835168089	-61.2986724156932	118.3125	55.8125
125.020833333333	53.9375	0.0500414940629621	0.00603932396466683	478276.458281941	-61.422212280364	118.3125	55.8125
125.0625	53.9375	0.0497712002274601	0.00593613973171213	480680.887703048	-61.5443467673793	118.3125	55.8125
125.104166666667	53.9375	0.0500891865396381	0.00686752009333369	474063.017783885	-61.8143211094252	118.4375	55.7708333333333
125.145833333333	53.9375	0.0507272767817106	0.00692550882228317	476476.324607621	-61.9358584937481	118.4375	55.7708333333333
125.1875	53.9375	0.0514643085855238	0.00576304518991199	478892.346538544	-62.0559986461269	118.4375	55.7708333333333
125.229166666667	53.9375	0.0510853613677809	0.00561664058417384	498629.929732409	-57.7259639105048	118.4375	56.1458333333333
125.270833333333	53.9375	0.0511134137882102	0.00557984827584459	500945.27829661	-57.8591396215574	118.4375	56.1458333333333
125.3125	53.9375	0.0505512341716841	0.00535960650827068	503263.993030872	-57.9909320753795	118.4375	56.1458333333333
125.354166666667	53.9375	0.0505221047255871	0.00607852358815992	497586.977345699	-62.3615254544928	118.3125	55.8125
125.395833333333	53.9375	0.0510517405907618	0.00464736251042553	507911.33326508	-58.2504352077045	118.4375	56.1458333333333
125.4375	53.9375	0.0504438393551085	0.0043484078766516	502440.237249797	-62.5834089022511	118.3125	55.8125
125.479166666667	53.9375	0.0494084503135007	0.0040347105230357	504870.504194182	-62.6925042059184	118.3125	55.8125
125.520833333333	53.9375	0.0499964524434704	0.00436091232733702	507303.148210048	-62.8003905404917	118.3125	55.8125
125.5625	53.9375	0.0504050885210917	0.00436572670539384	509738.134407888	-62.9070840533981	118.3125	55.8125
125.604166666667	53.9375	0.050451451646697	0.00428482037440995	512175.428524275	-63.0126006291638	118.3125	55.8125
125.645833333333	53.9375	0.0503855039686612	0.00410510614788776	514614.996908611	-63.1169558941378	118.3125	55.8125
125.6875	53.9375	0.0519916883416266	0.00432761828793131	524276.380511416	-59.1175546282882	118.4375	56.1458333333333
125.729166666667	53.9375	0.0512303138637548	0.00383917469349303	519500.824865363	-63.3222437339858	118.3125	55.8125
125.770833333333	53.9375	0.0505164530546408	0.00390224011830715	521947.020085597	-63.4232063120401	118.3125	55.8125
125.8125	53.9375	0.0509493988306583	0.00415489769329893	524395.360844988	-63.523067594544	118.3125	55.8125
125.854166666667	53.9375	0.051159268153742	0.00414280898966319	526845.816368696	-63.6218419849744	118.3125	55.8125
125.895833333333	53.9375	0.0513683826516843	0.00386093465876237	529298.356421404	-63.719543655282	118.3125	55.8125
125.9375	53.9375	0.0525309973298216	0.00396560676590409	538418.397249189	-59.8128766682646	118.4375	56.1458333333333
125.979166666667	53.9375	0.0524551534135044	0.00394170227948179	540785.064580947	-59.9247013533684	118.4375	56.1458333333333
126.020833333333	53.9375	0.0521747544164484	0.00386458550439675	543154.39487834	-60.0354022719957	118.4375	56.1458333333333
120.0625	53.8958333333333	0.0455910624899599	0.0150219840915852	1337620.74436209	-91.5811267778659	100.395833333333	51.8958333333333
120.104166666667	53.8958333333333	0.0464269008443635	0.0147162567678235	1340358.86619714	-91.5443128968168	100.395833333333	51.8958333333333
120.145833333333	53.8958333333333	0.0452576964573745	0.0141276242200927	1343097.03541197	-91.5075795736277	100.395833333333	51.8958333333333
120.1875	53.8958333333333	0.0458682068847198	0.0138272523365373	1343097.03541197	-91.5075795736277	100.4375	51.8958333333333
120.229166666667	53.8958333333333	0.0458334347701551	0.0134919258645345	1345835.25077887	-91.4709263117349	100.4375	51.8958333333333
120.270833333333	53.8958333333333	0.0458012407798068	0.0132230489600541	1348573.51107807	-91.4343526185449	100.4375	51.8958333333333
120.3125	53.8958333333333	0.0460399510440292	0.0131520011482809	1351311.81509767	-91.397858005395	100.4375	51.8958333333333
120.354166666667	53.8958333333333	0.0461445823602627	0.0135694675974777	1354050.16163357	-91.3614419875141	100.4375	51.8958333333333
120.395833333333	53.8958333333333	0.0458629563396088	0.0132713918542646	1356788.5494894	-91.3251040839847	100.4375	51.8958333333333
120.4375	53.8958333333333	0.0450430740294949	0.0138647930767643	1362265.4444134	-91.2526607153502	100.395833333333	51.8958333333333
120.479166666667	53.8958333333333	0.0469574437997629	0.0129752780075567	253254.312701792	-31.7404870943902	118.354166666667	55.8125
120.520833333333	53.8958333333333	0.0468814433165144	0.0125756930666655	254705.26637791	-32.2306630048574	118.354166666667	55.8125
120.5625	53.8958333333333	0.0468978681321656	0.0123549954818736	257665.953927051	-33.1936854943298	118.3125	55.8125
120.604166666667	53.8958333333333	0.046747045853017	0.0123569798738354	257665.953927051	-33.1936854943298	118.354166666667	55.8125
120.645833333333	53.8958333333333	0.0470315641041946	0.011982840847156	260702.779134933	-34.1337700002389	118.3125	55.8125
120.6875	53.8958333333333	0.0472840072533815	0.012332122088469	262448.326035019	-31.0975131154663	118.520833333333	55.8958333333333
120.729166666667	53.8958333333333	0.0473099325231951	0.011956725245542	263872.814814178	-31.5729452996054	118.520833333333	55.8958333333333
120.770833333333	53.8958333333333	0.0469517194606307	0.0109651010816847	265316.559814221	-32.0430540119999	118.520833333333	55.8958333333333
120.8125	53.8958333333333	0.0470442665338702	0.0106457187156966	266779.247898121	-32.5078559295483	118.520833333333	55.8958333333333
120.854166666667	53.8958333333333	0.0468716735066846	0.0106032916239471	268260.568691365	-32.9673703675136	118.520833333333	55.8958333333333
120.895833333333	53.8958333333333	0.046989695506611	0.0107416981478364	269760.21472326	-33.4216191431205	118.520833333333	55.8958333333333
120.9375	53.8958333333333	0.0472461864168513	0.0104050530181133	271277.881557087	-33.8706264415837	118.520833333333	55.8958333333333
120.979166666667	53.8958333333333	0.0474005689552488	0.0101415934168337	273559.711307555	-37.6700741149404	118.3125	55.8125
121.020833333333	53.8958333333333	0.0477188151250831	0.0106136515024812	274366.075759747	-34.7530244029849	118.520833333333	55.8958333333333
121.0625	53.8958333333333	0.0469939871014267	0.0102988139342033	275936.01044832	-35.1864741091699	118.520833333333	55.8958333333333
121.104166666667	53.8958333333333	0.0468182217653363	0.010509456548792	277522.780766698	-35.6148001771497	118.520833333333	55.8958333333333
121.145833333333	53.8958333333333	0.0467323103279992	0.010942063203436	280379.541049959	-39.3084569460425	118.3125	55.8125
121.1875	53.8958333333333	0.0467892123649239	0.0103692002486671	282122.110117757	-39.7050485722982	118.3125	55.8125
121.229166666667	53.8958333333333	0.0466083966499194	0.0109275882399214	283879.172116265	-40.0965416144142	118.3125	55.8125
121.270833333333	53.8958333333333	0.0464516989331444	0.0112077401348485	353112.144226151	-37.7844238056325	117.770833333333	56.3541666666667
121.3125	53.8958333333333	0.0465469483959829	0.011412309949153	336427.843494755	-35.6268808909066	118.145833333333	56.3125
121.354166666667	53.8958333333333	0.0468890810658122	0.00937545543307649	289234.65740933	-41.2409627830308	118.3125	55.8125
121.395833333333	53.8958333333333	0.047363972568587	0.00924928556237585	291047.05510618	-41.6125981721622	118.3125	55.8125
121.4375	53.8958333333333	0.0480094405063369	0.00950657940862764	292872.649937328	-41.9794061577607	118.3125	55.8125
121.479166666667	53.8958333333333	0.0473903693311278	0.0100428061284452	292515.064318291	-39.2452868468841	118.520833333333	55.8958333333333
121.520833333333	53.8958333333333	0.0479516269830089	0.00949493291289438	294254.980200856	-39.6244859994514	118.520833333333	55.8958333333333
121.5625	53.8958333333333	0.048360367734695	0.00979637715482475	296008.773250164	-39.9990089720225	118.520833333333	55.8958333333333
121.604166666667	53.8958333333333	0.0488978387208291	0.0100797476506688	297776.197656249	-40.3689022152623	118.520833333333	55.8958333333333
121.645833333333	53.8958333333333	0.0484702811527882	0.00955707157311197	299557.011518484	-40.7342127748966	118.520833333333	55.8958333333333
121.6875	53.8958333333333	0.0492980072883492	0.00994081320653428	301350.976839395	-41.0949882193628	118.520833333333	55.8958333333333
121.729166666667	53.8958333333333	0.0490088756494827	0.00955552975643553	303157.859514227	-41.451276570833	118.520833333333	55.8958333333333
121.770833333333	53.8958333333333	0.0493240168055746	0.0100868612867047	304977.429316526	-41.8031262395323	118.520833333333	55.8958333333333
121.8125	53.8958333333333	0.049594947928617	0.00942035510786358	306809.459880006	-42.1505859612698	118.520833333333	55.8958333333333
121.854166666667	53.8958333333333	0.0498755674545267	0.00979827302398818	311802.480938997	-45.3943170251826	118.3125	55.8125
121.895833333333	53.8958333333333	0.0494575585612126	0.00957678062251758	313757.959293694	-45.7117302359142	118.3125	55.8125
121.9375	53.8958333333333	0.0496553900614707	0.0100595849046188	335854.059854944	-40.3648114690158	118.4375	56.1458333333333
121.979166666667	53.8958333333333	0.0499085219164685	0.0101473222667022	314257.796232433	-43.4975082525708	118.520833333333	55.8958333333333
122.020833333333	53.8958333333333	0.0505376951920711	0.00973924039330944	339425.295281781	-41.0017962562235	118.4375	56.1458333333333
122.0625	53.8958333333333	0.0499661805664482	0.00929789126215783	341228.049658336	-41.3149990868525	118.4375	56.1458333333333
122.104166666667	53.8958333333333	0.0497510112081764	0.00883963098967755	323689.385230611	-47.2375975700822	118.3125	55.8125
122.145833333333	53.8958333333333	0.0493699392641609	0.00918597338215987	325705.157327684	-47.5309145925872	118.3125	55.8125
122.1875	53.8958333333333	0.0493242903925412	0.00920529192637724	327730.335641445	-47.8204054824264	118.3125	55.8125
122.229166666667	53.8958333333333	0.0496830436596526	0.00958655288086284	329764.746163029	-48.1061234051192	118.3125	55.8125
122.270833333333	53.8958333333333	0.0497963111968351	0.00986103410093428	327723.250508935	-45.6970072868937	118.520833333333	55.8958333333333
122.3125	53.8958333333333	0.0492235815114675	0.00920217514229117	333860.585132704	-48.6664506937542	118.3125	55.8125
122.354166666667	53.8958333333333	0.0498030048291149	0.00907703881863626	354150.744506819	-43.4118455582849	118.4375	56.1458333333333
122.395833333333	53.8958333333333	0.0494648449051903	0.00933974198107877	356038.158240165	-43.6981529679305	118.4375	56.1458333333333
122.4375	53.8958333333333	0.049426776974822	0.00895616962873664	340069.431825568	-49.4799461257407	118.3125	55.8125
122.479166666667	53.8958333333333	0.0488223526488306	0.0082768789174461	342155.772111458	-49.7441157647074	118.3125	55.8125
122.520833333333	53.8958333333333	0.0480100726982264	0.00754935276557544	344250.220650595	-50.0048707941065	118.3125	55.8125
122.5625	53.8958333333333	0.0480970466173542	0.00769255209072688	346352.629612661	-50.2622602700202	118.3125	55.8125
122.604166666667	53.8958333333333	0.0483178460854863	0.00780489273176379	348462.854175359	-50.5163326831379	118.3125	55.8125
122.645833333333	53.8958333333333	0.0478357244702816	0.00775407888260223	350580.752466827	-50.7671359515632	118.3125	55.8125
122.6875	53.8958333333333	0.0485084929038592	0.00758801754867797	352706.18550851	-51.014717414705	118.3125	55.8125
122.729166666667	53.8958333333333	0.0485509658313665	0.00804864238088944	354839.017158617	-51.259123828193	118.3125	55.8125
122.770833333333	53.8958333333333	0.05005826927807	0.00918438904655507	351919.916084079	-49.0435277733678	118.520833333333	55.8958333333333
122.8125	53.8958333333333	0.0499210783875327	0.00857512513533969	359126.34556558	-51.7385955859688	118.3125	55.8125
122.854166666667	53.8958333333333	0.0490579389122883	0.00827105992477512	361280.583722104	-51.9737514899094	118.3125	55.8125
122.895833333333	53.8958333333333	0.0484416105073772	0.00719102216663853	363441.703177726	-52.2059134595135	118.3125	55.8125
122.9375	53.8958333333333	0.0479111899953393	0.00698986924534726	365609.581147924	-52.4351252867272	118.3125	55.8125
122.979166666667	53.8958333333333	0.0481242499978123	0.00728535126215385	367784.097359123	-52.66143016732	118.3125	55.8125
123.020833333333	53.8958333333333	0.0478723905904202	0.00744896558061743	369965.133996917	-52.8848707013402	118.3125	55.8125
123.0625	53.8958333333333	0.0488506179685022	0.00762900270817544	372152.575655034	-53.1054888941607	118.3125	55.8125
123.104166666667	53.8958333333333	0.048502072510707	0.00719208980995473	374346.309285129	-53.3233261580774	118.3125	55.8125
123.145833333333	53.8958333333333	0.0482196808015166	0.00674895054958338	376546.224147358	-53.5384233144195	118.3125	55.8125
123.1875	53.8958333333333	0.0482312798805606	0.00651907402126943	378752.211761751	-53.7508205961273	118.3125	55.8125
123.229166666667	53.8958333333333	0.0481632651691423	0.00670580342570005	380964.165860416	-53.9605576507718	118.3125	55.8125
123.270833333333	53.8958333333333	0.0483621194484307	0.00720570608395845	383181.982340574	-54.1676735439738	118.3125	55.8125
123.3125	53.8958333333333	0.0498116218342506	0.00793068344662051	399795.322825287	-49.245510331885	118.4375	56.1458333333333
123.354166666667	53.8958333333333	0.0506125770143034	0.00828861045961608	401873.710108563	-49.4665406864262	118.4375	56.1458333333333
123.395833333333	53.8958333333333	0.0501295000172614	0.00796696745085819	389869.596555259	-54.7736762638013	118.3125	55.8125
123.4375	53.8958333333333	0.0494224018568288	0.00708516181701963	392109.863237617	-54.9706866679968	118.3125	55.8125
123.479166666667	53.8958333333333	0.0496556288234598	0.00767951620722331	408149.424985576	-50.115029453927	118.4375	56.1458333333333
123.520833333333	53.8958333333333	0.0496365212775209	0.00761829126053012	410254.500536363	-50.3264237443594	118.4375	56.1458333333333
123.5625	53.8958333333333	0.0497017769352938	0.0073788654655484	398862.53348075	-55.5472534770091	118.3125	55.8125
123.604166666667	53.8958333333333	0.0480942771506474	0.00661274104474226	401123.746276615	-55.7347380016875	118.3125	55.8125
123.645833333333	53.8958333333333	0.0480520953394262	0.00677557081363274	403389.974616037	-55.9199274925595	118.3125	55.8125
123.6875	53.8958333333333	0.0485620725752112	0.00702561802627673	405661.133644957	-56.1028554514483	118.3125	55.8125
123.729166666667	53.8958333333333	0.0490917581897993	0.00712329957146045	407937.140211917	-56.2835548543566	118.3125	55.8125
123.770833333333	53.8958333333333	0.0496365979762996	0.00770585071870706	410217.912830849	-56.4620581576584	118.3125	55.8125
123.8125	53.8958333333333	0.0504446911432718	0.00835772732801994	425164.269410271	-51.7423738630215	118.4375	56.1458333333333
123.854166666667	53.8958333333333	0.0499483283389121	0.00761490521856541	427318.002296228	-51.9358707140965	118.4375	56.1458333333333
123.895833333333	53.8958333333333	0.0491705283987665	0.00730099521134275	417088.036359387	-56.9847083719565	118.3125	55.8125
123.9375	53.8958333333333	0.0491932882405823	0.0070544516413942	419387.090373396	-57.1547416699552	118.3125	55.8125
123.979166666667	53.8958333333333	0.0481491258255128	0.00686536416336314	421690.526740577	-57.3227335787885	118.3125	55.8125
124.020833333333	53.8958333333333	0.047269735186937	0.00700608277699671	423998.273228122	-57.4887135717958	118.3125	55.8125
124.0625	53.8958333333333	0.0472271741059623	0.00709856698869357	426310.259029137	-57.6527106481226	118.3125	55.8125
124.104166666667	53.8958333333333	0.0469453190355238	0.00723251506091833	428626.414731328	-57.8147533393691	118.3125	55.8125
124.145833333333	53.8958333333333	0.0471877000501837	0.00747194667309002	430946.67228637	-57.9748697162481	118.3125	55.8125
124.1875	53.8958333333333	0.0469435550861182	0.00693734062683329	433270.964979934	-58.133087395243	118.3125	55.8125
124.229166666667	53.8958333333333	0.0474777615832791	0.00682301158720046	435599.227402397	-58.28943354526	118.3125	55.8125
124.270833333333	53.8958333333333	0.0473846746194058	0.00674136120385901	437931.395420207	-58.4439348942676	118.3125	55.8125
124.3125	53.8958333333333	0.0472404498720031	0.00718245928008168	440267.406147859	-58.5966177359142	118.3125	55.8125
124.354166666667	53.8958333333333	0.0473449021649767	0.00706407607059617	442607.197920531	-58.7475079361205	118.3125	55.8125
124.395833333333	53.8958333333333	0.047415631067958	0.00697872153038047	444950.710267332	-58.8966309396418	118.3125	55.8125
124.4375	53.8958333333333	0.0474556429948921	0.00655527404476214	447297.883885131	-59.0440117765894	118.3125	55.8125
124.479166666667	53.8958333333333	0.0473452098520289	0.00631004554001222	449648.660612995	-59.1896750689151	118.3125	55.8125
124.520833333333	53.8958333333333	0.0478114234162067	0.00646931458482397	452002.983407229	-59.3336450368472	118.3125	55.8125
124.5625	53.8958333333333	0.0481432313140557	0.00676535269881131	454360.796316935	-59.475945505277	118.3125	55.8125
124.604166666667	53.8958333333333	0.0481711746302102	0.00773091116752576	456722.044460164	-59.6165999100926	118.3125	55.8125
124.645833333333	53.8958333333333	0.0482433342715669	0.00782288400503084	459086.674000625	-59.755631304457	118.3125	55.8125
124.6875	53.8958333333333	0.0482680646143703	0.00734520794284878	461454.632124883	-59.8930623650243	118.3125	55.8125
124.729166666667	53.8958333333333	0.0488650297834667	0.00738676494291177	454763.484836192	-60.1457496391737	118.4375	55.7708333333333
124.770833333333	53.8958333333333	0.0494030001541618	0.0074389835532029	466200.327852388	-60.163212345712	118.3125	55.8125
124.8125	53.8958333333333	0.0490828308506491	0.00729479797111191	468577.964745383	-60.2959747916754	118.3125	55.8125
124.854166666667	53.8958333333333	0.0488953393186636	0.00775958834930348	470958.728759669	-60.4272239675075	118.3125	55.8125
124.895833333333	53.8958333333333	0.0492857580642535	0.00748518449509278	473342.571872437	-60.5569807583349	118.3125	55.8125
124.9375	53.8958333333333	0.0500978270295485	0.00628568444450627	475729.446957672	-60.6852657087027	118.3125	55.8125
124.979166666667	53.8958333333333	0.0502812667386419	0.0060881709513255	469074.55158493	-60.9444613760128	118.4375	55.7708333333333
125.020833333333	53.8958333333333	0.0507029283829674	0.00610885158008595	471470.454008679	-61.0722543842482	118.4375	55.7708333333333
125.0625	53.8958333333333	0.0505970215400258	0.00701698329606484	473869.294641741	-61.1985822360654	118.4375	55.7708333333333
125.104166666667	53.8958333333333	0.0506809620222861	0.0069698902587606	476271.028243891	-61.323465310411	118.4375	55.7708333333333
125.145833333333	53.8958333333333	0.0506755417498379	0.00583680899295877	478675.61042457	-61.4469236478032	118.4375	55.7708333333333
125.1875	53.8958333333333	0.050702060483144	0.0055087786433848	490111.838050205	-61.4251757737799	118.3125	55.8125
125.229166666667	53.8958333333333	0.0510318656830732	0.0053758366967671	501121.598925128	-57.278548843092	118.4375	56.1458333333333
125.270833333333	53.8958333333333	0.050927879047114	0.00534373000074513	503427.800940246	-57.4131300982067	118.4375	56.1458333333333
125.3125	53.8958333333333	0.0514057310987033	0.00518311472567631	505737.450305109	-57.5463274921402	118.4375	56.1458333333333
125.354166666667	53.8958333333333	0.0518594494064337	0.00494330463843125	508050.499187033	-57.6781578691838	118.4375	56.1458333333333
125.395833333333	53.8958333333333	0.0525825891113258	0.00471173314428516	510366.900546952	-57.8086378417843	118.4375	56.1458333333333
125.4375	53.8958333333333	0.0521318223953319	0.00411405608492093	512686.608124601	-57.9377837934598	118.4375	56.1458333333333
125.479166666667	53.8958333333333	0.0513075847599699	0.00396934417532068	507014.808060582	-62.2277950909775	118.3125	55.8125
125.520833333333	53.8958333333333	0.0514485507129474	0.00425306649305672	517335.760699211	-58.1921380409104	118.4375	56.1458333333333
125.5625	53.8958333333333	0.0519108716718069	0.00432282834026551	519665.116940355	-58.3173779852142	118.4375	56.1458333333333
125.604166666667	53.8958333333333	0.0527044826036771	0.00430901862122033	521997.6018599	-58.441347211416	118.4375	56.1458333333333
125.645833333333	53.8958333333333	0.0521473658251485	0.00426649935602943	524333.172879239	-58.5640610018217	118.4375	56.1458333333333
125.6875	53.8958333333333	0.0526630643555823	0.00426703930447598	526671.788115476	-58.6855344270934	118.4375	56.1458333333333
125.729166666667	53.8958333333333	0.0529621646134605	0.0041894190327213	529013.406368511	-58.8057823490802	118.4375	56.1458333333333
125.770833333333	53.8958333333333	0.0516416157236222	0.00390488665622099	524038.264725621	-62.9707348448937	118.3125	55.8125
125.8125	53.8958333333333	0.0515169751040893	0.00631145583297437	526479.325544447	-63.0723115576281	118.3125	55.8125
125.854166666667	53.8958333333333	0.0517372927713664	0.00405977484320805	528922.573653584	-63.1727930572476	118.3125	55.8125
125.895833333333	53.8958333333333	0.0522583164745335	0.00413616437143897	538409.108741163	-59.2748090896405	118.4375	56.1458333333333
125.9375	53.8958333333333	0.0522005234490043	0.00399419041917713	533815.508150809	-63.3705267612757	118.3125	55.8125
125.979166666667	53.8958333333333	0.0523655774961473	0.00393112886236576	543123.954921441	-59.502340969614	118.4375	56.1458333333333
126.020833333333	53.8958333333333	0.0529295217850038	0.00404435300114431	545485.495441968	-59.6144095455538	118.4375	56.1458333333333
126.0625	53.8958333333333	0.0528999926238642	0.00404494130579169	547849.732487871	-59.7253643288766	118.4375	56.1458333333333
126.104166666667	53.8958333333333	0.0528880535629997	0.00404082640215892	550216.630462137	-59.8352184261354	118.4375	56.1458333333333
126.145833333333	53.8958333333333	0.0525090890078009	0.00407179835226206	552586.154334295	-59.94398476221	118.4375	56.1458333333333
120.020833333333	53.8541666666667	0.0453956319300562	0.0140690018762145	1332018.6573626	-91.458499710134	100.4375	51.8958333333333
120.0625	53.8541666666667	0.0453869884823714	0.0139349863523444	1334759.65592363	-91.4219350686542	100.4375	51.8958333333333
120.104166666667	53.8541666666667	0.0456834721129805	0.0138037717283697	1337500.69785846	-91.3854504231002	100.4375	51.8958333333333
120.145833333333	53.8541666666667	0.04569515115973	0.0133409618957069	1340241.78196216	-91.3490452776489	100.4375	51.8958333333333
120.1875	53.8541666666667	0.0459487985002589	0.0134412073685468	1342982.90703759	-91.3127191404646	100.4375	51.8958333333333
120.229166666667	53.8541666666667	0.0458340336146308	0.013604509133934	1345724.07189533	-91.2764715236592	100.4375	51.8958333333333
120.270833333333	53.8541666666667	0.0450448984988176	0.0135664505090631	1348465.27535367	-91.2403019432521	100.4375	51.8958333333333
120.3125	53.8541666666667	0.0454447404894827	0.0135702302008918	1351206.51623841	-91.2042099191327	100.4375	51.8958333333333
120.354166666667	53.8541666666667	0.0452970462923658	0.0137772896330458	1353947.79338288	-91.168194975021	100.4375	51.8958333333333
120.395833333333	53.8541666666667	0.0462098687711675	0.0132177609804232	254409.825723296	-30.2090745736756	118.354166666667	55.8125
120.4375	53.8541666666667	0.0463888296465071	0.0134810532990138	255799.690578181	-30.705982886649	118.354166666667	55.8125
120.479166666667	53.8541666666667	0.0467997256902591	0.0129472269002125	257209.885918803	-31.1972967861567	118.354166666667	55.8125
120.520833333333	53.8541666666667	0.0469884546687852	0.0129861301698116	258640.078704288	-31.6830285203862	118.354166666667	55.8125
120.5625	53.8541666666667	0.0470354289079519	0.0125019009614554	262334.399912969	-29.1385106600177	118.520833333333	55.8958333333333
120.604166666667	53.8541666666667	0.0473645472481291	0.0119005683780442	263679.645828985	-29.6250512168398	118.520833333333	55.8958333333333
120.645833333333	53.8541666666667	0.0468831512507634	0.0116627836865089	265045.024346046	-30.1064421192509	118.520833333333	55.8958333333333
120.6875	53.8541666666667	0.0468335503661338	0.0118164943946449	266430.225463348	-30.582687795106	118.520833333333	55.8958333333333
120.729166666667	53.8541666666667	0.0468369994155564	0.0115507649902545	267834.941136259	-31.053795629451	118.520833333333	55.8958333333333
120.770833333333	53.8541666666667	0.0470274550738303	0.0113754320079792	269258.865451036	-31.5197758349578	118.520833333333	55.8958333333333
120.8125	53.8541666666667	0.0473486938354696	0.0108413297791112	270701.694788332	-31.9806413234134	118.520833333333	55.8958333333333
120.854166666667	53.8541666666667	0.0477377365565199	0.0107042035482199	272163.127975796	-32.4364075785867	118.520833333333	55.8958333333333
120.895833333333	53.8541666666667	0.0474661962472753	0.0110001904967314	273642.866429995	-32.8870925307458	118.520833333333	55.8958333333333
120.9375	53.8541666666667	0.0469465082586119	0.0115499775675313	275140.614287919	-33.3327164330787	118.520833333333	55.8958333333333
120.979166666667	53.8541666666667	0.0469001709829234	0.0112779426654438	276656.078528435	-33.7733017402533	118.520833333333	55.8958333333333
121.020833333333	53.8541666666667	0.0471683406145149	0.0114715555819147	278188.969083961	-34.2088729893189	118.520833333333	55.8958333333333
121.0625	53.8541666666667	0.0464928584468153	0.0126330960172062	348629.445360701	-35.7088057292211	117.770833333333	56.3541666666667
121.104166666667	53.8541666666667	0.0464144764262015	0.0110340981099431	280583.263609517	-37.9106062130434	118.354166666667	55.8125
121.145833333333	53.8541666666667	0.0463268471790684	0.0119919847280787	282275.603485011	-38.3158731826777	118.354166666667	55.8125
121.1875	53.8541666666667	0.0462795679400236	0.0119513699315095	283983.065039399	-38.7160850270059	118.354166666667	55.8125
121.229166666667	53.8541666666667	0.0466003968348878	0.0104686614760657	285705.376559234	-39.1112886093213	118.354166666667	55.8125
121.270833333333	53.8541666666667	0.0465166500839293	0.00994979352697906	289193.483521179	-39.8868631135717	118.3125	55.8125
121.3125	53.8541666666667	0.0462395233175312	0.00999815058951189	289193.48352118	-39.8868631135722	118.354166666667	55.8125
121.354166666667	53.8541666666667	0.0466930863170585	0.0101997584031583	290958.756445763	-40.2673321552206	118.354166666667	55.8125
121.395833333333	53.8541666666667	0.0474883128861249	0.009421878522334	294530.466319742	-41.013884366517	118.3125	55.8125
121.4375	53.8541666666667	0.0485114544218577	0.00979924373874216	294414.797280475	-38.2954743836622	118.520833333333	55.8958333333333
121.479166666667	53.8541666666667	0.047967877624424	0.00911932229930518	298155.410530332	-41.7415961200916	118.3125	55.8125
121.520833333333	53.8541666666667	0.0473993616381808	0.00973765365925698	297841.732609315	-39.0559188847664	118.520833333333	55.8958333333333
121.5625	53.8541666666667	0.0476518228474648	0.0100186029685577	299576.261876913	-39.429288110244	118.520833333333	55.8958333333333
121.604166666667	53.8541666666667	0.0490785716167033	0.0101093784696913	301324.508757612	-39.7981454721587	118.520833333333	55.8958333333333
121.645833333333	53.8541666666667	0.0497969873282812	0.0100225832426376	303086.235262156	-40.1625344183195	118.520833333333	55.8958333333333
121.6875	53.8541666666667	0.0499106009457331	0.0101296985066208	304861.207084865	-40.5224989782756	118.520833333333	55.8958333333333
121.729166666667	53.8541666666667	0.049591418606975	0.00976841358756331	306649.193599955	-40.8780836963998	118.520833333333	55.8958333333333
121.770833333333	53.8541666666667	0.049535063804027	0.00978801984361594	332468.386558264	-38.5445577255493	118.4375	56.1458333333333
121.8125	53.8541666666667	0.0504711956353022	0.00974359187733076	334183.153679997	-38.878337558424	118.4375	56.1458333333333
121.854166666667	53.8541666666667	0.0493431790245969	0.00989648224540036	312088.990052615	-41.9190106445013	118.520833333333	55.8958333333333
121.895833333333	53.8541666666667	0.0489704449254857	0.00944027571829613	313926.802331315	-42.2575295604438	118.520833333333	55.8958333333333
121.9375	53.8541666666667	0.0484183407971421	0.00944797857709357	315776.530977154	-42.5918969441392	118.520833333333	55.8958333333333
121.979166666667	53.8541666666667	0.0494707469046685	0.00965456360601762	320919.865325316	-45.7356936459874	118.3125	55.8125
122.020833333333	53.8541666666667	0.0498600937138082	0.00943954584031968	322888.498556691	-46.0414524037651	118.3125	55.8125
122.0625	53.8541666666667	0.0510720697555569	0.00983739912725886	344724.903391356	-40.8065955181166	118.4375	56.1458333333333
122.104166666667	53.8541666666667	0.0501423545988129	0.00951619309135475	346522.33577671	-41.115856126042	118.4375	56.1458333333333
122.145833333333	53.8541666666667	0.0494813258443169	0.00936299465349296	348330.8569896	-41.421739137549	118.4375	56.1458333333333
122.1875	53.8541666666667	0.0488012658558699	0.00876665996076141	330862.124121147	-47.2257873585425	118.3125	55.8125
122.229166666667	53.8541666666667	0.0487581136187614	0.00890333038206578	332879.410104987	-47.5124521614554	118.3125	55.8125
122.270833333333	53.8541666666667	0.0497970493566105	0.00969567047210853	353821.241658013	-42.319443819678	118.4375	56.1458333333333
122.3125	53.8541666666667	0.0495519273471452	0.00906066319228625	336941.434600563	-48.0748324955824	118.3125	55.8125
122.354166666667	53.8541666666667	0.0500482400802866	0.00946802780325001	357533.847767061	-42.9016170297071	118.4375	56.1458333333333
122.395833333333	53.8541666666667	0.0500861805281849	0.00969520235450356	359405.36845791	-43.1879122935902	118.4375	56.1458333333333
122.4375	53.8541666666667	0.0502873827380909	0.00921855142915894	361286.823434803	-43.4710568574045	118.4375	56.1458333333333
122.479166666667	53.8541666666667	0.0501084107697667	0.00896870673680955	363178.057639898	-43.7510833919464	118.4375	56.1458333333333
122.520833333333	53.8541666666667	0.0497400156409233	0.00865539501364379	347249.076141114	-49.4192109307152	118.3125	55.8125
122.5625	53.8541666666667	0.0487628078651359	0.00844058225706806	349335.521818907	-49.6779171314324	118.3125	55.8125
122.604166666667	53.8541666666667	0.0485131544109974	0.00795202497917797	351429.927789091	-49.9333434896125	118.3125	55.8125
122.645833333333	53.8541666666667	0.0490900396376207	0.00796362152872768	353532.151841375	-50.185536134785	118.3125	55.8125
122.6875	53.8541666666667	0.0497920993624645	0.00816752493496775	355642.054598888	-50.434540677637	118.3125	55.8125
122.729166666667	53.8541666666667	0.0499535473682262	0.0084293949631805	357759.499465128	-50.6804022033855	118.3125	55.8125
122.770833333333	53.8541666666667	0.0499245024591284	0.00874153104543344	376677.991433575	-45.6267024518037	118.4375	56.1458333333333
122.8125	53.8541666666667	0.049845660968422	0.00862729448194424	378642.1620248	-45.8829561339811	118.4375	56.1458333333333
122.854166666667	53.8541666666667	0.0497170051573573	0.0082860822397312	364155.761355397	-51.3995715355652	118.3125	55.8125
122.895833333333	53.8541666666667	0.0491230030969285	0.00785734242810622	366302.062468029	-51.6333011562704	118.3125	55.8125
122.9375	53.8541666666667	0.0485339647411073	0.00751317712941322	368455.262588794	-51.8641051365047	118.3125	55.8125
122.979166666667	53.8541666666667	0.0479974962859174	0.00732006930076176	370615.240716784	-52.0920253197862	118.3125	55.8125
123.020833333333	53.8541666666667	0.0490666778489968	0.00786250135853074	372781.878274564	-52.3171030018252	118.3125	55.8125
123.0625	53.8541666666667	0.049401786617411	0.00779776613010485	374955.0590596	-52.5393789301671	118.3125	55.8125
123.104166666667	53.8541666666667	0.049694217862279	0.00763105616168202	377134.66919639	-52.7588933044132	118.3125	55.8125
123.145833333333	53.8541666666667	0.0498735983978937	0.00762854026701044	379320.597089297	-52.9756857769788	118.3125	55.8125
123.1875	53.8541666666667	0.0498051486158561	0.00757815677475699	381512.733376042	-53.1897954543464	118.3125	55.8125
123.229166666667	53.8541666666667	0.0488834985040441	0.00703165148360233	383710.970881958	-53.401260898786	118.3125	55.8125
123.270833333333	53.8541666666667	0.0495218268285533	0.00723308611033444	385915.204574964	-53.6101201305045	118.3125	55.8125
123.3125	53.8541666666667	0.0497373974913724	0.00738715411036135	388125.331521238	-53.8164106301916	118.3125	55.8125
123.354166666667	53.8541666666667	0.0505902746337521	0.00821133300465716	404902.978034229	-48.9684320213092	118.4375	56.1458333333333
123.395833333333	53.8541666666667	0.0516897024377772	0.00845909392655623	406974.74741348	-49.1879383371919	118.4375	56.1458333333333
123.4375	53.8541666666667	0.0507151813058856	0.00849231971627383	409053.34471451	-49.4050448067846	118.4375	56.1458333333333
123.479166666667	53.8541666666667	0.050563175258636	0.00822019462651478	411138.665644153	-49.6197801080525	118.4375	56.1458333333333
123.520833333333	53.8541666666667	0.0493969441002568	0.00742191142055142	399260.903820152	-54.8106066010349	118.3125	55.8125
123.5625	53.8541666666667	0.0485500983592788	0.00716942185045694	401504.34078349	-55.0022419979839	118.3125	55.8125
123.604166666667	53.8541666666667	0.0480433242876853	0.00676010316172078	403753.005649198	-55.1915562056453	118.3125	55.8125
123.645833333333	53.8541666666667	0.0480656398390927	0.00669145897777423	406006.81076378	-55.3785825188208	118.3125	55.8125
123.6875	53.8541666666667	0.0484607159691058	0.00683708473474626	408265.67020668	-55.5633537291626	118.3125	55.8125
123.729166666667	53.8541666666667	0.0492641288249353	0.00694799689502618	410529.499753393	-55.7459021302879	118.3125	55.8125
123.770833333333	53.8541666666667	0.049093266945933	0.00704281765747588	412798.2168393	-55.9262595230386	118.3125	55.8125
123.8125	53.8541666666667	0.050490681819112	0.00790965910112542	428051.338999938	-51.2556518169154	118.4375	56.1458333333333
123.854166666667	53.8541666666667	0.0498291699512941	0.00765539917717265	417349.991457494	-56.2805260553349	118.3125	55.8125
123.895833333333	53.8541666666667	0.0491251662858918	0.00740488541172042	412988.55191339	-54.4482054269742	118.520833333333	55.8958333333333
123.9375	53.8541666666667	0.0483408647612951	0.00743308187532741	415221.896832877	-54.6343265415559	118.520833333333	55.8958333333333
123.979166666667	53.8541666666667	0.0482022813172322	0.00677772257598268	424212.33737738	-56.7962605840713	118.3125	55.8125
124.020833333333	53.8541666666667	0.0479927052748448	0.00676936668010618	426508.734415102	-56.9641128406789	118.3125	55.8125
124.0625	53.8541666666667	0.0478316735863937	0.00696312000631544	428809.484625943	-57.1299833621731	118.3125	55.8125
124.104166666667	53.8541666666667	0.0474713326909298	0.00696831662462047	431114.517506329	-57.293900208987	118.3125	55.8125
124.145833333333	53.8541666666667	0.0473489693708465	0.00722674982730288	433423.763918299	-57.4558910002731	118.3125	55.8125
124.1875	53.8541666666667	0.0471628283135506	0.00731503349783147	435737.156060096	-57.6159829198731	118.3125	55.8125
124.229166666667	53.8541666666667	0.0472487620415842	0.00727663227507243	438054.627437439	-57.7742027223052	118.3125	55.8125
124.270833333333	53.8541666666667	0.0476356726441674	0.00725772108462946	440376.112835389	-57.93057673876	118.3125	55.8125
124.3125	53.8541666666667	0.0473301596915359	0.00657865548342843	442701.548290818	-58.0851308830932	118.3125	55.8125
124.354166666667	53.8541666666667	0.0475288127898771	0.00638021505467044	445030.871065482	-58.2378906578157	118.3125	55.8125
124.395833333333	53.8541666666667	0.0483250768874416	0.00643763977211499	447364.019619699	-58.3888811600708	118.3125	55.8125
124.4375	53.8541666666667	0.0484013973145054	0.00653545937432031	449700.933586561	-58.5381270875919	118.3125	55.8125
124.479166666667	53.8541666666667	0.0480810009478438	0.00668641641382471	452041.553746753	-58.6856527446394	118.3125	55.8125
124.520833333333	53.8541666666667	0.0480959617705672	0.00673747977258829	454385.822003917	-58.8314820479093	118.3125	55.8125
124.5625	53.8541666666667	0.0483357432305549	0.00693446769466034	456733.681360541	-58.9756385324083	118.3125	55.8125
124.604166666667	53.8541666666667	0.0489785038511732	0.00723706833204237	459085.075894403	-59.1181453572938	118.3125	55.8125
124.645833333333	53.8541666666667	0.049404164745018	0.00698173989477809	461439.950735545	-59.2590253116746	118.3125	55.8125
124.6875	53.8541666666667	0.0494636381249538	0.00754803514249495	463798.252043733	-59.3983008203658	118.3125	55.8125
124.729166666667	53.8541666666667	0.0493794174947077	0.00704752976698013	466159.92698644	-59.5359939495989	118.3125	55.8125
124.770833333333	53.8541666666667	0.0487847837707834	0.00695483271064507	468524.923717338	-59.6721264126833	118.3125	55.8125
124.8125	53.8541666666667	0.049093674419525	0.00694421499140522	470893.191355223	-59.8067195756127	118.3125	55.8125
124.854166666667	53.8541666666667	0.0498438358367571	0.0074885565264305	464202.474571582	-60.0544891866946	118.4375	55.7708333333333
124.895833333333	53.8541666666667	0.0497691459528455	0.0063318014552504	466579.905766849	-60.1887037768197	118.4375	55.7708333333333
124.9375	53.8541666666667	0.0497473310081143	0.00624546603051178	468960.511758805	-60.321384124989	118.4375	55.7708333333333
124.979166666667	53.8541666666667	0.050072955892514	0.00709040143582339	471344.243606304	-60.4525514724272	118.4375	55.7708333333333
125.020833333333	53.8541666666667	0.0501693904202285	0.00706871280929281	473731.05328538	-60.5822267134739	118.4375	55.7708333333333
125.0625	53.8541666666667	0.049611732688161	0.00696496706946351	485168.753402188	-60.5831073714984	118.3125	55.8125
125.104166666667	53.8541666666667	0.0501800004508849	0.00566979166779799	487558.569582087	-60.7074956584984	118.3125	55.8125
125.145833333333	53.8541666666667	0.0507208552938036	0.00555150997156933	489951.281990804	-60.8305037241705	118.3125	55.8125
125.1875	53.8541666666667	0.0505752584441517	0.0053869570328352	501350.136396963	-56.6982583358571	118.4375	56.1458333333333
125.229166666667	53.8541666666667	0.0505263803233836	0.00513078836792508	494745.224005612	-61.0724528289417	118.3125	55.8125
125.270833333333	53.8541666666667	0.0502714411534826	0.00474412956557722	497146.36979864	-61.1914299554279	118.3125	55.8125
125.3125	53.8541666666667	0.0508247208012596	0.00467726589748059	508241.108256926	-57.1060845651504	118.4375	56.1458333333333
125.354166666667	53.8541666666667	0.051894762603146	0.00450419944129526	510545.122080199	-57.2392700632262	118.4375	56.1458333333333
125.395833333333	53.8541666666667	0.0523631981322238	0.00417165782617749	512852.567331898	-57.3711047883328	118.4375	56.1458333333333
125.4375	53.8541666666667	0.0529520973218548	0.00436518554763206	515163.397087724	-57.5016049168756	118.4375	56.1458333333333
125.479166666667	53.8541666666667	0.0528583878811365	0.00438117019772422	517477.565189646	-57.6307864067914	118.4375	56.1458333333333
125.520833333333	53.8541666666667	0.0533581870703677	0.004369448094361	519795.026231857	-57.7586650002204	118.4375	56.1458333333333
125.5625	53.8541666666667	0.0528605303921089	0.00402538886743217	522115.73554697	-57.8852562261722	118.4375	56.1458333333333
125.604166666667	53.8541666666667	0.0533503104170721	0.00414154100889183	524439.649192498	-58.0105754031879	118.4375	56.1458333333333
125.645833333333	53.8541666666667	0.0528457692373582	0.00412100494009122	526766.723937586	-58.1346376419924	118.4375	56.1458333333333
125.6875	53.8541666666667	0.0533778685460437	0.00427191201580863	529096.917249968	-58.2574578481374	118.4375	56.1458333333333
125.729166666667	53.8541666666667	0.0529866996022013	0.00416100161802039	531430.187283192	-58.3790507246333	118.4375	56.1458333333333
125.770833333333	53.8541666666667	0.0517252188848572	0.00403748699169215	526161.987507527	-62.5218953197592	118.3125	55.8125
125.8125	53.8541666666667	0.051419615539663	0.00402029361304474	528595.675523825	-62.6251445776189	118.3125	55.8125
125.854166666667	53.8541666666667	0.0525118205686797	0.00396212896038618	538448.049268926	-58.7366094231247	118.4375	56.1458333333333
125.895833333333	53.8541666666667	0.0523028929178428	0.00396284075972747	540793.221003311	-58.8534360516863	118.4375	56.1458333333333
125.9375	53.8541666666667	0.0517907278330176	0.00396153910205449	535910.171417095	-62.9283312933184	118.3125	55.8125
125.979166666667	53.8541666666667	0.0518750117342551	0.00399784461572221	538352.709760866	-63.0272527850215	118.3125	55.8125
126.020833333333	53.8541666666667	0.0522781004335792	0.00389683908756508	547845.848932722	-59.1970293525408	118.4375	56.1458333333333
126.0625	53.8541666666667	0.0530865515566414	0.00404743967220592	550202.304527314	-59.3093094527435	118.4375	56.1458333333333
126.104166666667	53.8541666666667	0.0528142630853377	0.00398277105845543	552561.489093474	-59.4204858631406	118.4375	56.1458333333333
126.145833333333	53.8541666666667	0.0529317710423998	0.00403556108935685	554923.366990974	-59.530571402748	118.4375	56.1458333333333
126.1875	53.8541666666667	0.0523454437100418	0.0040450708269318	557287.903139837	-59.6395787159178	118.4375	56.1458333333333
126.229166666667	53.8541666666667	0.052352193305004	0.00394951229936332	559655.063010204	-59.747520274752	118.4375	56.1458333333333
126.270833333333	53.8541666666667	0.0528195512123617	0.00393235358913648	562024.812612394	-59.8544083814938	118.4375	56.1458333333333
126.3125	53.8541666666667	0.0530713640364936	0.00393208405321731	564397.118487127	-59.9602551708931	118.4375	56.1458333333333
120.020833333333	53.8125	0.0453152116082107	0.0135393605413282	1334652.50946884	-91.2258157393589	100.395833333333	51.8958333333333
120.0625	53.8125	0.046561104272841	0.0136733245176642	1337396.4871051	-91.1897423953171	100.395833333333	51.8958333333333
120.104166666667	53.8125	0.0453142609664449	0.0133360982350811	1337396.4871051	-91.1897423953172	100.4375	51.8958333333333
120.145833333333	53.8125	0.0451825970674284	0.0137175737868064	1342884.54874076	-91.1178290200292	100.395833333333	51.8958333333333
120.1875	53.8125	0.0467450137308393	0.0140146531283735	1345628.63042935	-91.0819880266804	100.395833333333	51.8958333333333
120.229166666667	53.8125	0.0453038411556313	0.0141523636407533	1348372.74450354	-91.0462235278943	100.395833333333	51.8958333333333
120.270833333333	53.8125	0.0471751878462275	0.0135552117170404	254443.740994367	-28.1837147893022	118.354166666667	55.8125
120.3125	53.8125	0.0464611695248198	0.0135842269421304	255750.739804766	-28.6918606335274	118.354166666667	55.8125
120.354166666667	53.8125	0.0469726494173782	0.0132644294391914	258428.128095281	-29.6920017690304	118.3125	55.8125
120.395833333333	53.8125	0.0469125491765446	0.0133270244774967	258428.128095282	-29.6920017690311	118.354166666667	55.8125
120.4375	53.8125	0.0469559205582899	0.0128806177476442	262539.436258682	-27.178598432483	118.520833333333	55.8958333333333
120.479166666667	53.8125	0.0471421296172777	0.0129362084237786	263803.648765995	-27.6750400832703	118.520833333333	55.8958333333333
120.520833333333	53.8125	0.0470104842759356	0.0129602984425773	264027.348428075	-31.6277516976341	118.3125	55.8125
120.5625	53.8125	0.047022157460462	0.0127490092583266	265476.203658869	-32.0982973439826	118.3125	55.8125
120.604166666667	53.8125	0.0468345543944728	0.0127361246696509	267720.804863267	-29.1347102512113	118.520833333333	55.8958333333333
120.645833333333	53.8125	0.0469576717303629	0.0122321655870857	269067.021136374	-29.6113660876881	118.520833333333	55.8958333333333
120.6875	53.8125	0.0470743224576624	0.011901962637874	270432.985214633	-30.0830711669521	118.520833333333	55.8958333333333
120.729166666667	53.8125	0.0471448166215845	0.0114006281677125	271818.398903741	-30.5498296509673	118.520833333333	55.8958333333333
120.770833333333	53.8125	0.0471191400207861	0.011483069706982	273222.965851879	-31.0116484365582	118.520833333333	55.8958333333333
120.8125	53.8125	0.0471576914490538	0.011625115838688	274646.391711509	-31.4685370379684	118.520833333333	55.8958333333333
120.854166666667	53.8125	0.0469803101339826	0.0121264820036032	276088.384291041	-31.9205074703565	118.520833333333	55.8958333333333
120.895833333333	53.8125	0.0470024759075369	0.011503624847378	277548.653696559	-32.3675741344975	118.520833333333	55.8958333333333
120.9375	53.8125	0.0478689782448884	0.0117925175032469	279026.912463848	-32.8097537029287	118.520833333333	55.8958333333333
120.979166666667	53.8125	0.0468913288776441	0.0124280304807972	280522.875680992	-33.247065007776	118.520833333333	55.8958333333333
121.020833333333	53.8125	0.0473485195088452	0.0116091655861033	282036.261101786	-33.6795289304574	118.520833333333	55.8958333333333
121.0625	53.8125	0.0469768529058907	0.0117416079222062	283566.789250246	-34.1071682934365	118.520833333333	55.8958333333333
121.104166666667	53.8125	0.0469850202348049	0.0115253478650153	285114.18351651	-34.5300077541992	118.520833333333	55.8958333333333
121.145833333333	53.8125	0.0467096053590004	0.0104347579242282	287616.175726381	-38.1386270304565	118.3125	55.8125
121.1875	53.8125	0.0470704253193637	0.0103553472897238	289318.558266544	-38.5323071379959	118.3125	55.8125
121.229166666667	53.8125	0.0473736971984828	0.00970447232005462	291035.602339206	-38.9211623487561	118.3125	55.8125
121.270833333333	53.8125	0.0469911992968083	0.0100300437758274	291466.994558767	-36.1739182152835	118.520833333333	55.8958333333333
121.3125	53.8125	0.0471341752018901	0.00997788013893931	293094.676269994	-36.5731851376771	118.520833333333	55.8958333333333
121.354166666667	53.8125	0.0476586873102247	0.00974741652588442	294737.628988087	-36.967833011503	118.520833333333	55.8958333333333
121.395833333333	53.8125	0.0477671378897101	0.0100471559414901	296395.598190143	-37.3578965817276	118.520833333333	55.8958333333333
121.4375	53.8125	0.0486500640754931	0.0101047144555613	298068.332712342	-37.743411673025	118.520833333333	55.8958333333333
121.479166666667	53.8125	0.0489190825152365	0.0100497510695541	299755.584781845	-38.1244151079558	118.520833333333	55.8958333333333
121.520833333333	53.8125	0.0484913316033839	0.00954428183330574	301457.110043077	-38.5009446280342	118.520833333333	55.8958333333333
121.5625	53.8125	0.0482566946525911	0.00970410280831308	303172.667578655	-38.87303881768	118.520833333333	55.8958333333333
121.604166666667	53.8125	0.0483070922720166	0.0100864658412779	304902.019925308	-39.2407370310479	118.520833333333	55.8958333333333
121.645833333333	53.8125	0.0484373573785864	0.0102745792145252	306644.933085018	-39.6040793217118	118.520833333333	55.8958333333333
121.6875	53.8125	0.0493725373226162	0.0104035385778976	308401.17653164	-39.9631063751699	118.520833333333	55.8958333333333
121.729166666667	53.8125	0.0503176698718941	0.0102695511876148	334422.585680831	-37.7161590722028	118.4375	56.1458333333333
121.770833333333	53.8125	0.0503786720958901	0.0105110475028686	311952.749550857	-40.6683802866364	118.520833333333	55.8958333333333
121.8125	53.8125	0.0500337418947587	0.0105179522680648	313747.635432471	-41.0147111066645	118.520833333333	55.8958333333333
121.854166666667	53.8125	0.0491254391529683	0.0099411512040562	315554.964204868	-41.3568944976823	118.520833333333	55.8958333333333
121.895833333333	53.8125	0.0494270673919286	0.0101347616794896	317374.522661195	-41.6949733885763	118.520833333333	55.8958333333333
121.9375	53.8125	0.0488376079338131	0.00935396966509762	322233.225240501	-44.839042898197	118.3125	55.8125
121.979166666667	53.8125	0.0496170928014768	0.00955337247068275	324173.751151024	-45.1491958635278	118.3125	55.8125
122.020833333333	53.8125	0.0499039469406992	0.00961709407600386	346478.57200076	-39.996402111597	118.4375	56.1458333333333
122.0625	53.8125	0.0495926464218971	0.00927144589505916	328085.853002726	-45.7578406264026	118.3125	55.8125
122.104166666667	53.8125	0.0498623464108378	0.00971541203258077	350029.473534	-40.6171587704948	118.4375	56.1458333333333
122.145833333333	53.8125	0.0509499940309003	0.0103242408346974	351821.758149578	-40.9225598062625	118.4375	56.1458333333333
122.1875	53.8125	0.0496689917762348	0.009337974357961	330436.669129013	-43.9502534382675	118.520833333333	55.8958333333333
122.229166666667	53.8125	0.0489224175314818	0.00894187469787445	336029.156982022	-46.9298578497498	118.3125	55.8125
122.270833333333	53.8125	0.0492714205614889	0.00904236171479579	338038.772459542	-47.2137132934899	118.3125	55.8125
122.3125	53.8125	0.049670117800846	0.00939885617009325	336198.260323418	-44.8596031772589	118.520833333333	55.8958333333333
122.354166666667	53.8125	0.0495193303276125	0.0095553008067262	360944.776288834	-42.4010012213399	118.4375	56.1458333333333
122.395833333333	53.8125	0.0503878242152195	0.00975837057142157	362800.556699792	-42.6871909545321	118.4375	56.1458333333333
122.4375	53.8125	0.0498209048301987	0.00954616244722833	364666.359733154	-42.9702864295369	118.4375	56.1458333333333
122.479166666667	53.8125	0.0488465680034104	0.00862433939458978	344021.088034705	-46.0215468603209	118.520833333333	55.8958333333333
122.520833333333	53.8125	0.0478313493187565	0.00811360286020521	350283.603405504	-48.8436479473215	118.3125	55.8125
122.5625	53.8125	0.0482552996137075	0.00791585593071043	352354.146483122	-49.1035361816939	118.3125	55.8125
122.604166666667	53.8125	0.0489861116073423	0.00823699231178539	354432.789150111	-49.360183219321	118.3125	55.8125
122.645833333333	53.8125	0.0484562026721184	0.00794978724869759	356519.389006796	-49.613633424783	118.3125	55.8125
122.6875	53.8125	0.0494585334457021	0.0083135923659916	358613.806424582	-49.8639307006736	118.3125	55.8125
122.729166666667	53.8125	0.0495236746044584	0.00836437908350387	377994.992760629	-44.8679174924861	118.4375	56.1458333333333
122.770833333333	53.8125	0.0505071755229908	0.0090237737827189	379935.635730643	-45.1273735010646	118.4375	56.1458333333333
122.8125	53.8125	0.0497282764812614	0.0087651619560591	381884.999825887	-45.3840133458173	118.4375	56.1458333333333
122.854166666667	53.8125	0.0495228582399665	0.00818531109526037	367066.953353842	-50.8344519696291	118.3125	55.8125
122.895833333333	53.8125	0.0494448709680856	0.00801256700995956	369198.457682119	-51.0696264599032	118.3125	55.8125
122.9375	53.8125	0.0484792068272033	0.0077877275199308	371336.997238579	-51.3019013514149	118.3125	55.8125
122.979166666667	53.8125	0.0482266058351526	0.00765354876278166	373482.450423329	-51.5313171395209	118.3125	55.8125
123.020833333333	53.8125	0.048503350883497	0.00765536899361642	375634.698021566	-51.7579138178735	118.3125	55.8125
123.0625	53.8125	0.0490678982408718	0.00773287179749426	377793.623157468	-51.981730876781	118.3125	55.8125
123.104166666667	53.8125	0.0484576875995295	0.00750793917814498	379959.111248686	-52.2028073021641	118.3125	55.8125
123.145833333333	53.8125	0.0494248181538859	0.00766186274838106	382131.049961414	-52.4211815750693	118.3125	55.8125
123.1875	53.8125	0.0497493950939327	0.00798164036249906	399800.379817498	-47.572041745283	118.4375	56.1458333333333
123.229166666667	53.8125	0.0496675766796903	0.00790317933609075	401829.951762018	-47.8021769879351	118.4375	56.1458333333333
123.270833333333	53.8125	0.04989761968133	0.0078527492520413	403866.888382973	-48.0298237220974	118.4375	56.1458333333333
123.3125	53.8125	0.0496083219802103	0.00742338301007439	405911.078090305	-48.2550105967623	118.4375	56.1458333333333
123.354166666667	53.8125	0.0506451762969144	0.00819394561584252	407962.411133503	-48.4777660384377	118.4375	56.1458333333333
123.395833333333	53.8125	0.0515660161844461	0.00880318469032446	410020.77957503	-48.6981182454623	118.4375	56.1458333333333
123.4375	53.8125	0.0506817636709467	0.00794509413060666	412086.077263742	-48.9160951827894	118.4375	56.1458333333333
123.479166666667	53.8125	0.0496345337075792	0.00729193169107902	399726.009472402	-54.0753498350041	118.3125	55.8125
123.520833333333	53.8125	0.0489664530593666	0.00675565747418056	401951.298325174	-54.2710534498357	118.3125	55.8125
123.5625	53.8125	0.0485214467321293	0.00676496558201166	404182.028694127	-54.4644121774521	118.3125	55.8125
123.604166666667	53.8125	0.0487676597618672	0.00677532452677684	406418.110194974	-54.6554590392069	118.3125	55.8125
123.645833333333	53.8125	0.0488061580017083	0.00659577998985423	408659.45420288	-54.8442265775442	118.3125	55.8125
123.6875	53.8125	0.0478382048330925	0.00654034488531767	410905.973816004	-55.0307468600147	118.3125	55.8125
123.729166666667	53.8125	0.0491018318697647	0.00675700633225403	413157.583819764	-55.2150514834808	118.3125	55.8125
123.770833333333	53.8125	0.0496202468818175	0.00682106968928665	415414.200651746	-55.3971715784898	118.3125	55.8125
123.8125	53.8125	0.0509623495397534	0.00761466366062149	430968.907997559	-50.7754937489533	118.4375	56.1458333333333
123.854166666667	53.8125	0.0501961034070186	0.00738863668800011	419942.128605568	-55.7549804010282	118.3125	55.8125
123.895833333333	53.8125	0.0491219152396749	0.00719707456163099	422213.280556784	-55.9307290994652	118.3125	55.8125
123.9375	53.8125	0.0481725826405286	0.00672477235299999	424489.120929363	-56.1044132209378	118.3125	55.8125
123.979166666667	53.8125	0.0477795455400937	0.00675663266540058	426769.573918278	-56.2760616348151	118.3125	55.8125
124.020833333333	53.8125	0.0487251640436072	0.0068272751268544	429054.565173825	-56.4457027730813	118.3125	55.8125
124.0625	53.8125	0.0485234332786005	0.00682915404860369	431344.021771016	-56.6133646354826	118.3125	55.8125
124.104166666667	53.8125	0.0485502783090041	0.0066567812802971	433637.872179625	-56.7790747947392	118.3125	55.8125
124.145833333333	53.8125	0.0482126635906843	0.00655375459062613	435936.046234842	-56.9428604018111	118.3125	55.8125
124.1875	53.8125	0.0472273533921189	0.00667428453556844	438238.475108505	-57.1047481912047	118.3125	55.8125
124.229166666667	53.8125	0.0474947203343311	0.00742870242282457	440545.091280932	-57.2647644863174	118.3125	55.8125
124.270833333333	53.8125	0.0473497985788074	0.00713486078194865	442855.828513372	-57.4229352048093	118.3125	55.8125
124.3125	53.8125	0.0473409217188824	0.00709965423941213	445170.621820968	-57.5792858639927	118.3125	55.8125
124.354166666667	53.8125	0.0474958712065974	0.00676081531975007	447489.407446336	-57.7338415862357	118.3125	55.8125
124.395833333333	53.8125	0.0480597619534434	0.00669644946768182	449812.122833696	-57.886627104373	118.3125	55.8125
124.4375	53.8125	0.0477465799948295	0.00669049656632373	452138.706603522	-58.0376667671136	118.3125	55.8125
124.479166666667	53.8125	0.0480683817891902	0.00693655965312205	454469.098527759	-58.1869845444456	118.3125	55.8125
124.520833333333	53.8125	0.0482359929513728	0.00692411473083659	456803.23950557	-58.3346040330299	118.3125	55.8125
124.5625	53.8125	0.0484748266332906	0.00702289834168923	459141.071539575	-58.4805484615762	118.3125	55.8125
124.604166666667	53.8125	0.0492410003652681	0.00690179428088976	461482.537712635	-58.6248406962005	118.3125	55.8125
124.645833333333	53.8125	0.0483095590135108	0.00666651840083526	463827.582165123	-58.7675032457585	118.3125	55.8125
124.6875	53.8125	0.0482571879227584	0.00634792905935217	466176.15007268	-58.9085582671484	118.3125	55.8125
124.729166666667	53.8125	0.0478207036314668	0.00723774885851919	468528.187624464	-59.0480275705844	118.3125	55.8125
124.770833333333	53.8125	0.0479315035168379	0.006630163041722	470883.642001885	-59.1859326248341	118.3125	55.8125
124.8125	53.8125	0.049066686380898	0.00673604909779044	473242.461357766	-59.3222945624167	118.3125	55.8125
124.854166666667	53.8125	0.0496467989655156	0.00709219682937547	466534.719664913	-59.561841870984	118.4375	55.7708333333333
124.895833333333	53.8125	0.049854331053937	0.00595549432331859	477969.992351654	-59.590471967328	118.3125	55.8125
124.9375	53.8125	0.0494490309877495	0.00602392025906373	480338.604971453	-59.7223280646645	118.3125	55.8125
124.979166666667	53.8125	0.0501501440100326	0.0070377401373421	473648.390027291	-59.9653995907615	118.4375	55.7708333333333
125.020833333333	53.8125	0.049632383138757	0.00603664456041949	485085.283635007	-59.981674247416	118.3125	55.8125
125.0625	53.8125	0.0498153921041904	0.00646902000439627	487463.255961339	-60.1092030823596	118.3125	55.8125
125.104166666667	53.8125	0.0498457608699166	0.0051344459117646	489844.255880944	-60.2353277409209	118.3125	55.8125
125.145833333333	53.8125	0.0504711232673961	0.00629498706591151	492228.238621577	-60.3600668474437	118.3125	55.8125
125.1875	53.8125	0.0506368250534813	0.00525806637700859	494615.160214527	-60.4834387347254	118.3125	55.8125
125.229166666667	53.8125	0.0505671847524781	0.00504375777470315	497004.977477977	-60.6054614487204	118.3125	55.8125
125.270833333333	53.8125	0.0510851176077602	0.00486870508783059	499397.648000725	-60.7261527531869	118.3125	55.8125
125.3125	53.8125	0.0516494284256179	0.00497717121062303	510774.521892542	-56.6701908764982	118.4375	56.1458333333333
125.354166666667	53.8125	0.0516109661644346	0.00437447742337787	513069.454804673	-56.8046832557679	118.4375	56.1458333333333
125.395833333333	53.8125	0.0520390765487292	0.00407990796359639	515367.897219024	-56.9378251262565	118.4375	56.1458333333333
125.4375	53.8125	0.0525273899368461	0.00411638924076086	517669.801577168	-57.0696324498154	118.4375	56.1458333333333
125.479166666667	53.8125	0.0530648105858995	0.00463432419931219	519975.121088186	-57.2001209773773	118.4375	56.1458333333333
125.520833333333	53.8125	0.0528144493184579	0.00416681590727928	522283.80971484	-57.3293062514066	118.4375	56.1458333333333
125.5625	53.8125	0.0526343448649261	0.00401954688888511	524595.822159973	-57.4572036083487	118.4375	56.1458333333333
125.604166666667	53.8125	0.0523095377789981	0.00413659073930096	526911.113853186	-57.5838281810804	118.4375	56.1458333333333
125.645833333333	53.8125	0.0523042915697093	0.00399366732413833	529229.640937743	-57.7091949013582	118.4375	56.1458333333333
125.6875	53.8125	0.0526016623764468	0.0039647473492604	531551.36025771	-57.833318502261	118.4375	56.1458333333333
125.729166666667	53.8125	0.0528807371960573	0.0040302553805099	533876.229345336	-57.9562135206279	118.4375	56.1458333333333
125.770833333333	53.8125	0.0533057507623976	0.00402530423435327	536204.206408679	-58.0778942994899	118.4375	56.1458333333333
125.8125	53.8125	0.0533686833457631	0.00403026871168632	538535.250319426	-58.1983749904901	118.4375	56.1458333333333
125.854166666667	53.8125	0.0531024025081948	0.00398176778243811	540869.320600971	-58.3176695562964	118.4375	56.1458333333333
125.895833333333	53.8125	0.0528047529900684	0.00410622032882035	578868.008953776	-57.5582145138505	117.979166666667	56.3541666666667
125.9375	53.8125	0.052349034261593	0.00398114231262427	586182.760388479	-58.4072164404227	117.854166666667	56.3125
125.979166666667	53.8125	0.0523998051139016	0.00396258818826173	537314.246156227	-61.9269243840113	118.395833333333	55.8541666666667
126.020833333333	53.8125	0.0528514806711113	0.00395981067789985	550235.078062923	-58.7832593408889	118.4375	56.1458333333333
126.0625	53.8125	0.0538528279990974	0.00410673956415331	552583.695051294	-58.89682627393	118.4375	56.1458333333333
126.104166666667	53.8125	0.0533109521799056	0.00404875320053537	554935.108595766	-59.0092870228109	118.4375	56.1458333333333
126.145833333333	53.8125	0.0529823784562179	0.00406692622918161	557289.282465661	-59.1206542938235	118.4375	56.1458333333333
126.1875	53.8125	0.0533232924923151	0.00403456304534443	559646.180994186	-59.230940623086	118.4375	56.1458333333333
126.229166666667	53.8125	0.0528093465930219	0.00404431846843517	562005.76906838	-59.3401583788191	118.4375	56.1458333333333
126.270833333333	53.8125	0.0527625304181723	0.00403241397278987	564368.012119237	-59.4483197636019	118.4375	56.1458333333333
126.3125	53.8125	0.0532604797604777	0.00403074130466389	566732.876112	-59.5554368166081	118.4375	56.1458333333333
126.354166666667	53.8125	0.0537177551457659	0.00442105319181238	569100.327536652	-59.6615214158228	118.4375	56.1458333333333
126.395833333333	53.8125	0.0532718364518852	0.00435640611317217	571470.333398605	-59.7665852802387	118.4375	56.1458333333333
126.4375	53.8125	0.0534318689732639	0.0041288952338069	573842.861209516	-59.8706399720297	118.4375	56.1458333333333
126.479166666667	53.8125	0.0530985420269533	0.00399518922199638	578078.676613911	-59.5512216565372	118.4375	56.1875
126.520833333333	53.8125	0.0531996465855705	0.00388614094826835	580445.992749342	-59.6545778664265	118.4375	56.1875
120.020833333333	53.7708333333333	0.046645849266314	0.0138340584643447	1334561.23526674	-91.029668422111	100.395833333333	51.8958333333333
120.0625	53.7708333333333	0.0470213391802712	0.0139748893896153	1337308.11547112	-90.9940073585339	100.395833333333	51.8958333333333
120.104166666667	53.7708333333333	0.0471044301565232	0.0141127098923736	1340055.0253079	-90.9584226490842	100.395833333333	51.8958333333333
120.145833333333	53.7708333333333	0.0470068809999064	0.0138387729319363	254807.655740939	-26.1599294478254	118.354166666667	55.8125
120.1875	53.7708333333333	0.0468729732452065	0.0140932361716842	259651.620580213	-23.679543035484	118.520833333333	55.8958333333333
120.229166666667	53.7708333333333	0.0470668356839793	0.0135596896052381	257274.49531804	-27.1908284587317	118.354166666667	55.8125
120.270833333333	53.7708333333333	0.047322711440349	0.0131267953940563	261903.763949731	-24.7128964231133	118.520833333333	55.8958333333333
120.3125	53.7708333333333	0.0470253908165139	0.0136747993712716	259828.39675425	-28.2011492823908	118.354166666667	55.8125
120.354166666667	53.7708333333333	0.0473856031967025	0.0131776082460494	264245.12349386	-25.7276945012593	118.520833333333	55.8958333333333
120.395833333333	53.7708333333333	0.0468953921228888	0.0128083390898991	265448.524087778	-26.2280693816609	118.520833333333	55.8958333333333
120.4375	53.7708333333333	0.0473431114360471	0.0127756354886331	266673.346034575	-26.7237334108624	118.520833333333	55.8958333333333
120.479166666667	53.7708333333333	0.047078895319728	0.0127435020572803	267919.295114237	-27.2146697806167	118.520833333333	55.8958333333333
120.520833333333	53.7708333333333	0.0471793167013381	0.0125551789079055	269186.077523619	-27.7008649611446	118.520833333333	55.8958333333333
120.5625	53.7708333333333	0.0467797984220366	0.0122756216399394	270473.400094731	-28.1823085971069	118.520833333333	55.8958333333333
120.604166666667	53.7708333333333	0.0468835003138547	0.0122810785012184	271780.970503097	-28.6589934021595	118.520833333333	55.8958333333333
120.645833333333	53.7708333333333	0.0469453326333656	0.0121672497636519	273108.497466168	-29.1309150524687	118.520833333333	55.8958333333333
120.6875	53.7708333333333	0.0469053429423598	0.0118856567073752	274455.690931847	-29.598072079545	118.520833333333	55.8958333333333
120.729166666667	53.7708333333333	0.0469667539070903	0.0122251124414525	275822.262257225	-30.0604657627487	118.520833333333	55.8958333333333
120.770833333333	53.7708333333333	0.0470465154057661	0.0121517791131865	277207.924377625	-30.5181000217826	118.520833333333	55.8958333333333
120.8125	53.7708333333333	0.0469478337768542	0.0119501530835226	278612.391966073	-30.9709813094662	118.520833333333	55.8958333333333
120.854166666667	53.7708333333333	0.0476354763959796	0.0124043206574444	280035.381583385	-31.4191185050814	118.520833333333	55.8958333333333
120.895833333333	53.7708333333333	0.0477133175997069	0.0125252163805273	281476.611819018	-31.8625228085418	118.520833333333	55.8958333333333
120.9375	53.7708333333333	0.0480440446035543	0.0121820108001711	282935.80342288	-32.301207635617	118.520833333333	55.8958333333333
120.979166666667	53.7708333333333	0.0478634112019546	0.0118069844920348	284412.679428335	-32.735188514441	118.520833333333	55.8958333333333
121.020833333333	53.7708333333333	0.0476293244745184	0.0118576215141913	285906.965266596	-33.1644829834938	118.520833333333	55.8958333333333
121.0625	53.7708333333333	0.0475389096526367	0.0114520334493687	287418.388872753	-33.589110491233	118.520833333333	55.8958333333333
121.104166666667	53.7708333333333	0.0468073230634679	0.0106502960814297	288946.68078369	-34.0090922975406	118.520833333333	55.8958333333333
121.145833333333	53.7708333333333	0.0473151833008735	0.0104329004995057	290491.574228137	-34.4244513771269	118.520833333333	55.8958333333333
121.1875	53.7708333333333	0.04743590300265	0.0100742641585327	292052.805209108	-34.8352123250071	118.520833333333	55.8958333333333
121.229166666667	53.7708333333333	0.0485561447669371	0.0104699023317627	293630.112579	-35.2414012641713	118.520833333333	55.8958333333333
121.270833333333	53.7708333333333	0.0474984581526294	0.0107044591501671	295223.238107645	-35.6430457555365	118.520833333333	55.8958333333333
121.3125	53.7708333333333	0.0485289186657386	0.0106281611313403	296831.926543524	-36.040174710253	118.520833333333	55.8958333333333
121.354166666667	53.7708333333333	0.0492062197199553	0.0108625073535912	298455.925668481	-36.4328183044418	118.520833333333	55.8958333333333
121.395833333333	53.7708333333333	0.0492139699456884	0.0115220014597219	300094.986346177	-36.8210078964079	118.520833333333	55.8958333333333
121.4375	53.7708333333333	0.0483219403307054	0.0111508274289787	301748.862564542	-37.2047759463677	118.520833333333	55.8958333333333
121.479166666667	53.7708333333333	0.0495644714713394	0.0109932055516655	303417.311472537	-37.5841559387265	118.520833333333	55.8958333333333
121.520833333333	53.7708333333333	0.0493852036696843	0.0106761659490277	305100.093411444	-37.9591823069207	118.520833333333	55.8958333333333
121.5625	53.7708333333333	0.0491389040380773	0.010199897269463	306796.971940976	-38.3298903608297	118.520833333333	55.8958333333333
121.604166666667	53.7708333333333	0.0483767244725774	0.00999317779186114	308507.713860454	-38.696316216765	118.520833333333	55.8958333333333
121.645833333333	53.7708333333333	0.0494000844254772	0.0107993618742258	310232.089225317	-39.0584967300259	118.520833333333	55.8958333333333
121.6875	53.7708333333333	0.0500388759673031	0.0103815775554809	311969.871359178	-39.4164694299999	118.520833333333	55.8958333333333
121.729166666667	53.7708333333333	0.0504553643588122	0.010784518135038	313720.836861713	-39.7702724577966	118.520833333333	55.8958333333333
121.770833333333	53.7708333333333	0.0509433701433491	0.010847383539015	315484.765612598	-40.1199445063803	118.520833333333	55.8958333333333
121.8125	53.7708333333333	0.0499555239408384	0.0104871457321491	317261.440771698	-40.4655247631657	118.520833333333	55.8958333333333
121.854166666667	53.7708333333333	0.0498437794687258	0.0102252599323543	319050.648775774	-40.8070528550449	118.520833333333	55.8958333333333
121.895833333333	53.7708333333333	0.0493966912770173	0.00977619879318498	320852.17933191	-41.1445687958006	118.520833333333	55.8958333333333
121.9375	53.7708333333333	0.0490370924706909	0.00957160042067577	322665.82540783	-41.4781129358533	118.520833333333	55.8958333333333
121.979166666667	53.7708333333333	0.0497128308213807	0.00969912836954951	324491.383219363	-41.8077259143032	118.520833333333	55.8958333333333
122.020833333333	53.7708333333333	0.0500407443876454	0.00959422928325752	350044.004637586	-39.5089861615911	118.4375	56.1458333333333
122.0625	53.7708333333333	0.0504542884699591	0.00985468752574548	351797.600678965	-39.8203270080108	118.4375	56.1458333333333
122.104166666667	53.7708333333333	0.050167998220207	0.010161925090514	353562.602628295	-40.1284002581392	118.4375	56.1458333333333
122.145833333333	53.7708333333333	0.0511883501458353	0.0104382066019755	331908.768900672	-43.0876865980659	118.520833333333	55.8958333333333
122.1875	53.7708333333333	0.0490253510538478	0.00956949019277165	333790.941110477	-43.3982603788418	118.520833333333	55.8958333333333
122.229166666667	53.7708333333333	0.048701971391051	0.00862053050488943	339213.008173287	-46.3581507688441	118.3125	55.8125
122.270833333333	53.7708333333333	0.0482001829880822	0.00858020247497216	341205.857592615	-46.6427264304464	118.3125	55.8125
122.3125	53.7708333333333	0.0487041663307761	0.00919002808030749	339501.27173634	-44.3080456394785	118.520833333333	55.8958333333333
122.354166666667	53.7708333333333	0.0499283328916691	0.00995405374881189	341425.3914602	-44.604133597803	118.520833333333	55.8958333333333
122.395833333333	53.7708333333333	0.0504301501197288	0.0100436949923804	366222.943586574	-42.1957996537502	118.4375	56.1458333333333
122.4375	53.7708333333333	0.0494818111315049	0.00948624262592526	368073.245424296	-42.4787577094164	118.4375	56.1458333333333
122.479166666667	53.7708333333333	0.0488702716733571	0.00881487338804327	351306.551132589	-48.0138509587441	118.3125	55.8125
122.520833333333	53.7708333333333	0.0487671560431091	0.00837992135359093	353352.882131981	-48.2780364607718	118.3125	55.8125
122.5625	53.7708333333333	0.0489282058401917	0.00817707477898392	355407.591856191	-48.5389776419356	118.3125	55.8125
122.604166666667	53.7708333333333	0.0488179950156012	0.00783490890320211	357470.535104645	-48.7967175272246	118.3125	55.8125
122.645833333333	53.7708333333333	0.0494940107322604	0.00833162263402063	377471.087416735	-43.8490055700139	118.4375	56.1458333333333
122.6875	53.7708333333333	0.0497092581013309	0.00862397875740186	379378.90281502	-44.1143526210975	118.4375	56.1458333333333
122.729166666667	53.7708333333333	0.0498525901254291	0.00906462543168013	381295.804175421	-44.3768674638585	118.4375	56.1458333333333
122.770833333333	53.7708333333333	0.0509613001011271	0.00938179040450618	383221.654476774	-44.6365794411352	118.4375	56.1458333333333
122.8125	53.7708333333333	0.0499537823628593	0.00862538884646872	385156.31880168	-44.8935178322024	118.4375	56.1458333333333
122.854166666667	53.7708333333333	0.0493582354319535	0.00842114157276473	370013.3084286	-50.2782876860106	118.3125	55.8125
122.895833333333	53.7708333333333	0.0489084426590033	0.00756868929086311	372130.046166057	-50.5147886125708	118.3125	55.8125
122.9375	53.7708333333333	0.049014869818942	0.00761241616382156	374253.951061001	-50.7484173819761	118.3125	55.8125
122.979166666667	53.7708333333333	0.0484215501726726	0.00741697642769341	376384.90103811	-50.9792131492139	118.3125	55.8125
123.020833333333	53.7708333333333	0.0484557003952078	0.00765225810055016	378522.776366374	-51.2072146118168	118.3125	55.8125
123.0625	53.7708333333333	0.0480989299284316	0.00777167497644387	380667.45961544	-51.4324600070542	118.3125	55.8125
123.104166666667	53.7708333333333	0.0485947181112203	0.0078461546358498	382818.835612444	-51.6549871097345	118.3125	55.8125
123.145833333333	53.7708333333333	0.0488165887805037	0.00752972845734896	384976.791399337	-51.8748332305795	118.3125	55.8125
123.1875	53.7708333333333	0.0494466293663655	0.00771652870492889	387141.216190695	-52.0920352151314	118.3125	55.8125
123.229166666667	53.7708333333333	0.0502849838822827	0.00803127385918963	404959.511502578	-47.31672418102	118.4375	56.1458333333333
123.270833333333	53.7708333333333	0.0512935214430349	0.00877058309900045	406982.80490802	-47.5450545744447	118.4375	56.1458333333333
123.3125	53.7708333333333	0.0505008875263903	0.00762674090981004	409013.449208946	-47.7709533075746	118.4375	56.1458333333333
123.354166666667	53.7708333333333	0.0506149198577662	0.00767235140919772	411051.334746689	-47.9944477918278	118.4375	56.1458333333333
123.395833333333	53.7708333333333	0.0514174249904323	0.00819490291166756	413096.353635674	-48.2155652366552	118.4375	56.1458333333333
123.4375	53.7708333333333	0.0504715617473227	0.00773423795434741	415148.399738558	-48.4343326438658	118.4375	56.1458333333333
123.479166666667	53.7708333333333	0.0496962290424848	0.00722069958792	402464.453147836	-53.5414105648938	118.3125	55.8125
123.520833333333	53.7708333333333	0.0488114074949029	0.00679087246801684	404676.888929511	-53.7387300870547	118.3125	55.8125
123.5625	53.7708333333333	0.0493280637836805	0.00707610581780764	406894.88772867	-53.9337161946759	118.3125	55.8125
123.604166666667	53.7708333333333	0.049564243851719	0.00711444911522655	409118.358289082	-54.1264011174379	118.3125	55.8125
123.645833333333	53.7708333333333	0.0492998822319691	0.00657514832555347	411347.211100623	-54.3168166346932	118.3125	55.8125
123.6875	53.7708333333333	0.0487352807396759	0.00649242873700395	413581.358364086	-54.5049940786006	118.3125	55.8125
123.729166666667	53.7708333333333	0.0494991130422238	0.00677557925762949	415820.713956593	-54.6909643374701	118.3125	55.8125
123.770833333333	53.7708333333333	0.049864550498023	0.00685894638829476	431805.56907927	-50.1030384832008	118.4375	56.1458333333333
123.8125	53.7708333333333	0.0510321798914373	0.00763763281789306	433916.360138596	-50.301834106269	118.4375	56.1458333333333
123.854166666667	53.7708333333333	0.0495051206829986	0.00692689072042514	422569.193915581	-55.2359343046152	118.3125	55.8125
123.895833333333	53.7708333333333	0.0482739386724552	0.00668903606124029	424828.553945997	-55.4133759566544	118.3125	55.8125
123.9375	53.7708333333333	0.0490407789751429	0.00690245742125543	427092.715668291	-55.5887583368899	118.3125	55.8125
123.979166666667	53.7708333333333	0.0494128220865612	0.00699005147716569	429361.602325311	-55.7621097502874	118.3125	55.8125
124.020833333333	53.7708333333333	0.0495344986664526	0.0069046098841346	431635.138611059	-55.9334580858315	118.3125	55.8125
124.0625	53.7708333333333	0.0488877721051894	0.00659812286223503	433913.250640881	-56.102830820977	118.3125	55.8125
124.104166666667	53.7708333333333	0.0481988950160732	0.00651753428165619	436195.865922241	-56.2702550261856	118.3125	55.8125
124.145833333333	53.7708333333333	0.0471857478786741	0.00661849281890077	438482.913326073	-56.4357573695349	118.3125	55.8125
124.1875	53.7708333333333	0.0474920911665887	0.00735814593057597	440774.323058671	-56.5993641213868	118.3125	55.8125
124.229166666667	53.7708333333333	0.0468938184910664	0.00774940896476127	440774.323058671	-56.5993641213868	118.354166666667	55.8125
124.270833333333	53.7708333333333	0.0475690677081978	0.00724362006744002	445369.956847523	-56.9209939718672	118.3125	55.8125
124.3125	53.7708333333333	0.0472493467205048	0.00673966281910926	447674.047748125	-57.0790676653863	118.3125	55.8125
124.354166666667	53.7708333333333	0.0480402463650488	0.00673323660704201	449982.234613823	-57.2353469668325	118.3125	55.8125
124.395833333333	53.7708333333333	0.0483028224763554	0.0066116644970821	452294.453925593	-57.3898562296524	118.3125	55.8125
124.4375	53.7708333333333	0.0483423700908641	0.0064483151315644	454610.643342638	-57.5426194384526	118.3125	55.8125
124.479166666667	53.7708333333333	0.0481506731107351	0.00646403892701997	456930.74167806	-57.6936602138876	118.3125	55.8125
124.520833333333	53.7708333333333	0.0480680062032348	0.00656337980760897	459254.688875006	-57.8430018175527	118.3125	55.8125
124.5625	53.7708333333333	0.0483290949500732	0.00704399868543599	461582.425983311	-57.9906671568748	118.3125	55.8125
124.604166666667	53.7708333333333	0.0489215861329089	0.00699260587548348	463913.895136627	-58.1366787899996	118.3125	55.8125
124.645833333333	53.7708333333333	0.0480860492801364	0.00662602376194347	466249.039530059	-58.2810589306688	118.3125	55.8125
124.6875	53.7708333333333	0.0480545039130294	0.00631773523639731	468587.803398223	-58.423829453082	118.3125	55.8125
124.729166666667	53.7708333333333	0.0481542122948521	0.00671379291770279	470930.131993806	-58.5650118967424	118.3125	55.8125
[truncated: 63,938 more rows]
