# Supplementary material for: Genomic insights into local adaptation and future climate-induced vulnerability of a keystone forest tree in East Asia
Source: Nat Commun. 2022 Nov 1;13:6541. doi: 10.1038/s41467-022-34206-8 (PMC9626627; doi:10.1038/s41467-022-34206-8)
Supplement: Supplementary file 8 — Source Data [file 41467_2022_34206_MOESM8_ESM.zip › Source data/supplementary_figures/local&forward&reverse/future_GISS-E2-1-G_370_2100_forwardOffsetGF_19bio.csv]

x1	y1	local	forwardOffset	predDist	bearing	x2	y2
123.479166666667	54.6458333333333	0.0407273114312967	0.00477073169852288	380000.439331861	-57.8500657305293	118.270833333333	56.3541666666667
123.520833333333	54.6458333333333	0.0394880316878196	0.00536679673932674	396048.777275035	-59.0648913727244	118.020833333333	56.3541666666667
123.5625	54.6458333333333	0.0394725294813284	0.00547677816172272	398357.99152819	-59.2296344138665	118.020833333333	56.3541666666667
123.604166666667	54.6458333333333	0.0396146966493697	0.00596929872677069	400671.137364029	-59.392279121318	118.020833333333	56.3541666666667
123.645833333333	54.6458333333333	0.0399965727017256	0.00649546923824785	400989.909036089	-60.1500499369398	118.020833333333	56.3125
123.6875	54.6458333333333	0.0400041442610659	0.00692272173444093	403324.732251445	-60.3061061651974	118.020833333333	56.3125
123.729166666667	54.6458333333333	0.0391653011724784	0.00884015205031903	391183.761744429	-57.1748277230375	118.395833333333	56.4375
123.770833333333	54.6458333333333	0.0393992674730807	0.0089454448580741	393446.393985691	-57.3530142294168	118.395833333333	56.4375
123.8125	54.6458333333333	0.0377126192498286	0.00923907154840455	395713.510660933	-57.5289647369865	118.395833333333	56.4375
123.854166666667	54.6458333333333	0.0391578956724947	0.00801985019872597	373157.506085502	-67.3933244637953	118.354166666667	55.8125
123.895833333333	54.6458333333333	0.040453517555956	0.0067983419700025	415051.701698692	-61.057076225455	118.020833333333	56.3125
123.9375	54.6458333333333	0.0399200549438454	0.00725049188922444	417407.244700485	-61.2016191823805	118.020833333333	56.3125
123.979166666667	54.6458333333333	0.0399112452428485	0.00676857698815631	419766.036095271	-61.3443462659089	118.020833333333	56.3125
124.020833333333	54.6458333333333	0.0398448552246018	0.00619336103337175	419766.036095271	-61.3443462659089	118.0625	56.3125
124.0625	54.6458333333333	0.03958909901286	0.00585707057072478	426356.620006594	-61.0518120204068	118.020833333333	56.3541666666667
124.104166666667	54.6458333333333	0.0394251778698977	0.00611065243440587	428711.990331254	-61.1916626902733	118.020833333333	56.3541666666667
124.145833333333	54.6458333333333	0.0392244417006036	0.00580974030047017	431070.505043738	-61.3297965342633	118.020833333333	56.3541666666667
124.1875	54.6458333333333	0.039461026524311	0.00572818951175882	433983.98323643	-62.1641077549779	117.979166666667	56.3125
123.395833333333	54.6041666666667	0.039466242065835	0.00522327187608193	391584.864239617	-57.9794453334491	118.020833333333	56.3541666666667
123.4375	54.6041666666667	0.0390993553394256	0.00491148769043762	364557.421144289	-58.2164731684552	118.4375	56.2291666666667
123.479166666667	54.6041666666667	0.0395595915364321	0.00552106915153834	380300.734794447	-57.8774774242236	118.270833333333	56.3125
123.520833333333	54.6041666666667	0.0398929945440766	0.00720165230718141	396370.137700759	-59.0916256313418	118.020833333333	56.3125
123.5625	54.6041666666667	0.0392872709192946	0.00804283507555203	398987.891958211	-60.0181340360978	117.979166666667	56.2708333333333
123.604166666667	54.6041666666667	0.0399986432326744	0.00797758420745496	400998.504372537	-59.4188210724799	118.020833333333	56.3125
123.645833333333	54.6041666666667	0.0399097705430257	0.00675721912165853	403318.514501214	-59.5793042619271	118.020833333333	56.3125
123.6875	54.6041666666667	0.0397789836105334	0.00680326248273238	405642.319227377	-59.7377540699186	118.020833333333	56.3125
123.729166666667	54.6041666666667	0.0397398258984022	0.00678756855501627	407969.852880518	-59.8942020003528	118.020833333333	56.3125
123.770833333333	54.6041666666667	0.0401654463804178	0.0065561939168373	410301.051171307	-60.048678989078	118.020833333333	56.3125
123.8125	54.6041666666667	0.0401906267629875	0.00695222525533132	372492.305313577	-66.6104885189218	118.354166666667	55.8125
123.854166666667	54.6041666666667	0.0396304428932119	0.00605919214972691	377439.798396755	-66.8671567352989	118.3125	55.8125
123.895833333333	54.6041666666667	0.0398570911877015	0.00617906045529938	419661.251429864	-60.6474769306623	117.979166666667	56.3125
123.9375	54.6041666666667	0.0401217996765438	0.0067799604731448	419661.251429864	-60.6474769306623	118.020833333333	56.3125
123.979166666667	54.6041666666667	0.0403654081627658	0.00762703985288924	422009.854632974	-60.7925440750335	118.020833333333	56.3125
124.020833333333	54.6041666666667	0.0401558601611224	0.00745029846987962	424361.763941356	-60.9358145272805	118.020833333333	56.3125
124.0625	54.6041666666667	0.03891860472134	0.00841953505469805	426716.923850239	-61.0773155260959	118.020833333333	56.3125
124.104166666667	54.6041666666667	0.0384793676372784	0.00879182847897663	429600.563884556	-61.9225764517436	117.979166666667	56.2708333333333
124.145833333333	54.6041666666667	0.0399939442625307	0.00741673132154584	431436.779113922	-61.3551156784302	118.020833333333	56.3125
124.1875	54.6041666666667	0.039908460790255	0.00711489217636089	433801.369042372	-61.4914668970046	118.020833333333	56.3125
123.0625	54.5625	0.039668876576076	0.00534572903645457	360356.294730897	-55.3265925246059	118.270833333333	56.3125
123.104166666667	54.5625	0.0397536837773221	0.00499835989846494	362575.765220975	-55.5348026481416	118.270833333333	56.3125
123.145833333333	54.5625	0.0394143843400921	0.00523346760299495	391895.31660771	-58.0067660424858	117.770833333333	56.3125
123.1875	54.5625	0.0409139864927978	0.00407961682175429	369373.173759212	-55.3194683299401	118.270833333333	56.3541666666667
123.229166666667	54.5625	0.0393154276264598	0.00486306723299157	369266.813435836	-56.1431338082665	118.270833333333	56.3125
123.270833333333	54.5625	0.0395458705716993	0.00555055675776381	387471.243946741	-58.4384499621192	117.9375	56.2708333333333
123.3125	54.5625	0.0398901412278659	0.00678837487012215	382787.122311739	-57.2902019993009	118.104166666667	56.3125
123.354166666667	54.5625	0.0396284291538423	0.0059549238177781	398772.437186762	-58.5205777017121	117.854166666667	56.3125
123.395833333333	54.5625	0.0399652254566242	0.0071990597988494	349879.632785963	-64.5146730212465	118.354166666667	55.8125
123.4375	54.5625	0.0401193590317955	0.00759218048343548	387471.243946744	-58.4384499621194	118.104166666667	56.2708333333333
123.479166666667	54.5625	0.0395875918195102	0.00690004266879605	396475.838264192	-58.3514863947516	118.020833333333	56.3125
123.520833333333	54.5625	0.0393002290467092	0.00616093249497473	401325.783519326	-59.4453101459603	117.9375	56.2708333333333
123.5625	54.5625	0.039475155585478	0.00665010356062459	401073.163680752	-58.6875344544043	118.020833333333	56.3125
123.604166666667	54.5625	0.0396201568732133	0.00667860951130975	403377.946299998	-58.8523894378209	118.020833333333	56.3125
123.645833333333	54.5625	0.0396673668028553	0.00653819650677396	405686.715092682	-59.0151748614099	118.020833333333	56.3125
123.6875	54.5625	0.0396260933000104	0.00637023933210239	407999.401566005	-59.1759223686509	118.020833333333	56.3125
123.729166666667	54.5625	0.0396369628490581	0.00653366479726907	369439.824919729	-65.6878228044724	118.354166666667	55.8125
123.770833333333	54.5625	0.0395455351926136	0.0059932551045347	374357.739310971	-65.9596734513235	118.3125	55.8125
123.8125	54.5625	0.0397756964164438	0.0055382974080076	401073.163680752	-58.6875344544043	118.270833333333	56.3125
123.854166666667	54.5625	0.0400064681998999	0.00648041488224694	379285.920932609	-66.2235796132194	118.3125	55.8125
123.895833333333	54.5625	0.0400644040058557	0.00713393178628631	419619.299755542	-59.95016025646	118.020833333333	56.3125
123.9375	54.5625	0.0398756338412715	0.00596684905565208	384223.967809156	-66.479831323679	118.3125	55.8125
123.979166666667	54.5625	0.0400611083209164	0.0062518204851393	386696.570471667	-66.6051737824952	118.3125	55.8125
124.020833333333	54.5625	0.0402974017383643	0.00727077966265408	386696.570471671	-66.6051737824954	118.354166666667	55.8125
124.0625	54.5625	0.0382290851438716	0.00919174428755314	414323.036012318	-57.4467785456036	118.395833333333	56.4375
124.104166666667	54.5625	0.0349187260220036	0.0100106592360978	492557.336847969	-55.466183544121	117.4375	56.8958333333333
124.145833333333	54.5625	0.0381012560502934	0.00912490888987406	418875.152822523	-57.7754585944065	118.395833333333	56.4375
124.1875	54.5625	0.0373416801274336	0.00937322192730539	421157.354867134	-57.9368527686248	118.395833333333	56.4375
124.229166666667	54.5625	0.038850211219146	0.00907187325812745	423443.563328364	-58.096320782946	118.395833333333	56.4375
122.895833333333	54.5208333333333	0.0393888608066494	0.00500058737711202	354251.315668332	-53.8555611438038	118.270833333333	56.3125
122.9375	54.5208333333333	0.0407116278773353	0.0048074861891415	351480.198727516	-56.225175826622	118.229166666667	56.1875
122.979166666667	54.5208333333333	0.0396659589361196	0.00595566402527309	330249.014920528	-62.2927981320915	118.3125	55.8125
123.020833333333	54.5208333333333	0.0394387321724949	0.00668188112814818	397309.485351625	-59.9104616136184	117.479166666667	56.1875
123.0625	54.5208333333333	0.0396009948962494	0.00628758307682965	365032.068294051	-57.4366381274811	118.104166666667	56.1875
123.104166666667	54.5208333333333	0.0405955648488832	0.00486957905812018	351593.050047288	-55.359255411656	118.4375	56.2291666666667
123.145833333333	54.5208333333333	0.0408363678299164	0.00420484709246317	376646.500684456	-54.3316605422507	118.1875	56.3958333333333
123.1875	54.5208333333333	0.0407900998370181	0.00420258923972361	372031.799067761	-54.7327138692771	118.270833333333	56.3541666666667
123.229166666667	54.5208333333333	0.0402235827171055	0.0077226384470636	371790.950117217	-56.3687340859059	118.229166666667	56.2708333333333
123.270833333333	54.5208333333333	0.0401649212144081	0.00752936862842575	429205.974972788	-63.2486948353151	117.104166666667	56.1041666666667
123.3125	54.5208333333333	0.0390672710435404	0.00769102057768462	376924.427310156	-53.5256495439702	118.395833333333	56.4375
123.354166666667	54.5208333333333	0.0398337840727691	0.00651491700834316	403503.053729969	-58.1255998433742	117.8125	56.3125
123.395833333333	54.5208333333333	0.0398416766411336	0.00688749401936599	414233.929496178	-61.7199027158179	117.520833333333	56.1458333333333
123.4375	54.5208333333333	0.0396447414839945	0.00682104643171652	354323.449879024	-63.9920388028085	118.354166666667	55.8125
123.479166666667	54.5208333333333	0.0402641045544835	0.00621964617500784	410395.297651896	-58.6206059776516	117.8125	56.3125
123.520833333333	54.5208333333333	0.0396700380974123	0.00594044658806986	361612.383603094	-64.4530698371573	118.3125	55.8125
123.5625	54.5208333333333	0.0393653351541016	0.00618128351837555	364048.215219705	-64.6021834343665	118.3125	55.8125
123.604166666667	54.5208333333333	0.0398927222971716	0.0061811647008256	366487.036189668	-64.7490864491772	118.3125	55.8125
123.645833333333	54.5208333333333	0.0396280015358013	0.00550352590204385	368928.786367567	-64.8938200852415	118.3125	55.8125
123.6875	54.5208333333333	0.039688357292555	0.00536678510245292	371373.407112734	-65.0364246008439	118.3125	55.8125
123.729166666667	54.5208333333333	0.0393383363775629	0.00508705334723508	383373.288835785	-58.9062276596515	118.4375	56.1875
123.770833333333	54.5208333333333	0.0394444233375561	0.00494670374720795	377159.969345586	-66.1143561005731	118.270833333333	55.7708333333333
123.8125	54.5208333333333	0.0406550730965284	0.00407723162117202	434789.805386772	-64.1957611653663	117.520833333333	56.0625
123.854166666667	54.5208333333333	0.0393076343910306	0.00502500341496422	382098.982737583	-66.3741910102546	118.270833333333	55.7708333333333
123.895833333333	54.5208333333333	0.0391603760997579	0.00516928882691701	384572.137701088	-66.5012747482035	118.270833333333	55.7708333333333
123.9375	54.5208333333333	0.0405912659320474	0.00436750802492418	442087.94235819	-64.5507472859144	117.520833333333	56.0625
123.979166666667	54.5208333333333	0.039734183499188	0.00562489988564905	388561.498461176	-65.978234995285	118.3125	55.8125
124.020833333333	54.5208333333333	0.0397671296114638	0.00700066119502557	388561.498461179	-65.9782349952852	118.354166666667	55.8125
124.0625	54.5208333333333	0.0396843712078011	0.00696096385439196	391027.139196408	-66.1051501691569	118.354166666667	55.8125
124.104166666667	54.5208333333333	0.0395051027935922	0.00653593381008341	395965.585717401	-66.3535960210242	118.3125	55.8125
124.145833333333	54.5208333333333	0.0396450328559593	0.0058558697728741	398438.300955038	-66.4751900814708	118.3125	55.8125
124.1875	54.5208333333333	0.0397748464200405	0.00643478588267552	400913.285593779	-66.595072654925	118.3125	55.8125
124.229166666667	54.5208333333333	0.0395802231357675	0.00669841801410342	403390.496986851	-66.7132737118205	118.3125	55.8125
124.270833333333	54.5208333333333	0.0394011139524962	0.00685728881356569	405869.893485338	-66.8298225655896	118.3125	55.8125
124.3125	54.5208333333333	0.0396503064509579	0.00654517875281145	408351.434410151	-66.9447478893225	118.3125	55.8125
122.8125	54.4791666666667	0.0394075949980183	0.00664523000367378	388089.515960524	-58.4924252949404	117.479166666667	56.1875
122.854166666667	54.4791666666667	0.0400167972335688	0.00690881872585525	427085.044177367	-52.6083201913369	117.3125	56.6875
122.895833333333	54.4791666666667	0.0395185133967785	0.00667687879949661	392703.330570292	-58.836367016849	117.479166666667	56.1875
122.9375	54.4791666666667	0.0410178214393074	0.00486998129308994	354079.62549416	-55.6019434544535	118.229166666667	56.1875
122.979166666667	54.4791666666667	0.0408204498670326	0.0047554940755581	397635.353246349	-59.9365694194475	117.4375	56.1458333333333
123.020833333333	54.4791666666667	0.0394535489117001	0.00549333549547032	418944.97155952	-64.0577730742032	116.979166666667	55.9791666666667
123.0625	54.4791666666667	0.0395400352678704	0.00624793099866001	392968.022733934	-59.6107559374062	117.604166666667	56.1458333333333
123.104166666667	54.4791666666667	0.0408663482825868	0.00418672407799787	377194.075430133	-53.5550150683637	118.1875	56.3958333333333
123.145833333333	54.4791666666667	0.0409025331326771	0.00388667042612921	372542.489971014	-53.9453955299798	118.270833333333	56.3541666666667
123.1875	54.4791666666667	0.040652125318222	0.00447494525942643	384023.678209548	-53.3809225143058	118.1875	56.4375
123.229166666667	54.4791666666667	0.039441553663651	0.00559772957246565	346756.229808813	-62.6594430125055	118.3125	55.8125
123.270833333333	54.4791666666667	0.0401512046024776	0.00695736446314792	346756.229808816	-62.6594430125057	118.354166666667	55.8125
123.3125	54.4791666666667	0.0399959859777953	0.00713439141618699	349157.210507165	-62.8289995930051	118.354166666667	55.8125
123.354166666667	54.4791666666667	0.0401126482563796	0.00765299615430068	351561.813575563	-62.9960050623844	118.354166666667	55.8125
123.395833333333	54.4791666666667	0.0400772070854978	0.00746055724994958	353969.964342355	-63.1605076778276	118.354166666667	55.8125
123.4375	54.4791666666667	0.0395274525216019	0.00621554979593809	358796.619746607	-63.4821918871287	118.3125	55.8125
123.479166666667	54.4791666666667	0.0396508863019272	0.00528391100059413	361214.984334452	-63.6394645885537	118.3125	55.8125
123.520833333333	54.4791666666667	0.0394643092156591	0.00517891001918098	374353.645412402	-57.4049161184194	118.4375	56.1875
123.5625	54.4791666666667	0.0393152825342071	0.00508866397626676	376631.486489876	-57.5921879541392	118.4375	56.1875
123.604166666667	54.4791666666667	0.0395965823639976	0.00593169626297968	368489.421874499	-64.0975302432535	118.3125	55.8125
123.645833333333	54.4791666666667	0.0393192694708782	0.00607753397854038	370920.468718169	-64.2457747930867	118.3125	55.8125
123.6875	54.4791666666667	0.0397629711273226	0.00581379014262402	373354.529881682	-64.3918650579271	118.3125	55.8125
123.729166666667	54.4791666666667	0.0395281515814458	0.00540876948425874	375791.545932609	-64.535840301839	118.3125	55.8125
123.770833333333	54.4791666666667	0.0390681929635601	0.00538266605038792	388089.515960521	-58.4924252949401	118.4375	56.1875
123.8125	54.4791666666667	0.0404484391277937	0.00407984998845196	436828.684556015	-63.6489151458612	117.520833333333	56.0625
123.854166666667	54.4791666666667	0.040366672125039	0.00415125812425128	439250.172179633	-63.7712261910254	117.520833333333	56.0625
123.895833333333	54.4791666666667	0.0404565120116904	0.00389520728214518	441674.192000688	-63.8920077182092	117.520833333333	56.0625
123.9375	54.4791666666667	0.0392650642134703	0.00507346826205375	388910.977250725	-66.0000446661108	118.270833333333	55.7708333333333
123.979166666667	54.4791666666667	0.0392540865106206	0.00564281145318567	390472.544780998	-65.3573671592745	118.3125	55.8125
124.020833333333	54.4791666666667	0.0392026464793515	0.00606320132751382	392928.69800838	-65.4875655673945	118.3125	55.8125
124.0625	54.4791666666667	0.0394582044159737	0.00570642300052503	395387.379668273	-65.6159332243045	118.3125	55.8125
124.104166666667	54.4791666666667	0.0396695886390111	0.00624916165336937	397848.542014944	-65.7425022354382	118.3125	55.8125
124.145833333333	54.4791666666667	0.0394720110492865	0.00656680914466814	400312.138423845	-65.8673040068463	118.3125	55.8125
124.1875	54.4791666666667	0.039931631032892	0.00625185078430947	402778.123360196	-65.990369262605	118.3125	55.8125
124.229166666667	54.4791666666667	0.0398178521472324	0.00729832300699693	402778.123360196	-65.990369262605	118.354166666667	55.8125
124.270833333333	54.4791666666667	0.0388335033760043	0.00939065894371149	430686.595314625	-57.2059757421454	118.395833333333	56.4375
124.3125	54.4791666666667	0.0371976014692536	0.00972472068289209	432959.028664621	-57.3654426313387	118.395833333333	56.4375
124.354166666667	54.4791666666667	0.0377473062685704	0.00936500301415335	435235.492341855	-57.5230637948745	118.395833333333	56.4375
124.395833333333	54.4791666666667	0.0383134462754697	0.00876972420412623	412665.074149844	-66.4658566785795	118.354166666667	55.8125
122.8125	54.4375	0.0394324067795467	0.00663071233322134	404999.406827855	-60.4354484557155	117.145833333333	56.1041666666667
122.854166666667	54.4375	0.0402378033960033	0.00482431444373359	350402.289711613	-53.461800768043	118.3125	56.2291666666667
122.895833333333	54.4375	0.0410674677976161	0.00462010675888687	354508.958873041	-54.7714326767579	118.229166666667	56.1875
122.9375	54.4375	0.0406982999833252	0.00493126541969651	397654.730081663	-59.1980334981949	117.4375	56.1458333333333
122.979166666667	54.4375	0.0413943280368274	0.00407432911428315	441419.018754094	-51.6550259170671	117.3125	56.7708333333333
123.020833333333	54.4375	0.0405921702788302	0.00462627257647161	361160.507054636	-55.4121626660386	118.229166666667	56.1875
123.0625	54.4375	0.0408604901004951	0.0041435038673212	445670.459109782	-52.0181404748247	117.3125	56.7708333333333
123.104166666667	54.4375	0.0406010881506451	0.00421031573125388	382511.410658064	-52.4095886997352	118.1875	56.4375
123.145833333333	54.4375	0.0392410661157287	0.00512482255751969	372810.944961379	-53.9745325590226	118.270833333333	56.3125
123.1875	54.4375	0.0391653128785924	0.00530835027285571	375000.391742673	-54.1834098506325	118.270833333333	56.3125
123.229166666667	54.4375	0.0393359473571995	0.00574673666230598	348910.693639831	-61.9835429308939	118.3125	55.8125
123.270833333333	54.4375	0.0401641352193184	0.00743007584877491	348910.693639835	-61.9835429308941	118.354166666667	55.8125
123.3125	54.4375	0.0393651420153392	0.00831952193204463	382511.410658068	-52.4095886997355	118.395833333333	56.4375
123.354166666667	54.4375	0.0403215986508496	0.0062695897286523	351299.380883132	-62.1566805066773	118.395833333333	55.8125
123.395833333333	54.4375	0.0397000237269579	0.00667331610389097	356088.040366125	-62.4952899473111	118.354166666667	55.8125
123.4375	54.4375	0.0398526296466962	0.00673894499864838	358487.860177479	-62.6608564832441	118.354166666667	55.8125
123.479166666667	54.4375	0.0396787292536962	0.00568207525019453	363298.113078951	-62.984741998841	118.3125	55.8125
123.520833333333	54.4375	0.039537372317069	0.00525761528158757	365708.404877913	-63.1431494626363	118.3125	55.8125
123.5625	54.4375	0.0409439603911414	0.00411779085641545	424489.640468483	-62.3251576546162	117.520833333333	56.0625
123.604166666667	54.4375	0.0394496464482834	0.00515012235014274	370538.97894939	-63.4531077012579	118.3125	55.8125
123.645833333333	54.4375	0.0396903020036195	0.00492148419264084	383681.889685245	-57.3729759641115	118.4375	56.1875
123.6875	54.4375	0.039327307392866	0.00515321618518636	385961.172445491	-57.5553137279284	118.4375	56.1875
123.729166666667	54.4375	0.0409566414347932	0.00431009371110521	434090.023344674	-62.8530554793824	117.520833333333	56.0625
123.770833333333	54.4375	0.0404947101040603	0.00443818047579404	436497.165018004	-62.9809266722515	117.520833333333	56.0625
123.8125	54.4375	0.0400788131863622	0.00431757973180141	438907.030711963	-63.1072068040975	117.520833333333	56.0625
123.854166666667	54.4375	0.0406613814590336	0.00424474355479045	458278.754112098	-64.0629935334289	117.229166666667	56.0625
123.895833333333	54.4375	0.0405364830319546	0.00402443434954	443734.753178254	-63.3550906496769	117.520833333333	56.0625
123.9375	54.4375	0.0403158988345603	0.00451768000152266	390820.384740102	-65.3796299359598	118.270833333333	55.7708333333333
123.979166666667	54.4375	0.0390235358907714	0.00483621150754166	393279.469563786	-65.5097268495365	118.270833333333	55.7708333333333
124.020833333333	54.4375	0.0393197870500767	0.00540549664118677	385909.992450789	-65.1138143050546	118.4375	55.7708333333333
124.0625	54.4375	0.0405847823836724	0.00473442675007909	398205.172112728	-65.7644630011083	118.270833333333	55.7708333333333
124.104166666667	54.4375	0.039525897833033	0.00611885220606036	399776.370549497	-65.1372417600517	118.3125	55.8125
124.145833333333	54.4375	0.0398162390786421	0.00585440989899451	402230.658634395	-65.2651574187916	118.3125	55.8125
124.1875	54.4375	0.0393085991702275	0.00569067751858865	404687.45488113	-65.3913135185514	118.3125	55.8125
124.229166666667	54.4375	0.0395376662210212	0.00619496008270484	407146.713017426	-65.5157401582706	118.3125	55.8125
124.270833333333	54.4375	0.040183713435686	0.00681340739868263	407146.713017429	-65.5157401582708	118.354166666667	55.8125
124.3125	54.4375	0.0396711110834249	0.00741163126128206	409608.387831182	-65.6384667981376	118.354166666667	55.8125
124.354166666667	54.4375	0.0387222878586486	0.0085596670330111	437743.407009646	-57.0117226321101	118.395833333333	56.4375
124.395833333333	54.4375	0.0382293459103128	0.00807150334412775	414538.811770544	-65.8789348176455	118.354166666667	55.8125
124.4375	54.4375	0.039062388008548	0.00804770415497674	417007.475516544	-65.9967320610511	118.354166666667	55.8125
124.479166666667	54.4375	0.039399839083662	0.00707144825210491	419478.3851272	-66.1129410611194	118.354166666667	55.8125
122.270833333333	54.3958333333333	0.0394115189565022	0.00537563617149794	297768.530144495	-56.4140511363669	118.3125	55.8125
122.3125	54.3958333333333	0.0403895370351966	0.00736879526598608	379507.943987066	-57.8315368684732	117.145833333333	56.1041666666667
122.354166666667	54.3958333333333	0.039531611733907	0.00657794373777006	365897.089158639	-55.8535181478151	117.479166666667	56.1458333333333
122.395833333333	54.3958333333333	0.0404448017594228	0.00481200860460518	331348.914391451	-51.3008216972754	118.229166666667	56.1875
122.4375	54.3958333333333	0.0396843837500395	0.00493857940558536	389651.073169173	-60.8918762433113	116.979166666667	55.9791666666667
122.479166666667	54.3958333333333	0.0402530159824335	0.00720593356522293	388707.471652309	-58.5461887757866	117.145833333333	56.1041666666667
122.520833333333	54.3958333333333	0.0391003268614215	0.00614076179912752	344153.982462897	-52.7902144832134	118.104166666667	56.1875
122.854166666667	54.3958333333333	0.0407817054405012	0.00457290690037412	355013.464758661	-53.9428839049305	118.229166666667	56.1875
122.895833333333	54.3958333333333	0.0408902208601155	0.00431555366055859	374795.255419851	-50.759586468331	118.1875	56.4375
122.9375	54.3958333333333	0.0410221510686042	0.00423558308482468	442205.283266985	-51.0012182217424	117.3125	56.7708333333333
122.979166666667	54.3958333333333	0.0409856133878805	0.00425385988049366	379000.80917255	-51.2092300071925	118.1875	56.4375
123.020833333333	54.3958333333333	0.0414820145606156	0.00421545234522106	446422.771959596	-51.3702520039842	117.3125	56.7708333333333
123.0625	54.3958333333333	0.0414821607731594	0.00421188834197879	448539.632571198	-51.5519197835793	117.3125	56.7708333333333
123.104166666667	54.3958333333333	0.0403504896906865	0.0046656051841131	368248.326004899	-55.2289036440931	118.229166666667	56.1875
123.145833333333	54.3958333333333	0.0406662468608499	0.00480373629114679	430327.231129851	-63.3201523340334	116.979166666667	55.9791666666667
123.1875	54.3958333333333	0.0391831273882754	0.00603223767846287	379431.063251425	-56.226079940521	118.104166666667	56.1875
123.229166666667	54.3958333333333	0.0394053737141946	0.00646775523999158	413985.368582507	-59.5968002674825	117.479166666667	56.1458333333333
123.270833333333	54.3958333333333	0.0398133936536105	0.00673809514317788	433266.487275583	-61.4809420866346	117.145833333333	56.1041666666667
123.3125	54.3958333333333	0.0394851706183023	0.00598712164574891	386202.298586901	-56.7941629278754	118.104166666667	56.1875
123.354166666667	54.3958333333333	0.0394094148643958	0.00555166509809389	442451.092349055	-63.9386838897167	116.979166666667	55.9791666666667
123.395833333333	54.3958333333333	0.0396236606823785	0.00494867097039018	444883.497691094	-64.0577802390107	116.979166666667	55.9791666666667
123.4375	54.3958333333333	0.0391790604751245	0.0054045404939841	363032.971321209	-62.1734822988861	118.3125	55.8125
123.479166666667	54.3958333333333	0.0391391669232092	0.00536893172609418	365428.171483063	-62.3375768835788	118.3125	55.8125
123.520833333333	54.3958333333333	0.0392886787252015	0.00491952988017331	379431.063251421	-56.2260799405208	118.4375	56.1875
123.5625	54.3958333333333	0.0405004594455697	0.00469658929742759	426663.531229596	-61.7743856628407	117.520833333333	56.0625
123.604166666667	54.3958333333333	0.0406725124388984	0.00369581440047308	429049.593531232	-61.9112730195853	117.520833333333	56.0625
123.645833333333	54.3958333333333	0.0408867757856523	0.00483468888162065	386202.298586897	-56.7941629278751	118.4375	56.1875
123.6875	54.3958333333333	0.039358693405533	0.00495037179244734	388469.102212593	-56.9787171121661	118.4375	56.1875
123.729166666667	54.3958333333333	0.0404472585692341	0.00421972835216878	436225.730505051	-62.3118132957303	117.520833333333	56.0625
123.770833333333	54.3958333333333	0.0404059872020474	0.00378423695546809	438623.593554974	-62.4420380193696	117.520833333333	56.0625
123.8125	54.3958333333333	0.0409331629779768	0.00442819817383942	457904.502050152	-63.4281082555227	117.229166666667	56.0625
123.854166666667	54.3958333333333	0.0412727352694412	0.0042748974543675	461976.596841178	-64.8512000435085	117.145833333333	55.9791666666667
123.895833333333	54.3958333333333	0.0403668047005474	0.00415796895214713	445833.966051851	-62.8231910625686	117.520833333333	56.0625
123.9375	54.3958333333333	0.0403936984637901	0.00416701922273888	448242.865187253	-62.9471475227843	117.520833333333	56.0625
123.979166666667	54.3958333333333	0.0399057329555767	0.00387281840643669	450654.411043766	-63.0695952048984	117.520833333333	56.0625
124.020833333333	54.3958333333333	0.0392901161218332	0.00499044131002895	397676.687265957	-65.0300345870124	118.270833333333	55.7708333333333
124.0625	54.3958333333333	0.0408126319580808	0.00462341164825737	455485.271308869	-63.3100537083848	117.520833333333	56.0625
124.104166666667	54.3958333333333	0.0390987035368628	0.00615253996113285	401748.424229171	-64.5378649284946	118.3125	55.8125
124.145833333333	54.3958333333333	0.0393694297464577	0.00549903092129261	404193.22420725	-64.6688008492538	118.3125	55.8125
124.1875	54.3958333333333	0.039096863686106	0.0048101156576004	407510.490075061	-65.5378442540274	118.270833333333	55.7708333333333
124.229166666667	54.3958333333333	0.03950943821452	0.00569320625162164	409090.660487161	-64.9253608219824	118.3125	55.8125
124.270833333333	54.3958333333333	0.0394912655619655	0.00639197769765933	409090.660487165	-64.9253608219826	118.354166666667	55.8125
124.3125	54.3958333333333	0.0386614756473362	0.00791167120204721	411543.20181055	-65.0510444304319	118.354166666667	55.8125
124.354166666667	54.3958333333333	0.0392451397208117	0.00871247483210945	440285.824386368	-56.5062551006636	118.395833333333	56.4375
124.395833333333	54.3958333333333	0.0387611447917246	0.00879946840271855	442544.8403821	-56.6655162743424	118.395833333333	56.4375
124.4375	54.3958333333333	0.0394724498775937	0.00674336400577897	418915.570894121	-65.4180542072739	118.354166666667	55.8125
124.479166666667	54.3958333333333	0.0394860765831026	0.00567467108984595	413998.230388873	-65.1750357930328	118.479166666667	55.8125
124.520833333333	54.3958333333333	0.0390007627957821	0.00524078388144015	426309.146742347	-65.770577595385	118.3125	55.8125
122.020833333333	54.3541666666667	0.0393851224348908	0.00655352043830987	350898.157581909	-53.5201921023045	117.479166666667	56.1458333333333
122.0625	54.3541666666667	0.039690103029664	0.00590566406866821	323889.76472545	-49.3358560161553	118.104166666667	56.1875
122.104166666667	54.3541666666667	0.0397259435937202	0.00591945208509155	373230.33541241	-58.9313163199146	116.979166666667	55.9791666666667
122.145833333333	54.3541666666667	0.0398292792696679	0.00623670683714966	328016.590143725	-49.8847418170607	118.104166666667	56.1875
122.1875	54.3541666666667	0.0396023969619036	0.00590245898857495	330092.456284723	-50.1537030613139	118.104166666667	56.1875
122.229166666667	54.3541666666667	0.0393480918764238	0.00530492705890322	380211.168301112	-59.4619926378445	116.979166666667	55.9791666666667
122.270833333333	54.3541666666667	0.0409311871327767	0.00482992885552962	328016.590143725	-49.8847418170607	118.229166666667	56.1875
122.3125	54.3541666666667	0.0407973218154041	0.00476420120058494	330092.456284723	-50.1537030613139	118.229166666667	56.1875
122.354166666667	54.3541666666667	0.0407454883696485	0.00501491559654326	332176.416409696	-50.4190822061955	118.229166666667	56.1875
122.395833333333	54.3541666666667	0.041115859035712	0.00437132676431981	363865.600199906	-56.513985934064	117.520833333333	56.0625
122.4375	54.3541666666667	0.0407124917611346	0.00432253160520609	366127.636202772	-56.7138829541573	117.520833333333	56.0625
122.479166666667	54.3541666666667	0.0406476108938393	0.00499998704136865	377468.165932221	-56.0599060126338	117.4375	56.1458333333333
122.520833333333	54.3541666666667	0.0407521478665617	0.00485655978920902	370667.070690623	-57.1057172774516	117.520833333333	56.0625
122.5625	54.3541666666667	0.0405867893658238	0.00522468486747558	342712.413438839	-51.6940937076724	118.229166666667	56.1875
122.604166666667	54.3541666666667	0.0408569283950668	0.00464286333803645	375226.363311215	-57.4872217881585	117.520833333333	56.0625
122.645833333333	54.3541666666667	0.0405169580416456	0.00490846683265884	346978.386647706	-52.1808427695863	118.229166666667	56.1875
122.895833333333	54.3541666666667	0.039590146801231	0.00497925996434365	418028.644995907	-61.9607047742466	116.979166666667	55.9791666666667
122.9375	54.3541666666667	0.040781015764612	0.00486916138878434	420421.298495162	-62.1002442462938	116.979166666667	55.9791666666667
122.979166666667	54.3541666666667	0.0405870583522133	0.00482618749998511	364310.896429329	-54.0046614564551	118.229166666667	56.1875
123.020833333333	54.3541666666667	0.0405889869099554	0.00442217601155183	384022.254852965	-50.8896488738653	118.1875	56.4375
123.0625	54.3541666666667	0.0417430246807708	0.00437402215021872	451438.153946402	-51.0916638713571	117.3125	56.7708333333333
123.104166666667	54.3541666666667	0.0414424696158395	0.00418512358905869	453548.914251993	-51.2724716261857	117.3125	56.7708333333333
123.145833333333	54.3541666666667	0.0407882215041135	0.00448937939906372	373125.116553523	-54.8477414013908	118.229166666667	56.1875
123.1875	54.3541666666667	0.0389823236484578	0.00509984370143866	434839.833652406	-62.9011868061008	116.979166666667	55.9791666666667
123.229166666667	54.3541666666667	0.0393644962315466	0.0049128802201924	437252.891880897	-63.0288753617142	116.979166666667	55.9791666666667
123.270833333333	54.3541666666667	0.039136103597695	0.00501743677207666	439668.671270445	-63.1549739077129	116.979166666667	55.9791666666667
123.3125	54.3541666666667	0.0386936375901255	0.00507800620534907	358093.983710649	-61.014069679988	118.3125	55.8125
123.354166666667	54.3541666666667	0.0405438171337965	0.00399517746952078	417044.235085549	-60.5065732907276	117.520833333333	56.0625
123.395833333333	54.3541666666667	0.0392500991825669	0.00510382889477499	362841.413586325	-61.3609643992212	118.3125	55.8125
123.4375	54.3541666666667	0.0393766440520417	0.00507089697025998	365220.978948507	-61.5306931513882	118.3125	55.8125
123.479166666667	54.3541666666667	0.0395500861959351	0.00508904368235516	367604.342529623	-61.6980017472671	118.3125	55.8125
123.520833333333	54.3541666666667	0.0404957339470449	0.00471797100002126	426503.441540185	-61.0883085793646	117.520833333333	56.0625
123.5625	54.3541666666667	0.040653336695149	0.0039073169861362	428876.488684043	-61.2292555009335	117.520833333333	56.0625
123.604166666667	54.3541666666667	0.0411719680449469	0.00400373364068842	431252.723585936	-61.36846203266	117.520833333333	56.0625
123.645833333333	54.3541666666667	0.041158157228937	0.0038634655751604	433632.092998373	-61.505954502212	117.520833333333	56.0625
123.6875	54.3541666666667	0.0409971069045401	0.00379296773388393	436014.544762014	-61.6417587620983	117.520833333333	56.0625
123.729166666667	54.3541666666667	0.0407414067470608	0.00378011166412568	438400.027779858	-61.7759001987382	117.520833333333	56.0625
123.770833333333	54.3541666666667	0.0406299038545425	0.00380308762287324	440788.491992086	-61.9084037413856	117.520833333333	56.0625
123.8125	54.3541666666667	0.0407530148452032	0.00384574558342017	443179.88835152	-62.0392938709049	117.520833333333	56.0625
123.854166666667	54.3541666666667	0.0403595624847733	0.0037849270187929	445574.168799751	-62.1685946284028	117.520833333333	56.0625
123.895833333333	54.3541666666667	0.0411411866863975	0.00430651351314482	464826.780976937	-63.1485296939097	117.229166666667	56.0625
123.9375	54.3541666666667	0.041004475543859	0.00429454325908043	467245.00768339	-63.2645394779784	117.229166666667	56.0625
123.979166666667	54.3541666666667	0.040101615912681	0.00373080179009296	452773.848440168	-62.5471946606246	117.520833333333	56.0625
124.020833333333	54.3541666666667	0.0404710505506069	0.00436505659365868	455179.203632848	-62.6703698398507	117.520833333333	56.0625
124.0625	54.3541666666667	0.0403777065362996	0.00426421431651275	457587.216659935	-62.7920695480915	117.520833333333	56.0625
124.104166666667	54.3541666666667	0.0407225875990044	0.00463455654888772	459997.844927344	-62.9123153610016	117.520833333333	56.0625
124.145833333333	54.3541666666667	0.0404997360139391	0.00413971021405878	462411.046678902	-63.0311284708322	117.520833333333	56.0625
124.1875	54.3541666666667	0.0392661931502594	0.00542648710916321	408637.085518824	-64.2103418958607	118.3125	55.8125
124.229166666667	54.3541666666667	0.0391098115474016	0.0056596866970603	411077.673889555	-64.340635152877	118.3125	55.8125
124.270833333333	54.3541666666667	0.0394595648388481	0.00582291732354155	413520.912084852	-64.4691880360698	118.3125	55.8125
124.3125	54.3541666666667	0.0394679485869935	0.00796614887963752	413520.912084855	-64.4691880360699	118.354166666667	55.8125
124.354166666667	54.3541666666667	0.0405198523541309	0.00707444044635374	415966.752549598	-64.5960293687532	118.354166666667	55.8125
124.395833333333	54.3541666666667	0.0390574229220297	0.00847565484195785	445110.380367242	-56.1675186527219	118.395833333333	56.4375
124.4375	54.3541666666667	0.0392597387590813	0.00763300233244715	420866.055322907	-64.8446897500512	118.354166666667	55.8125
124.479166666667	54.3541666666667	0.0394655689845723	0.00630429964339544	420866.055322904	-64.8446897500511	118.395833333333	55.8125
124.520833333333	54.3541666666667	0.0387827094039113	0.00471535775521017	429163.742857295	-65.906763699697	118.270833333333	55.7708333333333
121.479166666667	54.3125	0.0357070785042345	0.0094430650772014	1517013.06085966	-90.8538610029314	99.0625	51.9375
121.520833333333	54.3125	0.0361207534251029	0.00986698527220303	1514614.67904927	-91.2596946600383	99.1875	51.8541666666667
121.5625	54.3125	0.0356300979317892	0.00992987165940546	1539016.53388686	-90.9378880399672	98.8541666666666	51.8541666666667
121.604166666667	54.3125	0.037944374398707	0.0093281792902341	1525147.72188021	-90.7481320246796	99.0625	51.9375
121.645833333333	54.3125	0.0392633809079739	0.00852968882903728	313650.393804605	-39.7244777479972	118.395833333333	56.4375
121.6875	54.3125	0.039431422791187	0.00859349296404815	315389.786245165	-40.0693334299157	118.395833333333	56.4375
121.729166666667	54.3125	0.0390714987065188	0.00889747440737897	317141.597289638	-40.410204656044	118.395833333333	56.4375
121.770833333333	54.3125	0.0398136225707626	0.00720336275268022	274797.113815464	-51.1951669325373	118.354166666667	55.8125
121.8125	54.3125	0.0393810587633357	0.00593989965414918	279042.383452639	-51.8254594484674	118.3125	55.8125
121.854166666667	54.3125	0.0394375083840684	0.00571902748176112	281178.730983265	-52.133060870019	118.3125	55.8125
121.895833333333	54.3125	0.0394350482911407	0.0064792162134162	347215.312675149	-52.2104404954324	117.479166666667	56.1458333333333
121.9375	54.3125	0.0402836704813765	0.00776202574966002	364345.435770099	-54.8687221210756	117.145833333333	56.1041666666667
121.979166666667	54.3125	0.0389373221324759	0.00913760592861499	327901.975055344	-42.3739103463237	118.395833333333	56.4375
122.020833333333	54.3125	0.0387722653891319	0.00907621131973729	329735.14131192	-42.6879722205617	118.395833333333	56.4375
122.0625	54.3125	0.0394621889519622	0.00840905573945364	331579.17003212	-42.998361595408	118.395833333333	56.4375
122.104166666667	54.3125	0.0403469783508485	0.007576907349747	373261.658848152	-55.6921134627677	117.145833333333	56.1041666666667
122.145833333333	54.3125	0.0393707058534448	0.00581313137586743	377954.966818077	-58.5079355628002	116.979166666667	55.9791666666667
122.1875	54.3125	0.0394393971281591	0.00657324550506419	362380.188592031	-53.8160216146518	117.479166666667	56.1458333333333
122.229166666667	54.3125	0.0396579849725667	0.00691236681484397	377845.422778143	-55.2817192094295	117.229166666667	56.1458333333333
122.270833333333	54.3125	0.0396165798177684	0.00639853921113079	380077.116843907	-55.4805332914585	117.229166666667	56.1458333333333
122.3125	54.3125	0.0397068153213034	0.00728976484714982	368973.568411992	-54.4604420963845	117.479166666667	56.1458333333333
122.354166666667	54.3125	0.0393985962774224	0.00624668161780106	384556.307560843	-55.8706292440053	117.229166666667	56.1458333333333
122.395833333333	54.3125	0.0389948950180089	0.0054397511128602	391906.894209693	-59.5497106087518	116.979166666667	55.9791666666667
122.4375	54.3125	0.0409056009111625	0.00485272004935376	368693.409650579	-56.1120302815108	117.520833333333	56.0625
122.479166666667	54.3125	0.0411913473666027	0.00458922160283997	370947.204522296	-56.3115763420097	117.520833333333	56.0625
122.520833333333	54.3125	0.0408404080325685	0.00457452003553181	373206.203671844	-56.5085030654751	117.520833333333	56.0625
122.5625	54.3125	0.0407896033855205	0.00446031471634736	375470.312366166	-56.7028518464307	117.520833333333	56.0625
122.604166666667	54.3125	0.0412002084407969	0.00424274225454503	377739.437926874	-56.8946633679317	117.520833333333	56.0625
122.645833333333	54.3125	0.040906156904208	0.00465185251902958	380013.489681407	-57.0839776112557	117.520833333333	56.0625
122.6875	54.3125	0.0390110221367383	0.00508785764209275	408365.376369402	-60.6657210706078	116.979166666667	55.9791666666667
122.729166666667	54.3125	0.0388697807443739	0.00523761682949669	327815.688650123	-57.5882564721688	118.3125	55.8125
122.770833333333	54.3125	0.0389014464328202	0.00543977757223731	330107.826192111	-57.8065953649357	118.3125	55.8125
122.8125	54.3125	0.0390530423396215	0.00530508983774866	415473.291673306	-61.1139448175551	116.979166666667	55.9791666666667
122.854166666667	54.3125	0.0392910293479298	0.00493046296875401	417849.377697497	-61.2595722771721	116.979166666667	55.9791666666667
122.895833333333	54.3125	0.0395061569469457	0.00501335150847385	420228.7570026	-61.4033585514477	116.979166666667	55.9791666666667
122.9375	54.3125	0.040733316369432	0.0050358611997386	364881.327483925	-53.2000039314994	118.229166666667	56.1875
122.979166666667	54.3125	0.0405514432378578	0.00459068766136994	367055.879798649	-53.4195540791364	118.229166666667	56.1875
123.020833333333	54.3125	0.0407348570702797	0.00444053651563899	452271.58091527	-50.4537186922434	117.3125	56.7708333333333
123.0625	54.3125	0.0407207331522975	0.00440132810667245	371423.335360908	-53.8503224716147	118.229166666667	56.1875
123.104166666667	54.3125	0.0411078154355169	0.00408263025703982	405329.125314394	-59.0123758551012	117.520833333333	56.0625
123.145833333333	54.3125	0.0412953436662534	0.00442251780544135	362130.508533495	-54.6560307574535	118.395833333333	56.1041666666667
123.1875	54.3125	0.0409257173387729	0.00426318871875005	409986.558651034	-59.3347861080622	117.520833333333	56.0625
123.229166666667	54.3125	0.040550885514591	0.0039037009760636	412321.072767675	-59.4929671550012	117.520833333333	56.0625
123.270833333333	54.3125	0.0406342900695965	0.00376863423442882	414659.363747286	-59.649173199996	117.520833333333	56.0625
123.3125	54.3125	0.0409052245865509	0.0038835642148604	417001.367226687	-59.8034343500316	117.520833333333	56.0625
123.354166666667	54.3125	0.0409177328693982	0.00378860675567099	419347.020174799	-59.9557801784528	117.520833333333	56.0625
123.395833333333	54.3125	0.0404100645882073	0.00379353660649786	421696.260861161	-60.1062397343703	117.520833333333	56.0625
123.4375	54.3125	0.0408505747388136	0.00398178989866062	424049.028825207	-60.2548415519632	117.520833333333	56.0625
123.479166666667	54.3125	0.0404850677349387	0.00412883072554604	426405.264846344	-60.4016136596771	117.520833333333	56.0625
123.520833333333	54.3125	0.0405127832713099	0.00420515326846817	428764.910914763	-60.5465835893122	117.520833333333	56.0625
123.5625	54.3125	0.0407268906185489	0.00387685844168892	431127.910202974	-60.6897783849973	117.520833333333	56.0625
123.604166666667	54.3125	0.0408620695783196	0.00387246846882693	433494.207038056	-60.8312246120485	117.520833333333	56.0625
123.645833333333	54.3125	0.0412456822600871	0.00399757839999685	389067.495591551	-57.033992764159	118.395833333333	56.1041666666667
123.6875	54.3125	0.0412768205008369	0.00409137136515177	438236.476268473	-61.1089752797733	117.520833333333	56.0625
123.729166666667	54.3125	0.04134009711762	0.00421410885902991	393627.21871332	-57.39574424912	118.395833333333	56.1041666666667
123.770833333333	54.3125	0.0413918779112989	0.00408778751428542	447230.009846258	-60.9668660480672	117.479166666667	56.1041666666667
123.8125	54.3125	0.0409749424234273	0.00376515955134828	445373.283333301	-61.5131245780771	117.520833333333	56.0625
123.854166666667	54.3125	0.041292158300097	0.00419787589217311	451978.221650736	-61.2326614385462	117.479166666667	56.1041666666667
123.895833333333	54.3125	0.0411623948534875	0.0042116922002091	468428.937519733	-63.9328750377174	117.145833333333	55.9791666666667
123.9375	54.3125	0.0408286918620119	0.00373007613688073	452536.97285864	-61.9028825971277	117.520833333333	56.0625
123.979166666667	54.3125	0.04023829051967	0.00374787204918328	454930.619973137	-62.0297123712197	117.520833333333	56.0625
124.020833333333	54.3125	0.0406741161479258	0.00426401214032261	457327.065779598	-62.155034757228	117.520833333333	56.0625
124.0625	54.3125	0.0404963693538472	0.004025367323852	459726.265661645	-62.2788716032316	117.520833333333	56.0625
124.104166666667	54.3125	0.0405289474576863	0.00403357870300949	462128.175874206	-62.4012443751775	117.520833333333	56.0625
124.145833333333	54.3125	0.0403095535639677	0.00456634335788107	464532.753523604	-62.5221741641184	117.520833333333	56.0625
124.1875	54.3125	0.0391027708561368	0.00562132631554921	410676.122875981	-63.6285099953878	118.3125	55.8125
124.229166666667	54.3125	0.038607420206586	0.00517868838187441	413884.29761118	-64.4920300290591	118.270833333333	55.7708333333333
124.270833333333	54.3125	0.0389074312651209	0.00534707494973785	416333.07568208	-64.6187755214466	118.270833333333	55.7708333333333
124.3125	54.3125	0.0391122283097785	0.00553689515836229	417977.396860201	-64.0225431855393	118.3125	55.8125
124.354166666667	54.3125	0.0388477583297806	0.00530517828817291	420416.557901342	-64.1504479485816	118.3125	55.8125
124.395833333333	54.3125	0.0391764084768849	0.00566320367717185	422858.341163078	-64.276679391858	118.3125	55.8125
124.4375	54.3125	0.0392089593237107	0.00519309632500691	426153.281173457	-65.1092050546226	118.270833333333	55.7708333333333
124.479166666667	54.3125	0.0392892380530218	0.00549916070227137	497633.39313392	-63.4699028244496	117.3125	56.1041666666667
124.520833333333	54.3125	0.0389589119289505	0.00536900499636763	431077.827495581	-65.3448621118424	118.270833333333	55.7708333333333
124.5625	54.3125	0.0389338556878746	0.00451289220657812	433543.565084131	-65.4603909146976	118.270833333333	55.7708333333333
124.604166666667	54.3125	0.0406246359703032	0.00403329415377997	508227.002359717	-64.474138480539	117.229166666667	56.0625
124.645833333333	54.3125	0.0403205021161815	0.0042545257694083	438481.769972213	-65.6869714811121	118.270833333333	55.7708333333333
121.354166666667	54.2708333333333	0.0397335071939022	0.00805125658971813	257321.732737922	-46.9527510997383	118.354166666667	55.8125
121.395833333333	54.2708333333333	0.0397584268790694	0.00861914861467161	259311.581179681	-47.3282548606208	118.354166666667	55.8125
121.4375	54.2708333333333	0.0397157083983316	0.00856583249673546	261313.39178926	-47.6977623795802	118.354166666667	55.8125
121.479166666667	54.2708333333333	0.0400508369358924	0.00891811999747672	263326.891054241	-48.061375683569	118.354166666667	55.8125
121.520833333333	54.2708333333333	0.0391835369993338	0.00908104936183672	312143.590910524	-38.134156296493	118.395833333333	56.4375
121.5625	54.2708333333333	0.0401240861803151	0.0083595386386979	267387.894978787	-48.7713226519443	118.354166666667	55.8125
121.604166666667	54.2708333333333	0.0389604285039618	0.00913152045785414	315522.477636154	-38.8417248685261	118.395833333333	56.4375
121.645833333333	54.2708333333333	0.0399304885413079	0.00873434598048465	271492.536833158	-49.4588907617849	118.354166666667	55.8125
121.6875	54.2708333333333	0.039178917509306	0.00664482891051739	275638.86143265	-50.1248563008084	118.3125	55.8125
121.729166666667	54.2708333333333	0.0400817917341725	0.00768496572576163	275638.86143265	-50.1248563008084	118.354166666667	55.8125
121.770833333333	54.2708333333333	0.039930671386015	0.00710764836272511	343725.917721179	-50.8713907293235	117.479166666667	56.1458333333333
121.8125	54.2708333333333	0.0393556224817915	0.00669589517774624	277727.070277973	-50.4499752588564	118.395833333333	55.8125
121.854166666667	54.2708333333333	0.0391989392521165	0.00525431826840175	284049.216337713	-51.394983920217	118.3125	55.8125
121.895833333333	54.2708333333333	0.0395649137220768	0.00610443070386806	321998.060595027	-46.9632994276329	118.104166666667	56.1875
121.9375	54.2708333333333	0.0401959956127655	0.00767207581996655	367033.922286443	-54.2772403107846	117.145833333333	56.1041666666667
121.979166666667	54.2708333333333	0.0396477844060304	0.00668042538840541	354345.910525255	-52.0885131482343	117.479166666667	56.1458333333333
122.020833333333	54.2708333333333	0.0397834223121027	0.00680158733930556	356490.998955054	-52.3225892969572	117.479166666667	56.1458333333333
122.0625	54.2708333333333	0.0396127468230023	0.00641019485335584	358642.822221335	-52.5536564536269	117.479166666667	56.1458333333333
122.104166666667	54.2708333333333	0.0393092929409546	0.00656868661004671	360801.259062565	-52.7817592708113	117.479166666667	56.1458333333333
122.145833333333	54.2708333333333	0.0396438792140183	0.00637463625903689	362966.190728725	-53.0069417737173	117.479166666667	56.1458333333333
122.1875	54.2708333333333	0.0395975609376169	0.00628036991247779	336111.198079419	-48.9406871323391	118.104166666667	56.1875
122.229166666667	54.2708333333333	0.0392665058302896	0.00568112952556875	385007.148102373	-58.2743802438311	116.979166666667	55.9791666666667
122.270833333333	54.2708333333333	0.0394300333566328	0.00628506330629011	340221.505491827	-49.4734480435122	118.104166666667	56.1875
122.3125	54.2708333333333	0.0393801504782601	0.00572179653288982	389633.803903607	-58.6264391441065	116.979166666667	55.9791666666667
122.354166666667	54.2708333333333	0.0390736185863107	0.0054662842485345	391953.599045983	-58.7990454181533	116.979166666667	55.9791666666667
122.395833333333	54.2708333333333	0.0406700398450816	0.00519878939835878	340221.505491827	-49.4734480435122	118.229166666667	56.1875
122.4375	54.2708333333333	0.0408333020783789	0.00457261880947897	371299.326166523	-55.5185696616929	117.520833333333	56.0625
122.479166666667	54.2708333333333	0.041065188689163	0.00441216247269228	373539.66928026	-55.720306874845	117.520833333333	56.0625
122.520833333333	54.2708333333333	0.0417471870495789	0.0046410472706884	375785.360863097	-55.9194320614397	117.520833333333	56.0625
122.5625	54.2708333333333	0.0407043809994124	0.00407081482805276	378036.304804509	-56.1159857041849	117.520833333333	56.0625
122.604166666667	54.2708333333333	0.040695189536684	0.00397961473136211	380292.40704256	-56.3100076134633	117.520833333333	56.0625
122.645833333333	54.2708333333333	0.0405861656148819	0.00456152708876115	382553.575516445	-56.5015369355832	117.520833333333	56.0625
122.6875	54.2708333333333	0.0407555994015381	0.00483514015371037	384819.720120039	-56.6906121611846	117.520833333333	56.0625
122.729166666667	54.2708333333333	0.0407542302813795	0.00515870697387417	346447.324229358	-50.247234560783	118.4375	56.1875
122.770833333333	54.2708333333333	0.0389204332026454	0.00515012428642339	332601.957623874	-57.1310649862685	118.3125	55.8125
122.8125	54.2708333333333	0.0393186579062883	0.00502085492113409	417733.44653055	-60.5577377089242	116.979166666667	55.9791666666667
122.854166666667	54.2708333333333	0.040776084775728	0.00382437838126184	393932.323609116	-57.4231194442788	117.520833333333	56.0625
122.895833333333	54.2708333333333	0.040513441712327	0.00392719182961494	396222.06256195	-57.6004792023621	117.520833333333	56.0625
122.9375	54.2708333333333	0.0407777086365911	0.00400709745956131	398516.275583973	-57.7756025240503	117.520833333333	56.0625
122.979166666667	54.2708333333333	0.0406698346572879	0.0042000501280148	400814.885036395	-57.9485235545759	117.520833333333	56.0625
123.020833333333	54.2708333333333	0.0407342006813253	0.00482947437447326	429595.471528033	-61.2794937258761	116.979166666667	55.9791666666667
123.0625	54.2708333333333	0.0411701830166505	0.00420815544320743	405424.990734684	-58.2878924062792	117.520833333333	56.0625
123.104166666667	54.2708333333333	0.0413890917259345	0.004523186095955	407736.339648066	-58.4544056280351	117.520833333333	56.0625
123.145833333333	54.2708333333333	0.0414421152845761	0.0046651272548225	364833.072461326	-54.062531304627	118.395833333333	56.1041666666667
123.1875	54.2708333333333	0.0413832410277502	0.00446298719395673	367033.922286443	-54.2772403107846	118.395833333333	56.1041666666667
123.229166666667	54.2708333333333	0.0413775996235053	0.00430059971342191	414694.718334683	-58.941641156345	117.520833333333	56.0625
123.270833333333	54.2708333333333	0.0418153181709527	0.00420809881720876	417022.06026885	-59.1000541907594	117.520833333333	56.0625
123.3125	54.2708333333333	0.0415525620476212	0.00399842525913838	373671.456588569	-54.9049347719232	118.395833333333	56.1041666666667
123.354166666667	54.2708333333333	0.0412477576748612	0.00410166019009627	421688.171421189	-59.4110611283282	117.520833333333	56.0625
123.395833333333	54.2708333333333	0.0413076550076817	0.0042146745272771	424026.813242896	-59.5637129254867	117.520833333333	56.0625
123.4375	54.2708333333333	0.0405763737582205	0.00383954022114289	426369.096450346	-59.7145013702061	117.520833333333	56.0625
123.479166666667	54.2708333333333	0.0403424447546244	0.00437614167279815	428714.960530063	-59.8634541712208	117.520833333333	56.0625
123.520833333333	54.2708333333333	0.0405365757689146	0.00375690122948925	431064.346189756	-60.0105985571656	117.520833333333	56.0625
123.5625	54.2708333333333	0.0411414300557525	0.0039343628445737	433417.195330109	-60.15596128489	117.520833333333	56.0625
123.604166666667	54.2708333333333	0.0410353712436043	0.00368023222363501	435773.451017292	-60.2995686476817	117.520833333333	56.0625
123.645833333333	54.2708333333333	0.0408053035276067	0.00369958134874172	438133.057456137	-60.4414464833956	117.520833333333	56.0625
123.6875	54.2708333333333	0.0410584318588042	0.00391032652404311	440495.959963948	-60.5816201824829	117.520833333333	56.0625
123.729166666667	54.2708333333333	0.0412791179120554	0.00424079562841773	396145.535606972	-56.831363930357	118.395833333333	56.1041666666667
123.770833333333	54.2708333333333	0.041668065720891	0.00441243845526477	449499.132564182	-60.4508164729218	117.479166666667	56.1041666666667
123.8125	54.2708333333333	0.0416968703295175	0.00434400410019013	447603.913229633	-60.9921638192822	117.520833333333	56.0625
123.854166666667	54.2708333333333	0.0414439699601238	0.00434929351605142	468058.788140188	-63.3119550011766	117.145833333333	55.9791666666667
123.895833333333	54.2708333333333	0.0407219915592878	0.00391270851743746	452358.074351792	-61.2577849667034	117.520833333333	56.0625
123.9375	54.2708333333333	0.0409075500594638	0.00462089287687364	454739.664096256	-61.3882429771412	117.520833333333	56.0625
123.979166666667	54.2708333333333	0.0406739943779461	0.00442963712488799	457124.196212553	-61.5171627098702	117.520833333333	56.0625
124.020833333333	54.2708333333333	0.0405507069131959	0.0041836687839147	459511.6240494	-61.6445662528067	117.520833333333	56.0625
124.0625	54.2708333333333	0.0408397233361046	0.00435802411748136	478709.983649149	-62.6117401313336	117.229166666667	56.0625
124.104166666667	54.2708333333333	0.0404625314752199	0.00389288355537539	464294.984779202	-61.8949112287185	117.520833333333	56.0625
124.145833333333	54.2708333333333	0.0392160430205491	0.00491291585126892	466690.828808472	-62.0178949660544	117.520833333333	56.0625
124.1875	54.2708333333333	0.040496064114872	0.00474298584231675	413465.878741108	-63.7849378276075	118.270833333333	55.7708333333333
124.229166666667	54.2708333333333	0.0405830278630108	0.00452169270344075	415902.597474745	-63.9161764749493	118.270833333333	55.7708333333333
124.270833333333	54.2708333333333	0.0405371986785377	0.00442886463630511	418342.032082665	-64.0456866495861	118.270833333333	55.7708333333333
124.3125	54.2708333333333	0.0400443720006671	0.00437856599211775	420784.134469953	-64.1734965330274	118.270833333333	55.7708333333333
124.354166666667	54.2708333333333	0.0388183869144235	0.00462548382795034	423228.857594725	-64.2996337429949	118.270833333333	55.7708333333333
124.395833333333	54.2708333333333	0.0393355537665799	0.00499996909662765	425676.155440864	-64.4241253460392	118.270833333333	55.7708333333333
124.4375	54.2708333333333	0.0403726703614587	0.0043788156647017	428125.9829915	-64.5469978698711	118.270833333333	55.7708333333333
124.479166666667	54.2708333333333	0.0391053613596284	0.00481661507164306	430578.296203292	-64.6682773154165	118.270833333333	55.7708333333333
124.520833333333	54.2708333333333	0.0389534668321863	0.004798468896485	433033.051981451	-64.7879891685981	118.270833333333	55.7708333333333
124.5625	54.2708333333333	0.0402808163189996	0.00495531612609037	435490.208155452	-64.9061584118468	118.270833333333	55.7708333333333
124.604166666667	54.2708333333333	0.0400965750915009	0.00413216474443906	493215.570906856	-63.2805228526201	117.520833333333	56.0625
124.645833333333	54.2708333333333	0.0408578508614996	0.00394353289579685	512683.665962419	-64.1040996002476	117.229166666667	56.0625
124.6875	54.2708333333333	0.0401723043897044	0.00388602874127002	499722.203228316	-62.9950942214158	117.520833333333	56.1041666666667
124.729166666667	54.2708333333333	0.0403728036468212	0.00395298441955007	445342.024447793	-65.3638919346874	118.270833333333	55.7708333333333
121.1875	54.2291666666667	0.0389310539156969	0.00657518469111092	253677.385980332	-41.9006234401328	118.479166666667	55.8958333333333
121.229166666667	54.2291666666667	0.0395536586160234	0.00768395426496715	257336.248403784	-42.7336606982295	118.4375	55.8958333333333
121.270833333333	54.2291666666667	0.0395588429130561	0.00826787263306031	256611.927082282	-45.4365116535858	118.354166666667	55.8125
121.3125	54.2291666666667	0.0393287208876098	0.00724627258062021	260509.607918456	-46.2076944560048	118.3125	55.8125
121.354166666667	54.2291666666667	0.0392043977447621	0.00691657475026389	262477.277833314	-46.5842790396764	118.3125	55.8125
121.395833333333	54.2291666666667	0.0395371179911277	0.00746128067370409	264457.126825787	-46.9549881294369	118.3125	55.8125
121.4375	54.2291666666667	0.0392535824177921	0.00626615232858716	266448.88271049	-47.3199176431229	118.3125	55.8125
121.479166666667	54.2291666666667	0.0400743150882929	0.00828954412118856	266448.88271049	-47.3199176431229	118.354166666667	55.8125
121.520833333333	54.2291666666667	0.0394916500396542	0.00778749982878806	268452.279761691	-47.6791627135333	118.354166666667	55.8125
121.5625	54.2291666666667	0.0393562096059528	0.00733448096439865	270467.058591165	-48.0328176225552	118.354166666667	55.8125
121.604166666667	54.2291666666667	0.0400870402452466	0.00768202392737019	272492.96602483	-48.3809757416866	118.354166666667	55.8125
121.645833333333	54.2291666666667	0.0393145249173224	0.00614548217222146	276577.184333425	-49.0611702292298	118.3125	55.8125
121.6875	54.2291666666667	0.0393855293230143	0.00602146304224172	278635.018810928	-49.3933883354678	118.3125	55.8125
121.729166666667	54.2291666666667	0.0392089219834955	0.00655353094539411	280703.028848107	-49.7204730474104	118.3125	55.8125
121.770833333333	54.2291666666667	0.0393979529991144	0.00584806473536241	282780.990473211	-50.0425124905533	118.3125	55.8125
121.8125	54.2291666666667	0.0409658101931463	0.00523190527088455	341273.682751864	-51.5351313165206	117.520833333333	56.0625
121.854166666667	54.2291666666667	0.0411236088894366	0.0047269993431882	343404.956875924	-51.7831728172843	117.520833333333	56.0625
121.895833333333	54.2291666666667	0.0393815029057785	0.00637902251182453	280703.028848109	-49.7204730474109	118.479166666667	55.8125
121.9375	54.2291666666667	0.0394268959362745	0.00540569052044761	371506.841315868	-56.3672978723566	116.979166666667	55.9791666666667
121.979166666667	54.2291666666667	0.0392445096164176	0.00499352518479055	373771.860566675	-56.5640384033533	116.979166666667	55.9791666666667
122.020833333333	54.2291666666667	0.0401212376453609	0.00710483365926755	359344.484066738	-51.7379084107115	117.479166666667	56.1458333333333
122.0625	54.2291666666667	0.0395275381601743	0.00664584385125361	361481.485562272	-51.9706340318361	117.479166666667	56.1458333333333
122.104166666667	54.2291666666667	0.0392289895427967	0.00553974422383785	299737.811961587	-52.4473831756894	118.3125	55.8125
122.145833333333	54.2291666666667	0.0396004741861553	0.00546339714302368	301896.121217807	-52.7277840889852	118.3125	55.8125
122.1875	54.2291666666667	0.0406617368264952	0.00522842845314245	360704.488552125	-53.6536618074764	117.520833333333	56.0625
122.229166666667	54.2291666666667	0.0408776609120785	0.00494582621238242	362896.228918743	-53.8739510949904	117.520833333333	56.0625
122.270833333333	54.2291666666667	0.0408371934287568	0.00489467178593483	365094.088782332	-54.0913866923157	117.520833333333	56.0625
122.3125	54.2291666666667	0.0407896185437089	0.00490556904694098	367297.957511499	-54.306012080254	117.520833333333	56.0625
122.354166666667	54.2291666666667	0.0411428779405868	0.0048142456802318	369507.726810642	-54.517870070258	117.520833333333	56.0625
122.395833333333	54.2291666666667	0.0406272371009778	0.00534757884617933	343253.302228341	-48.8855560035897	118.229166666667	56.1875
122.4375	54.2291666666667	0.0393423282701983	0.00549863079544962	396530.096602443	-57.6277100387848	117.0625	56.0208333333333
122.479166666667	54.2291666666667	0.041186018153437	0.00453704647772337	376171.389125993	-55.1372578366951	117.520833333333	56.0625
122.520833333333	54.2291666666667	0.0407349968686163	0.00428184427359353	378403.722669409	-55.3384611487322	117.520833333333	56.0625
122.5625	54.2291666666667	0.0414054666331801	0.00457692255945627	380641.448560035	-55.5371012708825	117.520833333333	56.0625
122.604166666667	54.2291666666667	0.0414688744622371	0.00421687338750079	382884.471461834	-55.7332171176468	117.520833333333	56.0625
122.645833333333	54.2291666666667	0.0407469721867603	0.00380241164714404	385132.698031994	-55.9268469766582	117.520833333333	56.0625
122.6875	54.2291666666667	0.0408913927934645	0.00494195510065205	412988.714247439	-59.5453179449838	116.979166666667	55.9791666666667
122.729166666667	54.2291666666667	0.0408498213908802	0.00456265435656967	359882.390802236	-50.895364460128	118.229166666667	56.1875
122.770833333333	54.2291666666667	0.0392724682471998	0.00512137615751874	417680.957881322	-59.8554148741727	116.979166666667	55.9791666666667
122.8125	54.2291666666667	0.0388738857195578	0.00530950058228315	420032.581327072	-60.0075763289075	116.979166666667	55.9791666666667
122.854166666667	54.2291666666667	0.040733508942608	0.00461219436572663	396448.752837653	-56.8590035480512	117.520833333333	56.0625
122.895833333333	54.2291666666667	0.0411982744079988	0.00446033921303287	398726.347281157	-57.0384873288462	117.520833333333	56.0625
122.9375	54.2291666666667	0.0407898528120215	0.00442977702257436	401008.544137238	-57.2157361973569	117.520833333333	56.0625
122.979166666667	54.2291666666667	0.0405641474168013	0.00393972469673503	403295.264465265	-57.3907836933733	117.520833333333	56.0625
123.020833333333	54.2291666666667	0.0411028060951258	0.00414877742513517	405586.43094557	-57.5636627982001	117.520833333333	56.0625
123.0625	54.2291666666667	0.0412715223867793	0.00475599387672572	412345.460931308	-57.3309089482732	117.479166666667	56.1041666666667
123.104166666667	54.2291666666667	0.0415543167309976	0.00480496758765181	414635.04579496	-57.4995951733391	117.479166666667	56.1041666666667
123.145833333333	54.2291666666667	0.0418515380342959	0.00492196472218119	416928.903115281	-57.6662393179779	117.479166666667	56.1041666666667
123.1875	54.2291666666667	0.0421502130540501	0.0050268196714942	419226.961948175	-57.8308711847771	117.479166666667	56.1041666666667
123.229166666667	54.2291666666667	0.0421032084473493	0.00486100871350438	421529.152763592	-57.9935200881535	117.479166666667	56.1041666666667
123.270833333333	54.2291666666667	0.0420824247888818	0.00464300542255523	423835.407414037	-58.1542148615014	117.479166666667	56.1041666666667
123.3125	54.2291666666667	0.0420863039447775	0.00431259728035171	376357.05730132	-54.327885859896	118.395833333333	56.1041666666667
123.354166666667	54.2291666666667	0.0420675043185718	0.00449150849269143	424067.052333949	-58.8724133448653	117.520833333333	56.0625
123.395833333333	54.2291666666667	0.0412472593683861	0.00397350066858964	426395.004623571	-59.0271728971185	117.520833333333	56.0625
123.4375	54.2291666666667	0.0416750732621046	0.00420823421141274	428726.71129815	-59.1800649137153	117.520833333333	56.0625
123.479166666667	54.2291666666667	0.0412337357622736	0.00390357466533613	431062.110607603	-59.3311167594831	117.520833333333	56.0625
123.520833333333	54.2291666666667	0.0411717921709574	0.00422213195444761	433401.142031571	-59.4803553359359	117.520833333333	56.0625
123.5625	54.2291666666667	0.0417000432388185	0.00440853225736119	389701.28289799	-55.5248124269466	118.395833333333	56.1041666666667
123.604166666667	54.2291666666667	0.041420870847833	0.00450874824449482	442423.997463346	-59.372731273245	117.479166666667	56.1041666666667
123.645833333333	54.2291666666667	0.0413751399663375	0.00441743152957906	444763.973408229	-59.5170605270266	117.479166666667	56.1041666666667
123.6875	54.2291666666667	0.0416524443505007	0.00456824124175644	447107.401312858	-59.6596990869373	117.479166666667	56.1041666666667
123.729166666667	54.2291666666667	0.0423967366073405	0.00507006734428674	449454.226352034	-59.8006709600341	117.479166666667	56.1041666666667
123.770833333333	54.2291666666667	0.0416350270579824	0.00453402014495105	451804.39475666	-59.9399997557434	117.479166666667	56.1041666666667
123.8125	54.2291666666667	0.0412639266024175	0.00431623356424375	403231.316241533	-56.635129706258	118.395833333333	56.1041666666667
123.854166666667	54.2291666666667	0.0407354759941474	0.00425655722068238	452237.271437738	-60.6120675458748	117.520833333333	56.0625
123.895833333333	54.2291666666667	0.0409472517979545	0.0041162072725105	454606.458095527	-60.7461245571144	117.520833333333	56.0625
123.9375	54.2291666666667	0.0404457648671261	0.00397389030889961	456978.733483845	-60.8786134818415	117.520833333333	56.0625
123.979166666667	54.2291666666667	0.040605619269054	0.00406689971370567	459354.048908415	-61.0095566143637	117.520833333333	56.0625
124.020833333333	54.2291666666667	0.0404878369709994	0.00417775305106895	461732.356610825	-61.1389758724554	117.520833333333	56.0625
124.0625	54.2291666666667	0.0413972908591309	0.00451933524904387	480861.101999941	-62.1219815187816	117.229166666667	56.0625
124.104166666667	54.2291666666667	0.0408866079765647	0.00412406048381485	466497.762370197	-61.3933285936231	117.520833333333	56.0625
124.145833333333	54.2291666666667	0.0405447682925228	0.00402790097805467	468884.76940451	-61.518304069019	117.520833333333	56.0625
124.1875	54.2291666666667	0.0402272142638018	0.00433333786412495	471274.586632117	-61.6418397074602	117.520833333333	56.0625
124.229166666667	54.2291666666667	0.0399599099965544	0.00429974785384774	473667.170671065	-61.7639556420021	117.520833333333	56.0625
124.270833333333	54.2291666666667	0.0401383500284552	0.00423493450281901	476062.478957483	-61.8846716676743	117.520833333333	56.0625
124.3125	54.2291666666667	0.0403588880667317	0.00452041289498118	422825.204440138	-63.6086132941981	118.270833333333	55.7708333333333
124.354166666667	54.2291666666667	0.0391280256921536	0.00509697935935869	425260.657449138	-63.7373980836698	118.270833333333	55.7708333333333
124.395833333333	54.2291666666667	0.0406271312062832	0.00459170156850329	427698.795591336	-63.8645211128139	118.270833333333	55.7708333333333
124.4375	54.2291666666667	0.0402462351981486	0.00405481400518536	485670.13093624	-62.3539210891409	117.520833333333	56.0625
124.479166666667	54.2291666666667	0.040528725029223	0.00423957522778604	488078.44939755	-62.4679230852241	117.520833333333	56.0625
124.520833333333	54.2291666666667	0.040509939333707	0.00396860783925906	490489.252923691	-62.5806371778313	117.520833333333	56.0625
124.5625	54.2291666666667	0.0404714208057488	0.004198836608225	492902.504196497	-62.6920809606791	117.520833333333	56.0625
124.604166666667	54.2291666666667	0.0403535426252008	0.00419776997922895	495318.166583332	-62.8022717354187	117.520833333333	56.0625
124.645833333333	54.2291666666667	0.0410183854024423	0.00396439024314986	514726.084667047	-63.6406735871001	117.229166666667	56.0625
124.6875	54.2291666666667	0.0409690931887615	0.00397980159852934	517161.904655877	-63.7403202336585	117.229166666667	56.0625
124.729166666667	54.2291666666667	0.0399853979964193	0.00437664121004229	519599.804042582	-63.838871950532	117.229166666667	56.0625
124.770833333333	54.2291666666667	0.0405543614332646	0.00438008018084993	522039.752830372	-63.9363431579552	117.229166666667	56.0625
124.8125	54.2291666666667	0.0410501639302817	0.00417538184610292	524481.721551572	-64.0327480420629	117.229166666667	56.0625
124.854166666667	54.2291666666667	0.0411264974185077	0.00416923491823601	452218.098352952	-65.0499305605957	118.3125	55.7708333333333
120.1875	54.1875	0.0382936324932227	0.0123394664421334	1448874.42599299	-91.2180566938105	98.8125	51.9375
120.229166666667	54.1875	0.0381528056794567	0.0118928021174963	1451593.86014732	-91.1820558884907	98.8125	51.9375
120.270833333333	54.1875	0.0358221364382315	0.0121311680781744	1437997.06458673	-91.3627723675813	99.0625	51.9375
120.3125	54.1875	0.0356659630839306	0.0120807181285535	1440716.34634177	-91.3264857639771	99.0625	51.9375
120.354166666667	54.1875	0.0377709678586478	0.0121956703436009	1459752.36940741	-91.0744744895547	98.8125	51.9375
120.979166666667	54.1875	0.0386600323396262	0.0100703105626824	246834.12437035	-41.8104281411665	118.354166666667	55.8125
121.020833333333	54.1875	0.0401878690564715	0.00870218929945656	248655.149771382	-42.2436898851661	118.354166666667	55.8125
121.0625	54.1875	0.0390664636429906	0.00788233827736845	250491.286367609	-42.6703773966445	118.354166666667	55.8125
121.104166666667	54.1875	0.0388258417120664	0.00661871541365507	252900.303401996	-44.6711230924741	118.270833333333	55.7708333333333
121.145833333333	54.1875	0.0402550738120019	0.00564035731935355	311454.88115244	-46.4535296896327	117.520833333333	56.0625
121.1875	54.1875	0.0403821598870897	0.00633047496695932	313431.450928223	-46.7621365486359	117.520833333333	56.0625
121.229166666667	54.1875	0.0388459419560943	0.00652242443361272	260761.821205355	-42.0424996702854	118.4375	55.8958333333333
121.270833333333	54.1875	0.0392594383525303	0.00724312063912521	258947.541517394	-41.6296914344955	118.520833333333	55.8958333333333
121.3125	54.1875	0.0394431230404902	0.00798047595109397	264433.426982714	-42.8503039201015	118.4375	55.8958333333333
121.354166666667	54.1875	0.0388570335705011	0.00620573040995666	264433.426982714	-42.8503039201015	118.479166666667	55.8958333333333
121.395833333333	54.1875	0.0406895577122766	0.00556107480922393	323460.142269882	-48.2449244451802	117.520833333333	56.0625
121.4375	54.1875	0.0391883866955265	0.0066458465186266	269614.460786798	-46.5957617864762	118.3125	55.8125
121.479166666667	54.1875	0.0393479660172239	0.00687384629863696	271596.508153347	-46.9561557929062	118.3125	55.8125
121.520833333333	54.1875	0.0390138643396172	0.00618275173851171	273590.144674197	-47.3110652757782	118.3125	55.8125
121.5625	54.1875	0.0391132560440958	0.00620025380269099	275595.118143715	-47.6605783135038	118.3125	55.8125
121.604166666667	54.1875	0.038953671079772	0.00607801850998571	277611.182223377	-48.0047822123156	118.3125	55.8125
121.645833333333	54.1875	0.0388646264200979	0.00575692297795814	279638.096330269	-48.3437634541869	118.3125	55.8125
121.6875	54.1875	0.0394324478504494	0.00717219455051428	281675.625524807	-48.6776076498991	118.3125	55.8125
121.729166666667	54.1875	0.0399856479116933	0.00847043455461659	281675.625524807	-48.6776076498991	118.354166666667	55.8125
121.770833333333	54.1875	0.0403688853398817	0.00863132730637619	1552228.55138977	-89.8963740569312	98.8125	51.9375
121.8125	54.1875	0.039682947556309	0.00611410578933364	287849.636521412	-49.6491601478644	118.3125	55.8125
121.854166666667	54.1875	0.0411290162157496	0.00483614123609149	346293.278162249	-51.1808525852329	117.520833333333	56.0625
121.895833333333	54.1875	0.0412665899177258	0.00437489094975923	348416.200036294	-51.4272873919897	117.520833333333	56.0625
121.9375	54.1875	0.0409064949336817	0.00432358338325072	350546.369083263	-51.6705253830249	117.520833333333	56.0625
121.979166666667	54.1875	0.0391470876837132	0.005602869261519	376347.227107967	-55.9754801500279	116.979166666667	55.9791666666667
122.020833333333	54.1875	0.0401306345568554	0.00849046276251956	376889.454811178	-53.5487948197217	117.145833333333	56.1041666666667
122.0625	54.1875	0.040391312078819	0.008470843836176	298331.582579977	-51.1733840120952	118.354166666667	55.8125
122.104166666667	54.1875	0.0394054236100557	0.00641632953588526	294111.24357576	-50.5774696059377	118.479166666667	55.8125
122.145833333333	54.1875	0.0397218803372076	0.00559625034904653	304727.160970193	-52.0343560387053	118.3125	55.8125
122.1875	54.1875	0.0408973107203231	0.00476522272222062	363472.366924454	-53.0654259109541	117.520833333333	56.0625
122.229166666667	54.1875	0.0408471981306311	0.00497886840034935	365649.717878166	-53.2875757576872	117.520833333333	56.0625
122.270833333333	54.1875	0.0409486444285424	0.00473880990525687	367833.333110924	-53.5068896483104	117.520833333333	56.0625
122.3125	54.1875	0.0408645975384525	0.00441830373644679	370023.100949249	-53.7234098541941	117.520833333333	56.0625
122.354166666667	54.1875	0.0412530085170228	0.0042677549110725	372218.912031979	-53.9371780237744	117.520833333333	56.0625
122.395833333333	54.1875	0.0408151989131687	0.00473599773720263	374420.659260476	-54.1482351861404	117.520833333333	56.0625
122.4375	54.1875	0.0390583108651848	0.00523792160483146	401442.880035074	-58.0025662346462	116.979166666667	55.9791666666667
122.479166666667	54.1875	0.0391642243115738	0.00521604775564639	403751.807982511	-58.1731353738066	116.979166666667	55.9791666666667
122.520833333333	54.1875	0.0408382077931071	0.00466984856532047	381060.479750791	-54.7655417172382	117.520833333333	56.0625
122.5625	54.1875	0.0411034811086918	0.00432143281510912	383284.944132712	-54.9661529024108	117.520833333333	56.0625
122.604166666667	54.1875	0.0412246160932667	0.00453528008511268	385514.841423802	-55.1642490881993	117.520833333333	56.0625
122.645833333333	54.1875	0.0414495457099383	0.00443642526897042	387750.077104248	-55.359867683786	117.520833333333	56.0625
122.6875	54.1875	0.0418385715753479	0.00438113283915934	389990.558592908	-55.5530455139011	117.520833333333	56.0625
122.729166666667	54.1875	0.0405483759971963	0.00431215324608838	447005.3018356	-47.768823811419	117.3125	56.7708333333333
122.770833333333	54.1875	0.038846912268546	0.00504478586458618	420029.142073782	-59.3091005189951	116.979166666667	55.9791666666667
122.8125	54.1875	0.0392588470104638	0.00575572896573362	422370.058441073	-59.4634627257807	116.979166666667	55.9791666666667
122.854166666667	54.1875	0.0402530688321518	0.00477931104960964	424714.675317321	-59.6159338066025	116.979166666667	55.9791666666667
122.895833333333	54.1875	0.0405915724472469	0.00458538848782457	371256.912572422	-51.264833126289	118.229166666667	56.1875
122.9375	54.1875	0.0416338375803149	0.00441248783868441	403538.658635219	-56.6628465224478	117.520833333333	56.0625
122.979166666667	54.1875	0.0408233360713782	0.00407269939616603	405813.422597599	-56.8399223040881	117.520833333333	56.0625
123.020833333333	54.1875	0.0411223867371138	0.00433172090140991	408092.756561216	-57.0148316370356	117.520833333333	56.0625
123.0625	54.1875	0.0410978442181919	0.00437895826106424	410376.583571312	-57.1876063762336	117.520833333333	56.0625
123.104166666667	54.1875	0.0414845275243118	0.00449883608423988	412664.828222151	-57.3582778587891	117.520833333333	56.0625
123.145833333333	54.1875	0.0410579853859112	0.00458535896129649	414957.416622503	-57.5268769110984	117.520833333333	56.0625
123.1875	54.1875	0.0413718667166079	0.00425976746652479	417254.276361851	-57.6934338560003	117.520833333333	56.0625
123.229166666667	54.1875	0.0417746407880758	0.00401967600562408	419555.336477387	-57.8579785199504	117.520833333333	56.0625
123.270833333333	54.1875	0.0426762940882591	0.00470997835995484	426300.687487118	-57.6254778307003	117.479166666667	56.1041666666667
123.3125	54.1875	0.0426689199650484	0.00504306879654498	428599.976957474	-57.7861887030738	117.479166666667	56.1041666666667
123.354166666667	54.1875	0.0426951842678096	0.00502976490286811	430903.309532174	-57.9450006775712	117.479166666667	56.1041666666667
123.395833333333	54.1875	0.0427394057368851	0.00502951272154749	433210.619905668	-58.1019407819668	117.479166666667	56.1041666666667
123.4375	54.1875	0.0420604652529851	0.00461908975137156	385687.678292917	-54.3743884006584	118.395833333333	56.1041666666667
123.479166666667	54.1875	0.0416819641807205	0.00403088248042327	387901.396523781	-54.5744349621971	118.395833333333	56.1041666666667
123.520833333333	54.1875	0.0416003107171747	0.00433370362851873	390120.585640457	-54.772014561996	118.395833333333	56.1041666666667
123.5625	54.1875	0.0420612540538317	0.00497581192706662	442478.377077903	-58.7115079683212	117.479166666667	56.1041666666667
123.604166666667	54.1875	0.0420105456201265	0.00477354859881211	444804.640285086	-58.8594791424429	117.479166666667	56.1041666666667
123.645833333333	54.1875	0.0419759804049585	0.00469588490448682	447134.515138206	-59.0057317043767	117.479166666667	56.1041666666667
123.6875	54.1875	0.0423413789231362	0.00510119722217391	449467.944647905	-59.1502897714659	117.479166666667	56.1041666666667
123.729166666667	54.1875	0.0426093027600013	0.00484664678665588	451804.872911784	-59.2931770704184	117.479166666667	56.1041666666667
123.770833333333	54.1875	0.0416545154985907	0.00429512158331073	454145.245090817	-59.4344169434698	117.479166666667	56.1041666666667
123.8125	54.1875	0.0416745951448495	0.00420842979003306	405800.462474261	-56.088946486655	118.395833333333	56.1041666666667
123.854166666667	54.1875	0.0414231597717213	0.00444217186428557	458836.107017298	-59.7120458950564	117.479166666667	56.1041666666667
123.895833333333	54.1875	0.0413943820780581	0.00413266417244225	461186.492198712	-59.8484797904245	117.479166666667	56.1041666666667
123.9375	54.1875	0.0404194658990307	0.00376564054332749	459253.647956803	-60.3740010337829	117.520833333333	56.0625
123.979166666667	54.1875	0.0408088937970834	0.00394849392735578	461619.651380955	-60.5069017035234	117.520833333333	56.0625
124.020833333333	54.1875	0.0413660416305765	0.00445604124863259	480654.944257373	-61.5167611816366	117.229166666667	56.0625
124.0625	54.1875	0.0413301096670704	0.00455580974584715	389363.841275085	-61.6397431266812	118.604166666667	55.7291666666667
124.104166666667	54.1875	0.0409991342680081	0.00428351452284935	485441.926175897	-61.755144281342	117.229166666667	56.0625
124.145833333333	54.1875	0.0410890376339028	0.00420927440029924	487839.408851101	-61.8723286604537	117.229166666667	56.0625
124.1875	54.1875	0.0401600707566368	0.00401963655156849	473495.047991457	-61.1488700460891	117.520833333333	56.0625
124.229166666667	54.1875	0.0398906620928435	0.00421051824704939	475878.880302815	-61.2729014222787	117.520833333333	56.0625
124.270833333333	54.1875	0.0402303338350908	0.00430028451183541	478265.526646035	-61.3955253549644	117.520833333333	56.0625
124.3125	54.1875	0.0406573372739751	0.00433100110841753	480654.944257373	-61.5167611816366	117.520833333333	56.0625
124.354166666667	54.1875	0.0404122616684024	0.00429879627840003	483047.091165799	-61.6366279215574	117.520833333333	56.0625
124.395833333333	54.1875	0.0404084314148291	0.00429753667527154	429761.894700178	-63.3102450320661	118.270833333333	55.7708333333333
124.4375	54.1875	0.0402455090064193	0.00445223017546056	432193.476710226	-63.4382697791847	118.270833333333	55.7708333333333
124.479166666667	54.1875	0.0406825861642648	0.00398943192994156	490239.499497379	-61.9881991566157	117.520833333333	56.0625
124.520833333333	54.1875	0.0405313773049462	0.00394103768808856	509529.58108481	-62.8699396334894	117.229166666667	56.0625
124.5625	54.1875	0.0405650268182355	0.00410709295006418	495047.349544381	-62.2160694141609	117.520833333333	56.0625
124.604166666667	54.1875	0.040799949283693	0.00401319622927583	514375.611755716	-63.0784167233036	117.229166666667	56.0625
124.645833333333	54.1875	0.0413006556391675	0.00427397497731083	516801.967399847	-63.1809478236052	117.229166666667	56.0625
124.6875	54.1875	0.0419842327210864	0.00440604301687579	519230.507156146	-63.2823605333106	117.229166666667	56.0625
124.729166666667	54.1875	0.0417393160497671	0.00440771972848581	521661.199659885	-63.3826694820267	117.229166666667	56.0625
124.770833333333	54.1875	0.0411793347719542	0.00441218716655736	449287.65627365	-64.2903554310169	118.3125	55.7708333333333
124.8125	54.1875	0.0419611072627857	0.00441441815003548	526528.920190702	-63.5800334458462	117.229166666667	56.0625
124.854166666667	54.1875	0.0424982799869214	0.004588025572402	443663.203555341	-65.2959619828559	118.4375	55.6875
124.895833333333	54.1875	0.0425474734514383	0.004530159106584	531404.888875616	-63.7731521338798	117.229166666667	56.0625
124.9375	54.1875	0.0420725230511771	0.00374878572924998	533845.893509893	-63.8681536542319	117.229166666667	56.0625
120.145833333333	54.1458333333333	0.0354557433961333	0.0122662629682814	1429727.71702831	-91.2893866611206	99.0625	51.9375
120.1875	54.1458333333333	0.0356614944158597	0.0122436065378428	1442070.87513534	-91.3217020889416	98.9375	51.8958333333333
120.229166666667	54.1458333333333	0.0360524307200159	0.01218131760913	1444792.93553531	-91.2855140530959	98.9375	51.8958333333333
120.270833333333	54.1458333333333	0.0361298732466325	0.0119410041625734	1412131.09237715	-91.7246152468358	99.4791666666666	51.8958333333333
120.3125	54.1458333333333	0.0360609042073854	0.0119002528543078	1414852.65045557	-91.6876118917564	99.4791666666666	51.8958333333333
120.354166666667	54.1458333333333	0.0354620863262522	0.0124896660513794	1459870.40069023	-91.2798460429575	98.8541666666666	51.8541666666667
120.395833333333	54.1458333333333	0.0357581822852974	0.0126184169288845	1458232.25498526	-90.7210682013393	98.8541666666666	51.9791666666667
120.4375	54.1458333333333	0.0375816302934871	0.0122170120270111	1465117.55330698	-90.8249523863808	98.8125	51.9375
120.479166666667	54.1458333333333	0.0380323525256161	0.0119052385207479	1469122.60975683	-90.5812232712607	98.7708333333333	51.9791666666667
120.520833333333	54.1458333333333	0.0386375131092049	0.010622319956297	231642.371481221	-35.9020785220155	118.354166666667	55.8125
120.5625	54.1458333333333	0.0391192157098446	0.00923487784598832	233248.782822897	-36.409955342133	118.354166666667	55.8125
120.9375	54.1458333333333	0.0393110811174255	0.00696958341737839	250310.045618299	-41.1030319657699	118.3125	55.8125
120.979166666667	54.1458333333333	0.0391669830057222	0.00662939159074745	250614.667421738	-42.7007778396384	118.270833333333	55.7708333333333
121.020833333333	54.1458333333333	0.0392549189966316	0.00668709499615503	253920.774602497	-41.961428155868	118.3125	55.8125
121.0625	54.1458333333333	0.0388371139864998	0.00684944085980355	255415.552635043	-39.2500299375451	118.479166666667	55.8958333333333
121.104166666667	54.1458333333333	0.0394571001660684	0.00684282798505537	255415.55263504	-39.2500299375445	118.520833333333	55.8958333333333
121.145833333333	54.1458333333333	0.0404309284486973	0.00593783661720237	314668.027505307	-45.8419189677993	117.520833333333	56.0625
121.1875	54.1458333333333	0.0391738998094232	0.00642088582062227	258892.845638524	-40.1157389103822	118.520833333333	55.8958333333333
121.229166666667	54.1458333333333	0.0392013565842529	0.0061626434262065	262432.187784865	-40.9573893772168	118.479166666667	55.8958333333333
121.270833333333	54.1458333333333	0.03878015843383	0.00627594579027194	265101.619134644	-44.3879528690676	118.3125	55.8125
121.3125	54.1458333333333	0.0389123467244972	0.00618682619691839	267012.744971338	-44.7715834749731	118.3125	55.8125
121.354166666667	54.1458333333333	0.0387864939843819	0.00632241251764169	268936.716730339	-45.1495006729028	118.3125	55.8125
121.395833333333	54.1458333333333	0.0401412265762677	0.00472158737053787	326567.01228196	-47.638413882036	117.520833333333	56.0625
121.4375	54.1458333333333	0.0387446331919625	0.00585783044989267	272822.10642029	-45.8885332459718	118.3125	55.8125
121.479166666667	54.1458333333333	0.0408451347036399	0.00559975906596927	330608.961035794	-48.2066295753097	117.520833333333	56.0625
121.520833333333	54.1458333333333	0.0404394285482258	0.00549190130752828	332643.340340402	-48.4852322714269	117.520833333333	56.0625
121.5625	54.1458333333333	0.0405562603219711	0.00566328204073082	334686.438263806	-48.7602331069661	117.520833333333	56.0625
121.604166666667	54.1458333333333	0.0388559613278693	0.00601963357848411	280975.972140779	-44.8246961534916	118.4375	55.8958333333333
121.645833333333	54.1458333333333	0.0394071334901988	0.00739734065122541	346531.874197857	-48.3384983512571	117.479166666667	56.1458333333333
121.6875	54.1458333333333	0.039734685834048	0.00807317426382891	282741.901680788	-47.6420091751478	118.354166666667	55.8125
121.729166666667	54.1458333333333	0.0404091001487873	0.00853385222655772	1549520.99272691	-89.7619031376984	98.8125	51.9375
121.770833333333	54.1458333333333	0.0399188168023776	0.00766861574212742	352671.323461048	-49.1193418880807	117.479166666667	56.1458333333333
121.8125	54.1458333333333	0.0391953082816255	0.00617733429457532	290873.940238095	-48.9534044559508	118.3125	55.8125
121.854166666667	54.1458333333333	0.0391895113238082	0.00560544379118361	292932.313305583	-49.2692259415066	118.3125	55.8125
121.895833333333	54.1458333333333	0.0391583916633023	0.00565295727090027	295000.407143989	-49.5803915944883	118.3125	55.8125
121.9375	54.1458333333333	0.0408654763705538	0.0043713280128942	353441.38234425	-51.0813299117204	117.520833333333	56.0625
121.979166666667	54.1458333333333	0.0410619008992644	0.00471941821108742	355563.407274178	-51.3230069459401	117.520833333333	56.0625
122.020833333333	54.1458333333333	0.0394762728717445	0.0064190008780091	292932.313305586	-49.2692259415071	118.479166666667	55.8125
122.0625	54.1458333333333	0.0394724711787253	0.00530205457899074	383454.588041343	-55.7893985466864	116.979166666667	55.9791666666667
122.104166666667	54.1458333333333	0.0393940299149264	0.00546339914378685	383565.118394884	-54.9945867485444	117.0625	56.0208333333333
122.145833333333	54.1458333333333	0.0408967687286544	0.00468148495433702	364121.561599535	-52.2594081966079	117.520833333333	56.0625
122.1875	54.1458333333333	0.0412208310389698	0.00464138459135219	366277.996274215	-52.4861501231041	117.520833333333	56.0625
122.229166666667	54.1458333333333	0.041481024603955	0.00485273516765519	368440.951094198	-52.710033995789	117.520833333333	56.0625
122.270833333333	54.1458333333333	0.0410613395736076	0.00444635946173215	370610.311137134	-52.9311014482447	117.520833333333	56.0625
122.3125	54.1458333333333	0.0411242044243385	0.00439439275852648	372785.96381484	-53.1493935344829	117.520833333333	56.0625
122.354166666667	54.1458333333333	0.0411815135521949	0.00440728638165847	374967.798824853	-53.3649507306434	117.520833333333	56.0625
122.395833333333	54.1458333333333	0.040957118762641	0.0045335075292683	377155.708102757	-53.5778129371731	117.520833333333	56.0625
122.4375	54.1458333333333	0.0392373742747388	0.00530166044016074	403919.50877131	-57.4453697999294	116.979166666667	55.9791666666667
122.479166666667	54.1458333333333	0.0391101085892414	0.00533817584673032	406216.678872825	-57.6180703333212	116.979166666667	55.9791666666667
122.520833333333	54.1458333333333	0.0393068880448627	0.0054128368214142	408518.217098138	-57.7886348571626	116.979166666667	55.9791666666667
122.5625	54.1458333333333	0.0408552034838754	0.00469325280381054	365161.11777858	-50.5962818011412	118.020833333333	56.1458333333333
122.604166666667	54.1458333333333	0.0405011586521306	0.00463707216768194	367268.533492172	-50.8319461060633	118.020833333333	56.1458333333333
122.645833333333	54.1458333333333	0.0413197222404735	0.00454112678530713	390404.942128374	-54.8005540252123	117.520833333333	56.0625
122.6875	54.1458333333333	0.0417692625362926	0.00477629613557308	392632.523823383	-54.9956208064213	117.520833333333	56.0625
122.729166666667	54.1458333333333	0.041713634609864	0.00486372046318809	394865.39037866	-55.1882914699399	117.520833333333	56.0625
122.770833333333	54.1458333333333	0.0417694693985243	0.00468540479625104	452140.842363339	-47.5321917284091	117.3125	56.7708333333333
122.8125	54.1458333333333	0.0408626592729646	0.00426566421751734	399346.620125137	-55.5665834304118	117.520833333333	56.0625
122.854166666667	54.1458333333333	0.0416174638647393	0.00408643425746143	401594.808816762	-55.7522728899182	117.520833333333	56.0625
122.895833333333	54.1458333333333	0.041938642059536	0.00445070031764682	403847.933292338	-55.9357025679679	117.520833333333	56.0625
122.9375	54.1458333333333	0.0414386602717174	0.00435231307668935	406105.910602622	-56.1169052404336	117.520833333333	56.0625
122.979166666667	54.1458333333333	0.0411838741864468	0.00404147038579887	408368.659451807	-56.2959131715366	117.520833333333	56.0625
123.020833333333	54.1458333333333	0.0408799716203637	0.00393133248847413	410636.100161592	-56.4727581198672	117.520833333333	56.0625
123.0625	54.1458333333333	0.041599871270642	0.00420488890316538	412908.154635984	-56.6474713444994	117.520833333333	56.0625
123.104166666667	54.1458333333333	0.0415986077034904	0.00468866867144095	371016.804045122	-52.1117508236844	118.395833333333	56.1041666666667
123.145833333333	54.1458333333333	0.0417772222055017	0.00420442455502661	417465.800200172	-56.9906251986383	117.520833333333	56.0625
123.1875	54.1458333333333	0.0417196621683924	0.00409437260681357	375327.404018623	-52.5545377391186	118.395833333333	56.1041666666667
123.229166666667	54.1458333333333	0.0418637317500626	0.00432807363686811	377492.236141981	-52.7718389268342	118.395833333333	56.1041666666667
123.270833333333	54.1458333333333	0.0416986746702602	0.00432442849996177	379663.277172798	-52.986463722157	118.395833333333	56.1041666666667
123.3125	54.1458333333333	0.0426610790967046	0.00512751814986453	431090.148443792	-57.2654440691198	117.479166666667	56.1041666666667
123.354166666667	54.1458333333333	0.0434141693491101	0.00550359399417167	389090.704786005	-52.2549788097729	118.395833333333	56.1875
123.395833333333	54.1458333333333	0.0430769909817082	0.00546555147296155	391246.768838426	-52.4650818058747	118.395833333333	56.1875
123.4375	54.1458333333333	0.0427913397276149	0.00504749980421892	437979.586041173	-57.7418711487669	117.479166666667	56.1041666666667
123.479166666667	54.1458333333333	0.0424584933488379	0.0048447310166831	440284.066513801	-57.8970055352632	117.479166666667	56.1041666666667
123.520833333333	54.1458333333333	0.0426209652752996	0.00480966255967941	442592.442206951	-58.0503452243317	117.479166666667	56.1041666666667
123.5625	54.1458333333333	0.0430756308302239	0.00522371901837224	440284.066513801	-57.8970055352632	117.5625	56.1041666666667
123.604166666667	54.1458333333333	0.0425684880981478	0.00492453262702715	447220.634629448	-58.3517399978479	117.479166666667	56.1041666666667
123.645833333333	54.1458333333333	0.0425006569191702	0.00492520367881391	444904.651672903	-58.2019151863924	117.5625	56.1041666666667
123.6875	54.1458333333333	0.0431764144828075	0.00562855993209935	447220.634629448	-58.3517399978479	117.5625	56.1041666666667
123.729166666667	54.1458333333333	0.0425413975796255	0.00517966996890887	372652.067101998	-59.7007489308535	118.604166666667	55.7291666666667
123.770833333333	54.1458333333333	0.0427144063344373	0.00560462899763185	466280.264883734	-60.1424594652235	117.270833333333	56.0625
123.8125	54.1458333333333	0.0422976089835333	0.00504457925954446	384092.292834399	-59.7642109154921	118.520833333333	55.7708333333333
123.854166666667	54.1458333333333	0.0422835941222228	0.00472622440908953	379723.34887065	-60.2214900696199	118.604166666667	55.7291666666667
123.895833333333	54.1458333333333	0.0416014557334814	0.0042502855556539	463533.342865657	-59.3536337783623	117.479166666667	56.1041666666667
123.9375	54.1458333333333	0.0410737128035396	0.00425139522278807	465877.475484564	-59.4903367375425	117.479166666667	56.1041666666667
123.979166666667	54.1458333333333	0.0414411737000261	0.00435831228991326	468224.887571813	-59.625498941956	117.479166666667	56.1041666666667
124.020833333333	54.1458333333333	0.0411648369078078	0.00437176533577122	484091.289478551	-62.2873201205076	117.145833333333	55.9791666666667
124.0625	54.1458333333333	0.0413421671934919	0.00443290684549351	469126.999281857	-60.9217635336251	117.479166666667	56.0208333333333
124.104166666667	54.1458333333333	0.0412544773247804	0.00443887400989998	471508.044019349	-61.0485862519774	117.479166666667	56.0208333333333
124.145833333333	54.1458333333333	0.0409844124737757	0.00435137760297584	473891.989474847	-61.1739622014256	117.479166666667	56.0208333333333
124.1875	54.1458333333333	0.0407677643913535	0.00428547896303552	438463.16578019	-62.4577184508422	117.979166666667	55.8125
124.229166666667	54.1458333333333	0.0402678385663268	0.00419524130315437	478668.405765269	-61.4204534566375	117.479166666667	56.0208333333333
124.270833333333	54.1458333333333	0.0401706306447269	0.00409214986413483	480503.159869363	-60.9109073170978	117.520833333333	56.0625
124.3125	54.1458333333333	0.0403924195121369	0.00429170680882398	482883.911063083	-61.0339862064113	117.520833333333	56.0625
124.354166666667	54.1458333333333	0.0400748434983769	0.00434640749254082	485267.47896527	-61.1556891471784	117.520833333333	56.0625
124.395833333333	54.1458333333333	0.0401645745224545	0.00413902404248012	487653.821429207	-61.2760347197224	117.520833333333	56.0625
124.4375	54.1458333333333	0.040201965965629	0.00420764213082259	434287.123046551	-62.891807945434	118.270833333333	55.7708333333333
124.479166666667	54.1458333333333	0.040663983766761	0.00410864004405094	492434.665280169	-61.5127265876503	117.520833333333	56.0625
124.520833333333	54.1458333333333	0.0404415225811913	0.00418575237251696	511661.103606807	-62.4087149899886	117.229166666667	56.0625
124.5625	54.1458333333333	0.041426406899919	0.00407489315371781	514075.393088424	-62.5152736454362	117.229166666667	56.0625
124.604166666667	54.1458333333333	0.0414122231102574	0.00425436025785713	430888.586268477	-64.0361722002891	118.4375	55.6875
124.645833333333	54.1458333333333	0.0417572299977449	0.00433177549922775	433337.832012909	-64.1598670095301	118.4375	55.6875
124.6875	54.1458333333333	0.0424925109827039	0.00442025389705428	435789.62340886	-64.2819791509228	118.4375	55.6875
124.729166666667	54.1458333333333	0.0421499150686736	0.00447473328684403	449681.100102702	-64.313205214581	118.270833333333	55.7291666666667
124.770833333333	54.1458333333333	0.0421052684141161	0.00441843009277464	440700.669723847	-64.5215547672724	118.4375	55.6875
124.8125	54.1458333333333	0.0423837957241356	0.00614794273353948	528608.794256531	-63.1308606044788	117.229166666667	56.0625
124.854166666667	54.1458333333333	0.0426411424377348	0.00618563948105474	531038.674028411	-63.2296327196261	117.229166666667	56.0625
124.895833333333	54.1458333333333	0.0426739418381875	0.0046012689741966	459514.62691411	-64.7672045049422	118.270833333333	55.7291666666667
124.9375	54.1458333333333	0.042505624227203	0.00608206047946308	535904.712612916	-63.4240229784204	117.229166666667	56.0625
124.979166666667	54.1458333333333	0.0422898521881189	0.00592909638120515	538340.812948518	-63.5196678601717	117.229166666667	56.0625
125.020833333333	54.1458333333333	0.0420659849493727	0.00375396157153233	540778.92915891	-63.614296720692	117.229166666667	56.0625
125.0625	54.1458333333333	0.0417490922213532	0.00366019252960274	543219.033236287	-63.7079224122114	117.229166666667	56.0625
125.104166666667	54.1458333333333	0.0414620952030408	0.00342683208672386	545060.942580682	-64.812138337096	117.1875	55.9791666666667
125.145833333333	54.1458333333333	0.040982884495103	0.00330450914349639	547525.702807535	-64.8994075188588	117.1875	55.9791666666667
125.1875	54.1458333333333	0.0409512705919991	0.00333378151052827	549992.212851449	-64.9857411354119	117.1875	55.9791666666667
120.145833333333	54.1041666666667	0.0358275592355875	0.012506558380338	1439246.28579162	-91.1765220797078	98.9375	51.8958333333333
120.1875	54.1041666666667	0.0378623605809842	0.0120265469647118	1450005.08199678	-90.6465745359378	98.7708333333333	51.9791666666667
120.229166666667	54.1041666666667	0.0355990598460137	0.0122912873421677	1382032.45376773	-91.9476892286174	99.8958333333333	51.8958333333333
120.270833333333	54.1041666666667	0.0367422002036505	0.0114366446274427	1411998.99973736	-91.5395855859971	99.4791666666666	51.8958333333333
120.3125	54.1041666666667	0.0352937763801105	0.0124359185032927	1458181.13522118	-90.5420302114098	98.7708333333333	51.9791666666667
120.354166666667	54.1041666666667	0.0394149735957642	0.0122208392389504	1459607.37997278	-90.7167930219516	98.8125	51.9375
120.395833333333	54.1041666666667	0.0383376912095877	0.0126452201615018	1462332.67499399	-90.6817578640977	98.8125	51.9375
120.4375	54.1041666666667	0.0384969492398727	0.0122008799506579	1465057.98982693	-90.6467892035539	98.8125	51.9375
120.479166666667	54.1041666666667	0.038844492237811	0.010923033555135	233852.08408834	-34.7291617348043	118.354166666667	55.8125
120.520833333333	54.1041666666667	0.0392635638049276	0.00909817667730232	235414.7911029	-35.2404500563509	118.354166666667	55.8125
120.5625	54.1041666666667	0.0395311800319713	0.00812464795438286	238598.996539996	-36.2420475494529	118.3125	55.8125
120.604166666667	54.1041666666667	0.0393797629076703	0.00810006730517862	240219.714546658	-36.7324680565265	118.3125	55.8125
120.645833333333	54.1041666666667	0.0395398406728693	0.00904548337107426	240219.714546659	-36.7324680565272	118.354166666667	55.8125
120.6875	54.1041666666667	0.0395697865130766	0.0108767219773334	241858.998819413	-37.2160487952074	118.354166666667	55.8125
120.729166666667	54.1041666666667	0.0400505338673361	0.00940382934129797	243516.473834426	-37.692852327842	118.354166666667	55.8125
120.9375	54.1041666666667	0.0389214610599078	0.00781071859568715	253823.068278418	-40.4151244064446	118.3125	55.8125
120.979166666667	54.1041666666667	0.0394600093606552	0.00710726182137545	255597.877724152	-40.846409960703	118.3125	55.8125
121.020833333333	54.1041666666667	0.0392754607608892	0.00672636881582445	257331.394952242	-38.1611536769227	118.479166666667	55.8958333333333
121.0625	54.1041666666667	0.0404824641587304	0.00605998227649148	314066.721011182	-44.6110425307981	117.520833333333	56.0625
121.104166666667	54.1041666666667	0.0404542585256825	0.00597341170052988	315986.195749504	-44.9289232093031	117.520833333333	56.0625
121.145833333333	54.1041666666667	0.0404323754218658	0.00543720547336063	317916.307800131	-45.2427484313466	117.520833333333	56.0625
121.1875	54.1041666666667	0.0402310791047224	0.0057377854212983	263339.926984264	-44.0289708377201	118.270833333333	55.7708333333333
121.229166666667	54.1041666666667	0.0392486285959939	0.00636231586438948	265240.869672754	-44.4184023841181	118.270833333333	55.7708333333333
121.270833333333	54.1041666666667	0.0406144926398953	0.00530225215201769	323768.553428798	-46.1604063727415	117.520833333333	56.0625
121.3125	54.1041666666667	0.0404490677997266	0.00552873354330546	325739.318258124	-46.4585236537251	117.520833333333	56.0625
121.354166666667	54.1041666666667	0.0406413699970854	0.00530659192005086	327719.789919548	-46.7528411858033	117.520833333333	56.0625
121.395833333333	54.1041666666667	0.0409763047545095	0.00552267715215724	329709.792796117	-47.0434092699144	117.520833333333	56.0625
121.4375	54.1041666666667	0.0403310693436861	0.00510720372958683	331709.154645766	-47.3302778660485	117.520833333333	56.0625
121.479166666667	54.1041666666667	0.0405710559883365	0.00516078658867462	333717.706549457	-47.6134965710548	117.520833333333	56.0625
121.520833333333	54.1041666666667	0.0405044538484754	0.00549875206926541	335735.282858916	-47.8931145982114	117.520833333333	56.0625
121.5625	54.1041666666667	0.0407196564864987	0.00539337765575429	337761.721144036	-48.1691807584686	117.520833333333	56.0625
121.604166666667	54.1041666666667	0.0406849953145243	0.00513581189947182	339796.862140104	-48.4417434432889	117.520833333333	56.0625
121.645833333333	54.1041666666667	0.0406957236289296	0.00497768157090002	341840.549694909	-48.710850609003	117.520833333333	56.0625
121.6875	54.1041666666667	0.0407184456066931	0.00491856911422149	343892.6307158	-48.9765497625979	117.520833333333	56.0625
121.729166666667	54.1041666666667	0.0408217866570603	0.0047688445875522	345952.955116808	-49.2388879488718	117.520833333333	56.0625
121.770833333333	54.1041666666667	0.0409602515971166	0.00501598660573819	348021.375765892	-49.4979117388791	117.520833333333	56.0625
121.8125	54.1041666666667	0.0407662722624253	0.00523220478525272	350097.748432345	-49.7536672195936	117.520833333333	56.0625
121.854166666667	54.1041666666667	0.0406301269565687	0.00541270507630981	352181.931734471	-50.0061999847285	117.520833333333	56.0625
121.895833333333	54.1041666666667	0.0406428485572055	0.00523222768374666	335722.112916008	-45.8257706738637	118.020833333333	56.1458333333333
121.9375	54.1041666666667	0.0410292226474026	0.00477966962432921	356373.178652188	-50.5017772293041	117.520833333333	56.0625
121.979166666667	54.1041666666667	0.042055689549939	0.00587360658775816	377421.913783024	-53.6067784322159	117.104166666667	56.0208333333333
122.020833333333	54.1041666666667	0.0407571660514557	0.0050803373842193	341629.013252848	-46.6801196261481	118.020833333333	56.1458333333333
122.0625	54.1041666666667	0.0408290768373235	0.00463030214959181	362715.252326908	-51.222083393446	117.520833333333	56.0625
122.104166666667	54.1041666666667	0.0413195736179468	0.00451481164530266	364843.483464278	-51.4562088159252	117.520833333333	56.0625
122.145833333333	54.1041666666667	0.0420529593585844	0.00506995190088394	366978.611017057	-51.6874163103603	117.520833333333	56.0625
122.1875	54.1041666666667	0.0417478258867087	0.00453524884876344	369120.514557478	-51.9157473124259	117.520833333333	56.0625
122.229166666667	54.1041666666667	0.042005785746553	0.00508937295122844	371269.076054608	-52.1412427241076	117.520833333333	56.0625
122.270833333333	54.1041666666667	0.0412897797342607	0.00414660604239381	373424.179826855	-52.363942912948	117.520833333333	56.0625
122.3125	54.1041666666667	0.0417396221352535	0.0044935581269778	375585.712495083	-52.5838877118718	117.520833333333	56.0625
122.354166666667	54.1041666666667	0.0415508508843523	0.00505702886902054	377753.56293641	-52.8011164195554	117.520833333333	56.0625
122.395833333333	54.1041666666667	0.0410076121195518	0.00474025469402638	379927.622238682	-53.0156678013035	117.520833333333	56.0625
122.4375	54.1041666666667	0.040970847794274	0.00510325218517862	361888.731156644	-49.3107069428562	118.020833333333	56.1458333333333
122.479166666667	54.1041666666667	0.0410142819152647	0.00448749724093325	384293.942562549	-53.4368909898596	117.520833333333	56.0625
122.520833333333	54.1041666666667	0.0407732437922638	0.00478641304050966	366037.1454274	-49.7992683711541	118.020833333333	56.1458333333333
122.5625	54.1041666666667	0.0408016830635825	0.00460675493529956	368122.53115139	-50.0391210752381	118.020833333333	56.1458333333333
122.604166666667	54.1041666666667	0.0405810954878202	0.00438868622280088	447351.08256148	-46.2896983793847	117.3125	56.7708333333333
122.645833333333	54.1041666666667	0.0407311256021165	0.00452793091601156	449324.577690424	-46.4957819097602	117.3125	56.7708333333333
122.6875	54.1041666666667	0.0408503357939257	0.00464351038331098	451304.789386374	-46.6999101830084	117.3125	56.7708333333333
122.729166666667	54.1041666666667	0.0416850062950104	0.00466480724552353	397531.240847922	-54.6401723911016	117.520833333333	56.0625
122.770833333333	54.1041666666667	0.0419382716031385	0.00500072241929873	399756.621970961	-54.8322852563618	117.520833333333	56.0625
122.8125	54.1041666666667	0.0428665451744755	0.00540173996384192	406591.376822758	-54.6454118705281	117.479166666667	56.1041666666667
122.854166666667	54.1041666666667	0.0428026106842512	0.00490734281732707	408816.832338267	-54.8324774126464	117.479166666667	56.1041666666667
122.895833333333	54.1041666666667	0.0417127242745008	0.00450466137765045	363296.17688707	-50.3876987923394	118.395833333333	56.1041666666667
122.9375	54.1041666666667	0.0416236163115885	0.00454416587127593	408709.59911075	-55.5778797441769	117.520833333333	56.0625
122.979166666667	54.1041666666667	0.0416988301197479	0.00449120647757159	410960.282291059	-55.7587257797138	117.520833333333	56.0625
123.020833333333	54.1041666666667	0.0418111306041885	0.00442340844222433	369627.349275849	-51.0945497835702	118.395833333333	56.1041666666667
123.0625	54.1041666666667	0.0420779351146809	0.00470498877883146	371751.721568443	-51.3244135665486	118.395833333333	56.1041666666667
123.104166666667	54.1041666666667	0.0423475874233722	0.00508033592958289	373882.885086703	-51.5514670229832	118.395833333333	56.1041666666667
123.145833333333	54.1041666666667	0.0424815733055851	0.0049739737856568	376020.723606457	-51.7757491910578	118.395833333333	56.1041666666667
123.1875	54.1041666666667	0.0425372620849743	0.00497690746710441	378165.123167418	-51.9972986198646	118.395833333333	56.1041666666667
123.229166666667	54.1041666666667	0.0416947404412311	0.00476895413287008	380315.972029392	-52.2161533684948	118.395833333333	56.1041666666667
123.270833333333	54.1041666666667	0.0426921140322708	0.00509248097002536	431338.38166189	-56.5863803435243	117.479166666667	56.1041666666667
123.3125	54.1041666666667	0.042672899043532	0.00514280717751229	433615.55481684	-56.7507311451918	117.479166666667	56.1041666666667
123.354166666667	54.1041666666667	0.0435728179562897	0.00584630326636253	431338.381661887	-56.586380343524	117.5625	56.1041666666667
123.395833333333	54.1041666666667	0.0439019511077665	0.00541673089092338	394089.467036985	-51.9310537354463	118.395833333333	56.1875
123.4375	54.1041666666667	0.0433872430003024	0.0053369164616917	396238.234989157	-52.1400916265598	118.395833333333	56.1875
123.479166666667	54.1041666666667	0.0431452577243564	0.00504666074033393	442766.197236694	-57.3894225492363	117.479166666667	56.1041666666667
123.520833333333	54.1041666666667	0.0430365435630353	0.00524126614244398	445064.017839581	-57.5445452989593	117.479166666667	56.1041666666667
123.5625	54.1041666666667	0.0430396781446446	0.00523978582139099	442766.197236694	-57.3894225492363	117.5625	56.1041666666667
123.604166666667	54.1041666666667	0.0430485104598443	0.00496513527602207	445064.017839578	-57.5445452989591	117.5625	56.1041666666667
123.645833333333	54.1041666666667	0.0428391062371928	0.00477721834276991	451980.859507243	-57.9993884553489	117.479166666667	56.1041666666667
123.6875	54.1041666666667	0.0422779782409165	0.00439836920952079	454294.06621673	-58.1475739677477	117.479166666667	56.1041666666667
123.729166666667	54.1041666666667	0.0413894625260803	0.00414296959282406	406591.376822754	-54.6454118705278	118.395833333333	56.1041666666667
123.770833333333	54.1041666666667	0.041142937393505	0.00447944026640559	471901.893077227	-61.0737106070178	117.145833333333	55.9791666666667
123.8125	54.1041666666667	0.0415899171598208	0.00429371558918013	461255.653821605	-58.5821675267244	117.479166666667	56.1041666666667
123.854166666667	54.1041666666667	0.0416783193878403	0.00442048343841262	463583.319523162	-58.7237857394008	117.479166666667	56.1041666666667
123.895833333333	54.1041666666667	0.0411031452703396	0.00434635499549856	465914.463041267	-58.8638172752841	117.479166666667	56.1041666666667
123.9375	54.1041666666667	0.0413283350562002	0.00454491047118457	468249.031608673	-59.0022835114085	117.479166666667	56.1041666666667
123.979166666667	54.1041666666667	0.0415272638495934	0.00435801706380993	483864.584076507	-61.6861090279459	117.145833333333	55.9791666666667
124.020833333333	54.1041666666667	0.0406808489850526	0.00394817488829429	468606.405614054	-59.6515406695906	117.520833333333	56.0625
124.0625	54.1041666666667	0.0404256231282865	0.00481145353565362	470960.030567973	-59.7851017222927	117.520833333333	56.0625
124.104166666667	54.1041666666667	0.0407718570132444	0.00446658872830312	473316.834865238	-59.9171638060809	117.520833333333	56.0625
124.145833333333	54.1041666666667	0.0404397740300101	0.00413134070573995	475676.770414555	-60.0477472184699	117.520833333333	56.0625
124.1875	54.1041666666667	0.039035575313261	0.00532200249059626	425402.147685829	-59.6679485522759	118.3125	55.8958333333333
124.229166666667	54.1041666666667	0.0403438718973315	0.00476974381241095	480405.847296544	-60.3045576114599	117.520833333333	56.0625
124.270833333333	54.1041666666667	0.0403054861513998	0.00419294730105108	482774.896783609	-60.4308235950228	117.520833333333	56.0625
124.3125	54.1041666666667	0.0388450407647069	0.00514476634206331	485146.893795524	-60.5556889233573	117.520833333333	56.0625
124.354166666667	54.1041666666667	0.0398483665562103	0.00440867722167827	487521.794470007	-60.6791723326503	117.520833333333	56.0625
124.395833333333	54.1041666666667	0.0399885579727842	0.0044254328769562	489899.555738019	-60.8012922619791	117.520833333333	56.0625
124.4375	54.1041666666667	0.0399839795860137	0.00413876803677678	492280.135307123	-60.9220668582167	117.520833333333	56.0625
124.479166666667	54.1041666666667	0.0401531987973824	0.00423131850627155	441254.217871832	-62.6114556807984	118.229166666667	55.7708333333333
124.520833333333	54.1041666666667	0.0409855201818606	0.00452437186297857	432233.066114308	-62.7852534373837	118.395833333333	55.7291666666667
124.5625	54.1041666666667	0.041100378500571	0.00449195368974066	434658.267182551	-62.9156460124441	118.395833333333	55.7291666666667
124.604166666667	54.1041666666667	0.0414532362600465	0.0042447281599663	432939.083934837	-63.4851775975345	118.4375	55.6875
124.645833333333	54.1041666666667	0.0418166593160488	0.00430160072812424	435379.25215914	-63.6113954354235	118.4375	55.6875
124.6875	54.1041666666667	0.0424306375091839	0.00439668435167025	437822.072027106	-63.7360156766431	118.4375	55.6875
124.729166666667	54.1041666666667	0.0426360404443596	0.00447993621759126	451710.667264717	-63.7839433530383	118.270833333333	55.7291666666667
124.770833333333	54.1041666666667	0.0425633730892148	0.00618915999843527	528300.463291807	-62.5837461011468	117.229166666667	56.0625
124.8125	54.1041666666667	0.0427004083956998	0.00465631318639542	530720.958734287	-62.6852429157411	117.229166666667	56.0625
124.854166666667	54.1041666666667	0.0424226867226151	0.00629334830381579	533143.657923309	-62.7856626264937	117.229166666667	56.0625
124.895833333333	54.1041666666667	0.0424906005816018	0.00533787037690843	461510.745774748	-64.2472617563256	118.270833333333	55.7291666666667
124.9375	54.1041666666667	0.0425454094172248	0.00622543855693724	537995.545004449	-62.9833251335338	117.229166666667	56.0625
124.979166666667	54.1041666666667	0.0426249245126459	0.00603980470786197	540424.672926228	-63.0805946036795	117.229166666667	56.0625
125.020833333333	54.1041666666667	0.0426291686299017	0.00575704987494263	542855.884633055	-63.1768403248821	117.229166666667	56.0625
125.0625	54.1041666666667	0.0421377268709811	0.00561070312096323	545289.151391229	-63.2720751254515	117.229166666667	56.0625
125.104166666667	54.1041666666667	0.042179160614236	0.00556752241817137	547724.444949687	-63.3663116365039	117.229166666667	56.0625
125.145833333333	54.1041666666667	0.0422215358793046	0.00370676302178103	550161.737530398	-63.4595622953445	117.229166666667	56.0625
125.1875	54.1041666666667	0.0424415582526196	0.00350645623339932	551969.24114822	-64.5505581601383	117.1875	55.9791666666667
125.229166666667	54.1041666666667	0.0424417944760204	0.00345252184579289	555042.210955222	-63.6431548564482	117.229166666667	56.0625
125.270833333333	54.1041666666667	0.042403653371413	0.0030767422405626	556894.843865611	-64.7237395588562	117.1875	55.9791666666667
125.3125	54.1041666666667	0.0422778921863617	0.00316419653796665	559930.358549275	-63.8229485559144	117.229166666667	56.0625
125.354166666667	54.1041666666667	0.0424683568624018	0.00299008616834169	562377.245478987	-63.9114499594654	117.229166666667	56.0625
125.395833333333	54.1041666666667	0.0418573678996281	0.00296826169580608	564825.974183397	-63.9990362468553	117.229166666667	56.0625
125.4375	54.1041666666667	0.0414209990161967	0.00303959474082049	567276.51994344	-64.0857185886714	117.229166666667	56.0625
125.479166666667	54.1041666666667	0.0406064739720901	0.00300382784172183	577757.383631896	-65.8984385172769	117.020833333333	55.9375
125.520833333333	54.1041666666667	0.0403083582228755	0.0032807020402969	580246.018976304	-65.9743556972583	117.020833333333	55.9375
120.104166666667	54.0625	0.0383081698769052	0.0119504069775664	1443188.2608968	-90.7474686898401	98.8125	51.9375
120.145833333333	54.0625	0.0385675014901183	0.0122391389516958	1445916.26895278	-90.7123780356882	98.8125	51.9375
120.1875	54.0625	0.0392955845995127	0.0111466192771167	227489.603645823	-30.3495520565348	118.354166666667	55.8125
120.229166666667	54.0625	0.0383950571402199	0.0119674657741911	1447231.90253755	-90.5011150137134	98.8541666666666	51.9791666666667
120.270833333333	54.0625	0.0359559208827006	0.012338956747856	1455416.33831259	-90.3974179834148	98.7708333333333	51.9791666666667
120.3125	54.0625	0.0393985980803071	0.0121861804835681	231726.606741948	-31.995152485625	118.354166666667	55.8125
120.354166666667	54.0625	0.0386957283977428	0.0115553546835501	233182.950019016	-32.5298059584004	118.354166666667	55.8125
120.395833333333	54.0625	0.0389103664688806	0.0117211592070573	234660.619251275	-33.0575617656289	118.354166666667	55.8125
120.4375	54.0625	0.0388247003623223	0.0112451278989997	236159.213605017	-33.5784519144828	118.354166666667	55.8125
120.479166666667	54.0625	0.0390180014925245	0.0111039889702639	1467740.99243736	-90.4340538043413	98.8125	51.9375
120.520833333333	54.0625	0.0403189601847984	0.0100483521667259	239217.597047796	-34.5997831935665	118.354166666667	55.8125
120.5625	54.0625	0.0393948266958534	0.00929422875823773	242343.642614818	-31.8074787132983	118.520833333333	55.8958333333333
120.604166666667	54.0625	0.0394113240982729	0.00803867448845229	243791.942711033	-32.3184835225119	118.520833333333	55.8958333333333
120.645833333333	54.0625	0.039389169474407	0.00767826751035246	245260.679560546	-32.8232081763032	118.520833333333	55.8958333333333
120.6875	54.0625	0.0392343153506617	0.00794411250565688	247202.599492093	-37.035918013233	118.3125	55.8125
120.729166666667	54.0625	0.0391633155675219	0.00713521945884967	248854.742516403	-37.5034677550819	118.3125	55.8125
120.770833333333	54.0625	0.0406475737128989	0.00651329350709173	304393.214955623	-41.6812366290223	117.520833333333	56.0625
120.8125	54.0625	0.0390994374988187	0.00725124533649191	251332.74383279	-34.7798849951175	118.520833333333	55.8958333333333
120.854166666667	54.0625	0.0395940422849637	0.00883346321901336	252211.300934376	-38.419353788362	118.354166666667	55.8125
120.895833333333	54.0625	0.0387326221651745	0.0101072488931045	1495022.96047275	-90.0919396148765	98.8125	51.9375
120.9375	54.0625	0.0401750115750701	0.00929479902248145	255635.258179829	-39.3100424954676	118.354166666667	55.8125
120.979166666667	54.0625	0.0400005974156561	0.00908712249366478	257371.671338189	-39.7461017288632	118.354166666667	55.8125
121.020833333333	54.0625	0.039256571690946	0.00821838894968666	259340.001456834	-37.0885292530817	118.520833333333	55.8958333333333
121.0625	54.0625	0.0389297142298806	0.00717192747773996	260993.687736432	-37.5324081737905	118.520833333333	55.8958333333333
121.104166666667	54.0625	0.0386804533772666	0.00706517462808355	264350.697042489	-38.4027217325135	118.479166666667	55.8958333333333
121.145833333333	54.0625	0.0403511190256108	0.00624317763658033	321198.654700588	-44.6557697773714	117.520833333333	56.0625
121.1875	54.0625	0.0402977382645792	0.0056923928384132	323121.434405223	-44.9659700302565	117.520833333333	56.0625
121.229166666667	54.0625	0.0406329534277935	0.00579983292899727	325054.599383211	-45.27228850551	117.520833333333	56.0625
121.270833333333	54.0625	0.0404472882485933	0.0057752260106503	326997.964764253	-45.5747736887594	117.520833333333	56.0625
121.3125	54.0625	0.040583921460357	0.0054218074145962	328951.349078592	-45.87347387518	117.520833333333	56.0625
121.354166666667	54.0625	0.0404106723767773	0.00568110484601202	330914.574212599	-46.1684371406592	117.520833333333	56.0625
121.395833333333	54.0625	0.0406524130231898	0.00545889409662169	332887.465363465	-46.4597113149136	117.520833333333	56.0625
121.4375	54.0625	0.0407570831108555	0.00512847793331123	334869.85099305	-46.7473439564683	117.520833333333	56.0625
121.479166666667	54.0625	0.0407922641887094	0.00548051905067487	336861.562781088	-47.0313823294253	117.520833333333	56.0625
121.520833333333	54.0625	0.0406775567240068	0.00579166073890784	338862.435577815	-47.3118733819384	117.520833333333	56.0625
121.5625	54.0625	0.0405966940008519	0.00561438683161305	340872.307356124	-47.588863726312	117.520833333333	56.0625
121.604166666667	54.0625	0.0410636885174018	0.00564293824410351	342891.019163376	-47.8623996206561	117.520833333333	56.0625
121.645833333333	54.0625	0.0407812279245573	0.00493464362828223	344918.415072943	-48.1325269520201	117.520833333333	56.0625
121.6875	54.0625	0.0416771282977303	0.00529951895674798	346954.342135547	-48.3992912209302	117.520833333333	56.0625
121.729166666667	54.0625	0.0417517207835702	0.00544391890798103	348998.650330514	-48.662737527269	117.520833333333	56.0625
121.770833333333	54.0625	0.0416431700085169	0.00554378247694298	351051.192517006	-48.9229105574259	117.520833333333	56.0625
121.8125	54.0625	0.0420579811043163	0.00544677611415999	353111.824385265	-49.1798545726512	117.520833333333	56.0625
121.854166666667	54.0625	0.0418599944436058	0.00533864259490601	355180.404407981	-49.4336133985571	117.520833333333	56.0625
121.895833333333	54.0625	0.0417416463094009	0.00549497988487702	357256.793791837	-49.6842304157034	117.520833333333	56.0625
121.9375	54.0625	0.0417973714865857	0.00585122008351261	359340.85642923	-49.9317485512051	117.520833333333	56.0625
121.979166666667	54.0625	0.0428191050902595	0.00587131677275651	361432.45885029	-50.1762102713144	117.520833333333	56.0625
122.020833333333	54.0625	0.0409379043389153	0.00488607976268524	363531.470175215	-50.4176575749182	117.520833333333	56.0625
122.0625	54.0625	0.0407985871868551	0.00464781490137651	365637.762066933	-50.6561319878991	117.520833333333	56.0625
122.104166666667	54.0625	0.0426003989841035	0.00538607601533699	367751.208684174	-50.8916745583143	117.520833333333	56.0625
122.145833333333	54.0625	0.0422276942487118	0.0051997638323455	369871.686634984	-51.1243258523434	117.520833333333	56.0625
122.1875	54.0625	0.0416002656393827	0.00451050289770247	371999.074930656	-51.3541259509569	117.520833333333	56.0625
122.229166666667	54.0625	0.0421933436203556	0.00477943150004766	374133.254940184	-51.5811144472675	117.520833333333	56.0625
122.270833333333	54.0625	0.043127770683142	0.00552938907879714	381038.098418858	-51.4484199021462	117.479166666667	56.1041666666667
122.3125	54.0625	0.0419845825230354	0.00481867759662853	378421.527095557	-52.0268125546788	117.520833333333	56.0625
122.354166666667	54.0625	0.0413968004734831	0.00470722325234717	380575.393365161	-52.2455988975769	117.520833333333	56.0625
122.395833333333	54.0625	0.0407472917441178	0.00455880971131311	382735.599508809	-52.4617271005941	117.520833333333	56.0625
122.4375	54.0625	0.0418526645672228	0.00476103712620532	384902.038019266	-52.6752342988216	117.520833333333	56.0625
122.479166666667	54.0625	0.041431556562217	0.00449133264768207	387074.603485102	-52.886157135688	117.520833333333	56.0625
122.520833333333	54.0625	0.0410053309702084	0.00461957449867581	389253.192549107	-53.0945317640144	117.520833333333	56.0625
122.5625	54.0625	0.0418692790728925	0.00480223584278443	391437.703867321	-53.300393847464	117.520833333333	56.0625
122.604166666667	54.0625	0.0417728396110279	0.00515449842110413	393628.038068706	-53.5037785623647	117.520833333333	56.0625
122.645833333333	54.0625	0.0417166488900771	0.00512803433545028	395824.097715453	-53.7047205998754	117.520833333333	56.0625
122.6875	54.0625	0.0416288151059028	0.00486532926465522	398025.78726392	-53.9032541684687	117.520833333333	56.0625
122.729166666667	54.0625	0.0419587576666563	0.00472548232062798	456472.914007048	-46.4777540574001	117.3125	56.7708333333333
122.770833333333	54.0625	0.041648522675872	0.00479526327975721	402445.683132476	-54.2932303363046	117.520833333333	56.0625
122.8125	54.0625	0.0428557065875661	0.00512262962362775	404663.707493681	-54.4847389654046	117.520833333333	56.0625
122.854166666667	54.0625	0.0432402655971539	0.00539679229091222	411505.487150087	-54.3053212348256	117.479166666667	56.1041666666667
122.895833333333	54.0625	0.042434712045706	0.00484246730709099	366270.579293268	-49.8293970100162	118.395833333333	56.1041666666667
122.9375	54.0625	0.0423054772665376	0.00474907544987954	368358.97753123	-50.0691952067433	118.395833333333	56.1041666666667
122.979166666667	54.0625	0.0417785082120738	0.00469503939228589	413587.606014802	-55.2283255687734	117.520833333333	56.0625
123.020833333333	54.0625	0.0415837808964875	0.00488764293080486	415831.110130159	-55.4087660015343	117.520833333333	56.0625
123.0625	54.0625	0.0415982606395587	0.00489160088911401	418079.46336808	-55.5870846594333	117.520833333333	56.0625
123.104166666667	54.0625	0.0425169881868925	0.00506704080490281	376784.192382752	-50.9997684097278	118.395833333333	56.1041666666667
123.145833333333	54.0625	0.0429690848035697	0.00584416287370141	427138.365008506	-55.5661899778722	117.479166666667	56.1041666666667
123.1875	54.0625	0.043022844074353	0.00599773832589433	429390.869227074	-55.7380835406272	117.479166666667	56.1041666666667
123.229166666667	54.0625	0.0430199190518331	0.00595581237115056	431647.954938578	-55.9080031506098	117.479166666667	56.1041666666667
123.270833333333	54.0625	0.0433463007172522	0.00585603132110074	429390.869227071	-55.738083540627	117.5625	56.1041666666667
123.3125	54.0625	0.043397983993386	0.0053088607076046	392714.023453966	-50.9765889023993	118.395833333333	56.1875
123.354166666667	54.0625	0.0429243868335907	0.00505712116511411	433909.549849906	-56.0759756903325	117.5625	56.1041666666667
123.395833333333	54.0625	0.0433674812680052	0.00527028528433892	396965.931212973	-51.4047282629254	118.395833333333	56.1875
123.4375	54.0625	0.0438792934344019	0.00527235831581718	399101.364488719	-51.6150972044636	118.395833333333	56.1875
123.479166666667	54.0625	0.0426535118423114	0.00465997262838812	396128.317044644	-52.9363843686534	118.395833333333	56.1041666666667
123.520833333333	54.0625	0.0424992335424369	0.0042255610005471	398308.26178439	-53.1389670866297	118.395833333333	56.1041666666667
123.5625	54.0625	0.0426001637315692	0.00459518203562438	449861.176321118	-57.1994417488149	117.479166666667	56.1041666666667
123.604166666667	54.0625	0.0416089447519517	0.00396307575123563	402685.313987038	-53.5369831351612	118.395833333333	56.1041666666667
123.645833333333	54.0625	0.0423131173060431	0.00428724398050775	454455.537644129	-57.5043538912409	117.479166666667	56.1041666666667
123.6875	54.0625	0.0411951417579158	0.00358148028556673	407084.629173143	-53.9256832719103	118.395833333333	56.1041666666667
123.729166666667	54.0625	0.0411839499448798	0.00356126977703867	454652.806084912	-58.1744477205956	117.520833333333	56.0625
123.770833333333	54.0625	0.0410248967289418	0.00386490212945411	456972.706360363	-58.320876640651	117.520833333333	56.0625
123.8125	54.0625	0.0415676726880315	0.0040628465681271	459296.24762513	-58.4656527953653	117.520833333333	56.0625
123.854166666667	54.0625	0.041349697658265	0.00423679249248181	461623.374077972	-58.6087986041103	117.520833333333	56.0625
123.895833333333	54.0625	0.0415234165183179	0.00396348965006466	463954.030947798	-58.7503361381246	117.520833333333	56.0625
123.9375	54.0625	0.0411736466348322	0.00391352268260436	466288.16447213	-58.8902871256512	117.520833333333	56.0625
123.979166666667	54.0625	0.0406381059652511	0.00369932595921077	468625.721876042	-59.0286729570475	117.520833333333	56.0625
124.020833333333	54.0625	0.0406483579422464	0.00392132711527924	470966.651351569	-59.1655146898602	117.520833333333	56.0625
124.0625	54.0625	0.0407968936150728	0.00481333552328241	473310.902037535	-59.300833053862	117.520833333333	56.0625
124.104166666667	54.0625	0.0393776883595989	0.00531091911987309	413782.011149272	-58.1771461604621	118.479166666667	55.8958333333333
124.145833333333	54.0625	0.0391681360265994	0.00566904320076841	416102.201839932	-58.3413139466333	118.479166666667	55.8958333333333
124.1875	54.0625	0.0390664551248045	0.00621563954214525	416102.201839932	-58.3413139466333	118.520833333333	55.8958333333333
124.229166666667	54.0625	0.0386329148526621	0.0053910900785256	420754.748022255	-58.6636455384365	118.479166666667	55.8958333333333
124.270833333333	54.0625	0.0393433442812411	0.00532574462585243	423086.968106573	-58.8218686030381	118.479166666667	55.8958333333333
124.3125	54.0625	0.0390253144516704	0.00615483803453873	425423.064856953	-58.9781685169267	118.479166666667	55.8958333333333
124.354166666667	54.0625	0.0402019534120049	0.00477883213255453	489809.568304854	-60.2070820330058	117.520833333333	56.0625
124.395833333333	54.0625	0.0403248797997303	0.00446149224517342	492178.664974573	-60.3309220148061	117.520833333333	56.0625
124.4375	54.0625	0.0401425332358084	0.00467675300504482	438591.350182447	-61.8148034526531	118.270833333333	55.7708333333333
124.479166666667	54.0625	0.0401207511149774	0.00437662997787558	440997.583532206	-61.9483153197762	118.270833333333	55.7708333333333
124.520833333333	54.0625	0.0401957657558518	0.00413432310041497	499303.203796664	-60.6944081189453	117.520833333333	56.0625
124.5625	54.0625	0.0404544251436728	0.00417143395883779	519807.691344618	-62.772833614895	117.145833333333	55.9791666666667
124.604166666667	54.0625	0.041057867297326	0.00419225295709137	522234.754262805	-62.8758182085022	117.145833333333	55.9791666666667
124.645833333333	54.0625	0.0411383259058661	0.00402241691707963	523226.375999591	-61.8241073356089	117.229166666667	56.0625
124.6875	54.0625	0.0410971701506139	0.00379467988165473	527095.519490146	-63.0784683640975	117.145833333333	55.9791666666667
124.729166666667	54.0625	0.0416214383222875	0.00430328491408743	457921.738046982	-62.8384650754192	118.229166666667	55.7708333333333
124.770833333333	54.0625	0.0416322667139058	0.00439742120992535	530451.872960102	-62.1400816320489	117.229166666667	56.0625
124.8125	54.0625	0.0425142222192834	0.00625050438163645	532865.028796032	-62.243191842208	117.229166666667	56.0625
124.854166666667	54.0625	0.0428250163382384	0.00634634060692565	535280.459176387	-62.345217979423	117.229166666667	56.0625
124.895833333333	54.0625	0.042552788790978	0.00625920599865349	537698.132592864	-62.4461736477366	117.229166666667	56.0625
124.9375	54.0625	0.0425521174280862	0.00620608916048911	540118.018068408	-62.5460722436363	117.229166666667	56.0625
124.979166666667	54.0625	0.0431273512185765	0.00584798471590133	542540.085146671	-62.6449269595308	117.229166666667	56.0625
125.020833333333	54.0625	0.0426166769022805	0.00565903219057744	544964.303881681	-62.7427507871696	117.229166666667	56.0625
125.0625	54.0625	0.0423405470844525	0.00548827120281239	547390.644827717	-62.8395565210084	117.229166666667	56.0625
125.104166666667	54.0625	0.0423695561470267	0.00547191252453821	549819.079029438	-62.9353567615197	117.229166666667	56.0625
125.145833333333	54.0625	0.0429600376980956	0.00367842411260157	552249.578012219	-63.0301639184502	117.229166666667	56.0625
125.1875	54.0625	0.0432417485901882	0.00360058299766502	554682.113772684	-63.1239902140242	117.229166666667	56.0625
125.229166666667	54.0625	0.04244318965912	0.00326817667967627	557116.658769461	-63.2168476860941	117.229166666667	56.0625
125.270833333333	54.0625	0.042358000422226	0.00304663273293707	558890.789873616	-64.2948976680477	117.1875	55.9791666666667
125.3125	54.0625	0.0426978397108468	0.00293982695264948	561991.66856244	-63.3997034078164	117.229166666667	56.0625
125.354166666667	54.0625	0.0428743297721013	0.00296096739670739	564432.08050549	-63.4897248389472	117.229166666667	56.0625
125.395833333333	54.0625	0.0428385475036003	0.00287326218928871	566874.395961444	-63.5788238154733	117.229166666667	56.0625
125.4375	54.0625	0.0416491366055323	0.00283545395256162	569318.589567143	-63.6670114988473	117.229166666667	56.0625
125.479166666667	54.0625	0.0418361439174138	0.00288135222923205	571764.636370023	-63.7542988839806	117.229166666667	56.0625
125.520833333333	54.0625	0.0412314483610601	0.00293448968850195	574212.511820203	-63.8406968020421	117.229166666667	56.0625
125.5625	54.0625	0.0413187289298911	0.00293938713093459	576662.191762706	-63.9262159232086	117.229166666667	56.0625
125.604166666667	54.0625	0.0412667350046303	0.00295450057450919	579113.652429879	-64.0108667593678	117.229166666667	56.0625
120.104166666667	54.0208333333333	0.0398071369311109	0.0108093756336467	228837.977614039	-28.6510363359777	118.354166666667	55.8125
120.145833333333	54.0208333333333	0.0396363217038863	0.0121269067938311	1324431.7190607	-92.3593840893762	100.6875	51.8958333333333
120.1875	54.0208333333333	0.0393095006578566	0.0122833787149229	1327160.40094151	-92.3209165617097	100.6875	51.8958333333333
120.229166666667	54.0208333333333	0.0395797349743344	0.0120949087048945	232870.97324524	-30.3192145684197	118.354166666667	55.8125
120.270833333333	54.0208333333333	0.0395046910443574	0.01202219217966	234260.775564034	-30.86193357491	118.354166666667	55.8125
120.3125	54.0208333333333	0.0393648696731793	0.0116342457665437	235672.647415752	-31.3979984956459	118.354166666667	55.8125
120.354166666667	54.0208333333333	0.0393999102003851	0.0118350394019595	237106.194059485	-31.9274261538082	118.354166666667	55.8125
120.395833333333	54.0208333333333	0.0384491535250438	0.0122808705210505	1462251.20769549	-90.3247133700932	98.8125	51.9375
120.4375	54.0208333333333	0.0391307827591686	0.0117620313347667	1464982.12777074	-90.2904316175627	98.8125	51.9375
120.479166666667	54.0208333333333	0.0393065630158077	0.011149114199275	1467713.05612148	-90.2562136142342	98.8125	51.9375
120.520833333333	54.0208333333333	0.0359929998294658	0.0117020111853185	1463662.19993618	-90.4991917133514	98.9375	51.8958333333333
120.5625	54.0208333333333	0.0393454571079316	0.0109875432384976	1469046.18609953	-90.0482061338833	98.8541666666666	51.9791666666667
120.604166666667	54.0208333333333	0.0395213645907537	0.00823836804508577	247723.650969027	-31.7452846465953	118.520833333333	55.8958333333333
120.645833333333	54.0208333333333	0.0393213951418887	0.00803231514727843	249170.666992696	-32.2454282499644	118.520833333333	55.8958333333333
120.6875	54.0208333333333	0.0408009826840294	0.007560314001491	257801.739626003	-36.6681434946947	118.229166666667	55.8541666666667
120.729166666667	54.0208333333333	0.0393931880968768	0.00770467300505826	252124.472338625	-33.2277013770031	118.520833333333	55.8958333333333
120.770833333333	54.0208333333333	0.0404952844246533	0.00665856313987293	279219.867555306	-47.0471491488771	117.520833333333	55.6875
120.8125	54.0208333333333	0.0393857436193764	0.00745941775810764	255155.657651538	-34.186134022173	118.520833333333	55.8958333333333
120.854166666667	54.0208333333333	0.0391866423351442	0.0104048586929099	1492291.6223604	-89.9510615541419	98.8125	51.9375
120.895833333333	54.0208333333333	0.0398631109395684	0.00991869075879543	258261.494123081	-35.1209812459345	118.520833333333	55.8958333333333
120.9375	54.0208333333333	0.0392787118107016	0.00773568086152257	259841.571180831	-35.5796516477151	118.520833333333	55.8958333333333
120.979166666667	54.0208333333333	0.0391503990935921	0.00744179594807994	262684.506773748	-39.5238069464327	118.3125	55.8125
121.020833333333	54.0208333333333	0.0391988055797078	0.0073850939053632	264430.256388928	-39.9463864423519	118.3125	55.8125
121.0625	54.0208333333333	0.0390900733623446	0.00785172161186806	266191.341974743	-40.3631747772901	118.3125	55.8125
121.104166666667	54.0208333333333	0.0391298176997101	0.00705753019448669	267967.460548896	-40.7742369628857	118.3125	55.8125
121.145833333333	54.0208333333333	0.038880920327771	0.00672437624163377	269758.314551837	-41.1796388608679	118.3125	55.8125
121.1875	54.0208333333333	0.0406686773595962	0.00636647944567082	326419.199505324	-44.3911726718018	117.520833333333	56.0625
121.229166666667	54.0208333333333	0.0405756544403033	0.00565384700704497	328334.87453762	-44.6978001759097	117.520833333333	56.0625
121.270833333333	54.0208333333333	0.0404868130741706	0.00566792431315893	330260.874652422	-45.000662855081	117.520833333333	56.0625
121.3125	54.0208333333333	0.0406033003223168	0.00554503650208082	332197.019583696	-45.2998064767393	117.520833333333	56.0625
121.354166666667	54.0208333333333	0.0385701902730259	0.00644040050135404	280091.642932405	-40.6461696563087	118.4375	55.8958333333333
121.395833333333	54.0208333333333	0.0387899137675552	0.00630531146108756	280091.642932407	-40.6461696563092	118.479166666667	55.8958333333333
121.4375	54.0208333333333	0.0406635144552196	0.00598207514770899	338064.568906369	-46.175378207039	117.520833333333	56.0625
121.479166666667	54.0208333333333	0.0389252705758313	0.00591637218979451	284581.687063436	-44.2271775420625	118.3125	55.8125
121.520833333333	54.0208333333333	0.0403753491633474	0.0058748301349067	285307.914574976	-45.625395082057	118.270833333333	55.7708333333333
121.5625	54.0208333333333	0.0408203074056801	0.00534079450011018	344017.237951314	-47.0191083286133	117.520833333333	56.0625
121.604166666667	54.0208333333333	0.0410967406521316	0.00528593781407533	346019.615755773	-47.2934839021642	117.520833333333	56.0625
121.645833333333	54.0208333333333	0.0408581207161342	0.00505126254967109	348030.809244741	-47.5644989392444	117.520833333333	56.0625
121.6875	54.0208333333333	0.0416587105808269	0.00575362231536405	350050.665759329	-47.832196976664	117.520833333333	56.0625
121.729166666667	54.0208333333333	0.0420724189382746	0.00640175863551055	327747.615658311	-53.8245921263169	117.520833333333	55.6875
121.770833333333	54.0208333333333	0.0430129875431448	0.00641041335641837	353332.042289197	-49.2100350945363	117.479166666667	56.0208333333333
121.8125	54.0208333333333	0.0428833093547759	0.0062573311356185	369618.910421932	-51.9747137161635	117.145833333333	55.9791666666667
121.854166666667	54.0208333333333	0.043139184247026	0.00621676794941323	357483.026624973	-49.7143070193762	117.479166666667	56.0208333333333
121.895833333333	54.0208333333333	0.0431806646302206	0.00611685132231824	359570.09869546	-49.9617704691752	117.479166666667	56.0208333333333
121.9375	54.0208333333333	0.0434674904614121	0.00623009798040454	367213.185805875	-49.0362945565887	117.479166666667	56.1041666666667
121.979166666667	54.0208333333333	0.0428583817580435	0.00608726519255395	369279.212951437	-49.2801498414471	117.479166666667	56.1041666666667
122.020833333333	54.0208333333333	0.0418104593991546	0.00516348615978352	366503.987120217	-49.8594746523103	117.520833333333	56.0625
122.0625	54.0208333333333	0.0423118559631707	0.00547357961788001	368595.396460216	-50.0992181979967	117.520833333333	56.0625
122.104166666667	54.0208333333333	0.0431307002417958	0.00608060073477733	375522.015338628	-49.9944184588494	117.479166666667	56.1041666666667
122.145833333333	54.0208333333333	0.0431895170917667	0.00589077770743317	377617.443277747	-50.2268679980881	117.479166666667	56.1041666666667
122.1875	54.0208333333333	0.042606439410599	0.00550229988923028	374912.845998109	-50.8011905472784	117.520833333333	56.0625
122.229166666667	54.0208333333333	0.0428476479729485	0.00594990434623993	381829.320226788	-50.6835292551937	117.479166666667	56.1041666666667
122.270833333333	54.0208333333333	0.0428421279017707	0.00590953407611668	383945.537153331	-50.9078136195568	117.479166666667	56.1041666666667
122.3125	54.0208333333333	0.041889205071428	0.00526639317545184	381292.601721442	-51.4780842085088	117.520833333333	56.0625
122.354166666667	54.0208333333333	0.0418088568523206	0.00518103027514221	383432.492651176	-51.6983179391107	117.520833333333	56.0625
122.395833333333	54.0208333333333	0.0417936868487962	0.00540505281175902	385578.850849242	-51.9159141188791	117.520833333333	56.0625
122.4375	54.0208333333333	0.0419647054179103	0.0054475283277605	387731.568156216	-52.1309087839875	117.520833333333	56.0625
122.479166666667	54.0208333333333	0.0418341502210751	0.00538158980047365	389890.538480235	-52.3433375162556	117.520833333333	56.0625
122.520833333333	54.0208333333333	0.0420137312522684	0.00506258104094554	392055.657757306	-52.5532354431538	117.520833333333	56.0625
122.5625	54.0208333333333	0.0416882135842613	0.00531371663793428	394226.823912141	-52.7606372382219	117.520833333333	56.0625
122.604166666667	54.0208333333333	0.0417914489480909	0.00512613689534788	396403.936819551	-52.9655771218796	117.520833333333	56.0625
122.645833333333	54.0208333333333	0.0427983693031996	0.00534327637265265	403280.185749304	-52.8112817436805	117.479166666667	56.1041666666667
122.6875	54.0208333333333	0.0417619585292752	0.00494464440923493	400775.611914169	-53.3682057784183	117.520833333333	56.0625
122.729166666667	54.0208333333333	0.0417894917668422	0.00485613988767474	402969.983261939	-53.565960738758	117.520833333333	56.0625
122.770833333333	54.0208333333333	0.0422965040033378	0.00510076092195697	405169.919610192	-53.7613861665488	117.520833333333	56.0625
122.8125	54.0208333333333	0.0428780095871216	0.00703072127390351	412027.873109864	-53.5948127560429	117.479166666667	56.1041666666667
122.854166666667	54.0208333333333	0.0435153332362953	0.00726965385713064	407451.469713291	-45.889870188047	118.104166666667	56.4791666666667
122.895833333333	54.0208333333333	0.0429820610711377	0.00693916685163588	409416.157454073	-46.1218872813854	118.104166666667	56.4791666666667
122.9375	54.0208333333333	0.0426659547647808	0.00499294460411042	414023.522079022	-54.5204255240833	117.520833333333	56.0625
122.979166666667	54.0208333333333	0.0415743514545905	0.00645746430943365	436566.396167409	-56.968177798048	117.104166666667	56.0208333333333
123.020833333333	54.0208333333333	0.0417244005408631	0.00492889889571039	418481.429620425	-54.8867786275987	117.520833333333	56.0625
123.0625	54.0208333333333	0.0418534735000847	0.00478569059836861	377617.443277747	-50.2268679980881	118.395833333333	56.1041666666667
123.104166666667	54.0208333333333	0.0422400932502868	0.00507355761070869	379719.917285733	-50.4565594211976	118.395833333333	56.1041666666667
123.145833333333	54.0208333333333	0.0420293826623486	0.00515341955398912	425205.323009356	-55.4205182919885	117.520833333333	56.0625
123.1875	54.0208333333333	0.0425302044678723	0.00535666041446172	383945.537153331	-50.9078136195568	118.395833333333	56.1041666666667
123.229166666667	54.0208333333333	0.0430171467079721	0.0051048560745803	386068.455266686	-51.1294482232029	118.395833333333	56.1041666666667
123.270833333333	54.0208333333333	0.0424908036507339	0.00472602342125061	388197.963878154	-51.3484683620064	118.395833333333	56.1041666666667
123.3125	54.0208333333333	0.0424956666574697	0.00454387944990398	390333.954370471	-51.5649089168389	118.395833333333	56.1041666666667
123.354166666667	54.0208333333333	0.0427536387033913	0.00460733804585725	392476.320159713	-51.7788043520997	118.395833333333	56.1041666666667
123.395833333333	54.0208333333333	0.0434586944160448	0.00513353707285193	389362.952429799	-49.790820721993	118.604166666667	56.1875
123.4375	54.0208333333333	0.0433458846111931	0.00495724794658836	401997.545431085	-51.0976329329252	118.395833333333	56.1875
123.479166666667	54.0208333333333	0.0415462229681769	0.00377864389904513	443338.488627539	-56.7565146593424	117.520833333333	56.0625
123.520833333333	54.0208333333333	0.0419034117697026	0.00361159665236184	445624.594847362	-56.9150622755519	117.520833333333	56.0625
123.5625	54.0208333333333	0.0415242191548816	0.00369411612452021	447914.802977757	-57.071815895688	117.520833333333	56.0625
123.604166666667	54.0208333333333	0.0411393492299813	0.00359212072428795	450209.049610555	-57.2267997509202	117.520833333333	56.0625
123.645833333333	54.0208333333333	0.041589983038238	0.00369531091865179	452507.272508692	-57.3800377083836	117.520833333333	56.0625
123.6875	54.0208333333333	0.0412027375040904	0.0037502255436581	409832.608695264	-53.4023413992332	118.395833333333	56.1041666666667
123.729166666667	54.0208333333333	0.0415074115780059	0.00366863083107061	412027.873109861	-53.5948127560426	118.395833333333	56.1041666666667
123.770833333333	54.0208333333333	0.0416441129117233	0.00372960274344635	459425.193489096	-57.8295095043332	117.520833333333	56.0625
123.8125	54.0208333333333	0.041497715908203	0.00388237742449441	461738.721668121	-57.9759954270154	117.520833333333	56.0625
123.854166666667	54.0208333333333	0.0414738943170704	0.0039574753304155	464055.931668702	-58.120849492787	117.520833333333	56.0625
123.895833333333	54.0208333333333	0.0423552119660297	0.00417201146628986	483573.334989229	-60.4817861176295	117.145833333333	55.9791666666667
123.9375	54.0208333333333	0.0419117281948329	0.00408174121181765	423083.685857508	-54.5244103017647	118.395833333333	56.1041666666667
123.979166666667	54.0208333333333	0.041378500479809	0.00390014495775985	471029.100656159	-58.5458367224969	117.520833333333	56.0625
124.020833333333	54.0208333333333	0.0416314814514353	0.00418689732667083	490715.826443213	-60.8517782314694	117.145833333333	55.9791666666667
124.0625	54.0208333333333	0.0416526206997931	0.00399202757896794	493102.345229381	-60.9723951358322	117.145833333333	55.9791666666667
124.104166666667	54.0208333333333	0.0410561326603581	0.00358574244628245	478033.460542626	-58.9569018036426	117.520833333333	56.0625
124.145833333333	54.0208333333333	0.041094365937047	0.00362338788023264	480374.939017142	-59.0909245738126	117.520833333333	56.0625
124.1875	54.0208333333333	0.0404478507421524	0.00378457818030474	482719.680948623	-59.2234807418136	117.520833333333	56.0625
124.229166666667	54.0208333333333	0.0410429448562755	0.00373582695348645	485067.638182959	-59.3545895728038	117.520833333333	56.0625
124.270833333333	54.0208333333333	0.0404474741309237	0.00364225080784758	487418.763424463	-59.4842700378418	117.520833333333	56.0625
124.3125	54.0208333333333	0.0403947058797035	0.00380615226355178	489773.010218348	-59.6125408183363	117.520833333333	56.0625
124.354166666667	54.0208333333333	0.0389595260650689	0.00496811427343001	492130.332933624	-59.7394203104568	117.520833333333	56.0625
124.395833333333	54.0208333333333	0.0390899937459269	0.00531859694140711	437925.266560398	-60.4529313926487	118.3125	55.8125
124.4375	54.0208333333333	0.0393418830290577	0.00580354311263607	440302.729255665	-60.5942778207257	118.3125	55.8125
124.479166666667	54.0208333333333	0.038993697349725	0.0063007545297989	442683.479912481	-60.7339219856247	118.3125	55.8125
124.520833333333	54.0208333333333	0.0392536343966505	0.00559124090576936	445067.464928907	-60.8718889038216	118.3125	55.8125
124.5625	54.0208333333333	0.0386473377407981	0.00499369271718319	447999.903855635	-61.6865831397242	118.270833333333	55.7708333333333
124.604166666667	54.0208333333333	0.0400192772050607	0.00454841857030383	450405.62876422	-61.817455536703	118.270833333333	55.7708333333333
124.645833333333	54.0208333333333	0.0400381300278617	0.00406863547042707	508714.050159251	-60.5901080566981	117.520833333333	56.0625
124.6875	54.0208333333333	0.040375476973858	0.00412582481521557	511094.431021159	-60.7064866962773	117.520833333333	56.0625
124.729166666667	54.0208333333333	0.0397912717298263	0.00419626673767223	530231.533550133	-61.5942486191197	117.229166666667	56.0625
124.770833333333	54.0208333333333	0.0411249144495289	0.00431356256883305	534066.460527257	-62.8334107164759	117.145833333333	55.9791666666667
124.8125	54.0208333333333	0.042112893813425	0.00437188069065789	449294.837782961	-63.0381634508231	118.4375	55.6875
124.854166666667	54.0208333333333	0.0424480561776616	0.00453037417992087	463178.872137665	-63.1028529822773	118.270833333333	55.7291666666667
124.895833333333	54.0208333333333	0.0428878054556705	0.00444977649017846	465615.670997238	-63.2209837736723	118.270833333333	55.7291666666667
124.9375	54.0208333333333	0.0431340306350711	0.0042018014255625	456609.076291584	-63.403161272723	118.4375	55.6875
124.979166666667	54.0208333333333	0.0429281271319071	0.00568880517329634	544686.681156396	-62.2126754798098	117.229166666667	56.0625
125.020833333333	54.0208333333333	0.0432160402939156	0.00559224713372312	556925.705011987	-64.2299658082701	116.979166666667	55.9375
125.0625	54.0208333333333	0.0432860291547201	0.00364590915665529	549523.152762859	-62.4103775678476	117.229166666667	56.0625
125.104166666667	54.0208333333333	0.0432860586323644	0.00362575200942379	551944.642863814	-62.5077041230462	117.229166666667	56.0625
125.145833333333	54.0208333333333	0.0431790774789897	0.00353149397826397	554368.263457113	-62.6040309121459	117.229166666667	56.0625
125.1875	54.0208333333333	0.0433105465457359	0.00339475396758234	556793.985863587	-62.6993701237008	117.229166666667	56.0625
125.229166666667	54.0208333333333	0.0429650148565399	0.00334649002913742	559221.781873231	-62.7937337648876	117.229166666667	56.0625
125.270833333333	54.0208333333333	0.0428172855788268	0.0051579597613066	560917.886642477	-63.8691385100599	117.1875	55.9791666666667
125.3125	54.0208333333333	0.0428263385621876	0.00303549043313034	564083.484153593	-62.9795814758359	117.229166666667	56.0625
125.354166666667	54.0208333333333	0.0432338406755855	0.0052830313607194	565825.241276947	-64.044952780577	117.1875	55.9791666666667
125.395833333333	54.0208333333333	0.0427457194064491	0.00518549625649131	568281.653250094	-64.1314995601311	117.1875	55.9791666666667
125.4375	54.0208333333333	0.042761448483028	0.00514522403771471	570739.855789609	-64.2171541616136	117.1875	55.9791666666667
125.479166666667	54.0208333333333	0.0428188913190129	0.00289549441381533	573830.580704701	-63.3400789246863	117.229166666667	56.0625
125.520833333333	54.0208333333333	0.0422084334239562	0.00291470412569031	576272.139607676	-63.4279351533026	117.229166666667	56.0625
125.5625	54.0208333333333	0.0416100641919901	0.00275286119195299	578715.562273881	-63.5149056875836	117.229166666667	56.0625
125.604166666667	54.0208333333333	0.041771348507989	0.00285069408936345	581160.824329632	-63.6010010309763	117.229166666667	56.0625
125.645833333333	54.0208333333333	0.042516388838712	0.0030310790277176	614327.908949297	-56.720554478794	117.229166666667	56.7708333333333
125.6875	54.0208333333333	0.0420431706231415	0.00266818346043827	616612.378585438	-56.8257129172099	117.229166666667	56.7708333333333
125.729166666667	54.0208333333333	0.0412571598866839	0.00297053519353513	618899.579104835	-56.9299680500505	117.229166666667	56.7708333333333
125.770833333333	54.0208333333333	0.0418267727469984	0.002697028602007	621189.479524091	-57.033328789535	117.229166666667	56.7708333333333
120.104166666667	53.9791666666667	0.0399052033648127	0.0109539852336996	236256.342798445	-24.7908827948003	118.520833333333	55.8958333333333
120.145833333333	53.9791666666667	0.0393848017661468	0.0119663907376776	1445830.18490561	-90.3511387705837	98.8125	51.9375
120.1875	53.9791666666667	0.0387361783516135	0.0120645045164275	235540.545936688	-29.209930741804	118.354166666667	55.8125
120.229166666667	53.9791666666667	0.0403514911132078	0.0110183205893057	239804.188426268	-26.4688571180642	118.520833333333	55.8958333333333
120.270833333333	53.9791666666667	0.0400220304744004	0.0110067458185824	241034.324876131	-27.0166810836157	118.520833333333	55.8958333333333
120.3125	53.9791666666667	0.0397937244820244	0.0116741808062578	1456764.80122739	-90.2142450899184	98.8125	51.9375
120.354166666667	53.9791666666667	0.0387770404242396	0.0117246658823852	1455381.0442998	-90.0386132206597	98.8541666666666	51.9791666666667
120.395833333333	53.9791666666667	0.0357663720170197	0.0118770488002746	1458161.74154091	-90.3895466175138	98.8958333333333	51.8958333333333
120.4375	53.9791666666667	0.0391180850693798	0.0111622282502671	1322842.9833333	-91.969158265634	100.979166666667	51.9375
120.479166666667	53.9791666666667	0.0394415278938506	0.0112096524573197	1467699.51499159	-90.0783696146595	98.8125	51.9375
120.520833333333	53.9791666666667	0.0394513147352089	0.0104498747672526	246908.733418877	-33.3780566803631	118.354166666667	55.8125
120.5625	53.9791666666667	0.039180452730516	0.0107963323344118	248422.517906958	-33.8707016586613	118.354166666667	55.8125
120.604166666667	53.9791666666667	0.0401663799995528	0.0104953423041867	249955.695602178	-34.3571340119676	118.354166666667	55.8125
120.645833333333	53.9791666666667	0.0395136335471199	0.00834039202477256	253105.193094065	-31.6855644779554	118.520833333333	55.8958333333333
120.6875	53.9791666666667	0.0406140829750749	0.00736311888560001	278467.057799669	-45.6508841033775	117.520833333333	55.6875
120.729166666667	53.9791666666667	0.0409052483070387	0.00663583014048412	280427.849633514	-46.0074878547023	117.520833333333	55.6875
120.770833333333	53.9791666666667	0.0406840412169901	0.00694884515513967	264789.04410526	-36.9505991931621	118.229166666667	55.8541666666667
120.8125	53.9791666666667	0.0393911281236061	0.00741931115521078	259005.149054731	-33.609980735253	118.520833333333	55.8958333333333
120.854166666667	53.9791666666667	0.0393217575489019	0.00857292479514552	261201.676123575	-37.591620978178	118.3125	55.8125
120.895833333333	53.9791666666667	0.039514862190228	0.00953918172884562	262068.431978141	-34.5379683008984	118.520833333333	55.8958333333333
120.9375	53.9791666666667	0.0394227542383553	0.00728086951091702	263627.256474368	-34.9935121608457	118.520833333333	55.8958333333333
120.979166666667	53.9791666666667	0.0391266539455991	0.00737428068886306	265203.777431966	-35.4434693162633	118.520833333333	55.8958333333333
121.020833333333	53.9791666666667	0.0406260655977106	0.00650079988681911	322263.889215153	-42.5628932489027	117.520833333333	56.0625
121.0625	53.9791666666667	0.0388675183521145	0.00720897040197715	268408.655722157	-36.3267760423715	118.520833333333	55.8958333333333
121.104166666667	53.9791666666667	0.0404777264548557	0.00702972310851402	270036.396722128	-36.7602067071748	118.520833333333	55.8958333333333
121.145833333333	53.9791666666667	0.0403657637343436	0.00638341904749572	327861.439549018	-43.5173942700973	117.520833333333	56.0625
121.1875	53.9791666666667	0.0405424737728049	0.00573313233164799	329749.161922057	-43.8279376387835	117.520833333333	56.0625
121.229166666667	53.9791666666667	0.0409230889634639	0.00593491080308517	331647.508985647	-44.1347415498541	117.520833333333	56.0625
121.270833333333	53.9791666666667	0.040618906616646	0.00554761648387361	333556.298668125	-44.4378493933282	117.520833333333	56.0625
121.3125	53.9791666666667	0.0387429790007033	0.00647259458975056	280138.317809288	-39.2484853387153	118.479166666667	55.8958333333333
121.354166666667	53.9791666666667	0.0389219308539442	0.0062211987181518	281875.206669662	-39.6449293707175	118.479166666667	55.8958333333333
121.395833333333	53.9791666666667	0.0387982575373724	0.00630311963111219	284179.060472373	-42.8537457324418	118.3125	55.8125
121.4375	53.9791666666667	0.0388782045345976	0.00677419522257988	286044.751723193	-43.2213097479282	118.3125	55.8125
121.479166666667	53.9791666666667	0.0406312378773759	0.00580717381710408	343250.732387248	-45.8994602126703	117.520833333333	56.0625
121.520833333333	53.9791666666667	0.0408071481331102	0.00552524255911117	345218.528204918	-46.1812973212925	117.520833333333	56.0625
121.5625	53.9791666666667	0.0414979107322597	0.00545416660622376	347195.578340745	-46.4597387793209	117.520833333333	56.0625
121.604166666667	53.9791666666667	0.0416346409251199	0.00546815045559423	349181.724905484	-46.7348267333322	117.520833333333	56.0625
121.645833333333	53.9791666666667	0.0406464178510416	0.00523352698044353	351176.812859491	-47.0066030747189	117.520833333333	56.0625
121.6875	53.9791666666667	0.0419275205936766	0.0058239573555745	353180.689972174	-47.2751094223122	117.520833333333	56.0625
121.729166666667	53.9791666666667	0.0421135543719883	0.00627300763175951	354331.123018805	-48.388132511721	117.479166666667	56.0208333333333
121.770833333333	53.9791666666667	0.0420421446008112	0.00636614347226937	356379.081826029	-48.6460935971872	117.479166666667	56.0208333333333
121.8125	53.9791666666667	0.04151334062508	0.00629380275290653	359243.575231702	-48.0614202725155	117.520833333333	56.0625
121.854166666667	53.9791666666667	0.0428455667113119	0.00639327773464944	363326.776305873	-48.5700269042603	117.479166666667	56.0625
121.895833333333	53.9791666666667	0.0436688816825339	0.00631157077907556	362570.898288557	-49.4012527121568	117.479166666667	56.0208333333333
121.9375	53.9791666666667	0.0449107190259256	0.00687443030523746	366191.367472714	-47.9964843942027	117.5625	56.1041666666667
121.979166666667	53.9791666666667	0.0440111831619612	0.00676357495153442	372321.246802047	-48.7398375884242	117.479166666667	56.1041666666667
122.020833333333	53.9791666666667	0.0430495873956821	0.00618380408597154	374380.030903719	-48.9818224997206	117.479166666667	56.1041666666667
122.0625	53.9791666666667	0.0425910462536037	0.00582910301694511	371587.31556743	-49.5512302856132	117.520833333333	56.0625
122.104166666667	53.9791666666667	0.0429004181630485	0.00616997797556482	378520.073680355	-49.457313869466	117.479166666667	56.1041666666667
122.145833333333	53.9791666666667	0.0432447243874594	0.00638982687913326	380601.08642836	-49.6908927055331	117.479166666667	56.1041666666667
122.1875	53.9791666666667	0.0430538771892475	0.00564967784951572	382689.266527613	-49.9217412986006	117.479166666667	56.1041666666667
122.229166666667	53.9791666666667	0.042414287043841	0.00574328087837796	379966.498181434	-50.4864773570462	117.520833333333	56.0625
122.270833333333	53.9791666666667	0.0429493420606801	0.00622376110320525	386886.661223818	-50.3753885361631	117.479166666667	56.1041666666667
122.3125	53.9791666666667	0.0426584580321662	0.00577752999296972	384198.144709066	-50.9376151788913	117.520833333333	56.0625
122.354166666667	53.9791666666667	0.0425877268084915	0.00522348822988939	386324.077117922	-51.1591896587377	117.520833333333	56.0625
122.395833333333	53.9791666666667	0.0430695484965959	0.00595738134825898	393233.641772065	-51.0362526738152	117.479166666667	56.1041666666667
122.4375	53.9791666666667	0.0419191198320949	0.00553014602490097	390595.606277868	-51.594526537124	117.520833333333	56.0625
122.479166666667	53.9791666666667	0.0420941612864745	0.00570184731966286	352176.70787985	-46.1556453574239	118.395833333333	56.1041666666667
122.520833333333	53.9791666666667	0.041949265050506	0.00500906826817979	394892.639999654	-52.0196781450106	117.520833333333	56.0625
122.5625	53.9791666666667	0.0419784254106033	0.0049730081229363	397050.460608977	-52.2285194646864	117.520833333333	56.0625
122.604166666667	53.9791666666667	0.0418433036979849	0.00508085651231338	399214.348698726	-52.4349156176043	117.520833333333	56.0625
122.645833333333	53.9791666666667	0.0432451455925627	0.00558641205225522	406100.19725555	-52.2907037521837	117.479166666667	56.1041666666667
122.6875	53.9791666666667	0.0428036684855383	0.00550725491674942	408265.814425741	-52.4914340690462	117.479166666667	56.1041666666667
122.729166666667	53.9791666666667	0.0428395083728749	0.00552405977023148	410437.229543503	-52.6898633055019	117.479166666667	56.1041666666667
122.770833333333	53.9791666666667	0.0422459011343881	0.0054981348704654	366191.367472714	-47.9964843942027	118.395833333333	56.1041666666667
122.8125	53.9791666666667	0.0426059001275454	0.00533040422084976	410121.404182428	-53.4313537150625	117.520833333333	56.0625
122.854166666667	53.9791666666667	0.0427334720785022	0.00548198907068895	370270.121981424	-48.494977691204	118.395833333333	56.1041666666667
122.895833333333	53.9791666666667	0.0426736101803327	0.00518682546922138	372321.246802047	-48.7398375884242	118.395833333333	56.1041666666667
122.9375	53.9791666666667	0.0419661363922507	0.00523465577446867	374380.030903719	-48.9818224997206	118.395833333333	56.1041666666667
122.979166666667	53.9791666666667	0.0416299706844955	0.0046753077137434	418946.655993813	-54.1877297331411	117.520833333333	56.0625
123.020833333333	53.9791666666667	0.0415188410605961	0.00470841327687481	421166.074018398	-54.3714118341343	117.520833333333	56.0625
123.0625	53.9791666666667	0.0416258590071302	0.00497244701889159	380601.08642836	-49.6908927055331	118.395833333333	56.1041666666667
123.104166666667	53.9791666666667	0.0417203987033479	0.0051067494834354	425620.057367323	-54.7324842476842	117.520833333333	56.0625
123.145833333333	53.9791666666667	0.0414380619814249	0.00476224442230602	427854.463439834	-54.9099308213796	117.520833333333	56.0625
123.1875	53.9791666666667	0.0414999846835842	0.00481743862593731	430093.708734335	-55.0853544921898	117.520833333333	56.0625
123.229166666667	53.9791666666667	0.0420016348277333	0.00453852067898748	432337.71726781	-55.2587824134331	117.520833333333	56.0625
123.270833333333	53.9791666666667	0.0424803850228206	0.00470747657004072	391111.343909589	-50.8185334265979	118.395833333333	56.1041666666667
123.3125	53.9791666666667	0.0433957954495407	0.00509922601759296	441397.083058443	-55.2425435822898	117.479166666667	56.1041666666667
123.354166666667	53.9791666666667	0.0438718270526504	0.00516738166982359	439153.459964124	-55.0733189346128	117.5625	56.1041666666667
123.395833333333	53.9791666666667	0.0424990252501376	0.00446565832862946	397497.615218662	-51.4641518042796	118.395833333333	56.1041666666667
123.4375	53.9791666666667	0.0416180514138902	0.00394322840668874	443626.645927623	-56.09690943157	117.520833333333	56.0625
123.479166666667	53.9791666666667	0.0418649240127595	0.00378018788518007	445897.715013266	-56.2589118024449	117.520833333333	56.0625
123.520833333333	53.9791666666667	0.0415378232086478	0.00366702142197867	403940.472062087	-52.0876416512228	118.395833333333	56.1041666666667
123.5625	53.9791666666667	0.041504796908016	0.00363468805687921	450452.595202308	-56.5774920340057	117.520833333333	56.0625
123.604166666667	53.9791666666667	0.0412785513780769	0.00357015321290936	452736.276506747	-56.7341179111497	117.520833333333	56.0625
123.645833333333	53.9791666666667	0.0416874004773204	0.00385620351647245	410437.229543503	-52.6898633055019	118.395833333333	56.1041666666667
123.6875	53.9791666666667	0.0419941142939227	0.00382765059933704	412614.35030584	-52.8860217792408	118.395833333333	56.1041666666667
123.729166666667	53.9791666666667	0.0426593789650682	0.00409945349796315	464073.920738085	-56.8350397122859	117.479166666667	56.1041666666667
123.770833333333	53.9791666666667	0.0424904780176407	0.00389773193020782	416985.347989164	-53.2716457854708	118.395833333333	56.1041666666667
123.8125	53.9791666666667	0.042378874690024	0.00402310579803991	468658.439943354	-57.1329795485499	117.479166666667	56.1041666666667
123.854166666667	53.9791666666667	0.0428753988402005	0.00458942477562123	470956.451138907	-57.2795226702223	117.479166666667	56.1041666666667
123.895833333333	53.9791666666667	0.0433370911404122	0.0047203012191072	482773.591269228	-58.6195741262229	117.270833333333	56.0625
123.9375	53.9791666666667	0.0432593581479276	0.00449958348102794	464421.694538431	-58.1476799366354	117.604166666667	56.0208333333333
123.979166666667	53.9791666666667	0.0429270175364544	0.0045325454631836	473738.216046026	-58.7108926006383	117.479166666667	56.0208333333333
124.020833333333	53.9791666666667	0.0416138130988787	0.00415515713386656	492991.324374963	-60.3819619587092	117.145833333333	55.9791666666667
124.0625	53.9791666666667	0.0415687807440907	0.00410957190891604	478112.705655142	-58.3467756974875	117.520833333333	56.0625
124.104166666667	53.9791666666667	0.042115810717915	0.00476047470333146	497750.073998244	-60.6252961481307	117.145833333333	55.9791666666667
124.145833333333	53.9791666666667	0.0410633219721603	0.00401616193404444	500133.694325818	-60.7449819668302	117.145833333333	55.9791666666667
124.1875	53.9791666666667	0.0410699983153742	0.00403702499261083	502520.090191602	-60.8633699409243	117.145833333333	55.9791666666667
124.229166666667	53.9791666666667	0.0411319141290139	0.00394477928513801	504909.221398044	-60.9804769898152	117.145833333333	55.9791666666667
124.270833333333	53.9791666666667	0.040793858408583	0.003762606856218	489789.939440667	-59.0177993456638	117.520833333333	56.0625
124.3125	53.9791666666667	0.0404082260641753	0.00366791741737113	492135.200637566	-59.1476904543719	117.520833333333	56.0625
124.354166666667	53.9791666666667	0.0401168200336502	0.00365076589016561	494483.62293072	-59.2761868238853	117.520833333333	56.0625
124.395833333333	53.9791666666667	0.0401954993056276	0.00407270843134403	496835.160664787	-59.4033063887298	117.520833333333	56.0625
124.4375	53.9791666666667	0.0393161681621816	0.00453518429679103	433532.741608137	-60.1905896916552	118.4375	55.7708333333333
124.479166666667	53.9791666666667	0.039141651063442	0.00491296112774965	444969.061418932	-60.2138074697742	118.3125	55.8125
124.520833333333	53.9791666666667	0.0402268242183585	0.00427497828329483	447824.764315071	-61.0332352316213	118.270833333333	55.7708333333333
124.5625	53.9791666666667	0.040486450694764	0.00429042211773158	450218.026056684	-61.1678341089586	118.270833333333	55.7708333333333
124.604166666667	53.9791666666667	0.0400356147420538	0.00601476875660919	452614.36629578	-61.3008285669486	118.270833333333	55.7708333333333
124.645833333333	53.9791666666667	0.0406088805106229	0.00442906376755445	527669.265584877	-60.9382601907662	117.229166666667	56.0625
124.6875	53.9791666666667	0.0411744511207596	0.00451743758222961	530060.044085442	-61.0478443617507	117.229166666667	56.0625
124.729166666667	53.9791666666667	0.0408893357278425	0.00444216499849353	532453.340430847	-61.1562906941128	117.229166666667	56.0625
124.770833333333	53.9791666666667	0.0415531233322474	0.00593290305384572	544275.195127235	-63.2475253007112	116.979166666667	55.9375
124.8125	53.9791666666667	0.0416125316709774	0.00591926967758827	537247.348648435	-61.3698260184805	117.229166666667	56.0625
124.854166666667	53.9791666666667	0.0419781366973708	0.0060486137272637	539647.992951819	-61.4749425780733	117.229166666667	56.0625
124.895833333333	53.9791666666667	0.0427834900899149	0.00625715843345915	542051.019940126	-61.5789764408124	117.229166666667	56.0625
124.9375	53.9791666666667	0.0425624087612371	0.00590532815533034	544456.39721421	-61.6819408850783	117.229166666667	56.0625
124.979166666667	53.9791666666667	0.042490653167872	0.0037127058538686	546864.092909747	-61.7838489928599	117.229166666667	56.0625
125.020833333333	53.9791666666667	0.0421308953104164	0.00361466081320758	549274.075686888	-61.8847136528919	117.229166666667	56.0625
125.0625	53.9791666666667	0.0424102759134659	0.00353024179542367	551686.314720111	-61.9845475637447	117.229166666667	56.0625
125.104166666667	53.9791666666667	0.042634909979803	0.00353862764262846	554100.779688299	-62.0833632368719	117.229166666667	56.0625
125.145833333333	53.9791666666667	0.0429148215030014	0.00334434891913592	556517.440765049	-62.1811729996113	117.229166666667	56.0625
125.1875	53.9791666666667	0.0438406146270623	0.00530210926374549	568783.947778237	-64.1543204883458	116.979166666667	55.9375
125.229166666667	53.9791666666667	0.0434197935995796	0.00526330985552612	571245.079761506	-64.2399078809555	116.979166666667	55.9375
125.270833333333	53.9791666666667	0.0434100901345491	0.00317223483408322	563780.30960481	-62.4686873989161	117.229166666667	56.0625
125.3125	53.9791666666667	0.0432940831925349	0.00316918430725818	566205.466417179	-62.5625932137114	117.229166666667	56.0625
125.354166666667	53.9791666666667	0.0436689878775152	0.00514714169781487	578638.975529207	-64.4914268350335	116.979166666667	55.9375
125.395833333333	53.9791666666667	0.0433315463257105	0.00287009354797186	571061.915204789	-62.7475753259735	117.229166666667	56.0625
125.4375	53.9791666666667	0.0431020715263164	0.00279637847794222	573493.153510422	-62.8386740254754	117.229166666667	56.0625
125.479166666667	53.9791666666667	0.0427803475191742	0.00277700693801693	575926.366023074	-62.9288591506664	117.229166666667	56.0625
125.520833333333	53.9791666666667	0.0417548917116134	0.00260595568682247	578361.526964168	-63.0181414996293	117.229166666667	56.0625
125.5625	53.9791666666667	0.0415287081522832	0.00260504304247884	580798.610963308	-63.1065317139402	117.229166666667	56.0625
125.604166666667	53.9791666666667	0.0423379507249906	0.00267854175890534	583237.593050623	-63.1940402811965	117.229166666667	56.0625
125.645833333333	53.9791666666667	0.0422148891060905	0.00291353124623951	585678.448649249	-63.2806775375061	117.229166666667	56.0625
125.6875	53.9791666666667	0.0426349321029344	0.00304744866440389	600909.917128575	-65.2011828385864	116.9375	55.9375
125.729166666667	53.9791666666667	0.043061026006867	0.00300405647646833	621442.322994691	-56.572770512991	117.229166666667	56.7708333333333
125.770833333333	53.9791666666667	0.0421088369760322	0.00300369648153868	623725.191968267	-56.6770294673906	117.229166666667	56.7708333333333
125.8125	53.9791666666667	0.0420549955073533	0.00309324049008953	603392.27142213	-65.2761062212668	117.020833333333	55.9375
125.854166666667	53.9791666666667	0.0419447101650815	0.00308322305618166	605876.113306119	-65.3502756199557	117.020833333333	55.9375
125.895833333333	53.9791666666667	0.0431450082326078	0.00314575439524628	633188.159269488	-57.5644375883526	117.145833333333	56.7291666666667
120.0625	53.9375	0.039862524517833	0.0102196924621998	239359.451945967	-23.7649414410975	118.520833333333	55.8958333333333
120.104166666667	53.9375	0.0401234134170902	0.0107470874192006	237019.358333863	-27.5763747903012	118.354166666667	55.8125
120.145833333333	53.9375	0.0403672526910955	0.0111692001581622	238297.758300288	-28.1257155925318	118.354166666667	55.8125
120.1875	53.9375	0.0401578765843305	0.010743932019143	239599.168154456	-28.6689584749176	118.354166666667	55.8125
120.229166666667	53.9375	0.0399421789641634	0.00992565399704913	240923.214558007	-29.2060961048877	118.354166666667	55.8125
120.270833333333	53.9375	0.039594099035167	0.0113886085213189	1454018.29934362	-90.0687957704688	98.8125	51.9375
120.3125	53.9375	0.0389284872558239	0.0113840514192574	1314486.56086369	-91.8835246031383	100.979166666667	51.9375
120.354166666667	53.9375	0.0393045938159529	0.0107388220055189	1459491.12809055	-90.001301774283	98.8125	51.9375
120.395833333333	53.9375	0.0400446685743124	0.0105437082305841	248943.006567389	-28.1142362015003	118.520833333333	55.8958333333333
120.4375	53.9375	0.0396823490480292	0.00925105423344913	250243.41788889	-28.6329740893208	118.520833333333	55.8958333333333
120.479166666667	53.9375	0.039826290429623	0.00864277481000134	251565.457192446	-29.1461271006791	118.520833333333	55.8958333333333
120.520833333333	53.9375	0.0398730414060963	0.0102483825934825	252908.784843369	-29.653692850552	118.520833333333	55.8958333333333
120.5625	53.9375	0.0394526963717087	0.00951434355869485	252286.401867861	-33.2839950530131	118.354166666667	55.8125
120.604166666667	53.9375	0.0398332719148174	0.00891037406801653	255328.144892324	-34.2431920825137	118.3125	55.8125
120.645833333333	53.9375	0.0392559691488273	0.008115121998261	257063.129360687	-31.1428986320627	118.520833333333	55.8958333333333
120.6875	53.9375	0.0395494106050716	0.00814587138995711	258488.252720764	-31.6281649690799	118.520833333333	55.8958333333333
120.729166666667	53.9375	0.0405614261661457	0.00724373230745594	283668.623936183	-45.3340001639988	117.520833333333	55.6875
120.770833333333	53.9375	0.0404734738286814	0.00663625133139199	285620.719996526	-45.6860616445807	117.520833333333	55.6875
120.8125	53.9375	0.0390441939177695	0.00713221462783729	261305.688584235	-37.6211712394557	118.270833333333	55.7708333333333
120.854166666667	53.9375	0.0394497532306394	0.00715890143265444	264381.713255145	-33.5139696775513	118.520833333333	55.8958333333333
120.895833333333	53.9375	0.0408086089050498	0.00739363116272625	265901.713750544	-33.9717163597692	118.520833333333	55.8958333333333
120.9375	53.9375	0.0406613926857387	0.00693231212332361	275129.371943553	-38.0578707230357	118.229166666667	55.8541666666667
120.979166666667	53.9375	0.0393208539952682	0.00692810915215613	268995.473513489	-34.8709549932308	118.520833333333	55.8958333333333
121.020833333333	53.9375	0.0409928360442583	0.00655580378250996	278533.949273768	-38.8768291461032	118.229166666667	55.8541666666667
121.0625	53.9375	0.0410426686115178	0.00656328162014569	327531.933915292	-42.333286735233	117.520833333333	56.0625
121.104166666667	53.9375	0.0405322700538285	0.00607654708437704	329380.365893675	-42.6512693768367	117.520833333333	56.0625
121.145833333333	53.9375	0.0407795405780069	0.00629885617657591	303686.884832191	-48.6371707689745	117.520833333333	55.6875
121.1875	53.9375	0.0407905755982411	0.00620642130278871	333110.354706261	-43.2760254509653	117.520833333333	56.0625
121.229166666667	53.9375	0.040695150482257	0.00603510919992804	300775.75760312	-44.6961597514013	117.854166666667	55.8125
121.270833333333	53.9375	0.0404790357123202	0.00595011707621263	336883.281297211	-43.8861088368738	117.520833333333	56.0625
121.3125	53.9375	0.039156446474447	0.0065980708749424	283944.646323779	-41.4763172375	118.3125	55.8125
121.354166666667	53.9375	0.0389783736414394	0.0066338522455179	285763.753406239	-41.8535400448261	118.3125	55.8125
121.395833333333	53.9375	0.0387851548019513	0.00607295186231897	286188.83298237	-43.2517064201364	118.270833333333	55.7708333333333
121.4375	53.9375	0.0405015345050778	0.00588817224447531	344552.268698966	-45.0635680139691	117.520833333333	56.0625
121.479166666667	53.9375	0.0409937082743387	0.00567940669497549	346494.172332598	-45.3492735803962	117.520833333333	56.0625
121.520833333333	53.9375	0.040699616149995	0.00632203650169291	348445.608786385	-45.6315966933993	117.520833333333	56.0625
121.5625	53.9375	0.0413297775851088	0.0057228881876093	350406.418106167	-45.9105777101437	117.520833333333	56.0625
121.604166666667	53.9375	0.0420403920663135	0.00618305283959981	352376.443134392	-46.1862568040161	117.520833333333	56.0625
121.645833333333	53.9375	0.0408307186871602	0.00523528003979261	354355.529473978	-46.4586739452707	117.520833333333	56.0625
121.6875	53.9375	0.0423917326302005	0.00599819499682834	355403.714166671	-47.5708164521362	117.479166666667	56.0208333333333
121.729166666667	53.9375	0.0423201639657335	0.00611535230224641	351381.339931798	-47.0370974222541	117.604166666667	56.0208333333333
121.770833333333	53.9375	0.0415681854089467	0.00553253036170204	360345.653022867	-47.2567499379344	117.520833333333	56.0625
121.8125	53.9375	0.0426487249545534	0.00555122020483755	362359.494552148	-47.5165143015919	117.520833333333	56.0625
121.854166666667	53.9375	0.0421100692318233	0.00559907492185206	364381.665514624	-47.773212926422	117.520833333333	56.0625
121.895833333333	53.9375	0.0431528546582994	0.00681242517050787	371331.198050964	-47.713947801472	117.479166666667	56.1041666666667
121.9375	53.9375	0.044768130405299	0.00712828937086823	380842.772998455	-49.7209782865246	117.270833333333	56.0625
121.979166666667	53.9375	0.044771916875534	0.00720696685244192	382933.962447923	-49.9517752019112	117.270833333333	56.0625
122.020833333333	53.9375	0.0437474428573376	0.00666455535891921	377439.931927397	-48.4512541424933	117.479166666667	56.1041666666667
122.0625	53.9375	0.0434458996679572	0.00615925026755999	379491.646566363	-48.6913647620589	117.479166666667	56.1041666666667
122.104166666667	53.9375	0.0431634059727727	0.00603462836450796	381550.887436321	-48.9287049330066	117.479166666667	56.1041666666667
122.145833333333	53.9375	0.043434708834302	0.00640928879731268	383617.532609677	-49.1633093664937	117.479166666667	56.1041666666667
122.1875	53.9375	0.0425870488202588	0.00544877260908001	380842.772998455	-49.7209782865246	117.520833333333	56.0625
122.229166666667	53.9375	0.042633619058245	0.0055404344678024	382933.962447923	-49.9517752019112	117.520833333333	56.0625
122.270833333333	53.9375	0.043019444393981	0.00621999429543349	389860.707096482	-49.8510504954901	117.479166666667	56.1041666666667
122.3125	53.9375	0.0429220441836818	0.00606626379148636	391955.793191014	-50.0750525740731	117.479166666667	56.1041666666667
122.354166666667	53.9375	0.0424256830627053	0.0054829091100754	389249.377068738	-50.6281268677227	117.520833333333	56.0625
122.395833333333	53.9375	0.0428807969824703	0.00610233103322009	396166.335768935	-50.5153880904093	117.479166666667	56.1041666666667
122.4375	53.9375	0.0423785877555871	0.00588879481624306	393493.39773349	-51.0660072025097	117.520833333333	56.0625
122.479166666667	53.9375	0.0424369680759024	0.00563490848125353	395625.203842091	-51.2811426788862	117.520833333333	56.0625
122.520833333333	53.9375	0.0420425572388992	0.00479728477877762	397763.399574632	-51.4937859282912	117.520833333333	56.0625
122.5625	53.9375	0.041371659317896	0.00453942758225921	399907.881686644	-51.7039696426271	117.520833333333	56.0625
122.604166666667	53.9375	0.0416409675526758	0.00464412998148361	402058.548831977	-51.9117261258263	117.520833333333	56.0625
122.645833333333	53.9375	0.0426103339254679	0.00518482993894607	363299.379112751	-46.6899273752598	118.395833333333	56.1041666666667
122.6875	53.9375	0.0426197257732171	0.00570937593889977	411106.041473177	-51.9794018147117	117.479166666667	56.1041666666667
122.729166666667	53.9375	0.0431346742142992	0.00595909207155725	413264.699528889	-52.1791621395834	117.479166666667	56.1041666666667
122.770833333333	53.9375	0.043125596204945	0.00562860965318231	415429.174693099	-52.376666467678	117.479166666667	56.1041666666667
122.8125	53.9375	0.0432849361709399	0.00552450732424006	417599.375749344	-52.571943944383	117.479166666667	56.1041666666667
122.854166666667	53.9375	0.0423011747005678	0.00469816531452007	415086.992549061	-53.1090532310466	117.520833333333	56.0625
122.895833333333	53.9375	0.0414332534045114	0.00455438428934697	473988.70060568	-46.0362227043663	117.3125	56.7708333333333
122.9375	53.9375	0.0417173706788809	0.00469715330204631	419474.985005993	-53.4901459610575	117.520833333333	56.0625
122.979166666667	53.9375	0.0419522494813524	0.004538689015043	421677.053258085	-53.6774470009812	117.520833333333	56.0625
123.020833333333	53.9375	0.0415187908389101	0.00484739340944021	423884.390070033	-53.8626225441187	117.520833333333	56.0625
123.0625	53.9375	0.0414944058793491	0.00475421123764159	426096.912784025	-54.0457006576893	117.520833333333	56.0625
123.104166666667	53.9375	0.0415390781316339	0.00456032215845379	428314.540253893	-54.226709033519	117.520833333333	56.0625
123.145833333333	53.9375	0.0415391773909189	0.00405214527277933	430537.192815975	-54.4056749905673	117.520833333333	56.0625
123.1875	53.9375	0.042040829621203	0.00431999590394921	432764.792260444	-54.5826254776075	117.520833333333	56.0625
123.229166666667	53.9375	0.0425594409696619	0.00456963860192797	434997.261803136	-54.757587076054	117.520833333333	56.0625
123.270833333333	53.9375	0.0433600768849189	0.00521865680537543	437374.589682372	-54.2338654618914	117.5625	56.1041666666667
123.3125	53.9375	0.0445410307058387	0.00570865277698121	439597.379709099	-54.40839919682	117.5625	56.1041666666667
123.354166666667	53.9375	0.0435059638594036	0.0050569629311406	441690.802732061	-55.960986867376	117.479166666667	56.0208333333333
123.395833333333	53.9375	0.0419148532378592	0.0038146850764226	443974.353633648	-55.4380635235657	117.520833333333	56.0625
123.4375	53.9375	0.041809706210588	0.00372356678931405	446230.069891366	-55.6034667562124	117.520833333333	56.0625
123.479166666667	53.9375	0.0422278251297483	0.00425549847595467	404665.90741985	-51.3662880237894	118.395833333333	56.1041666666667
123.520833333333	53.9375	0.0416415083466568	0.00369589741384207	450754.748297329	-55.9287864968626	117.520833333333	56.0625
123.5625	53.9375	0.0418306068023616	0.00353797291318738	408953.29341653	-51.7773559889739	118.395833333333	56.1041666666667
123.604166666667	53.9375	0.0418061249463048	0.00358424586752948	455296.643597697	-56.2469495624022	117.520833333333	56.0625
123.645833333333	53.9375	0.0409336609527495	0.00355105501821181	457573.885449087	-56.4034056866504	117.520833333333	56.0625
123.6875	53.9375	0.0416644206938791	0.00368011234667922	459855.239284454	-56.5581419916851	117.520833333333	56.0625
123.729166666667	53.9375	0.042003876396373	0.00382060981422758	417599.375749341	-52.5719439443828	118.395833333333	56.1041666666667
123.770833333333	53.9375	0.0435184613151049	0.00454246896946594	468907.230699173	-56.5104936266292	117.479166666667	56.1041666666667
123.8125	53.9375	0.0436596150348304	0.00485508266690013	466627.089062943	-56.3591929018116	117.5625	56.1041666666667
123.854166666667	53.9375	0.0429129183471346	0.00407832042905421	485852.829808551	-59.4067843817913	117.145833333333	55.9791666666667
123.895833333333	53.9375	0.0419586997509872	0.00368474253082311	471321.566777654	-57.3068001346681	117.520833333333	56.0625
123.9375	53.9375	0.0417571086170806	0.00358844401474285	473626.334598726	-57.4516774443634	117.520833333333	56.0625
123.979166666667	53.9375	0.0415836047494993	0.00351080308357342	475934.80488714	-57.5949853249608	117.520833333333	56.0625
124.020833333333	53.9375	0.0411029421468847	0.00380713730976362	478246.923212882	-57.7367440341517	117.520833333333	56.0625
124.0625	53.9375	0.0413466337035143	0.0040785480042069	480562.636104268	-57.8769735346655	117.520833333333	56.0625
124.104166666667	53.9375	0.0413691538473689	0.00485318659155754	500041.241372762	-60.1631581717008	117.145833333333	55.9791666666667
124.145833333333	53.9375	0.0402909356613397	0.00393676740255943	485204.636375735	-58.1529233091454	117.520833333333	56.0625
124.1875	53.9375	0.0403263197645791	0.00383388762172097	487530.821435659	-58.2886820687925	117.520833333333	56.0625
124.229166666667	53.9375	0.0410808094662436	0.00404636507856485	507175.173709089	-60.5232853408183	117.145833333333	55.9791666666667
124.270833333333	53.9375	0.0410032951598774	0.00383985731084456	492193.312267018	-58.5558614455432	117.520833333333	56.0625
124.3125	53.9375	0.0408073323425894	0.00387436957008626	494529.520975818	-58.6873188832399	117.520833333333	56.0625
124.354166666667	53.9375	0.0402607082257176	0.003709931080635	496868.975238696	-58.8173789184284	117.520833333333	56.0625
124.395833333333	53.9375	0.0403617899182414	0.00443278624750361	442957.637547867	-60.0976776000211	118.270833333333	55.7708333333333
124.4375	53.9375	0.0392801141346558	0.00461998074373652	445331.458629834	-60.2393145051582	118.270833333333	55.7708333333333
124.479166666667	53.9375	0.04034449181877	0.00417706310389446	447708.617501149	-60.3792678763872	118.270833333333	55.7708333333333
124.520833333333	53.9375	0.0407372439648727	0.00395901762835854	450089.060440191	-60.5175620745394	118.270833333333	55.7708333333333
124.5625	53.9375	0.0404745736823793	0.0042445392883242	450089.060440191	-60.5175620745394	118.3125	55.7708333333333
124.604166666667	53.9375	0.0405687854251279	0.00446616029887119	527557.136620909	-60.3887241078182	117.229166666667	56.0625
124.645833333333	53.9375	0.0410903396120638	0.00453451074891532	529937.494760895	-60.5009699704392	117.229166666667	56.0625
124.6875	53.9375	0.041131748132701	0.00616216896795413	457249.572094486	-60.92272705135	118.3125	55.7708333333333
124.729166666667	53.9375	0.0416097865104619	0.00608530734985743	534706.05337589	-60.7220050458363	117.229166666667	56.0625
124.770833333333	53.9375	0.0415717359117427	0.00601235583374271	537094.18254077	-60.8308224777915	117.229166666667	56.0625
124.8125	53.9375	0.0424111817807466	0.0043019441277514	453575.493006436	-61.9955193283697	118.4375	55.6875
124.854166666667	53.9375	0.0423495764893692	0.00598647071505219	541877.966712963	-61.0451261378199	117.229166666667	56.0625
124.895833333333	53.9375	0.0427802420498279	0.00600675568748322	544273.553885271	-61.1506393660569	117.229166666667	56.0625
124.9375	53.9375	0.0425087184747451	0.00378505100589568	546671.560151682	-61.2550778655258	117.229166666667	56.0625
124.979166666667	53.9375	0.0424546840282744	0.00372289327758301	549071.952968683	-61.3584546493427	117.229166666667	56.0625
125.020833333333	53.9375	0.0426981183835251	0.0036738439855486	551474.70032352	-61.4607825412685	117.229166666667	56.0625
125.0625	53.9375	0.0424434153429934	0.00358025352254383	553879.770724057	-61.5620741786614	117.229166666667	56.0625
125.104166666667	53.9375	0.043153579510163	0.00531415454326217	565916.827676314	-63.5596075308088	116.979166666667	55.9375
125.145833333333	53.9375	0.0432826939604712	0.0054454156523442	568367.954290803	-63.6485025755814	116.979166666667	55.9375
125.1875	53.9375	0.0440495443586361	0.00335195539223989	561108.612880936	-61.859855202084	117.229166666667	56.0625
125.229166666667	53.9375	0.0438667300680056	0.00320790864198333	563522.670612455	-61.9571245679899	117.229166666667	56.0625
125.270833333333	53.9375	0.04323041483287	0.00308114337050078	565938.901398279	-62.0534181706592	117.229166666667	56.0625
125.3125	53.9375	0.0433039497572869	0.0029828116752654	568357.276668777	-62.1487475887937	117.229166666667	56.0625
125.354166666667	53.9375	0.0432049533659031	0.00492628405405434	580651.217597755	-64.0795423423154	116.979166666667	55.9375
125.395833333333	53.9375	0.0431643466997986	0.00291179195169727	573200.348653586	-62.3365593546039	117.229166666667	56.0625
125.4375	53.9375	0.0432097069283143	0.00287947262445181	575624.990471454	-62.4290640358795	117.229166666667	56.0625
125.479166666667	53.9375	0.0414302798441755	0.00297090112122151	590509.553178899	-64.4088849609836	116.9375	55.9375
125.520833333333	53.9375	0.0422371495454556	0.00293724542626236	580480.351756153	-62.611325632207	117.229166666667	56.0625
125.5625	53.9375	0.0430907070851739	0.00287023621209712	582911.018884087	-62.7011039338532	117.229166666667	56.0625
125.604166666667	53.9375	0.042998226803725	0.00292301134620255	585343.642792616	-62.7899945745123	117.229166666667	56.0625
125.645833333333	53.9375	0.0426242484522554	0.00307662355496892	600394.524895538	-64.7251541817127	116.9375	55.9375
125.6875	53.9375	0.0438604212575227	0.00315030483567066	543154.394878344	-60.0354022719958	118.104166666667	56.1458333333333
125.729166666667	53.9375	0.0427720625271831	0.00305989894755635	626506.594629597	-56.808221414937	117.145833333333	56.7291666666667
125.770833333333	53.9375	0.0430531262747081	0.00323086790390461	626284.886721943	-56.323636110001	117.229166666667	56.7708333333333
125.8125	53.9375	0.0434872084843796	0.00306481460815516	628563.46567224	-56.4278815020271	117.229166666667	56.7708333333333
125.854166666667	53.9375	0.0434721450073108	0.00309468945757739	630844.786188383	-56.5312496377427	117.229166666667	56.7708333333333
125.895833333333	53.9375	0.0431498893984684	0.00303729675358822	635687.591466394	-57.2128023838509	117.145833333333	56.7291666666667
125.9375	53.9375	0.0439841590054129	0.00303076564364202	637989.342792991	-57.3118178711038	117.145833333333	56.7291666666667
125.979166666667	53.9375	0.0438901551134047	0.0030491762768036	640293.637276997	-57.4099979251104	117.145833333333	56.7291666666667
126.020833333333	53.9375	0.0439294397226522	0.00301896136498892	642600.446736402	-57.5073506211541	117.145833333333	56.7291666666667
120.0625	53.8958333333333	0.040029056770139	0.0109044408370975	243611.018807917	-23.3255907572369	118.520833333333	55.8958333333333
120.104166666667	53.8958333333333	0.0399200244786183	0.0103982022727694	244707.782260467	-23.8806489591979	118.520833333333	55.8958333333333
120.145833333333	53.8958333333333	0.0397498721152293	0.0104873694922656	245828.697102521	-24.4305464638908	118.520833333333	55.8958333333333
120.1875	53.8958333333333	0.0388221281499554	0.011591651694139	1448541.72253883	-89.9562616136827	98.8125	51.9375
120.229166666667	53.8958333333333	0.0393901554507157	0.0114347483359857	1447186.50655492	-89.7792990123957	98.8541666666666	51.9791666666667
120.270833333333	53.8958333333333	0.0394731662332567	0.0112375377499336	1311604.25823698	-91.7214951811185	100.979166666667	51.9375
120.3125	53.8958333333333	0.0396369871661551	0.011101503859146	1314342.18909964	-91.6843288257001	100.979166666667	51.9375
120.354166666667	53.8958333333333	0.0397568775587625	0.0114609636281327	1317080.1721297	-91.6472461257466	100.979166666667	51.9375
120.395833333333	53.8958333333333	0.0393742285735553	0.0111033249824596	1319818.20606436	-91.6102465559598	100.979166666667	51.9375
120.4375	53.8958333333333	0.0399031613155761	0.0104897702901648	254323.616753097	-28.1325609105745	118.520833333333	55.8958333333333
120.479166666667	53.8958333333333	0.039641384167993	0.00881108691557074	255625.858380654	-28.6401187206967	118.520833333333	55.8958333333333
120.520833333333	53.8958333333333	0.0396893133927794	0.00844382971072053	256949.283670751	-29.142316277102	118.520833333333	55.8958333333333
120.5625	53.8958333333333	0.0393354149601683	0.00826857620141816	258293.566540748	-29.6391514621829	118.520833333333	55.8958333333333
120.604166666667	53.8958333333333	0.0395773853914719	0.00835943303417872	259658.382571863	-30.1306256495628	118.520833333333	55.8958333333333
120.645833333333	53.8958333333333	0.039513780804453	0.007962937310007	261043.40922355	-30.61674355963	118.520833333333	55.8958333333333
120.6875	53.8958333333333	0.039424367596141	0.00804524963700851	262448.326035019	-31.0975131154663	118.520833333333	55.8958333333333
120.729166666667	53.8958333333333	0.0409208022787619	0.00806022310023576	270665.558662636	-35.3414566040429	118.229166666667	55.8541666666667
120.770833333333	53.8958333333333	0.0406046965481664	0.00667251806854998	288879.575297606	-45.0283360612254	117.520833333333	55.6875
120.8125	53.8958333333333	0.0408529025498905	0.00676399324573571	290823.271816147	-45.375922893499	117.520833333333	55.6875
120.854166666667	53.8958333333333	0.0409173211823907	0.00671464253139579	292778.559547912	-45.718654725483	117.520833333333	55.6875
120.895833333333	53.8958333333333	0.0410445452843679	0.00665631852387308	294745.207126821	-46.0566001645334	117.520833333333	55.6875
120.9375	53.8958333333333	0.0407693353668891	0.00665581889857448	296722.987989507	-46.3898274721086	117.520833333333	55.6875
120.979166666667	53.8958333333333	0.0412663442365991	0.00648941806527996	327347.061661702	-41.1465274814178	117.520833333333	56.0625
121.020833333333	53.8958333333333	0.0414329626347876	0.00637730072080862	300711.066888226	-47.0423987230973	117.520833333333	55.6875
121.0625	53.8958333333333	0.0408265968259845	0.00639475144277335	302720.935149166	-47.361877043779	117.520833333333	55.6875
121.104166666667	53.8958333333333	0.0409145599752539	0.00644840212829388	285583.485208959	-39.0813663508226	118.229166666667	55.8541666666667
121.145833333333	53.8958333333333	0.0407511657321342	0.00663822718947839	279126.099037315	-36.0380367225728	118.520833333333	55.8958333333333
121.1875	53.8958333333333	0.0406638591572862	0.00661803370093657	336501.840664371	-42.7351977395097	117.520833333333	56.0625
121.229166666667	53.8958333333333	0.0387766168851365	0.00656597689809677	282381.246799051	-36.8693857286689	118.520833333333	55.8958333333333
121.270833333333	53.8958333333333	0.0392188771509103	0.00726501244951736	284032.519189401	-37.2775741088447	118.520833333333	55.8958333333333
121.3125	53.8958333333333	0.0395600106230355	0.00794226250268471	285650.458987636	-40.4829890870793	118.354166666667	55.8125
121.354166666667	53.8958333333333	0.0405159937148618	0.00594449949327722	344021.877795933	-43.9411581047554	117.520833333333	56.0625
121.395833333333	53.8958333333333	0.0408628445055293	0.00563900313822058	345927.661135481	-44.2339458419026	117.520833333333	56.0625
121.4375	53.8958333333333	0.0412414637952166	0.00593539724362771	347843.415232023	-44.5233300152713	117.520833333333	56.0625
121.479166666667	53.8958333333333	0.0406375393185247	0.0065348782964543	301683.92142157	-42.4205053537119	118.229166666667	55.8541666666667
121.520833333333	53.8958333333333	0.0417954862857278	0.00605739292482271	351704.180421919	-45.0920419708059	117.520833333333	56.0625
121.5625	53.8958333333333	0.04155396772324	0.00642579526436208	352576.169203292	-46.2168202914315	117.479166666667	56.0208333333333
121.604166666667	53.8958333333333	0.0427921687997144	0.00659422485978184	329714.180814606	-51.1335421868466	117.520833333333	55.6875
121.645833333333	53.8958333333333	0.0420901043620178	0.00634932398441982	356549.213928008	-46.7583836389045	117.479166666667	56.0208333333333
121.6875	53.8958333333333	0.0428392727451847	0.00669487184787065	333995.309757134	-51.6558448021092	117.520833333333	55.6875
121.729166666667	53.8958333333333	0.0429640115091134	0.00632019235205715	360557.315439261	-47.2872058449565	117.479166666667	56.0208333333333
121.770833333333	53.8958333333333	0.0431500129212179	0.00668087563018209	365507.640209411	-46.980955922644	117.479166666667	56.0625
121.8125	53.8958333333333	0.0432408349264029	0.00632542411759703	364599.311987223	-47.8036006206062	117.479166666667	56.0208333333333
121.854166666667	53.8958333333333	0.0431654638297767	0.00673422165984849	366632.669172243	-48.0572345262562	117.479166666667	56.0208333333333
121.895833333333	53.8958333333333	0.0430946515950733	0.00658126336301693	369529.667164141	-47.4928676644614	117.520833333333	56.0625
121.9375	53.8958333333333	0.0435622825159741	0.00705998428093073	376480.758445695	-47.4389761947148	117.479166666667	56.1041666666667
121.979166666667	53.8958333333333	0.0435003043041605	0.00707518532170048	366632.669172243	-48.0572345262562	117.604166666667	56.0208333333333
122.020833333333	53.8958333333333	0.044178315863084	0.00681752504720143	376480.758445693	-47.4389761947144	117.5625	56.1041666666667
122.0625	53.8958333333333	0.0435074385273964	0.00634358081570157	378502.280195724	-47.685526894727	117.5625	56.1041666666667
122.104166666667	53.8958333333333	0.0432876077699349	0.0059002833118884	384613.681073801	-48.4084798137021	117.479166666667	56.1041666666667
122.145833333333	53.8958333333333	0.0430301530350248	0.0062311943388289	386666.012942236	-48.6440100806989	117.479166666667	56.1041666666667
122.1875	53.8958333333333	0.043290980085443	0.00623391748259221	388725.742499651	-48.8768688068909	117.479166666667	56.1041666666667
122.229166666667	53.8958333333333	0.0435261978761439	0.0065929903387307	390792.752048092	-49.1070888456199	117.479166666667	56.1041666666667
122.270833333333	53.8958333333333	0.0434545219968033	0.00673145645786929	387388.064671701	-50.4351897567404	117.479166666667	56.0208333333333
122.3125	53.8958333333333	0.0430298124837349	0.00619914204968163	394948.150600824	-49.5597427779765	117.479166666667	56.1041666666667
122.354166666667	53.8958333333333	0.0435026726697198	0.00616338285643596	397036.314385531	-49.7822408662853	117.479166666667	56.1041666666667
122.395833333333	53.8958333333333	0.0434564254639821	0.00632975540440099	394948.150600822	-49.5597427779762	117.5625	56.1041666666667
122.4375	53.8958333333333	0.04305751823026	0.00598540475166757	401233.02269822	-50.2197374338677	117.479166666667	56.1041666666667
122.479166666667	53.8958333333333	0.0422979288255909	0.00524284294961176	398542.452801107	-50.7616102198515	117.520833333333	56.0625
122.520833333333	53.8958333333333	0.0417630611245459	0.00446159571256363	400667.209311113	-50.9754817863395	117.520833333333	56.0625
122.5625	53.8958333333333	0.041827376115107	0.00466769246950963	402798.367026932	-51.1869138067815	117.520833333333	56.0625
122.604166666667	53.8958333333333	0.0417411841804841	0.00484558762248839	404935.82412973	-51.3959376296261	117.520833333333	56.0625
122.645833333333	53.8958333333333	0.0421110244091565	0.00477486116829033	407079.48063734	-51.6025842448348	117.520833333333	56.0625
122.6875	53.8958333333333	0.0420154009690228	0.00460883881721228	409229.238371553	-51.8068842828797	117.520833333333	56.0625
122.729166666667	53.8958333333333	0.0422540497143395	0.00499937465170055	411385.000925809	-52.0088680140986	117.520833333333	56.0625
122.770833333333	53.8958333333333	0.043763316036596	0.00623649033795199	413978.673275775	-51.4744441275906	117.5625	56.1041666666667
122.8125	53.8958333333333	0.0439238559080589	0.00573584409760422	374467.254950717	-47.1895854504806	118.395833333333	56.1041666666667
122.854166666667	53.8958333333333	0.0428907451559661	0.0055332564783529	417887.379350087	-52.601218663801	117.520833333333	56.0625
122.895833333333	53.8958333333333	0.0421955354908561	0.00443812720708614	477219.822287157	-45.6361834016427	117.3125	56.7708333333333
122.9375	53.8958333333333	0.0416412798586613	0.00426404526545542	479181.33326618	-45.8311662758057	117.3125	56.7708333333333
122.979166666667	53.8958333333333	0.0415979426501865	0.00438617958057505	424440.49396877	-53.1737777052436	117.520833333333	56.0625
123.020833333333	53.8958333333333	0.041728439172347	0.00450234450238648	426635.733092952	-53.3603646166497	117.520833333333	56.0625
123.0625	53.8958333333333	0.0424435037202517	0.00467569174836487	428836.265816797	-53.544864443006	117.520833333333	56.0625
123.104166666667	53.8958333333333	0.042254366148639	0.00435269790306254	388725.742499647	-48.8768688068905	118.395833333333	56.1041666666667
123.145833333333	53.8958333333333	0.0417005327417641	0.00400748732015151	433252.886135287	-53.9077106852323	117.520833333333	56.0625
123.1875	53.8958333333333	0.0417090504196411	0.00373970653831768	435468.814415461	-54.0861101473791	117.520833333333	56.0625
123.229166666667	53.8958333333333	0.0419615099929888	0.00379297449034519	437689.717611377	-54.2625286213116	117.520833333333	56.0625
123.270833333333	53.8958333333333	0.0420554649957169	0.00418375016743583	439915.519592509	-54.4369917640125	117.520833333333	56.0625
123.3125	53.8958333333333	0.0434295842938107	0.00491638954261931	399131.307656984	-50.0022286471581	118.395833333333	56.1041666666667
123.354166666667	53.8958333333333	0.0445659362780838	0.00534840598299057	444528.787976709	-54.0946491753337	117.5625	56.1041666666667
123.395833333333	53.8958333333333	0.0438240726131397	0.00503775858629838	446749.869559729	-54.2667513286689	117.5625	56.1041666666667
123.4375	53.8958333333333	0.0422611064412871	0.00410069733730485	448866.239912749	-55.1157922445384	117.520833333333	56.0625
123.479166666667	53.8958333333333	0.0433907021781698	0.00458926735410606	451206.297968778	-54.6053596139242	117.5625	56.1041666666667
123.520833333333	53.8958333333333	0.0433787811317972	0.00447990690353815	453441.503026682	-54.7719129967004	117.5625	56.1041666666667
123.5625	53.8958333333333	0.0431392693408844	0.00434913920543923	411838.785528163	-51.2711698464316	118.395833333333	56.1041666666667
123.604166666667	53.8958333333333	0.04177777782591	0.00356037820537873	457889.593964693	-55.7652721876804	117.520833333333	56.0625
123.645833333333	53.8958333333333	0.0417175160563496	0.00360361482228307	460156.27562995	-55.9232363809696	117.520833333333	56.0625
123.6875	53.8958333333333	0.0419568372956845	0.00385503141622297	418276.412872154	-51.8742146620985	118.395833333333	56.1041666666667
123.729166666667	53.8958333333333	0.0426324792369175	0.00398404152121473	480738.510160128	-57.2702267091968	117.229166666667	56.0625
123.770833333333	53.8958333333333	0.0433205506949552	0.00446004918102386	471482.045402613	-56.0413183992772	117.479166666667	56.1041666666667
123.8125	53.8958333333333	0.0441543441431461	0.00505363638255413	469212.129565054	-55.8885649982704	117.5625	56.1041666666667
123.854166666667	53.8958333333333	0.0431364903563634	0.00438260654311346	471482.045402609	-56.041318399277	117.5625	56.1041666666667
123.895833333333	53.8958333333333	0.0432440214027765	0.00415561040623452	478315.903093527	-56.4898895469818	117.479166666667	56.1041666666667
123.9375	53.8958333333333	0.0425670176228039	0.00395133208099698	480601.699252205	-56.6362509306876	117.479166666667	56.1041666666667
123.979166666667	53.8958333333333	0.0418854596239923	0.00355055017702218	478436.113878489	-57.126948043631	117.520833333333	56.0625
124.020833333333	53.8958333333333	0.0405251072517761	0.0036478145110065	480738.510160128	-57.2702267091968	117.520833333333	56.0625
124.0625	53.8958333333333	0.0409368412968641	0.00368613652070353	483044.590162608	-57.4119759369894	117.520833333333	56.0625
124.104166666667	53.8958333333333	0.0403830916908959	0.00375678212203247	485354.300564046	-57.5522151303533	117.520833333333	56.0625
124.145833333333	53.8958333333333	0.0403324221421605	0.00403748318449669	487667.588965687	-57.6909634157548	117.520833333333	56.0625
124.1875	53.8958333333333	0.0405395009516653	0.00368800049276298	489984.403873979	-57.8282396463306	117.520833333333	56.0625
124.229166666667	53.8958333333333	0.0409904437067084	0.00361338829695539	492304.694683036	-57.9640624054336	117.520833333333	56.0625
124.270833333333	53.8958333333333	0.0403354125894977	0.00348629643264692	494628.411657438	-58.0984500101715	117.520833333333	56.0625
124.3125	53.8958333333333	0.0401439803883478	0.00407235733220535	496955.505915346	-58.2314205149342	117.520833333333	56.0625
124.354166666667	53.8958333333333	0.0403728851411258	0.00407464607029589	499285.929411978	-58.3629917149108	117.520833333333	56.0625
124.395833333333	53.8958333333333	0.0402577274774937	0.00404989472445375	501619.634923418	-58.4931811495917	117.520833333333	56.0625
124.4375	53.8958333333333	0.0402932293350849	0.00379079645787777	503956.57603071	-58.6220061062526	117.520833333333	56.0625
124.479166666667	53.8958333333333	0.040814760323766	0.00370384048354582	506296.707104304	-58.7494836234212	117.520833333333	56.0625
124.520833333333	53.8958333333333	0.0408908439527009	0.00404380118014475	508639.983288824	-58.8756304943241	117.520833333333	56.0625
124.5625	53.8958333333333	0.0409773411293168	0.00429281086482903	527494.278019315	-59.8388391217606	117.229166666667	56.0625
124.604166666667	53.8958333333333	0.0412803159849081	0.00594951788507699	529863.962280284	-59.9537270711349	117.229166666667	56.0625
124.645833333333	53.8958333333333	0.0414205429873618	0.00607627359487137	532236.382533342	-60.0674395552296	117.229166666667	56.0625
124.6875	53.8958333333333	0.0413511044755506	0.00511661182124044	534611.501515877	-60.1799908890286	117.229166666667	56.0625
124.729166666667	53.8958333333333	0.0422615452428315	0.00516833794564556	536989.282578757	-60.2913951814579	117.229166666667	56.0625
124.770833333333	53.8958333333333	0.0425450115716589	0.00516297921331101	539369.689674649	-60.4016663384512	117.229166666667	56.0625
124.8125	53.8958333333333	0.0422253464683719	0.00506127798143799	542969.214680338	-61.6282626868921	117.145833333333	55.9791666666667
124.854166666667	53.8958333333333	0.0420768076422177	0.00593959466359692	545380.506826048	-61.7310849701061	117.145833333333	55.9791666666667
124.895833333333	53.8958333333333	0.0427018067395588	0.00572387831266529	547794.115107039	-61.8328515241365	117.145833333333	55.9791666666667
124.9375	53.8958333333333	0.0427939320378243	0.00373526804848002	548916.877869708	-60.8316907946819	117.229166666667	56.0625
124.979166666667	53.8958333333333	0.0427811587283024	0.00361586516410397	551309.894694941	-60.9364979688826	117.229166666667	56.0625
125.020833333333	53.8958333333333	0.0434543006791266	0.00370957323948294	553705.333281861	-61.0402513476155	117.229166666667	56.0625
125.0625	53.8958333333333	0.0433813010413195	0.00547700929439296	565554.277448588	-63.0505199382782	116.979166666667	55.9375
125.104166666667	53.8958333333333	0.0434806601473241	0.0054201076633684	567996.954911245	-63.1418227359589	116.979166666667	55.9375
125.145833333333	53.8958333333333	0.0434540292653122	0.00334117730779432	560905.86076023	-61.3453134934569	117.229166666667	56.0625
125.1875	53.8958333333333	0.0433427862264716	0.00303609385693564	563310.670085343	-61.4449755849643	117.229166666667	56.0625
125.229166666667	53.8958333333333	0.0437933286671979	0.00306823546517206	565717.745528547	-61.5436449499968	117.229166666667	56.0625
125.270833333333	53.8958333333333	0.0442249521105877	0.00306250506118242	568127.057434816	-61.6413332847274	117.229166666667	56.0625
125.3125	53.8958333333333	0.0441816739068719	0.00317415916889734	570538.576619064	-61.7380521189337	117.229166666667	56.0625
125.354166666667	53.8958333333333	0.0446320496556515	0.00323232137627431	572952.274357403	-61.8338128185596	117.229166666667	56.0625
125.395833333333	53.8958333333333	0.0448773078958207	0.00329802536837954	585149.20617909	-63.7555640315976	116.979166666667	55.9375
125.4375	53.8958333333333	0.044335135205796	0.00306865104044722	613145.559920792	-55.7076307270378	117.145833333333	56.7291666666667
125.479166666667	53.8958333333333	0.0435408686057206	0.00304587167495715	615410.042141469	-55.8172671306514	117.145833333333	56.7291666666667
125.520833333333	53.8958333333333	0.0437515037721213	0.0031823269589197	615299.447742827	-55.3236893778326	117.229166666667	56.7708333333333
125.5625	53.8958333333333	0.0444410019116017	0.00316510750086865	538409.108741166	-59.2748090896407	118.104166666667	56.1458333333333
125.604166666667	53.8958333333333	0.0446139714099852	0.00319414269698961	540765.147100458	-59.3891453102246	118.104166666667	56.1458333333333
125.645833333333	53.8958333333333	0.0445490485053591	0.00319006393220806	543123.954921444	-59.5023409696142	118.104166666667	56.1458333333333
125.6875	53.8958333333333	0.0450465534630653	0.00313760609104177	545485.495441972	-59.6144095455539	118.104166666667	56.1458333333333
125.729166666667	53.8958333333333	0.044482662981128	0.00317127882570064	547849.732487871	-59.7253643288766	118.104166666667	56.1458333333333
125.770833333333	53.8958333333333	0.0440112130209734	0.00306823059282159	631341.705184235	-56.5591823478636	117.145833333333	56.7291666666667
125.8125	53.8958333333333	0.0438784084769763	0.00587321597627322	634437.268766027	-67.0329877363836	116.479166666667	55.7708333333333
125.854166666667	53.8958333333333	0.0439727612249414	0.00307051422887517	635918.46763227	-56.7632101287314	117.145833333333	56.7291666666667
125.895833333333	53.8958333333333	0.0438447138985098	0.00315856118084026	638210.839638925	-56.8639415973932	117.145833333333	56.7291666666667
125.9375	53.8958333333333	0.0437784866002218	0.00303385153717187	619709.244950171	-64.8607858654518	116.9375	55.9375
125.979166666667	53.8958333333333	0.0441950754539424	0.00298598292162001	642803.41881815	-57.0628805700746	117.145833333333	56.7291666666667
126.020833333333	53.8958333333333	0.0447769969964025	0.00307916546182571	645103.5685734	-57.1611041595346	117.145833333333	56.7291666666667
126.0625	53.8958333333333	0.0447495211907469	0.00309303027467566	647406.254115807	-57.2585077289223	117.145833333333	56.7291666666667
126.104166666667	53.8958333333333	0.0445069916982575	0.0030541896809525	649711.447660907	-57.3550991036139	117.145833333333	56.7291666666667
126.145833333333	53.8958333333333	0.0438368285632334	0.00305463650110318	652019.121784157	-57.4508860236339	117.145833333333	56.7291666666667
120.020833333333	53.8541666666667	0.040660901519478	0.0111670125145068	246821.58257306	-22.3490345789628	118.520833333333	55.8958333333333
120.0625	53.8541666666667	0.0394661052165278	0.0116037955399297	1440327.00344836	-89.8759502514543	98.8125	51.9375
120.104166666667	53.8541666666667	0.0407070157958938	0.011489644917102	1443068.85990811	-89.8425667560863	98.8125	51.9375
120.145833333333	53.8541666666667	0.0397480892600183	0.0111594780514378	1329277.70338822	-91.4951448473896	100.604166666667	51.8958333333333
120.1875	53.8541666666667	0.0392730180548506	0.0113323886738304	1305991.31526803	-91.5955664573176	100.979166666667	51.9375
120.229166666667	53.8541666666667	0.0395506424223374	0.0114926680677584	1308732.14135196	-91.5586590336119	100.979166666667	51.9375
120.270833333333	53.8541666666667	0.0403507136068181	0.0105319098547744	253507.750794091	-25.5888457338467	118.520833333333	55.8958333333333
120.3125	53.8541666666667	0.0400425162496781	0.0102858295188553	254703.266203022	-26.1112820824876	118.520833333333	55.8958333333333
120.354166666667	53.8541666666667	0.0401982945926267	0.0106345427851985	253040.626854869	-29.7065629257889	118.354166666667	55.8125
120.395833333333	53.8541666666667	0.0399330748044987	0.00975302995704314	257160.999992318	-27.1408741363367	118.520833333333	55.8958333333333
120.4375	53.8541666666667	0.0397367875590326	0.00965965574865042	258422.583131813	-27.6479938806201	118.520833333333	55.8958333333333
120.479166666667	53.8541666666667	0.0395489029275854	0.00900946053756327	259705.554539794	-28.1499784397766	118.520833333333	55.8958333333333
120.520833333333	53.8541666666667	0.0396788975882871	0.00870698353141496	261009.598368847	-28.6468191084101	118.520833333333	55.8958333333333
120.5625	53.8541666666667	0.0391473379912166	0.00826614963193159	262334.399912969	-29.1385106600177	118.520833333333	55.8958333333333
120.604166666667	53.8541666666667	0.041082528488421	0.00806153884029654	269847.821168033	-33.4498527709964	118.229166666667	55.8541666666667
120.645833333333	53.8541666666667	0.0409529869778382	0.00755246956489118	286476.998977114	-43.3123664377367	117.520833333333	55.6875
120.6875	53.8541666666667	0.0409721605983184	0.00754093381129765	288364.16555003	-43.6749667948528	117.520833333333	55.6875
120.729166666667	53.8541666666667	0.041003989503141	0.00721450820434502	290263.796676776	-44.0326152000871	117.520833333333	55.6875
120.770833333333	53.8541666666667	0.0411957151695944	0.00699905893718079	292175.648571741	-44.3853765859025	117.520833333333	55.6875
120.8125	53.8541666666667	0.0404385061978362	0.00654328210152252	294099.482235885	-44.7333158281221	117.520833333333	55.6875
120.854166666667	53.8541666666667	0.0415661994921855	0.00693980182702524	296035.063399903	-45.0764976845673	117.520833333333	55.6875
120.895833333333	53.8541666666667	0.0413786617849821	0.00662852964855618	297982.162464844	-45.4149867377851	117.520833333333	55.6875
120.9375	53.8541666666667	0.0405203086062386	0.00741194130365084	275140.614287919	-33.3327164330787	118.520833333333	55.8958333333333
120.979166666667	53.8541666666667	0.0405823515572246	0.00717133921137292	284144.477525646	-37.3071147669457	118.229166666667	55.8541666666667
121.020833333333	53.8541666666667	0.0405653278501067	0.00735244804394435	278188.969083961	-34.2088729893189	118.520833333333	55.8958333333333
121.0625	53.8541666666667	0.0395041098311403	0.00824844717261197	279738.998942655	-34.639456683121	118.520833333333	55.8958333333333
121.104166666667	53.8541666666667	0.039301528962923	0.00744398855131487	284489.101949521	-35.9015745761906	118.4375	55.8958333333333
121.145833333333	53.8541666666667	0.0395891147924769	0.00838387122496694	283983.065039397	-38.7160850270052	118.3125	55.8125
121.1875	53.8541666666667	0.039653322702457	0.0083523078330612	285705.376559234	-39.1112886093213	118.3125	55.8125
121.229166666667	53.8541666666667	0.038853570067047	0.00690159613421802	287442.270504637	-39.5015317463106	118.3125	55.8125
121.270833333333	53.8541666666667	0.03930270538222	0.00650750581832657	289383.437479128	-37.1199239349225	118.479166666667	55.8958333333333
121.3125	53.8541666666667	0.039028732800047	0.00660001128248727	290958.756445763	-40.2673321552206	118.3125	55.8125
121.354166666667	53.8541666666667	0.03932478709144	0.00664751400976774	292722.885587553	-37.908315766682	118.479166666667	55.8958333333333
121.395833333333	53.8541666666667	0.040702838033423	0.00570074920114061	349265.466574049	-43.7037450755936	117.520833333333	56.0625
121.4375	53.8541666666667	0.0419914782536991	0.00640765568263411	324246.21065576	-49.4170784859992	117.520833333333	55.6875
121.479166666667	53.8541666666667	0.0414914139530167	0.00550078981850738	353074.268136292	-44.2794961993861	117.520833333333	56.0625
121.520833333333	53.8541666666667	0.0408345101873518	0.0062517669388729	306958.429848534	-42.1809816614693	118.229166666667	55.8541666666667
121.5625	53.8541666666667	0.0414042358889147	0.00649967890264433	322888.498556694	-46.0414524037655	117.854166666667	55.8125
121.604166666667	53.8541666666667	0.0429900746431659	0.0068113890287582	357766.983338789	-45.9511193355559	117.479166666667	56.0208333333333
121.645833333333	53.8541666666667	0.0429920250811766	0.00689152186581817	353843.826716678	-45.4020533401348	117.604166666667	56.0208333333333
121.6875	53.8541666666667	0.0437006160419052	0.00688438116346006	336892.025604631	-51.0378028215815	117.520833333333	55.6875
121.729166666667	53.8541666666667	0.0432384441412474	0.00652365836080505	363719.062779436	-46.7509887731126	117.479166666667	56.0208333333333
121.770833333333	53.8541666666667	0.0434587339338759	0.00663756097251214	378728.234188194	-47.7159525300256	117.270833333333	56.0625
121.8125	53.8541666666667	0.0441045836486036	0.00665256207925158	380760.641018753	-47.9596619480621	117.270833333333	56.0625
121.854166666667	53.8541666666667	0.0432653326318976	0.00682036435913848	372678.881860209	-46.9678398728126	117.479166666667	56.0625
121.895833333333	53.8541666666667	0.0425738160540185	0.00642515140803571	372678.881860209	-46.9678398728126	117.520833333333	56.0625
121.9375	53.8541666666667	0.0420677974134889	0.00632166413026285	374687.224827178	-47.2200759376463	117.520833333333	56.0625
121.979166666667	53.8541666666667	0.043110303249446	0.00666269913324969	381639.706906096	-47.1712780355364	117.479166666667	56.1041666666667
122.020833333333	53.8541666666667	0.0438076810987287	0.00646999034668535	383654.538818767	-47.4157535398523	117.479166666667	56.1041666666667
122.0625	53.8541666666667	0.044711627800173	0.00687292008076868	381639.706906096	-47.1712780355364	117.5625	56.1041666666667
122.104166666667	53.8541666666667	0.0437952356135876	0.00657604246855484	383654.538818764	-47.4157535398519	117.5625	56.1041666666667
122.145833333333	53.8541666666667	0.0437045321714933	0.00639983614404996	389745.774574932	-48.1328848559911	117.479166666667	56.1041666666667
122.1875	53.8541666666667	0.0424068290166811	0.00574144196537131	386903.959603409	-48.6742825073605	117.520833333333	56.0625
122.229166666667	53.8541666666667	0.0423873764119047	0.00581032937765828	388966.691621092	-48.9070984644054	117.520833333333	56.0625
122.270833333333	53.8541666666667	0.0434523278757638	0.00671390321706275	395904.583744085	-48.8262462859897	117.479166666667	56.1041666666667
122.3125	53.8541666666667	0.0432519487293492	0.00604637524912401	397971.991864344	-49.0522316934367	117.479166666667	56.1041666666667
122.354166666667	53.8541666666667	0.0434268605005042	0.00645663220822853	395904.583744083	-48.8262462859894	117.5625	56.1041666666667
122.395833333333	53.8541666666667	0.0438130201559741	0.00667551875440426	397971.99186434	-49.0522316934364	117.5625	56.1041666666667
122.4375	53.8541666666667	0.0436812565100938	0.00630415465438195	400046.447995976	-49.2757012127434	117.5625	56.1041666666667
122.479166666667	53.8541666666667	0.0439705370805324	0.00616680888279334	402127.842332089	-49.4966854120626	117.5625	56.1041666666667
122.520833333333	53.8541666666667	0.0432512368988941	0.00585304538525914	403603.354724856	-50.4646859425956	117.520833333333	56.0625
122.5625	53.8541666666667	0.0429014061992869	0.00549384283998124	405721.208830009	-50.6772751994177	117.520833333333	56.0625
122.604166666667	53.8541666666667	0.042362481844152	0.00505086583990858	407845.473460811	-50.8874763006175	117.520833333333	56.0625
122.645833333333	53.8541666666667	0.0428320112630003	0.00515617783798443	409976.04822165	-51.0953193145262	117.520833333333	56.0625
122.6875	53.8541666666667	0.0435030551636977	0.00541856678557211	371688.120156363	-45.9066885598873	118.395833333333	56.1041666666667
122.729166666667	53.8541666666667	0.0440538161730981	0.00560073062664914	419016.20681181	-51.1786594624094	117.479166666667	56.1041666666667
122.770833333333	53.8541666666667	0.0439413558750921	0.00585390401172856	416883.038865926	-50.9764924873677	117.5625	56.1041666666667
122.8125	53.8541666666667	0.0437362742394497	0.0056944383125242	419016.20681181	-51.1786594624094	117.5625	56.1041666666667
122.854166666667	53.8541666666667	0.0432150394371799	0.00540104686437277	420720.182808033	-52.1001922145821	117.520833333333	56.0625
122.895833333333	53.8541666666667	0.0432912198106521	0.00511566036221713	381639.706906096	-47.1712780355364	118.395833333333	56.1041666666667
122.9375	53.8541666666667	0.0422532895719636	0.00476375899118722	425058.68744711	-52.4866498807815	117.520833333333	56.0625
122.979166666667	53.8541666666667	0.0418733502394789	0.0043970483996987	427236.335870055	-52.6766707090503	117.520833333333	56.0625
123.020833333333	53.8541666666667	0.0428859970444171	0.00489682667220805	429419.467205882	-52.8645890656445	117.520833333333	56.0625
123.0625	53.8541666666667	0.0432121432916025	0.00493435788249249	389745.774574932	-48.1328848559911	118.395833333333	56.1041666666667
123.104166666667	53.8541666666667	0.0435461902327162	0.00483298707019758	391791.360419528	-48.366604129734	118.395833333333	56.1041666666667
123.145833333333	53.8541666666667	0.0436543103096852	0.00481786174517506	440664.927719975	-53.0824839370145	117.479166666667	56.1041666666667
123.1875	53.8541666666667	0.0434826521130762	0.00473725620670411	442859.627744624	-53.2616577695398	117.479166666667	56.1041666666667
123.229166666667	53.8541666666667	0.0425847107063658	0.00416064146208853	397971.99186434	-49.0522316934364	118.395833333333	56.1041666666667
123.270833333333	53.8541666666667	0.0432824273760778	0.00435619305746903	400046.447995976	-49.2757012127434	118.395833333333	56.1041666666667
123.3125	53.8541666666667	0.0434909221268157	0.00444688093282502	402127.842332092	-49.4966854120628	118.395833333333	56.1041666666667
123.354166666667	53.8541666666667	0.0444093673742837	0.00526111429541621	447264.254984556	-53.6142179358576	117.5625	56.1041666666667
123.395833333333	53.8541666666667	0.0452562499388063	0.00547404408511901	411829.649879203	-48.8858102321063	118.395833333333	56.1875
123.4375	53.8541666666667	0.0445148481799968	0.00587556826552263	451688.6847513	-53.95922113921	117.5625	56.1041666666667
123.479166666667	53.8541666666667	0.044340701202958	0.00559910270675866	453908.142781016	-54.1289476412516	117.5625	56.1041666666667
123.520833333333	53.8541666666667	0.0430626265919365	0.00433761093432774	456132.334600174	-54.2968548205149	117.5625	56.1041666666667
123.5625	53.8541666666667	0.0422370268107918	0.00384731662332061	458262.8610787	-55.1279185137608	117.520833333333	56.0625
123.604166666667	53.8541666666667	0.0420079341436849	0.00348660233975034	460514.5762358	-55.2890606643525	117.520833333333	56.0625
123.645833333333	53.8541666666667	0.0419621914433813	0.00350650451716847	462770.658887246	-55.4484673383872	117.520833333333	56.0625
123.6875	53.8541666666667	0.0421710191533275	0.0037268742389413	421155.406360172	-51.3786029422363	118.395833333333	56.1041666666667
123.729166666667	53.8541666666667	0.0426902250768936	0.00385467851204988	423300.545312436	-51.576350497272	118.395833333333	56.1041666666667
123.770833333333	53.8541666666667	0.0429354980150989	0.00387996311040568	474088.168577078	-55.5772784356978	117.479166666667	56.1041666666667
123.8125	53.8541666666667	0.0441437608428687	0.004626188459272	471828.517420083	-55.4231333244832	117.5625	56.1041666666667
123.854166666667	53.8541666666667	0.0436675551320967	0.00437977081103028	474088.168577075	-55.5772784356976	117.5625	56.1041666666667
123.895833333333	53.8541666666667	0.0419004537838178	0.00413745748824839	469621.614773965	-56.5657363889365	117.604166666667	56.0208333333333
123.9375	53.8541666666667	0.0417351856021387	0.00400967215477415	478680.259339917	-56.5175286243296	117.520833333333	56.0625
123.979166666667	53.8541666666667	0.0412906226202384	0.00343787063404767	480969.056356127	-56.663817588746	117.520833333333	56.0625
124.020833333333	53.8541666666667	0.0410774733837732	0.00347420407109295	483261.680189087	-56.8085582950765	117.520833333333	56.0625
124.0625	53.8541666666667	0.0414418697156586	0.00360994273508088	485558.075823408	-56.9517701382478	117.520833333333	56.0625
124.104166666667	53.8541666666667	0.0410842289724241	0.00359727178931788	487858.18918603	-57.0934722433766	117.520833333333	56.0625
124.145833333333	53.8541666666667	0.0404009783381477	0.00394685006875107	490161.967128275	-57.2336834689918	117.520833333333	56.0625
124.1875	53.8541666666667	0.0401264141686437	0.00406221605123844	492469.357408248	-57.3724224102631	117.520833333333	56.0625
124.229166666667	53.8541666666667	0.0400019067271054	0.0040940307628518	494780.308673559	-57.5097074022359	117.520833333333	56.0625
124.270833333333	53.8541666666667	0.0403425167648594	0.00428193014391069	497094.7704444	-57.6455565230683	117.520833333333	56.0625
124.3125	53.8541666666667	0.0402124775510794	0.00360169412829515	499412.693096916	-57.779987597265	117.520833333333	56.0625
124.354166666667	53.8541666666667	0.0409768920365876	0.00352481064655684	501734.027846912	-57.913018198909	117.520833333333	56.0625
124.395833333333	53.8541666666667	0.0411598333977989	0.0036932874155169	504058.726733891	-58.0446656548871	117.520833333333	56.0625
124.4375	53.8541666666667	0.0412409915516582	0.00382141006173652	506386.742605355	-58.1749470481051	117.520833333333	56.0625
124.479166666667	53.8541666666667	0.0408019999311996	0.00403096069262826	525124.877467693	-59.1699918947551	117.229166666667	56.0625
124.520833333333	53.8541666666667	0.0410696994793397	0.00400890857562169	527480.750286573	-59.2887087717969	117.229166666667	56.0625
124.5625	53.8541666666667	0.0414301725014692	0.00466243845144563	529839.509769803	-59.4062176935689	117.229166666667	56.0625
124.604166666667	53.8541666666667	0.042081345542065	0.00498512687226785	532201.116702396	-59.5225332670499	117.229166666667	56.0625
124.645833333333	53.8541666666667	0.0427564423902003	0.00472133998038893	534565.532511698	-59.6376698924915	117.229166666667	56.0625
124.6875	53.8541666666667	0.0426451412601394	0.00571726666099176	536932.719255268	-59.7516417663674	117.229166666667	56.0625
124.729166666667	53.8541666666667	0.0420719815444151	0.00423124556948154	453215.004740036	-60.7045685056609	118.4375	55.6875
124.770833333333	53.8541666666667	0.0415022679805962	0.00420131568808364	455607.787770884	-60.8394451691566	118.4375	55.6875
124.8125	53.8541666666667	0.042124224421722	0.00419575694941317	458003.697274659	-60.9727339250882	118.4375	55.6875
124.854166666667	53.8541666666667	0.0427504963738228	0.00577963128573041	546428.438124216	-60.1961587063715	117.229166666667	56.0625
124.895833333333	53.8541666666667	0.0424883817668484	0.0037675418823911	548808.931643931	-60.3045128403065	117.229166666667	56.0625
124.9375	53.8541666666667	0.0430900139100498	0.00363996737966891	551191.981030631	-60.4117832838335	117.229166666667	56.0625
124.979166666667	53.8541666666667	0.0432767437291417	0.00553292492614589	553577.552434548	-60.5179828871734	117.229166666667	56.0625
125.020833333333	53.8541666666667	0.0432047943194071	0.00542384331187525	565237.082051251	-62.5406591583302	116.979166666667	55.9375
125.0625	53.8541666666667	0.0423312923666498	0.00535560398887994	567671.078129349	-62.6343604001803	116.979166666667	55.9375
125.104166666667	53.8541666666667	0.0428986398938038	0.00313216046160759	560749.06831861	-60.8302824558501	117.229166666667	56.0625
125.145833333333	53.8541666666667	0.0434737344772933	0.00311080331001423	563144.39997966	-60.9323236160088	117.229166666667	56.0625
125.1875	53.8541666666667	0.0433191495030143	0.00311988414110534	565542.092337438	-61.0333555217017	117.229166666667	56.0625
125.229166666667	53.8541666666667	0.0432974218612426	0.0029528268772097	567942.114645741	-61.1333899752948	117.229166666667	56.0625
125.270833333333	53.8541666666667	0.0432875780436459	0.00285960813650862	570344.436642647	-61.2324386135101	117.229166666667	56.0625
125.3125	53.8541666666667	0.0436015855673098	0.00292343226051805	572749.028541579	-61.3305129099095	117.229166666667	56.0625
125.354166666667	53.8541666666667	0.0446236676474971	0.00306894910537997	575155.861022568	-61.4276241773468	117.229166666667	56.0625
125.395833333333	53.8541666666667	0.0445467670561995	0.00309042227744753	613516.233600945	-55.240799962492	117.145833333333	56.7291666666667
125.4375	53.8541666666667	0.0447239236765878	0.00308516138617645	615770.348076332	-55.3522191783193	117.145833333333	56.7291666666667
125.479166666667	53.8541666666667	0.0453305071738481	0.00317695609297957	618027.481141934	-55.462700265367	117.145833333333	56.7291666666667
125.520833333333	53.8541666666667	0.04533383312401	0.00318277451738406	620287.59903964	-55.5722522256698	117.145833333333	56.7291666666667
125.5625	53.8541666666667	0.0450542515555767	0.00302156222838958	622550.668454265	-55.6808839665619	117.145833333333	56.7291666666667
125.604166666667	53.8541666666667	0.0453221280961548	0.0031795481469403	543141.270082775	-58.9691059187025	118.104166666667	56.1458333333333
125.645833333333	53.8541666666667	0.0453160205656107	0.00308031702907818	545492.158520546	-59.0836325664179	118.104166666667	56.1458333333333
125.6875	53.8541666666667	0.0452546230653281	0.00306298785959219	547845.848932725	-59.197029352541	118.104166666667	56.1458333333333
125.729166666667	53.8541666666667	0.0447395545442662	0.00307155287693931	550202.304527314	-59.3093094527435	118.104166666667	56.1458333333333
125.770833333333	53.8541666666667	0.0438302721370977	0.00300328125449043	633909.152452875	-56.2105446097776	117.145833333333	56.7291666666667
125.8125	53.8541666666667	0.0438680287065583	0.00301460647767254	636189.255355935	-56.3138368874069	117.145833333333	56.7291666666667
125.854166666667	53.8541666666667	0.0439016485646258	0.00293183515269008	638472.088443155	-56.4162687137702	117.145833333333	56.7291666666667
125.895833333333	53.8541666666667	0.0439861361497215	0.00293916265201914	640757.62171893	-56.5178482680124	117.145833333333	56.7291666666667
125.9375	53.8541666666667	0.0439211979693917	0.00305811466192683	643045.825575918	-56.6185836419683	117.145833333333	56.7291666666667
125.979166666667	53.8541666666667	0.0438400009468909	0.00303379885496242	645336.67078941	-56.7184828409919	117.145833333333	56.7291666666667
126.020833333333	53.8541666666667	0.0442080341184269	0.00290729723466199	647630.128511771	-56.8175537847854	117.145833333333	56.7291666666667
126.0625	53.8541666666667	0.0451243198267025	0.0030415584951706	649926.170266947	-56.9158043082267	117.145833333333	56.7291666666667
126.104166666667	53.8541666666667	0.044743824283173	0.00303567301901515	652224.767945077	-57.0132421621969	117.145833333333	56.7291666666667
126.145833333333	53.8541666666667	0.0447857123805254	0.00300538253989003	654525.893797175	-57.1098750144062	117.145833333333	56.7291666666667
126.1875	53.8541666666667	0.0441866165341352	0.00301213218816318	656829.520429882	-57.2057104502179	117.145833333333	56.7291666666667
126.229166666667	53.8541666666667	0.0435496136105525	0.00295573178420668	659135.620800301	-57.3007559734701	117.145833333333	56.7291666666667
126.270833333333	53.8541666666667	0.0446151957060409	0.00296672915743333	661444.168210933	-57.3950190072967	117.145833333333	56.7291666666667
126.3125	53.8541666666667	0.0448006518520427	0.00297982114796703	663755.136304634	-57.4885068949431	117.145833333333	56.7291666666667
120.020833333333	53.8125	0.0402227790053744	0.0103405219474127	251116.996770136	-21.9468829219128	118.520833333333	55.8958333333333
120.0625	53.8125	0.0401157420799142	0.00997119717733904	252154.877644088	-22.491476566381	118.520833333333	55.8958333333333
120.104166666667	53.8125	0.0403039430493743	0.010636292382126	253216.75855569	-23.031413356871	118.520833333333	55.8958333333333
120.145833333333	53.8125	0.0396406987643152	0.010389225055805	254302.338483637	-23.5666471650737	118.520833333333	55.8958333333333
120.1875	53.8125	0.0399673290606697	0.00993296819734596	255411.314861312	-24.0971361307412	118.520833333333	55.8958333333333
120.229166666667	53.8125	0.0399558769134629	0.0103475461429963	256543.383887193	-24.6228425729762	118.520833333333	55.8958333333333
120.270833333333	53.8125	0.0400433689287191	0.00920930360354041	257698.240825463	-25.1437328962192	118.520833333333	55.8958333333333
120.3125	53.8125	0.0398948838710225	0.00949560497937095	258875.580296455	-25.6597774914973	118.520833333333	55.8958333333333
120.354166666667	53.8125	0.039644049060873	0.00896627242271332	260075.096556736	-26.1709506335072	118.520833333333	55.8958333333333
120.395833333333	53.8125	0.0399625900198786	0.00905390095849089	261296.483768582	-26.6772303740709	118.520833333333	55.8958333333333
120.4375	53.8125	0.0393531503192359	0.00853685548438223	262539.436258682	-27.178598432483	118.520833333333	55.8958333333333
120.479166666667	53.8125	0.0401678077713024	0.00881148021478847	263803.648765995	-27.6750400832703	118.520833333333	55.8958333333333
120.520833333333	53.8125	0.0399262712008618	0.0085871498561622	265088.816678657	-28.1665440418424	118.520833333333	55.8958333333333
120.5625	53.8125	0.0397399167847613	0.00840850414812208	266394.636259938	-28.6531023484944	118.520833333333	55.8958333333333
120.604166666667	53.8125	0.0398338100619525	0.00852754334169691	267720.804863267	-29.1347102512113	118.520833333333	55.8958333333333
120.645833333333	53.8125	0.040553751460764	0.00808762232075978	289868.861789954	-42.6839661749911	117.520833333333	55.6875
120.6875	53.8125	0.0406868943100104	0.00784251419963508	276747.660982985	-33.8016738441889	118.229166666667	55.8541666666667
120.729166666667	53.8125	0.0411370878453854	0.0069428602111075	293615.639818835	-43.4040221758383	117.520833333333	55.6875
120.770833333333	53.8125	0.0409877249001708	0.00716416686661195	295507.692905533	-43.756848396265	117.520833333333	55.6875
120.8125	53.8125	0.0409721996334413	0.00762019427309269	281405.475786335	-35.0939347516699	118.229166666667	55.8541666666667
120.854166666667	53.8125	0.0405377083222487	0.00809474298914312	282991.639256624	-35.5147738698898	118.229166666667	55.8541666666667
120.895833333333	53.8125	0.0409701142415751	0.00698345046369174	301255.682683341	-44.7872492408053	117.520833333333	55.6875
120.9375	53.8125	0.0418894887799281	0.00734636008727478	303194.864026375	-45.1215592433169	117.520833333333	55.6875
120.979166666667	53.8125	0.0407211952637574	0.00782691209485117	309490.186868453	-43.8462542404896	117.5625	55.7708333333333
121.020833333333	53.8125	0.0410967461632185	0.00769176143410615	309490.186868455	-43.8462542404901	117.604166666667	55.7708333333333
121.0625	53.8125	0.0408824960931674	0.00791410712961296	291161.715810003	-37.5460780602351	118.229166666667	55.8541666666667
121.104166666667	53.8125	0.0409073939280623	0.00755508280842451	285114.18351651	-34.5300077541992	118.520833333333	55.8958333333333
121.145833333333	53.8125	0.0394687755613149	0.00688092103927052	285827.278189195	-39.1411714773729	118.270833333333	55.7708333333333
121.1875	53.8125	0.0396212045755104	0.00693037940490044	343372.088343819	-41.6858504853283	117.520833333333	56.0625
121.229166666667	53.8125	0.0405038651984463	0.00594599304601341	345202.845858966	-41.9921811316406	117.520833333333	56.0625
121.270833333333	53.8125	0.0412259158560674	0.00626156010857298	319094.885852745	-47.6398629883096	117.520833333333	55.6875
121.3125	53.8125	0.0411298234753235	0.00616043724358301	321127.709107324	-47.9360145495105	117.520833333333	55.6875
121.354166666667	53.8125	0.0413147905283055	0.0061128200572944	303222.031850699	-40.1926856652183	118.229166666667	55.8541666666667
121.395833333333	53.8125	0.0415971255349964	0.00636950059440167	318384.173171333	-44.2068284301252	117.854166666667	55.8125
121.4375	53.8125	0.0419386373628211	0.00642658561803493	320303.301418567	-44.5249369633961	117.854166666667	55.8125
121.479166666667	53.8125	0.0426330981474059	0.00630193527598522	329351.643639686	-49.0817002848372	117.520833333333	55.6875
121.520833333333	53.8125	0.0420435920972159	0.00615621293646882	310410.611625096	-41.6066303123416	118.229166666667	55.8541666666667
121.5625	53.8125	0.0414100356254872	0.00624313991193936	312239.192558706	-41.9493802071261	118.229166666667	55.8541666666667
121.604166666667	53.8125	0.0421330326111936	0.00663236858917473	314079.909633187	-42.2879274672364	118.229166666667	55.8541666666667
121.645833333333	53.8125	0.0419774769178205	0.00668544058205178	330057.059547329	-46.0564308102393	117.854166666667	55.8125
121.6875	53.8125	0.042652816092921	0.00679080859273853	341946.908501121	-50.689524187217	117.479166666667	55.6875
121.729166666667	53.8125	0.0440438510399851	0.00699602963492577	379854.001664043	-46.9545444682985	117.270833333333	56.0625
121.770833333333	53.8125	0.0441069705710511	0.00716948453567043	306323.574553428	-44.4773618118128	118.354166666667	55.7291666666667
121.8125	53.8125	0.0436196776415289	0.00722627475914294	373873.836289093	-46.195930006453	117.479166666667	56.0625
121.854166666667	53.8125	0.0424330759069466	0.00684194032472152	366912.12746258	-46.2240677691968	117.604166666667	56.0208333333333
121.895833333333	53.8125	0.0430279917874459	0.00710301446961235	368898.186451408	-46.4851213109971	117.604166666667	56.0208333333333
121.9375	53.8125	0.0425080921597158	0.00626434011106556	377852.309236827	-46.7045224004216	117.520833333333	56.0625
121.979166666667	53.8125	0.0432746172490292	0.00652470195775276	384807.388010587	-46.6654639464014	117.479166666667	56.1041666666667
122.020833333333	53.8125	0.0434927289930202	0.00658664242933832	394086.424256229	-48.6279844696775	117.270833333333	56.0625
122.0625	53.8125	0.0438185646380401	0.00627592308871038	388816.027102773	-47.1529855619351	117.479166666667	56.1041666666667
122.104166666667	53.8125	0.043490230481978	0.00673427831119375	386807.719167098	-46.9105759591099	117.5625	56.1041666666667
122.145833333333	53.8125	0.0447890593160684	0.0072343516575018	400297.546084584	-49.3058417125543	117.270833333333	56.0625
122.1875	53.8125	0.0434963889629263	0.00633933335621714	389207.616450187	-48.9372780468097	117.479166666667	56.0208333333333
122.229166666667	53.8125	0.0426060793803532	0.00574418282416685	392030.449214951	-48.3969145075391	117.520833333333	56.0625
122.270833333333	53.8125	0.0429034218913426	0.00600320371599236	394086.424256229	-48.6279844696775	117.520833333333	56.0625
122.3125	53.8125	0.0434383809640262	0.00630617112785685	395448.051787815	-49.6198757162199	117.479166666667	56.0208333333333
122.354166666667	53.8125	0.0434258302681488	0.00642567970374943	398972.961237254	-48.3255800998109	117.5625	56.1041666666667
122.395833333333	53.8125	0.0443532280507774	0.00665942232894168	401026.603659979	-48.5524217251069	117.5625	56.1041666666667
122.4375	53.8125	0.0437290292326445	0.00647469336559633	403087.399326106	-48.776774292133	117.5625	56.1041666666667
122.479166666667	53.8125	0.0421468137627505	0.00551204066312337	404473.177480421	-49.7452610738873	117.520833333333	56.0625
122.520833333333	53.8125	0.0413173628448397	0.00474861035716262	406571.134140093	-49.9613161326259	117.520833333333	56.0625
122.5625	53.8125	0.0420910487610761	0.00482161232505757	408675.711745431	-50.1749745461274	117.520833333333	56.0625
122.604166666667	53.8125	0.0427925877002748	0.0052929782428122	371039.253262205	-44.8713563481366	118.395833333333	56.1041666666667
122.645833333333	53.8125	0.0422845222970141	0.00491645332976253	412904.321554781	-50.595218952385	117.520833333333	56.0625
122.6875	53.8125	0.0431487745601484	0.00534007012433314	415028.154055682	-50.8018629460847	117.520833333333	56.0625
122.729166666667	53.8125	0.0434411294351768	0.00543383322865048	421938.925634388	-50.6887237152625	117.479166666667	56.1041666666667
122.770833333333	53.8125	0.0441995309075075	0.00602668656287635	419818.478544086	-50.4854760206781	117.5625	56.1041666666667
122.8125	53.8125	0.0436223911326874	0.00571224066770078	421938.925634388	-50.6887237152625	117.5625	56.1041666666667
122.854166666667	53.8125	0.0432406055831939	0.0052220902223406	428336.705756733	-51.2853382044433	117.479166666667	56.1041666666667
122.895833333333	53.8125	0.0431349349106834	0.00508703254401753	384807.388010587	-46.6654639464014	118.395833333333	56.1041666666667
122.9375	53.8125	0.0421404457164537	0.00484628592010238	386807.7191671	-46.9105759591102	118.395833333333	56.1041666666667
122.979166666667	53.8125	0.0421256852351468	0.00466256847053961	430063.945985622	-52.1860722403741	117.520833333333	56.0625
123.020833333333	53.8125	0.0421447110615991	0.00463972343382859	432234.965529806	-52.3752442714641	117.520833333333	56.0625
123.0625	53.8125	0.0420659401920812	0.00466831735283437	434411.486974133	-52.5623528463459	117.520833333333	56.0625
123.104166666667	53.8125	0.0421223713320847	0.00439707615837037	436593.427266897	-52.7474237156413	117.520833333333	56.0625
123.145833333333	53.8125	0.0431004616335144	0.00467936845653337	396926.583822398	-48.096219643722	118.395833333333	56.1041666666667
123.1875	53.8125	0.043355032636962	0.00502266352370135	441288.222045554	-52.4218411529134	117.5625	56.1041666666667
123.229166666667	53.8125	0.0435974114727878	0.00490336162079141	443466.033152325	-52.6042006689052	117.5625	56.1041666666667
123.270833333333	53.8125	0.0435866079757372	0.0048679994516006	445649.121039319	-52.7846091981456	117.5625	56.1041666666667
123.3125	53.8125	0.0436390925926551	0.00449327282188328	452229.272614842	-53.3143665324057	117.479166666667	56.1041666666667
123.354166666667	53.8125	0.0443800463567941	0.0052002167323866	450030.816728304	-53.139668648508	117.5625	56.1041666666667
123.395833333333	53.8125	0.0453670413506805	0.00566985555399538	414893.836583889	-48.4039701114481	118.395833333333	56.1875
123.4375	53.8125	0.0440899579353281	0.00487177995258507	454432.701404215	-53.4872073574021	117.5625	56.1041666666667
123.479166666667	53.8125	0.0434031895941326	0.00422464440299242	456641.030332115	-53.6582138970137	117.5625	56.1041666666667
123.520833333333	53.8125	0.0427093670798921	0.0037356446710439	415596.366526435	-50.0722543367526	118.395833333333	56.1041666666667
123.5625	53.8125	0.0422441848468276	0.00364547408094357	417704.260235582	-50.279995345946	118.395833333333	56.1041666666667
123.604166666667	53.8125	0.0421845680768816	0.00365240522054563	419818.478544086	-50.4854760206781	118.395833333333	56.1041666666667
123.645833333333	53.8125	0.0425486476814187	0.00356880789283008	421938.925634388	-50.6887237152625	118.395833333333	56.1041666666667
123.6875	53.8125	0.0415315731928174	0.00352447639023472	424065.507322107	-50.8897655008433	118.395833333333	56.1041666666667
123.729166666667	53.8125	0.0425246758115058	0.0036455497160136	426198.131029098	-51.0886281637986	118.395833333333	56.1041666666667
123.770833333333	53.8125	0.0430698334899385	0.00364322605178653	428336.705756733	-51.2853382044433	118.395833333333	56.1041666666667
123.8125	53.8125	0.0445032111610152	0.00455039075263248	474475.733096196	-54.9628729526794	117.5625	56.1041666666667
123.854166666667	53.8125	0.043563376207114	0.00428520839578808	476725.085804592	-55.1183500093904	117.5625	56.1041666666667
123.895833333333	53.8125	0.0425627366047661	0.00400767331003471	478979.322368881	-55.9086261496245	117.520833333333	56.0625
123.9375	53.8125	0.041837918198955	0.00345314592265555	481254.242723776	-56.05788456855	117.520833333333	56.0625
123.979166666667	53.8125	0.0415167565570698	0.00348999789790348	483533.134252592	-56.2055770133839	117.520833333333	56.0625
124.020833333333	53.8125	0.0419308017656529	0.00364249569185489	441288.222045554	-52.4218411529134	118.395833333333	56.1041666666667
124.0625	53.8125	0.0418633438068641	0.00364464392830004	443466.033152328	-52.6042006689055	118.395833333333	56.1041666666667
124.104166666667	53.8125	0.0418934439201454	0.00348201745512219	445649.121039319	-52.7846091981456	118.395833333333	56.1041666666667
124.145833333333	53.8125	0.0415080266282723	0.00330834390548761	492687.292636139	-56.7810703234397	117.520833333333	56.0625
124.1875	53.8125	0.0404754017592545	0.00356846102967543	494985.208646715	-56.9212180883874	117.520833333333	56.0625
124.229166666667	53.8125	0.040568704227447	0.00441920860906132	497286.769750652	-57.0599121612451	117.520833333333	56.0625
124.270833333333	53.8125	0.0403538204585005	0.00408555937154796	499591.924758418	-57.1971703722068	117.520833333333	56.0625
124.3125	53.8125	0.0402307593809823	0.0041427553008855	445378.846192062	-58.2644765794401	118.270833333333	55.7708333333333
124.354166666667	53.8125	0.0406941418948437	0.00380985162750013	504212.815998401	-57.4674493092382	117.520833333333	56.0625
124.395833333333	53.8125	0.0410654832466237	0.00391404652090168	506528.454074884	-57.6005044845795	117.520833333333	56.0625
124.4375	53.8125	0.0412641708754029	0.00381541153922397	525984.982265657	-59.7743696611733	117.145833333333	55.9791666666667
124.479166666667	53.8125	0.0411771550785141	0.00397930399264941	528357.840822853	-59.8903036698352	117.145833333333	55.9791666666667
124.520833333333	53.8125	0.0415126608426381	0.00396917035743428	443636.348759403	-59.487632877652	118.4375	55.6875
124.5625	53.8125	0.0414956131730885	0.00444934249438245	533111.834981491	-60.118617486137	117.145833333333	55.9791666666667
124.604166666667	53.8125	0.0418466477424665	0.00394957940222643	448372.408619592	-59.7762938021184	118.4375	55.6875
124.645833333333	53.8125	0.0415812347719086	0.00379325959319065	537876.615714645	-60.3422882379065	117.145833333333	55.9791666666667
124.6875	53.8125	0.0413872421557704	0.00367079292478781	540262.959793487	-60.452417641003	117.145833333333	55.9791666666667
124.729166666667	53.8125	0.0409131059608135	0.00564868372100808	541645.737600866	-59.4412082700575	117.229166666667	56.0625
124.770833333333	53.8125	0.0410674475285665	0.00452997268072662	544010.501055728	-59.5542651269117	117.229166666667	56.0625
124.8125	53.8125	0.0419092946266173	0.00456184705591505	546377.995065114	-59.6661952554442	117.229166666667	56.0625
124.854166666667	53.8125	0.0424028307278294	0.00543520040473943	548748.18345113	-59.7770119593392	117.229166666667	56.0625
124.895833333333	53.8125	0.0426767912784064	0.00344155152439666	551121.030613779	-59.8867283574592	117.229166666667	56.0625
124.9375	53.8125	0.042465720712806	0.00347898966728617	553496.501520287	-59.9953573864676	117.229166666667	56.0625
124.979166666667	53.8125	0.042912153320023	0.00541894056462004	555874.561694675	-60.1029118034259	117.229166666667	56.0625
125.020833333333	53.8125	0.0429617768806898	0.00342249978787842	558255.177207532	-60.2094041883633	117.229166666667	56.0625
125.0625	53.8125	0.0425522458782547	0.00512015225924331	569817.666785459	-62.2213216402758	116.979166666667	55.9375
125.104166666667	53.8125	0.0424987859428118	0.00295251738744368	563023.941203731	-60.4192523123518	117.229166666667	56.0625
125.145833333333	53.8125	0.0432539901137535	0.00493993853549838	574678.427990229	-62.408729140279	116.979166666667	55.9375
125.1875	53.8125	0.0433353687292691	0.00303214454004097	567802.532628261	-60.6249989539049	117.229166666667	56.0625
125.229166666667	53.8125	0.0432845092221189	0.00298628450816982	570195.434330166	-60.7263638593927	117.229166666667	56.0625
125.270833333333	53.8125	0.0433942891937012	0.00289155383581674	572590.698723398	-60.8267386357251	117.229166666667	56.0625
125.3125	53.8125	0.0446780838960946	0.00319045355997887	574988.295434266	-60.9261346932937	117.229166666667	56.0625
125.354166666667	53.8125	0.0440968157019939	0.00300470485669805	577388.19456069	-61.0245632849972	117.229166666667	56.0625
125.395833333333	53.8125	0.0445685818077333	0.00306180663981559	616171.993666887	-54.8876092318967	117.145833333333	56.7291666666667
125.4375	53.8125	0.0449282191001523	0.00307198601489628	618418.682671287	-54.9998453706375	117.145833333333	56.7291666666667
125.479166666667	53.8125	0.045889610255124	0.00327333940311708	620668.442557387	-55.1111445567917	117.145833333333	56.7291666666667
125.520833333333	53.8125	0.0449342896315063	0.00302753348218263	622921.239249999	-55.2215156789642	117.145833333333	56.7291666666667
125.5625	53.8125	0.0451936500176291	0.00321235212487032	607297.265411804	-55.4299691913951	117.395833333333	56.6458333333333
125.604166666667	53.8125	0.0446137456484921	0.00324753620931489	625104.982778809	-54.8450313692425	117.229166666667	56.7708333333333
125.645833333333	53.8125	0.0442732376631352	0.00297098855002764	629697.516015306	-55.5471481770574	117.145833333333	56.7291666666667
125.6875	53.8125	0.0446440103585201	0.00302830643579112	631962.127938629	-55.6538941071135	117.145833333333	56.7291666666667
125.729166666667	53.8125	0.0452766309720803	0.00303768015622073	634229.61280551	-55.7597550560639	117.145833333333	56.7291666666667
125.770833333333	53.8125	0.0454854379274103	0.0030558175646087	636499.939102897	-55.864739373706	117.145833333333	56.7291666666667
125.8125	53.8125	0.0454000710577537	0.00306259183966946	638773.075723613	-55.9688553226816	117.145833333333	56.7291666666667
125.854166666667	53.8125	0.0451708930728454	0.00305890947260919	641048.991960545	-56.072111079243	117.145833333333	56.7291666666667
125.895833333333	53.8125	0.0447989499872376	0.00308098768022569	687359.341639779	-64.6083536502365	115.895833333333	56.0625
125.9375	53.8125	0.0440928382993578	0.00293606577722051	689839.451694083	-64.6721550617008	115.895833333333	56.0625
125.979166666667	53.8125	0.043830314659137	0.00319400148964629	647893.117178729	-56.3767976772722	117.145833333333	56.7291666666667
126.020833333333	53.8125	0.044866235312781	0.00302939380081204	650179.852611796	-56.4766927258374	117.145833333333	56.7291666666667
126.0625	53.8125	0.0457122408609283	0.00314724920664854	571470.333398608	-59.7665852802388	118.104166666667	56.1458333333333
126.104166666667	53.8125	0.0452742649678092	0.00302769176667116	654761.190705063	-56.6740287569181	117.145833333333	56.7291666666667
126.145833333333	53.8125	0.0450170488277713	0.00309423747578382	657055.736878259	-56.7714850066437	117.145833333333	56.7291666666667
126.1875	53.8125	0.0453039074400721	0.00299671433970303	659352.830741986	-56.8681434564263	117.145833333333	56.7291666666667
126.229166666667	53.8125	0.0447851313431585	0.00299341544843963	661652.444941281	-56.9640115397191	117.145833333333	56.7291666666667
126.270833333333	53.8125	0.0446830113266419	0.00300653074970609	663954.552467473	-57.0590966113027	117.145833333333	56.7291666666667
126.3125	53.8125	0.0446683763648345	0.00298080532846283	666259.126653207	-57.1534059480537	117.145833333333	56.7291666666667
126.354166666667	53.8125	0.0452068620716754	0.00305680019784363	588129.231217459	-60.4744037583942	118.104166666667	56.1458333333333
126.395833333333	53.8125	0.0446750288759874	0.00317309910542448	590518.543679954	-60.5717052566526	118.104166666667	56.1458333333333
126.4375	53.8125	0.0451720132302459	0.00314390787119246	673187.387511812	-57.4317511656106	117.145833333333	56.7291666666667
126.479166666667	53.8125	0.0443850542449032	0.00306271822971548	675501.568319062	-57.5230288005182	117.145833333333	56.7291666666667
126.520833333333	53.8125	0.0449825497586645	0.0031324631606214	677818.087400361	-57.6135659431836	117.145833333333	56.7291666666667
120.020833333333	53.7708333333333	0.0400599443739081	0.010156425943579	255424.341609243	-21.5582822044163	118.520833333333	55.8958333333333
120.0625	53.7708333333333	0.0400910502621466	0.00956087888727474	256445.809264533	-22.0953129039648	118.520833333333	55.8958333333333
120.104166666667	53.7708333333333	0.0401854814866171	0.00979729348784838	257491.037607763	-22.6278969202553	118.520833333333	55.8958333333333
120.145833333333	53.7708333333333	0.0403625096605833	0.00957902782203762	258559.738113885	-23.1559877845601	118.520833333333	55.8958333333333
120.1875	53.7708333333333	0.0398506344318562	0.0095507575731016	259651.620580213	-23.679543035484	118.520833333333	55.8958333333333
120.229166666667	53.7708333333333	0.0400953573946872	0.00914983898078746	260766.393420396	-24.1985241422898	118.520833333333	55.8958333333333
120.270833333333	53.7708333333333	0.0403490539392986	0.00893582944305734	261903.763949731	-24.7128964231133	118.520833333333	55.8958333333333
120.3125	53.7708333333333	0.0398279832693793	0.0092009811652163	263063.438661464	-25.2226289585691	118.520833333333	55.8958333333333
120.354166666667	53.7708333333333	0.0416146040692041	0.00909285224655078	269137.013830379	-29.6377853729907	118.229166666667	55.8541666666667
120.395833333333	53.7708333333333	0.039313787591923	0.00846620870766339	265448.524087778	-26.2280693816609	118.520833333333	55.8958333333333
120.4375	53.7708333333333	0.0399711284404878	0.00851415303728686	266673.346034575	-26.7237334108624	118.520833333333	55.8958333333333
120.479166666667	53.7708333333333	0.0410085375338721	0.00845022647655855	286038.007073196	-40.5732411601742	117.520833333333	55.6875
120.520833333333	53.7708333333333	0.0413290012883638	0.00838166188686976	287831.861588697	-40.9548550894968	117.520833333333	55.6875
120.5625	53.7708333333333	0.0410275174395141	0.00799523244094768	289639.4457126	-41.3315130264905	117.520833333333	55.6875
120.604166666667	53.7708333333333	0.0407702926807942	0.00806690682596891	291460.503367828	-41.7032704372452	117.520833333333	55.6875
120.645833333333	53.7708333333333	0.0411141133857394	0.00764042445882898	293294.782947934	-42.070183218188	117.520833333333	55.6875
120.6875	53.7708333333333	0.0407890615921333	0.0076495788572059	295142.037292972	-42.4323076192295	117.520833333333	55.6875
120.729166666667	53.7708333333333	0.0393639614359782	0.00798374763460941	275822.262257225	-30.0604657627487	118.520833333333	55.8958333333333
120.770833333333	53.7708333333333	0.0407847590790707	0.00818692672732889	298874.503697035	-43.1424176160881	117.520833333333	55.6875
120.8125	53.7708333333333	0.0406855132105664	0.00775091092064397	300759.243395246	-43.4905168440462	117.520833333333	55.6875
120.854166666667	53.7708333333333	0.0410233955146246	0.00750845208155343	302656.01306223	-43.8340548302263	117.520833333333	55.6875
120.895833333333	53.7708333333333	0.0413359012507592	0.0076940856695255	304564.587274165	-44.1730885781343	117.520833333333	55.6875
120.9375	53.7708333333333	0.0415794756667407	0.00755751086307766	306484.744832536	-44.5076750652796	117.520833333333	55.6875
120.979166666667	53.7708333333333	0.0416666959414432	0.00729881649575608	308416.268717302	-44.8378711923626	117.520833333333	55.6875
121.020833333333	53.7708333333333	0.0416781387482061	0.00737150120253317	310358.946037896	-45.1637337356759	117.520833333333	55.6875
121.0625	53.7708333333333	0.0412974983221523	0.00712219815730916	312312.567982277	-45.4853193025836	117.520833333333	55.6875
121.104166666667	53.7708333333333	0.0408234024813838	0.00656618800730446	314276.929764311	-45.8026842899646	117.520833333333	55.6875
121.145833333333	53.7708333333333	0.0411142376660686	0.00643494488273509	316251.830569654	-46.1158848454896	117.520833333333	55.6875
121.1875	53.7708333333333	0.0410502919653813	0.00649035354509434	346849.118725077	-41.176863580008	117.520833333333	56.0625
121.229166666667	53.7708333333333	0.0417957907857652	0.00645098824562138	320232.465518025	-46.7300157921171	117.520833333333	55.6875
121.270833333333	53.7708333333333	0.041359331609445	0.00649158719947548	324349.120351853	-45.1795705086769	117.604166666667	55.7708333333333
121.3125	53.7708333333333	0.0420897159367191	0.00651822190315464	324252.943615006	-47.3281550349968	117.520833333333	55.6875
121.354166666667	53.7708333333333	0.0429874243321437	0.00672119318897626	328311.795546694	-47.9107394337444	117.479166666667	55.6875
121.395833333333	53.7708333333333	0.0430590728098912	0.00703077200367038	332225.355380594	-46.3815689523726	117.5625	55.7708333333333
121.4375	53.7708333333333	0.0423347028447086	0.00664832890262441	334219.08552973	-46.6726696241737	117.5625	55.7708333333333
121.479166666667	53.7708333333333	0.0432819706442224	0.00699547544904563	338322.912286482	-45.1858646536332	117.645833333333	55.8541666666667
121.520833333333	53.7708333333333	0.0430348806824959	0.00680474150447609	340276.783823484	-45.4780845157176	117.645833333333	55.8541666666667
121.5625	53.7708333333333	0.0426534543574678	0.00661955446183006	365464.148255516	-44.0893874631929	117.479166666667	56.0625
121.604166666667	53.7708333333333	0.0421872497334003	0.00645597154634349	367380.387795048	-44.3632747496668	117.479166666667	56.0625
121.645833333333	53.7708333333333	0.0433196204901571	0.00698761444835668	342800.096400019	-49.8334294010108	117.479166666667	55.6875
121.6875	53.7708333333333	0.0437472139214362	0.00704037930818342	305864.538163799	-43.2028645506468	118.354166666667	55.7291666666667
121.729166666667	53.7708333333333	0.0443548425179988	0.00744776651438222	307751.227357089	-43.5419096174452	118.354166666667	55.7291666666667
121.770833333333	53.7708333333333	0.0445463564896871	0.00749926132209896	309649.625217511	-43.8766028773694	118.354166666667	55.7291666666667
121.8125	53.7708333333333	0.0441228542378157	0.0072430120912358	368173.685861916	-45.4417557836522	117.604166666667	56.0208333333333
121.854166666667	53.7708333333333	0.0437496591065398	0.00711312307155246	376074.024857676	-46.4821767058197	117.479166666667	56.0208333333333
121.895833333333	53.7708333333333	0.043256242923608	0.00667632884443852	378070.439082967	-46.7350126017228	117.479166666667	56.0208333333333
121.9375	53.7708333333333	0.0427853626629453	0.00647178196001665	380075.11567789	-46.9850079690719	117.479166666667	56.0208333333333
121.979166666667	53.7708333333333	0.0439676660981348	0.00663575683200757	382087.923888549	-47.2321960583291	117.479166666667	56.0208333333333
122.020833333333	53.7708333333333	0.0436999149509751	0.00656390005263932	397166.817794746	-48.1265642172402	117.270833333333	56.0625
122.0625	53.7708333333333	0.0440466202915389	0.00684697265777823	388004.581344199	-46.1679559830246	117.5625	56.1041666666667
122.104166666667	53.7708333333333	0.0437434762372244	0.00705809780760236	401272.834612728	-48.5826897904106	117.270833333333	56.0625
122.145833333333	53.7708333333333	0.0451705031848883	0.00728647750171243	384108.735173158	-47.476609900819	117.604166666667	56.0208333333333
122.1875	53.7708333333333	0.0426036249453291	0.00620261877239274	395124.823191957	-47.894690604904	117.479166666667	56.0625
122.229166666667	53.7708333333333	0.0420757718879298	0.00544363650393801	395124.823191953	-47.8946906049038	117.520833333333	56.0625
122.270833333333	53.7708333333333	0.0418695580781034	0.00534902463538442	397166.817794746	-48.1265642172402	117.520833333333	56.0625
122.3125	53.7708333333333	0.0423691006396707	0.00603187294582353	398468.152990108	-49.11255220484	117.479166666667	56.0208333333333
122.354166666667	53.7708333333333	0.0435951915271864	0.00673551670273786	394328.489699448	-48.6582049676381	117.604166666667	56.0208333333333
122.395833333333	53.7708333333333	0.0438510819968306	0.00687701817354689	415863.629782305	-50.1022072967338	117.270833333333	56.0625
122.4375	53.7708333333333	0.043338145207479	0.00674040007215271	406158.475049893	-48.2853640054863	117.5625	56.1041666666667
122.479166666667	53.7708333333333	0.0426751964300373	0.005740319881917	407485.250443421	-49.248271521245	117.520833333333	56.0625
122.520833333333	53.7708333333333	0.0426781689316277	0.00532100721516824	409569.858778487	-49.4652878727526	117.520833333333	56.0625
122.5625	53.7708333333333	0.0431319353312515	0.0051805633433613	411661.192970951	-49.6799303188503	117.520833333333	56.0625
122.604166666667	53.7708333333333	0.0420729238671391	0.00480962911318022	413759.150297605	-49.8922273787593	117.520833333333	56.0625
122.645833333333	53.7708333333333	0.043154317990799	0.00536864602992642	420682.923214345	-49.7948578559613	117.479166666667	56.1041666666667
122.6875	53.7708333333333	0.0436327379270969	0.00560471280166072	418587.927734428	-49.5861536553022	117.5625	56.1041666666667
122.729166666667	53.7708333333333	0.0441884164648879	0.00603918313358636	420682.923214341	-49.794857855961	117.5625	56.1041666666667
122.770833333333	53.7708333333333	0.0445982724988083	0.00640354522210915	422784.343981863	-50.001321732135	117.5625	56.1041666666667
122.8125	53.7708333333333	0.0436622701923873	0.00559389103654653	424892.093962556	-50.2055718122336	117.5625	56.1041666666667
122.854166666667	53.7708333333333	0.0433790142076673	0.00535491976240859	427006.078688685	-50.4076343649208	117.5625	56.1041666666667
122.895833333333	53.7708333333333	0.0426156091536121	0.00455546254583576	428622.030470581	-51.3149731908936	117.520833333333	56.0625
122.9375	53.7708333333333	0.0423140242834789	0.00462215086098792	389990.495822404	-46.4136143964661	118.395833333333	56.1041666666667
122.979166666667	53.7708333333333	0.0421144233861997	0.00445890684224213	391984.48737509	-46.6566059652229	118.395833333333	56.1041666666667
123.020833333333	53.7708333333333	0.0420630236690385	0.0046167011410193	393986.432664279	-46.8969605981504	118.395833333333	56.1041666666667
123.0625	53.7708333333333	0.0415309095176665	0.00468366312342535	437246.12237912	-52.0805759690655	117.520833333333	56.0625
123.104166666667	53.7708333333333	0.0426453565840616	0.00534059171108482	444131.581320921	-51.9484489156071	117.479166666667	56.1041666666667
123.145833333333	53.7708333333333	0.0428770224921664	0.00453819699869577	400038.787465169	-47.6024992323241	118.395833333333	56.1041666666667
123.1875	53.7708333333333	0.0428509647805125	0.00468168084208528	448469.152193796	-52.3135358957706	117.479166666667	56.1041666666667
123.229166666667	53.7708333333333	0.0435995299344079	0.00493258010437387	446297.680302514	-52.1319621325454	117.5625	56.1041666666667
123.270833333333	53.7708333333333	0.0451204191913434	0.00612476292206461	448469.152193793	-52.3135358957704	117.5625	56.1041666666667
123.3125	53.7708333333333	0.0438544389624281	0.00461018310877118	450645.918560031	-52.4931935367127	117.5625	56.1041666666667
123.354166666667	53.7708333333333	0.0444506626793379	0.00461232538204526	452827.902281514	-52.670958118595	117.5625	56.1041666666667
123.395833333333	53.7708333333333	0.0452257018190433	0.00515186531289778	407879.96552342	-46.808180424319	118.604166666667	56.1875
123.4375	53.7708333333333	0.0442920601908586	0.00469230909378127	457207.219751488	-53.0208990209694	117.5625	56.1041666666667
123.479166666667	53.7708333333333	0.0434685065990906	0.00413345619893735	416499.455249077	-49.3751823444406	118.395833333333	56.1041666666667
123.520833333333	53.7708333333333	0.0427834846851315	0.00371946343987799	418587.927734428	-49.5861536553022	118.395833333333	56.1041666666667
123.5625	53.7708333333333	0.0427679741378397	0.00394706450191965	420682.923214345	-49.7948578559613	118.395833333333	56.1041666666667
123.604166666667	53.7708333333333	0.0436183921874809	0.0040251521063953	466025.210439691	-53.6990493059606	117.5625	56.1041666666667
123.645833333333	53.7708333333333	0.0430534867600446	0.00358752788938855	424892.093962556	-50.2055718122336	118.395833333333	56.1041666666667
123.6875	53.7708333333333	0.0424836961832985	0.00342448072210151	427006.078688688	-50.407634364921	118.395833333333	56.1041666666667
123.729166666667	53.7708333333333	0.0435909225329853	0.00374247335118005	477153.26254748	-54.5077568308482	117.479166666667	56.1041666666667
123.770833333333	53.7708333333333	0.0436583116728736	0.00377296769690726	474918.623694307	-54.3493695218033	117.5625	56.1041666666667
123.8125	53.7708333333333	0.044675903412244	0.00450254900851499	477153.26254748	-54.5077568308482	117.5625	56.1041666666667
123.854166666667	53.7708333333333	0.0430417003941344	0.0038341466841564	479392.287984085	-54.6645072847627	117.5625	56.1041666666667
123.895833333333	53.7708333333333	0.0422102936159129	0.00348586470275531	481594.018731353	-55.4525653895597	117.520833333333	56.0625
123.9375	53.7708333333333	0.0424378422114875	0.00372825885431789	483858.907193643	-55.6031679383492	117.520833333333	56.0625
123.979166666667	53.7708333333333	0.0428524061594522	0.00381434434571966	502522.357297232	-57.9666907653522	117.145833333333	55.9791666666667
124.020833333333	53.7708333333333	0.0432766372686187	0.00379070968711582	504418.840836876	-56.8904768394355	117.229166666667	56.0625
124.0625	53.7708333333333	0.0422987344373143	0.00347623798794691	446297.680302518	-52.1319621325457	118.395833333333	56.1041666666667
124.104166666667	53.7708333333333	0.0418145065360369	0.00329757987816396	492958.47526842	-56.1901346286844	117.520833333333	56.0625
124.145833333333	53.7708333333333	0.0403208361614968	0.00354200032030335	495243.091153767	-56.3331087659701	117.520833333333	56.0625
124.1875	53.7708333333333	0.0405883027491286	0.00444631677800407	497531.487956559	-56.4746123622573	117.520833333333	56.0625
124.229166666667	53.7708333333333	0.0386375963357061	0.00489873298505463	443070.026634162	-56.7611011591136	118.3125	55.8125
124.270833333333	53.7708333333333	0.0406409360881494	0.00424740161491968	445513.75805832	-57.6062023220179	118.270833333333	55.7708333333333
124.3125	53.7708333333333	0.0404979153803663	0.00380357820057252	504418.840836876	-56.8904768394355	117.520833333333	56.0625
124.354166666667	53.7708333333333	0.0411168201568123	0.00376743499859029	506721.842583365	-57.0262740256735	117.520833333333	56.0625
124.395833333333	53.7708333333333	0.0413678922099469	0.00377658755815511	509028.370135725	-57.1606873769139	117.520833333333	56.0625
124.4375	53.7708333333333	0.041458603393145	0.00378634088794104	511338.374968144	-57.293733541188	117.520833333333	56.0625
124.479166666667	53.7708333333333	0.0415020939162832	0.0035958922602421	530699.428157809	-59.4581672660368	117.145833333333	55.9791666666667
124.520833333333	53.7708333333333	0.0412551418143192	0.00366324913243983	533066.986860906	-59.5743411266012	117.145833333333	55.9791666666667
124.5625	53.7708333333333	0.0416806187131027	0.0046892935154465	535437.352255482	-59.6893364029595	117.145833333333	55.9791666666667
124.604166666667	53.7708333333333	0.0419995830905913	0.00466683348794916	537810.486394935	-59.8031673054261	117.145833333333	55.9791666666667
124.645833333333	53.7708333333333	0.0414565655414989	0.00444056609791633	539313.04228547	-58.7894081085352	117.229166666667	56.0625
124.6875	53.7708333333333	0.0412098285757753	0.00373485417991743	541664.179223972	-58.9060972219139	117.229166666667	56.0625
124.729166666667	53.7708333333333	0.0415370841815154	0.00455429287911245	544018.191432551	-59.0216298431282	117.229166666667	56.0625
[truncated: 63,938 more rows]
