# Supplementary material for: Genomic insights into local adaptation and future climate-induced vulnerability of a keystone forest tree in East Asia
Source: Nat Commun. 2022 Nov 1;13:6541. doi: 10.1038/s41467-022-34206-8 (PMC9626627; doi:10.1038/s41467-022-34206-8)
Supplement: Supplementary file 8 — Source Data [file 41467_2022_34206_MOESM8_ESM.zip › Source data/supplementary_figures/local&forward&reverse/future_CanESM5_126_2100_forwardOffsetGF_19bio.csv]

x1	y1	local	forwardOffset	predDist	bearing	x2	y2
123.479166666667	54.6458333333333	0.0281267854818791	0.00404128932066522	367022.368633855	-60.0352927895103	118.354166666667	56.1875
123.520833333333	54.6458333333333	0.0278285517272454	0.00461990606237743	371146.651049401	-58.7442138104414	118.395833333333	56.2708333333333
123.5625	54.6458333333333	0.027753246403075	0.00481471134982123	373448.294555468	-58.9242208135703	118.395833333333	56.2708333333333
123.604166666667	54.6458333333333	0.0257134985943204	0.00548757061110698	375754.270804989	-59.1018104192208	118.395833333333	56.2708333333333
123.645833333333	54.6458333333333	0.025629581182619	0.00579841549416066	388672.661563229	-62.3012011764361	118.104166666667	56.1458333333333
123.6875	54.6458333333333	0.0261289944523159	0.00627967395185868	391055.897902235	-62.4502846035623	118.104166666667	56.1458333333333
123.729166666667	54.6458333333333	0.0273668681123269	0.00658958983746141	422310.351170143	-64.2166532028098	117.604166666667	56.1458333333333
123.770833333333	54.6458333333333	0.027581261267865	0.00662139459551445	455846.238580489	-68.2334075177121	116.979166666667	55.9791666666667
123.8125	54.6458333333333	0.0258463676036086	0.00675549412729907	368195.698519416	-67.1403078266943	118.395833333333	55.8125
123.854166666667	54.6458333333333	0.026509357041693	0.00670432522444145	458345.104132123	-68.3239941388903	117.020833333333	55.9791666666667
123.895833333333	54.6458333333333	0.0262398255101263	0.00598382993194436	464618.03971414	-69.1400999801821	116.9375	55.9375
123.9375	54.6458333333333	0.0260478494508319	0.00623907648705267	458345.104132125	-68.3239941388905	117.104166666667	55.9791666666667
123.979166666667	54.6458333333333	0.0259290471703081	0.00600617675176882	442689.447664466	-65.8415213984248	117.479166666667	56.1041666666667
124.020833333333	54.6458333333333	0.0252956826316545	0.00556044733956021	410232.746098101	-63.5731677397625	118.104166666667	56.1458333333333
124.0625	54.6458333333333	0.0255917438462632	0.00511272037655892	401384.288020152	-60.9066120476845	118.395833333333	56.2708333333333
124.104166666667	54.6458333333333	0.0251407926860301	0.00535235006630792	442689.447664466	-65.8415213984248	117.604166666667	56.1041666666667
124.145833333333	54.6458333333333	0.0256858590949244	0.00513218449908948	401299.342850362	-63.7804290452632	118.354166666667	56.1041666666667
124.1875	54.6458333333333	0.024942065971961	0.00517655871090271	419889.560894787	-64.0913135880434	118.104166666667	56.1458333333333
123.395833333333	54.6041666666667	0.027900787572036	0.00468286764259382	366734.564135722	-57.5741465017187	118.395833333333	56.2708333333333
123.4375	54.6041666666667	0.0278994218214464	0.00429268829894796	369009.752595489	-57.7642157534268	118.395833333333	56.2708333333333
123.479166666667	54.6041666666667	0.0254416904585993	0.00522211052076788	371289.673706393	-57.9517430520541	118.395833333333	56.2708333333333
123.520833333333	54.6041666666667	0.0260976410397211	0.00646954527671946	440191.138426729	-67.0078256924315	117.020833333333	55.9791666666667
123.5625	54.6041666666667	0.0267408487033066	0.0065176964423254	429971.148949856	-64.6059908099636	117.3125	56.1041666666667
123.604166666667	54.6041666666667	0.0262003905200383	0.0067884436390641	445152.270140816	-67.2105838306449	117.020833333333	55.9791666666667
123.645833333333	54.6041666666667	0.0257536009847617	0.0061231047449642	390850.150510656	-61.6999278915278	118.104166666667	56.1458333333333
123.6875	54.6041666666667	0.0259335185441797	0.00618990835823317	393222.622087218	-61.8518338916561	118.104166666667	56.1458333333333
123.729166666667	54.6041666666667	0.0258541443065021	0.00621477102193521	395598.438918667	-62.0017110841962	118.104166666667	56.1458333333333
123.770833333333	54.6041666666667	0.0255160666006204	0.00598042459249971	397977.540249613	-62.149593016633	118.104166666667	56.1458333333333
123.8125	54.6041666666667	0.0259228337585567	0.00631927142768548	400359.866680697	-62.2955125712189	118.104166666667	56.1458333333333
123.854166666667	54.6041666666667	0.0258111206464087	0.00558263786237861	429971.148949856	-64.6059908099636	117.604166666667	56.1041666666667
123.895833333333	54.6041666666667	0.0258281488455205	0.00549949157186637	432404.796072474	-64.7248924132828	117.604166666667	56.1041666666667
123.9375	54.6041666666667	0.026021330447204	0.00601531625019828	442162.688874757	-65.1855032526586	117.479166666667	56.1041666666667
123.979166666667	54.6041666666667	0.0262259051276337	0.00647979124566897	462813.199252655	-66.6862633619354	117.145833333333	56.0625
124.020833333333	54.6041666666667	0.0262749593262435	0.00641576443175386	465067.255286801	-67.9709421617143	117.104166666667	55.9791666666667
124.0625	54.6041666666667	0.0266053100984597	0.00666932609135244	475063.824423289	-68.3228585781142	116.979166666667	55.9791666666667
124.104166666667	54.6041666666667	0.0269653624384124	0.00670230739836673	477566.751135385	-68.4080859327406	116.979166666667	55.9791666666667
124.145833333333	54.6041666666667	0.0258714042381117	0.0064007670892158	472562.386555091	-68.2365473258956	117.104166666667	55.9791666666667
124.1875	54.6041666666667	0.0256507632984412	0.00625422532422987	483874.481168187	-69.1876002749548	116.9375	55.9375
123.0625	54.5625	0.0277762077087346	0.00507381500661856	441378.859145987	-54.4884890068565	117.1875	56.7291666666667
123.104166666667	54.5625	0.027969911162777	0.00457763490783937	443575.173080131	-54.6565334948285	117.1875	56.7291666666667
123.145833333333	54.5625	0.0274196117857055	0.00494012689678574	445776.035176663	-54.8227510665486	117.1875	56.7291666666667
123.1875	54.5625	0.0290890401609309	0.00404039896448378	427866.708276734	-54.8580697801199	117.479166666667	56.6458333333333
123.229166666667	54.5625	0.0278704613938461	0.0044903085881191	450191.133756061	-55.1497980550715	117.1875	56.7291666666667
123.270833333333	54.5625	0.0255605248805776	0.00539528049867427	452405.238136897	-55.3106729954675	117.1875	56.7291666666667
123.3125	54.5625	0.0259603006647534	0.00644868939296447	456846.235438277	-55.6272372868697	117.145833333333	56.7291666666667
123.354166666667	54.5625	0.0251589905503728	0.00576337147697544	459073.003055898	-55.7829703410704	117.145833333333	56.7291666666667
123.395833333333	54.5625	0.0261899556342987	0.00658396625314918	434619.595692407	-66.1328092703609	117.020833333333	55.9791666666667
123.4375	54.5625	0.0263261897637833	0.00652714649846889	424721.124150092	-63.6771981280732	117.3125	56.1041666666667
123.479166666667	54.5625	0.0257044741196916	0.00648874820724407	465777.652643599	-56.2402291404832	117.145833333333	56.7291666666667
123.520833333333	54.5625	0.02517716121804	0.00586356077463992	468020.454991871	-56.3894046995714	117.145833333333	56.7291666666667
123.5625	54.5625	0.0256735936339637	0.00617928201466888	388357.78153747	-60.7898835250407	118.104166666667	56.1458333333333
123.604166666667	54.5625	0.0253970611647637	0.00612896247393737	390712.209366847	-60.9486913580195	118.104166666667	56.1458333333333
123.645833333333	54.5625	0.0255214979515348	0.00602909800274296	393070.240849124	-61.1053900709617	118.104166666667	56.1458333333333
123.6875	54.5625	0.0254232184785443	0.00589226067112499	395431.810678728	-61.260014250993	118.104166666667	56.1458333333333
123.729166666667	54.5625	0.0256666414171175	0.00611420215310631	397796.854998978	-61.4125978128602	118.104166666667	56.1458333333333
123.770833333333	54.5625	0.0250985017521385	0.00569480030546716	400165.311364942	-61.5631740125703	118.104166666667	56.1458333333333
123.8125	54.5625	0.0255603649899633	0.00516785891574053	481556.487124039	-57.2517988456496	117.1875	56.7291666666667
123.854166666667	54.5625	0.0255985585921178	0.00590285802669432	404912.217297155	-61.8584341361277	118.104166666667	56.1458333333333
123.895833333333	54.5625	0.0260022448860036	0.00627535735248776	468001.343480284	-68.0806870740666	116.9375	55.9375
123.9375	54.5625	0.0251921304740682	0.00564972823793072	436832.692033025	-64.2924735329912	117.604166666667	56.1041666666667
123.979166666667	54.5625	0.0254124221287644	0.00577060230247211	483031.636688658	-68.5949703764554	116.770833333333	55.9375
124.020833333333	54.5625	0.0262710810305331	0.00641451716530489	475509.793851986	-68.3427042173808	116.9375	55.9375
124.0625	54.5625	0.0257933067135581	0.0067825965607194	386696.570471671	-66.6051737824954	118.395833333333	55.8125
124.104166666667	54.5625	0.023281829714558	0.00667138266256421	473513.22256182	-65.9219244613874	117.145833333333	56.1041666666667
124.145833333333	54.5625	0.0257840600724223	0.00674411571783188	453023.90519663	-64.4277959014328	117.5625	56.1458333333333
124.1875	54.5625	0.0255573294802721	0.00671510731223878	473513.222561823	-65.9219244613875	117.229166666667	56.1041666666667
124.229166666667	54.5625	0.0275111802537324	0.00661443462473001	486791.385743494	-68.149922604739	116.979166666667	55.9791666666667
122.895833333333	54.5208333333333	0.027392955211683	0.00460390535196016	435396.009540088	-53.3058014603151	117.1875	56.7291666666667
122.9375	54.5208333333333	0.028220579004899	0.0043513211302464	437561.937141494	-53.4827386751546	117.1875	56.7291666666667
122.979166666667	54.5208333333333	0.0249989741500183	0.00593742034015296	423997.348146623	-53.820189280468	117.395833333333	56.6458333333333
123.020833333333	54.5208333333333	0.0258291627292166	0.00654199821143992	426177.674747771	-54.0001611959754	117.395833333333	56.6458333333333
123.0625	54.5208333333333	0.0253063805018001	0.00606938680244026	428362.955013798	-54.1781241708168	117.395833333333	56.6458333333333
123.104166666667	54.5208333333333	0.0281224268220026	0.00436229487234515	446274.232601686	-54.1715832830522	117.1875	56.7291666666667
123.145833333333	54.5208333333333	0.0290003811076142	0.00418692196764296	428362.955013798	-54.1781241708168	117.479166666667	56.6458333333333
123.1875	54.5208333333333	0.0290894668278196	0.00388817921217981	430553.112735472	-54.3541043349683	117.479166666667	56.6458333333333
123.229166666667	54.5208333333333	0.0262757634984183	0.00698938159607412	448318.625491535	-55.0161251482498	117.229166666667	56.6875
123.270833333333	54.5208333333333	0.0266264850982086	0.00642918356103093	429776.42220019	-51.3539565198204	117.770833333333	56.8125
123.3125	54.5208333333333	0.0271462533977717	0.00640955216000878	431886.477512294	-51.5433079097123	117.770833333333	56.8125
123.354166666667	54.5208333333333	0.0254854935841221	0.00620967967769513	443792.38732605	-55.3697659494543	117.395833333333	56.6458333333333
123.395833333333	54.5208333333333	0.0256656598389179	0.00660705687547703	446014.665249436	-55.5325691131419	117.395833333333	56.6458333333333
123.4375	54.5208333333333	0.0257907450509616	0.00658980362240486	448241.258145481	-55.6935861789524	117.395833333333	56.6458333333333
123.479166666667	54.5208333333333	0.0253033834071951	0.00620059411103263	450472.101232965	-55.8528402399216	117.395833333333	56.6458333333333
123.520833333333	54.5208333333333	0.0250669238468553	0.00585177431632589	388302.869604648	-60.0332420441956	118.104166666667	56.1458333333333
123.5625	54.5208333333333	0.0252637730955196	0.00589191258155683	390642.203382073	-60.1968366422282	118.104166666667	56.1458333333333
123.604166666667	54.5208333333333	0.0252170943354064	0.005863632622107	392985.340910491	-60.3582781235574	118.104166666667	56.1458333333333
123.645833333333	54.5208333333333	0.0255872291636435	0.00515786898815192	475080.964096016	-56.2164294366808	117.1875	56.7291666666667
123.6875	54.5208333333333	0.0277682215340155	0.0050334331001303	477325.387908791	-56.3623344397391	117.1875	56.7291666666667
123.729166666667	54.5208333333333	0.0276276681374587	0.0046791301846608	479573.59778594	-56.506711809302	117.1875	56.7291666666667
123.770833333333	54.5208333333333	0.0276450320910815	0.00446136759633767	481825.539923621	-56.6495804043188	117.1875	56.7291666666667
123.8125	54.5208333333333	0.0289673645588367	0.00423914224381727	392985.340910491	-60.3582781235574	118.3125	56.1458333333333
123.854166666667	54.5208333333333	0.0277791706820058	0.00462110087783966	486340.410292573	-56.9308654241101	117.1875	56.7291666666667
123.895833333333	54.5208333333333	0.0274764674115338	0.00473197946127798	488603.235392834	-57.0693182932202	117.1875	56.7291666666667
123.9375	54.5208333333333	0.0285487753118859	0.00446190913811308	490869.586458511	-57.206335282373	117.1875	56.7291666666667
123.979166666667	54.5208333333333	0.0252915615728646	0.00542297764390687	493139.414063173	-57.3419339947021	117.1875	56.7291666666667
124.020833333333	54.5208333333333	0.0255379518895368	0.0064522583729081	477240.946918907	-67.8261277882964	116.9375	55.9375
124.0625	54.5208333333333	0.0254648179355857	0.00647459185988486	418992.34760277	-62.0015453046779	118.104166666667	56.1458333333333
124.104166666667	54.5208333333333	0.0256838728462887	0.00605351868511973	421376.193857089	-62.1396890309499	118.104166666667	56.1458333333333
124.145833333333	54.5208333333333	0.0250546388339871	0.00566365425872372	381179.473163226	-65.586324886083	118.604166666667	55.8125
124.1875	54.5208333333333	0.0256534170850949	0.00588747389992518	383637.616761307	-65.7188562595476	118.604166666667	55.8125
124.229166666667	54.5208333333333	0.0258775142772494	0.00601347572273449	386098.30828616	-65.8494815328081	118.604166666667	55.8125
124.270833333333	54.5208333333333	0.025829567039808	0.00609461501658111	492259.596879297	-68.3354620768564	116.9375	55.9375
124.3125	54.5208333333333	0.0255005950641051	0.00588803812870516	391027.139196408	-66.1051501691569	118.604166666667	55.8125
122.8125	54.4791666666667	0.0257635378980818	0.00659017602442072	473398.751301119	-65.3330885112147	115.895833333333	56.0625
122.854166666667	54.4791666666667	0.0262766439294651	0.00659214296513118	412034.873405256	-48.8557350863214	117.770833333333	56.8125
122.895833333333	54.4791666666667	0.0256882307758212	0.00664172900530457	478311.523159687	-65.5351580341379	115.895833333333	56.0625
122.9375	54.4791666666667	0.0274812289926571	0.0046199117238575	440337.657868446	-52.9984761193303	117.1875	56.7291666666667
122.979166666667	54.4791666666667	0.0278701492562641	0.00472924971555262	442497.111057134	-53.1747822428224	117.1875	56.7291666666667
123.020833333333	54.4791666666667	0.0248029532466075	0.00586894503964957	444661.518987019	-53.3492071875381	117.1875	56.7291666666667
123.0625	54.4791666666667	0.0251312537776557	0.00606733383175413	431093.860333361	-53.6790361638512	117.395833333333	56.6458333333333
123.104166666667	54.4791666666667	0.0288802231121512	0.00406366771357802	428920.257376187	-53.4996633268426	117.479166666667	56.6458333333333
123.145833333333	54.4791666666667	0.0290069983687837	0.00396003739874159	386536.246551989	-52.8005347493907	118.145833333333	56.4791666666667
123.1875	54.4791666666667	0.0282915504932223	0.00405293147843244	433272.443932834	-53.8564349974181	117.479166666667	56.6458333333333
123.229166666667	54.4791666666667	0.0247073015266982	0.00548403773619035	455555.375525992	-54.1939133590923	117.1875	56.7291666666667
123.270833333333	54.4791666666667	0.0259615417343252	0.00677510566262018	457949.737778328	-53.6949455083035	117.229166666667	56.7708333333333
123.3125	54.4791666666667	0.0259032930654084	0.00670850811441198	421736.571597734	-62.1643447785894	117.3125	56.1041666666667
123.354166666667	54.4791666666667	0.0264401605425206	0.00657140790206363	424126.408494037	-62.3006464045189	117.3125	56.1041666666667
123.395833333333	54.4791666666667	0.0260072893899781	0.00690801673330831	426519.213121135	-62.4352278341817	117.3125	56.1041666666667
123.4375	54.4791666666667	0.0251738230398243	0.00610644053064927	450871.625980048	-55.2075182894616	117.395833333333	56.6458333333333
123.479166666667	54.4791666666667	0.0277448411853114	0.00511745646397957	468777.063862474	-55.1501338876765	117.1875	56.7291666666667
123.520833333333	54.4791666666667	0.027429807692967	0.00474851344484766	470995.591401351	-55.3037077034925	117.1875	56.7291666666667
123.5625	54.4791666666667	0.0275137564287994	0.0046721011658114	473218.218222769	-55.4556792037698	117.1875	56.7291666666667
123.604166666667	54.4791666666667	0.024980844026649	0.00586493768173197	395299.755131517	-59.7747253769435	118.104166666667	56.1458333333333
123.645833333333	54.4791666666667	0.0251409046352072	0.00590876957901301	397635.353246352	-59.9365694194478	118.104166666667	56.1458333333333
123.6875	54.4791666666667	0.0250198308956049	0.00574698249074428	479910.116384576	-55.9021742465909	117.1875	56.7291666666667
123.729166666667	54.4791666666667	0.0274355647236749	0.00505867070760847	482148.567157464	-56.0479296452756	117.1875	56.7291666666667
123.770833333333	54.4791666666667	0.0277397583243828	0.00497394392916645	484390.835380991	-56.1921780429711	117.1875	56.7291666666667
123.8125	54.4791666666667	0.0288001241131823	0.00432550774007938	395299.755131517	-59.7747253769435	118.3125	56.1458333333333
123.854166666667	54.4791666666667	0.0289302855720173	0.00439933855942946	397635.353246349	-59.9365694194475	118.3125	56.1458333333333
123.895833333333	54.4791666666667	0.0289780730072658	0.00401541110812974	485506.58637757	-70.3833224641001	116.604166666667	55.7291666666667
123.9375	54.4791666666667	0.0273902659962448	0.00484402239105843	398013.352952722	-60.7004635555995	118.354166666667	56.1041666666667
123.979166666667	54.4791666666667	0.0255239565289734	0.00541906758266335	443347.828377813	-63.3313136151261	117.604166666667	56.1041666666667
124.020833333333	54.4791666666667	0.0247738074207816	0.00578589676349243	356207.779186684	-65.7148011921845	118.854166666667	55.6875
124.0625	54.4791666666667	0.0255193195486786	0.00552051524353345	500189.21177088	-57.1612286334106	117.1875	56.7291666666667
124.104166666667	54.4791666666667	0.0251125922391576	0.00593613983300079	380674.212199366	-64.8175984130225	118.604166666667	55.8125
124.145833333333	54.4791666666667	0.0256266579872206	0.00608074368245865	383119.75065771	-64.9554555037953	118.604166666667	55.8125
124.1875	54.4791666666667	0.0255525082654389	0.00579180814519173	385568.020408319	-65.0913460630138	118.604166666667	55.8125
124.229166666667	54.4791666666667	0.0262081382144333	0.00650123256559492	482860.192438179	-66.8755713636999	117.104166666667	55.9791666666667
124.270833333333	54.4791666666667	0.0261499018567219	0.00671465782521906	407717.08194344	-66.2314098148836	118.3125	55.8125
124.3125	54.4791666666667	0.0242875240208309	0.00660543877151566	484719.739456782	-65.211693941453	117.229166666667	56.1041666666667
124.354166666667	54.4791666666667	0.0253644943380678	0.00673058775344932	412665.074149841	-66.4658566785794	118.3125	55.8125
124.395833333333	54.4791666666667	0.0270888557488272	0.00671393932682351	500287.224677751	-67.4910223948496	116.979166666667	55.9791666666667
122.8125	54.4375	0.0257220541230002	0.00665381824813928	475353.063593994	-64.8259875369706	115.895833333333	56.0625
122.854166666667	54.4375	0.0277439885815399	0.00522682538229457	438863.839514587	-52.1595790116199	117.1875	56.7291666666667
122.895833333333	54.4375	0.0281790843624721	0.00458353116522859	441001.55406404	-52.3409093006111	117.1875	56.7291666666667
122.9375	54.4375	0.0278188840262306	0.004657067125041	443144.46858627	-52.520322371334	117.1875	56.7291666666667
122.979166666667	54.4375	0.0298589329631474	0.00432016765938584	416384.596876262	-49.307812530575	117.8125	56.7708333333333
123.020833333333	54.4375	0.0285676894174481	0.00443823309434629	447445.595462594	-52.8734890604655	117.1875	56.7291666666667
123.0625	54.4375	0.0287977879360752	0.00446158325198733	420497.144653536	-49.7200429236437	117.8125	56.7708333333333
123.104166666667	54.4375	0.0289204286485378	0.00404115500869115	451514.082902305	-53.8908270144057	117.145833333333	56.6875
123.145833333333	54.4375	0.0273617558052307	0.00486905543797205	453934.430488822	-53.3894291739587	117.1875	56.7291666666667
123.1875	54.4375	0.0252853100948563	0.00506742733834287	456106.996002077	-53.5578150206233	117.1875	56.7291666666667
123.229166666667	54.4375	0.0246433472094224	0.00575453642701316	458284.256583016	-53.7244398545728	117.1875	56.7291666666667
123.270833333333	54.4375	0.0259589152856189	0.00719896267914654	421545.186335851	-61.4703451306647	117.3125	56.1041666666667
123.3125	54.4375	0.025453564171673	0.00689790537670929	445317.478098686	-64.7116719629969	116.854166666667	55.9791666666667
123.354166666667	54.4375	0.0253077967722637	0.00629791381852599	449128.58270246	-54.3975777404699	117.395833333333	56.6458333333333
123.395833333333	54.4375	0.025876819942734	0.00658648895459836	451329.087089253	-54.5632422893652	117.395833333333	56.6458333333333
123.4375	54.4375	0.0255136321344231	0.00666724538520632	469410.936145117	-53.8853487480906	117.229166666667	56.7708333333333
123.479166666667	54.4375	0.0245891002593327	0.00571048574627372	471442.720890348	-54.6883797380729	117.1875	56.7291666666667
123.520833333333	54.4375	0.027526986653929	0.00505206262851211	473651.021958441	-54.8432581539067	117.1875	56.7291666666667
123.5625	54.4375	0.0288495322185146	0.0042804297345409	475863.509476275	-54.9965383980905	117.1875	56.7291666666667
123.604166666667	54.4375	0.027319720651567	0.00487001630355252	478080.124528319	-55.148239690906	117.1875	56.7291666666667
123.645833333333	54.4375	0.0273878781772089	0.00454721156612305	480300.809174032	-55.2983810072378	117.1875	56.7291666666667
123.6875	54.4375	0.0273296107043234	0.00478532652215009	482525.506430377	-55.4469810787624	117.1875	56.7291666666667
123.729166666667	54.4375	0.0280795209049053	0.00435653130389318	484754.160254643	-55.5940583961832	117.1875	56.7291666666667
123.770833333333	54.4375	0.0284818819301252	0.00457666312874669	402649.629608958	-60.2798770501232	118.145833333333	56.1041666666667
123.8125	54.4375	0.0280993989583153	0.00447341202282256	397654.730081663	-59.1980334981949	118.3125	56.1458333333333
123.854166666667	54.4375	0.028396511249948	0.0042223594013263	329096.240698539	-68.2664252757187	119.020833333333	55.4375
123.895833333333	54.4375	0.0285026062101904	0.00407788951748344	487083.259569808	-69.8703962997041	116.604166666667	55.7291666666667
123.9375	54.4375	0.0281440197421764	0.00466626274052903	404353.923421594	-58.9326195444523	118.354166666667	56.1875
123.979166666667	54.4375	0.0275296532288919	0.00477148280189622	498206.147019441	-56.4455501613357	117.1875	56.7291666666667
124.020833333333	54.4375	0.0252382916220582	0.00518751420454287	500461.003135147	-56.5824661836591	117.1875	56.7291666666667
124.0625	54.4375	0.0276176259512425	0.00476055276224667	502719.399361249	-56.7179989818581	117.1875	56.7291666666667
124.104166666667	54.4375	0.0249744082539025	0.0060148698982839	382670.706249213	-64.1898945308691	118.604166666667	55.8125
124.145833333333	54.4375	0.024974644427101	0.00583401413934316	507246.619703889	-56.984980399871	117.1875	56.7291666666667
124.1875	54.4375	0.025604567208403	0.00547477407123153	509515.349545714	-57.1164612264973	117.1875	56.7291666666667
124.229166666667	54.4375	0.0253537441043617	0.0059941148439464	432900.768923651	-61.4558789046889	118.104166666667	56.1458333333333
124.270833333333	54.4375	0.0256072666877659	0.00688396451543731	492139.148050284	-66.6491268111373	117.020833333333	55.9791666666667
124.3125	54.4375	0.0261358365687311	0.00658308921993115	481797.42418148	-64.5109557304895	117.3125	56.1041666666667
124.354166666667	54.4375	0.0245975064597238	0.00679056124579463	507061.660630226	-67.1738102880369	116.854166666667	55.9791666666667
124.395833333333	54.4375	0.0269152395826974	0.00667099398845924	502081.051843519	-67.0030599832583	116.979166666667	55.9791666666667
124.4375	54.4375	0.026726511708712	0.00681822567801187	504570.572076124	-67.0889409383597	116.979166666667	55.9791666666667
124.479166666667	54.4375	0.025746266159614	0.00675838587244265	508252.578595637	-67.7595465179467	116.9375	55.9375
122.270833333333	54.3958333333333	0.0255346757083056	0.00531550435802838	412560.479622061	-48.917616929264	117.1875	56.7291666666667
122.3125	54.3958333333333	0.0262389494436349	0.00722788052424649	370382.251516826	-57.0781422700746	117.3125	56.1041666666667
122.354166666667	54.3958333333333	0.0256983976953833	0.00669927321188482	450654.411043766	-63.0695952048984	115.895833333333	56.0625
122.395833333333	54.3958333333333	0.0278764487463965	0.00471392751801093	418709.590948038	-49.5458064167231	117.1875	56.7291666666667
122.4375	54.3958333333333	0.0273938001211413	0.00496136307218765	420772.052561335	-49.7507774081535	117.1875	56.7291666666667
122.479166666667	54.3958333333333	0.0260486164426689	0.00729082790683114	379507.943987063	-57.8315368684729	117.3125	56.1041666666667
122.520833333333	54.3958333333333	0.0250925358436954	0.00652569568626139	409133.20855396	-50.1727313770409	117.395833333333	56.6458333333333
122.854166666667	54.3958333333333	0.0279937810771272	0.00463695971299802	441724.268313696	-51.6852303593305	117.1875	56.7291666666667
122.895833333333	54.3958333333333	0.0290720222390961	0.00443272766855962	415362.103556599	-48.4053530104354	117.8125	56.7708333333333
122.9375	54.3958333333333	0.028913406271859	0.00434027066828278	417389.397822538	-48.6178346307939	117.8125	56.7708333333333
122.979166666667	54.3958333333333	0.0284555073148629	0.00428365312993726	419423.292262664	-48.8280928789665	117.8125	56.7708333333333
123.020833333333	54.3958333333333	0.0305510958801049	0.00432552598809395	385868.642786322	-51.0790064012656	118.145833333333	56.4791666666667
123.0625	54.3958333333333	0.0308356273924419	0.00433148733696963	387977.429341604	-51.2960049601598	118.145833333333	56.4791666666667
123.104166666667	54.3958333333333	0.0273614933010637	0.00460475769761338	454558.823886621	-52.7518062963765	117.1875	56.7291666666667
123.145833333333	54.3958333333333	0.0274529420368619	0.00501123943414774	456715.575879293	-52.9231587398809	117.1875	56.7291666666667
123.1875	54.3958333333333	0.0249679407531154	0.00631364967916218	443133.444576441	-53.234065769427	117.395833333333	56.6458333333333
123.229166666667	54.3958333333333	0.0252577126148396	0.00663641753067579	445303.922079798	-53.4083590475473	117.395833333333	56.6458333333333
123.270833333333	54.3958333333333	0.0257919321217823	0.00691341632296	447479.28095467	-53.5807932039199	117.395833333333	56.6458333333333
123.3125	54.3958333333333	0.0248822616856826	0.00627037414014375	449659.4495782	-53.7513911309785	117.395833333333	56.6458333333333
123.354166666667	54.3958333333333	0.024561186552131	0.00576201101215606	467570.786842816	-53.753729929738	117.1875	56.7291666666667
123.395833333333	54.3958333333333	0.0271977454028222	0.00486637175121543	469755.651536316	-53.9147498062999	117.1875	56.7291666666667
123.4375	54.3958333333333	0.024986155960594	0.00542523871466701	471944.972919323	-54.0741183685408	117.1875	56.7291666666667
123.479166666667	54.3958333333333	0.0243897331639167	0.00535560064514142	474138.688472036	-54.2318551920164	117.1875	56.7291666666667
123.520833333333	54.3958333333333	0.0274627671296671	0.00459484440893969	476336.736698378	-54.3879796130028	117.1875	56.7291666666667
123.5625	54.3958333333333	0.0275767021796888	0.00442463681333145	478539.057108126	-54.5425107301919	117.1875	56.7291666666667
123.604166666667	54.3958333333333	0.0287239285333489	0.00447594864477007	460630.016425548	-54.5776187557469	117.479166666667	56.6458333333333
123.645833333333	54.3958333333333	0.0272122098711546	0.00452402508017046	482956.277441043	-54.8468682706649	117.1875	56.7291666666667
123.6875	54.3958333333333	0.027486838990664	0.00462668218376677	485171.06125622	-54.9967317195756	117.1875	56.7291666666667
123.729166666667	54.3958333333333	0.0283359209199721	0.0043743731570603	487389.885005023	-55.1450759197509	117.1875	56.7291666666667
123.770833333333	54.3958333333333	0.028777774772923	0.00391402173403331	481106.776339032	-69.1231029020034	116.604166666667	55.7291666666667
123.8125	54.3958333333333	0.0292435175671893	0.00418622989932014	494088.144944461	-70.6332438317375	116.395833333333	55.6458333333333
123.854166666667	54.3958333333333	0.02948701982876	0.0039503664733587	496641.889862493	-70.7027826669318	116.395833333333	55.6458333333333
123.895833333333	54.3958333333333	0.0293159565575959	0.00403754414877868	488698.779074757	-69.3608274695654	116.604166666667	55.7291666666667
123.9375	54.3958333333333	0.0284622830695775	0.00405261209472254	491232.063976248	-69.4380832441869	116.604166666667	55.7291666666667
123.979166666667	54.3958333333333	0.0285937552097249	0.00413535715566631	493766.62248827	-69.5143707703986	116.604166666667	55.7291666666667
124.020833333333	54.3958333333333	0.0276977107341807	0.00492443652980122	503030.200954098	-56.1424249393238	117.1875	56.7291666666667
124.0625	54.3958333333333	0.0276175548564614	0.00479868139411819	421416.407887377	-60.7756131952229	118.145833333333	56.1041666666667
124.104166666667	54.3958333333333	0.0249834189372639	0.00610761525669782	384712.689542119	-63.568788410219	118.604166666667	55.8125
124.145833333333	54.3958333333333	0.0253665934215484	0.00535077247192207	509788.4959462	-56.5487953705329	117.1875	56.7291666666667
124.1875	54.3958333333333	0.0276302814718201	0.00469914749524181	512048.272792816	-56.6815630455988	117.1875	56.7291666666667
124.229166666667	54.3958333333333	0.0249327336733888	0.00587532541708666	514311.477256683	-56.8130122703845	117.1875	56.7291666666667
124.270833333333	54.3958333333333	0.0255093880481239	0.00627197111745919	497564.053644341	-66.8491884932759	116.9375	55.9375
124.3125	54.3958333333333	0.0265858234907025	0.00680126647370079	483811.427640669	-64.0160910829408	117.3125	56.1041666666667
124.354166666667	54.3958333333333	0.0246767545024039	0.00702217632080638	488681.326886395	-64.2261746571006	117.270833333333	56.1041666666667
124.395833333333	54.3958333333333	0.0254248420980274	0.00703112148743102	503911.096561452	-66.5186138246712	116.979166666667	55.9791666666667
124.4375	54.3958333333333	0.0253791090226115	0.006532008826491	341720.637822089	-90.1982738480541	119.1875	54.2708333333333
124.479166666667	54.3958333333333	0.025021928129677	0.00590832055313712	344426.961589401	-90.1629729395386	119.1875	54.2708333333333
124.520833333333	54.3958333333333	0.02573787994382	0.00531754808872177	349509.431051368	-89.334819469963	119.145833333333	54.3125
122.020833333333	54.3541666666667	0.025558441843522	0.00667258138518408	433632.092998373	-61.505954502212	115.895833333333	56.0625
122.0625	54.3541666666667	0.0248838509562891	0.00619427127353467	405573.911909622	-47.3398685768435	117.1875	56.7291666666667
122.104166666667	54.3541666666667	0.0249534795335006	0.00631536642876209	391801.88741132	-47.4648462442887	117.395833333333	56.6458333333333
122.145833333333	54.3541666666667	0.025117400466361	0.00649796110063004	393801.821452794	-47.6972029784848	117.395833333333	56.6458333333333
122.1875	54.3541666666667	0.0249132616077876	0.00630503884451901	395809.109669008	-47.9270339637886	117.395833333333	56.6458333333333
122.229166666667	54.3541666666667	0.0255885068898075	0.00528668899299165	413599.374912007	-48.2216553166203	117.1875	56.7291666666667
122.270833333333	54.3541666666667	0.0284969342006027	0.00460989958801273	415622.993320995	-48.4363478820665	117.1875	56.7291666666667
122.3125	54.3541666666667	0.0285890247194603	0.00464868114526715	417653.311245794	-48.6487902664959	117.1875	56.7291666666667
122.354166666667	54.3541666666667	0.0273773246331743	0.00479112779095344	419690.230730582	-48.8590078473358	117.1875	56.7291666666667
122.395833333333	54.3541666666667	0.0291253729061746	0.0045039798766445	394841.394824024	-45.1918837555019	117.8125	56.7708333333333
122.4375	54.3541666666667	0.0293633559293381	0.00485089232775914	423783.490401224	-49.272869053737	117.1875	56.7291666666667
122.479166666667	54.3541666666667	0.0277964350828788	0.00505953238614304	425839.642451165	-49.4765623693139	117.1875	56.7291666666667
122.520833333333	54.3541666666667	0.0284868640233954	0.00492357409607967	427902.019743746	-49.6781302550275	117.1875	56.7291666666667
122.5625	54.3541666666667	0.027941545900292	0.0051034296391675	429970.531962308	-49.8775970045154	117.1875	56.7291666666667
122.604166666667	54.3541666666667	0.0290795366745748	0.00488071982230654	432045.090250142	-50.0749866862641	117.1875	56.7291666666667
122.645833333333	54.3541666666667	0.0276067250071179	0.00487447677889406	434125.607188192	-50.2703231414955	117.1875	56.7291666666667
122.895833333333	54.3541666666667	0.0272854652175089	0.00529684943975346	446729.120600026	-51.4005301746082	117.1875	56.7291666666667
122.9375	54.3541666666667	0.027681488670103	0.00498373854084363	448849.016509917	-51.5821421809254	117.1875	56.7291666666667
122.979166666667	54.3541666666667	0.0273987975275607	0.00479453371510018	450974.220852019	-51.7618833370554	117.1875	56.7291666666667
123.020833333333	54.3541666666667	0.0290525565919905	0.0045033720793114	424518.708458521	-48.5641488584712	117.8125	56.7708333333333
123.0625	54.3541666666667	0.0308013754016012	0.00448669780457193	390894.29309618	-50.7661302961497	118.145833333333	56.4791666666667
123.104166666667	54.3541666666667	0.0305386217046949	0.00448012054518206	428593.562812067	-48.9753846194183	117.8125	56.7708333333333
123.145833333333	54.3541666666667	0.0289535535409575	0.0047121521253248	459526.631694571	-52.4625707325604	117.1875	56.7291666666667
123.1875	54.3541666666667	0.0251551284995359	0.00549264730042685	461677.270568907	-52.6332790317365	117.1875	56.7291666666667
123.229166666667	54.3541666666667	0.0274532845633542	0.00514965993382931	463832.783119162	-52.8022433919281	117.1875	56.7291666666667
123.270833333333	54.3541666666667	0.0250216918031597	0.0050777482957269	465993.100942528	-52.9694841441491	117.1875	56.7291666666667
123.3125	54.3541666666667	0.0272398531811398	0.00496563882921231	468158.156744073	-53.135021386674	117.1875	56.7291666666667
123.354166666667	54.3541666666667	0.0287784645594403	0.00448302292637653	470327.884318127	-53.2988749859704	117.1875	56.7291666666667
123.395833333333	54.3541666666667	0.0273193169554889	0.00494617081334419	472502.218529932	-53.4610645777336	117.1875	56.7291666666667
123.4375	54.3541666666667	0.0275149393667362	0.00487590940751965	474681.095297513	-53.6216095680154	117.1875	56.7291666666667
123.479166666667	54.3541666666667	0.027599727183574	0.00481792836992545	476864.451573838	-53.7805291344425	117.1875	56.7291666666667
123.520833333333	54.3541666666667	0.0284488548262623	0.00457430542686499	479052.225329222	-53.9378422275191	117.1875	56.7291666666667
123.5625	54.3541666666667	0.0288368863352875	0.00450471645489679	481244.35553397	-54.0935675720057	117.1875	56.7291666666667
123.604166666667	54.3541666666667	0.0293734618341548	0.00446016042828886	418685.105996201	-53.386015486283	118.145833333333	56.4791666666667
123.645833333333	54.3541666666667	0.0294764709445033	0.00438379644217281	393322.039980743	-57.3683161687819	118.3125	56.1458333333333
123.6875	54.3541666666667	0.0285447424867655	0.00434015589178331	395605.766964809	-57.5458592941426	118.3125	56.1458333333333
123.729166666667	54.3541666666667	0.0285975570766589	0.00434003940848203	397893.970346676	-57.7211660533483	118.3125	56.1458333333333
123.770833333333	54.3541666666667	0.0286154010244256	0.00428038026741993	400186.572529042	-57.8942705365988	118.3125	56.1458333333333
123.8125	54.3541666666667	0.0284529266194508	0.00410230125261255	485302.177848026	-68.6924310243823	116.604166666667	55.7291666666667
123.854166666667	54.3541666666667	0.028279429894235	0.00390511350852545	487826.774649241	-68.7740554103906	116.604166666667	55.7291666666667
123.895833333333	54.3541666666667	0.030192282698844	0.0040653572065986	500743.290725468	-70.2713707855255	116.395833333333	55.6458333333333
123.9375	54.3541666666667	0.0291215229122503	0.00424127638393143	503293.912169858	-70.3414898194081	116.395833333333	55.6458333333333
123.979166666667	54.3541666666667	0.02817023706962	0.00397401870081174	495408.807960131	-69.0128890160829	116.604166666667	55.7291666666667
124.020833333333	54.3541666666667	0.0280051561406725	0.00465419559392163	421350.346776612	-60.0803562626558	118.145833333333	56.1041666666667
124.0625	54.3541666666667	0.0285820751933752	0.004572401506977	500470.148907701	-69.1672257198759	116.604166666667	55.7291666666667
124.104166666667	54.3541666666667	0.0278567676947145	0.00495731114980597	339033.88776102	-77.6580157883191	118.9375	54.8958333333333
124.145833333333	54.3541666666667	0.0282051940166447	0.00463578966772577	504192.601957732	-68.7322970827676	116.645833333333	55.7708333333333
124.1875	54.3541666666667	0.0274309906790121	0.00529630542946852	514610.450484552	-56.2509784389819	117.1875	56.7291666666667
124.229166666667	54.3541666666667	0.0252239103808065	0.00570754603711406	516864.736536403	-56.3836684509114	117.1875	56.7291666666667
124.270833333333	54.3541666666667	0.0248957245710285	0.00606488709400807	524774.600181069	-70.3771161555406	116.395833333333	55.6875
124.3125	54.3541666666667	0.0266912508543429	0.00703766984069085	485861.275721878	-63.5253730727583	117.3125	56.1041666666667
124.354166666667	54.3541666666667	0.0258001840574503	0.00715080193021678	488287.393992208	-63.6330362353768	117.3125	56.1041666666667
124.395833333333	54.3541666666667	0.0244367446689559	0.00680596804283759	493146.34001432	-63.8446769191154	117.270833333333	56.1041666666667
124.4375	54.3541666666667	0.0265429310691179	0.00687413084329465	493146.34001432	-63.8446769191154	117.3125	56.1041666666667
124.479166666667	54.3541666666667	0.0254745724015425	0.00649564851595291	344444.96573139	-89.3922056805886	119.1875	54.2708333333333
124.520833333333	54.3541666666667	0.0277732228460502	0.00493175380756342	349862.788636717	-89.3344131718656	119.145833333333	54.2708333333333
121.479166666667	54.3125	0.0228224943563666	0.0071676557510004	340322.522757325	-52.3661846229908	117.145833333333	56.1041666666667
121.520833333333	54.3125	0.0231275654584244	0.00738555289437568	340322.522757325	-52.3661846229908	117.1875	56.1041666666667
121.5625	54.3125	0.0225419255651245	0.00740410796373744	342473.605220472	-52.609213338311	117.1875	56.1041666666667
121.604166666667	54.3125	0.0242764808873011	0.00713756292575915	342473.605220472	-52.609213338311	117.229166666667	56.1041666666667
121.645833333333	54.3125	0.0255494131190502	0.00709468190366255	340322.522757325	-52.3661846229908	117.3125	56.1041666666667
121.6875	54.3125	0.0253113890553091	0.00718175738342061	359606.078694265	-56.9817496867593	116.854166666667	55.9791666666667
121.729166666667	54.3125	0.0247520626760134	0.00711142833555287	346796.454421897	-53.0855648094862	117.270833333333	56.1041666666667
121.770833333333	54.3125	0.0256946789846718	0.00734097338613906	421696.260861161	-60.1062397343703	115.895833333333	56.0625
121.8125	54.3125	0.0248837316083722	0.00611135106974383	396993.350256287	-45.4647916261983	117.1875	56.7291666666667
121.854166666667	54.3125	0.0247200295775218	0.0057962427450324	398930.356897626	-45.7038409833151	117.1875	56.7291666666667
121.895833333333	54.3125	0.0254154833621263	0.00653538588409262	428764.910914763	-60.5465835893122	115.895833333333	56.0625
121.9375	54.3125	0.0263613224097798	0.00717841137660961	366450.563900603	-57.5735678687582	116.979166666667	55.9791666666667
121.979166666667	54.3125	0.0254638906972286	0.00709696746827077	362130.508533495	-54.6560307574535	117.229166666667	56.1041666666667
122.020833333333	54.3125	0.0255908252371946	0.00709672738740299	364345.435770099	-54.8687221210756	117.229166666667	56.1041666666667
122.0625	54.3125	0.0258996775854024	0.00692327560142072	380269.588431192	-58.6873880071348	116.854166666667	55.9791666666667
122.104166666667	54.3125	0.0264273537634704	0.00701320283056215	364345.435770096	-54.8687221210753	117.3125	56.1041666666667
122.145833333333	54.3125	0.0247533728277838	0.00622549937186553	412703.204602732	-47.3091809098987	117.1875	56.7291666666667
122.1875	54.3125	0.0253432873012839	0.00658200784674816	445373.283333301	-61.5131245780771	115.895833333333	56.0625
122.229166666667	54.3125	0.0253350993251601	0.00669069327006177	497590.975846584	-70.7379349206468	114.770833333333	55.5625
122.270833333333	54.3125	0.0250927383510885	0.00630846395399002	494631.389227659	-67.3160669360957	114.979166666667	55.8125
122.3125	54.3125	0.0259504817417629	0.00705343815632711	502713.126607873	-70.8741007390702	114.770833333333	55.5625
122.354166666667	54.3125	0.0250759586310945	0.00611017945815354	499638.633665131	-67.488093579617	114.979166666667	55.8125
122.395833333333	54.3125	0.0250784934890775	0.00579153532159418	424786.768721826	-48.5951032061865	117.1875	56.7291666666667
122.4375	54.3125	0.0283213895422886	0.00492695873918513	426824.016337311	-48.8017453811046	117.1875	56.7291666666667
122.479166666667	54.3125	0.0297159530811171	0.00517441693592578	365355.682842511	-46.9312171812769	118.145833333333	56.4791666666667
122.520833333333	54.3125	0.0290369908688475	0.00495905982510464	430917.646167882	-49.2086656464031	117.1875	56.7291666666667
122.5625	54.3125	0.0290278039813112	0.00500266865091549	432973.846011629	-49.4089910255731	117.1875	56.7291666666667
122.604166666667	54.3125	0.0286843239973998	0.00480095451215721	371335.582543764	-47.6867859221626	118.145833333333	56.4791666666667
122.645833333333	54.3125	0.0291582661684705	0.00479638495419838	437104.570418529	-49.8034889633926	117.1875	56.7291666666667
122.6875	54.3125	0.0250384270367733	0.00506965793517748	439178.921154208	-49.9977075718503	117.1875	56.7291666666667
122.729166666667	54.3125	0.0247769495498807	0.00518906461063387	441259.150659382	-50.1899362877456	117.1875	56.7291666666667
122.770833333333	54.3125	0.0250809402214336	0.00546662137912761	443345.17543862	-50.3801976050425	117.1875	56.7291666666667
122.8125	54.3125	0.0248799093176896	0.00552430783984481	445436.913326577	-50.5685138023653	117.1875	56.7291666666667
122.854166666667	54.3125	0.0272668117401464	0.00497732006714598	447534.283467568	-50.7549069417025	117.1875	56.7291666666667
122.895833333333	54.3125	0.027321294083457	0.00504895533520789	449637.206295317	-50.9393988673189	117.1875	56.7291666666667
122.9375	54.3125	0.0274953093005662	0.0048278500375316	451745.603512856	-51.122011204864	117.1875	56.7291666666667
122.979166666667	54.3125	0.0279311350252209	0.00469646963283015	453859.398072647	-51.3027653606712	117.1875	56.7291666666667
123.020833333333	54.3125	0.0287993374386313	0.00477429484547278	455978.514156879	-51.4816825212351	117.1875	56.7291666666667
123.0625	54.3125	0.0286473693643292	0.00467474769498487	458102.877157963	-51.6587836528572	117.1875	56.7291666666667
123.104166666667	54.3125	0.0294531116203362	0.00460714665546912	395932.178974598	-50.4610518602492	118.145833333333	56.4791666666667
123.145833333333	54.3125	0.0303782399470902	0.00426027229540197	440207.83532209	-51.5612142802472	117.520833333333	56.6458333333333
123.1875	54.3125	0.0290441182757543	0.00455428529897124	435727.489402167	-48.9160057353947	117.8125	56.7708333333333
123.229166666667	54.3125	0.0286870211418137	0.00462245505374903	437774.612620361	-49.1151222685627	117.8125	56.7708333333333
123.270833333333	54.3125	0.0287461200622002	0.00457780903893302	439827.873150544	-49.3122227903246	117.8125	56.7708333333333
123.3125	54.3125	0.0287923941316923	0.0044438551679895	406467.956062477	-51.5092577923495	118.145833333333	56.4791666666667
123.354166666667	54.3125	0.0294036527504032	0.00438942794049059	408593.505763958	-51.7118589597611	118.145833333333	56.4791666666667
123.395833333333	54.3125	0.0283457697695145	0.0046103193574804	472844.932948488	-53.4905757759134	117.1875	56.6875
123.4375	54.3125	0.0283902749513531	0.00476956627386936	412862.23750464	-52.1102588306256	118.145833333333	56.4791666666667
123.479166666667	54.3125	0.0288217910239342	0.00450780571955909	479619.501252061	-53.3343685688324	117.1875	56.7291666666667
123.520833333333	54.3125	0.0287315057960571	0.00455124378336314	481796.983479342	-53.4928142705274	117.1875	56.7291666666667
123.5625	54.3125	0.0287777632042939	0.0044549380419388	483978.904924	-53.649678430323	117.1875	56.7291666666667
123.604166666667	54.3125	0.0285446175884513	0.00438427365934282	486165.205035366	-53.8049791821996	117.1875	56.7291666666667
123.645833333333	54.3125	0.0291888752403429	0.00444962291486619	466067.558026294	-53.6499385502255	117.520833333333	56.6458333333333
123.6875	54.3125	0.0292350517709948	0.0043423924131282	468253.967312848	-53.8125004673646	117.520833333333	56.6458333333333
123.729166666667	54.3125	0.0302939947296865	0.00449301887308691	492159.16736739	-69.4755091645269	116.395833333333	55.6458333333333
123.770833333333	54.3125	0.0300395632676878	0.00426164719488349	494699.479017419	-69.551654360123	116.395833333333	55.6458333333333
123.8125	54.3125	0.0284882339308078	0.00426424120047986	404955.87099985	-57.5090448303588	118.3125	56.1458333333333
123.854166666667	54.3125	0.0302772832698659	0.004304397887225	499783.835960418	-69.7011009522058	116.395833333333	55.6458333333333
123.895833333333	54.3125	0.030205719866871	0.00407524960673414	502327.841672722	-69.7744302216836	116.395833333333	55.6458333333333
123.9375	54.3125	0.0284810646054225	0.00406274132345603	494566.076792551	-68.4338589995897	116.604166666667	55.7291666666667
123.979166666667	54.3125	0.0282150632671372	0.00410620216705254	497088.75623928	-68.5147656761625	116.604166666667	55.7291666666667
124.020833333333	54.3125	0.0281496157812639	0.0045555833371709	508256.377967784	-55.2758391164209	117.1875	56.7291666666667
124.0625	54.3125	0.0285472077101075	0.00436472169547849	502138.275071334	-68.6736242896977	116.604166666667	55.7291666666667
124.104166666667	54.3125	0.0286073514337089	0.00438529197235848	504665.07105359	-68.7516047306678	116.604166666667	55.7291666666667
124.145833333333	54.3125	0.0277037088218528	0.00469311052245231	430711.307919848	-59.9846805508578	118.145833333333	56.1041666666667
124.1875	54.3125	0.0274379055511336	0.00539889419791951	517201.446972158	-55.824691688177	117.1875	56.7291666666667
124.229166666667	54.3125	0.0275128922115672	0.00519579946146516	519446.777112704	-55.9585768415637	117.1875	56.7291666666667
124.270833333333	54.3125	0.0272230784205036	0.00524209941140459	521695.637307578	-56.091160941114	117.1875	56.7291666666667
124.3125	54.3125	0.0254917861185852	0.00552846040057541	523947.981296991	-56.2224587311335	117.1875	56.7291666666667
124.354166666667	54.3125	0.025407013595993	0.00553579980746713	526203.76353864	-56.3524847722345	117.1875	56.7291666666667
124.395833333333	54.3125	0.0249660140215918	0.00605774398843403	532543.210920475	-69.5497383308647	116.4375	55.7291666666667
124.4375	54.3125	0.0253668525831167	0.00565722434653305	530725.46412326	-56.6087789429883	117.1875	56.7291666666667
124.479166666667	54.3125	0.0253650049583769	0.00575637223606764	347030.1461299	-87.8335710491545	119.145833333333	54.3125
124.520833333333	54.3125	0.0253183028890626	0.00518869219237061	349947.365890791	-88.5758427044052	119.145833333333	54.2708333333333
124.5625	54.3125	0.0277833530708617	0.00486636986621065	350215.959770173	-89.3340119504607	119.1875	54.2291666666667
124.604166666667	54.3125	0.0287302753033949	0.00405791906578759	366485.470302466	-89.1649985903686	118.979166666667	54.2291666666667
124.645833333333	54.3125	0.0289378678289579	0.00404044402992463	355639.199091831	-89.2769893438412	119.1875	54.2291666666667
121.354166666667	54.2708333333333	0.0260505098771183	0.00723332183605782	328436.046221632	-49.9451150010765	117.3125	56.1041666666667
121.395833333333	54.2708333333333	0.0265059436242821	0.00723382778182201	330517.945464629	-50.2139536610978	117.3125	56.1041666666667
121.4375	54.2708333333333	0.026869958296515	0.00725882889518842	332607.941060035	-50.479206245723	117.3125	56.1041666666667
121.479166666667	54.2708333333333	0.0267994318545664	0.00728187868472172	344253.111332823	-54.6446350534242	116.979166666667	55.9791666666667
121.520833333333	54.2708333333333	0.0244990735699494	0.00719556982458781	338924.99793392	-51.2539806446159	117.270833333333	56.1041666666667
121.5625	54.2708333333333	0.0267358308445316	0.00723908912697193	348693.289181543	-55.093122322976	116.979166666667	55.9791666666667
121.604166666667	54.2708333333333	0.0250446894473406	0.00718533474294204	343174.141454045	-51.7535321145297	117.270833333333	56.1041666666667
121.645833333333	54.2708333333333	0.0270499142178902	0.00724634445398058	353157.455593136	-55.5294412819636	116.979166666667	55.9791666666667
121.6875	54.2708333333333	0.0251615403100958	0.00655833722750634	355337.35658744	-56.6011886631428	116.9375	55.9375
121.729166666667	54.2708333333333	0.0259545396906776	0.00744501346238567	357606.310600714	-56.8066354921988	116.9375	55.9375
121.770833333333	54.2708333333333	0.0255759877779876	0.00717802862894019	359880.557024937	-57.009273407344	116.9375	55.9375
121.8125	54.2708333333333	0.0256238568053739	0.00690377794727233	362159.995353718	-57.2091489611972	116.9375	55.9375
121.854166666667	54.2708333333333	0.0277649819194106	0.00522498606798585	402183.020677665	-45.2315435474638	117.1875	56.7291666666667
121.895833333333	54.2708333333333	0.0250206807771625	0.00631433348106275	474049.783456472	-65.9748598535948	114.979166666667	55.8125
121.9375	54.2708333333333	0.0265146181270085	0.0071242772380791	358267.023443877	-53.4013730996823	117.3125	56.1041666666667
121.979166666667	54.2708333333333	0.0259476680241746	0.00695567242474979	435773.451017292	-60.2995686476817	115.895833333333	56.0625
122.020833333333	54.2708333333333	0.0257774901660839	0.00701828846689347	438133.057456137	-60.4414464833956	115.895833333333	56.0625
122.0625	54.2708333333333	0.0253451050372059	0.00660042285017729	440495.959963948	-60.5816201824829	115.895833333333	56.0625
122.104166666667	54.2708333333333	0.0254040436481507	0.00683259514998629	442862.104944978	-60.7201146959231	115.895833333333	56.0625
122.145833333333	54.2708333333333	0.0253411636287078	0.00668509214947408	445231.439865526	-60.8569545430514	115.895833333333	56.0625
122.1875	54.2708333333333	0.0252798736358091	0.00660482603396346	447603.913229633	-60.9921638192822	115.895833333333	56.0625
122.229166666667	54.2708333333333	0.0252544116433541	0.00609071306779674	419836.359792187	-47.2789278510196	117.1875	56.7291666666667
122.270833333333	54.2708333333333	0.0251836036654957	0.00653038054403276	452358.074351792	-61.2577849667034	115.895833333333	56.0625
122.3125	54.2708333333333	0.0247830935462936	0.00614280389419449	423838.768281456	-47.7087977700574	117.1875	56.7291666666667
122.354166666667	54.2708333333333	0.0249744871788101	0.00595996636152739	425850.195122831	-47.920453796171	117.1875	56.7291666666667
122.395833333333	54.2708333333333	0.0279193705491555	0.00524375225456129	427868.308029411	-48.1299552725162	117.1875	56.7291666666667
122.4375	54.2708333333333	0.0289417087894846	0.00505766194872269	429893.012117873	-48.3373255396047	117.1875	56.7291666666667
122.479166666667	54.2708333333333	0.028924136146153	0.0051193756116131	405237.321127328	-44.7355111833118	117.8125	56.7708333333333
122.520833333333	54.2708333333333	0.0295277495839354	0.00500545128192604	412092.198166177	-48.0666716087358	117.520833333333	56.6458333333333
122.5625	54.2708333333333	0.0286272957505406	0.00495103954890724	372486.920850852	-46.9129617999118	118.145833333333	56.4791666666667
122.604166666667	54.2708333333333	0.0287444463319584	0.00464105868551616	411004.729473372	-45.4401286553099	117.8125	56.7708333333333
122.645833333333	54.2708333333333	0.0291987616151812	0.00475485156860525	440112.181051851	-49.3430131311211	117.1875	56.7291666666667
122.6875	54.2708333333333	0.0279392061215363	0.00478355300829669	442174.520518948	-49.5380761906904	117.1875	56.7291666666667
122.729166666667	54.2708333333333	0.0271013791570724	0.0049031711977874	444242.826981969	-49.7311663068951	117.1875	56.7291666666667
122.770833333333	54.2708333333333	0.0253101128657273	0.00510636094611211	446317.016745617	-49.9223053234219	117.1875	56.7291666666667
122.8125	54.2708333333333	0.0273647326105717	0.0050311924733102	448397.007423869	-50.1115148858153	117.1875	56.7291666666667
122.854166666667	54.2708333333333	0.0283119558412614	0.00481713294098709	447835.628869274	-50.7853061797331	117.1875	56.6875
122.895833333333	54.2708333333333	0.0285953175939382	0.00482055667065987	388596.097809572	-48.8331459176638	118.145833333333	56.4791666666667
122.9375	54.2708333333333	0.0282665523622462	0.00490282586776703	452053.013433033	-51.152305597149	117.1875	56.6875
122.979166666667	54.2708333333333	0.0287308975943679	0.00476352203149079	456773.376301619	-50.8494844833855	117.1875	56.7291666666667
123.020833333333	54.2708333333333	0.0273402595505135	0.00491332133157429	458881.1802334	-51.0293644193163	117.1875	56.7291666666667
123.0625	54.2708333333333	0.0286193122569205	0.00493670257668632	460994.317179187	-51.207440535184	117.1875	56.7291666666667
123.104166666667	54.2708333333333	0.0304165080104591	0.00476366065251834	440996.436393569	-50.9049705565914	117.520833333333	56.6458333333333
123.145833333333	54.2708333333333	0.0305457738335775	0.0045313988898399	443106.006014308	-51.0922211848599	117.520833333333	56.6458333333333
123.1875	54.2708333333333	0.0303160652358902	0.00445027812586235	445221.118725416	-51.2775325724486	117.520833333333	56.6458333333333
123.229166666667	54.2708333333333	0.0307581603237889	0.00469757464462638	405163.647885724	-50.5873724821751	118.145833333333	56.4791666666667
123.270833333333	54.2708333333333	0.0306185993821612	0.00443826742406511	407264.03361674	-50.7957757760291	118.145833333333	56.4791666666667
123.3125	54.2708333333333	0.0304483014332035	0.00417663258658806	451598.928023813	-51.8220553299522	117.520833333333	56.6458333333333
123.354166666667	54.2708333333333	0.0292537537080356	0.00455605192282542	411483.328044383	-51.2056589748612	118.145833333333	56.4791666666667
123.395833333333	54.2708333333333	0.0302913114571368	0.00443048733123953	455877.095049983	-52.1757808770042	117.520833333333	56.6458333333333
123.4375	54.2708333333333	0.0286272273499487	0.00439034932911796	477790.328522323	-53.2039281741322	117.1875	56.6875
123.479166666667	54.2708333333333	0.0288848160575488	0.00448626911494319	482403.334792662	-52.8933387383607	117.1875	56.7291666666667
123.520833333333	54.2708333333333	0.0283684037412829	0.00449757012165878	482146.856957584	-53.5222968327669	117.1875	56.6875
123.5625	54.2708333333333	0.029524748989505	0.00453110208229682	422135.247682968	-52.1913072278324	118.145833333333	56.4791666666667
123.604166666667	54.2708333333333	0.0289950000901394	0.00425184253413129	486521.141857412	-53.8343374555385	117.1875	56.6875
123.645833333333	54.2708333333333	0.0291288666555988	0.00429056641743329	488714.792112556	-53.9880300146224	117.1875	56.6875
123.6875	54.2708333333333	0.0289301675555673	0.00443420951929282	400659.806534774	-56.4279121012154	118.3125	56.1458333333333
123.729166666667	54.2708333333333	0.0306305246397739	0.00456011888197907	473187.587676499	-53.520033363441	117.520833333333	56.6458333333333
123.770833333333	54.2708333333333	0.0301002244223443	0.00436322854787609	496338.787364256	-69.0510014242656	116.395833333333	55.6458333333333
123.8125	54.2708333333333	0.0303435040606288	0.0041327461307664	488749.061233976	-67.6812598097316	116.604166666667	55.7291666666667
123.854166666667	54.2708333333333	0.0301407618542577	0.0040524776093244	501411.647369744	-69.205053594954	116.395833333333	55.6458333333333
123.895833333333	54.2708333333333	0.0287063802055496	0.00430841852750641	419089.421585512	-58.5304331551001	118.145833333333	56.1041666666667
123.9375	54.2708333333333	0.0277056674138592	0.00463551138592326	506481.158923056	-54.5643532452534	117.1875	56.7291666666667
123.979166666667	54.2708333333333	0.0274306856014183	0.00459965655291373	508694.858567698	-54.7074991113736	117.1875	56.7291666666667
124.020833333333	54.2708333333333	0.0284747103516402	0.00463618680074083	418898.504519152	-57.8037113154633	118.3125	56.1458333333333
124.0625	54.2708333333333	0.0291390130271297	0.00433818718183347	348779.258224293	-66.0962501157308	119.020833333333	55.4375
124.104166666667	54.2708333333333	0.028530839247609	0.00423186098098184	506364.326140626	-68.2635072561305	116.604166666667	55.7291666666667
124.145833333333	54.2708333333333	0.027701410041635	0.00480544309870017	517588.14014952	-55.2663361267618	117.1875	56.7291666666667
124.1875	54.2708333333333	0.0274466648238203	0.00498141443105498	519820.83045033	-55.4026854791519	117.1875	56.7291666666667
124.229166666667	54.2708333333333	0.0278721570916256	0.0048670721607932	332314.64563355	-65.9199073321166	119.4375	55.3958333333333
124.270833333333	54.2708333333333	0.028021126712419	0.00490052174796602	524048.186774062	-68.7984858180966	116.479166666667	55.7291666666667
124.3125	54.2708333333333	0.0275370804820858	0.00478130372543723	526540.613949556	-55.8039086580983	117.1875	56.7291666666667
124.354166666667	54.2708333333333	0.0273665945296611	0.00483678183481963	528787.623363972	-55.9350898444806	117.1875	56.7291666666667
124.395833333333	54.2708333333333	0.027519740724485	0.0050502363634167	531038.097379745	-56.0650148628947	117.1875	56.7291666666667
124.4375	54.2708333333333	0.0275722636731453	0.00491246077971826	533291.991329744	-56.1936977134727	117.1875	56.7291666666667
124.479166666667	54.2708333333333	0.0275349140765532	0.00490131382066473	344525.349957911	-87.0804666796164	119.1875	54.3125
124.520833333333	54.2708333333333	0.0278257216286145	0.00483164363129476	347236.371182961	-87.0695658168042	119.1875	54.3125
124.5625	54.2708333333333	0.0278762032237375	0.00463754982849578	349947.365890791	-87.0585713817161	119.1875	54.3125
124.604166666667	54.2708333333333	0.0286450670082724	0.00398598186990206	353014.24384172	-88.5534549051189	119.1875	54.2291666666667
124.645833333333	54.2708333333333	0.0290896869595505	0.00389192379540203	369295.899273642	-88.4187021685418	118.979166666667	54.2291666666667
124.6875	54.2708333333333	0.0285804739205831	0.00365234619955527	358441.574356017	-88.5082028516477	119.1875	54.2291666666667
124.729166666667	54.2708333333333	0.0286946640228987	0.00367124957191842	361155.198069689	-88.4857050906318	119.1875	54.2291666666667
121.1875	54.2291666666667	0.0251215650559029	0.00568657008645262	317227.519323795	-47.3365831957299	117.4375	56.1041666666667
121.229166666667	54.2291666666667	0.0253358547774419	0.00662107103779606	324500.832736544	-49.4266878654183	117.270833333333	56.0625
121.270833333333	54.2291666666667	0.0258508482596234	0.00707012545695591	329581.72656333	-52.0796484549076	117.104166666667	55.9791666666667
121.3125	54.2291666666667	0.0250958530334554	0.00658004608613851	321242.779672825	-47.9257421467684	117.479166666667	56.1041666666667
121.354166666667	54.2291666666667	0.0250842622238656	0.00656251461707252	323264.355047541	-48.214497409822	117.479166666667	56.1041666666667
121.395833333333	54.2291666666667	0.0253358156816536	0.00670432906162304	336045.430769294	-52.832645685253	117.104166666667	55.9791666666667
121.4375	54.2291666666667	0.0245046860771562	0.00627135987096174	149581.909601974	-85.5151238235599	119.145833333333	54.3125
121.479166666667	54.2291666666667	0.0264131312722053	0.00732305089960074	346957.414581665	-54.0205843728441	116.979166666667	55.9791666666667
121.520833333333	54.2291666666667	0.0260352328886885	0.00735265734246833	339749.494887221	-50.3918909591809	117.3125	56.1041666666667
121.5625	54.2291666666667	0.0254252956074436	0.00688513520526592	351179.963759387	-55.3410496523451	116.9375	55.9375
121.604166666667	54.2291666666667	0.0259248871672117	0.00722185357186431	346957.414581665	-54.0205843728441	117.104166666667	55.9791666666667
121.645833333333	54.2291666666667	0.0246314178915795	0.00626959005311994	395997.453082449	-43.5439881576962	117.1875	56.7291666666667
121.6875	54.2291666666667	0.0246692506430323	0.00606948765968378	397873.718716935	-43.7935323500161	117.1875	56.7291666666667
121.729166666667	54.2291666666667	0.0251022072208808	0.00654624597591517	360166.295965036	-56.1898564820249	116.9375	55.9375
121.770833333333	54.2291666666667	0.0245472245199571	0.00589839370876334	401651.629328149	-44.2851186847611	117.1875	56.7291666666667
121.8125	54.2291666666667	0.0278681067661309	0.00517788102806586	403553.035367591	-44.5272092140001	117.1875	56.7291666666667
121.854166666667	54.2291666666667	0.028338724470678	0.00500296084535165	405462.585463439	-44.7668634985894	117.1875	56.7291666666667
121.895833333333	54.2291666666667	0.0251298886718125	0.00654848929996485	475956.863959002	-65.4658489716501	114.979166666667	55.8125
121.9375	54.2291666666667	0.0254427694102284	0.00576915621397617	409305.658680667	-45.2389595114992	117.1875	56.7291666666667
121.979166666667	54.2291666666667	0.0274687149398133	0.00540616492770437	411238.956402634	-45.4714491428952	117.1875	56.7291666666667
122.020833333333	54.2291666666667	0.0261844862941278	0.00720105127417673	440439.44165208	-59.9174536753434	115.895833333333	56.0625
122.0625	54.2291666666667	0.0257653534480616	0.00679547247380254	442792.419963252	-60.0596991902542	115.895833333333	56.0625
122.104166666667	54.2291666666667	0.0250826724441668	0.00566478983628	417084.576092419	-46.1549700980264	117.1875	56.7291666666667
122.145833333333	54.2291666666667	0.0276929074300982	0.0054254407066987	419048.001480889	-46.3782398341761	117.1875	56.7291666666667
122.1875	54.2291666666667	0.0277538310234583	0.00523425463399372	421018.695234019	-46.5992633611888	117.1875	56.7291666666667
122.229166666667	54.2291666666667	0.0285645304968134	0.0051314364819465	422996.555060581	-46.8180639438947	117.1875	56.7291666666667
122.270833333333	54.2291666666667	0.0286241270912241	0.00508485359882676	424981.480201766	-47.034664715442	117.1875	56.7291666666667
122.3125	54.2291666666667	0.0286145952380983	0.00508699359962811	426973.371412455	-47.2490886715385	117.1875	56.7291666666667
122.354166666667	54.2291666666667	0.0286413835406455	0.0051495080367935	428972.130942453	-47.4613586650645	117.1875	56.7291666666667
122.395833333333	54.2291666666667	0.0279632191933917	0.00529536531938458	430977.662517631	-47.6714974010385	117.1875	56.7291666666667
122.4375	54.2291666666667	0.0274193554295105	0.00537536030054243	432989.871321013	-47.8795274319207	117.1875	56.7291666666667
122.479166666667	54.2291666666667	0.0287163563692488	0.00527893342904628	408544.940911001	-44.278324109051	117.8125	56.7708333333333
122.520833333333	54.2291666666667	0.0287570841790704	0.0049480261340027	415205.863402315	-47.5912183000623	117.520833333333	56.6458333333333
122.5625	54.2291666666667	0.0304546677196697	0.00494805040179673	417215.664463915	-47.8088049440719	117.520833333333	56.6458333333333
122.604166666667	54.2291666666667	0.03051408406806	0.00477777088745524	377642.147449742	-46.6472272649175	118.145833333333	56.4791666666667
122.645833333333	54.2291666666667	0.0286747964058263	0.00466397273230946	416196.833799501	-45.2142049528596	117.8125	56.7708333333333
122.6875	54.2291666666667	0.0271489365936865	0.00509573632518409	445198.21501441	-49.0846674892937	117.1875	56.7291666666667
122.729166666667	54.2291666666667	0.0280707052047577	0.0047380834339167	447254.627966721	-49.2785543976007	117.1875	56.7291666666667
122.770833333333	54.2291666666667	0.0250624912408959	0.00539426834757715	449317.009799403	-49.4705070669337	117.1875	56.7291666666667
122.8125	54.2291666666667	0.024824037079726	0.00570593713306742	451385.277960115	-49.6605465152056	117.1875	56.7291666666667
122.854166666667	54.2291666666667	0.028085462082639	0.00485290605125123	453459.351165743	-49.848693576749	117.1875	56.7291666666667
122.895833333333	54.2291666666667	0.0295807618297439	0.0047730504259034	433534.093940093	-49.4704107519535	117.520833333333	56.6458333333333
122.9375	54.2291666666667	0.0291294643734118	0.00492983215641617	435602.484576429	-49.6685876308389	117.520833333333	56.6458333333333
122.979166666667	54.2291666666667	0.0282029069619162	0.00487103939364681	395738.050364604	-48.7782919928636	118.145833333333	56.4791666666667
123.020833333333	54.2291666666667	0.029107463792063	0.00492076940557737	439757.334348451	-50.0588509862597	117.520833333333	56.6458333333333
123.0625	54.2291666666667	0.0305448707494186	0.00473087944360564	441843.622099211	-50.2509832632194	117.520833333333	56.6458333333333
123.104166666667	54.2291666666667	0.0301116910135393	0.00445586791126344	443935.70644439	-50.4411461142596	117.520833333333	56.6458333333333
123.145833333333	54.2291666666667	0.0300825917856365	0.00458206659564794	446033.505072115	-50.6293618987221	117.520833333333	56.6458333333333
123.1875	54.2291666666667	0.0307852840519381	0.00469130234820281	448136.93698548	-50.8156527571284	117.520833333333	56.6458333333333
123.229166666667	54.2291666666667	0.0307078118430095	0.00468893933376587	450245.922482141	-51.0000406101385	117.520833333333	56.6458333333333
123.270833333333	54.2291666666667	0.03067729243098	0.0043529316521169	452360.383134074	-51.1825471577082	117.520833333333	56.6458333333333
123.3125	54.2291666666667	0.0301734889746728	0.00423532150269456	454480.241767511	-51.363193878432	117.520833333333	56.6458333333333
123.354166666667	54.2291666666667	0.0304896759155339	0.00405641907057888	456605.422443097	-51.5420020290657	117.520833333333	56.6458333333333
123.395833333333	54.2291666666667	0.0287132916905226	0.00440085310120557	478421.627848006	-52.599306792761	117.1875	56.6875
123.4375	54.2291666666667	0.0303749776041323	0.00445991130394072	418622.857843539	-51.1096860527326	118.145833333333	56.4791666666667
123.479166666667	54.2291666666667	0.029258443541043	0.00444460034329947	420740.815363755	-51.3079516826183	118.145833333333	56.4791666666667
123.520833333333	54.2291666666667	0.0305761689665123	0.004511443290263	465157.888889998	-52.2392662886176	117.520833333333	56.6458333333333
123.5625	54.2291666666667	0.030246984931109	0.00468863605661592	467308.582527019	-52.4091926629287	117.520833333333	56.6458333333333
123.604166666667	54.2291666666667	0.0300220012169958	0.00455409659371	469464.167407374	-52.5774033425348	117.520833333333	56.6458333333333
123.645833333333	54.2291666666667	0.0301094127453606	0.00447651404242704	471624.575694492	-52.7439180310656	117.520833333333	56.6458333333333
123.6875	54.2291666666667	0.030066409046684	0.00462671288994341	492960.31682227	-68.3911642974484	116.395833333333	55.6458333333333
123.729166666667	54.2291666666667	0.0305867593439622	0.00497072896714033	475959.596541458	-53.0719371487564	117.520833333333	56.6458333333333
123.770833333333	54.2291666666667	0.0301066599355306	0.00460359191459964	498015.805641611	-68.5536892894243	116.395833333333	55.6458333333333
123.8125	54.2291666666667	0.0303099409678182	0.00449023579164796	500545.64896885	-68.6334617490496	116.395833333333	55.6458333333333
123.854166666667	54.2291666666667	0.0292120720836864	0.00430796697835418	503076.862243991	-68.7122601091623	116.395833333333	55.6458333333333
123.895833333333	54.2291666666667	0.0293722365555382	0.00445820877265937	495541.566454793	-67.3570288027022	116.604166666667	55.7291666666667
123.9375	54.2291666666667	0.0285123594278479	0.00452434997058298	416824.74878209	-56.9355005626253	118.3125	56.1458333333333
123.979166666667	54.2291666666667	0.0281821472237737	0.00460029568092885	419104.17987379	-57.1041712265472	118.3125	56.1458333333333
124.020833333333	54.2291666666667	0.02854325099105	0.00439929698362846	348214.905623564	-65.2521849926222	119.020833333333	55.4375
124.0625	54.2291666666667	0.0302517754353364	0.00436435776227521	515752.740692436	-69.0921252359118	116.395833333333	55.6458333333333
124.104166666667	54.2291666666667	0.0287549671595721	0.00420449054244143	508100.145900465	-67.7787165494833	116.604166666667	55.7291666666667
124.145833333333	54.2291666666667	0.0282279073179764	0.00436315626714295	428264.390995738	-57.7590255551876	118.3125	56.1458333333333
124.1875	54.2291666666667	0.0284968514963385	0.00458091955736488	430564.722478056	-57.9179226727952	118.3125	56.1458333333333
124.229166666667	54.2291666666667	0.0284758947712982	0.00430872697268469	360590.280728587	-65.9888988932238	119.020833333333	55.4375
124.270833333333	54.2291666666667	0.0284305468586152	0.00449025331314943	518173.577559067	-68.098349659751	116.604166666667	55.7291666666667
124.3125	54.2291666666667	0.0273577868631787	0.00479340087528573	529161.113384506	-55.3894896497072	117.1875	56.7291666666667
124.354166666667	54.2291666666667	0.0271373236590777	0.00512522016465765	531399.31730595	-55.5217834575058	117.1875	56.7291666666667
124.395833333333	54.2291666666667	0.0274042708473391	0.00485637214640299	533641.056125025	-55.6528228040774	117.1875	56.7291666666667
124.4375	54.2291666666667	0.0282235253261802	0.00438763933432387	342300.302283894	-87.8696657341496	119.1875	54.2291666666667
124.479166666667	54.2291666666667	0.0277663459669402	0.00450460864677172	345015.704275532	-87.8527501216748	119.1875	54.2291666666667
124.520833333333	54.2291666666667	0.0287535825316572	0.00414849204716454	347731.076208994	-87.8358343147866	119.1875	54.2291666666667
124.5625	54.2291666666667	0.0279473283720407	0.00408810073203124	449068.563960807	-88.984637292328	117.6875	54.1041666666667
124.604166666667	54.2291666666667	0.0284430476448477	0.00403397436268352	451785.420565855	-88.957028592233	117.6875	54.1041666666667
124.645833333333	54.2291666666667	0.0294292731755865	0.00389575886947268	369452.941136564	-87.7005006770959	118.979166666667	54.2291666666667
124.6875	54.2291666666667	0.0294938526131071	0.00386114794650672	372168.031878937	-87.6835830515977	118.979166666667	54.2291666666667
124.729166666667	54.2291666666667	0.0286837528069406	0.00390370755523066	361307.476707179	-87.7512523105655	119.1875	54.2291666666667
124.770833333333	54.2291666666667	0.0286091620065227	0.00380983342071446	364022.663313589	-87.7343353050489	119.1875	54.2291666666667
124.8125	54.2291666666667	0.0306251821093313	0.00369015222909035	380313.108584245	-87.6328289106456	118.979166666667	54.2291666666667
124.854166666667	54.2291666666667	0.029490773850221	0.00362426647688933	383028.068188318	-87.6159104370726	118.979166666667	54.2291666666667
120.1875	54.1875	0.023222851866269	0.00922313444298201	220627.438435165	-29.7519807368597	118.4375	55.8958333333333
120.229166666667	54.1875	0.0227030276887253	0.00862908616507834	218543.54368191	-33.3565135955071	118.3125	55.8125
120.270833333333	54.1875	0.021878312348447	0.00863492317706199	218543.543681913	-33.356513595508	118.354166666667	55.8125
120.3125	54.1875	0.0223151032651677	0.00845843128087403	220050.203158022	-33.9141785544258	118.354166666667	55.8125
120.354166666667	54.1875	0.0230160633986522	0.00901918696984786	220050.20315802	-33.9141785544251	118.395833333333	55.8125
120.979166666667	54.1875	0.0251788950559665	0.00743900225400926	248655.14977138	-42.2436898851655	118.3125	55.8125
121.020833333333	54.1875	0.0262323792855828	0.00739603343989986	223128.519585591	-35.0059441541173	118.979166666667	55.8125
121.0625	54.1875	0.0256404941716355	0.00693871976234243	321914.570281655	-50.1140262537143	117.104166666667	55.9791666666667
121.104166666667	54.1875	0.0249870380387533	0.00611891709052927	220612.668067262	-39.8980464436592	118.854166666667	55.6875
121.145833333333	54.1875	0.0279251138134512	0.00553781596467637	277827.456376144	-38.6966928143855	118.354166666667	56.1041666666667
121.1875	54.1875	0.0252062122826877	0.00571051547035987	279535.446899318	-39.0978599946783	118.354166666667	56.1041666666667
121.229166666667	54.1875	0.0246737644541567	0.00581662593169759	322373.985841829	-47.0245968411107	117.4375	56.1041666666667
121.270833333333	54.1875	0.0251035172310358	0.00636969589979558	331954.483128121	-52.3634885413925	117.0625	55.9375
121.3125	54.1875	0.0254744657035783	0.00686906216597696	334583.138891725	-51.7059935966303	117.104166666667	55.9791666666667
121.354166666667	54.1875	0.0247663570999823	0.00568275707894672	328386.530209741	-47.8939090004265	117.4375	56.1041666666667
121.395833333333	54.1875	0.0271776688616179	0.00541406409667532	297380.166968175	-42.8375521284279	118.145833333333	56.1041666666667
121.4375	54.1875	0.0248332530387347	0.00637212206381818	150015.829651982	-83.7492426768647	119.145833333333	54.3125
121.479166666667	54.1875	0.0252812354214363	0.00661765084540251	349409.104223094	-54.2772783701617	116.9375	55.9375
121.520833333333	54.1875	0.0245328360354548	0.00612983370040313	155424.339590827	-83.9011508501697	119.145833333333	54.3125
121.5625	54.1875	0.0246879887260072	0.00614763944605105	158129.155332603	-83.9723402168123	119.145833333333	54.3125
121.604166666667	54.1875	0.0246029975967561	0.00608368022651214	160834.318555288	-84.0405662346421	119.145833333333	54.3125
121.645833333333	54.1875	0.0247699437445525	0.00567274695680853	397518.279427541	-42.8341082649014	117.229166666667	56.7291666666667
121.6875	54.1875	0.0254608018567681	0.0067410679297738	360526.422286858	-55.3716835364273	116.9375	55.9375
121.729166666667	54.1875	0.026584695351674	0.00733775064903084	362919.133998125	-54.7417802892908	116.979166666667	55.9791666666667
121.770833333333	54.1875	0.0265711842290049	0.00725894538461016	365143.111007309	-54.9542091293392	116.979166666667	55.9791666666667
121.8125	54.1875	0.0248677686010258	0.00626335785187272	174364.750070181	-84.3420631727862	119.145833333333	54.3125
121.854166666667	54.1875	0.0285010663569048	0.00529361970135683	408768.402662817	-44.3096779383539	117.1875	56.7291666666667
121.895833333333	54.1875	0.02873305650938	0.00520496413043633	389306.389245503	-43.5656259016471	117.520833333333	56.6458333333333
121.9375	54.1875	0.0291716459138399	0.00514502199156891	412584.546601848	-44.7822670775033	117.1875	56.7291666666667
121.979166666667	54.1875	0.0246469200405089	0.00598234760103493	414504.499126911	-45.0150525386233	117.1875	56.7291666666667
122.020833333333	54.1875	0.0269857866155315	0.00723435282508453	378604.193122905	-56.1718533691836	116.979166666667	55.9791666666667
122.0625	54.1875	0.0267054778611354	0.00737397113385246	380866.31555128	-56.3656942627149	116.979166666667	55.9791666666667
122.104166666667	54.1875	0.0250571970279347	0.00644821686796066	190423.066545832	-86.0254171861605	119.1875	54.2708333333333
122.145833333333	54.1875	0.0254653981441826	0.00561742401077587	196026.146491695	-84.7135720879672	119.145833333333	54.3125
122.1875	54.1875	0.0282150497414669	0.00505030495490956	196026.146491695	-84.7135720879672	119.1875	54.3125
122.229166666667	54.1875	0.0283469767248232	0.00512005253570812	198734.69269383	-84.7522417799389	119.1875	54.3125
122.270833333333	54.1875	0.0282664675272018	0.00507775941867703	201443.403546341	-84.7894167694432	119.1875	54.3125
122.3125	54.1875	0.0286368788112118	0.00529094845719274	403206.920194037	-61.7870063075518	116.645833333333	55.7708333333333
122.354166666667	54.1875	0.0286287920955275	0.0050542236722213	410432.379374708	-46.2272918464346	117.520833333333	56.6458333333333
122.395833333333	54.1875	0.0291453975610523	0.00512170065251942	434114.233461414	-47.2196439833687	117.1875	56.7291666666667
122.4375	54.1875	0.0253381849118182	0.00549633600103271	436113.999330172	-47.4282678957088	117.1875	56.7291666666667
122.479166666667	54.1875	0.0271654319845353	0.00533456714192433	438120.432306692	-47.6348276807083	117.1875	56.7291666666667
122.520833333333	54.1875	0.0287111685757462	0.00491773055333325	440133.440494743	-47.839344834437	117.1875	56.7291666666667
122.5625	54.1875	0.0285294078352259	0.00498960430605409	415661.628655884	-44.3014670870747	117.8125	56.7708333333333
122.604166666667	54.1875	0.0292398497286537	0.0050660301740947	422348.302448077	-47.5570627092172	117.520833333333	56.6458333333333
122.645833333333	54.1875	0.0296144923929223	0.00519050202518017	382806.239076367	-46.3885054206064	118.145833333333	56.4791666666667
122.6875	54.1875	0.0307306837268758	0.00514034764074047	384779.650645691	-46.6338418369176	118.145833333333	56.4791666666667
122.729166666667	54.1875	0.0285869404620267	0.00516944471580204	423323.164662134	-45.2199799520597	117.8125	56.7708333333333
122.770833333333	54.1875	0.0250862361224542	0.00556475216232323	543841.721935353	-67.8367769548995	114.729166666667	55.7708333333333
122.8125	54.1875	0.0243686154381666	0.0062754130311264	532570.493468484	-66.9756938737311	114.979166666667	55.8125
122.854166666667	54.1875	0.0276670192134074	0.00535686857812197	456463.630550657	-49.404476706444	117.1875	56.7291666666667
122.895833333333	54.1875	0.0280975880387809	0.00486267703924786	458531.900800002	-49.5915521104288	117.1875	56.7291666666667
122.9375	54.1875	0.0292435377767788	0.00494966497697609	438618.37752645	-49.2074655027009	117.520833333333	56.6458333333333
122.979166666667	54.1875	0.0285948877429326	0.00474703783509214	440680.71467681	-49.4044382010572	117.520833333333	56.6458333333333
123.020833333333	54.1875	0.0291684379484626	0.00467540422267469	442749.105803772	-49.5994136086228	117.520833333333	56.6458333333333
123.0625	54.1875	0.0290311051262377	0.00464526416174764	444823.465718209	-49.7924138512218	117.520833333333	56.6458333333333
123.104166666667	54.1875	0.0303854185812167	0.00447385694101447	446903.710565626	-49.9834608561813	117.520833333333	56.6458333333333
123.145833333333	54.1875	0.0304155416313922	0.00450628029344948	448989.757806405	-50.1725763505041	117.520833333333	56.6458333333333
123.1875	54.1875	0.0306529190888835	0.00413044417156751	451081.526196162	-50.3597818592606	117.520833333333	56.6458333333333
123.229166666667	54.1875	0.0302794838976903	0.00430574342534077	411115.225042898	-49.5899145776208	118.145833333333	56.4791666666667
123.270833333333	54.1875	0.0306168747957627	0.00435929641541628	455281.907804571	-50.7285480025225	117.520833333333	56.6458333333333
123.3125	54.1875	0.0310038912151601	0.00458936179814216	457390.364836133	-50.9101506659393	117.520833333333	56.6458333333333
123.354166666667	54.1875	0.0309309462017399	0.00459516409028401	459504.230604318	-51.0899273997842	117.520833333333	56.6458333333333
123.395833333333	54.1875	0.0306363570094451	0.00461232439683641	461623.430051938	-51.2678987023966	117.520833333333	56.6458333333333
123.4375	54.1875	0.0304928798529631	0.00429790764989183	463747.889302603	-51.4440848646265	117.520833333333	56.6458333333333
123.479166666667	54.1875	0.0301930957923661	0.00433614844106144	423655.550401328	-50.8190914742272	118.145833333333	56.4791666666667
123.520833333333	54.1875	0.0301389478717201	0.00458391887353326	468012.29750099	-51.7911818920584	117.520833333333	56.6458333333333
123.5625	54.1875	0.0301560580127787	0.0048384936807071	470152.10443482	-51.9621322992673	117.520833333333	56.6458333333333
123.604166666667	54.1875	0.0301671071848646	0.0046547810886939	472296.887107958	-52.1313766501509	117.520833333333	56.6458333333333
123.645833333333	54.1875	0.030155769379845	0.00457376375908029	492167.75349532	-67.8076796279521	116.395833333333	55.6458333333333
123.6875	54.1875	0.0309356029944018	0.00500809953149161	476601.107763929	-52.464823980623	117.520833333333	56.6458333333333
123.729166666667	54.1875	0.03088836353119	0.00473095203088194	478760.412457923	-52.6290648409567	117.520833333333	56.6458333333333
123.770833333333	54.1875	0.0300412051851056	0.00425480747388963	499730.153299385	-68.059759066864	116.395833333333	55.6458333333333
123.8125	54.1875	0.0301154991128567	0.00419245830914687	502253.911149539	-68.1417553887875	116.395833333333	55.6458333333333
123.854166666667	54.1875	0.0299337909330668	0.00421835767618701	504779.109517754	-68.2227610290301	116.395833333333	55.6458333333333
123.895833333333	54.1875	0.0302241811405087	0.00404751659407832	507305.726002564	-68.3027902235856	116.395833333333	55.6458333333333
123.9375	54.1875	0.0281791507682068	0.00427526253335138	419373.077364786	-56.4052257730768	118.3125	56.1458333333333
123.979166666667	54.1875	0.0284595299844855	0.00439459154285669	502351.337810336	-67.0409449817286	116.604166666667	55.7291666666667
124.020833333333	54.1875	0.0302178028695437	0.00419227337476239	514893.866489537	-68.5371576253712	116.395833333333	55.6458333333333
124.0625	54.1875	0.0301127124281727	0.00419763589631606	517425.939821354	-68.6134182788739	116.395833333333	55.6458333333333
124.104166666667	54.1875	0.0291458596448992	0.00414650647740076	519959.325474802	-68.6887698757135	116.395833333333	55.6458333333333
124.145833333333	54.1875	0.0290793898755388	0.0042237987216952	522494.00346751	-68.763225172964	116.395833333333	55.6458333333333
124.1875	54.1875	0.0283345438373388	0.00431026733206285	514893.764308861	-67.4631561021133	116.604166666667	55.7291666666667
124.229166666667	54.1875	0.0284144869626728	0.00433102455758802	362502.223880415	-65.3199855870674	119.020833333333	55.4375
124.270833333333	54.1875	0.0283728505559099	0.00436868083980358	364975.222896382	-65.4644149301607	119.020833333333	55.4375
124.3125	54.1875	0.0281792291455413	0.00445768222034994	367451.04771542	-65.6066700104881	119.020833333333	55.4375
124.354166666667	54.1875	0.0284675057472529	0.00453579449429883	359232.847817353	-75.1270520355337	118.9375	54.8958333333333
124.395833333333	54.1875	0.027893342124421	0.00471259455150582	536271.409769228	-55.2446608071648	117.1875	56.7291666666667
124.4375	54.1875	0.0274163461244132	0.00482634159447556	538507.942029196	-55.3755345006704	117.1875	56.7291666666667
124.479166666667	54.1875	0.0286201435495226	0.00428937692315336	345220.556241586	-87.0842756781452	119.1875	54.2291666666667
124.520833333333	54.1875	0.0284811074618298	0.0040047343403933	334637.61411775	-83.1523778176789	119.395833333333	54.4375
124.5625	54.1875	0.02869235040874	0.00394072405749664	337338.302989987	-83.1737557880582	119.395833333333	54.4375
124.604166666667	54.1875	0.0289190210942919	0.00396155413178784	366951.766734322	-86.9946134701756	118.979166666667	54.2291666666667
124.645833333333	54.1875	0.0306072880596877	0.00393340672184532	369668.042007439	-86.9830276349854	118.979166666667	54.2291666666667
124.6875	54.1875	0.031082291469934	0.00392572533705566	372384.288234159	-86.9713638977525	118.979166666667	54.2291666666667
124.729166666667	54.1875	0.0308220460843107	0.00384839420504476	375100.505109018	-86.9596239455914	118.979166666667	54.2291666666667
124.770833333333	54.1875	0.0302799734982129	0.0038734311885473	377816.692328522	-86.9478094170344	118.979166666667	54.2291666666667
124.8125	54.1875	0.0311806821269316	0.00387066178779808	380532.849591053	-86.9359219037669	118.979166666667	54.2291666666667
124.854166666667	54.1875	0.0313947233323254	0.00408840716595325	383248.976596813	-86.9239629522878	118.979166666667	54.2291666666667
124.895833333333	54.1875	0.0310858410423174	0.00400077323797234	385965.073047771	-86.9119340655	118.979166666667	54.2291666666667
124.9375	54.1875	0.0313808352261334	0.00356401895020351	388681.13864758	-86.8998367042347	118.979166666667	54.2291666666667
120.145833333333	54.1458333333333	0.0216033490110289	0.00877854951948498	218121.245244921	-30.9970688051385	118.354166666667	55.8125
120.1875	54.1458333333333	0.0224512959039941	0.00915781400425477	219535.17191809	-31.5723057752067	118.354166666667	55.8125
120.229166666667	54.1458333333333	0.0230309735925736	0.00961607180269229	295363.214071757	-41.1672337808562	117.104166666667	56.1041666666667
120.270833333333	54.1458333333333	0.0231690069542562	0.00968917887641435	297161.962238441	-41.5284822085796	117.104166666667	56.1041666666667
120.3125	54.1458333333333	0.0231435050556626	0.00972221404286665	298973.480821452	-41.8851625350977	117.104166666667	56.1041666666667
120.354166666667	54.1458333333333	0.022429863391419	0.00908380280328033	225417.765345484	-33.7971425547865	118.354166666667	55.8125
120.395833333333	54.1458333333333	0.0231050531848085	0.00907899615471812	226942.927412662	-34.3345017350777	118.354166666667	55.8125
120.4375	54.1458333333333	0.0238607402636765	0.00895945068409129	230055.650269787	-35.3869161170229	118.3125	55.8125
120.479166666667	54.1458333333333	0.0224957673025304	0.00848572148493589	230055.650269787	-35.3869161170229	118.354166666667	55.8125
120.520833333333	54.1458333333333	0.0249289278129434	0.00808881755700999	233248.782822896	-36.4099553421324	118.3125	55.8125
120.5625	54.1458333333333	0.0258291766575731	0.00746261934024037	224370.628795419	-37.3506507026581	118.395833333333	55.7291666666667
120.9375	54.1458333333333	0.0251091980950064	0.00622055966174534	217469.938095916	-37.0500292531916	118.854166666667	55.6875
120.979166666667	54.1458333333333	0.0251581078667204	0.00612018055357722	239863.333566403	-38.3698979152831	118.604166666667	55.8125
121.020833333333	54.1458333333333	0.0249658922077985	0.00603269016979685	315814.945226864	-44.8982129035892	117.4375	56.1041666666667
121.0625	54.1458333333333	0.0249983498879609	0.00600718758454593	317742.091416972	-45.2120481926904	117.4375	56.1041666666667
121.104166666667	54.1458333333333	0.0253104605277929	0.00590207775638339	308637.2409199	-47.1388639404094	117.479166666667	55.9791666666667
121.145833333333	54.1458333333333	0.0287844989102291	0.00545081843172597	246802.429810078	-46.2779433644656	118.3125	55.6458333333333
121.1875	54.1458333333333	0.0254757407086482	0.00551918576088173	312648.609312296	-47.7500612604555	117.479166666667	55.9791666666667
121.229166666667	54.1458333333333	0.0247009746447066	0.00559820298368958	325553.196652875	-46.4278992605036	117.4375	56.1041666666667
121.270833333333	54.1458333333333	0.025089717405621	0.00597109441227587	319679.677235674	-45.5218833276156	117.604166666667	56.1041666666667
121.3125	54.1458333333333	0.0248215567254868	0.00588700848800677	321627.513324076	-45.8277695711593	117.604166666667	56.1041666666667
121.354166666667	54.1458333333333	0.0245290192012137	0.00591504869958921	234822.533283917	-42.0317827768441	118.854166666667	55.6875
121.395833333333	54.1458333333333	0.0284284389590775	0.00518157865231817	300797.538456317	-42.2373258433666	118.145833333333	56.1041666666667
121.4375	54.1458333333333	0.0246748222473017	0.00575256331139675	393662.517191121	-41.3510137870825	117.1875	56.7291666666667
121.479166666667	54.1458333333333	0.0268658071263046	0.00540746068843814	395466.042727024	-41.6130702008913	117.1875	56.7291666666667
121.520833333333	54.1458333333333	0.027308813100739	0.00548902653222398	397278.833755137	-41.8725855481191	117.1875	56.7291666666667
121.5625	54.1458333333333	0.0274205384144569	0.00558004505939234	397278.833755139	-41.8725855481195	117.229166666667	56.7291666666667
121.604166666667	54.1458333333333	0.024656257128786	0.00574983205583202	399100.763371994	-42.1295816960246	117.229166666667	56.7291666666667
121.645833333333	54.1458333333333	0.0255751431677401	0.00700086840960273	354658.838044193	-53.0335915404803	117.104166666667	55.9791666666667
121.6875	54.1458333333333	0.0260193468419988	0.0075146893090391	363412.081987392	-53.9316692528535	116.979166666667	55.9791666666667
121.729166666667	54.1458333333333	0.0267100210842648	0.00742827122188459	365615.975772912	-54.1489389846036	116.979166666667	55.9791666666667
121.770833333333	54.1458333333333	0.0260939411738026	0.00751053307351006	358245.803043754	-50.7150215037994	117.3125	56.1041666666667
121.8125	54.1458333333333	0.0249583061235599	0.00625210831011966	174882.885541244	-82.8302010437603	119.145833333333	54.3125
121.854166666667	54.1458333333333	0.0247790967635034	0.00569172137146506	412099.839393945	-43.859864074431	117.1875	56.7291666666667
121.895833333333	54.1458333333333	0.0247939584411388	0.00562513975290954	412099.839393946	-43.8598640744313	117.229166666667	56.7291666666667
121.9375	54.1458333333333	0.0290234393824077	0.00522242674111143	415889.245731608	-44.3328124423118	117.1875	56.7291666666667
121.979166666667	54.1458333333333	0.0281880396495598	0.00516492022474799	417795.943672982	-44.56582701828	117.1875	56.7291666666667
122.020833333333	54.1458333333333	0.0251081114502527	0.00647944692212133	185379.325013019	-84.5475884807219	119.1875	54.2708333333333
122.0625	54.1458333333333	0.027335281306287	0.00577070192713281	421632.783290495	-45.0250464888021	117.1875	56.7291666666667
122.104166666667	54.1458333333333	0.0273690730546173	0.00572980770776646	193803.326916518	-83.3084298774462	119.145833333333	54.3125
122.145833333333	54.1458333333333	0.0289677047099248	0.00542207656863186	425500.171302407	-45.475331726461	117.1875	56.7291666666667
122.1875	54.1458333333333	0.029326925616609	0.00548783254174011	405913.109066825	-44.8294244900859	117.520833333333	56.6458333333333
122.229166666667	54.1458333333333	0.0295047823566659	0.00556051645034639	407836.653241657	-45.0666489901168	117.520833333333	56.6458333333333
122.270833333333	54.1458333333333	0.0285288069084239	0.00521149892325438	299637.877968695	-89.02896031756	117.6875	54.1041666666667
122.3125	54.1458333333333	0.0285311756847188	0.00521816540844861	302360.241982969	-89.0040783501728	117.6875	54.1041666666667
122.354166666667	54.1458333333333	0.0291158046885278	0.00517465632892502	413654.37026117	-45.764063111998	117.520833333333	56.6458333333333
122.395833333333	54.1458333333333	0.0288934814804724	0.0053592262245497	411512.441950044	-42.9035687756967	117.8125	56.7708333333333
122.4375	54.1458333333333	0.0246486572438868	0.00562852347667171	525546.79965496	-66.7511972608279	114.729166666667	55.7708333333333
122.479166666667	54.1458333333333	0.0246018090154492	0.00579247768763816	528049.250660527	-66.8338563187609	114.729166666667	55.7708333333333
122.520833333333	54.1458333333333	0.0247791387158483	0.00591099362490241	443259.722490304	-47.3956676081789	117.1875	56.7291666666667
122.5625	54.1458333333333	0.0278996521829466	0.00511181263935139	445267.07033905	-47.5987594422707	117.1875	56.7291666666667
122.604166666667	54.1458333333333	0.0279984952713297	0.00521296751863186	447280.894431587	-47.7998716399418	117.1875	56.7291666666667
122.645833333333	54.1458333333333	0.0287498339400794	0.00545322080334705	422782.37023908	-44.3232567996105	117.8125	56.7708333333333
122.6875	54.1458333333333	0.0303102989172626	0.00520117615285927	429494.609320359	-47.5234466439211	117.520833333333	56.6458333333333
122.729166666667	54.1458333333333	0.030144859104032	0.00519053665450234	686662.175801629	-76.0274443088069	112.229166666667	55.1875
122.770833333333	54.1458333333333	0.0301494320734508	0.00523452380624385	689304.497539089	-76.0481726989418	112.229166666667	55.1875
122.8125	54.1458333333333	0.0293183224709515	0.00535538566324913	437580.550545331	-48.3511727963269	117.479166666667	56.6458333333333
122.854166666667	54.1458333333333	0.0303572181529875	0.00516772921545744	395894.394492731	-47.0937096954064	118.145833333333	56.4791666666667
122.895833333333	54.1458333333333	0.0299733647748164	0.0050026475938158	439618.274934289	-48.5529369815988	117.520833333333	56.6458333333333
122.9375	54.1458333333333	0.0294549967942719	0.0051338639611267	436284.754107594	-45.8787575541761	117.8125	56.7708333333333
122.979166666667	54.1458333333333	0.0290539829393196	0.00498178481749954	438242.87748027	-46.0924970305143	117.8125	56.7708333333333
123.020833333333	54.1458333333333	0.0290716630477929	0.0049875685651104	447831.447256022	-49.3399840683906	117.479166666667	56.6458333333333
123.0625	54.1458333333333	0.0301376743748258	0.00496136647460958	405958.430822318	-48.2334406039032	118.145833333333	56.4791666666667
123.104166666667	54.1458333333333	0.030313131924297	0.00482712133741159	449899.879070486	-49.5318511959253	117.520833333333	56.6458333333333
123.145833333333	54.1458333333333	0.030310049329038	0.00463842272546436	451974.199001478	-49.7218029400122	117.520833333333	56.6458333333333
123.1875	54.1458333333333	0.0304043744612942	0.00452901946352801	412082.005220534	-48.888367549831	118.145833333333	56.4791666666667
123.229166666667	54.1458333333333	0.0302092322493988	0.00437804103475317	456140.178716757	-50.0960437476053	117.520833333333	56.6458333333333
123.270833333333	54.1458333333333	0.0304777912482462	0.00434277859133787	458231.679374981	-50.2803740759914	117.520833333333	56.6458333333333
123.3125	54.1458333333333	0.0309011190286161	0.00481102038703881	460328.749860887	-50.4628715478436	117.520833333333	56.6458333333333
123.354166666667	54.1458333333333	0.031525778092524	0.00517327577943631	422605.367540263	-47.5880366432103	118.270833333333	56.6041666666667
123.395833333333	54.1458333333333	0.0313764176031867	0.00518809190512292	464539.295405806	-50.8224483550585	117.520833333333	56.6458333333333
123.4375	54.1458333333333	0.0309711484881754	0.00473611322395375	466652.62095034	-50.9995674253085	117.520833333333	56.6458333333333
123.479166666667	54.1458333333333	0.0302335116029318	0.0045536944345987	468771.217258046	-51.1749331073561	117.520833333333	56.6458333333333
123.520833333333	54.1458333333333	0.0306081871001294	0.0047164708486141	470895.012432501	-51.3485647840007	117.520833333333	56.6458333333333
123.5625	54.1458333333333	0.0313047113092003	0.0049148582044211	473023.935690186	-51.5204816434123	117.520833333333	56.6458333333333
123.604166666667	54.1458333333333	0.0305064750753305	0.00472265361072199	475157.917343319	-51.6907026789199	117.520833333333	56.6458333333333
123.645833333333	54.1458333333333	0.031160136001768	0.00486623889874557	477296.888782866	-51.8592466889301	117.520833333333	56.6458333333333
123.6875	54.1458333333333	0.0312228873361425	0.00496334621217689	479440.782461703	-52.0261322769636	117.520833333333	56.6458333333333
123.729166666667	54.1458333333333	0.0305666383316858	0.00474218523267597	498965.453890773	-67.4840524111946	116.395833333333	55.6458333333333
123.770833333333	54.1458333333333	0.0313265630580812	0.00503517941686224	483743.071558778	-52.3550016278032	117.520833333333	56.6458333333333
123.8125	54.1458333333333	0.0305526037346657	0.00474385111659895	503998.974873853	-67.6534250966797	116.395833333333	55.6458333333333
123.854166666667	54.1458333333333	0.0305216602447705	0.0044757309300165	506518.014936161	-67.7365944218614	116.395833333333	55.6458333333333
123.895833333333	54.1458333333333	0.0300700186807333	0.00426194201325761	509038.543453026	-67.8187716183676	116.395833333333	55.6458333333333
123.9375	54.1458333333333	0.0300896576164045	0.00429344039929195	511560.537534761	-67.8999707730009	116.395833333333	55.6458333333333
123.979166666667	54.1458333333333	0.0301389566050738	0.00434651475368049	514083.974723251	-67.9802057188322	116.395833333333	55.6458333333333
124.020833333333	54.1458333333333	0.0302066073013301	0.00393928955900067	516608.832982057	-68.0594900405866	116.395833333333	55.6458333333333
124.0625	54.1458333333333	0.0300875459798632	0.00378393979300485	519135.09068676	-68.1378370799004	116.395833333333	55.6458333333333
124.104166666667	54.1458333333333	0.0303267093583682	0.00370786462807351	511679.97956778	-66.8191949374406	116.604166666667	55.7291666666667
124.145833333333	54.1458333333333	0.02918237272319	0.00358325262743108	514183.728583546	-66.9046776270787	116.604166666667	55.7291666666667
124.1875	54.1458333333333	0.0285814526085114	0.00363476549857046	516689.061791895	-66.9891662927101	116.604166666667	55.7291666666667
124.229166666667	54.1458333333333	0.028343787243282	0.00351979876007082	519195.95537571	-67.0726747038231	116.604166666667	55.7291666666667
124.270833333333	54.1458333333333	0.0283537212626241	0.00392357785953385	521704.385956668	-67.155216389095	116.604166666667	55.7291666666667
124.3125	54.1458333333333	0.0280638699265965	0.00437448008665918	369390.590293375	-64.9522279322208	119.020833333333	55.4375
124.354166666667	54.1458333333333	0.0285902590166962	0.00444818409700305	371858.740398409	-65.0959846092675	119.020833333333	55.4375
124.395833333333	54.1458333333333	0.0283310183691854	0.00447808688576039	340053.177769275	-86.3260549841927	119.1875	54.2291666666667
124.4375	54.1458333333333	0.0284578341711154	0.00443942399648888	342770.340450032	-86.3215534056709	119.1875	54.2291666666667
124.479166666667	54.1458333333333	0.0287804758994	0.00424871637978389	345487.489107271	-86.3168565571974	119.1875	54.2291666666667
124.520833333333	54.1458333333333	0.028503845359294	0.00414190526128721	361790.053343756	-86.2848208995291	118.979166666667	54.2291666666667
124.5625	54.1458333333333	0.0304837426741633	0.00389424639647637	345787.745340556	-83.2400863555665	119.270833333333	54.3958333333333
124.604166666667	54.1458333333333	0.0304724767182379	0.003952528272413	348491.635464675	-83.2590870047032	119.270833333333	54.3958333333333
124.645833333333	54.1458333333333	0.0309951275691747	0.003997888726169	351195.630028212	-83.2775343983356	119.270833333333	54.3958333333333
124.6875	54.1458333333333	0.0310035335960359	0.0041349871270991	353899.725704269	-83.2954411914664	119.270833333333	54.3958333333333
124.729166666667	54.1458333333333	0.0309417394693191	0.00419573057361478	356603.919259559	-83.3128196566242	119.270833333333	54.3958333333333
124.770833333333	54.1458333333333	0.0311148693447879	0.00410111347818842	359308.207550899	-83.3296816981738	119.270833333333	54.3958333333333
124.8125	54.1458333333333	0.0314953111230784	0.00545477421487574	380808.883741764	-86.2399276340962	118.979166666667	54.2291666666667
124.854166666667	54.1458333333333	0.031428729409856	0.00544206572064573	383525.777002621	-86.2329188215755	118.979166666667	54.2291666666667
124.895833333333	54.1458333333333	0.0317739694692793	0.00417028207528553	386242.64816207	-86.2257705469902	118.979166666667	54.2291666666667
124.9375	54.1458333333333	0.0313934920565343	0.00535933723143494	388959.496746565	-86.218485727814	118.979166666667	54.2291666666667
124.979166666667	54.1458333333333	0.03144169613768	0.00525697586467818	391676.322289113	-86.211067200514	118.979166666667	54.2291666666667
125.020833333333	54.1458333333333	0.0314073054709483	0.00370854505218131	394393.124329056	-86.2035177233408	118.979166666667	54.2291666666667
125.0625	54.1458333333333	0.0305680830268429	0.00346831843184379	397109.902411839	-86.1958399790039	118.979166666667	54.2291666666667
125.104166666667	54.1458333333333	0.0305020202289203	0.00323795393030479	399826.656088803	-86.188036577239	118.979166666667	54.2291666666667
125.145833333333	54.1458333333333	0.0300888925777293	0.00314220682565101	402543.384917008	-86.1801100572699	118.979166666667	54.2291666666667
125.1875	54.1458333333333	0.0303722323396211	0.0032142965748272	405260.088459008	-86.1720628901727	118.979166666667	54.2291666666667
120.145833333333	54.1041666666667	0.0224420341934183	0.00927403124557364	222109.579982923	-30.3811718381523	118.354166666667	55.8125
120.1875	54.1041666666667	0.0231242124008038	0.00869531181066312	223499.675986146	-30.9500452099423	118.354166666667	55.8125
120.229166666667	54.1041666666667	0.0225106239574926	0.00969143615416031	224912.83090905	-31.511616093375	118.354166666667	55.8125
120.270833333333	54.1041666666667	0.0237946992556397	0.00986694282721272	297103.640708765	-40.2173413997312	117.1875	56.1041666666667
120.3125	54.1041666666667	0.0227548898125648	0.00877208488490539	227806.592034663	-32.6129356276393	118.354166666667	55.8125
120.354166666667	54.1041666666667	0.0245406812318458	0.00890691406939196	230787.454733814	-33.685351980972	118.3125	55.8125
120.395833333333	54.1041666666667	0.0238570805117907	0.00947234060667145	232309.503920119	-34.2108114706888	118.3125	55.8125
120.4375	54.1041666666667	0.024728907193275	0.00909464362301722	233852.08408834	-34.7291617348043	118.3125	55.8125
120.479166666667	54.1041666666667	0.0251313981480686	0.00818442593395787	235414.791102898	-35.2404500563503	118.3125	55.8125
120.520833333333	54.1041666666667	0.0259448236829167	0.00778963514261605	224861.266220207	-35.5980456886256	118.4375	55.7291666666667
120.5625	54.1041666666667	0.0252230564266984	0.00693974094128567	222813.778832561	-36.8572571611965	118.4375	55.6875
120.604166666667	54.1041666666667	0.0252792451828384	0.00696679720046169	229286.345941373	-33.1527398140417	118.604166666667	55.8125
120.645833333333	54.1041666666667	0.0259501555718714	0.00742293631808955	231366.912668978	-37.6597392185847	118.395833333333	55.7291666666667
120.6875	54.1041666666667	0.0257759620591427	0.00808601836416352	244418.335220055	-34.4186437909992	118.479166666667	55.8958333333333
120.729166666667	54.1041666666667	0.0264386014476245	0.00769107982562382	233041.465882215	-38.1563621955412	118.4375	55.7291666666667
120.9375	54.1041666666667	0.025159841040628	0.00690481074291508	321821.096497623	-48.0170042096544	117.104166666667	55.9791666666667
120.979166666667	54.1041666666667	0.0248715590605056	0.00616296513854556	317218.478002194	-43.9928191958241	117.4375	56.1041666666667
121.020833333333	54.1041666666667	0.0248897554360716	0.00577640197120303	319116.967157105	-44.3109280917126	117.4375	56.1041666666667
121.0625	54.1041666666667	0.0277581312575591	0.00570179396733272	281835.508443767	-36.7216966432283	118.354166666667	56.1041666666667
121.104166666667	54.1041666666667	0.0278960572160132	0.00569612470600147	340482.924075768	-56.0896966161295	116.604166666667	55.7291666666667
121.145833333333	54.1041666666667	0.0284215381719338	0.00528711288093778	342747.772099095	-56.3099960322891	116.604166666667	55.7291666666667
121.1875	54.1041666666667	0.027355137163227	0.00542329102701838	286793.619981286	-37.9298883104688	118.354166666667	56.1041666666667
121.229166666667	54.1041666666667	0.0247683240382403	0.00578107412543161	328767.03859626	-45.8428142621255	117.4375	56.1041666666667
121.270833333333	54.1041666666667	0.0282634286173282	0.00514298424067249	349576.493344738	-56.9523893102534	116.604166666667	55.7291666666667
121.3125	54.1041666666667	0.0279363412937747	0.00543281787012275	300649.657694216	-40.942917447441	118.145833333333	56.1041666666667
121.354166666667	54.1041666666667	0.0281877070712477	0.00519021747583467	354156.348241473	-57.3657531294306	116.604166666667	55.7291666666667
121.395833333333	54.1041666666667	0.0292840457740555	0.00532069681012094	356454.169353274	-57.5681171702074	116.604166666667	55.7291666666667
121.4375	54.1041666666667	0.0284611584416088	0.00513574508672796	358757.11708821	-57.7676678197264	116.604166666667	55.7291666666667
121.479166666667	54.1041666666667	0.0283609049925759	0.00533928516380498	361065.092541445	-57.964452815883	116.604166666667	55.7291666666667
121.520833333333	54.1041666666667	0.0282609244172134	0.00559801244304968	309736.078336701	-42.6796562144887	118.145833333333	56.1041666666667
121.5625	54.1041666666667	0.0276540570214416	0.0056964844322664	400744.228583458	-41.4305626929763	117.229166666667	56.7291666666667
121.604166666667	54.1041666666667	0.0285717297532484	0.00562119912435921	404369.457027167	-41.9416858678179	117.1875	56.7291666666667
121.645833333333	54.1041666666667	0.0286460790833971	0.00547690180988445	162060.101302328	-80.7778469172974	119.1875	54.3125
121.6875	54.1041666666667	0.0286317561163029	0.00568981700566945	408030.511173099	-42.4430711064211	117.1875	56.7291666666667
121.729166666667	54.1041666666667	0.0288695365311297	0.00537149300063874	167442.418940242	-81.010287811445	119.1875	54.3125
121.770833333333	54.1041666666667	0.0288806746188045	0.0054993119557192	170134.847383714	-81.1201900298149	119.1875	54.3125
121.8125	54.1041666666667	0.0276561775098577	0.00546079396079303	172828.068288158	-81.2261409223427	119.1875	54.3125
121.854166666667	54.1041666666667	0.0282585366748152	0.00581428533948978	272510.387078077	-88.3120681397275	117.6875	54.1041666666667
121.895833333333	54.1041666666667	0.0275464392311826	0.0056522023273724	495100.798845298	-65.0970595304772	114.729166666667	55.7708333333333
121.9375	54.1041666666667	0.0289792265884555	0.00536822506204781	277958.97027431	-88.2782989418286	117.6875	54.1041666666667
121.979166666667	54.1041666666667	0.0306380423653943	0.00570574257506778	399789.243038759	-43.1487308523765	117.520833333333	56.6458333333333
122.020833333333	54.1041666666667	0.0283474072766582	0.00552708771785548	502525.831764882	-65.3883076926093	114.729166666667	55.7708333333333
122.0625	54.1041666666667	0.0289815056661166	0.00541199198388749	286131.663488912	-88.2276439648092	117.6875	54.1041666666667
122.104166666667	54.1041666666667	0.0287477357670875	0.00544609067314385	405419.734049474	-43.8901476920873	117.520833333333	56.6458333333333
122.145833333333	54.1041666666667	0.0309472160871814	0.0053666939465881	407313.415265867	-44.1323983364328	117.520833333333	56.6458333333333
122.1875	54.1041666666667	0.0292169315354185	0.00526221616991114	409215.32628926	-44.3722435348486	117.520833333333	56.6458333333333
122.229166666667	54.1041666666667	0.0308942079036301	0.00519675083748441	411125.352226278	-44.609706452984	117.520833333333	56.6458333333333
122.270833333333	54.1041666666667	0.0286844260035142	0.00517558334671804	413043.379819862	-44.8448102041497	117.520833333333	56.6458333333333
122.3125	54.1041666666667	0.0294370678909307	0.00526482722044065	414969.297433584	-45.0775778399538	117.520833333333	56.6458333333333
122.354166666667	54.1041666666667	0.0303935318137045	0.00489292142336327	416902.995035656	-45.3080323414157	117.520833333333	56.6458333333333
122.395833333333	54.1041666666667	0.0279825841144646	0.00517365651969891	440466.689849218	-46.335404015177	117.1875	56.7291666666667
122.4375	54.1041666666667	0.0282956145169911	0.00548777734566827	442441.742052597	-46.5450275820199	117.1875	56.7291666666667
122.479166666667	54.1041666666667	0.028941821938174	0.00525889413953603	444423.619521389	-46.7526325163211	117.1875	56.7291666666667
122.520833333333	54.1041666666667	0.0279275142603763	0.0053456662542378	446412.230644873	-46.9582388752452	117.1875	56.7291666666667
122.5625	54.1041666666667	0.0279723961485201	0.00526073536939737	448407.485125742	-47.161866601534	117.1875	56.7291666666667
122.604166666667	54.1041666666667	0.0286089639547488	0.0054281242654026	430647.804576947	-46.858357980364	117.479166666667	56.6458333333333
122.645833333333	54.1041666666667	0.0285942672482419	0.0054401467465236	432639.968002943	-47.0711236717112	117.479166666667	56.6458333333333
122.6875	54.1041666666667	0.0283497903263357	0.00546461752580662	434638.990571408	-47.2817786314422	117.479166666667	56.6458333333333
122.729166666667	54.1041666666667	0.0294518371171121	0.00561185011950137	687796.674926123	-75.6539758480106	112.229166666667	55.1875
122.770833333333	54.1041666666667	0.0305885135982365	0.00524945804361726	436644.777363683	-47.4903447400119	117.520833333333	56.6458333333333
122.8125	54.1041666666667	0.0310602798467511	0.00528043684941809	438657.234875639	-47.6968437367485	117.520833333333	56.6458333333333
122.854166666667	54.1041666666667	0.0310277177196579	0.00495823007679914	440676.270999717	-47.9012972155543	117.520833333333	56.6458333333333
122.895833333333	54.1041666666667	0.0301354016754371	0.00499407256481737	401050.568804651	-46.8400864271398	118.145833333333	56.4791666666667
122.9375	54.1041666666667	0.030578848199857	0.0051384061042885	403042.435931999	-47.0710988763049	118.145833333333	56.4791666666667
122.979166666667	54.1041666666667	0.0301272653530249	0.0048935382940857	446771.950540752	-48.5025982200424	117.520833333333	56.6458333333333
123.020833333333	54.1041666666667	0.0301065202140714	0.00484223894739742	448816.40734088	-48.6990825235917	117.520833333333	56.6458333333333
123.0625	54.1041666666667	0.0302599202924472	0.00484242059488234	450867.002535667	-48.8936269671251	117.520833333333	56.6458333333333
123.104166666667	54.1041666666667	0.0302711343196149	0.0049538814999504	452923.652020247	-49.0862521976067	117.520833333333	56.6458333333333
123.145833333333	54.1041666666667	0.0309371261177334	0.00478742199363539	454986.272961021	-49.2769786941873	117.520833333333	56.6458333333333
123.1875	54.1041666666667	0.0305251869775208	0.00473016301324927	457054.783777947	-49.4658267659733	117.520833333333	56.6458333333333
123.229166666667	54.1041666666667	0.0301338111592528	0.0045730286247743	459129.104126923	-49.6528165500097	117.520833333333	56.6458333333333
123.270833333333	54.1041666666667	0.0306246434611165	0.00464083406914195	461209.154882272	-49.8379680094666	117.520833333333	56.6458333333333
123.3125	54.1041666666667	0.0309438241987146	0.00477200911921868	463294.858119305	-50.0213009320162	117.520833333333	56.6458333333333
123.354166666667	54.1041666666667	0.0316092083152834	0.00500880998040643	465386.137097022	-50.2028349283988	117.520833333333	56.6458333333333
123.395833333333	54.1041666666667	0.0319817392042434	0.00506336141824401	427748.032610983	-47.3422339961948	118.270833333333	56.6041666666667
123.4375	54.1041666666667	0.0315025897480095	0.00497289102590947	469585.121125958	-50.5605836935787	117.520833333333	56.6458333333333
123.479166666667	54.1041666666667	0.0308336377396177	0.00473724435143612	471692.678459559	-50.7368367887	117.520833333333	56.6458333333333
123.520833333333	54.1041666666667	0.0313799891365206	0.00509591841850677	473805.51606491	-50.911367608598	117.520833333333	56.6458333333333
123.5625	54.1041666666667	0.0313788486680997	0.00504522755362586	475923.562864263	-51.0841948637249	117.520833333333	56.6458333333333
123.604166666667	54.1041666666667	0.0312363136841555	0.00481528260523009	478046.748862464	-51.255337082424	117.520833333333	56.6458333333333
123.645833333333	54.1041666666667	0.0311267915323841	0.00479077548674895	480175.005130629	-51.4248126105713	117.520833333333	56.6458333333333
123.6875	54.1041666666667	0.0303514518262205	0.00440467548260606	482308.263789951	-51.5926396113396	117.520833333333	56.6458333333333
123.729166666667	54.1041666666667	0.0299006887702658	0.00411137254629561	500759.747956736	-66.9948490813095	116.395833333333	55.6458333333333
123.770833333333	54.1041666666667	0.0301008891835737	0.00424559121543383	503269.298943476	-67.0821959786707	116.395833333333	55.6458333333333
123.8125	54.1041666666667	0.0300415896410073	0.00429753346519056	505780.458325301	-67.1685066891022	116.395833333333	55.6458333333333
123.854166666667	54.1041666666667	0.0301548061023127	0.00426948784173992	508293.201379572	-67.2537959157761	116.395833333333	55.6458333333333
123.895833333333	54.1041666666667	0.0301076319555846	0.00422527403181879	510807.503850262	-67.3380780983075	116.395833333333	55.6458333333333
123.9375	54.1041666666667	0.0304275315733574	0.00437623197172769	513323.341937267	-67.4213674182881	116.395833333333	55.6458333333333
123.979166666667	54.1041666666667	0.0300357179439831	0.00397531552191222	515840.69228601	-67.5036778046912	116.395833333333	55.6458333333333
124.020833333333	54.1041666666667	0.0284859519718903	0.00398113966480801	508533.656249906	-66.1664722507955	116.604166666667	55.7291666666667
124.0625	54.1041666666667	0.0276229860469671	0.00444262379342411	478039.790006825	-60.1768719344019	117.395833333333	56.0625
124.104166666667	54.1041666666667	0.0280658134791671	0.00422755839674267	513523.237479459	-66.3445278675656	116.604166666667	55.7291666666667
124.145833333333	54.1041666666667	0.0285825312938335	0.00404784160744897	516020.56027579	-66.432016497792	116.604166666667	55.7291666666667
124.1875	54.1041666666667	0.0271910021572626	0.00485780274304773	485146.893795524	-60.5556889233573	117.395833333333	56.0625
124.229166666667	54.1041666666667	0.0275850434083941	0.00467879895447558	329703.670366119	-83.9250729318871	119.1875	54.3125
124.270833333333	54.1041666666667	0.0276930630693277	0.00418763404071884	523522.356961956	-66.6884939159494	116.604166666667	55.7291666666667
124.3125	54.1041666666667	0.0271357592672638	0.00470595931003404	335124.216048571	-83.9566502709992	119.1875	54.3125
124.354166666667	54.1041666666667	0.0286142290599215	0.00407586194132546	528531.503715109	-66.8546238630519	116.604166666667	55.7291666666667
124.395833333333	54.1041666666667	0.0279804722639092	0.00418558873041502	340545.067529666	-83.986145350482	119.1875	54.3125
124.4375	54.1041666666667	0.0282348928229412	0.00417953150898602	532388.717817334	-66.457472626572	116.645833333333	55.7708333333333
124.479166666667	54.1041666666667	0.0282877123082909	0.00383451779216749	340960.468745939	-82.4272172885751	119.270833333333	54.3958333333333
124.520833333333	54.1041666666667	0.0286326026842317	0.00399040006007647	343662.278088628	-82.4534222826592	119.270833333333	54.3958333333333
124.5625	54.1041666666667	0.0305373172927553	0.00396483703291776	346364.249036088	-82.4789544348106	119.270833333333	54.3958333333333
124.604166666667	54.1041666666667	0.030545670202052	0.00388186285434459	349066.376903981	-82.5038293248227	119.270833333333	54.3958333333333
124.645833333333	54.1041666666667	0.0309554620585535	0.00399462761668428	351768.657144383	-82.5280620563194	119.270833333333	54.3958333333333
124.6875	54.1041666666667	0.030952264567683	0.00414256591698711	354471.08534058	-82.5516672747552	119.270833333333	54.3958333333333
124.729166666667	54.1041666666667	0.0313649063586104	0.00425033498857498	357173.657202136	-82.5746591846064	119.270833333333	54.3958333333333
124.770833333333	54.1041666666667	0.0314625650975228	0.00528487897144671	826781.34754766	-79.7023352270868	112.0625	54.7708333333333
124.8125	54.1041666666667	0.0313084656872808	0.00428631984735281	381141.087549824	-85.5450496156593	118.979166666667	54.2291666666667
124.854166666667	54.1041666666667	0.0316660855662134	0.00550670291509701	392373.329185379	-75.3214377991221	118.9375	54.8541666666667
124.895833333333	54.1041666666667	0.031465101648976	0.00485278817212454	395010.274905017	-75.3878454024436	118.9375	54.8541666666667
124.9375	54.1041666666667	0.0315561174817163	0.0052706929668083	397648.010901748	-75.4531471316517	118.9375	54.8541666666667
124.979166666667	54.1041666666667	0.0313086746663856	0.00532774274519918	392010.075302175	-85.535525399772	118.979166666667	54.2291666666667
125.020833333333	54.1041666666667	0.0313165026111414	0.00523709672928028	396688.536470145	-61.3816889340001	119.479166666667	55.6875
125.0625	54.1041666666667	0.0313469871737865	0.00518643063505806	397444.510336774	-85.5295707296848	118.979166666667	54.2291666666667
125.104166666667	54.1041666666667	0.031421656205475	0.00514922289213586	400161.710592722	-85.5263094069164	118.979166666667	54.2291666666667
125.145833333333	54.1041666666667	0.031298743535738	0.00374989621788246	402878.898404674	-85.5228638595911	118.979166666667	54.2291666666667
125.1875	54.1041666666667	0.0312927572644834	0.003453428061719	405596.073085875	-85.5192377849872	118.979166666667	54.2291666666667
125.229166666667	54.1041666666667	0.0314379167464869	0.00352003366009536	408313.233961528	-85.5154347819413	118.979166666667	54.2291666666667
125.270833333333	54.1041666666667	0.0312394131682312	0.00336356388733893	411030.380368415	-85.5114583541004	118.979166666667	54.2291666666667
125.3125	54.1041666666667	0.0309644022575101	0.00356660721028712	413747.511654491	-85.5073119130462	118.979166666667	54.2291666666667
125.354166666667	54.1041666666667	0.0309667921441975	0.00365810853257161	416464.627178529	-85.5029987812965	118.979166666667	54.2291666666667
125.395833333333	54.1041666666667	0.0308802525676451	0.00388940228279676	419181.726309782	-85.4985221951907	118.979166666667	54.2291666666667
125.4375	54.1041666666667	0.0303064965795288	0.00395596794126534	421898.808427626	-85.4938853076638	118.979166666667	54.2291666666667
125.479166666667	54.1041666666667	0.0297563359616963	0.0043553918634394	681610.873841768	-67.258250403119	115.354166666667	56.0625
125.520833333333	54.1041666666667	0.0291437503726349	0.00468241426460557	672763.813988735	-66.6533358321933	115.5625	56.1041666666667
120.104166666667	54.0625	0.0235538416298909	0.00876097234131005	223459.344987354	-28.641163540379	118.395833333333	55.8125
120.145833333333	54.0625	0.0236792471788797	0.00896366749530446	224779.093921256	-29.2176156841564	118.395833333333	55.8125
120.1875	54.0625	0.0251511437852508	0.00859515722277562	228879.522529633	-30.905046265493	118.3125	55.8125
120.229166666667	54.0625	0.0226969718493385	0.0088927284846083	227489.60364582	-30.3495520565341	118.395833333333	55.8125
120.270833333333	54.0625	0.0228515101332098	0.0088000878035884	230291.99453106	-31.4535736371207	118.354166666667	55.8125
120.3125	54.0625	0.0242084789123756	0.00893334313956179	233182.950019016	-32.5298059584004	118.3125	55.8125
120.354166666667	54.0625	0.0251321698839125	0.00896814982235724	234660.619251271	-33.0575617656281	118.3125	55.8125
120.395833333333	54.0625	0.0251439952609062	0.00874352515030384	236159.213605015	-33.578451914482	118.3125	55.8125
120.4375	54.0625	0.0251291643290835	0.00844993814899635	237678.336747177	-34.0925124486211	118.3125	55.8125
120.479166666667	54.0625	0.0253571697860876	0.00821022001916474	239217.597047793	-34.5997831935658	118.3125	55.8125
120.520833333333	54.0625	0.0245627607784684	0.00788706684107346	240776.607762403	-35.1003075084707	118.3125	55.8125
120.5625	54.0625	0.0257130999449509	0.00725250619699263	241953.565073041	-37.2455125954904	118.229166666667	55.7708333333333
120.604166666667	54.0625	0.025248911304506	0.00676266159212158	245291.905604881	-38.192648323046	118.1875	55.7708333333333
120.645833333333	54.0625	0.0249973071563792	0.0064820583740295	246987.466527578	-38.6562000060147	118.1875	55.7708333333333
120.6875	54.0625	0.0254039742372107	0.00682886704417513	236705.609735104	-37.4631048442699	118.395833333333	55.7291666666667
120.729166666667	54.0625	0.0249570442947269	0.00622829295626625	243487.523084473	-39.3677814106847	118.270833333333	55.7291666666667
120.770833333333	54.0625	0.0277599706504462	0.0059162993598125	299692.69981799	-43.277474625212	117.479166666667	55.9791666666667
120.8125	54.0625	0.0252040599181316	0.00615057094552367	311747.249129641	-43.0448355910375	117.395833333333	56.0625
120.854166666667	54.0625	0.0262746530234882	0.00739058533334708	241765.588984289	-38.902023428528	118.4375	55.7291666666667
120.895833333333	54.0625	0.0250908920877654	0.00758133806562095	255635.258179827	-39.310042495467	118.3125	55.8125
120.9375	54.0625	0.0266970717557929	0.00761030137053614	257371.671338189	-39.7461017288632	118.3125	55.8125
120.979166666667	54.0625	0.0264550775576834	0.00759963307400288	259123.937767315	-40.1760610887697	118.3125	55.8125
121.020833333333	54.0625	0.0251196250326844	0.00670037841642954	261139.315811135	-42.1336618321558	118.229166666667	55.7708333333333
121.0625	54.0625	0.0248800089818882	0.00608113825913697	312323.413036863	-44.3197271942507	117.5625	56.0208333333333
121.104166666667	54.0625	0.0251387605505741	0.00607053847748341	326245.569809103	-44.3604695420385	117.4375	56.1041666666667
121.145833333333	54.0625	0.0273763745320023	0.00571342729975358	288817.351899175	-36.9719018307811	118.354166666667	56.1041666666667
121.1875	54.0625	0.0282428744673677	0.00558361611371882	347597.823194527	-55.8901128445748	116.604166666667	55.7291666666667
121.229166666667	54.0625	0.0283306851881812	0.00563873736838612	349859.592135914	-56.1067936894457	116.604166666667	55.7291666666667
121.270833333333	54.0625	0.0286062997806282	0.00564395248803935	352127.074738748	-56.3204686629902	116.604166666667	55.7291666666667
121.3125	54.0625	0.0283844130643564	0.00542509026858954	354400.160537638	-56.5311880897319	116.604166666667	55.7291666666667
121.354166666667	54.0625	0.0285675273341132	0.00546480918909843	356678.741608465	-56.7390013853889	116.604166666667	55.7291666666667
121.395833333333	54.0625	0.0283934968502613	0.00531749796186187	358962.712504628	-56.9439570694192	116.604166666667	55.7291666666667
121.4375	54.0625	0.0284410221633054	0.00530986522987578	305839.900253687	-39.4229240001742	118.3125	56.1458333333333
121.479166666667	54.0625	0.0280715626044915	0.00545395486087343	311338.056578182	-41.7665160572357	118.145833333333	56.1041666666667
121.520833333333	54.0625	0.0279363952622357	0.00558136373716894	344918.415072943	-48.1325269520201	117.395833333333	56.0625
121.5625	54.0625	0.028560757843831	0.005952427161747	157511.183459308	-78.8632046390163	119.1875	54.3125
121.604166666667	54.0625	0.0286044920466127	0.00589784494526961	386904.905451904	-40.3389465212509	117.520833333333	56.6458333333333
121.645833333333	54.0625	0.0283316629435792	0.00567239034667835	388675.857120831	-40.6114625261612	117.520833333333	56.6458333333333
121.6875	54.0625	0.0294135155724675	0.00566709440391503	390456.61202114	-40.8813442813522	117.520833333333	56.6458333333333
121.729166666667	54.0625	0.0307965596809538	0.00557647044888099	392247.036002444	-41.1486134157671	117.520833333333	56.6458333333333
121.770833333333	54.0625	0.0303977068337424	0.00569980503442126	394046.996627755	-41.4132916800761	117.520833333333	56.6458333333333
121.8125	54.0625	0.0306699734322849	0.00581131886943448	395856.363166856	-41.675400930623	117.520833333333	56.6458333333333
121.854166666667	54.0625	0.030763036420164	0.00555230483747645	397675.006588823	-41.9349631139996	117.520833333333	56.6458333333333
121.895833333333	54.0625	0.0306569501608714	0.00556947821456246	399502.799553719	-42.1920002522313	117.520833333333	56.6458333333333
121.9375	54.0625	0.0307461938780423	0.00576690997053885	401339.616403506	-42.4465344285589	117.520833333333	56.6458333333333
121.979166666667	54.0625	0.0312709522154652	0.00559675079428168	403185.333152249	-42.6985877738073	117.520833333333	56.6458333333333
122.020833333333	54.0625	0.0290629236916951	0.00570732073475774	426342.585845119	-43.9195063120541	117.1875	56.7291666666667
122.0625	54.0625	0.0289492653608531	0.00556093556653091	428238.940633685	-44.148384004663	117.1875	56.7291666666667
122.104166666667	54.0625	0.0305730355566965	0.0052063361462063	408774.667790017	-43.4400845746923	117.520833333333	56.6458333333333
122.145833333333	54.0625	0.0306066856615098	0.00512880475496547	410654.777337581	-43.6824364100114	117.520833333333	56.6458333333333
122.1875	54.0625	0.0295925547882596	0.00527269406946335	412543.19154795	-43.9224183441875	117.520833333333	56.6458333333333
122.229166666667	54.0625	0.030659580156634	0.00518671271989387	414439.796227039	-44.1600525382568	117.520833333333	56.6458333333333
122.270833333333	54.0625	0.0310254460877568	0.0051167252463171	416344.478767649	-44.3953611206094	117.520833333333	56.6458333333333
122.3125	54.0625	0.0309026456738304	0.00502296344796087	418257.128135377	-44.6283661775257	117.520833333333	56.6458333333333
122.354166666667	54.0625	0.0291219642849458	0.00519332143006006	420177.634854173	-44.8590897441739	117.520833333333	56.6458333333333
122.395833333333	54.0625	0.0286933871903778	0.00548633173941834	422105.890991569	-45.0875537960523	117.520833333333	56.6458333333333
122.4375	54.0625	0.0307477476883034	0.00524501633393559	424041.790143569	-45.3137802408572	117.520833333333	56.6458333333333
122.479166666667	54.0625	0.0295937463809132	0.0053642048976282	422025.37091865	-42.5221460253874	117.8125	56.7708333333333
122.520833333333	54.0625	0.0288320304169269	0.00548742824243417	429894.304250036	-45.9792518336263	117.479166666667	56.6458333333333
122.5625	54.0625	0.030325370772055	0.00557640255102628	429894.304250036	-45.9792518336263	117.520833333333	56.6458333333333
122.604166666667	54.0625	0.0302312735783519	0.00550686114273487	431859.741447202	-46.1967453095138	117.520833333333	56.6458333333333
122.645833333333	54.0625	0.0305854137626007	0.00554028836739169	433832.312020144	-46.4121094436847	117.520833333333	56.6458333333333
122.6875	54.0625	0.0306736416501535	0.00553343425208142	686321.840841723	-75.2579170869789	112.229166666667	55.1875
122.729166666667	54.0625	0.03057332764808	0.00550562608891853	688960.404720901	-75.28175825126	112.229166666667	55.1875
122.770833333333	54.0625	0.030187664438018	0.00522344515075147	439791.855422867	-47.0456387475597	117.520833333333	56.6458333333333
122.8125	54.0625	0.0308433183092951	0.00510991405718006	441791.997944364	-47.2526978772916	117.520833333333	56.6458333333333
122.854166666667	54.0625	0.0315385945923707	0.00510397375145033	443798.800022161	-47.4577332403114	117.520833333333	56.6458333333333
122.895833333333	54.0625	0.0308089459608979	0.00493800181865969	445812.171008457	-47.6607655717676	117.520833333333	56.6458333333333
122.9375	54.0625	0.0305208794409412	0.00500772065630241	447832.021588257	-47.8618154702566	117.520833333333	56.6458333333333
122.979166666667	54.0625	0.0298051802727568	0.00490202856317047	449858.263762513	-48.0609033941253	117.520833333333	56.6458333333333
123.020833333333	54.0625	0.0300497866901547	0.00493531497732764	451890.810831257	-48.2580496580327	117.520833333333	56.6458333333333
123.0625	54.0625	0.0299573890491488	0.00483731591370387	453929.577376716	-48.4532744297601	117.520833333333	56.6458333333333
123.104166666667	54.0625	0.0302116317182519	0.00481818014460442	455974.479246472	-48.6465977272615	117.520833333333	56.6458333333333
123.145833333333	54.0625	0.0306147543740303	0.00497246033320968	458025.43353666	-48.8380394159463	117.520833333333	56.6458333333333
123.1875	54.0625	0.0311490338666334	0.00509084021569936	460082.35857519	-49.0276192061785	117.520833333333	56.6458333333333
123.229166666667	54.0625	0.0309968547173303	0.00509518046232824	462145.173905045	-49.2153566509908	117.520833333333	56.6458333333333
123.270833333333	54.0625	0.0312504074618417	0.00502001465230248	464213.800267648	-49.4012711440014	117.520833333333	56.6458333333333
123.3125	54.0625	0.0311927732196486	0.00479189509595571	466288.159586284	-49.5853819175215	117.520833333333	56.6458333333333
123.354166666667	54.0625	0.0312068474039529	0.00466528217657745	468368.174949631	-49.7677080408525	117.520833333333	56.6458333333333
123.395833333333	54.0625	0.0315945704434872	0.00495088866296456	430904.148174891	-46.8894038779121	118.270833333333	56.6041666666667
123.4375	54.0625	0.0315705553739569	0.00489029080896681	472544.871893967	-50.127081790112	117.520833333333	56.6458333333333
123.479166666667	54.0625	0.0309368520655122	0.0042291468911771	474641.405332356	-50.304166726692	117.520833333333	56.6458333333333
123.520833333333	54.0625	0.0305618992361281	0.00416697852931233	476743.298498049	-50.4795416321527	117.520833333333	56.6458333333333
123.5625	54.0625	0.0304487024831982	0.00436259452330014	478850.480063108	-50.6532247411263	117.520833333333	56.6458333333333
123.604166666667	54.0625	0.0299301568671521	0.00423554975720323	480962.879768367	-50.8252341184732	117.520833333333	56.6458333333333
123.645833333333	54.0625	0.0305128933340012	0.00433314515077288	483080.42840778	-50.9955876586664	117.520833333333	56.6458333333333
123.6875	54.0625	0.0299725509290969	0.00407086784309916	485203.05781286	-51.1643030853013	117.520833333333	56.6458333333333
123.729166666667	54.0625	0.0285110504502742	0.00428567480019224	506998.746481282	-52.1667473689639	117.1875	56.6875
123.770833333333	54.0625	0.0292126063194204	0.0044272412427568	418344.887718434	-54.1302288520859	118.3125	56.1458333333333
123.8125	54.0625	0.0291399627916396	0.00451538165371307	420558.27651795	-54.3140577160018	118.3125	56.1458333333333
123.854166666667	54.0625	0.0303438127552642	0.00456268147870223	510104.289182011	-66.774398730532	116.395833333333	55.6458333333333
123.895833333333	54.0625	0.0290923631568208	0.00436025593424449	502974.488958977	-65.4102362765854	116.604166666667	55.7291666666667
123.9375	54.0625	0.0293834958023609	0.00434110301020072	427228.584761977	-54.8530223887097	118.3125	56.1458333333333
123.979166666667	54.0625	0.0280823605597309	0.00406158218591997	507939.843464023	-65.598678668727	116.604166666667	55.7291666666667
124.020833333333	54.0625	0.0284934957816364	0.00431351641224125	438445.984833126	-56.4061851169542	118.145833333333	56.1041666666667
124.0625	54.0625	0.0275146087622615	0.00481547441839395	524605.176532131	-52.7824873043704	117.229166666667	56.7291666666667
124.104166666667	54.0625	0.0271625692590577	0.00511530131966046	526779.88348755	-52.9278966625617	117.229166666667	56.7291666666667
124.145833333333	54.0625	0.0246775969658427	0.00549158715887423	528958.745102725	-53.0719684113715	117.229166666667	56.7291666666667
124.1875	54.0625	0.0245126178293312	0.005874294568873	487443.417762591	-60.0818733112776	117.395833333333	56.0625
124.229166666667	54.0625	0.0270298189788214	0.00516392979100452	330226.656083119	-83.1256035607336	119.1875	54.3125
124.270833333333	54.0625	0.0269920141837947	0.00513011293180621	535519.742562616	-53.496296787371	117.229166666667	56.7291666666667
124.3125	54.0625	0.0244993372374092	0.0057824322796195	338353.072556376	-83.1913524070257	119.145833333333	54.3125
124.354166666667	54.0625	0.0273657663139655	0.00450802623648947	338353.072556372	-83.1913524070256	119.1875	54.3125
124.395833333333	54.0625	0.0276227546754409	0.00455526589357422	341062.120146861	-83.2120351974969	119.1875	54.3125
124.4375	54.0625	0.0275913495152351	0.0047273298165533	343771.282469931	-83.2321254890125	119.1875	54.3125
124.479166666667	54.0625	0.0280501363391372	0.0045987702047272	346480.555901787	-83.251637149839	119.1875	54.3125
124.520833333333	54.0625	0.0285508616776534	0.00417437002222191	346480.55590179	-83.2516371498391	119.229166666667	54.3125
124.5625	54.0625	0.0286226583969959	0.00380715191341632	347001.721838184	-81.7204920674864	119.270833333333	54.3958333333333
124.604166666667	54.0625	0.0285802178152726	0.00385790551578081	349701.621498566	-81.7511915795499	119.270833333333	54.3958333333333
124.645833333333	54.0625	0.0295878985796692	0.00389278214287117	344660.64916185	-80.9195566095755	119.395833333333	54.4375
124.6875	54.0625	0.0302295258124134	0.00357288267162582	347354.828415313	-80.9569046677479	119.395833333333	54.4375
124.729166666667	54.0625	0.0307734055132327	0.00379514260908538	350049.284058998	-80.9934173352025	119.395833333333	54.4375
124.770833333333	54.0625	0.0307578427924433	0.00388468131336265	352744.008830066	-81.0291136668812	119.395833333333	54.4375
124.8125	54.0625	0.031294604198407	0.00523783168915319	830304.487928727	-79.3889970290357	112.0625	54.7708333333333
124.854166666667	54.0625	0.031759910027207	0.00511936994931146	393574.061654356	-74.6691243245306	118.9375	54.8541666666667
124.895833333333	54.0625	0.0314803952694005	0.00513127557069532	396205.651997404	-74.7396794916152	118.9375	54.8541666666667
124.9375	54.0625	0.0317189443799339	0.00525228042406021	398838.119357542	-74.8090796392495	118.9375	54.8541666666667
124.979166666667	54.0625	0.0317649045643034	0.00511178613416727	401471.445568419	-74.8773471088659	118.9375	54.8541666666667
125.020833333333	54.0625	0.0313326691197624	0.00525743886510833	398930.649355127	-60.7977172333992	119.479166666667	55.6875
125.0625	54.0625	0.0313795659778869	0.00516848265822711	401313.943010668	-60.9538737719368	119.479166666667	55.6875
125.104166666667	54.0625	0.0315604586525728	0.0051352713058172	403700.823109461	-61.1079840919065	119.479166666667	55.6875
125.145833333333	54.0625	0.0314231305142542	0.00387755526174926	403267.400375734	-84.8668030781927	118.979166666667	54.2291666666667
125.1875	54.0625	0.0318523254982894	0.00379581968427342	405984.689749605	-84.8675832245275	118.979166666667	54.2291666666667
125.229166666667	54.0625	0.0314541960357591	0.00363992321020366	410882.348252091	-61.5583653887398	119.479166666667	55.6875
125.270833333333	54.0625	0.03123284519528	0.00336915602386747	411419.275966135	-84.868442331562	118.979166666667	54.2291666666667
125.3125	54.0625	0.0317114449233748	0.0034249978076933	414136.570843686	-84.8685304812991	118.979166666667	54.2291666666667
125.354166666667	54.0625	0.0317677030057783	0.0034442115579351	418093.926758892	-61.9914842495385	119.479166666667	55.6875
125.395833333333	54.0625	0.0316066907738717	0.00363232670440655	420504.193817108	-62.1321626594958	119.479166666667	55.6875
125.4375	54.0625	0.0307752256539012	0.00369525151317798	356821.194923718	-75.8227801740802	120.0625	54.7291666666667
125.479166666667	54.0625	0.0307727134685307	0.00386268934642632	359466.755170612	-75.8955627770569	120.0625	54.7291666666667
125.520833333333	54.0625	0.0308722218569138	0.00378942974470994	427723.025326001	-84.8657304684741	118.979166666667	54.2291666666667
125.5625	54.0625	0.030583789592606	0.00375085195558252	430440.305941051	-84.8645509145761	118.979166666667	54.2291666666667
125.604166666667	54.0625	0.030604051989629	0.00389585378774913	433157.581106431	-84.8631738988636	118.979166666667	54.2291666666667
120.104166666667	54.0208333333333	0.0266134491890986	0.00849585193276881	218187.944813681	-28.6822206965944	118.4375	55.7291666666667
120.145833333333	54.0208333333333	0.0250020538109027	0.00923420994183273	234434.984360929	-26.4104082337806	118.479166666667	55.8958333333333
120.1875	54.0208333333333	0.0250360889171878	0.00931457921305859	235661.681086304	-26.9711925706605	118.479166666667	55.8958333333333
120.229166666667	54.0208333333333	0.0249062156813447	0.00924029125609455	236912.071824527	-27.5259355405995	118.479166666667	55.8958333333333
120.270833333333	54.0208333333333	0.0250208659318488	0.00921904964050449	234734.964287751	-33.0855756754379	118.229166666667	55.7708333333333
120.3125	54.0208333333333	0.0249141956312428	0.00904217332534051	236236.178117709	-33.6066809483687	118.229166666667	55.7708333333333
120.354166666667	54.0208333333333	0.0248353588393208	0.00884375069442045	240801.677752679	-29.1537643601604	118.479166666667	55.8958333333333
120.395833333333	54.0208333333333	0.023715066487793	0.00915625135575203	243506.403485152	-30.2085840210963	118.4375	55.8958333333333
120.4375	54.0208333333333	0.0242707803897731	0.00887786159945719	244891.160776223	-30.7268782118899	118.4375	55.8958333333333
120.479166666667	54.0208333333333	0.0240596997458343	0.00808686170570055	243049.361163693	-33.9792504704788	118.3125	55.8125
120.520833333333	54.0208333333333	0.0223919952995896	0.00885599252684765	314637.902205935	-39.9382835641484	117.270833333333	56.1458333333333
120.5625	54.0208333333333	0.0239034407242833	0.00828809597821489	246141.009027353	-34.9660792217288	118.3125	55.8125
120.604166666667	54.0208333333333	0.0252845901024782	0.00690834575992505	248953.38139967	-37.5330038729198	118.1875	55.7708333333333
120.645833333333	54.0208333333333	0.0247670610574855	0.00681558575820191	261265.156231747	-42.1639626577499	117.854166666667	55.7291666666667
120.6875	54.0208333333333	0.0275693823628762	0.00621271346274475	309674.14647179	-41.4545217895814	117.395833333333	56.0625
120.729166666667	54.0208333333333	0.0249926654939115	0.00630376427338652	254022.064053508	-38.8976728919907	118.1875	55.7708333333333
120.770833333333	54.0208333333333	0.0288214776182706	0.00553652042858835	196652.117968573	-62.2829696623986	118.0625	54.8125
120.8125	54.0208333333333	0.0250045833936229	0.00637638472388516	304539.259607803	-41.7117736174871	117.5625	56.0208333333333
120.854166666667	54.0208333333333	0.0256680317072472	0.00803470418633786	258261.494123081	-35.1209812459345	118.479166666667	55.8958333333333
120.895833333333	54.0208333333333	0.0263042159340389	0.00763133729183924	259239.496262551	-40.2061608412156	118.229166666667	55.7708333333333
120.9375	54.0208333333333	0.0250006316131231	0.00656758720832778	262796.050367666	-41.0481789423521	118.1875	55.7708333333333
120.979166666667	54.0208333333333	0.0248508282007009	0.00648748681001441	323955.545936675	-42.8542553120767	117.4375	56.1041666666667
121.020833333333	54.0208333333333	0.0248727595207806	0.00644861550372157	259439.280443646	-41.7509966384343	118.270833333333	55.7291666666667
121.0625	54.0208333333333	0.0250698915077782	0.00686566335391623	255832.222448688	-40.9067770425717	118.395833333333	55.7291666666667
121.104166666667	54.0208333333333	0.024752989856686	0.00637082408139753	235146.015712283	-36.998648783279	118.854166666667	55.6875
121.145833333333	54.0208333333333	0.024588892024528	0.00614902426647559	331472.683788778	-44.1040457458843	117.4375	56.1041666666667
121.1875	54.0208333333333	0.025301999348433	0.0057860655107838	333378.520655158	-44.4071542508671	117.4375	56.1041666666667
121.229166666667	54.0208333333333	0.0285432334631283	0.00553664274587586	352466.815918385	-55.4816180292141	116.604166666667	55.7291666666667
121.270833333333	54.0208333333333	0.0285384779470733	0.00555789691643009	354719.894532683	-55.6977201312571	116.604166666667	55.7291666666667
121.3125	54.0208333333333	0.0278174893038429	0.00545581043846993	307716.029888546	-39.8119281218455	118.145833333333	56.1041666666667
121.354166666667	54.0208333333333	0.0248157894505868	0.00573545707051205	341102.717145245	-45.583527004659	117.4375	56.1041666666667
121.395833333333	54.0208333333333	0.0247492921809667	0.00565422210235774	343058.123640315	-45.8688194197431	117.4375	56.1041666666667
121.4375	54.0208333333333	0.0250497835686647	0.00561866632161352	402458.880796416	-39.7861913810123	117.229166666667	56.7291666666667
121.479166666667	54.0208333333333	0.0247953749436914	0.00560729603522801	405973.314973857	-40.3106187091404	117.1875	56.7291666666667
121.520833333333	54.0208333333333	0.0247481052169027	0.0057568934037129	155810.00987588	-77.0299802812314	119.1875	54.3125
121.5625	54.0208333333333	0.0287475112506537	0.00560994192868135	158472.303769899	-77.2181104005175	119.1875	54.3125
121.604166666667	54.0208333333333	0.0283200186601211	0.00586894793948644	390451.450568362	-39.8989563958383	117.520833333333	56.6458333333333
121.645833333333	54.0208333333333	0.0287416039569451	0.00567951014843308	392208.160543737	-40.1709998155193	117.520833333333	56.6458333333333
121.6875	54.0208333333333	0.0306259087954067	0.00583768543239147	393974.731628617	-40.4404576776704	117.520833333333	56.6458333333333
121.729166666667	54.0208333333333	0.0306526510431568	0.0055291110372925	614147.376583714	-78.3964640169849	112.354166666667	54.7708333333333
121.770833333333	54.0208333333333	0.030921582129359	0.00590654054043446	397536.928035426	-40.9716986218203	117.520833333333	56.6458333333333
121.8125	54.0208333333333	0.0306450925005791	0.00588111203600358	399332.292917816	-41.2335229811858	117.520833333333	56.6458333333333
121.854166666667	54.0208333333333	0.0313602845579383	0.00571370006076055	401136.99802002	-41.492844306798	117.520833333333	56.6458333333333
121.895833333333	54.0208333333333	0.0312492146708552	0.00565042982500652	624644.468066503	-75.8952646879475	112.395833333333	55.0208333333333
121.9375	54.0208333333333	0.0316465453748076	0.00578509358230979	404773.925948011	-42.0040615407106	117.520833333333	56.6458333333333
121.979166666667	54.0208333333333	0.0313337843898323	0.00589927718008289	406605.901347442	-42.2559994753916	117.520833333333	56.6458333333333
122.020833333333	54.0208333333333	0.0304398184718522	0.00569279512107174	408446.722097088	-42.5055184026402	117.520833333333	56.6458333333333
122.0625	54.0208333333333	0.0306890819440887	0.00553207929835601	410296.268486147	-42.7526394614934	117.520833333333	56.6458333333333
122.104166666667	54.0208333333333	0.0312956554033797	0.00565259859864879	412154.422387274	-42.9973838193754	117.520833333333	56.6458333333333
122.145833333333	54.0208333333333	0.030917987955406	0.00548732479213734	414021.067245937	-43.2397726606952	117.520833333333	56.6458333333333
122.1875	54.0208333333333	0.0304192678276658	0.00528143920079974	415896.088069246	-43.4798271759304	117.520833333333	56.6458333333333
122.229166666667	54.0208333333333	0.0309917624731799	0.00560043790556472	417779.37141427	-43.717568551192	117.520833333333	56.6458333333333
122.270833333333	54.0208333333333	0.0311937911459742	0.00550251859939376	419670.805375924	-43.9530179582541	117.520833333333	56.6458333333333
122.3125	54.0208333333333	0.0303825702380963	0.00501344744644911	421570.279574378	-44.1861965450331	117.520833333333	56.6458333333333
122.354166666667	54.0208333333333	0.0305181195755022	0.00524507541380132	423477.685142117	-44.4171254265082	117.520833333333	56.6458333333333
122.395833333333	54.0208333333333	0.0305425667971817	0.00547349540266667	425392.914710612	-44.6458256760696	117.520833333333	56.6458333333333
122.4375	54.0208333333333	0.0303020301988034	0.00559735947924038	427315.862396656	-44.8723183172779	117.520833333333	56.6458333333333
122.479166666667	54.0208333333333	0.0301562461583614	0.0054325612224464	429246.423788396	-45.0966243160277	117.520833333333	56.6458333333333
122.520833333333	54.0208333333333	0.0300400170596617	0.00541985328209042	431184.495931105	-45.3187645731011	117.520833333333	56.6458333333333
122.5625	54.0208333333333	0.0304422037263897	0.00534950847866794	433129.977312665	-45.5387599170957	117.520833333333	56.6458333333333
122.604166666667	54.0208333333333	0.0301484823571388	0.00530359718875731	435082.767848855	-45.7566310977197	117.520833333333	56.6458333333333
122.645833333333	54.0208333333333	0.0311270475057596	0.00540365856190043	437042.768868423	-45.9723987794419	117.520833333333	56.6458333333333
122.6875	54.0208333333333	0.0302094549169061	0.00529480829060209	439009.883097976	-46.1860835354794	117.520833333333	56.6458333333333
122.729166666667	54.0208333333333	0.0302300346907366	0.00533630389419672	440984.014646715	-46.3977058421193	117.520833333333	56.6458333333333
122.770833333333	54.0208333333333	0.0304108410569911	0.00515143170013958	442965.068991041	-46.6072860733582	117.520833333333	56.6458333333333
122.8125	54.0208333333333	0.0309166629629407	0.00558508913880698	687903.651400432	-76.8341234494687	112.3125	54.9791666666667
122.854166666667	54.0208333333333	0.0312788318717297	0.00593230391188876	695427.434674841	-74.9603231844534	112.270833333333	55.1875
122.895833333333	54.0208333333333	0.0311467247381978	0.00570216415374291	702712.746683964	-78.448448772255	112.145833333333	54.8125
122.9375	54.0208333333333	0.030334705292878	0.00470770597923118	450956.670831975	-47.4255898693281	117.520833333333	56.6458333333333
122.979166666667	54.0208333333333	0.0301513574159476	0.00560284031686118	698541.87352177	-76.9035599487398	112.3125	54.9791666666667
123.020833333333	54.0208333333333	0.0301625756754228	0.00495117132988487	454991.648778523	-47.8230107203524	117.520833333333	56.6458333333333
123.0625	54.0208333333333	0.0303130493309104	0.00493969300912436	457018.627594362	-48.0188573148483	117.520833333333	56.6458333333333
123.104166666667	54.0208333333333	0.0301717081094911	0.00473213689119628	459051.820356825	-48.2128205968872	117.520833333333	56.6458333333333
123.145833333333	54.0208333333333	0.0302657831418972	0.00476066137892798	461091.144140226	-48.4049198259623	117.520833333333	56.6458333333333
123.1875	54.0208333333333	0.030566970760112	0.00480492050071738	463136.51722835	-48.5951741208952	117.520833333333	56.6458333333333
123.229166666667	54.0208333333333	0.0308196420499734	0.00479422002761725	465187.859098651	-48.7836024573066	117.520833333333	56.6458333333333
123.270833333333	54.0208333333333	0.0304512136513094	0.00452386762284476	467245.090406487	-48.9702236652873	117.520833333333	56.6458333333333
123.3125	54.0208333333333	0.0304305804875772	0.00436785576935807	469308.132969391	-49.1550564272626	117.520833333333	56.6458333333333
123.354166666667	54.0208333333333	0.0310309843919577	0.0043101585530908	471376.909751417	-49.3381192760424	117.520833333333	56.6458333333333
123.395833333333	54.0208333333333	0.0315119344090523	0.00481909393197982	473451.344847567	-49.5194305930508	117.520833333333	56.6458333333333
123.4375	54.0208333333333	0.0311234031182075	0.00434934924640832	475531.363468264	-49.6990086067225	117.520833333333	56.6458333333333
123.479166666667	54.0208333333333	0.0301164646820327	0.00380614523201686	477616.891923943	-49.876871391065	117.520833333333	56.6458333333333
123.520833333333	54.0208333333333	0.0301055516648914	0.0040177720365048	479707.857609728	-50.0530368643767	117.520833333333	56.6458333333333
123.5625	54.0208333333333	0.0300013573901479	0.00400196006337724	481804.188990193	-50.2275227881114	117.520833333333	56.6458333333333
123.604166666667	54.0208333333333	0.0290982508874089	0.00427645788098675	503442.930213722	-51.2818239290613	117.1875	56.6875
123.645833333333	54.0208333333333	0.0301460856978561	0.00433522283449005	414507.128814701	-53.050773349817	118.3125	56.1458333333333
123.6875	54.0208333333333	0.0299768416597038	0.00424909207529765	488124.677670532	-50.7410785038742	117.520833333333	56.6458333333333
123.729166666667	54.0208333333333	0.0301088666417746	0.00413591300590803	490241.777337787	-50.9090206750951	117.520833333333	56.6458333333333
123.770833333333	54.0208333333333	0.0291978249639556	0.00444349591988066	506336.407891295	-60.4724755443178	116.6875	56.0625
123.8125	54.0208333333333	0.0300297681689914	0.00448454982004374	508714.050159251	-60.5901080566981	116.6875	56.0625
123.854166666667	54.0208333333333	0.0300797960018427	0.00431279573507408	511950.896442965	-66.2984337112585	116.395833333333	55.6458333333333
123.895833333333	54.0208333333333	0.0305105693026069	0.00410157383322611	514452.351006421	-66.3867962829401	116.395833333333	55.6458333333333
123.9375	54.0208333333333	0.0302772135440998	0.00405199536936285	500901.334452777	-51.7251683206389	117.520833333333	56.6458333333333
123.979166666667	54.0208333333333	0.0298528921060748	0.00404833462578891	519460.266927666	-66.5604746835295	116.395833333333	55.6458333333333
124.020833333333	54.0208333333333	0.0302329037442677	0.00411837090610694	521966.678490363	-66.6458184182039	116.395833333333	55.6458333333333
124.0625	54.0208333333333	0.0302772242418533	0.00394545412846982	524474.693350162	-66.7301833774423	116.395833333333	55.6458333333333
124.104166666667	54.0208333333333	0.0289236650842135	0.00428152691774168	516329.313138706	-64.8246231183531	116.645833333333	55.7708333333333
124.145833333333	54.0208333333333	0.0284812459575762	0.00431032332891834	518801.816133538	-64.9190042024057	116.645833333333	55.7708333333333
124.1875	54.0208333333333	0.0287564048441035	0.00420914455815487	522284.533553242	-65.5872362131464	116.604166666667	55.7291666666667
124.229166666667	54.0208333333333	0.0287874936967827	0.0041570254398904	523752.483171089	-65.1046084798202	116.645833333333	55.7708333333333
124.270833333333	54.0208333333333	0.0282187092804257	0.00430211316152744	526230.592214618	-65.1958598115225	116.645833333333	55.7708333333333
124.3125	54.0208333333333	0.0283885001670257	0.00443228297444351	528710.515760119	-65.2860956403422	116.645833333333	55.7708333333333
124.354166666667	54.0208333333333	0.0267147756944585	0.00480478263124091	338934.150519224	-82.4135911347339	119.1875	54.3125
124.395833333333	54.0208333333333	0.0243536270632334	0.0052305845937878	344348.596015039	-82.4665525820677	119.145833333333	54.3125
124.4375	54.0208333333333	0.0246637061194242	0.00556460731186621	347056.063012505	-82.4920179898583	119.145833333333	54.3125
124.479166666667	54.0208333333333	0.0250020371321587	0.00607478115094654	349763.686561621	-82.5168274185713	119.145833333333	54.3125
124.520833333333	54.0208333333333	0.0246096303929371	0.00556665820730993	352471.462122888	-82.5409959430189	119.145833333333	54.3125
124.5625	54.0208333333333	0.0270041333038035	0.00465483938278108	352471.462122888	-82.5409959430189	119.1875	54.3125
124.604166666667	54.0208333333333	0.0274699113317681	0.00450824983854474	355179.385287763	-82.5645381806912	119.1875	54.3125
124.645833333333	54.0208333333333	0.0284529917108849	0.00380968383786788	455524.877626775	-86.017023344636	117.6875	54.1041666666667
124.6875	54.0208333333333	0.0286141406280652	0.00373697626614641	458249.224644667	-86.0070827188398	117.6875	54.1041666666667
124.729166666667	54.0208333333333	0.0284452523077509	0.00386581370990757	362956.954687436	-84.0949191499169	119.1875	54.2291666666667
124.770833333333	54.0208333333333	0.0306027352499379	0.00374470785527586	353496.837666613	-80.2873460001227	119.395833333333	54.4375
124.8125	54.0208333333333	0.0310240788226452	0.00385145747622159	356188.815171383	-80.327791722202	119.395833333333	54.4375
124.854166666667	54.0208333333333	0.0315379625082412	0.00422444998883047	366585.715648413	-81.2037329940967	119.270833333333	54.3958333333333
124.895833333333	54.0208333333333	0.0313746644973559	0.0042919811229975	369284.668257153	-81.2348621813149	119.270833333333	54.3958333333333
124.9375	54.0208333333333	0.0315793544897579	0.00417577235147474	466290.059954783	-83.1249835671708	117.8125	54.3125
124.979166666667	54.0208333333333	0.0315677081360211	0.00528100786433218	398845.363159324	-60.0595652422404	119.479166666667	55.6875
125.020833333333	54.0208333333333	0.0314639454776086	0.00513941970654879	844578.475872306	-79.0838174498425	112.0625	54.7708333333333
125.0625	54.0208333333333	0.0313945941857388	0.0039259137429594	398274.715637259	-84.2008565423854	118.979166666667	54.2291666666667
125.104166666667	54.0208333333333	0.0317582067561356	0.00391681515520435	400991.712669293	-84.20662909904	118.979166666667	54.2291666666667
125.145833333333	54.0208333333333	0.0318136228118122	0.00389345852472484	408341.432066607	-60.6902697181208	119.479166666667	55.6875
125.1875	54.0208333333333	0.0319284577769274	0.00383851054206882	410724.57245511	-60.8428895558037	119.479166666667	55.6875
125.229166666667	54.0208333333333	0.0317406972283581	0.00372991954617225	409142.860107478	-84.2221394178963	118.979166666667	54.2291666666667
125.270833333333	54.0208333333333	0.0318208622568653	0.00470688143666075	415501.356016019	-61.1422844617966	119.479166666667	55.6875
125.3125	54.0208333333333	0.0318496385677255	0.00330732040772251	417894.877462576	-61.2891208078193	119.479166666667	55.6875
125.354166666667	54.0208333333333	0.0321091181272439	0.0047693465864117	420291.739694181	-61.4340896477286	119.479166666667	55.6875
125.395833333333	54.0208333333333	0.0322205867054437	0.00475993944785126	422691.885037416	-61.5772202072249	119.479166666667	55.6875
125.4375	54.0208333333333	0.0318437633629393	0.00474528201000637	425095.257038449	-61.7185411666018	119.479166666667	55.6875
125.479166666667	54.0208333333333	0.0315939559591355	0.00344722938457181	427501.800433106	-61.8580806715033	119.479166666667	55.6875
125.520833333333	54.0208333333333	0.0313042558461357	0.00362305506635612	429911.461117739	-61.9958663435018	119.479166666667	55.6875
125.5625	54.0208333333333	0.0307289234235502	0.00369081183816726	365907.065300508	-75.3332266186762	120.0625	54.7291666666667
125.604166666667	54.0208333333333	0.0308384558028103	0.00398478837756175	663886.751586012	-59.6622148493252	116.229166666667	56.6875
125.645833333333	54.0208333333333	0.0305479373899443	0.00399420932397912	695279.555077875	-66.768705432693	115.354166666667	56.0625
125.6875	54.0208333333333	0.0308792480755317	0.00432719851816262	697789.600649341	-66.8231475691026	115.354166666667	56.0625
125.729166666667	54.0208333333333	0.0305416280698393	0.00401607370908369	700300.662699258	-66.8770767320888	115.354166666667	56.0625
125.770833333333	54.0208333333333	0.030602052591494	0.00441795273968501	702812.72944011	-66.9304982104623	115.354166666667	56.0625
120.104166666667	53.9791666666667	0.0261438279803314	0.00834612171069695	232933.945927209	-30.3459405399233	118.229166666667	55.7708333333333
120.145833333333	53.9791666666667	0.0248554888267074	0.00897331428177524	238597.573223148	-25.915264568477	118.479166666667	55.8958333333333
120.1875	53.9791666666667	0.0251181285926611	0.00905840976179332	239804.18842627	-26.468857118065	118.479166666667	55.8958333333333
120.229166666667	53.9791666666667	0.026301915526328	0.0083060554247942	237176.721422123	-31.9549380499036	118.229166666667	55.7708333333333
120.270833333333	53.9791666666667	0.0262322086504013	0.00827800695902493	238634.120661894	-32.4779861074831	118.229166666667	55.7708333333333
120.3125	53.9791666666667	0.0250381193293101	0.0087062445828202	243563.727424432	-28.0949442074715	118.479166666667	55.8958333333333
120.354166666667	53.9791666666667	0.0224772169794931	0.00902689290278841	239643.426515552	-30.820581102066	118.395833333333	55.8125
120.395833333333	53.9791666666667	0.0225130935564371	0.00909525045220157	313060.370927374	-38.3456660720543	117.270833333333	56.1458333333333
120.4375	53.9791666666667	0.0251810780840826	0.00869670012438173	247525.302353565	-29.6687036600878	118.479166666667	55.8958333333333
120.479166666667	53.9791666666667	0.0253234330685581	0.00867838383719565	246908.733418875	-33.3780566803624	118.3125	55.8125
120.520833333333	53.9791666666667	0.0248991189111522	0.00813718264896585	248422.517906955	-33.8707016586606	118.3125	55.8125
120.5625	53.9791666666667	0.0246391767012689	0.00856672825690968	251679.360585924	-31.1900582244672	118.479166666667	55.8958333333333
120.604166666667	53.9791666666667	0.026466732099588	0.00814133001558738	251014.677900608	-36.4275986236945	118.229166666667	55.7708333333333
120.645833333333	53.9791666666667	0.0250179773493695	0.00705865282408696	254296.719561504	-37.3513266109948	118.1875	55.7708333333333
120.6875	53.9791666666667	0.0282657142030924	0.00619901301362189	194081.395376949	-60.38873457392	118.0625	54.8125
120.729166666667	53.9791666666667	0.0286583882301221	0.00578394584725081	195414.934434353	-50.9366747854074	118.354166666667	55.0625
120.770833333333	53.9791666666667	0.0279574912872641	0.0057126269271946	248980.137813219	-40.7846552967596	118.1875	55.6458333333333
120.8125	53.9791666666667	0.0249935291903727	0.00636812215486916	261065.542955929	-39.1252715837588	118.1875	55.7708333333333
120.854166666667	53.9791666666667	0.0253152754725188	0.00707971350815447	250727.28714009	-38.0238595683616	118.395833333333	55.7291666666667
120.895833333333	53.9791666666667	0.0261994374667749	0.00746544832630318	262798.481822686	-39.5537888921887	118.229166666667	55.7708333333333
120.9375	53.9791666666667	0.024945123671583	0.0062791010359034	324118.613105478	-42.8849154758734	117.395833333333	56.0625
120.979166666667	53.9791666666667	0.0248563403313242	0.006419814713241	327370.5690577	-42.3026684018039	117.4375	56.1041666666667
121.020833333333	53.9791666666667	0.0272798292468473	0.00622610446373607	299515.864645996	-36.673449840949	118.145833333333	56.1041666666667
121.0625	53.9791666666667	0.0246236284608288	0.00633741901265665	329749.161922057	-43.8279376387835	117.395833333333	56.0625
121.104166666667	53.9791666666667	0.0274395878360324	0.00582614386009643	331647.508985647	-44.1347415498541	117.395833333333	56.0625
121.145833333333	53.9791666666667	0.0285096724885097	0.00594740649745083	217278.62874954	-55.1621727721157	118.354166666667	55.0625
121.1875	53.9791666666667	0.0283285519192445	0.0056519255509761	352882.820799038	-54.6443367989143	116.604166666667	55.7291666666667
121.229166666667	53.9791666666667	0.0290202851263834	0.00584149335601279	355115.407758886	-54.8657044944193	116.604166666667	55.7291666666667
121.270833333333	53.9791666666667	0.0287072169277146	0.00545398842485395	309569.039005334	-38.9081870945943	118.145833333333	56.1041666666667
121.3125	53.9791666666667	0.0243810726075243	0.00580062301104753	342435.176342938	-44.7437571800126	117.4375	56.1041666666667
121.354166666667	53.9791666666667	0.0244966437599159	0.00573576084457121	344364.422022597	-45.0328937754559	117.4375	56.1041666666667
121.395833333333	53.9791666666667	0.0242113366231333	0.00597027883819076	346303.359166927	-45.3186105648059	117.4375	56.1041666666667
121.4375	53.9791666666667	0.0246907204342762	0.00642329567135231	154272.149104954	-75.1576605398936	119.145833333333	54.3125
121.479166666667	53.9791666666667	0.0267648919763734	0.00575804480764111	154272.149104951	-75.1576605398933	119.1875	54.3125
121.520833333333	53.9791666666667	0.0287421553537018	0.006116677535392	156915.985433572	-75.379886042329	119.1875	54.3125
121.5625	53.9791666666667	0.0302237483469605	0.0058312549732658	392288.033720794	-39.1928509246331	117.520833333333	56.6458333333333
121.604166666667	53.9791666666667	0.0301624289083645	0.00572406150193812	394020.60882195	-39.4669202391103	117.520833333333	56.6458333333333
121.645833333333	53.9791666666667	0.0283855602089641	0.00572461018268516	164862.755163296	-76.0004964402389	119.1875	54.3125
121.6875	53.9791666666667	0.0302176968557573	0.00572735607168506	397515.769576026	-40.0074085329895	117.520833333333	56.6458333333333
121.729166666667	53.9791666666667	0.0303809719712578	0.00581901373685137	399278.091285144	-40.2738659348303	117.520833333333	56.6458333333333
121.770833333333	53.9791666666667	0.0306575751725619	0.00580487063916026	401050.067216428	-40.5378247223586	117.520833333333	56.6458333333333
121.8125	53.9791666666667	0.0304436085022142	0.00590528073174509	385722.582028827	-41.1529764794611	117.6875	56.5208333333333
121.854166666667	53.9791666666667	0.0311357790765533	0.00570060034273253	623118.859943775	-78.0307666670523	112.354166666667	54.7708333333333
121.895833333333	53.9791666666667	0.0314989521145267	0.00569858365620482	406422.647873931	-41.3149058925721	117.520833333333	56.6458333333333
121.9375	53.9791666666667	0.0324838994136134	0.00635900355445682	408231.976052572	-41.5690672779015	117.520833333333	56.6458333333333
121.979166666667	53.9791666666667	0.0321719850185985	0.0062328824260146	410050.333940662	-41.8208290895505	117.520833333333	56.6458333333333
122.020833333333	53.9791666666667	0.03126661860948	0.00568631504990489	411877.60129824	-42.0702113965257	117.520833333333	56.6458333333333
122.0625	53.9791666666667	0.0305439526284618	0.00558469322381983	413713.659422741	-42.3172343248991	117.520833333333	56.6458333333333
122.104166666667	53.9791666666667	0.0310714138950654	0.00576936067284631	415558.39114049	-42.5619180459923	117.520833333333	56.6458333333333
122.145833333333	53.9791666666667	0.0312311755554848	0.00586883754337987	417411.680797596	-42.8042827650402	117.520833333333	56.6458333333333
122.1875	53.9791666666667	0.0310585300382295	0.00536644488792818	419273.414250274	-43.0443487103158	117.520833333333	56.6458333333333
122.229166666667	53.9791666666667	0.0311133150537141	0.00537420185112483	421143.47885466	-43.2821361227155	117.520833333333	56.6458333333333
122.270833333333	53.9791666666667	0.030890432168673	0.00573025805919032	423021.76345616	-43.5176652457869	117.520833333333	56.6458333333333
122.3125	53.9791666666667	0.030717515188573	0.005332587961774	424908.158378305	-43.7509563161859	117.520833333333	56.6458333333333
122.354166666667	53.9791666666667	0.0303792788982165	0.00504777557932111	426802.555411219	-43.9820295545583	117.520833333333	56.6458333333333
122.395833333333	53.9791666666667	0.0311142689333259	0.00557042391887988	428704.847799698	-44.2109051568304	117.520833333333	56.6458333333333
122.4375	53.9791666666667	0.0303561302730799	0.00532144559536385	430614.930230908	-44.4376032858946	117.520833333333	56.6458333333333
122.479166666667	53.9791666666667	0.0304832600269399	0.00546359679680566	432532.698821763	-44.6621440636844	117.520833333333	56.6458333333333
122.520833333333	53.9791666666667	0.0299216988952812	0.00529225485467862	434458.051106017	-44.8845475636259	117.520833333333	56.6458333333333
122.5625	53.9791666666667	0.0302076836741318	0.00515143882725124	436390.886021038	-45.1048338034489	117.520833333333	56.6458333333333
122.604166666667	53.9791666666667	0.0301684306750365	0.00526885775127024	438331.103894364	-45.3230227383555	117.520833333333	56.6458333333333
122.645833333333	53.9791666666667	0.0309730414847839	0.00525333272968837	440278.606430021	-45.5391342545303	117.520833333333	56.6458333333333
122.6875	53.9791666666667	0.031054568727507	0.00521868198074157	442233.296694618	-45.7531881629795	117.520833333333	56.6458333333333
122.729166666667	53.9791666666667	0.0310625056337891	0.00540102300717428	444195.079103271	-45.9652041936934	117.520833333333	56.6458333333333
122.770833333333	53.9791666666667	0.0304084904460229	0.00542737697565301	446163.859405378	-46.1752019901196	117.520833333333	56.6458333333333
122.8125	53.9791666666667	0.0307004634176891	0.00493478245354719	448139.544670209	-46.3832011039335	117.520833333333	56.6458333333333
122.854166666667	53.9791666666667	0.0308478566267241	0.00512783951018229	450122.043272402	-46.5892209901014	117.520833333333	56.6458333333333
122.895833333333	53.9791666666667	0.0303699533291097	0.00506937949665009	452111.264877357	-46.7932810022236	117.520833333333	56.6458333333333
122.9375	53.9791666666667	0.0304618722829871	0.00524045402993975	454107.120426506	-46.9954003881461	117.520833333333	56.6458333333333
122.979166666667	53.9791666666667	0.0299715389450821	0.00527871767185612	414603.128284091	-45.888408906558	118.145833333333	56.4791666666667
123.020833333333	53.9791666666667	0.0299183613737855	0.00533203906873716	458118.38341455	-47.3938937195002	117.520833333333	56.6458333333333
123.0625	53.9791666666667	0.0299651620918474	0.00511842397135496	460133.618983176	-47.5903055959667	117.520833333333	56.6458333333333
123.104166666667	53.9791666666667	0.0302656558259248	0.00487700523339206	462155.144725645	-47.7848527012714	117.520833333333	56.6458333333333
123.145833333333	53.9791666666667	0.0298796930522651	0.00456466449416082	464182.877740865	-47.9775536974927	117.520833333333	56.6458333333333
123.1875	53.9791666666667	0.0302485010609216	0.00452787949028305	466216.73631447	-48.1684271197906	117.520833333333	56.6458333333333
123.229166666667	53.9791666666667	0.0301994984011246	0.00435309127505111	468256.639903891	-48.3574913736584	117.520833333333	56.6458333333333
123.270833333333	53.9791666666667	0.0307887184020458	0.00450261226075415	470302.509123452	-48.5447647323742	117.520833333333	56.6458333333333
123.3125	53.9791666666667	0.0311672332931276	0.0047425404273497	472354.265729461	-48.7302653346422	117.520833333333	56.6458333333333
123.354166666667	53.9791666666667	0.0315779502642149	0.0045422502567401	474411.832605375	-48.9140111824212	117.520833333333	56.6458333333333
123.395833333333	53.9791666666667	0.0304799995673626	0.00419230303538927	476475.133747006	-49.0960201389303	117.520833333333	56.6458333333333
123.4375	53.9791666666667	0.0301116879537393	0.00440920285342312	436630.111021175	-48.2705408878247	118.145833333333	56.4791666666667
123.479166666667	53.9791666666667	0.0302464790660135	0.00441477012636304	474755.812014184	-46.828481352504	117.8125	56.7708333333333
123.520833333333	53.9791666666667	0.0301975273807354	0.00414568559177869	482698.699100254	-49.6318021747233	117.520833333333	56.6458333333333
123.5625	53.9791666666667	0.0292238622900635	0.00444843579382522	486875.069306136	-49.980626836736	117.479166666667	56.6458333333333
123.604166666667	53.9791666666667	0.0282309195350819	0.00453415014205553	488971.240396234	-50.1525815937721	117.479166666667	56.6458333333333
123.645833333333	53.9791666666667	0.0298701336194758	0.00447449841090048	488971.240396234	-50.1525815937721	117.520833333333	56.6458333333333
123.6875	53.9791666666667	0.0303412536142075	0.00408104568660688	491072.643638837	-50.3229204837379	117.520833333333	56.6458333333333
123.729166666667	53.9791666666667	0.0304445857780605	0.00413438958660724	493179.211404005	-50.491660207094	117.520833333333	56.6458333333333
123.770833333333	53.9791666666667	0.030530540336525	0.00416352686361288	495290.877044348	-50.6588173144615	117.520833333333	56.6458333333333
123.8125	53.9791666666667	0.0304940374427464	0.00431080773717383	511339.572754982	-65.7345442943895	116.395833333333	55.6458333333333
123.854166666667	53.9791666666667	0.0307994620381604	0.00454670396415519	513832.639332175	-65.8259293648947	116.395833333333	55.6458333333333
123.895833333333	53.9791666666667	0.0314522286855434	0.00465860312305301	516327.481199116	-65.9162671863536	116.395833333333	55.6458333333333
123.9375	53.9791666666667	0.0313318686986316	0.00421972906676606	518824.071867994	-66.0055721318895	116.395833333333	55.6458333333333
123.979166666667	53.9791666666667	0.0308211775737854	0.00422955995456277	521322.385335747	-66.0938583274409	116.395833333333	55.6458333333333
124.020833333333	53.9791666666667	0.0301287793099295	0.00404095427898079	523822.396073368	-66.1811396566802	116.395833333333	55.6458333333333
124.0625	53.9791666666667	0.0298860428839431	0.00398015159153308	526324.079015478	-66.2674297658254	116.395833333333	55.6458333333333
124.104166666667	53.9791666666667	0.0304035080627085	0.0044173983619277	382679.238214725	-58.8989961765205	118.895833333333	55.6458333333333
124.145833333333	53.9791666666667	0.0298350704591293	0.00381127813602501	531332.363509092	-66.4370897495914	116.395833333333	55.6458333333333
124.1875	53.9791666666667	0.0295780272165568	0.00378878792468032	533838.917157816	-66.5204857712608	116.395833333333	55.6458333333333
124.229166666667	53.9791666666667	0.0299151615522372	0.00370570153851511	536347.04718638	-66.6029428758547	116.395833333333	55.6458333333333
124.270833333333	53.9791666666667	0.0289804317855885	0.00365813091976315	529182.171909407	-65.3080348416101	116.604166666667	55.7291666666667
124.3125	53.9791666666667	0.0280533366029483	0.00418688675002785	530666.168960141	-64.8322652671687	116.645833333333	55.7708333333333
124.354166666667	53.9791666666667	0.0282590028753305	0.00423945107724977	533141.263015348	-64.9232925273234	116.645833333333	55.7708333333333
124.395833333333	53.9791666666667	0.0277238635317754	0.00464163144618308	549820.168323637	-53.2636369505195	117.1875	56.7291666666667
124.4375	53.9791666666667	0.0270502099619447	0.00493568212449807	347401.699125819	-82.4985310833856	119.145833333333	54.2708333333333
124.479166666667	53.9791666666667	0.0251789357287466	0.00512915656521966	350397.820412451	-81.7656762432827	119.145833333333	54.3125
124.520833333333	53.9791666666667	0.027451790894583	0.0044084244810854	447695.278491816	-85.4551765010739	117.6875	54.1041666666667
124.5625	53.9791666666667	0.028531405513332	0.00413202492728248	352602.476162724	-83.3003799553321	119.1875	54.2291666666667
124.604166666667	53.9791666666667	0.028304219401932	0.0051201233099691	355317.546699809	-83.3181830892862	119.1875	54.2291666666667
124.645833333333	53.9791666666667	0.0286241569714446	0.00379123685364443	358032.714607286	-83.3354599762252	119.1875	54.2291666666667
124.6875	53.9791666666667	0.0292889489044532	0.00386050891292621	360747.976753468	-83.3522224743406	119.1875	54.2291666666667
124.729166666667	53.9791666666667	0.030559116223065	0.00381740289743569	377041.363764373	-83.4426164540501	118.979166666667	54.2291666666667
124.770833333333	53.9791666666667	0.0307851719646105	0.00470951605653464	829380.850989365	-78.7619130697154	112.0625	54.7708333333333
124.8125	53.9791666666667	0.0307797140595151	0.00511880087367047	832062.136023782	-78.7647457677115	112.0625	54.7708333333333
124.854166666667	53.9791666666667	0.0310838066034459	0.00524103681223552	834743.44679659	-78.7674507324154	112.0625	54.7708333333333
124.895833333333	53.9791666666667	0.0317888115033832	0.00507891489319485	398747.286965422	-73.4554376864027	118.9375	54.8541666666667
124.9375	53.9791666666667	0.0314811241498414	0.00489444895582734	401368.322623351	-73.5328267856144	118.9375	54.8541666666667
124.979166666667	53.9791666666667	0.0312773322862409	0.00369198633825979	393337.442193796	-83.5171208857498	118.979166666667	54.2291666666667
125.020833333333	53.9791666666667	0.0312177284409277	0.00371776449480262	396053.679798896	-83.5281309388463	118.979166666667	54.2291666666667
125.0625	53.9791666666667	0.0310797252154988	0.00378756828523875	398769.97558946	-83.538760762461	118.979166666667	54.2291666666667
125.104166666667	53.9791666666667	0.0314543468413292	0.00379672926286378	401486.327449575	-83.5490180601418	118.979166666667	54.2291666666667
125.145833333333	53.9791666666667	0.0317040361333692	0.00381445665489371	404202.733313803	-83.5589103288587	118.979166666667	54.2291666666667
125.1875	53.9791666666667	0.0320254006759584	0.00504082193382207	413003.923368698	-60.2817968765559	119.479166666667	55.6875
125.229166666667	53.9791666666667	0.0319139791717583	0.00498671954294959	415379.871644271	-60.4348601493442	119.479166666667	55.6875
125.270833333333	53.9791666666667	0.0321121847324466	0.00364824565286792	417759.400484089	-60.5859874755183	119.479166666667	55.6875
125.3125	53.9791666666667	0.032126672681974	0.00372433979638628	420142.448215832	-60.7352089026319	119.479166666667	55.6875
125.354166666667	53.9791666666667	0.0319600064794806	0.00470949187576037	422528.954463544	-60.8825539284882	119.479166666667	55.6875
125.395833333333	53.9791666666667	0.0320478104408036	0.00329977083358348	424918.86011624	-61.0280515114925	119.479166666667	55.6875
125.4375	53.9791666666667	0.0316789875878319	0.00355593429222102	427312.107297315	-61.1717300808572	119.479166666667	55.6875
125.479166666667	53.9791666666667	0.0312601697258884	0.00371645688259245	429708.639334764	-61.3136175466607	119.479166666667	55.6875
125.520833333333	53.9791666666667	0.0307034732290101	0.00359766848725166	364473.247830594	-74.5538125210017	120.0625	54.7291666666667
125.5625	53.9791666666667	0.0307066618799485	0.00355915958968476	367108.706252988	-74.6337417745168	120.0625	54.7291666666667
125.604166666667	53.9791666666667	0.0308225256065561	0.00377280443508428	655376.221934437	-63.7032048413349	116.104166666667	56.2291666666667
125.645833333333	53.9791666666667	0.0312243547440417	0.00392016465175092	668593.301092741	-59.404695027851	116.229166666667	56.6875
125.6875	53.9791666666667	0.0314530672235303	0.00356961744702553	699627.804758657	-66.4753870463904	115.354166666667	56.0625
125.729166666667	53.9791666666667	0.0315198677059826	0.00400111546741228	702134.816903176	-66.5304284481514	115.354166666667	56.0625
125.770833333333	53.9791666666667	0.0310375543609577	0.00371656314891798	704642.870053292	-66.5849564193332	115.354166666667	56.0625
125.8125	53.9791666666667	0.0311047359370275	0.00356607413806191	707151.952241767	-66.6389762079417	115.354166666667	56.0625
125.854166666667	53.9791666666667	0.0315757366393293	0.00340085965704534	709662.051662532	-66.6924929938288	115.354166666667	56.0625
125.895833333333	53.9791666666667	0.0316668838079069	0.00348890245320006	712173.156668019	-66.7455118897357	115.354166666667	56.0625
120.0625	53.9375	0.0257605812645869	0.00813792773432892	235599.978894537	-29.2360620582388	118.229166666667	55.7708333333333
120.104166666667	53.9375	0.026069892255333	0.00815354722165226	236947.797120843	-29.7796186166819	118.229166666667	55.7708333333333
120.145833333333	53.9375	0.0247312650626722	0.00877061243586215	239599.168154454	-28.6689584749169	118.3125	55.8125
120.1875	53.9375	0.0264102258678102	0.00820637162890592	239710.247228288	-30.8475591641255	118.229166666667	55.7708333333333
120.229166666667	53.9375	0.0258915771218544	0.00787844121445954	230275.335207844	-29.2660156523462	118.4375	55.7291666666667
120.270833333333	53.9375	0.0249925817264277	0.00859689072776025	246408.433726289	-27.0600352664522	118.479166666667	55.8958333333333
120.3125	53.9375	0.0256290449346058	0.00892674113566145	248943.006567389	-28.1142362015003	118.4375	55.8958333333333
120.354166666667	53.9375	0.0250307643704281	0.00845738305116876	246438.365716152	-31.2936086075896	118.3125	55.8125
120.395833333333	53.9375	0.0262124630268779	0.00813523508517174	246988.379296778	-33.4061980858459	118.229166666667	55.7708333333333
120.4375	53.9375	0.0254087440614721	0.00745266613664653	248504.796815875	-33.8990409058641	118.229166666667	55.7708333333333
120.479166666667	53.9375	0.0255803892809902	0.00711093128572911	251595.516984307	-34.8660927121468	118.1875	55.7708333333333
120.520833333333	53.9375	0.0261586269050451	0.00791706186276009	251595.516984309	-34.8660927121474	118.229166666667	55.7708333333333
120.5625	53.9375	0.0258090567351985	0.00773896333167776	241689.613314785	-33.5324560127551	118.4375	55.7291666666667
120.604166666667	53.9375	0.0253516689029754	0.0073017858574317	244752.705419829	-34.5330051240597	118.395833333333	55.7291666666667
120.645833333333	53.9375	0.0251266570492436	0.00684334012479897	257998.683908372	-36.7267908441431	118.1875	55.7708333333333
120.6875	53.9375	0.0249656984348178	0.00669352987806611	259643.677640177	-37.1769370288938	118.1875	55.7708333333333
120.729166666667	53.9375	0.0288618178938274	0.00612635401154883	250755.421724572	-39.6533593376778	118.1875	55.6458333333333
120.770833333333	53.9375	0.0286540350649672	0.00587327933055366	201133.7690071	-59.9440251298565	118.0625	54.8125
120.8125	53.9375	0.0249006462981701	0.00630053562754204	323618.112083607	-40.4543981382302	117.4375	56.1041666666667
120.854166666667	53.9375	0.0248231431947382	0.0061575467292375	323869.14341959	-41.6859082422772	117.395833333333	56.0625
120.895833333333	53.9375	0.0247645367337859	0.0060599054518879	325694.795475601	-42.0115132495317	117.395833333333	56.0625
120.9375	53.9375	0.0277779585381547	0.00577758397281245	327531.933915292	-42.333286735233	117.395833333333	56.0625
120.979166666667	53.9375	0.0248706324327072	0.00595810587828796	329380.365893675	-42.6512693768367	117.395833333333	56.0625
121.020833333333	53.9375	0.0284358559093971	0.00583498215302313	331239.90169431	-42.9655019819291	117.395833333333	56.0625
121.0625	53.9375	0.0270393210619177	0.00593337750614794	333110.354706261	-43.2760254509653	117.395833333333	56.0625
121.104166666667	53.9375	0.0287129040800903	0.00591477425855326	351169.686914028	-53.5794097712158	116.604166666667	55.7291666666667
121.145833333333	53.9375	0.0284405248600762	0.00571356163175785	219960.85281366	-54.1709911074556	118.354166666667	55.0625
121.1875	53.9375	0.0284212810814954	0.0058017341901977	355586.509826131	-54.0354927027187	116.604166666667	55.7291666666667
121.229166666667	53.9375	0.0284171545837772	0.00549064417373246	342680.696091011	-48.8316645677528	117.104166666667	55.8958333333333
121.270833333333	53.9375	0.027082324408994	0.00563409021193027	313191.397278035	-38.3757258482957	118.145833333333	56.1041666666667
121.3125	53.9375	0.0243021889377412	0.00610935299646453	345744.540245382	-44.2032648998044	117.4375	56.1041666666667
121.354166666667	53.9375	0.0243998106145891	0.00646705838746032	150284.207648358	-72.9824880557792	119.145833333333	54.3125
121.395833333333	53.9375	0.0242507562922773	0.00583858004805097	409629.385072476	-38.9570537969653	117.1875	56.7291666666667
121.4375	53.9375	0.0276996920234322	0.00590741298746909	152902.675111513	-73.2491343678872	119.1875	54.3125
121.479166666667	53.9375	0.0282711748417324	0.00593422432144224	155524.747097951	-73.5062271925434	119.1875	54.3125
121.520833333333	53.9375	0.0276284860269677	0.00601649571569484	354355.529473978	-46.4586739452707	117.395833333333	56.0625
121.5625	53.9375	0.0291763711413599	0.00602588758380525	395893.175073922	-38.7692368926116	117.520833333333	56.6458333333333
121.604166666667	53.9375	0.0303522430933319	0.00585820607959976	397611.770109601	-39.0426723440589	117.520833333333	56.6458333333333
121.645833333333	53.9375	0.0287845152487438	0.00585092978569748	166045.64444101	-74.4479060205081	119.1875	54.3125
121.6875	53.9375	0.0302965066100107	0.00553776057576343	401079.117707269	-39.5820381067607	117.520833333333	56.6458333333333
121.729166666667	53.9375	0.0306274043226092	0.005620359421132	402827.609457539	-39.8480046372948	117.520833333333	56.6458333333333
121.770833333333	53.9375	0.0304753619022741	0.00525185123612587	404585.808487124	-40.1115180368057	117.520833333333	56.6458333333333
121.8125	53.9375	0.0304572318649974	0.00531258862545013	406353.588167331	-40.3725968269867	117.520833333333	56.6458333333333
121.854166666667	53.9375	0.0306395888642146	0.0056903080743674	408130.823376564	-40.6312596675409	117.520833333333	56.6458333333333
121.895833333333	53.9375	0.0311771318244968	0.00621392714733768	409917.390496887	-40.8875253420824	117.520833333333	56.6458333333333
121.9375	53.9375	0.032030273171315	0.00668509266334018	411713.167409772	-41.1414127445328	117.520833333333	56.6458333333333
121.979166666667	53.9375	0.0324642984434434	0.00674556026186598	413518.033491086	-41.3929408660127	117.520833333333	56.6458333333333
122.020833333333	53.9375	0.0311338456552275	0.00619721000385051	415331.869605369	-41.642128782214	117.520833333333	56.6458333333333
122.0625	53.9375	0.0312207078628761	0.00579925655729815	417154.558099412	-41.8889956412421	117.520833333333	56.6458333333333
122.104166666667	53.9375	0.0310168275905622	0.00566829115451997	418985.982795195	-42.1335606519231	117.520833333333	56.6458333333333
122.145833333333	53.9375	0.0313397717790684	0.00587804051237936	420826.028982232	-42.3758430725646	117.520833333333	56.6458333333333
122.1875	53.9375	0.0303959503300313	0.00531410914410507	422674.58340932	-42.6158622001567	117.520833333333	56.6458333333333
122.229166666667	53.9375	0.0307588083134195	0.0053787238730977	424531.534275771	-42.8536373600083	117.520833333333	56.6458333333333
122.270833333333	53.9375	0.0309718433596757	0.00574976787254436	426396.771222138	-43.0891878958068	117.520833333333	56.6458333333333
122.3125	53.9375	0.0309710867803325	0.00546397366876347	428270.185320456	-43.3225331600871	117.520833333333	56.6458333333333
122.354166666667	53.9375	0.0307588914816159	0.00515809033201597	430151.669064053	-43.5536925051056	117.520833333333	56.6458333333333
122.395833333333	53.9375	0.0310396807940567	0.00548718136840435	432041.116356964	-43.782685274107	117.520833333333	56.6458333333333
122.4375	53.9375	0.030636291309745	0.00537511195728418	433938.422502934	-44.0095307929687	117.520833333333	56.6458333333333
122.479166666667	53.9375	0.030368271814128	0.00517847157505119	435843.484194087	-44.2342483622202	117.520833333333	56.6458333333333
122.520833333333	53.9375	0.0304032722260645	0.00504385062555543	437756.199499278	-44.4568572494236	117.520833333333	56.6458333333333
122.5625	53.9375	0.0292164609809541	0.00537893255608035	436009.1422214	-41.7503752728187	117.8125	56.7708333333333
122.604166666667	53.9375	0.0301377568904734	0.0054476255743718	441604.190038705	-44.8958258398077	117.520833333333	56.6458333333333
122.645833333333	53.9375	0.0304382260111513	0.00526773661976984	443539.268185222	-45.1122238495333	117.520833333333	56.6458333333333
122.6875	53.9375	0.0310251928225175	0.0054192929510461	445481.605745112	-45.3265897774231	117.520833333333	56.6458333333333
122.729166666667	53.9375	0.0313658444310879	0.00542721441652394	447431.107486198	-45.5389426238125	117.520833333333	56.6458333333333
122.770833333333	53.9375	0.0308725033700434	0.00532575983252315	449387.679477561	-45.7493013173623	117.520833333333	56.6458333333333
122.8125	53.9375	0.0310371041201177	0.00504703847304845	451351.229076235	-45.9576847096836	117.520833333333	56.6458333333333
122.854166666667	53.9375	0.030423327241775	0.00472853678153835	453321.664913777	-46.1641115702476	117.520833333333	56.6458333333333
122.895833333333	53.9375	0.0291240238233215	0.00497950758967171	450844.515866539	-43.5580027477054	117.8125	56.7708333333333
122.9375	53.9375	0.0298737194054276	0.00507063751357122	457282.836122783	-46.571170334647	117.520833333333	56.6458333333333
122.979166666667	53.9375	0.0298156948150847	0.0053552358102784	454630.738038262	-43.9899166477705	117.8125	56.7708333333333
123.020833333333	53.9375	0.0299249055910199	0.0051735262331498	461270.487129054	-46.9706259469801	117.520833333333	56.6458333333333
123.0625	53.9375	0.0303848525572324	0.00512492567572258	463274.027286669	-47.1675484932138	117.520833333333	56.6458333333333
123.104166666667	53.9375	0.0298740043890224	0.00469710387148474	465283.931470365	-47.3626251477642	117.520833333333	56.6458333333333
123.145833333333	53.9375	0.0299319893560913	0.00462332998643793	467300.11684805	-47.5558739843944	117.520833333333	56.6458333333333
123.1875	53.9375	0.0301386517046499	0.00435228512227664	469322.501751234	-47.7473129630903	117.520833333333	56.6458333333333
123.229166666667	53.9375	0.0305115113982352	0.00416613977955951	471351.005660955	-47.9369599271166	117.520833333333	56.6458333333333
123.270833333333	53.9375	0.0310911019609219	0.00443791631037204	473385.54919372	-48.1248326002707	117.520833333333	56.6458333333333
123.3125	53.9375	0.0316093596582907	0.00488622563681725	475426.054087403	-48.3109485843239	117.520833333333	56.6458333333333
123.354166666667	53.9375	0.0312336464536422	0.00402718679465758	477472.443187211	-48.4953253566493	117.520833333333	56.6458333333333
123.395833333333	53.9375	0.0302249981584521	0.00443853524660763	473988.70060568	-46.0362227043663	117.8125	56.7708333333333
123.4375	53.9375	0.0301260414310679	0.00445473301662021	439730.61378097	-47.8202720623769	118.145833333333	56.4791666666667
123.479166666667	53.9375	0.0306795004164964	0.00418532894597562	483646.160491018	-49.03819326605	117.520833333333	56.6458333333333
123.520833333333	53.9375	0.0300062584417083	0.00430674252454485	485715.33652372	-49.2157854038286	117.520833333333	56.6458333333333
123.5625	53.9375	0.0301274753554601	0.004090842212089	487790.027108862	-49.3917237796453	117.520833333333	56.6458333333333
123.604166666667	53.9375	0.0302660504347666	0.00437883480120921	509295.905902133	-50.4693372742112	117.1875	56.6875
123.645833333333	53.9375	0.0278653448247144	0.00458604728491168	494046.483176608	-49.909782557218	117.479166666667	56.6458333333333
123.6875	53.9375	0.0291840293929025	0.00448566975654824	506258.330643972	-59.3239959966283	116.6875	56.0625
123.729166666667	53.9375	0.029920567664709	0.00437502264052016	508296.004161642	-65.0736888014061	116.395833333333	55.6458333333333
123.770833333333	53.9375	0.0311003112752411	0.00461078093941447	498243.755252579	-50.2471885988049	117.520833333333	56.6458333333333
123.8125	53.9375	0.0313782317180826	0.00474436898243885	500350.081149368	-50.4135500906069	117.520833333333	56.6458333333333
123.854166666667	53.9375	0.0307402481733428	0.0038716586840393	515749.132387088	-65.356911899137	116.395833333333	55.6458333333333
123.895833333333	53.9375	0.0306516419901419	0.00381101538374733	518237.241797695	-65.4491816448039	116.395833333333	55.6458333333333
123.9375	53.9375	0.0302599893207724	0.00383148120946526	543199.38976158	-62.1608726500774	116.229166666667	55.9791666666667
123.979166666667	53.9375	0.0292313423882342	0.00423366085517311	512979.723104344	-63.6015993138094	116.645833333333	55.7708333333333
124.020833333333	53.9375	0.0284339804305809	0.00452383179674939	439787.968327453	-53.7158366250868	118.3125	56.1458333333333
124.0625	53.9375	0.0302425839782983	0.00414861572019759	518774.511097946	-64.3843031103232	116.604166666667	55.7291666666667
124.104166666667	53.9375	0.0300933724559493	0.00440705458451027	385095.27252055	-58.3088696722241	118.895833333333	55.6458333333333
124.145833333333	53.9375	0.0283157679856187	0.00403262834457946	523713.393376263	-64.5755399460548	116.604166666667	55.7291666666667
124.1875	53.9375	0.0282861070463756	0.00408338463410465	526185.757046944	-64.6695716097527	116.604166666667	55.7291666666667
124.229166666667	53.9375	0.029161315553893	0.00383119173989555	538205.462937994	-66.1508884191813	116.395833333333	55.6458333333333
124.270833333333	53.9375	0.0291941585881031	0.00422165383839585	531136.189080073	-64.8545312394608	116.604166666667	55.7291666666667
124.3125	53.9375	0.02841259340749	0.00410026063365719	333142.785704564	-79.1547313402256	119.270833333333	54.3958333333333
124.354166666667	53.9375	0.0279571796277714	0.00431797855429279	535123.303349774	-64.4745833864074	116.645833333333	55.7708333333333
124.395833333333	53.9375	0.0270274425945141	0.00475542486705905	552606.587000189	-52.8792403336407	117.1875	56.7291666666667
124.4375	53.9375	0.0269859057691044	0.00495978869789185	348037.498944117	-81.7423122996538	119.145833333333	54.2708333333333
124.479166666667	53.9375	0.027600404203624	0.00474235027262194	350745.64836703	-81.7728973163308	119.145833333333	54.2708333333333
124.520833333333	53.9375	0.0286264021985425	0.00405227617196714	350460.267711316	-82.5297761964959	119.1875	54.2291666666667
124.5625	53.9375	0.0284958463811713	0.00379159077423846	353173.532681438	-82.5538809553061	119.1875	54.2291666666667
124.604166666667	53.9375	0.0286868886170411	0.0038522016994846	355886.944905103	-82.57736064768	119.1875	54.2291666666667
124.645833333333	53.9375	0.0295144665971012	0.00389152589557414	358600.500107719	-82.6002294239269	119.1875	54.2291666666667
124.6875	53.9375	0.0305639439683529	0.00526530335684481	374884.60921062	-82.725353879002	118.979166666667	54.2291666666667
124.729166666667	53.9375	0.0308208377921343	0.00523656984169508	377599.055206099	-82.7443088079126	118.979166666667	54.2291666666667
124.770833333333	53.9375	0.0308051596455527	0.0051802244523217	380313.613988965	-82.7627520275091	118.979166666667	54.2291666666667
124.8125	53.9375	0.031038448599753	0.00375422756813974	357863.891950683	-78.8652299014891	119.395833333333	54.4375
124.854166666667	53.9375	0.0310455387185071	0.00518020633170509	835659.13719491	-78.4573444123849	112.0625	54.7708333333333
124.895833333333	53.9375	0.0312639372596254	0.00534051884436118	388457.934181466	-82.8151184502893	118.979166666667	54.2291666666667
124.9375	53.9375	0.0313011694378441	0.00366378048968451	365920.662725572	-79.0132651540499	119.395833333333	54.4375
124.979166666667	53.9375	0.0312053966092658	0.0037790065038797	393887.986102658	-82.847661912872	118.979166666667	54.2291666666667
125.020833333333	53.9375	0.031534061665993	0.00379889357082466	396603.154594907	-82.8632525028012	118.979166666667	54.2291666666667
125.0625	53.9375	0.0314259852949323	0.00376057405746231	399318.414280743	-82.878401320473	118.979166666667	54.2291666666667
125.104166666667	53.9375	0.0318736734122695	0.00462126335716691	851746.161682136	-78.4768697816424	112.0625	54.7708333333333
125.145833333333	53.9375	0.0321012602582537	0.00517858732233227	854427.435421611	-78.4796780112558	112.0625	54.7708333333333
125.1875	53.9375	0.0322556269364753	0.00379987981550606	415322.482999804	-59.7269242818142	119.479166666667	55.6875
125.229166666667	53.9375	0.0320480787147913	0.00378656989067956	417687.611546647	-59.8822991046658	119.479166666667	55.6875
125.270833333333	53.9375	0.0321169554628689	0.00373260200676713	420056.440310166	-60.0357312918007	119.479166666667	55.6875
125.3125	53.9375	0.0320319892686065	0.0036029182010106	422428.906210616	-60.1872505589445	119.479166666667	55.6875
125.354166666667	53.9375	0.0320854537522281	0.00471581186999582	424804.947476924	-60.3368860901654	119.479166666667	55.6875
125.395833333333	53.9375	0.0318479745238522	0.003826901163805	427184.503615576	-60.4846665474792	119.479166666667	55.6875
125.4375	53.9375	0.0315798009136348	0.00385985341913726	659256.634129244	-58.6258997583259	116.229166666667	56.6875
125.479166666667	53.9375	0.030951335285995	0.00369056346249973	688993.887562896	-65.8408078023899	115.354166666667	56.0625
125.520833333333	53.9375	0.031142113183354	0.00406845964887555	663933.688912289	-58.8037806184264	116.229166666667	56.6875
125.5625	53.9375	0.0318146050688467	0.00398348076137116	368364.751268288	-73.9389314639436	120.0625	54.7291666666667
125.604166666667	53.9375	0.0318188871734579	0.00393751815358003	668619.470985231	-58.9786909866077	116.229166666667	56.6875
125.645833333333	53.9375	0.0314107465537888	0.00363452613690203	698989.935969529	-66.0728064405054	115.354166666667	56.0625
125.6875	53.9375	0.0319863716366815	0.00404318819599976	701491.7369974	-66.1294679834315	115.354166666667	56.0625
125.729166666667	53.9375	0.031655213872095	0.00339343870167864	701491.736997397	-66.1294679834315	115.395833333333	56.0625
125.770833333333	53.9375	0.0319679018404945	0.00378405698030477	706498.596643091	-66.2412234692364	115.354166666667	56.0625
125.8125	53.9375	0.0318303550887715	0.00391458727688572	709003.630482011	-66.2963280281243	115.354166666667	56.0625
125.854166666667	53.9375	0.0317886487711311	0.00387675831421662	711509.717422408	-66.3509240944096	115.354166666667	56.0625
125.895833333333	53.9375	0.031754177323137	0.00342975512227815	714016.845485794	-66.4050168067498	115.354166666667	56.0625
125.9375	53.9375	0.0329188812633154	0.00347385112960308	716525.00285321	-66.4586112379008	115.354166666667	56.0625
125.979166666667	53.9375	0.0328467644348158	0.00344771079671561	719034.177862628	-66.5117123957115	115.354166666667	56.0625
126.020833333333	53.9375	0.0325828573012754	0.0034885621875583	721544.359006394	-66.5643252241015	115.354166666667	56.0625
120.0625	53.8958333333333	0.0260769614712549	0.00852321361578703	239657.554908068	-28.6947843621861	118.229166666667	55.7708333333333
120.104166666667	53.8958333333333	0.0259272388041616	0.00825255471142523	259565.245845641	-38.7503284412846	117.520833333333	55.6875
120.145833333333	53.8958333333333	0.026086347556214	0.00809882178346805	242332.752497835	-29.7635417471558	118.229166666667	55.7708333333333
120.1875	53.8958333333333	0.0249550732532666	0.00869870092209577	248141.663156428	-25.51470468814	118.479166666667	55.8958333333333
120.229166666667	53.8958333333333	0.0225193126487699	0.00888375708577028	250547.27476265	-26.5778025308209	118.4375	55.8958333333333
120.270833333333	53.8958333333333	0.0238811508857895	0.0091231984379629	251783.99575799	-27.1013913217044	118.4375	55.8958333333333
120.3125	53.8958333333333	0.0236789439824941	0.00916581471372763	253042.886307191	-27.6196485999868	118.4375	55.8958333333333
120.354166666667	53.8958333333333	0.0228412727717802	0.00930521386273012	250412.89108979	-30.7427065450238	118.3125	55.8125
120.395833333333	53.8958333333333	0.0251657167930185	0.00887624038955006	254323.616753097	-28.1325609105745	118.479166666667	55.8958333333333
120.4375	53.8958333333333	0.0262166290925869	0.00806678078650229	252367.390087188	-33.3120947511132	118.229166666667	55.7708333333333
120.479166666667	53.8958333333333	0.0256683089976245	0.00722065138897298	255414.411316261	-34.2716719535217	118.1875	55.7708333333333
120.520833333333	53.8958333333333	0.0251267588719702	0.00707057401451569	256966.172880141	-34.742551686064	118.1875	55.7708333333333
120.5625	53.8958333333333	0.025472972174387	0.00705398381609823	315030.743097312	-38.7622492203219	117.395833333333	56.0625
120.604166666667	53.8958333333333	0.0251253869492375	0.007060232367943	260124.509911742	-35.6666768464483	118.1875	55.7708333333333
120.645833333333	53.8958333333333	0.0249411532304792	0.00671851482818448	318486.782623384	-39.463156053377	117.395833333333	56.0625
120.6875	53.8958333333333	0.0251684206788065	0.00672251823657021	320234.089508879	-39.8076313129664	117.395833333333	56.0625
120.729166666667	53.8958333333333	0.0253739764110104	0.00665986351564493	311667.20280508	-40.607814233093	117.479166666667	55.9791666666667
120.770833333333	53.8958333333333	0.0282026739228497	0.00609048010481302	203460.000607052	-49.3614856894819	118.354166666667	55.0625
120.8125	53.8958333333333	0.0284489514772687	0.00591030293747047	205843.879871097	-59.1753366573148	118.0625	54.8125
120.854166666667	53.8958333333333	0.0287139583923754	0.00592401933233742	208200.409513321	-59.5279865286797	118.0625	54.8125
120.895833333333	53.8958333333333	0.0285724428900312	0.00604193276468613	210565.388253131	-59.8723497369153	118.0625	54.8125
120.9375	53.8958333333333	0.028521330761494	0.00615101072321836	211886.298037106	-51.158755501756	118.354166666667	55.0625
120.979166666667	53.8958333333333	0.0293804661151662	0.00600680332437126	216787.40909168	-44.1298912878705	118.604166666667	55.2708333333333
121.020833333333	53.8958333333333	0.0302096318847107	0.00587992324551329	216178.573233799	-52.002408586517	118.354166666667	55.0625
121.0625	53.8958333333333	0.0286133854039757	0.00581092259352953	218343.135117383	-52.4112477015512	118.354166666667	55.0625
121.104166666667	53.8958333333333	0.0286975864413568	0.0056583555228096	338366.039530808	-43.0419866724206	117.395833333333	56.0625
121.145833333333	53.8958333333333	0.0251390718226864	0.00569515153425395	330092.916753368	-43.8891864663507	117.479166666667	55.9791666666667
121.1875	53.8958333333333	0.02717223655326	0.00580702464745606	331997.15627482	-44.1959954425377	117.479166666667	55.9791666666667
121.229166666667	53.8958333333333	0.0248125605576115	0.00581022364527974	344021.877795933	-43.9411581047554	117.395833333333	56.0625
121.270833333333	53.8958333333333	0.0246748129538761	0.0063606454937898	352716.040847758	-48.1875512113791	117.0625	55.9375
121.3125	53.8958333333333	0.0253348575352417	0.00707523301110277	355614.206263221	-47.6011966938785	117.104166666667	55.9791666666667
121.354166666667	53.8958333333333	0.026937598871128	0.00612378244580343	149113.956127272	-71.0044351503272	119.1875	54.3125
121.395833333333	53.8958333333333	0.028124573408629	0.00590141983788405	151706.295343469	-71.3077249302268	119.1875	54.3125
121.4375	53.8958333333333	0.0291104614916482	0.00621142101184359	394467.405819811	-37.520121537641	117.520833333333	56.6458333333333
121.479166666667	53.8958333333333	0.0286087053467518	0.00581731317169243	303719.715713937	-46.3726928928047	117.979166666667	55.7291666666667
121.520833333333	53.8958333333333	0.0298862378280431	0.00612302623350345	603747.089801373	-77.0165635491459	112.354166666667	54.7708333333333
121.5625	53.8958333333333	0.0304103283494122	0.00618393956791754	606416.335637678	-77.0409438451744	112.354166666667	54.7708333333333
121.604166666667	53.8958333333333	0.0304278288295979	0.00579777820040346	609085.84090856	-77.0649616932718	112.354166666667	54.7708333333333
121.645833333333	53.8958333333333	0.0304136018557394	0.00599144706975234	402939.258296809	-38.8963409786754	117.520833333333	56.6458333333333
121.6875	53.8958333333333	0.0308888427339704	0.00573469644857393	614425.612520221	-77.111928782959	112.354166666667	54.7708333333333
121.729166666667	53.8958333333333	0.0306084262135827	0.00581849166139552	406398.996086927	-39.4296132438258	117.520833333333	56.6458333333333
121.770833333333	53.8958333333333	0.031143805833116	0.00556957371360245	619766.370866389	-77.1575014981536	112.354166666667	54.7708333333333
121.8125	53.8958333333333	0.0313499356546989	0.00574809274856086	409897.762056579	-39.9532531500994	117.520833333333	56.6458333333333
121.854166666667	53.8958333333333	0.0313636212177432	0.00606685879036436	411661.468520927	-40.2115048012057	117.520833333333	56.6458333333333
121.895833333333	53.8958333333333	0.0311389939236069	0.00609352202193522	413434.560414936	-40.4674012523991	117.520833333333	56.6458333333333
121.9375	53.8958333333333	0.0314151691164535	0.00649042326662294	415216.916873167	-40.7209604127214	117.520833333333	56.6458333333333
121.979166666667	53.8958333333333	0.031540383143047	0.00623270847941724	633463.607404097	-74.731911228823	112.395833333333	55.0208333333333
122.020833333333	53.8958333333333	0.0319244520524875	0.00621449328691599	418808.947203646	-41.2211390386102	117.520833333333	56.6458333333333
122.0625	53.8958333333333	0.0314613052263394	0.00575610668631717	420618.386514424	-41.4677948271209	117.520833333333	56.6458333333333
122.104166666667	53.8958333333333	0.031340150817956	0.00560933614124113	422436.621255758	-41.7121859471258	117.520833333333	56.6458333333333
122.145833333333	53.8958333333333	0.0313478624507129	0.00581589228566995	424263.53769955	-41.954330741944	117.520833333333	56.6458333333333
122.1875	53.8958333333333	0.0314280819284384	0.00579338900813254	426099.023526931	-42.1942476079615	117.520833333333	56.6458333333333
122.229166666667	53.8958333333333	0.0314250400232386	0.0059692216640295	427942.967820846	-42.4319549843495	117.520833333333	56.6458333333333
122.270833333333	53.8958333333333	0.0313183251959482	0.00603043156433075	429795.261058083	-42.6674713431847	117.520833333333	56.6458333333333
122.3125	53.8958333333333	0.0309675203239006	0.00564986347968629	431655.795100827	-42.9008151799595	117.520833333333	56.6458333333333
122.354166666667	53.8958333333333	0.0313770338369755	0.00564345794282794	433524.463187751	-43.1320050044788	117.520833333333	56.6458333333333
122.395833333333	53.8958333333333	0.0314502871286099	0.00563397963181387	435401.159924701	-43.3610593321322	117.520833333333	56.6458333333333
122.4375	53.8958333333333	0.0312838584681026	0.00535715813869894	437285.781274942	-43.5879966755267	117.520833333333	56.6458333333333
122.479166666667	53.8958333333333	0.030420323973009	0.00503441927846183	439178.224549063	-43.8128355364803	117.520833333333	56.6458333333333
122.520833333333	53.8958333333333	0.0295539867502001	0.0051915845421397	441078.388394531	-44.0355943983604	117.520833333333	56.6458333333333
122.5625	53.8958333333333	0.0302899362888897	0.00522836576618638	442986.1727849	-44.256291718758	117.520833333333	56.6458333333333
122.604166666667	53.8958333333333	0.0302786198935185	0.00534650558055607	444901.479008753	-44.4749459224917	117.520833333333	56.6458333333333
122.645833333333	53.8958333333333	0.0302959260857999	0.00510184015293512	446824.209658356	-44.6915753949315	117.520833333333	56.6458333333333
122.6875	53.8958333333333	0.0300425042053436	0.00459374456745755	448754.268618049	-44.9061984756291	117.520833333333	56.6458333333333
122.729166666667	53.8958333333333	0.0303871609331579	0.00473005112274795	450691.561052425	-45.1188334522518	117.520833333333	56.6458333333333
122.770833333333	53.8958333333333	0.0314876345825586	0.00528102950681941	452635.993394297	-45.3294985548083	117.520833333333	56.6458333333333
122.8125	53.8958333333333	0.0310709588580352	0.0049503133687722	454587.47333245	-45.5382119501547	117.520833333333	56.6458333333333
122.854166666667	53.8958333333333	0.0307791812435065	0.00506844242941876	456545.909799254	-45.7449917367778	117.520833333333	56.6458333333333
122.895833333333	53.8958333333333	0.0303731235617602	0.00497251291386223	458511.212958109	-45.9498559398435	117.520833333333	56.6458333333333
122.9375	53.8958333333333	0.030069129178533	0.00489420585418045	460483.294190741	-46.1528225065004	117.520833333333	56.6458333333333
122.979166666667	53.8958333333333	0.029930072428462	0.00511356898697272	462462.066084394	-46.3539093014348	117.520833333333	56.6458333333333
123.020833333333	53.8958333333333	0.0300324335386898	0.00485526458290333	464447.442418923	-46.5531341026664	117.520833333333	56.6458333333333
123.0625	53.8958333333333	0.0303804685566259	0.00478137428515846	466439.338153765	-46.7505145975741	117.520833333333	56.6458333333333
123.104166666667	53.8958333333333	0.0303213940054299	0.00455973851253011	468437.66941487	-46.9460683791495	117.520833333333	56.6458333333333
123.145833333333	53.8958333333333	0.0302996216247762	0.00455999364105877	470442.353481557	-47.1398129424676	117.520833333333	56.6458333333333
123.1875	53.8958333333333	0.030311042740184	0.00438690993773266	472453.308773304	-47.3317656813642	117.520833333333	56.6458333333333
123.229166666667	53.8958333333333	0.0301532416841644	0.00421630059036575	474470.454836527	-47.5219438853187	117.520833333333	56.6458333333333
123.270833333333	53.8958333333333	0.0301078321947241	0.00427638320768147	476493.712331324	-47.7103647365313	117.520833333333	56.6458333333333
123.3125	53.8958333333333	0.0312161071761799	0.00437049657465727	478523.003018188	-47.8970453071866	117.520833333333	56.6458333333333
123.354166666667	53.8958333333333	0.0318656463585957	0.00465638372140645	480558.24974474	-48.0820025568998	117.520833333333	56.6458333333333
123.395833333333	53.8958333333333	0.0314405943781065	0.00407777250453548	482599.376432459	-48.2652533303377	117.520833333333	56.6458333333333
123.4375	53.8958333333333	0.0306850109593755	0.00388589824318589	484646.308063413	-48.4468143550059	117.520833333333	56.6458333333333
123.479166666667	53.8958333333333	0.0309991922102182	0.00412616959964473	486698.970667034	-48.6267022391985	117.520833333333	56.6458333333333
123.520833333333	53.8958333333333	0.0308995217048631	0.0040731258480295	488757.291306921	-48.804933470104	117.520833333333	56.6458333333333
123.5625	53.8958333333333	0.0307989911725631	0.00393823792669525	490821.198067662	-48.9815244120585	117.520833333333	56.6458333333333
123.604166666667	53.8958333333333	0.0300695315269797	0.00404775409344432	492890.620041734	-49.1564913049434	117.520833333333	56.6458333333333
123.645833333333	53.8958333333333	0.0294055521631658	0.00460203826050271	514363.126702353	-50.2319310320204	117.1875	56.6875
123.6875	53.8958333333333	0.0303337395901769	0.0044511177970193	497045.730960891	-49.5016172721038	117.520833333333	56.6458333333333
123.729166666667	53.8958333333333	0.0307368273522988	0.00425887458963476	510267.845012368	-64.6024490984098	116.395833333333	55.6458333333333
123.770833333333	53.8958333333333	0.0310635824200324	0.00454459825090855	512743.257037922	-64.6998627936019	116.395833333333	55.6458333333333
123.8125	53.8958333333333	0.0319037290013651	0.00500254748520634	503318.045260184	-50.0075245437269	117.520833333333	56.6458333333333
123.854166666667	53.8958333333333	0.0309752733690515	0.00439201459930938	505419.124260145	-50.1730810419085	117.520833333333	56.6458333333333
123.895833333333	53.8958333333333	0.0307008187457954	0.0041879307940493	507525.249252743	-50.3371235784149	117.520833333333	56.6458333333333
123.9375	53.8958333333333	0.0307756316665057	0.00419874616113176	509636.35692912	-50.4996673552029	117.520833333333	56.6458333333333
123.979166666667	53.8958333333333	0.0302928770029597	0.00415698168650578	547794.115107039	-61.8328515241365	116.229166666667	55.9791666666667
124.020833333333	53.8958333333333	0.0282327129656648	0.00450936104312808	517503.131084046	-63.2436229421192	116.645833333333	55.7708333333333
124.0625	53.8958333333333	0.0283882102570504	0.00429411092157861	520796.269287549	-63.9252460318394	116.604166666667	55.7291666666667
124.104166666667	53.8958333333333	0.028040170723342	0.00433453944744502	523257.653720342	-64.0232001747492	116.604166666667	55.7291666666667
124.145833333333	53.8958333333333	0.0284600394862983	0.00449020796019787	455681.276206988	-54.9366635205888	118.145833333333	56.1041666666667
124.1875	53.8958333333333	0.0279775653991358	0.00441127987821645	528186.512757515	-64.2158915802385	116.604166666667	55.7291666666667
124.229166666667	53.8958333333333	0.0284060846471285	0.0041523281993981	530653.929064413	-64.3106569938213	116.604166666667	55.7291666666667
124.270833333333	53.8958333333333	0.028100793591987	0.00407469108499042	532216.884314962	-63.8392005437304	116.645833333333	55.7708333333333
124.3125	53.8958333333333	0.0274651934127256	0.00456285394317423	338351.510436598	-80.0523494969526	119.1875	54.3125
124.354166666667	53.8958333333333	0.0276566315658662	0.00465291056965998	341049.660713181	-80.0982371442701	119.1875	54.3125
124.395833333333	53.8958333333333	0.0277455866716594	0.00461677802923286	343748.184168388	-80.1431392775851	119.1875	54.3125
124.4375	53.8958333333333	0.0286898718912058	0.00424355571977671	443074.44956444	-84.2731053214842	117.6875	54.1041666666667
124.479166666667	53.8958333333333	0.0283908308997007	0.00393842488425866	348382.39868528	-81.7495571843933	119.1875	54.2291666666667
124.520833333333	53.8958333333333	0.0287348966585011	0.00380447475522639	351093.295052442	-81.7801042850567	119.1875	54.2291666666667
124.5625	53.8958333333333	0.0294104508787787	0.00386529704359893	367362.813895526	-81.9486846564496	118.979166666667	54.2291666666667
124.604166666667	53.8958333333333	0.0301829561508658	0.00517832060500613	370075.041493852	-81.9744741596031	118.979166666667	54.2291666666667
124.645833333333	53.8958333333333	0.030246875813695	0.00523845331054691	372787.439148662	-81.9996426938375	118.979166666667	54.2291666666667
124.6875	53.8958333333333	0.0302222115499351	0.00440928479178004	375500.002243054	-82.0242036721201	118.979166666667	54.2291666666667
124.729166666667	53.8958333333333	0.0309271639178801	0.00447087143013508	378212.726285519	-82.0481701249253	118.979166666667	54.2291666666667
124.770833333333	53.8958333333333	0.0309525547180357	0.00457332560672908	380925.606905507	-82.071554713727	118.979166666667	54.2291666666667
124.8125	53.8958333333333	0.0310452342957807	0.00445159679721897	383638.639849149	-82.0943697439245	118.979166666667	54.2291666666667
124.854166666667	53.8958333333333	0.0310765804654856	0.00528083485259859	386351.820975184	-82.1166271772318	118.979166666667	54.2291666666667
124.895833333333	53.8958333333333	0.0312523953063276	0.0052391849551198	401312.748523815	-58.0179758835978	119.479166666667	55.6875
124.9375	53.8958333333333	0.0315368135235713	0.00368432213186589	391778.611749179	-82.1595154523784	118.979166666667	54.2291666666667
124.979166666667	53.8958333333333	0.0314707105823919	0.00375003313604772	394492.213643275	-82.1801686036951	118.979166666667	54.2291666666667
125.020833333333	53.8958333333333	0.0321510080614006	0.00383766706356513	397205.948205017	-82.2003087984833	118.979166666667	54.2291666666667
125.0625	53.8958333333333	0.0321721740229756	0.00509114160113784	850003.654840952	-78.16944003933	112.0625	54.7708333333333
125.104166666667	53.8958333333333	0.0321229380010178	0.00507794476206504	852684.630354547	-78.1733393366642	112.0625	54.7708333333333
125.145833333333	53.8958333333333	0.0319858808454624	0.00377732882458547	415329.270759536	-59.0186967116907	119.479166666667	55.6875
125.1875	53.8958333333333	0.0317196375096076	0.00387249633555358	417679.597314752	-59.1782715531439	119.479166666667	55.6875
125.229166666667	53.8958333333333	0.0322891606014546	0.00394695735865187	420033.808397539	-59.3358687520933	119.479166666667	55.6875
125.270833333333	53.8958333333333	0.0321919134812329	0.00389935783419542	422391.838230599	-59.491518187074	119.479166666667	55.6875
125.3125	53.8958333333333	0.0324860488292947	0.00381267498005018	577266.017354735	-54.3454404278316	117.645833333333	56.6875
125.354166666667	53.8958333333333	0.0323990753914029	0.0038126096082745	579493.421484338	-54.4692724302721	117.645833333333	56.6875
125.395833333333	53.8958333333333	0.0328245676163609	0.00368133458327663	651630.907118205	-63.6046105973889	115.979166666667	56.1458333333333
125.4375	53.8958333333333	0.0324788017955688	0.00365111645223804	688413.119343335	-65.4307854122378	115.354166666667	56.0625
125.479166666667	53.8958333333333	0.0317589089219069	0.0035924709017171	690904.858770954	-65.4912630252599	115.354166666667	56.0625
125.520833333333	53.8958333333333	0.0317607436075374	0.00405276569983324	693397.792051461	-65.5511830730212	115.354166666667	56.0625
125.5625	53.8958333333333	0.0320619237906496	0.00408064646254716	695891.905470102	-65.6105512798212	115.354166666667	56.0625
125.604166666667	53.8958333333333	0.0324654550502612	0.00406318319259562	698387.18549838	-65.6693732958363	115.354166666667	56.0625
125.645833333333	53.8958333333333	0.032104220575298	0.0038623708664267	700883.618790976	-65.7276546982401	115.354166666667	56.0625
125.6875	53.8958333333333	0.0322762975755778	0.00397918385692463	703381.192182697	-65.7854009923033	115.354166666667	56.0625
125.729166666667	53.8958333333333	0.0321193291064845	0.00389792481682225	705879.892685519	-65.8426176124769	115.354166666667	56.0625
125.770833333333	53.8958333333333	0.0322107333524251	0.00344542568754751	708379.707485678	-65.8993099234567	115.354166666667	56.0625
125.8125	53.8958333333333	0.0320782228544893	0.00464723177613473	884040.452769819	-75.1908859290891	112.3125	55.1875
125.854166666667	53.8958333333333	0.0321202458548928	0.00354177733298248	713382.629577063	-66.0111427341087	115.354166666667	56.0625
125.895833333333	53.8958333333333	0.0320001376866186	0.00367536756568491	715885.712086531	-66.066293623736	115.354166666667	56.0625
125.9375	53.8958333333333	0.0323901712575636	0.00343861707671319	718389.859324357	-66.1209409860888	115.354166666667	56.0625
125.979166666667	53.8958333333333	0.0326424303663941	0.00341620987163971	686125.103445597	-64.5637415512998	115.979166666667	56.1458333333333
126.020833333333	53.8958333333333	0.0344906297137496	0.00348153332837512	688599.378456131	-64.6276500494743	115.979166666667	56.1458333333333
126.0625	53.8958333333333	0.034866408062306	0.00346018467976518	691074.956703911	-64.6909784063624	115.979166666667	56.1458333333333
126.104166666667	53.8958333333333	0.0343174724618394	0.00354165731625735	693551.823354503	-64.753732528638	115.979166666667	56.1458333333333
126.145833333333	53.8958333333333	0.0327802536211288	0.00363357306252785	701604.173596005	-59.7201644234137	116.229166666667	56.6875
120.020833333333	53.8541666666667	0.0249079493099813	0.00853537105196285	242452.64491252	-27.634393670405	118.229166666667	55.7708333333333
120.0625	53.8541666666667	0.0248283792390786	0.00871974302223239	248955.447006267	-23.4487714551986	118.479166666667	55.8958333333333
120.104166666667	53.8541666666667	0.024605026334903	0.00871497919437997	250058.424714266	-23.9912748387059	118.479166666667	55.8958333333333
120.145833333333	53.8541666666667	0.0250287614614672	0.0088048316925597	251185.012457482	-24.5288119977991	118.479166666667	55.8958333333333
120.1875	53.8541666666667	0.0238794879413598	0.00905167519492157	252334.893608227	-25.0613463713691	118.479166666667	55.8958333333333
120.229166666667	53.8541666666667	0.0242085614122824	0.00927135563470923	254703.26620302	-26.1112820824869	118.4375	55.8958333333333
120.270833333333	53.8541666666667	0.0262034690642681	0.00817274198875733	250482.425780543	-30.7696410580927	118.229166666667	55.7708333333333
120.3125	53.8541666666667	0.0262009527005277	0.0080038712002662	251895.453539808	-31.2716887811279	118.229166666667	55.7708333333333
120.354166666667	53.8541666666667	0.0264632925513041	0.00828841330998376	253328.896938583	-31.7679045208661	118.229166666667	55.7708333333333
120.395833333333	53.8541666666667	0.0258449033428474	0.00766342745625832	254782.410890629	-32.2583051577314	118.229166666667	55.7708333333333
120.4375	53.8541666666667	0.0256919009108279	0.00756484327801753	256255.653358854	-32.7429108374362	118.229166666667	55.7708333333333
120.479166666667	53.8541666666667	0.0252680867823096	0.00729999791048017	257748.285533437	-33.2217447986552	118.229166666667	55.7708333333333
120.520833333333	53.8541666666667	0.0252948170407838	0.00723392654873777	260790.380868646	-34.1622049723713	118.1875	55.7708333333333
120.5625	53.8541666666667	0.0252798357394183	0.00690131720988184	271833.860302811	-38.75027475359	117.854166666667	55.7291666666667
120.604166666667	53.8541666666667	0.0277209573789004	0.00661957764392322	320363.86310353	-38.5918726887153	117.395833333333	56.0625
120.645833333333	53.8541666666667	0.0275360972764958	0.00642890736675042	199026.627130195	-56.548689155075	118.0625	54.8125
120.6875	53.8541666666667	0.028002418209861	0.00633557774551204	201319.547191329	-56.9452417966316	118.0625	54.8125
120.729166666667	53.8541666666667	0.0285806956006041	0.00634555774654052	204468.051034413	-47.9091150827896	118.354166666667	55.0625
120.770833333333	53.8541666666667	0.029141133876187	0.00644132534055564	206510.382210826	-48.38538510652	118.354166666667	55.0625
120.8125	53.8541666666667	0.0284703908643883	0.00601334628092931	208258.318904297	-58.07999123925	118.0625	54.8125
120.854166666667	53.8541666666667	0.0292695699937484	0.00650668515954044	210639.55191957	-49.3090581896954	118.354166666667	55.0625
120.895833333333	53.8541666666667	0.029041074708034	0.00609006024371986	212930.905701532	-58.7933628792368	118.0625	54.8125
120.9375	53.8541666666667	0.0253953086585402	0.00604793141599325	334446.85756576	-41.2640800046046	117.395833333333	56.0625
120.979166666667	53.8541666666667	0.0272800611105684	0.00583684065976008	336260.909533433	-41.5813791893347	117.395833333333	56.0625
121.020833333333	53.8541666666667	0.0254137934595202	0.00601422407587816	338086.255116352	-41.8950796962176	117.395833333333	56.0625
121.0625	53.8541666666667	0.0248293632605608	0.00675462040218414	304979.391967235	-45.4210947559006	117.604166666667	55.7291666666667
121.104166666667	53.8541666666667	0.0248175831927631	0.00649185138178932	343207.034915281	-41.6553069737042	117.4375	56.1041666666667
121.145833333333	53.8541666666667	0.0256909844559875	0.00712039401577167	273557.796510065	-39.1643327695677	118.395833333333	55.7291666666667
121.1875	53.8541666666667	0.025472660328115	0.00713547283896076	275296.995165571	-39.5729685120786	118.395833333333	55.7291666666667
121.229166666667	53.8541666666667	0.0243016303558073	0.00619169960630377	348722.934105018	-42.5639960015051	117.4375	56.1041666666667
121.270833333333	53.8541666666667	0.0244885085359262	0.00598257332386218	350582.788441894	-42.8601490358132	117.4375	56.1041666666667
121.3125	53.8541666666667	0.0247044973565825	0.00607884465237728	150687.280794925	-69.3371727883764	119.145833333333	54.3125
121.354166666667	53.8541666666667	0.0243883840194204	0.00608832423710905	150687.280794921	-69.337172788376	119.1875	54.3125
121.395833333333	53.8541666666667	0.0285172569174898	0.0060369245697717	372118.365027094	-53.9533563647733	116.604166666667	55.7291666666667
121.4375	53.8541666666667	0.0304458738432327	0.00622393263877776	599472.232719121	-76.5361279250936	112.354166666667	54.7708333333333
121.479166666667	53.8541666666667	0.0290605512264469	0.00579198515996604	399815.471790154	-37.3935341541619	117.520833333333	56.6458333333333
121.520833333333	53.8541666666667	0.0285135666557814	0.00578379036058904	249152.970145204	-78.8426915932726	117.770833333333	54.2291666666667
121.5625	53.8541666666667	0.0291818005480383	0.00572200909898278	310886.935766991	-46.3843866522656	117.979166666667	55.7291666666667
121.604166666667	53.8541666666667	0.0309676141057815	0.00634613117142305	610140.643721151	-76.6417994145025	112.354166666667	54.7708333333333
121.645833333333	53.8541666666667	0.0312357155987983	0.00611553950086473	613595.164591996	-74.0517029679843	112.395833333333	55.0208333333333
121.6875	53.8541666666667	0.0312657358278769	0.00577956492907447	615476.570482735	-76.6923788882683	112.354166666667	54.7708333333333
121.729166666667	53.8541666666667	0.030683520151588	0.00592488824168536	409991.678583005	-39.018540604884	117.520833333333	56.6458333333333
121.770833333333	53.8541666666667	0.0313552888759374	0.00602978169971947	411722.759967745	-39.2810080972133	117.520833333333	56.6458333333333
121.8125	53.8541666666667	0.0318107238783914	0.00595822056412628	413463.520171706	-39.5411284559805	117.520833333333	56.6458333333333
121.854166666667	53.8541666666667	0.0310862469133971	0.00605754104678388	626151.683240957	-76.7892158280105	112.354166666667	54.7708333333333
121.895833333333	53.8541666666667	0.0305352316801665	0.00585490314321429	416973.589014215	-40.0543946315014	117.520833333333	56.6458333333333
121.9375	53.8541666666667	0.0301743553992739	0.00588006836212832	418742.657103843	-40.3075742365768	117.520833333333	56.6458333333333
121.979166666667	53.8541666666667	0.0311271092851268	0.00604283097261531	420520.922911019	-40.5584742590494	117.520833333333	56.6458333333333
122.020833333333	53.8541666666667	0.0311907366698929	0.00591132118764177	422308.269613983	-40.8071118950289	117.520833333333	56.6458333333333
122.0625	53.8541666666667	0.031901449649705	0.00609873958112049	424104.581766038	-41.0535044397794	117.520833333333	56.6458333333333
122.104166666667	53.8541666666667	0.031531835914051	0.00593165897546521	425909.745291165	-41.2976692763525	117.520833333333	56.6458333333333
122.145833333333	53.8541666666667	0.0313171131592478	0.00580318419389368	427723.647479005	-41.5396238646263	117.520833333333	56.6458333333333
122.1875	53.8541666666667	0.0303737010234756	0.00543642360033309	429546.176979237	-41.7793857307381	117.520833333333	56.6458333333333
122.229166666667	53.8541666666667	0.030358857837374	0.00550495855250142	431377.223795395	-42.0169724569097	117.520833333333	56.6458333333333
122.270833333333	53.8541666666667	0.0313534879690019	0.00607452989998774	433216.679278173	-42.2524016716552	117.520833333333	56.6458333333333
122.3125	53.8541666666667	0.0308134015492021	0.00549274144511572	435064.436118191	-42.4856910403583	117.520833333333	56.6458333333333
122.354166666667	53.8541666666667	0.0313255615820014	0.00581375347016171	436920.388338326	-42.7168582562187	117.520833333333	56.6458333333333
122.395833333333	53.8541666666667	0.0318717502798583	0.00601849353034514	438784.431285584	-42.9459210315556	117.520833333333	56.6458333333333
122.4375	53.8541666666667	0.0314519773644032	0.00562810366586986	440656.461622546	-43.1728970894569	117.520833333333	56.6458333333333
122.479166666667	53.8541666666667	0.0315659014455402	0.00534251575519254	442536.377318441	-43.397804155772	117.520833333333	56.6458333333333
122.520833333333	53.8541666666667	0.03146321112928	0.00524369180093514	444424.077639852	-43.6206599514364	117.520833333333	56.6458333333333
122.5625	53.8541666666667	0.0308463079060426	0.00520017387949156	446319.463141068	-43.8414821851172	117.520833333333	56.6458333333333
122.604166666667	53.8541666666667	0.0300733899209997	0.00509396953442059	448222.435654138	-44.0602885461769	117.520833333333	56.6458333333333
122.645833333333	53.8541666666667	0.0308560654805652	0.00512890410886458	450132.898278625	-44.2770966979435	117.520833333333	56.6458333333333
122.6875	53.8541666666667	0.0314042990336708	0.00515774322214425	452050.755371079	-44.4919242712772	117.520833333333	56.6458333333333
122.729166666667	53.8541666666667	0.0315271108121129	0.00502368923978781	453975.912534277	-44.7047888584291	117.520833333333	56.6458333333333
122.770833333333	53.8541666666667	0.0313355145559946	0.00521842409444503	455908.276606228	-44.915708007183	117.520833333333	56.6458333333333
122.8125	53.8541666666667	0.0312677223046809	0.00491131170103961	457847.75564895	-45.1246992152674	117.520833333333	56.6458333333333
122.854166666667	53.8541666666667	0.0309091223136647	0.00486153887388669	459794.258937077	-45.3317799250371	117.520833333333	56.6458333333333
122.895833333333	53.8541666666667	0.0305721031190374	0.00497484378304173	461747.696946295	-45.5369675184118	117.520833333333	56.6458333333333
122.9375	53.8541666666667	0.0304730773357402	0.00491433607394034	463707.981341587	-45.7402793120624	117.520833333333	56.6458333333333
122.979166666667	53.8541666666667	0.0300418780908467	0.00497201809450732	465675.024965375	-45.9417325528428	117.520833333333	56.6458333333333
123.020833333333	53.8541666666667	0.0303691666522728	0.00496395960864534	467648.741825526	-46.1413444134554	117.520833333333	56.6458333333333
123.0625	53.8541666666667	0.0308242213315048	0.00474124249517318	469629.047083228	-46.3391319883425	117.520833333333	56.6458333333333
123.104166666667	53.8541666666667	0.0307562528463497	0.00458617241038492	471615.857040792	-46.5351122897986	117.520833333333	56.6458333333333
123.145833333333	53.8541666666667	0.0309451322772374	0.00446426911818433	473609.089129379	-46.729302244297	117.520833333333	56.6458333333333
123.1875	53.8541666666667	0.0312394624382936	0.00426688987436564	475608.661896622	-46.9217186890178	117.520833333333	56.6458333333333
123.229166666667	53.8541666666667	0.0304311599611846	0.00430754750391864	477614.494994222	-47.1123783685787	117.520833333333	56.6458333333333
123.270833333333	53.8541666666667	0.0306362158083774	0.00412875818344874	479626.509165498	-47.3012979319557	117.520833333333	56.6458333333333
123.3125	53.8541666666667	0.0311278336197512	0.004116801764081	481644.626232877	-47.4884939295882	117.520833333333	56.6458333333333
123.354166666667	53.8541666666667	0.03174922609058	0.00477766884399619	483668.769085389	-47.6739828106639	117.520833333333	56.6458333333333
123.395833333333	53.8541666666667	0.0324325884569808	0.00496525708250628	485698.861666136	-47.8577809205769	117.520833333333	56.6458333333333
123.4375	53.8541666666667	0.0317796840600678	0.00469167799962474	487734.828959752	-48.0399044985484	117.520833333333	56.6458333333333
123.479166666667	53.8541666666667	0.0318380413914649	0.00444881611727684	489776.596979873	-48.2203696754113	117.520833333333	56.6458333333333
123.520833333333	53.8541666666667	0.031052668092058	0.00382970929349238	491824.092756633	-48.3991924715465	117.520833333333	56.6458333333333
123.5625	53.8541666666667	0.0302895170036558	0.00379264655049329	493877.244324157	-48.5763887949679	117.520833333333	56.6458333333333
123.604166666667	53.8541666666667	0.0301356202672545	0.00414232174196469	495935.980708093	-48.7519744395504	117.520833333333	56.6458333333333
123.645833333333	53.8541666666667	0.0300981704477523	0.00426106253248461	498000.231913203	-48.9259650833958	117.520833333333	56.6458333333333
123.6875	53.8541666666667	0.0303175423364215	0.0041124494048652	500069.928910958	-49.0983762873285	117.520833333333	56.6458333333333
123.729166666667	53.8541666666667	0.0308334997195794	0.00411219675230445	502145.003627201	-49.2692234935197	117.520833333333	56.6458333333333
123.770833333333	53.8541666666667	0.0307235389241518	0.00407435886836622	514742.226230315	-64.2341665062228	116.395833333333	55.6458333333333
123.8125	53.8541666666667	0.0317571838311131	0.0045367200732611	506311.01861685	-49.6062870806902	117.520833333333	56.6458333333333
123.854166666667	53.8541666666667	0.0312920441818448	0.00395064906052248	508401.827403635	-49.7725337420358	117.520833333333	56.6458333333333
123.895833333333	53.8541666666667	0.0305492613276514	0.00393097119505951	545188.196528669	-61.2004548107985	116.229166666667	55.9791666666667
123.9375	53.8541666666667	0.0301721045098073	0.00410853333228233	515501.613806288	-63.1639746481519	116.604166666667	55.7291666666667
123.979166666667	53.8541666666667	0.0293965965917252	0.0041630000636883	534259.837416687	-51.0870005628433	117.1875	56.6875
124.020833333333	53.8541666666667	0.0287999174239103	0.00430920019618385	519607.43900295	-62.7879967428868	116.645833333333	55.7708333333333
124.0625	53.8541666666667	0.0284499814853058	0.0042811438251496	522046.971567858	-62.8917325687074	116.645833333333	55.7708333333333
124.104166666667	53.8541666666667	0.0283770754130698	0.00430143991104846	525305.467879628	-63.5694886122202	116.604166666667	55.7291666666667
124.145833333333	53.8541666666667	0.0286042841935568	0.00466030549083718	545342.903015815	-51.2677398093206	117.1875	56.7291666666667
124.1875	53.8541666666667	0.027475182893602	0.00467019402551467	547483.95146452	-51.413257184115	117.1875	56.7291666666667
124.229166666667	53.8541666666667	0.0275556584871502	0.00464383927925552	549629.32421887	-51.5575064628082	117.1875	56.7291666666667
124.270833333333	53.8541666666667	0.0279142108422165	0.00475672336506332	551778.970074244	-51.7004999191727	117.1875	56.7291666666667
124.3125	53.8541666666667	0.0287192122813739	0.00454175232197217	435385.746655135	-83.660870423334	117.6875	54.1041666666667
124.354166666667	53.8541666666667	0.0286298670416752	0.00425004905475599	340955.055458101	-80.8830168052068	119.1875	54.2291666666667
124.395833333333	53.8541666666667	0.0290088826605039	0.00407799658172621	333044.716436432	-76.7406329335749	119.395833333333	54.4375
124.4375	53.8541666666667	0.0295149855277156	0.00405267962669512	346370.093710952	-80.9598431415406	119.1875	54.2291666666667
124.479166666667	53.8541666666667	0.0292150632003713	0.00393139599818653	338383.866659476	-76.8866394853679	119.395833333333	54.4375
124.520833333333	53.8541666666667	0.0301413789297508	0.00385908000944522	348409.424087715	-77.9167247030416	119.270833333333	54.3958333333333
124.5625	53.8541666666667	0.0300243404317857	0.00431569590851844	368040.972635841	-81.2345996194219	118.979166666667	54.2291666666667
124.604166666667	53.8541666666667	0.0307401533679224	0.00436765764642981	370750.927272805	-81.265575451059	118.979166666667	54.2291666666667
124.645833333333	53.8541666666667	0.031248248211721	0.00436172550503892	373461.104480997	-81.295856761885	118.979166666667	54.2291666666667
124.6875	53.8541666666667	0.0314580647021095	0.0052618745925573	376171.498519277	-81.3254585020892	118.979166666667	54.2291666666667
124.729166666667	53.8541666666667	0.0310022814597794	0.00382688007768922	361822.303340617	-78.2055943605602	119.270833333333	54.3958333333333
124.770833333333	53.8541666666667	0.0310343588479179	0.00370616748277875	357094.417804593	-77.3552926544992	119.395833333333	54.4375
124.8125	53.8541666666667	0.030998620966559	0.00374041582234212	367191.315938823	-78.3135034197632	119.270833333333	54.3958333333333
124.854166666667	53.8541666666667	0.0312774744652804	0.00520490885162168	401479.030065696	-57.2840834585956	119.479166666667	55.6875
124.895833333333	53.8541666666667	0.0313364536426409	0.00379455083620949	389726.530913347	-81.463768003964	118.979166666667	54.2291666666667
124.9375	53.8541666666667	0.0314690573894384	0.00379830406735894	392438.11378896	-81.4895835124085	118.979166666667	54.2291666666667
124.979166666667	53.8541666666667	0.0317518515612601	0.00512336374865925	408420.033287142	-57.806854616854	119.479166666667	55.6875
125.020833333333	53.8541666666667	0.0314399017905594	0.00505611058271336	410742.522774901	-57.9767957866331	119.479166666667	55.6875
125.0625	53.8541666666667	0.0315401743942273	0.00507930400030098	413069.297901287	-58.1446329991131	119.479166666667	55.6875
125.104166666667	53.8541666666667	0.0313139093327748	0.00378265109911836	403286.207057539	-81.5871032148684	118.979166666667	54.2291666666667
125.145833333333	53.8541666666667	0.0317450390929589	0.00395059008099438	405998.648550282	-81.6101048903767	118.979166666667	54.2291666666667
125.1875	53.8541666666667	0.0320223788246755	0.00412683990747591	408711.248797717	-81.6325771405562	118.979166666667	54.2291666666667
125.229166666667	53.8541666666667	0.0316426262844673	0.00398885739979384	350156.103137423	-71.7668070699019	120.0625	54.7291666666667
125.270833333333	53.8541666666667	0.0316096501558434	0.00386837781027278	352761.093409392	-71.8724835346794	120.0625	54.7291666666667
125.3125	53.8541666666667	0.0320975020037804	0.00392442732438115	355367.643717153	-71.9763622256375	120.0625	54.7291666666667
125.354166666667	53.8541666666667	0.0327440008868213	0.00380947847936491	651258.323325373	-63.1672598421134	115.979166666667	56.1458333333333
125.395833333333	53.8541666666667	0.0326516160946925	0.00352920742525795	661809.92406424	-57.8533067157326	116.229166666667	56.6875
125.4375	53.8541666666667	0.0343706080808334	0.00354625131191995	656154.817710306	-63.3156076078014	115.979166666667	56.1458333333333
125.479166666667	53.8541666666667	0.0349023166245003	0.00352352057021976	671573.763054631	-58.6672377611566	116.104166666667	56.6458333333333
125.520833333333	53.8541666666667	0.0349835628688928	0.00363192802434828	673916.844086539	-58.7544207735156	116.104166666667	56.6458333333333
125.5625	53.8541666666667	0.0347722543914634	0.00358056980907425	697819.677646785	-65.2651264978466	115.354166666667	56.0625
125.604166666667	53.8541666666667	0.0348212508287939	0.0039342851077656	700310.586555065	-65.3250269745715	115.354166666667	56.0625
125.645833333333	53.8541666666667	0.0343458891246372	0.00394006118581018	702802.686691235	-65.3843816458908	115.354166666667	56.0625
125.6875	53.8541666666667	0.03438144139459	0.00396011881721035	692178.912705307	-58.9897494794918	115.979166666667	56.6875
125.729166666667	53.8541666666667	0.0327815055078163	0.00387919626069325	707790.406783827	-65.5014755968024	115.354166666667	56.0625
125.770833333333	53.8541666666667	0.0320648180132859	0.00342575716734666	710286.000257766	-65.5592257135464	115.354166666667	56.0625
125.8125	53.8541666666667	0.0319828382628094	0.00342329200334138	712782.731988766	-65.6164517012645	115.354166666667	56.0625
125.854166666667	53.8541666666667	0.0324027263113766	0.00346492903645521	715280.589171721	-65.6731588080816	115.354166666667	56.0625
125.895833333333	53.8541666666667	0.0325064991432115	0.00345646465158732	717779.559170911	-65.7293522157534	115.354166666667	56.0625
125.9375	53.8541666666667	0.032279559586119	0.00331687906288696	720279.62951724	-65.7850370406459	115.354166666667	56.0625
125.979166666667	53.8541666666667	0.0319976773669719	0.00336172920589002	722780.787905558	-65.840218334701	115.354166666667	56.0625
126.020833333333	53.8541666666667	0.0340319956201651	0.00344630428960311	725283.022192033	-65.894901086385	115.354166666667	56.0625
126.0625	53.8541666666667	0.034572038799561	0.00361873154350093	699237.957403949	-59.2351932537226	116.229166666667	56.6875
126.104166666667	53.8541666666667	0.0347845817965996	0.00344945161965833	706936.110102443	-59.9020731394926	116.104166666667	56.6458333333333
126.145833333333	53.8541666666667	0.0342812205363506	0.00354802783253683	703953.913834808	-59.3955121562728	116.229166666667	56.6875
126.1875	53.8541666666667	0.0343056254752387	0.00355845383864819	706314.80789577	-59.4746967612217	116.229166666667	56.6875
126.229166666667	53.8541666666667	0.032503678983326	0.00357316476572538	737809.91803111	-66.1610069786745	115.354166666667	56.0625
126.270833333333	53.8541666666667	0.0344318861808979	0.00351071068891152	740318.361398375	-66.2127997950701	115.354166666667	56.0625
126.3125	53.8541666666667	0.0347105048583594	0.00354939745566572	742827.799961682	-66.2641272876078	115.354166666667	56.0625
120.020833333333	53.8125	0.0261254161171369	0.0081396039032342	246570.571784766	-27.1347912647993	118.229166666667	55.7708333333333
120.0625	53.8125	0.0257753105103357	0.00800642621778838	247833.655030454	-27.6656496335314	118.229166666667	55.7708333333333
120.104166666667	53.8125	0.0260395495294778	0.0083014355816795	249119.14151457	-28.1909034330326	118.229166666667	55.7708333333333
120.145833333333	53.8125	0.0258701808625666	0.00816354775423259	250426.685786936	-28.7105426984024	118.229166666667	55.7708333333333
120.1875	53.8125	0.0255878313444264	0.00806360430474608	251755.943705107	-29.224561607193	118.229166666667	55.7708333333333
120.229166666667	53.8125	0.0259303843131932	0.0081427884050477	253106.572698198	-29.7329583174009	118.229166666667	55.7708333333333
120.270833333333	53.8125	0.0254319381058769	0.00770826731698836	255870.58296245	-30.7328967008217	118.1875	55.7708333333333
120.3125	53.8125	0.025313187358891	0.0076882063304292	255870.582962451	-30.7328967008223	118.229166666667	55.7708333333333
120.354166666667	53.8125	0.0253277199151753	0.00739719236093468	258716.016539413	-31.7104165479324	118.1875	55.7708333333333
120.395833333333	53.8125	0.0253442494999296	0.00743702867245937	260168.433960841	-32.1908025851778	118.1875	55.7708333333333
120.4375	53.8125	0.0248490830677368	0.00700448889493965	270451.757770083	-36.8776092586436	117.854166666667	55.7291666666667
120.479166666667	53.8125	0.0252351081318018	0.00724816309888318	272107.016896221	-37.3060909583602	117.854166666667	55.7291666666667
120.520833333333	53.8125	0.0250952829694879	0.00712517143976622	264640.557269909	-33.598697000917	118.1875	55.7708333333333
120.5625	53.8125	0.0252364647756936	0.00708469017318227	266168.481411615	-34.0569877945479	118.1875	55.7708333333333
120.604166666667	53.8125	0.025175210354515	0.00709613924422135	277168.952232944	-38.5592491991715	117.854166666667	55.7291666666667
120.645833333333	53.8125	0.0271593441691236	0.00669607013872335	201620.11221355	-55.4493902998863	118.0625	54.8125
120.6875	53.8125	0.0272606321984492	0.00641494907493762	259947.465160015	-37.2650137845583	118.1875	55.6458333333333
120.729166666667	53.8125	0.028570313200668	0.00621839068034782	207605.176701821	-46.9596080111133	118.354166666667	55.0625
120.770833333333	53.8125	0.0284234413812983	0.00658452745820629	208449.961729577	-56.6333442230392	118.0625	54.8125
120.8125	53.8125	0.0273424811051251	0.00631543111930789	332625.285139891	-39.7741082825936	117.395833333333	56.0625
120.854166666667	53.8125	0.0252836747758578	0.00660988882603085	334387.200686802	-40.1016812670311	117.395833333333	56.0625
120.895833333333	53.8125	0.0281762440563105	0.00641715726020208	215750.581988611	-48.8171226524651	118.354166666667	55.0625
120.9375	53.8125	0.0300674088650158	0.00692656347155359	217823.159451358	-49.2588428849729	118.354166666667	55.0625
120.979166666667	53.8125	0.0282634502706279	0.00662147898924602	298573.107131115	-50.1244224233723	117.354166666667	55.4791666666667
121.020833333333	53.8125	0.0279653533253484	0.00633555139913381	294998.420469901	-42.4020625668289	117.854166666667	55.7291666666667
121.0625	53.8125	0.0251660425693237	0.00629744417200761	296855.497576426	-42.7594314931606	117.854166666667	55.7291666666667
121.104166666667	53.8125	0.0251457805704681	0.00628407981111414	345202.845858966	-41.9921811316406	117.395833333333	56.0625
121.145833333333	53.8125	0.0247010033981177	0.00651618076587512	348497.139879516	-41.45229864373	117.4375	56.1041666666667
121.1875	53.8125	0.024550124374399	0.00633748121618269	350319.479586065	-41.7548666836298	117.4375	56.1041666666667
121.229166666667	53.8125	0.0285847603429533	0.00614862763863211	366105.264382986	-52.4932837133952	116.604166666667	55.7291666666667
121.270833333333	53.8125	0.0281832119906716	0.00578980091241749	236593.888062338	-60.6425920071101	118.0625	54.8125
121.3125	53.8125	0.0281296732602601	0.00564004112867036	236691.950845593	-77.2720640119478	117.770833333333	54.2291666666667
121.354166666667	53.8125	0.0284993567903157	0.005642169935702	356409.200478898	-43.7595237235691	117.395833333333	56.0625
121.395833333333	53.8125	0.0294036299928194	0.00561899167532855	333109.514800475	-45.4525079640492	117.604166666667	55.8541666666667
121.4375	53.8125	0.0304704392215023	0.00582799446579725	308252.152459948	-44.8075624965357	117.979166666667	55.7291666666667
121.479166666667	53.8125	0.0305907624518001	0.00575211162879553	603233.360069071	-76.1359654187135	112.354166666667	54.7708333333333
121.520833333333	53.8125	0.0302329134159359	0.0057310699406308	387932.778410165	-37.454643918753	117.6875	56.5208333333333
121.5625	53.8125	0.0295823368064011	0.00585957170226151	341011.500983542	-46.6124086720949	117.604166666667	55.8541666666667
121.604166666667	53.8125	0.0293686729501505	0.00590278684434215	379727.18219568	-35.9826909161208	117.979166666667	56.5208333333333
121.645833333333	53.8125	0.0300081268733047	0.00586260519589781	382975.439552811	-36.5794697031859	117.9375	56.5208333333333
121.6875	53.8125	0.0305899686608484	0.00593496949240653	616560.510775279	-76.2742869446312	112.354166666667	54.7708333333333
121.729166666667	53.8125	0.0318264373757634	0.00653916805324664	413605.100900312	-38.6146377901226	117.520833333333	56.6458333333333
121.770833333333	53.8125	0.031885246677397	0.00661161728036296	415322.842961006	-38.8765108151916	117.520833333333	56.6458333333333
121.8125	53.8125	0.0313629690897784	0.00643182921323016	625423.303904292	-73.7865404008963	112.395833333333	55.0208333333333
121.854166666667	53.8125	0.0308890407867412	0.00612713907874591	418787.37445323	-39.3933601892273	117.520833333333	56.6458333333333
121.895833333333	53.8125	0.0313878594092391	0.00634368087454344	630695.127026628	-73.8583517327002	112.395833333333	55.0208333333333
121.9375	53.8125	0.0304802025391007	0.00589834602854153	422289.836214001	-39.9011197535784	117.520833333333	56.6458333333333
121.979166666667	53.8125	0.0308771215937887	0.00609232276166791	424054.996091646	-40.1516310665734	117.520833333333	56.6458333333333
122.020833333333	53.8125	0.0314099721770275	0.00599306084888423	425829.287365644	-40.3999184374341	117.520833333333	56.6458333333333
122.0625	53.8125	0.0311863686641195	0.00573028116887323	427612.595739182	-40.6459982854143	117.520833333333	56.6458333333333
122.104166666667	53.8125	0.031331331017432	0.00617674771770716	429404.808235413	-40.8898871292969	117.520833333333	56.6458333333333
122.145833333333	53.8125	0.0321475575056582	0.00646097666804625	431205.813193643	-41.1316015766049	117.520833333333	56.6458333333333
122.1875	53.8125	0.03134453484429	0.00548379083973502	433015.500264901	-41.3711583131854	117.520833333333	56.6458333333333
122.229166666667	53.8125	0.030807122554664	0.00530372506756346	434833.760406956	-41.6085740931651	117.520833333333	56.6458333333333
122.270833333333	53.8125	0.0310405075390989	0.00546127428144324	436660.48587879	-41.8438657292673	117.520833333333	56.6458333333333
122.3125	53.8125	0.0312914802444399	0.00552886228926017	438495.570234542	-42.0770500834806	117.520833333333	56.6458333333333
122.354166666667	53.8125	0.0311889870225359	0.00577796725908282	440338.908316986	-42.3081440580782	117.520833333333	56.6458333333333
122.395833333333	53.8125	0.0317914743171223	0.00609666768731082	442190.396250553	-42.5371645869768	117.520833333333	56.6458333333333
122.4375	53.8125	0.0315210935962559	0.00568455035571151	444049.931433902	-42.7641286274257	117.520833333333	56.6458333333333
122.479166666667	53.8125	0.0303816413907742	0.00500037971721682	445917.412532112	-42.9890531520232	117.520833333333	56.6458333333333
122.520833333333	53.8125	0.0291932810337081	0.00543587215383223	466104.550092371	-44.4915616390384	117.1875	56.6875
122.5625	53.8125	0.0300263866661173	0.00517885141014883	449675.813415999	-43.4328515751173	117.520833333333	56.6458333333333
122.604166666667	53.8125	0.0306862590063661	0.00515920566075523	451566.53678839	-43.6517594280999	117.520833333333	56.6458333333333
122.645833333333	53.8125	0.0303681893770564	0.00501680774090523	453464.813231006	-43.8686956603912	117.520833333333	56.6458333333333
122.6875	53.8125	0.0309151873590601	0.00497847867849565	455370.54761129	-44.0836772124221	117.520833333333	56.6458333333333
122.729166666667	53.8125	0.0312441285434024	0.00507439823599393	457283.646009036	-44.2967209984704	117.520833333333	56.6458333333333
122.770833333333	53.8125	0.0316681496110078	0.00550402725145083	459204.015706404	-44.5078439007413	117.520833333333	56.6458333333333
122.8125	53.8125	0.0313620293831994	0.00512985327908409	461131.565177677	-44.7170627637091	117.520833333333	56.6458333333333
122.854166666667	53.8125	0.0309124304077631	0.00492297650907229	463066.204078827	-44.9243943887192	117.520833333333	56.6458333333333
122.895833333333	53.8125	0.0305346656960761	0.00496123136363732	465007.843236902	-45.12985552884	117.520833333333	56.6458333333333
122.9375	53.8125	0.0302442065327599	0.00502534755642954	466956.394639197	-45.3334628839541	117.520833333333	56.6458333333333
122.979166666667	53.8125	0.0299264342249331	0.00493319239385588	468911.771422304	-45.5352330960885	117.520833333333	56.6458333333333
123.020833333333	53.8125	0.0302705986386223	0.00482059513784762	470873.887861009	-45.7351827449722	117.520833333333	56.6458333333333
123.0625	53.8125	0.0306215103952124	0.00468538794246008	472842.65935704	-45.933328343813	117.520833333333	56.6458333333333
123.104166666667	53.8125	0.03022895813702	0.00450647536834043	474818.002427725	-46.129686335291	117.520833333333	56.6458333333333
123.145833333333	53.8125	0.0307797862403975	0.0045466479347906	476799.834694547	-46.3242730877606	117.520833333333	56.6458333333333
123.1875	53.8125	0.0311418525122818	0.0046894718778656	478788.074871586	-46.5171048916494	117.520833333333	56.6458333333333
123.229166666667	53.8125	0.0311744013325221	0.00455247182332426	480782.642753914	-46.708197956056	117.520833333333	56.6458333333333
123.270833333333	53.8125	0.0311627725682843	0.00445780003810581	482783.459205923	-46.8975684055346	117.520833333333	56.6458333333333
123.3125	53.8125	0.030993207316131	0.0041073927348415	484790.446149576	-47.0852322770595	117.520833333333	56.6458333333333
123.354166666667	53.8125	0.0318361126106906	0.00469632716858919	486803.526552639	-47.2712055171676	117.520833333333	56.6458333333333
123.395833333333	53.8125	0.0324577473776656	0.00512628490476688	488822.62441689	-47.4555039792701	117.520833333333	56.6458333333333
123.4375	53.8125	0.031718187322197	0.00433738083018282	490847.664766274	-47.6381434211272	117.520833333333	56.6458333333333
123.479166666667	53.8125	0.0309643923489524	0.00369410726803955	492878.573635064	-47.8191395024806	117.520833333333	56.6458333333333
123.520833333333	53.8125	0.0306819580309676	0.00394635673610679	494915.278056037	-47.9985077828406	117.520833333333	56.6458333333333
123.5625	53.8125	0.0303513261097093	0.00413964464582822	496957.70604861	-48.1762637194172	117.520833333333	56.6458333333333
123.604166666667	53.8125	0.0303004321425426	0.00419707003051359	499005.786607031	-48.3524226651944	117.520833333333	56.6458333333333
123.645833333333	53.8125	0.030333166363695	0.00413614275745851	501059.449688564	-48.5269998671411	117.520833333333	56.6458333333333
123.6875	53.8125	0.0298884073454815	0.00458137355021181	503118.626201715	-48.7000104645521	117.520833333333	56.6458333333333
123.729166666667	53.8125	0.0306572769246613	0.00428274034699256	505183.247994473	-48.8714694875155	117.520833333333	56.6458333333333
123.770833333333	53.8125	0.0308985226274854	0.0040204349846723	507253.247842625	-49.0413918555041	117.520833333333	56.6458333333333
123.8125	53.8125	0.0317102901150034	0.00449840365606	509328.559438071	-49.2097923760787	117.520833333333	56.6458333333333
123.854166666667	53.8125	0.0313070755258854	0.00370127606705923	511409.117377224	-49.3766857437085	117.520833333333	56.6458333333333
123.895833333333	53.8125	0.0306593502676927	0.00374507337863258	513494.85714947	-49.5420865386971	117.520833333333	56.6458333333333
123.9375	53.8125	0.0302151815421531	0.00418006725697436	549833.87352937	-60.8818798873657	116.229166666667	55.9791666666667
123.979166666667	53.8125	0.0299222597556081	0.00397939853100633	552232.816151343	-60.9865477591331	116.229166666667	55.9791666666667
124.020833333333	53.8125	0.0302020236304399	0.00401690315052891	531584.301035286	-64.3558331888701	116.395833333333	55.6458333333333
124.0625	53.8125	0.0305232284748662	0.00398454883311606	534059.515105612	-64.4494188969033	116.395833333333	55.6458333333333
124.104166666667	53.8125	0.0301627447925348	0.00397011539986026	536536.65215706	-64.5419838527938	116.395833333333	55.6458333333333
124.145833333333	53.8125	0.0293456375845637	0.00414598425736587	529047.383307144	-62.6489739521134	116.645833333333	55.7708333333333
124.1875	53.8125	0.0281231473958923	0.00447950915189087	550388.31231889	-51.0368139751622	117.1875	56.7291666666667
124.229166666667	53.8125	0.0277454278175716	0.00481826772810344	552524.550804284	-51.1817738714615	117.1875	56.7291666666667
124.270833333333	53.8125	0.0276222768667321	0.00460591226452972	337387.05558957	-78.4554678903957	119.1875	54.3125
124.3125	53.8125	0.0279512244583338	0.00468296550247053	340076.401615619	-78.5144265733624	119.1875	54.3125
124.354166666667	53.8125	0.0283793364952355	0.0042743036891295	341720.534310358	-80.1159718057594	119.1875	54.2291666666667
124.395833333333	53.8125	0.0294723118203702	0.00407199686084883	341384.554616095	-76.969426012528	119.270833333333	54.3958333333333
124.4375	53.8125	0.0297892414206789	0.00359415634042931	344058.844253822	-77.0388815652942	119.270833333333	54.3958333333333
124.479166666667	53.8125	0.0299522336368433	0.00358465028329944	346733.872954248	-77.1070051499888	119.270833333333	54.3958333333333
124.520833333333	53.8125	0.0302755601532298	0.00361893939279802	349409.622823885	-77.1738269975351	119.270833333333	54.3958333333333
124.5625	53.8125	0.0303622000780047	0.00406547691120479	418061.792285312	-58.500528697482	118.895833333333	55.6458333333333
124.604166666667	53.8125	0.0307088106341827	0.00359928323135427	354763.217137602	-77.3036819518459	119.270833333333	54.3958333333333
124.645833333333	53.8125	0.0300741547784046	0.0035312048944943	357441.028377197	-77.3667711638775	119.270833333333	54.3958333333333
124.6875	53.8125	0.0301462651338278	0.00352641328539335	352799.241059808	-76.4939652883986	119.395833333333	54.4375
124.729166666667	53.8125	0.0301227219165388	0.00514627845015802	379606.89188274	-80.6631747234548	118.979166666667	54.2291666666667
124.770833333333	53.8125	0.0297292754067498	0.00417897166743944	382315.247149007	-80.696317548189	118.979166666667	54.2291666666667
124.8125	53.8125	0.0306779617534495	0.00428884208496066	385023.856350245	-80.7287566739051	118.979166666667	54.2291666666667
124.854166666667	53.8125	0.0313503374830884	0.00508436214713007	404004.338992753	-56.7314436408194	119.479166666667	55.6875
124.895833333333	53.8125	0.0310886994227625	0.00368601894537857	390441.81171734	-80.7915821358926	118.979166666667	54.2291666666667
124.9375	53.8125	0.0308673194605725	0.00370215088977289	393151.145873329	-80.8219966306139	118.979166666667	54.2291666666667
124.979166666667	53.8125	0.0318473762121659	0.00509146549659664	410909.536217538	-57.2603650836023	119.479166666667	55.6875
125.020833333333	53.8125	0.0313820814983503	0.00373558742347477	398570.498278135	-80.8808966976946	118.979166666667	54.2291666666667
125.0625	53.8125	0.030742517155896	0.00490403303731774	851953.319389905	-77.5625165693608	112.0625	54.7708333333333
125.104166666667	53.8125	0.0312837068602859	0.00370825205714053	403990.726064169	-80.9373107425303	118.979166666667	54.2291666666667
125.145833333333	53.8125	0.0317906193294979	0.00466050145884132	857313.791541276	-77.5740074764087	112.0625	54.7708333333333
125.1875	53.8125	0.0316448368088887	0.00399204599744986	409411.787089903	-80.9913370788016	118.979166666667	54.2291666666667
125.229166666667	53.8125	0.0316248431568575	0.00382853762205789	412122.61747579	-81.0174841762957	118.979166666667	54.2291666666667
125.270833333333	53.8125	0.0318602927322547	0.00382127328829831	354231.388618692	-71.1603096552812	120.0625	54.7291666666667
125.3125	53.8125	0.0324625330585891	0.00401766297612874	650924.359314244	-62.7292919644956	115.979166666667	56.1458333333333
125.354166666667	53.8125	0.0324434792240036	0.00388639087373392	653364.728464824	-62.805622291205	115.979166666667	56.1458333333333
125.395833333333	53.8125	0.0327096633186764	0.00361307636494343	689839.451694083	-64.6721550617008	115.354166666667	56.0625
125.4375	53.8125	0.0345406244879036	0.00355186800932934	666605.453155441	-57.6085138541971	116.229166666667	56.6875
125.479166666667	53.8125	0.0349137102913579	0.00353622360557005	673996.93714189	-58.3317396507288	116.104166666667	56.6458333333333
125.520833333333	53.8125	0.0346745296906507	0.00348441718683099	694803.561481657	-64.798025076892	115.395833333333	56.0625
125.5625	53.8125	0.0321943837903718	0.00362947054836837	699772.759680735	-64.9216236748157	115.354166666667	56.0625
125.604166666667	53.8125	0.0324594580277642	0.00376668605155464	702259.230988287	-64.9825855359635	115.354166666667	56.0625
125.645833333333	53.8125	0.032838780051734	0.00360228087036119	704746.931648228	-65.0429966095914	115.354166666667	56.0625
125.6875	53.8125	0.0343466790286213	0.00340299562647194	672945.969465816	-63.3918320649543	115.979166666667	56.1458333333333
125.729166666667	53.8125	0.0349146507126851	0.00351956044778661	675400.633671391	-63.462158414007	115.979166666667	56.1458333333333
125.770833333333	53.8125	0.0354688198700234	0.00347512984264497	690401.536807408	-58.9330517824086	116.104166666667	56.6458333333333
125.8125	53.8125	0.0351590494411789	0.00350426449915128	714709.753470287	-65.2792427672404	115.354166666667	56.0625
125.854166666667	53.8125	0.0349701147033805	0.00367055342222554	717203.396719015	-65.3369816048486	115.354166666667	56.0625
125.895833333333	53.8125	0.0343428556657473	0.0037919550713639	875567.03046386	-71.4965084911282	112.645833333333	55.6041666666667
125.9375	53.8125	0.0324594225667495	0.00363066713899135	830113.812536588	-68.4466842543858	113.520833333333	55.9375
125.979166666667	53.8125	0.0325337090293552	0.00326314885014462	724691.169066221	-65.5071070914359	115.354166666667	56.0625
126.020833333333	53.8125	0.0345007560386294	0.00343878372654056	727189.331965822	-65.5628021453588	115.354166666667	56.0625
126.0625	53.8125	0.0347053580334663	0.00389178778420913	729688.593626142	-65.617998771212	115.354166666667	56.0625
126.104166666667	53.8125	0.0350335300245349	0.00362202741574803	709273.062822305	-59.5792821166091	116.104166666667	56.6458333333333
126.145833333333	53.8125	0.034688551552724	0.0035716246211184	720487.270175931	-59.5435139967721	115.979166666667	56.6875
126.1875	53.8125	0.0347023504733968	0.00354947298276962	708681.535115804	-59.1530397614287	116.229166666667	56.6875
126.229166666667	53.8125	0.034505128810101	0.00348458864531061	711038.848180044	-59.232398812981	116.229166666667	56.6875
126.270833333333	53.8125	0.0338775827231571	0.0034370388271593	713398.098091812	-59.3111200066785	116.229166666667	56.6875
126.3125	53.8125	0.034398337201376	0.00344823176767778	709915.785962981	-64.3830808072364	115.979166666667	56.1458333333333
126.354166666667	53.8125	0.0347445253990561	0.00344993572756888	732339.474840055	-59.9186081571026	115.979166666667	56.6875
126.395833333333	53.8125	0.0353560056014994	0.00323427952219795	734715.285156542	-59.9918416932073	115.979166666667	56.6875
126.4375	53.8125	0.0353220894221004	0.00344343946180874	737092.842942217	-60.0644925145276	115.979166666667	56.6875
126.479166666667	53.8125	0.0343535788328913	0.00367832673482972	754739.047457968	-66.1435965072069	115.354166666667	56.0625
126.520833333333	53.8125	0.03497014155654	0.00350330007390328	754739.047457968	-66.1435965072069	115.395833333333	56.0625
120.020833333333	53.7708333333333	0.0255257026537247	0.00849099297306574	267289.50652314	-36.0332255376818	117.520833333333	55.6875
120.0625	53.7708333333333	0.0254508809996154	0.00780070981014319	260246.945610731	-32.2183818471562	117.854166666667	55.7291666666667
120.104166666667	53.7708333333333	0.0253325141766082	0.00800974014333899	261721.304151629	-32.6934191232108	117.854166666667	55.7291666666667
120.145833333333	53.7708333333333	0.0254769819153583	0.00795746961923263	255813.205466055	-28.7176940243818	118.1875	55.7708333333333
120.1875	53.7708333333333	0.0252528710392297	0.00758253558757337	264726.870361162	-33.6268758525053	117.854166666667	55.7291666666667
120.229166666667	53.7708333333333	0.0254746831963362	0.00752261060195583	258495.434119551	-29.718387316873	118.1875	55.7708333333333
120.270833333333	53.7708333333333	0.025311640062638	0.00729054952175196	267806.098510533	-34.5383510335881	117.854166666667	55.7291666666667
120.3125	53.7708333333333	0.0255129220465115	0.0076444780055022	261260.110136407	-30.6975081439977	118.1875	55.7708333333333
120.354166666667	53.7708333333333	0.0250651887269827	0.00722252198814176	270956.472992911	-35.4280887022892	117.854166666667	55.7291666666667
120.395833333333	53.7708333333333	0.0253322803731831	0.00698145308213233	272557.569966002	-35.8648916667717	117.854166666667	55.7291666666667
120.4375	53.7708333333333	0.0252588436264335	0.00700342136617423	277825.746823592	-35.7018271783512	117.854166666667	55.7708333333333
120.479166666667	53.7708333333333	0.0271603692616689	0.0069226341591186	255673.299415804	-34.3569151721454	118.1875	55.6458333333333
120.520833333333	53.7708333333333	0.0272660785046108	0.00681915597699317	257233.065084919	-34.8283145759543	118.1875	55.6458333333333
120.5625	53.7708333333333	0.0274161798633465	0.0066561807395888	258811.268716542	-35.2937928177534	118.1875	55.6458333333333
120.604166666667	53.7708333333333	0.0270511245989969	0.00677493222967361	260407.574529064	-35.7533898532124	118.1875	55.6458333333333
120.645833333333	53.7708333333333	0.0286596691170872	0.00670134339738283	204285.921820829	-54.3784081225931	118.0625	54.8125
120.6875	53.7708333333333	0.027611650292382	0.00647029246930346	206524.889992674	-54.7887471992854	118.0625	54.8125
120.729166666667	53.7708333333333	0.0249335749675219	0.00654672235042322	332749.422503905	-38.6046985088907	117.395833333333	56.0625
120.770833333333	53.7708333333333	0.0274220155741019	0.00681428422455521	211036.120178709	-55.5821158227668	118.0625	54.8125
120.8125	53.7708333333333	0.027855827488237	0.00659101531380127	213307.676524413	-55.9656386656329	118.0625	54.8125
120.854166666667	53.7708333333333	0.0289184638411393	0.00684333529504285	226388.627682317	-50.9698155244133	118.104166666667	55.0208333333333
120.895833333333	53.7708333333333	0.0299937791713772	0.00708942671515989	228528.819539715	-51.3699368554756	118.104166666667	55.0208333333333
120.9375	53.7708333333333	0.0303368258279178	0.00709712948927651	270347.313338665	-38.3899720647983	118.270833333333	55.6458333333333
120.979166666667	53.7708333333333	0.0300677585897863	0.00684923376137784	222492.546355438	-57.4174245690008	118.0625	54.8125
121.020833333333	53.7708333333333	0.0301749213189381	0.00645516054971589	224811.909724017	-57.7608940479472	118.0625	54.8125
121.0625	53.7708333333333	0.0293566206233477	0.00616427337151748	227139.964347236	-58.0969902730955	118.0625	54.8125
121.104166666667	53.7708333333333	0.0283963015742066	0.00594864546063067	229476.44490525	-58.4259113132378	118.0625	54.8125
121.145833333333	53.7708333333333	0.0285589434534665	0.00604886778425686	231308.94342551	-50.444419009274	118.354166666667	55.0625
121.1875	53.7708333333333	0.0283471102954087	0.00613213641762413	233433.183087736	-50.840202115869	118.354166666667	55.0625
121.229166666667	53.7708333333333	0.030300983163301	0.00622208308979159	588394.179490155	-75.5197589835391	112.354166666667	54.7708333333333
121.270833333333	53.7708333333333	0.0289263001659356	0.00559070136026272	238901.653036426	-59.6736023050501	118.0625	54.8125
121.3125	53.7708333333333	0.0306293210436596	0.00608795978470853	593715.039556648	-75.5850478621085	112.354166666667	54.7708333333333
121.354166666667	53.7708333333333	0.0309018662399349	0.00594466349313815	375647.097178474	-34.0435992271749	117.9375	56.5208333333333
121.395833333333	53.7708333333333	0.0310285108526603	0.00606522133844618	383989.130129255	-34.5457800943333	117.854166666667	56.5625
121.4375	53.7708333333333	0.0302773417618688	0.00573019443819851	385553.003014592	-34.8481126637926	117.854166666667	56.5625
121.479166666667	53.7708333333333	0.0311305124632824	0.00620186163425078	380316.434542906	-34.9711003444546	117.9375	56.5208333333333
121.520833333333	53.7708333333333	0.0312734034004735	0.00583614809356616	381897.060749521	-35.274915164519	117.9375	56.5208333333333
121.5625	53.7708333333333	0.0305456462896005	0.00559729963803834	383489.528029667	-35.5760752317992	117.9375	56.5208333333333
121.604166666667	53.7708333333333	0.0302987229023414	0.00569979726326122	385093.688920894	-35.8745940323007	117.9375	56.5208333333333
121.645833333333	53.7708333333333	0.0308624183753895	0.00618400323298962	615013.383815339	-75.829032867109	112.354166666667	54.7708333333333
121.6875	53.7708333333333	0.0315801645157305	0.00653187489440715	618838.701068608	-73.2646599140644	112.395833333333	55.0208333333333
121.729166666667	53.7708333333333	0.0319640632846161	0.00684513529501399	621469.918356473	-73.3038248373226	112.395833333333	55.0208333333333
121.770833333333	53.7708333333333	0.0322727798005653	0.00694944471141682	417238.723106131	-38.2177581601845	117.5625	56.6458333333333
121.8125	53.7708333333333	0.031698512496249	0.00658593034985748	420657.585892942	-38.7379658679167	117.520833333333	56.6458333333333
121.854166666667	53.7708333333333	0.0312345368146676	0.00631796075916801	629366.757220501	-73.4185024906934	112.395833333333	55.0208333333333
121.895833333333	53.7708333333333	0.0314909058342188	0.00604015185062308	632000.074002409	-73.4558085671132	112.395833333333	55.0208333333333
121.9375	53.7708333333333	0.0311167901985242	0.00591076528430922	425857.917408861	-39.5014641739352	117.520833333333	56.6458333333333
121.979166666667	53.7708333333333	0.0311793585561994	0.00582901354600483	637268.219250532	-73.5290746549957	112.395833333333	55.0208333333333
122.020833333333	53.7708333333333	0.0314895162509333	0.005904267236981	429371.465665919	-39.9994312029948	117.520833333333	56.6458333333333
122.0625	53.7708333333333	0.0318243604061309	0.00622773452958685	431141.894788591	-40.2451515159796	117.520833333333	56.6458333333333
122.104166666667	53.7708333333333	0.0318069670947301	0.00637434645751195	432921.277683856	-40.4887172394264	117.520833333333	56.6458333333333
122.145833333333	53.7708333333333	0.0322162680004557	0.00649696750991399	434709.503769335	-40.7301441590671	117.520833333333	56.6458333333333
122.1875	53.7708333333333	0.0306627776413981	0.00536401530819611	408700.530870718	-39.7849417576862	117.9375	56.5208333333333
122.229166666667	53.7708333333333	0.0303070341379329	0.00517107507154024	438312.049499312	-41.206645166587	117.520833333333	56.6458333333333
122.270833333333	53.7708333333333	0.0303230943305501	0.00514231115060608	440126.154284807	-41.4417512333159	117.520833333333	56.6458333333333
122.3125	53.7708333333333	0.0306365944664511	0.00549122902848413	441948.672533146	-41.6747824351661	117.520833333333	56.6458333333333
122.354166666667	53.7708333333333	0.031296104448117	0.0060943130308089	443779.499939679	-41.9057549089279	117.520833333333	56.6458333333333
122.395833333333	53.7708333333333	0.0318063628939573	0.00626202172144087	445618.533439556	-42.134684834598	117.520833333333	56.6458333333333
122.4375	53.7708333333333	0.0308960895171686	0.00578284299967978	447465.671201375	-42.3615884271288	117.520833333333	56.6458333333333
122.479166666667	53.7708333333333	0.0305674037609885	0.00528324880322389	449320.812620422	-42.586481928491	117.520833333333	56.6458333333333
122.520833333333	53.7708333333333	0.0302453121414472	0.00516503659906337	451183.858311531	-42.8093816000391	117.520833333333	56.6458333333333
122.5625	53.7708333333333	0.0305637304812108	0.0048472145035162	453054.710101556	-43.0303037151711	117.520833333333	56.6458333333333
122.604166666667	53.7708333333333	0.0303218501549244	0.00486272263258499	454933.271021505	-43.249264552279	117.520833333333	56.6458333333333
122.645833333333	53.7708333333333	0.0309732561637319	0.00506343866348651	456819.445298363	-43.4662803879837	117.520833333333	56.6458333333333
122.6875	53.7708333333333	0.0313517730653251	0.00502131836358331	458713.138346583	-43.6813674906418	117.520833333333	56.6458333333333
122.729166666667	53.7708333333333	0.0317420920367464	0.00540835205242724	460614.256759323	-43.8945421141238	117.520833333333	56.6458333333333
122.770833333333	53.7708333333333	0.031980963429484	0.00588310980180792	426028.963417112	-40.4308305357657	118.270833333333	56.6041666666667
122.8125	53.7708333333333	0.0313031844375864	0.0052041390518862	464438.401890025	-44.3152188311065	117.520833333333	56.6458333333333
122.854166666667	53.7708333333333	0.0307994709662122	0.00469156707747175	466361.24760525	-44.5227533075434	117.520833333333	56.6458333333333
122.895833333333	53.7708333333333	0.0301434333637836	0.00457212017171085	468291.156660306	-44.7284400600051	117.520833333333	56.6458333333333
122.9375	53.7708333333333	0.0302702693657711	0.00482781991945735	470228.041401649	-44.9322951855253	117.520833333333	56.6458333333333
122.979166666667	53.7708333333333	0.0301928673862095	0.00489112302342483	472171.815296891	-45.1343347345804	117.520833333333	56.6458333333333
123.020833333333	53.7708333333333	0.0298382282642365	0.00495761885790188	474122.39292456	-45.3345747065584	117.520833333333	56.6458333333333
123.0625	53.7708333333333	0.0297688623479228	0.00492210375134183	476079.689963685	-45.5330310454419	117.520833333333	56.6458333333333
123.104166666667	53.7708333333333	0.0305423930093945	0.0051659013165082	478043.623183288	-45.7297196357017	117.520833333333	56.6458333333333
123.145833333333	53.7708333333333	0.0304225604005259	0.00459537517959992	480014.110431743	-45.9246562983926	117.520833333333	56.6458333333333
123.1875	53.7708333333333	0.0308962078360621	0.0044954128492748	481991.070626012	-46.1178567874438	117.520833333333	56.6458333333333
123.229166666667	53.7708333333333	0.0312085704957079	0.00459545621848219	483974.423740817	-46.3093367861405	117.520833333333	56.6458333333333
123.270833333333	53.7708333333333	0.032237935745249	0.00513681339294929	485964.09079772	-46.4991119037908	117.520833333333	56.6458333333333
123.3125	53.7708333333333	0.031773679195428	0.00421913197504916	487959.993854123	-46.6871976725675	117.520833333333	56.6458333333333
123.354166666667	53.7708333333333	0.0317400427877535	0.00423321390367428	489962.055992221	-46.8736095445255	117.520833333333	56.6458333333333
123.395833333333	53.7708333333333	0.0323607128643454	0.0048587516241678	491970.201307919	-47.0583628887845	117.520833333333	56.6458333333333
123.4375	53.7708333333333	0.0312435512737235	0.0041432503140643	493984.354899672	-47.2414729888725	117.520833333333	56.6458333333333
123.479166666667	53.7708333333333	0.0310339260469915	0.00378343824666788	496004.442857335	-47.4229550402253	117.520833333333	56.6458333333333
123.520833333333	53.7708333333333	0.0303222880189648	0.00395388093828143	498030.392250984	-47.6028241478377	117.520833333333	56.6458333333333
123.5625	53.7708333333333	0.0305986369278159	0.00403800016660538	500062.131119703	-47.7810953240569	117.520833333333	56.6458333333333
123.604166666667	53.7708333333333	0.03080076077893	0.00390816061380922	502099.588460391	-47.9577834865183	117.520833333333	56.6458333333333
123.645833333333	53.7708333333333	0.030934788136811	0.00375503310972207	504142.694216575	-48.1329034562169	117.520833333333	56.6458333333333
123.6875	53.7708333333333	0.0305789699446522	0.00402391904846949	506191.379267214	-48.3064699557056	117.520833333333	56.6458333333333
123.729166666667	53.7708333333333	0.0306764644976571	0.00386868002395487	508245.575415529	-48.4784976074225	117.520833333333	56.6458333333333
123.770833333333	53.7708333333333	0.0308730251121153	0.00390554944125662	510305.215377881	-48.6490009321379	117.520833333333	56.6458333333333
123.8125	53.7708333333333	0.0319096738396538	0.00427901209963408	512370.232772635	-48.8179943475164	117.520833333333	56.6458333333333
123.854166666667	53.7708333333333	0.0306934435022512	0.0033679187169399	514440.562109103	-48.9854921667925	117.520833333333	56.6458333333333
123.895833333333	53.7708333333333	0.0303342447905726	0.00384060652746042	516516.138776507	-49.1515085975545	117.520833333333	56.6458333333333
123.9375	53.7708333333333	0.0305993552155111	0.00384759492867733	518596.899032989	-49.3160577406293	117.520833333333	56.6458333333333
123.979166666667	53.7708333333333	0.0306766335060612	0.00376210486150912	520682.779994678	-49.4791535890694	117.520833333333	56.6458333333333
124.020833333333	53.7708333333333	0.0309920494166798	0.00412202675628489	533607.68232089	-63.9079635539276	116.395833333333	55.6458333333333
124.0625	53.7708333333333	0.0307348927673063	0.003878838358857	536076.014860401	-64.0032721666041	116.395833333333	55.6458333333333
124.104166666667	53.7708333333333	0.0303266513829423	0.00402456661179184	561686.188609271	-60.8804216972816	116.229166666667	55.9791666666667
124.145833333333	53.7708333333333	0.0279355514411453	0.00449360640201664	551193.556118612	-50.5174562713163	117.1875	56.7291666666667
124.1875	53.7708333333333	0.0274427414605746	0.00464927131286231	553316.219408007	-50.6643462777134	117.1875	56.7291666666667
124.229166666667	53.7708333333333	0.0246935128796483	0.00517614211892046	555443.328121562	-50.8099817692951	117.1875	56.7291666666667
124.270833333333	53.7708333333333	0.0274480246256235	0.00485711206620126	338345.647845198	-77.6867231105174	119.1875	54.3125
124.3125	53.7708333333333	0.0284891767239191	0.00424994111828228	339847.251712105	-79.3007455368811	119.1875	54.2291666666667
124.354166666667	53.7708333333333	0.0291276232737759	0.00403816039774821	332637.88595429	-75.1121147451615	119.395833333333	54.4375
124.395833333333	53.7708333333333	0.02949977009682	0.00383188620244431	335293.505382576	-75.1991467735456	119.395833333333	54.4375
124.4375	53.7708333333333	0.0295540336009217	0.00394206949336412	337950.18086994	-75.2845454516366	119.395833333333	54.4375
124.479166666667	53.7708333333333	0.0301683849980532	0.00358066711227474	347798.004625445	-76.3629955504275	119.270833333333	54.3958333333333
124.520833333333	53.7708333333333	0.0300134402281573	0.00355201458016796	350468.272978512	-76.4353010818049	119.270833333333	54.3958333333333
124.5625	53.7708333333333	0.030313865969261	0.0043439889713524	420503.432492468	-57.9625154939405	118.895833333333	55.6458333333333
124.604166666667	53.7708333333333	0.0303825335275734	0.00434659388736615	422834.412079462	-58.1261914180603	118.895833333333	55.6458333333333
124.645833333333	53.7708333333333	0.0300316571563887	0.00429732027438351	374976.703427498	-79.8964181123007	118.979166666667	54.2291666666667
124.6875	53.7708333333333	0.0302478298418249	0.00373648065937034	377681.574042596	-79.9359576951499	118.979166666667	54.2291666666667
124.729166666667	53.7708333333333	0.0300209420718014	0.00428708661176473	380386.772598532	-79.9746950243103	118.979166666667	54.2291666666667
[truncated: 63,938 more rows]
