# Supplementary material for: Genomic insights into local adaptation and future climate-induced vulnerability of a keystone forest tree in East Asia
Source: Nat Commun. 2022 Nov 1;13:6541. doi: 10.1038/s41467-022-34206-8 (PMC9626627; doi:10.1038/s41467-022-34206-8)
Supplement: Supplementary file 8 — Source Data [file 41467_2022_34206_MOESM8_ESM.zip › Source data/supplementary_figures/local&forward&reverse/future_GISS-E2-1-G_126_2080_forwardOffsetGF_19bio.csv]

x1	y1	local	forwardOffset	predDist	bearing	x2	y2
123.479166666667	54.6458333333333	0.0263846439211496	0.00396152033473046	461333.658618445	-62.3264893931517	116.854166666667	56.3958333333333
123.520833333333	54.6458333333333	0.0232958189676601	0.00451668583439854	478071.059218217	-63.1389941905137	116.604166666667	56.3958333333333
123.5625	54.6458333333333	0.0237022028525822	0.00463851365422969	480471.870459257	-63.2497539882348	116.604166666667	56.3958333333333
123.604166666667	54.6458333333333	0.0242514416222964	0.00517258732423669	482875.008701079	-63.3592411538944	116.604166666667	56.3958333333333
123.645833333333	54.6458333333333	0.0248534961732656	0.00570313569213265	478541.717274512	-61.3608830363606	116.8125	56.5208333333333
123.6875	54.6458333333333	0.0247918867342854	0.00622849775927467	485280.438513908	-63.4674733837285	116.645833333333	56.3958333333333
123.729166666667	54.6458333333333	0.0239625271608963	0.00689270124448245	450853.296839445	-68.0486541379762	117.020833333333	55.9791666666667
123.770833333333	54.6458333333333	0.0236295609660083	0.00689513309611066	453348.960389687	-68.141633832977	117.020833333333	55.9791666666667
123.8125	54.6458333333333	0.0245502549123894	0.0068096105714153	454673.242704132	-67.5800494630315	117.0625	56.0208333333333
123.854166666667	54.6458333333333	0.0259087396938328	0.00699122268233729	432889.390757414	-65.3970839894885	117.520833333333	56.1041666666667
123.895833333333	54.6458333333333	0.0251632377430936	0.00619833757309701	494924.387719001	-63.8881964405566	116.6875	56.3958333333333
123.9375	54.6458333333333	0.0251397463631852	0.00628762082876624	473418.013228357	-67.6763279295434	116.895833333333	56.0625
123.979166666667	54.6458333333333	0.0248717439859273	0.00590417956211213	497510.977835535	-62.2797693808622	116.8125	56.5208333333333
124.020833333333	54.6458333333333	0.0243943701996584	0.00527773526252629	483383.54148147	-68.0253174235342	116.8125	56.0625
124.0625	54.6458333333333	0.0240222048156828	0.00491561577211174	509453.43308363	-64.4844590724007	116.604166666667	56.3958333333333
124.104166666667	54.6458333333333	0.0243880798359027	0.00522378829648192	490873.473586844	-68.2759224620002	116.770833333333	56.0625
124.145833333333	54.6458333333333	0.0239848749535786	0.00497568957447943	490873.473586844	-68.2759224620002	116.8125	56.0625
124.1875	54.6458333333333	0.0241116105438634	0.00514806594806854	493372.998094116	-68.3574186959163	116.8125	56.0625
123.395833333333	54.6041666666667	0.0239213184928799	0.00447542995692822	473021.095329313	-62.3001195591001	116.604166666667	56.3958333333333
123.4375	54.6041666666667	0.0259654531110219	0.00420613938115282	500156.254509163	-69.1289493473895	115.9375	55.9791666666667
123.479166666667	54.6041666666667	0.0239392884986022	0.00489097586658542	477794.210975961	-62.5321609438169	116.604166666667	56.3958333333333
123.520833333333	54.6041666666667	0.0249623827472979	0.00658049666416809	465469.021444399	-56.8640362367274	117.145833333333	56.7291666666667
123.5625	54.6041666666667	0.0257187887015319	0.00692432191966817	383753.435974246	-61.2316912884599	118.145833333333	56.1458333333333
123.604166666667	54.6041666666667	0.0255882243251004	0.00680605010645541	420261.106196437	-64.1146539273978	117.520833333333	56.1041666666667
123.645833333333	54.6041666666667	0.0247598474412315	0.00598728514235195	484972.437664887	-62.8703789855079	116.645833333333	56.3958333333333
123.6875	54.6041666666667	0.0248314111747687	0.00613731656767528	487369.978318795	-62.9805653294116	116.645833333333	56.3958333333333
123.729166666667	54.6041666666667	0.0244908151719772	0.0062180038786192	481013.42692625	-71.9417309028763	116.4375	55.7291666666667
123.770833333333	54.6041666666667	0.0250104618774167	0.00599214783587718	458925.352373713	-57.7397174208389	117.4375	56.6458333333333
123.8125	54.6041666666667	0.0250238102416245	0.00645980731581273	400359.866680697	-62.2955125712189	118.104166666667	56.1458333333333
123.854166666667	54.6041666666667	0.024358755276201	0.00538512230626111	499392.076068386	-63.5131235974494	116.604166666667	56.3958333333333
123.895833333333	54.6041666666667	0.0243997928765251	0.0053433021627353	477681.429875558	-67.2512005546372	116.8125	56.0625
123.9375	54.6041666666667	0.0246349283205188	0.00598357190294849	425111.132513733	-64.3635191699139	117.770833333333	56.1041666666667
123.979166666667	54.6041666666667	0.0253816820682344	0.00662141156978841	442162.688874753	-65.1855032526585	117.520833333333	56.1041666666667
124.020833333333	54.6041666666667	0.0252763380223731	0.00656464205074459	480165.396601937	-67.3413327744693	116.895833333333	56.0625
124.0625	54.6041666666667	0.0258098818994474	0.00674092969003073	447055.071635486	-65.4071361621458	117.520833333333	56.1041666666667
124.104166666667	54.6041666666667	0.0245299655855038	0.00691020047195645	449504.49120976	-65.5158625766875	117.520833333333	56.1041666666667
124.145833333333	54.6041666666667	0.0252204871120035	0.00653010284211099	487626.924711735	-67.6051676096942	116.895833333333	56.0625
124.1875	54.6041666666667	0.0248507969110402	0.00638589757197398	490117.225691584	-67.6909784976953	116.895833333333	56.0625
123.0625	54.5625	0.0235638835284211	0.0047437241984568	509326.516910139	-67.7796836828357	115.479166666667	56.0625
123.104166666667	54.5625	0.0241127347285081	0.00425792416577376	519318.499906407	-68.0940674665399	115.354166666667	56.0625
123.145833333333	54.5625	0.023152155899224	0.00472891408634887	514319.730999185	-67.9387353527559	115.479166666667	56.0625
123.1875	54.5625	0.0264097238573249	0.00381290516417561	497789.64965861	-58.8005987941784	116.229166666667	56.6875
123.229166666667	54.5625	0.0232284361578962	0.00448347931851356	515598.600042813	-67.4420125254091	115.5625	56.1041666666667
123.270833333333	54.5625	0.0238928978109432	0.00515392307751631	521819.915320478	-68.1703708263724	115.479166666667	56.0625
123.3125	54.5625	0.024422185600148	0.00626078379239932	566496.461126367	-70.8345123661663	114.729166666667	55.9375
123.354166666667	54.5625	0.0241720450122795	0.00554339174984595	503474.939625812	-65.9291807616004	115.9375	56.1875
123.395833333333	54.5625	0.0249264873115791	0.00671201614177593	504339.029895678	-67.6168063477503	115.895833333333	56.0625
123.4375	54.5625	0.0255778222551723	0.00690544995469181	432924.010918748	-53.0971693860716	117.770833333333	56.7708333333333
123.479166666667	54.5625	0.0245348802196132	0.00638849089750816	576687.022360843	-71.050650065938	114.729166666667	55.9375
123.520833333333	54.5625	0.0245084257026046	0.00576522869452289	509769.28480576	-60.0108507629019	116.3125	56.6458333333333
123.5625	54.5625	0.0242157418865186	0.0061490071796245	468020.454991871	-56.3894046995714	117.1875	56.7291666666667
123.604166666667	54.5625	0.0245318819340211	0.00632511998382165	452380.21607326	-56.6532907751863	117.4375	56.6458333333333
123.645833333333	54.5625	0.0245344130937848	0.00605529540750778	454633.781034874	-56.8058404170567	117.4375	56.6458333333333
123.6875	54.5625	0.0244769133767662	0.00604881152249173	456891.253316584	-56.9567144535655	117.4375	56.6458333333333
123.729166666667	54.5625	0.0243575680089136	0.00635714070056062	459152.574477451	-57.1059347567257	117.4375	56.6458333333333
123.770833333333	54.5625	0.0244036278155927	0.00553109718908847	479291.321191274	-57.111857370348	117.1875	56.7291666666667
123.8125	54.5625	0.0236895149008585	0.00495954968402252	499076.510175548	-62.9338102653424	116.604166666667	56.3958333333333
123.854166666667	54.5625	0.0247003538191479	0.00577228255546389	490140.375581211	-71.6186120078513	116.4375	55.7291666666667
123.895833333333	54.5625	0.0251146402617315	0.00650233100135451	474544.896209328	-66.5527496845261	116.895833333333	56.0625
123.9375	54.5625	0.0243732161125156	0.00537771188257914	492698.691860296	-71.6833985298306	116.479166666667	55.7291666666667
123.979166666667	54.5625	0.0245767757024758	0.00560683737036264	504259.453158961	-61.4568839280061	116.770833333333	56.5208333333333
124.020833333333	54.5625	0.0250598120322762	0.00660621002837146	481971.172971075	-66.833469277638	116.895833333333	56.0625
124.0625	54.5625	0.0243189936249087	0.0068193831169026	473155.89287509	-67.088470452297	117.0625	56.0208333333333
124.104166666667	54.5625	0.0212109386185376	0.00674376220292225	455456.37046573	-64.5400522044234	117.479166666667	56.1458333333333
124.145833333333	54.5625	0.024225191578687	0.00681074209134353	478124.682287414	-67.2719555144161	117.0625	56.0208333333333
124.1875	54.5625	0.0219178724578293	0.00670821105100089	484290.399758692	-68.0655052515822	116.979166666667	55.9791666666667
124.229166666667	54.5625	0.0235375356349239	0.00676183086013485	484290.399758688	-68.0655052515821	117.020833333333	55.9791666666667
122.895833333333	54.5208333333333	0.0231862160136934	0.00431298453534518	497582.012471715	-66.2752154295454	115.5625	56.1041666666667
122.9375	54.5208333333333	0.0261314019936695	0.00388031303210096	511098.510780198	-67.2993652936732	115.354166666667	56.0625
122.979166666667	54.5208333333333	0.024145931742741	0.00537974446212963	506123.357852716	-67.1323115045657	115.479166666667	56.0625
123.020833333333	54.5208333333333	0.0241818257863154	0.00604005372363391	550267.199312494	-69.9769268237829	114.729166666667	55.9375
123.0625	54.5208333333333	0.0237846925453848	0.00573897057765793	552802.713262037	-70.0385874311678	114.729166666667	55.9375
123.104166666667	54.5208333333333	0.025947474158788	0.00404416571507712	521066.640800244	-67.6219287417264	115.354166666667	56.0625
123.145833333333	54.5208333333333	0.0258914202148762	0.00395252109815476	497912.832029101	-58.2184971941328	116.229166666667	56.6875
123.1875	54.5208333333333	0.0260142441402966	0.00370103821292668	526059.266125449	-67.7776484038746	115.354166666667	56.0625
123.229166666667	54.5208333333333	0.025168084877413	0.00681685236524641	557489.834007903	-71.6158588581727	114.770833333333	55.8125
123.270833333333	54.5208333333333	0.0251497899643565	0.00680290059091324	558428.177962658	-71.1487276286655	114.8125	55.8541666666667
123.3125	54.5208333333333	0.0233095749486931	0.0070350795662491	432972.842728371	-50.1476287719537	117.854166666667	56.8958333333333
123.354166666667	54.5208333333333	0.0240684624157958	0.0059325310056654	570578.118267726	-70.4505861382013	114.729166666667	55.9375
123.395833333333	54.5208333333333	0.0245320652067945	0.00632024796284393	573121.128053755	-70.5067482013346	114.729166666667	55.9375
123.4375	54.5208333333333	0.0248268372281556	0.00634262972269623	575665.015277758	-70.5622625961317	114.729166666667	55.9375
123.479166666667	54.5208333333333	0.0253220536006278	0.0060455716309498	536060.805172785	-68.0784616846599	115.479166666667	56.0625
123.520833333333	54.5208333333333	0.0240910369992831	0.00558311074096813	468370.961081906	-55.7693561197192	117.1875	56.7291666666667
123.5625	54.5208333333333	0.024470169727521	0.0057615030187385	470603.694527726	-55.9199597914054	117.1875	56.7291666666667
123.604166666667	54.5208333333333	0.0244157540710049	0.00570024608795495	472840.381077684	-56.0689776811839	117.1875	56.7291666666667
123.645833333333	54.5208333333333	0.0236574844643829	0.00506769202349586	491653.447841848	-62.01936087226	116.604166666667	56.3958333333333
123.6875	54.5208333333333	0.023474542373403	0.0049803224091121	544796.388131625	-67.8233274630215	115.5625	56.1041666666667
123.729166666667	54.5208333333333	0.0238765279186907	0.00470445105458037	547295.542837594	-67.8958340923824	115.5625	56.1041666666667
123.770833333333	54.5208333333333	0.0262176217514117	0.0043761742420438	523612.139842704	-68.7558258748163	115.9375	55.9791666666667
123.8125	54.5208333333333	0.0260194181180482	0.00386391383992593	496457.923986985	-72.8756384637623	116.270833333333	55.6041666666667
123.854166666667	54.5208333333333	0.0236213488929984	0.00442319769674778	499036.812069866	-72.9328240661889	116.270833333333	55.6041666666667
123.895833333333	54.5208333333333	0.0238607591163056	0.00452752664950512	501616.485220268	-72.9892458009844	116.270833333333	55.6041666666667
123.9375	54.5208333333333	0.026205203526552	0.00392430606899081	504196.930475519	-73.0449151603083	116.270833333333	55.6041666666667
123.979166666667	54.5208333333333	0.023887154823988	0.00505080890967022	496730.148824355	-71.2402821911059	116.479166666667	55.7291666666667
124.020833333333	54.5208333333333	0.0248445341707928	0.00651811854445504	501841.66216416	-71.3704996118361	116.4375	55.7291666666667
124.0625	54.5208333333333	0.0247741528768152	0.00650648238933379	418992.34760277	-62.0015453046779	118.104166666667	56.1458333333333
124.104166666667	54.5208333333333	0.0247423968068158	0.0060727052266793	506957.043252334	-71.497400145488	116.4375	55.7291666666667
124.145833333333	54.5208333333333	0.0242783681528006	0.00539322679709586	506957.043252337	-71.4974001454881	116.479166666667	55.7291666666667
124.1875	54.5208333333333	0.0247783924745561	0.00582612962325898	512076.168982684	-71.6210807555573	116.4375	55.7291666666667
124.229166666667	54.5208333333333	0.0244704013866688	0.00593062401855441	514637.098912802	-71.6817428885627	116.4375	55.7291666666667
124.270833333333	54.5208333333333	0.0245849161528173	0.00602237978253219	517198.920961768	-71.7416347586093	116.4375	55.7291666666667
124.3125	54.5208333333333	0.0246437782041517	0.0058334730934168	519761.621030256	-71.8007674874976	116.4375	55.7291666666667
122.8125	54.4791666666667	0.0241549901624042	0.00604224690835793	499466.134221453	-65.7891077477442	115.479166666667	56.1041666666667
122.854166666667	54.4791666666667	0.0246610265257964	0.00671533442736551	520361.780009213	-67.0717710907766	115.145833333333	56.0625
122.895833333333	54.4791666666667	0.0242696511135483	0.0060673024463733	544286.552016898	-69.3304554468628	114.729166666667	55.9375
122.9375	54.4791666666667	0.0238376835250436	0.00405811197584222	512906.236907485	-66.8224061636198	115.354166666667	56.0625
122.979166666667	54.4791666666667	0.0235975502862197	0.00410519762953019	515389.879863349	-66.9064944406695	115.354166666667	56.0625
123.020833333333	54.4791666666667	0.0236429652206334	0.00507801328695865	510424.163167297	-66.7373332605532	115.479166666667	56.0625
123.0625	54.4791666666667	0.0237417643033662	0.00573435030793631	512906.236907485	-66.8224061636198	115.479166666667	56.0625
123.104166666667	54.4791666666667	0.0261135586224699	0.00383536428835982	522849.991556827	-67.1529858670742	115.354166666667	56.0625
123.145833333333	54.4791666666667	0.0273340427481256	0.00380359381162468	491134.447658766	-64.8955392653181	115.979166666667	56.1458333333333
123.1875	54.4791666666667	0.0260334640167159	0.00374107679768307	527830.82658927	-67.3126326283729	115.354166666667	56.0625
123.229166666667	54.4791666666667	0.0238650170537414	0.00501866055426327	522849.991556827	-67.1529858670742	115.479166666667	56.0625
123.270833333333	54.4791666666667	0.0250404657181369	0.00659969380362785	562001.643891314	-69.7754791865672	114.8125	55.9375
123.3125	54.4791666666667	0.024962278470476	0.00673074230800176	564536.468017165	-69.8361582198213	114.8125	55.9375
123.354166666667	54.4791666666667	0.0248772871534287	0.00698929065195921	441113.727936531	-51.6247680505271	117.6875	56.8125
123.395833333333	54.4791666666667	0.0249869906433604	0.0068490532583429	507943.682542591	-66.6512619387772	115.895833333333	56.0625
123.4375	54.4791666666667	0.0240761192461181	0.00574676105946616	535312.787834999	-67.5453321482768	115.479166666667	56.0625
123.479166666667	54.4791666666667	0.0234712393033716	0.00475532171265768	537809.54759657	-67.6211413745303	115.479166666667	56.0625
123.520833333333	54.4791666666667	0.024016040667288	0.00466558303565324	536603.054643507	-67.0683794349035	115.5625	56.1041666666667
123.5625	54.4791666666667	0.0237580156213607	0.00462452835753949	550313.252779692	-67.9875255006492	115.354166666667	56.0625
123.604166666667	54.4791666666667	0.024195285076241	0.00560689528838317	545307.86599711	-67.8434595986543	115.479166666667	56.0625
123.645833333333	54.4791666666667	0.0243339180401552	0.00572280225339857	477675.537543252	-55.7548932877421	117.1875	56.7291666666667
123.6875	54.4791666666667	0.0239878173537225	0.00551957307629451	479910.116384576	-55.9021742465909	117.1875	56.7291666666667
123.729166666667	54.4791666666667	0.0233717142010375	0.00497170460559266	482963.074557998	-70.3099604204958	116.479166666667	55.7291666666667
123.770833333333	54.4791666666667	0.0232706444266245	0.00457290158778119	315070.630508932	-79.5688785349439	118.9375	54.8958333333333
123.8125	54.4791666666667	0.026307804770244	0.00383337731762305	497843.288478846	-72.3665364393069	116.270833333333	55.6041666666667
123.854166666667	54.4791666666667	0.025959314635862	0.00387581188092861	500417.662234157	-72.4261963250716	116.270833333333	55.6041666666667
123.895833333333	54.4791666666667	0.0261142440552391	0.00352239518928467	249246.291284414	-82.0299890371	120.0625	54.7291666666667
123.9375	54.4791666666667	0.0235615317526769	0.00430092327696504	505568.926533429	-72.5431706653964	116.270833333333	55.6041666666667
123.979166666667	54.4791666666667	0.0235885589591447	0.00488577448546315	498241.077101296	-70.7362680853766	116.479166666667	55.7291666666667
124.020833333333	54.4791666666667	0.0240569594144925	0.00531251689063378	500791.234769687	-70.8041802540457	116.479166666667	55.7291666666667
124.0625	54.4791666666667	0.0236168565481301	0.00492219265547903	503342.438333884	-70.8712308705913	116.479166666667	55.7291666666667
124.104166666667	54.4791666666667	0.0242681192376105	0.00548532687380771	505894.671067221	-70.9374326187288	116.479166666667	55.7291666666667
124.145833333333	54.4791666666667	0.0246578563283634	0.00596095817421744	511002.158749739	-71.0673390470991	116.4375	55.7291666666667
124.1875	54.4791666666667	0.0247414330703111	0.00567367866672573	511002.158749743	-71.0673390470992	116.479166666667	55.7291666666667
124.229166666667	54.4791666666667	0.0250300483816643	0.00654419580890137	488991.066084992	-67.6663700989377	116.979166666667	55.9375
124.270833333333	54.4791666666667	0.0238428931220999	0.00681556777101223	490319.255178812	-67.1457349262979	117.020833333333	55.9791666666667
124.3125	54.4791666666667	0.0212393037195749	0.00659726694290188	495300.102075514	-67.3204602654664	116.979166666667	55.9791666666667
124.354166666667	54.4791666666667	0.0238716034480979	0.00670744002225339	494167.644780198	-66.7180976471499	117.0625	56.0208333333333
124.395833333333	54.4791666666667	0.0230536383850171	0.00671145644059381	497792.891140855	-67.4062542411367	117.020833333333	55.9791666666667
122.8125	54.4375	0.0241364793166913	0.00601658060561153	540899.384780848	-68.7383182206896	114.729166666667	55.9375
122.854166666667	54.4375	0.0250798278942431	0.00463934358766477	502387.797690308	-65.9032369961116	115.479166666667	56.0625
122.895833333333	54.4375	0.0256926087581665	0.00379356460114024	512273.635970071	-66.2617683694349	115.354166666667	56.0625
122.9375	54.4375	0.0235500904172099	0.00399206446649838	514749.317956442	-66.3488368327191	115.354166666667	56.0625
122.979166666667	54.4375	0.0275388253750771	0.00370413889758602	514749.317956439	-66.3488368327189	115.395833333333	56.0625
123.020833333333	54.4375	0.0259849168950425	0.00373188542877388	519705.573813748	-66.5199943516229	115.354166666667	56.0625
123.0625	54.4375	0.0266674714492768	0.00372424589077307	522186.099495912	-66.6041104054792	115.354166666667	56.0625
123.104166666667	54.4375	0.0261796398434919	0.00352872479994874	521094.48560846	-66.0320949129568	115.4375	56.1041666666667
123.145833333333	54.4375	0.0232390150143825	0.00454076851008487	519705.573813748	-66.5199943516229	115.479166666667	56.0625
123.1875	54.4375	0.0232154844680023	0.00463523685042663	522186.099495912	-66.6041104054792	115.479166666667	56.0625
123.229166666667	54.4375	0.023709894744375	0.00515809326069116	524668.192281162	-66.6872689360809	115.479166666667	56.0625
123.270833333333	54.4375	0.0246777538162074	0.00681070931179164	563036.74507748	-70.7750491396191	114.770833333333	55.8125
123.3125	54.4375	0.0232892697847824	0.00699197832871235	444982.74748082	-53.378810031774	117.479166666667	56.6875
123.354166666667	54.4375	0.0252338360250655	0.00599988958145916	550830.322740481	-68.0074836907268	115.145833333333	56.0208333333333
123.395833333333	54.4375	0.0246899901255858	0.00638205285982892	576282.71296826	-69.6396568387962	114.729166666667	55.9375
123.4375	54.4375	0.0248161659937996	0.00645857270106555	578817.879867595	-69.6986943119864	114.729166666667	55.9375
123.479166666667	54.4375	0.0239260420213383	0.00517807507404816	539592.397543771	-67.1668209633951	115.479166666667	56.0625
123.520833333333	54.4375	0.0233361623627892	0.00483329022263252	538427.097895311	-66.6149007270611	115.5625	56.1041666666667
123.5625	54.4375	0.0259041358702648	0.00381152788002076	548364.922389476	-66.9279581031625	115.4375	56.1041666666667
123.604166666667	54.4375	0.0230167944126459	0.00464282039505813	543393.097326192	-66.7731739308614	115.5625	56.1041666666667
123.645833333333	54.4375	0.0239127123934311	0.00423717227090377	545878.292041872	-66.850996445809	115.5625	56.1041666666667
123.6875	54.4375	0.0232117582669161	0.00455596265658983	548364.922389476	-66.9279581031625	115.5625	56.1041666666667
123.729166666667	54.4375	0.0258148863369329	0.00416142128355182	494131.212212405	-71.7336437233101	116.270833333333	55.6041666666667
123.770833333333	54.4375	0.0263077214852522	0.00392022776801942	496699.043365435	-71.7973907229377	116.270833333333	55.6041666666667
123.8125	54.4375	0.0261141505544279	0.00377270449696419	499267.80801976	-71.8603061499943	116.270833333333	55.6041666666667
123.854166666667	54.4375	0.0272166673684053	0.00340753744718011	303156.168307499	-74.8701476012052	119.270833333333	55.0625
123.895833333333	54.4375	0.0265946275452217	0.00331150590996142	305766.653764042	-74.9685264838684	119.270833333333	55.0625
123.9375	54.4375	0.0254653593894037	0.00388629290478949	506979.552059036	-72.0441864827953	116.270833333333	55.6041666666667
123.979166666667	54.4375	0.0260235966516005	0.00427787686248514	509551.901260534	-72.1038979198471	116.270833333333	55.6041666666667
124.020833333333	54.4375	0.0231585623143584	0.00477039511096437	331862.432304505	-79.0901140412172	118.9375	54.8958333333333
124.0625	54.4375	0.0258578101534118	0.00419984860733528	334517.402631655	-79.1439167667211	118.9375	54.8958333333333
124.104166666667	54.4375	0.0241555020536149	0.00554095640409515	507428.361190883	-70.4434802953948	116.479166666667	55.7291666666667
124.145833333333	54.4375	0.0239098382295179	0.00527802285628064	509976.524560319	-70.5111307832264	116.479166666667	55.7291666666667
124.1875	54.4375	0.0236013828046894	0.00498809295003413	342485.105079712	-79.2987368592942	118.9375	54.8958333333333
124.229166666667	54.4375	0.0244446315857731	0.00602190864443651	517627.298640714	-70.7090738027519	116.4375	55.7291666666667
124.270833333333	54.4375	0.0257195283301014	0.00680948281313954	435277.273639321	-61.5918649950796	118.104166666667	56.1458333333333
124.3125	54.4375	0.0250939374227253	0.00698298803098383	469622.344320368	-63.9742082057773	117.520833333333	56.1041666666667
124.354166666667	54.4375	0.0235598684113134	0.00701640740938462	500586.14541002	-57.1890801284821	117.479166666667	56.6875
124.395833333333	54.4375	0.0236863722301874	0.00705371172903859	499593.124274897	-66.9161529568424	117.020833333333	55.9791666666667
124.4375	54.4375	0.0238009644170861	0.00702521535222548	502081.051843519	-67.0030599832583	117.020833333333	55.9791666666667
124.479166666667	54.4375	0.0248232032921911	0.00686572068343039	532955.691391934	-71.0834722740342	116.4375	55.7291666666667
122.270833333333	54.3958333333333	0.0232307822982147	0.00476453341552245	466837.911248728	-63.2407585967132	115.5625	56.1041666666667
122.3125	54.3958333333333	0.0245827183392369	0.00679948412147981	512523.136380174	-67.3611087030553	114.729166666667	55.9375
122.354166666667	54.3958333333333	0.024098017589738	0.00601378444620929	515021.692710314	-67.4429552312118	114.729166666667	55.9375
122.395833333333	54.3958333333333	0.0234782861499797	0.00397416513470292	484671.298921579	-64.6373168641825	115.354166666667	56.0625
122.4375	54.3958333333333	0.0233589998411991	0.00429586577839555	476523.160784667	-63.6916146595367	115.5625	56.1041666666667
122.479166666667	54.3958333333333	0.0244250966518693	0.00671316636346655	522526.119530218	-67.6828132523266	114.729166666667	55.9375
122.520833333333	54.3958333333333	0.0237883374289483	0.00583199363944438	525030.441925003	-67.7609153934464	114.729166666667	55.9375
122.854166666667	54.3958333333333	0.0255980175551491	0.00374327758276481	511690.774313443	-65.699619167939	115.354166666667	56.0625
122.895833333333	54.3958333333333	0.0261623195695136	0.00351956728626698	514158.207350725	-65.7896643153417	115.354166666667	56.0625
122.9375	54.3958333333333	0.0270838698072253	0.00365646079739804	514158.207350725	-65.7896643153417	115.395833333333	56.0625
122.979166666667	54.3958333333333	0.0274994771028378	0.0037007706617525	516627.374665199	-65.8786855525612	115.395833333333	56.0625
123.020833333333	54.3958333333333	0.0277587987515351	0.00384697120031875	519098.250631333	-65.9666967817094	115.395833333333	56.0625
123.0625	54.3958333333333	0.0277433578472523	0.00383968539960202	521570.810087394	-66.0537116683465	115.395833333333	56.0625
123.104166666667	54.3958333333333	0.0235473751170182	0.00391027324297544	526520.88108095	-66.2248059214178	115.354166666667	56.0625
123.145833333333	54.3958333333333	0.0236076700607226	0.00427899973269997	518071.177180743	-65.3898664702883	115.5625	56.1041666666667
123.1875	54.3958333333333	0.0236698077490756	0.00564033839103946	565275.232895919	-68.8954828637094	114.729166666667	55.9375
123.229166666667	54.3958333333333	0.0240559316975929	0.00594937777956867	567800.590046998	-68.959755277669	114.729166666667	55.9375
123.270833333333	54.3958333333333	0.0241443823663981	0.00646061102044944	570327.031031962	-69.0233068005279	114.729166666667	55.9375
123.3125	54.3958333333333	0.023731938774827	0.00562802891872488	531477.395249891	-66.3920730797605	115.479166666667	56.0625
123.354166666667	54.3958333333333	0.0236446016098563	0.00506410807840736	533958.010268446	-66.4743032784945	115.479166666667	56.0625
123.395833333333	54.3958333333333	0.023574377280543	0.00440014025052897	536440.166997051	-66.5556144145137	115.479166666667	56.0625
123.4375	54.3958333333333	0.023373088598334	0.00485010489691228	538923.84325089	-66.6360186225338	115.479166666667	56.0625
123.479166666667	54.3958333333333	0.0234708071529592	0.00483106030407312	541409.01723467	-66.7155278353228	115.479166666667	56.0625
123.520833333333	54.3958333333333	0.0239737940603193	0.00424126704448125	540284.706895811	-66.1645190203975	115.5625	56.1041666666667
123.5625	54.3958333333333	0.026206030475066	0.00407843006045762	553856.616506376	-67.1000529686439	115.354166666667	56.0625
123.604166666667	54.3958333333333	0.0274357656457357	0.00381776088209591	553856.616506373	-67.1000529686438	115.395833333333	56.0625
123.645833333333	54.3958333333333	0.0236980119372509	0.00428768892701884	558845.418816504	-67.2479941760988	115.354166666667	56.0625
123.6875	54.3958333333333	0.0239906798441627	0.00447427996172826	561341.834107299	-67.3207500296309	115.354166666667	56.0625
123.729166666667	54.3958333333333	0.0259370742340422	0.00415841749560259	495604.464458582	-71.2254813780908	116.270833333333	55.6041666666667
123.770833333333	54.3958333333333	0.026786997211934	0.00345552128637519	242709.637071235	-79.6994674399177	120.0625	54.7291666666667
123.8125	54.3958333333333	0.0275182192032285	0.00377017378799048	301798.466589526	-73.9207679651913	119.270833333333	55.0625
123.854166666667	54.3958333333333	0.0278838375108591	0.00364478594901202	304399.633206234	-74.0280168852674	119.270833333333	55.0625
123.895833333333	54.3958333333333	0.0272547111651413	0.00343972956970701	250700.748608485	-79.9310842744066	120.0625	54.7291666666667
123.9375	54.3958333333333	0.0272751859436516	0.00345395297470214	253365.706344285	-80.004328512704	120.0625	54.7291666666667
123.979166666667	54.3958333333333	0.0260634767822932	0.00345274108536454	256031.25687268	-80.075694396371	120.0625	54.7291666666667
124.020833333333	54.3958333333333	0.0262677027449007	0.00429350804497333	332771.385762853	-78.3066648702262	118.9375	54.8958333333333
124.0625	54.3958333333333	0.0256247565451927	0.0040438309318286	335421.843793519	-78.3665296015596	118.9375	54.8958333333333
124.104166666667	54.3958333333333	0.0241664530829235	0.00562765174293343	508999.603973596	-69.9525477834564	116.479166666667	55.7291666666667
124.145833333333	54.3958333333333	0.0233944786585234	0.0050152222060961	422069.146305199	-91.7836253921593	117.6875	54.1041666666667
124.1875	54.3958333333333	0.0260912814208416	0.00445066622380637	424774.205257315	-91.7385102106841	117.6875	54.1041666666667
124.229166666667	54.3958333333333	0.0238879740160244	0.00548458929891214	516631.721887021	-70.1596685603085	116.479166666667	55.7291666666667
124.270833333333	54.3958333333333	0.0241602751053904	0.00631382814439851	631250.66988139	-70.354190860048	114.729166666667	55.9375
124.3125	54.3958333333333	0.0236212940121657	0.00718914486361786	496472.033484397	-66.2484326524565	117.020833333333	55.9791666666667
124.354166666667	54.3958333333333	0.0219526313469164	0.00716183648573863	497906.839238396	-65.7395044574788	117.0625	56.0208333333333
124.395833333333	54.3958333333333	0.0232625411829442	0.00736885453504987	570125.302510875	-68.0539885311385	115.895833333333	56.0208333333333
124.4375	54.3958333333333	0.0242188466145303	0.00626038292320174	619176.353421296	-70.9968428222422	115.0625	55.8541666666667
124.479166666667	54.3958333333333	0.0239170725613604	0.00563651399737994	443711.303893377	-91.4323178858188	117.6875	54.1041666666667
124.520833333333	54.3958333333333	0.0234113582394828	0.00462551028537819	446416.820390354	-91.3898746505065	117.6875	54.1041666666667
122.020833333333	54.3541666666667	0.0239133597616813	0.00599770087222816	496924.770560251	-66.2698671881626	114.729166666667	55.9375
122.0625	54.3541666666667	0.023589442501226	0.00546983953196718	459997.844927348	-62.9123153610018	115.479166666667	56.0625
122.104166666667	54.3541666666667	0.0236551083122758	0.00555263583872096	462411.046678902	-63.0311284708322	115.479166666667	56.0625
122.145833333333	54.3541666666667	0.0239926432709113	0.00585524284045348	504372.580635632	-66.5398202491288	114.729166666667	55.9375
122.1875	54.3541666666667	0.0236294512300565	0.00554400504343383	467245.00768339	-63.2645394779784	115.479166666667	56.0625
122.229166666667	54.3541666666667	0.0233021311820265	0.00473358087988341	469665.687441394	-63.3791779094021	115.479166666667	56.0625
122.270833333333	54.3541666666667	0.0236150191383613	0.00389468592811348	479372.176201161	-63.8244075796443	115.354166666667	56.0625
122.3125	54.3541666666667	0.0233765001544227	0.00383628676011949	481804.556974791	-63.9324783822188	115.354166666667	56.0625
122.354166666667	54.3541666666667	0.0237772590769835	0.00413733459001623	484239.170090222	-64.0392911477834	115.354166666667	56.0625
122.395833333333	54.3541666666667	0.0258335126830383	0.00349272224325259	483437.440018738	-63.4164582514755	115.4375	56.1041666666667
122.4375	54.3541666666667	0.0259371753780315	0.00379619867683321	489114.956531445	-64.2492132480119	115.354166666667	56.0625
122.479166666667	54.3541666666667	0.0236171235251147	0.00429751155885167	491556.063059532	-64.3523571574846	115.354166666667	56.0625
122.520833333333	54.3541666666667	0.0257709250509151	0.00408689162756275	493999.268305181	-64.4543121915222	115.354166666667	56.0625
122.5625	54.3541666666667	0.0236195674246503	0.00435136797165072	485861.275721878	-63.5253730727583	115.5625	56.1041666666667
122.604166666667	54.3541666666667	0.0255239355741412	0.0039200514655915	495579.100260851	-63.9486883698811	115.4375	56.1041666666667
122.645833333333	54.3541666666667	0.0236901956806892	0.00406994096004493	490715.760112786	-63.739465147283	115.5625	56.1041666666667
122.895833333333	54.3541666666667	0.0230618786584252	0.00459368884366477	505331.297371075	-64.3530574444226	115.5625	56.1041666666667
122.9375	54.3541666666667	0.0237136295111434	0.00421047901234066	507774.47901026	-64.4513097520141	115.5625	56.1041666666667
122.979166666667	54.3541666666667	0.0235743959805881	0.00405858858097592	521004.339252214	-65.5018879043153	115.354166666667	56.0625
123.020833333333	54.3541666666667	0.0257913059161653	0.00359356455125457	523470.405270742	-65.5907895514206	115.354166666667	56.0625
123.0625	54.3541666666667	0.0275175668394043	0.00397899810966675	530941.735806372	-58.2966597431806	115.6875	56.6458333333333
123.104166666667	54.3541666666667	0.0277581666236152	0.00379163741459546	525938.198658966	-65.6786967368839	115.395833333333	56.0625
123.145833333333	54.3541666666667	0.0257441169806568	0.00371037726191973	530878.867675868	-65.851580487743	115.354166666667	56.0625
123.1875	54.3541666666667	0.0228371550312777	0.00478969595328341	525938.198658969	-65.678696736884	115.479166666667	56.0625
123.229166666667	54.3541666666667	0.0229108810908627	0.00445486051583651	524930.925534777	-65.1089482798766	115.5625	56.1041666666667
123.270833333333	54.3541666666667	0.0230591464039708	0.00453480544073933	530878.867675868	-65.851580487743	115.479166666667	56.0625
123.3125	54.3541666666667	0.0230220547648979	0.00440608378935727	529849.349475147	-65.2875853391688	115.5625	56.1041666666667
123.354166666667	54.3541666666667	0.0269836607966525	0.00356715319859955	539706.953314607	-65.6332068655686	115.4375	56.1041666666667
123.395833333333	54.3541666666667	0.0230180593456872	0.00430894541551689	534774.75813039	-65.4623042342994	115.5625	56.1041666666667
123.4375	54.3541666666667	0.0236227826442773	0.00436057371165761	537240.019522168	-65.5482263446489	115.5625	56.1041666666667
123.479166666667	54.3541666666667	0.0230685351275685	0.00443324289640125	539706.953314607	-65.6332068655686	115.5625	56.1041666666667
123.520833333333	54.3541666666667	0.0256603676076683	0.00405000254748326	553191.066430368	-66.5836771734605	115.354166666667	56.0625
123.5625	54.3541666666667	0.0257315529006522	0.00392517171898444	552065.892756512	-66.0444065360566	115.4375	56.1041666666667
123.604166666667	54.3541666666667	0.027672710913176	0.00393242062813997	523981.335442767	-64.5371065774306	115.979166666667	56.1458333333333
123.645833333333	54.3541666666667	0.0276167058986077	0.00380466051484325	235618.035783729	-78.3402886841821	120.0625	54.7291666666667
123.6875	54.3541666666667	0.0273343721891717	0.00369120027332693	238271.681854951	-78.4382117239449	120.0625	54.7291666666667
123.729166666667	54.3541666666667	0.0273797278799375	0.00365608165645923	240926.24388712	-78.5336034215798	120.0625	54.7291666666667
123.770833333333	54.3541666666667	0.026642978133712	0.00371677560013718	243581.691016886	-78.6265457003772	120.0625	54.7291666666667
123.8125	54.3541666666667	0.026273949141582	0.00356015688328615	515692.960051759	-66.3915173365274	116.229166666667	55.9791666666667
123.854166666667	54.3541666666667	0.026624650774841	0.00337273906763599	248895.12360282	-78.8053925635399	120.0625	54.7291666666667
123.895833333333	54.3541666666667	0.0277082240463384	0.00369198779918086	308302.476270381	-73.3046727676739	119.270833333333	55.0625
123.9375	54.3541666666667	0.027431374368142	0.00364681078731581	310898.101594692	-73.4142707943574	119.270833333333	55.0625
123.979166666667	54.3541666666667	0.026586783825799	0.00333334351408068	256871.210953615	-79.0571505143554	120.0625	54.7291666666667
124.020833333333	54.3541666666667	0.0257699797118482	0.00399367823731977	515042.014769115	-71.1825953001922	116.270833333333	55.6041666666667
124.0625	54.3541666666667	0.0264033603123421	0.00367538682793636	262192.269981506	-79.2147553844291	120.0625	54.7291666666667
124.104166666667	54.3541666666667	0.0258051574934431	0.00405677003236289	305899.706418825	-86.3491707408819	119.395833333333	54.4375
124.145833333333	54.3541666666667	0.0260636174102931	0.00401783561472478	267516.050300149	-79.3647383429236	120.0625	54.7291666666667
124.1875	54.3541666666667	0.0232896167552877	0.00487444147466273	424658.764845777	-91.1139410003687	117.6875	54.1041666666667
124.229166666667	54.3541666666667	0.0237365311457399	0.00512336776443762	427367.350270658	-91.0731379824115	117.6875	54.1041666666667
124.270833333333	54.3541666666667	0.0239638661135725	0.00580618678996529	590633.239016503	-67.6544869276811	115.479166666667	56.0625
124.3125	54.3541666666667	0.0248070404970461	0.00723617378531409	503420.27796627	-56.1707633855815	117.479166666667	56.6875
124.354166666667	54.3541666666667	0.0261300799701927	0.00712760534612235	632825.01269309	-69.9599997361786	114.8125	55.9375
124.395833333333	54.3541666666667	0.0235811457653476	0.00702837241748142	507928.314546187	-56.4428947156698	117.479166666667	56.6875
124.4375	54.3541666666667	0.0236064823040906	0.00719079127823696	637916.72397544	-70.0587619476499	114.8125	55.9375
124.479166666667	54.3541666666667	0.0239392759894138	0.00626773291167293	634412.634018022	-70.4199660679884	114.895833333333	55.8958333333333
124.520833333333	54.3541666666667	0.0229302476885583	0.00404146273534227	446328.368342061	-90.7956229897321	117.6875	54.1041666666667
121.479166666667	54.3125	0.0215449215411935	0.00696596807654693	333912.251034369	-51.6170689407485	117.270833333333	56.1041666666667
121.520833333333	54.3125	0.0219156214396807	0.00720994418021487	373630.956585076	-44.2336669881878	117.270833333333	56.6458333333333
121.5625	54.3125	0.0212554702861699	0.00723798773872232	340322.522757328	-52.3661846229911	117.229166666667	56.1041666666667
121.604166666667	54.3125	0.0207617444838256	0.00704602304275095	369344.972466961	-42.6329141328541	117.520833333333	56.6875
121.645833333333	54.3125	0.0227928622374612	0.00704827419579929	373037.378610107	-43.1777546663442	117.479166666667	56.6875
121.6875	54.3125	0.0228155492107765	0.00707324546077979	374897.607379026	-43.4458829664004	117.479166666667	56.6875
121.729166666667	54.3125	0.0222467595449777	0.00711008830283519	374897.607379024	-43.4458829664	117.520833333333	56.6875
121.770833333333	54.3125	0.0242174353227204	0.00664601402814724	472639.683828524	-65.3192270077959	114.895833333333	55.8958333333333
121.8125	54.3125	0.0234116778702008	0.00555342004087647	447758.257650764	-61.6446115374138	115.479166666667	56.0625
121.854166666667	54.3125	0.023445986437615	0.00530248267951259	450146.169944232	-61.7745231973782	115.479166666667	56.0625
121.895833333333	54.3125	0.0238506290857659	0.0058079485894049	454356.838758363	-61.363206028657	115.479166666667	56.1041666666667
121.9375	54.3125	0.0245551293243497	0.00696016678258315	487132.504913041	-67.0500862152907	114.770833333333	55.8125
121.979166666667	54.3125	0.0217439766303749	0.00722237824991642	386246.744540607	-44.9963438575717	117.520833333333	56.6875
122.020833333333	54.3125	0.0216421093560862	0.00724842840414751	388168.335313582	-45.2452985113157	117.520833333333	56.6875
122.0625	54.3125	0.0230973505032501	0.00709850514272192	436383.008296676	-61.6666298209035	115.895833333333	56.0208333333333
122.104166666667	54.3125	0.0246875637113531	0.00702708093692338	497134.229296705	-67.4025994316256	114.770833333333	55.8125
122.145833333333	54.3125	0.0234523932427689	0.00545276472495815	466939.956548106	-62.6416816933229	115.479166666667	56.0625
122.1875	54.3125	0.023709732204116	0.00586954748059244	471087.032115164	-62.2351463057673	115.479166666667	56.1041666666667
122.229166666667	54.3125	0.0238656964169714	0.00607406374461496	505893.337933363	-68.2438039091363	114.729166666667	55.7708333333333
122.270833333333	54.3125	0.0235889726827438	0.00560151678834939	508412.688676013	-68.3230843942814	114.729166666667	55.7708333333333
122.3125	54.3125	0.0242643944542785	0.0063757641189851	493492.868644431	-66.7124034845046	115.0625	55.8541666666667
122.354166666667	54.3125	0.0237143860250354	0.00544403498463511	523556.997276171	-68.7792701787409	114.5625	55.7708333333333
122.395833333333	54.3125	0.0232186337293495	0.00500975664022716	478297.505422232	-62.5875474402444	115.5625	56.1041666666667
122.4375	54.3125	0.0256107865311113	0.00404056108071714	491147.68715929	-63.7628424737736	115.354166666667	56.0625
122.479166666667	54.3125	0.0271262088991917	0.00415344558766082	491147.687159287	-63.7628424737735	115.395833333333	56.0625
122.520833333333	54.3125	0.0254898546180986	0.00394403909885754	492785.363860539	-63.2568165233446	115.4375	56.1041666666667
122.5625	54.3125	0.0259162239683212	0.00404003301718588	495208.248124071	-63.363964881912	115.4375	56.1041666666667
122.604166666667	54.3125	0.0262653428945902	0.00386067250534793	498454.76952011	-64.0746553834895	115.395833333333	56.0625
122.645833333333	54.3125	0.0255980227288867	0.00387789208871125	503336.782793028	-64.2766678113144	115.354166666667	56.0625
122.6875	54.3125	0.0229519127879957	0.0045215272976479	498454.769520114	-64.0746553834896	115.479166666667	56.0625
122.729166666667	54.3125	0.0232181733644137	0.0046746856797639	500894.734925296	-64.1762371379133	115.479166666667	56.0625
122.770833333333	54.3125	0.0234633136232527	0.00490545317453014	503336.782793028	-64.2766678113144	115.479166666667	56.0625
122.8125	54.3125	0.0233067222468861	0.00487709219462026	505780.882092487	-64.3759631113148	115.479166666667	56.0625
122.854166666667	54.3125	0.0228697880266546	0.00437967573114427	504922.05818543	-63.7806177947677	115.5625	56.1041666666667
122.895833333333	54.3125	0.0231138231514595	0.00444505168256203	507355.914757785	-63.8818763526683	115.5625	56.1041666666667
122.9375	54.3125	0.0228729722200363	0.004148964378919	520486.890124304	-64.9487389363904	115.354166666667	56.0625
122.979166666667	54.3125	0.0255360521822718	0.00376199035325947	522944.526681393	-65.0405048014531	115.354166666667	56.0625
123.020833333333	54.3125	0.0259001267430125	0.00370593909385302	525403.985830736	-65.1312518269451	115.354166666667	56.0625
123.0625	54.3125	0.0258767592880395	0.00361586774933074	527865.241223179	-65.2209935095423	115.354166666667	56.0625
123.104166666667	54.3125	0.0274488226147853	0.00368001915266033	527865.241223176	-65.2209935095422	115.395833333333	56.0625
123.145833333333	54.3125	0.0280033456335439	0.00381611697816156	527865.241223176	-65.2209935095422	115.4375	56.0625
123.1875	54.3125	0.0261297431903779	0.00350455210194163	531804.967494559	-64.8347005721164	115.4375	56.1041666666667
123.229166666667	54.3125	0.0263870331858408	0.00360326853378316	534260.296016523	-64.9243168598376	115.4375	56.1041666666667
123.270833333333	54.3125	0.0264638446148928	0.00353667139259042	536717.412370726	-65.0129563530703	115.4375	56.1041666666667
123.3125	54.3125	0.0274020454263199	0.00368943608404928	540197.571681874	-65.6550787942291	115.395833333333	56.0625
123.354166666667	54.3125	0.0273577170379939	0.0036890895509871	542669.076615423	-65.7390596584486	115.395833333333	56.0625
123.395833333333	54.3125	0.0266620240744976	0.00389937571712754	545142.205857271	-65.8221236461077	115.395833333333	56.0625
123.4375	54.3125	0.0266999966718128	0.00404072121209538	547616.936521825	-65.9042825843431	115.395833333333	56.0625
123.479166666667	54.3125	0.0260782423402408	0.00396966017108917	549028.940709197	-65.4419376821612	115.4375	56.1041666666667
123.520833333333	54.3125	0.0261006562495901	0.00403981229621776	555050.514044002	-66.1454445244406	115.354166666667	56.0625
123.5625	54.3125	0.0257967526470734	0.00388302441507751	553965.213663958	-65.6071201342381	115.4375	56.1041666666667
123.604166666667	54.3125	0.0259170792977378	0.00390875906281044	556435.756961548	-65.6883840838219	115.4375	56.1041666666667
123.645833333333	54.3125	0.0278575435655224	0.00384461222094986	484317.515890427	-58.6736243319287	116.9375	56.3958333333333
123.6875	54.3125	0.0278962281818058	0.00384352250184886	504833.887409718	-66.5609824111942	116.270833333333	55.8958333333333
123.729166666667	54.3125	0.0278482654351845	0.0039318542411748	488956.958270394	-58.9360499443174	116.9375	56.3958333333333
123.770833333333	54.3125	0.0275758447646082	0.00378302207456812	491281.457931336	-59.0651597115652	116.9375	56.3958333333333
123.8125	54.3125	0.0273145435077038	0.003513428929039	247187.254831022	-77.6633194569692	120.0625	54.7291666666667
123.854166666667	54.3125	0.0277304113367954	0.00367170580029301	307081.495623257	-72.3651365449524	119.270833333333	55.0625
123.895833333333	54.3125	0.0284852631689711	0.00360806466425094	517294.407641082	-66.9899314079449	116.270833333333	55.8958333333333
123.9375	54.3125	0.0276382241592048	0.00350658069079837	255139.277863963	-77.9535173373848	120.0625	54.7291666666667
123.979166666667	54.3125	0.0267350843036742	0.00351560811580296	257791.834219559	-78.0455723614171	120.0625	54.7291666666667
124.020833333333	54.3125	0.025754160578895	0.0040852119381292	516556.62087425	-70.6967063601076	116.270833333333	55.6041666666667
124.0625	54.3125	0.0263779691670435	0.00348150495222415	263099.593763384	-78.2230857964268	120.0625	54.7291666666667
124.104166666667	54.3125	0.0267023482050686	0.00343416392628179	265754.742262303	-78.3086745709243	120.0625	54.7291666666667
124.145833333333	54.3125	0.0258398044824459	0.00412468847556606	421882.171708205	-90.5262007014061	117.6875	54.1041666666667
124.1875	54.3125	0.0231021234585283	0.00462491643520871	424593.88424845	-90.4891106820168	117.6875	54.1041666666667
124.229166666667	54.3125	0.0235664306267597	0.00439834424467125	427305.611724431	-90.452276363349	117.6875	54.1041666666667
124.270833333333	54.3125	0.0231527809071984	0.0045731346574728	430017.352916859	-90.4156929032615	117.6875	54.1041666666667
124.3125	54.3125	0.0234666056449903	0.00480483450819788	432729.106631043	-90.3793555807995	117.6875	54.1041666666667
124.354166666667	54.3125	0.0233713997855472	0.00505489206809532	435440.871696127	-90.3432597924291	117.6875	54.1041666666667
124.395833333333	54.3125	0.0238864566340678	0.00553135911378732	438152.646964368	-90.3074010484113	117.6875	54.1041666666667
124.4375	54.3125	0.0234934307833833	0.00491165100664014	440864.431310403	-90.2717749693099	117.6875	54.1041666666667
124.479166666667	54.3125	0.0236497790674756	0.00503276365161571	443576.223630575	-90.2363772826268	117.6875	54.1041666666667
124.520833333333	54.3125	0.023150244623474	0.00420496578037481	446288.022842284	-90.201203819559	117.6875	54.1041666666667
124.5625	54.3125	0.0258270322563465	0.00387311237838911	448999.827883332	-90.166250511874	117.6875	54.1041666666667
124.604166666667	54.3125	0.0263774944698469	0.00364452062237969	363773.929797918	-89.1927490602991	119.020833333333	54.2291666666667
124.645833333333	54.3125	0.0257620840007666	0.00350857651953179	451711.63771132	-90.1315133888966	117.729166666667	54.1041666666667
121.354166666667	54.2708333333333	0.0226610453600999	0.00679046141932519	318153.563265837	-48.5452075140814	117.520833333333	56.1041666666667
121.395833333333	54.2708333333333	0.0224371753964925	0.00711436075547858	337639.906136984	-53.9481934769565	117.020833333333	55.9791666666667
121.4375	54.2708333333333	0.0220667738087878	0.00718339456582836	339837.868774968	-54.1835720376922	117.020833333333	55.9791666666667
121.479166666667	54.2708333333333	0.0222528653959344	0.00723477005207698	342042.312266756	-54.4157015228925	117.020833333333	55.9791666666667
121.520833333333	54.2708333333333	0.0231838349892466	0.00714940281687127	336811.614902928	-50.9991670965664	117.3125	56.1041666666667
121.5625	54.2708333333333	0.022188251293609	0.00719669773353488	328436.046221633	-49.9451150010768	117.520833333333	56.1041666666667
121.604166666667	54.2708333333333	0.0217108118101858	0.00707398618561584	348909.856498689	-54.2198465556654	117.0625	56.0208333333333
121.645833333333	54.2708333333333	0.0225110209684442	0.00718585063026594	341045.886754964	-51.5054186691434	117.354166666667	56.1041666666667
121.6875	54.2708333333333	0.0235601548785245	0.00613657292394299	449832.587468544	-66.8111148752011	115.104166666667	55.6875
121.729166666667	54.2708333333333	0.0244176615761203	0.00694745783694951	476530.125237253	-66.0737624006892	114.770833333333	55.8125
121.770833333333	54.2708333333333	0.0239003184557311	0.00650168348345177	449499.132564182	-60.4508164729218	115.479166666667	56.1041666666667
121.8125	54.2708333333333	0.0239576920372643	0.00625172382371134	451862.201669935	-60.5865504541603	115.479166666667	56.1041666666667
121.854166666667	54.2708333333333	0.0232482535689884	0.00436966494491074	449499.132564179	-60.4508164729216	115.5625	56.1041666666667
121.895833333333	54.2708333333333	0.0235996256915139	0.00555535444331974	456597.70933553	-60.8532678656491	115.479166666667	56.1041666666667
121.9375	54.2708333333333	0.0228743816137046	0.00703560901505422	488959.573516709	-66.5506022550304	114.770833333333	55.8125
121.979166666667	54.2708333333333	0.0241245280709886	0.00624067720114509	498264.278942766	-65.2038774110522	114.729166666667	55.9375
122.020833333333	54.2708333333333	0.0243026377861197	0.00630348949637422	500729.527406664	-65.3001388228554	114.729166666667	55.9375
122.0625	54.2708333333333	0.0237145595890939	0.0058389796377414	466104.845290639	-61.3683219337902	115.479166666667	56.1041666666667
122.104166666667	54.2708333333333	0.0236069170724472	0.00610938580818134	505665.679948243	-65.4893440965221	114.729166666667	55.9375
122.145833333333	54.2708333333333	0.023608345750709	0.00596040381839815	470875.730979508	-61.6170004030623	115.479166666667	56.1041666666667
122.1875	54.2708333333333	0.0236581681886314	0.00586772410569639	473265.347696756	-61.7391994606839	115.479166666667	56.1041666666667
122.229166666667	54.2708333333333	0.0233937647339562	0.00540600518158632	470875.730979504	-61.6170004030621	115.5625	56.1041666666667
122.270833333333	54.2708333333333	0.0235306608747613	0.00574429431656535	478052.716023237	-61.9794161734527	115.479166666667	56.1041666666667
122.3125	54.2708333333333	0.0230843956663555	0.0053888521940062	478709.983649149	-62.6117401313336	115.479166666667	56.0625
122.354166666667	54.2708333333333	0.0232597331601569	0.00519827850472488	481121.516314462	-62.7264314949421	115.479166666667	56.0625
122.395833333333	54.2708333333333	0.0236021014031813	0.00435906619323058	480450.384879796	-62.0974724180531	115.5625	56.1041666666667
122.4375	54.2708333333333	0.0259757503110003	0.00388056673216828	490066.695032625	-62.556451992997	115.4375	56.1041666666667
122.479166666667	54.2708333333333	0.0266891220431761	0.00384218786108174	492476.989311161	-62.667975740143	115.4375	56.1041666666667
122.520833333333	54.2708333333333	0.0274805789320206	0.00421203057867486	493215.570906856	-63.2805228526201	115.4375	56.0625
122.5625	54.2708333333333	0.0263944985477722	0.00389975663843715	498069.499577939	-63.4934505688255	115.395833333333	56.0625
122.604166666667	54.2708333333333	0.0260502371712488	0.00363634824574062	500499.819396385	-63.5981159771778	115.395833333333	56.0625
122.645833333333	54.2708333333333	0.0256172638328056	0.00384993608995825	505367.00434361	-63.8039310343478	115.354166666667	56.0625
122.6875	54.2708333333333	0.0234985370170637	0.00400994608241038	507803.805014552	-63.9051123290351	115.354166666667	56.0625
122.729166666667	54.2708333333333	0.0231874362525511	0.00428778612691171	499722.203228313	-62.9950942214157	115.5625	56.1041666666667
122.770833333333	54.2708333333333	0.0229912092756324	0.00450341716264907	502141.933841576	-63.1017052355533	115.5625	56.1041666666667
122.8125	54.2708333333333	0.0229491708781335	0.00428405715834892	504563.936846838	-63.2071292089039	115.5625	56.1041666666667
122.854166666667	54.2708333333333	0.0260457984791662	0.00372852959204785	515126.665213946	-64.201935671105	115.395833333333	56.0625
122.895833333333	54.2708333333333	0.0259753424912542	0.0039815961658914	517571.670544415	-64.2986863474947	115.395833333333	56.0625
122.9375	54.2708333333333	0.026218789395086	0.00399550917174845	519141.844599735	-63.8156185305664	115.4375	56.1041666666667
122.979166666667	54.2708333333333	0.0258213957385519	0.00374820693851386	521578.851200198	-63.913164597122	115.4375	56.1041666666667
123.020833333333	54.2708333333333	0.0230759752400644	0.00425831416018821	516706.888596797	-63.7169915205638	115.5625	56.1041666666667
123.0625	54.2708333333333	0.0264744871997328	0.00383562940526631	526458.898811694	-64.1050704117938	115.4375	56.1041666666667
123.104166666667	54.2708333333333	0.0272805857766	0.00403951735229727	437390.763689041	-49.8341339074561	117.645833333333	56.6875
123.145833333333	54.2708333333333	0.0282385153427199	0.00381940958378601	439468.143517711	-50.0283054083392	117.645833333333	56.6875
123.1875	54.2708333333333	0.0279698840883343	0.00376567844106949	441551.402857289	-50.2204859588805	117.645833333333	56.6875
123.229166666667	54.2708333333333	0.0276806148566046	0.00412133141651282	506232.734996431	-62.7158680730065	115.979166666667	56.1458333333333
123.270833333333	54.2708333333333	0.0279347391070258	0.0039032910892681	508646.435719124	-62.8219988296542	115.979166666667	56.1458333333333
123.3125	54.2708333333333	0.0276561895256947	0.00367128861150996	511062.420525371	-62.9269650545521	115.979166666667	56.1458333333333
123.354166666667	54.2708333333333	0.0273560606646978	0.00400705203734605	542125.890465225	-65.2095575030545	115.4375	56.0625
123.395833333333	54.2708333333333	0.027865260630057	0.00391192725967261	515901.110579489	-63.1334650810251	115.979166666667	56.1458333333333
123.4375	54.2708333333333	0.0262556987791977	0.003728543343361	548513.19018744	-64.9187271400445	115.4375	56.1041666666667
123.479166666667	54.2708333333333	0.0258894473704805	0.00391882856237945	554468.818312262	-65.628974599033	115.354166666667	56.0625
123.520833333333	54.2708333333333	0.0263394102598071	0.00382335581135917	553433.805910113	-65.0890506818471	115.4375	56.1041666666667
123.5625	54.2708333333333	0.0277359705606452	0.00400006173382922	525604.48192567	-63.5331500415735	115.979166666667	56.1458333333333
123.604166666667	54.2708333333333	0.0276279372071404	0.0038130824418333	235031.351636766	-76.0263782548178	120.0625	54.7291666666667
123.645833333333	54.2708333333333	0.0273629601245368	0.00378696168343368	237666.289517096	-76.1506948863706	120.0625	54.7291666666667
123.6875	54.2708333333333	0.0276884208783427	0.00381150233170447	240302.619657578	-76.2719125564414	120.0625	54.7291666666667
123.729166666667	54.2708333333333	0.0276895511388572	0.00392265072941006	535340.892050879	-63.9158371347349	115.979166666667	56.1458333333333
123.770833333333	54.2708333333333	0.0280547640958911	0.00378057808471282	511662.85262605	-66.2594634717168	116.270833333333	55.8958333333333
123.8125	54.2708333333333	0.0278127692527942	0.00362626764278229	514148.536855789	-66.3472465724213	116.270833333333	55.8958333333333
123.854166666667	54.2708333333333	0.0276464676017751	0.00358114907185412	516635.880040593	-66.4340202783689	116.270833333333	55.8958333333333
123.895833333333	54.2708333333333	0.0257817023308129	0.00365880964358287	524419.27890394	-65.6345819472342	116.229166666667	55.9791666666667
123.9375	54.2708333333333	0.0260846856092643	0.00438498758562816	581760.034072191	-66.4760543693975	115.354166666667	56.0625
123.979166666667	54.2708333333333	0.0258100185260127	0.00422132176220937	515554.476555048	-70.1457084636826	116.270833333333	55.6041666666667
124.020833333333	54.2708333333333	0.0262956578044603	0.0037264584540382	261438.219825866	-77.1411924041617	120.0625	54.7291666666667
124.0625	54.2708333333333	0.0274230453917232	0.00348410098829811	321415.554489334	-72.1444904583251	119.270833333333	55.0625
124.104166666667	54.2708333333333	0.0268941045700103	0.00336596403351875	266733.215610656	-77.3336065498426	120.0625	54.7291666666667
124.145833333333	54.2708333333333	0.0259136390941867	0.00431510908846579	525775.913275183	-70.4127129724865	116.270833333333	55.6041666666667
124.1875	54.2708333333333	0.0257774075147102	0.00428345454491023	346409.497851772	-76.2851482656113	118.9375	54.8958333333333
124.229166666667	54.2708333333333	0.0258561152189566	0.00386057901985951	331763.648239904	-72.5857903242079	119.270833333333	55.0625
124.270833333333	54.2708333333333	0.0257633650204239	0.00419648230951316	533452.910724677	-70.6045293420479	116.270833333333	55.6041666666667
124.3125	54.2708333333333	0.0258597883694665	0.00445527999135614	432723.215359326	-89.7662007001267	117.6875	54.1041666666667
124.354166666667	54.2708333333333	0.0258575159594781	0.00455374185900428	435437.747226221	-89.7339368193516	117.6875	54.1041666666667
124.395833333333	54.2708333333333	0.0264152271536453	0.0041956938689406	438152.272017047	-89.7018628170179	117.6875	54.1041666666667
124.4375	54.2708333333333	0.0257432106038656	0.00409203999115741	440866.788924977	-89.6699751791626	117.6875	54.1041666666667
124.479166666667	54.2708333333333	0.0260058656756833	0.00377683214373301	443581.297157118	-89.638270477763	117.6875	54.1041666666667
124.520833333333	54.2708333333333	0.0258360960313218	0.0037367699018864	446295.795934099	-89.6067453681256	117.6875	54.1041666666667
124.5625	54.2708333333333	0.0257514070121323	0.00360244426017723	449010.284489637	-89.5753965863701	117.6875	54.1041666666667
124.604166666667	54.2708333333333	0.0261015767259268	0.00339129818902811	449010.284489637	-89.5753965863701	117.729166666667	54.1041666666667
124.645833333333	54.2708333333333	0.0275885079044106	0.00358922106412412	366582.360839278	-88.4409565709136	119.020833333333	54.2291666666667
124.6875	54.2708333333333	0.0258307888364211	0.00354499312102368	454439.227934428	-89.5132153405805	117.729166666667	54.1041666666667
124.729166666667	54.2708333333333	0.0256315129329175	0.00345622828475075	457153.68135315	-89.4823767314488	117.729166666667	54.1041666666667
121.1875	54.2291666666667	0.0233941695067188	0.00499336905258075	163365.498477304	-62.0710692547258	118.9375	54.8958333333333
121.229166666667	54.2291666666667	0.0238696495536599	0.00629256538328051	319230.442255592	-47.6331225181826	117.4375	56.1041666666667
121.270833333333	54.2291666666667	0.0239608493073586	0.00679195933145714	331316.586604319	-53.2511004781288	117.020833333333	55.9375
121.3125	54.2291666666667	0.0236953224262655	0.00621661603150892	346650.396796168	-58.4197967854849	116.604166666667	55.7708333333333
121.354166666667	54.2291666666667	0.0237495529294386	0.00607465271182978	353881.137508146	-59.872441453507	116.479166666667	55.7291666666667
121.395833333333	54.2291666666667	0.0240083079712318	0.00643864533874563	146873.024931224	-85.4663673706162	119.145833333333	54.3125
121.4375	54.2291666666667	0.0233498759846431	0.00574901112176779	245291.690074574	-91.7298562553028	117.6875	54.1041666666667
121.479166666667	54.2291666666667	0.0228360071659956	0.00709274061270395	327334.531411931	-48.7806336688588	117.520833333333	56.1041666666667
121.520833333333	54.2291666666667	0.0241255322096788	0.00713493959916969	329382.797013069	-49.0581227813155	117.520833333333	56.1041666666667
121.5625	54.2291666666667	0.0239668637764595	0.00668912207601167	444225.326080865	-65.95107854689	115.104166666667	55.6875
121.604166666667	54.2291666666667	0.0240478413969331	0.00702646557465253	348947.807698466	-55.1214870611218	117.020833333333	55.9375
121.645833333333	54.2291666666667	0.0233516503500314	0.00580047228903848	258872.852282202	-91.4745254004418	117.6875	54.1041666666667
121.6875	54.2291666666667	0.0231178747058249	0.00546648369577333	261589.27707951	-91.4255873932217	117.6875	54.1041666666667
121.729166666667	54.2291666666667	0.0236155768918058	0.0060467070667469	479445.608277021	-66.1928932990182	114.729166666667	55.7708333333333
121.770833333333	54.2291666666667	0.023441068190807	0.00529716171013358	447107.401312856	-59.6596990869371	115.5625	56.1041666666667
121.8125	54.2291666666667	0.023575462255255	0.00431673118510194	449454.226352034	-59.8006709600341	115.5625	56.1041666666667
121.854166666667	54.2291666666667	0.0257682836327541	0.00407844495959398	458874.437828175	-60.3483579464014	115.4375	56.1041666666667
121.895833333333	54.2291666666667	0.0237185143608685	0.00577778409345131	458874.43782818	-60.3483579464016	115.479166666667	56.1041666666667
121.9375	54.2291666666667	0.0228841578770756	0.00495270248471037	456514.551727078	-60.2138206040653	115.5625	56.1041666666667
121.979166666667	54.2291666666667	0.022773684271558	0.0044633573494593	458874.437828175	-60.3483579464014	115.5625	56.1041666666667
122.020833333333	54.2291666666667	0.0241348284476306	0.00651509517320727	502685.167343757	-64.820858858207	114.729166666667	55.9375
122.0625	54.2291666666667	0.0241235096337202	0.00606528938391676	468344.882481097	-60.8711978630972	115.479166666667	56.1041666666667
122.104166666667	54.2291666666667	0.0230618276221108	0.00496388895947059	465972.732099005	-60.7427415788238	115.5625	56.1041666666667
122.145833333333	54.2291666666667	0.023020212635532	0.00454451689551275	291473.190681095	-90.9266732271347	117.6875	54.1041666666667
122.1875	54.2291666666667	0.0230389144630794	0.00425531242633319	294190.146250956	-90.8844696030306	117.6875	54.1041666666667
122.229166666667	54.2291666666667	0.0234212899503065	0.00422822977322364	296907.13255095	-90.8427288538381	117.6875	54.1041666666667
122.270833333333	54.2291666666667	0.0235023491352635	0.00412596775598094	299624.147812535	-90.8014383864403	117.6875	54.1041666666667
122.3125	54.2291666666667	0.0234611148221996	0.0041994111875562	302341.190322193	-90.7605860598403	117.6875	54.1041666666667
122.354166666667	54.2291666666667	0.0256716216584544	0.00424794118270652	305058.258418998	-90.7201601650624	117.6875	54.1041666666667
122.395833333333	54.2291666666667	0.0236305583083641	0.00445485404118343	482638.149764533	-61.6118125750172	115.5625	56.1041666666667
122.4375	54.2291666666667	0.0228699560279291	0.00453172072537802	485030.018716598	-61.7304098467964	115.5625	56.1041666666667
122.479166666667	54.2291666666667	0.0264719212669816	0.00403489164122736	494623.590571845	-62.1916549433426	115.4375	56.1041666666667
122.520833333333	54.2291666666667	0.0261006122834103	0.00392561105501706	497028.314436843	-62.3037684859363	115.4375	56.1041666666667
122.5625	54.2291666666667	0.0273115798388452	0.00417140485436315	414130.411130363	-46.648555574205	117.645833333333	56.6875
122.604166666667	54.2291666666667	0.0273705389534163	0.00406629668135317	502579.264075678	-63.1254947576034	115.395833333333	56.0625
122.645833333333	54.2291666666667	0.0260331254911334	0.0034398141756573	504257.087181593	-62.6327067583097	115.4375	56.1041666666667
122.6875	54.2291666666667	0.0232343186475258	0.0043362502678365	499435.495863577	-62.4146372386368	115.5625	56.1041666666667
122.729166666667	54.2291666666667	0.0255347989739369	0.00377302031515416	512292.374613408	-63.5399173521632	115.354166666667	56.0625
122.770833333333	54.2291666666667	0.0229763842889518	0.00459409808275954	504257.087181593	-62.6327067583097	115.5625	56.1041666666667
122.8125	54.2291666666667	0.0230861302465201	0.00498754797503914	509860.805584447	-63.4380366272531	115.479166666667	56.0625
122.854166666667	54.2291666666667	0.0234381221595878	0.00390185546294952	516351.615697069	-63.1572306225494	115.4375	56.1041666666667
122.895833333333	54.2291666666667	0.0275567707258805	0.00397771076502085	517161.904655873	-63.7403202336583	115.4375	56.0625
122.9375	54.2291666666667	0.0274915224314548	0.00425772233752864	519599.804042582	-63.838871950532	115.4375	56.0625
122.979166666667	54.2291666666667	0.0260246846185258	0.00398154889935147	524481.721551568	-64.0327480420627	115.395833333333	56.0625
123.020833333333	54.2291666666667	0.027049034592136	0.00410802154154968	526925.681256526	-64.1281005591692	115.395833333333	56.0625
123.0625	54.2291666666667	0.0281644673252052	0.00389442273256579	438337.148756358	-49.1767361333975	117.645833333333	56.6875
123.104166666667	54.2291666666667	0.0277242992144722	0.00385113108233072	474139.781164164	-64.1995545876917	116.270833333333	55.8958333333333
123.145833333333	54.2291666666667	0.0290450859869874	0.00372256000559758	442461.827736701	-49.5687708630841	117.645833333333	56.6875
123.1875	54.2291666666667	0.0290087754864199	0.0037627022723758	444533.16162594	-49.7618161012351	117.645833333333	56.6875
123.229166666667	54.2291666666667	0.0289667878716191	0.00366780461465848	446610.379637262	-49.9529091681188	117.645833333333	56.6875
123.270833333333	54.2291666666667	0.0293379762119089	0.00359962932644935	448693.399307717	-50.1420717500527	117.645833333333	56.6875
123.3125	54.2291666666667	0.0282527726841072	0.00370645570805561	513189.83094335	-62.4668795654072	115.979166666667	56.1458333333333
123.354166666667	54.2291666666667	0.0285803088394808	0.00364804434826459	522039.752830369	-63.9363431579551	115.8125	56.0625
123.395833333333	54.2291666666667	0.0273306100530103	0.00367088717942776	548043.865110225	-64.3944087145009	115.4375	56.1041666666667
123.4375	54.2291666666667	0.0275976702132464	0.00386492206547006	551468.762892311	-65.026659789072	115.395833333333	56.0625
123.479166666667	54.2291666666667	0.0273174463842721	0.00367493441739877	553932.850524531	-65.1112957077476	115.395833333333	56.0625
123.520833333333	54.2291666666667	0.0279230366737711	0.00393792183165237	525265.951144387	-62.9833767602793	115.979166666667	56.1458333333333
123.5625	54.2291666666667	0.027819475450285	0.00402666935307099	527687.798440565	-63.0833664398639	115.979166666667	56.1458333333333
123.604166666667	54.2291666666667	0.0281088154218179	0.00378217451629732	465556.938491716	-51.5884104553564	117.645833333333	56.6875
123.645833333333	54.2291666666667	0.0280848124157601	0.00375408055300061	467688.669201156	-51.7611410352013	117.645833333333	56.6875
123.6875	54.2291666666667	0.0280357672283231	0.00384817202409282	469825.444881979	-51.9321467738084	117.645833333333	56.6875
123.729166666667	54.2291666666667	0.0299503683090362	0.00394576896610595	471967.196249418	-52.1014471001036	117.645833333333	56.6875
123.770833333333	54.2291666666667	0.029377688075932	0.00382864113979967	474113.855107275	-52.2690612361065	117.645833333333	56.6875
123.8125	54.2291666666667	0.027847295926854	0.00373911744403352	307453.515811959	-70.5994139059471	119.270833333333	55.0625
123.854166666667	54.2291666666667	0.0275379100245717	0.00355631562542123	310017.569489572	-70.7324323394159	119.270833333333	55.0625
123.895833333333	54.2291666666667	0.0276933489528263	0.00368692884588179	254599.958288195	-75.8190414340188	120.0625	54.7291666666667
123.9375	54.2291666666667	0.0265807505933277	0.00366646327471454	257235.115048292	-75.9336042498694	120.0625	54.7291666666667
123.979166666667	54.2291666666667	0.0256624015809146	0.00360091366790449	259871.576940178	-76.0454992136689	120.0625	54.7291666666667
124.020833333333	54.2291666666667	0.0265704705927799	0.00328493302115408	320293.903483716	-71.2404612546341	119.270833333333	55.0625
124.0625	54.2291666666667	0.0280829562204377	0.00370061537537317	322867.772251215	-71.3617354854183	119.270833333333	55.0625
124.104166666667	54.2291666666667	0.0275802713770897	0.00347027737264571	325443.462567312	-71.4808220308385	119.270833333333	55.0625
124.145833333333	54.2291666666667	0.0260514051556625	0.00362186720864772	270429.694289691	-76.4679379793557	120.0625	54.7291666666667
124.1875	54.2291666666667	0.0263167917144057	0.00378570873313822	273072.108678868	-76.5676215480374	120.0625	54.7291666666667
124.229166666667	54.2291666666667	0.0265572091081888	0.00333393328524202	333181.031343443	-71.8254486293252	119.270833333333	55.0625
124.270833333333	54.2291666666667	0.0262512796714781	0.00362246791739655	278360.163217683	-76.7603431007077	120.0625	54.7291666666667
124.3125	54.2291666666667	0.0255085083269165	0.00425741683062544	432766.954689196	-89.1531037570148	117.6875	54.1041666666667
124.354166666667	54.2291666666667	0.0230627845518948	0.0045027492837048	435483.942763192	-89.1246784034605	117.6875	54.1041666666667
124.395833333333	54.2291666666667	0.0258968529942538	0.00418905272805486	438200.910295459	-89.0963955517431	117.6875	54.1041666666667
124.4375	54.2291666666667	0.0260038960353661	0.00367369100574062	288948.323642784	-77.1208845642726	120.0625	54.7291666666667
124.479166666667	54.2291666666667	0.0259767577346335	0.00379661213106412	440917.856727856	-89.0682525603968	117.729166666667	54.1041666666667
124.520833333333	54.2291666666667	0.0258135343961748	0.00359324430437222	443634.781510097	-89.0402468526314	117.729166666667	54.1041666666667
124.5625	54.2291666666667	0.0258589757636225	0.00320944239382445	446351.684099512	-89.0123759143652	117.729166666667	54.1041666666667
124.604166666667	54.2291666666667	0.0256614316150694	0.00325573886485599	449068.563960807	-88.984637292328	117.729166666667	54.1041666666667
124.645833333333	54.2291666666667	0.0274599399790241	0.00357058062592698	366737.818202414	-87.7174180944026	119.020833333333	54.2291666666667
124.6875	54.2291666666667	0.0279173148817612	0.00355671410070306	369452.941136564	-87.7005006770959	119.020833333333	54.2291666666667
124.729166666667	54.2291666666667	0.0264743463562282	0.00369416395989591	372168.031878933	-87.6835830515977	119.020833333333	54.2291666666667
124.770833333333	54.2291666666667	0.0264057753365851	0.00354582348159056	374883.090192419	-87.6666652163773	119.020833333333	54.2291666666667
124.8125	54.2291666666667	0.0278370253544293	0.00299080497028923	377598.115839898	-87.6497471699035	119.020833333333	54.2291666666667
124.854166666667	54.2291666666667	0.0274865967778546	0.00328001072268712	380313.108584241	-87.6328289106456	119.020833333333	54.2291666666667
120.1875	54.1875	0.0193988357531719	0.00820528517913854	219289.642536117	-29.1691012782655	118.479166666667	55.8958333333333
120.229166666667	54.1875	0.019443177393694	0.00785965051138075	287797.086218588	-44.8150718234261	116.979166666667	55.9791666666667
120.270833333333	54.1875	0.0207943477007522	0.00792951970808567	281345.890474084	-38.0767873093189	117.479166666667	56.1458333333333
120.3125	54.1875	0.020498294343003	0.00778868370608593	288290.381141816	-41.0282022616695	117.270833333333	56.1041666666667
120.354166666667	54.1875	0.019691064707637	0.00806966037762362	224782.322840927	-31.45688482246	118.479166666667	55.8958333333333
120.979166666667	54.1875	0.0216302057578751	0.00708136422508856	321914.570281653	-50.1140262537139	117.020833333333	55.9791666666667
121.020833333333	54.1875	0.0222635054577428	0.00670673327926393	308688.082107102	-44.8586411560335	117.520833333333	56.1041666666667
121.0625	54.1875	0.0239414764093666	0.00667565412932227	325526.114500448	-51.589560146142	116.979166666667	55.9375
121.104166666667	54.1875	0.023291983366291	0.00500826108107923	160866.993281871	-59.7725289615376	118.9375	54.8958333333333
121.145833333333	54.1875	0.0232595052179408	0.00443313108424267	163222.535980899	-60.219569708456	118.9375	54.8958333333333
121.1875	54.1875	0.0228885477589547	0.00447410806760082	165588.463467149	-60.6533802846173	118.9375	54.8958333333333
121.229166666667	54.1875	0.023180990690901	0.00536736529130131	167964.336091418	-61.0744651898367	118.9375	54.8958333333333
121.270833333333	54.1875	0.0237078320679382	0.00584780044845238	408748.492550019	-71.0573361547859	115.1875	55.2291666666667
121.3125	54.1875	0.0244060395564634	0.0066463037742035	413896.674191658	-71.234304632833	115.145833333333	55.2291666666667
121.354166666667	54.1875	0.0232542377314243	0.00494301611907823	175147.561188773	-62.2660845714528	118.9375	54.8958333333333
121.395833333333	54.1875	0.0229364794213882	0.00446036576233462	177559.252810049	-62.6408832782098	118.9375	54.8958333333333
121.4375	54.1875	0.0233053220273234	0.00574313506406456	453367.523652087	-63.855623627	114.9375	55.8125
121.479166666667	54.1875	0.023730045641208	0.00630754979626073	365615.801254599	-59.9659320609772	116.4375	55.7291666666667
121.520833333333	54.1875	0.0231034180278809	0.0055014192127507	250635.247643166	-90.5661870407775	117.6875	54.1041666666667
121.5625	54.1875	0.0231644822102171	0.00555806670784654	253355.154744023	-90.5265039428454	117.6875	54.1041666666667
121.604166666667	54.1875	0.0231811852958438	0.00545169429310163	256075.079054003	-90.4873047887277	117.6875	54.1041666666667
121.645833333333	54.1875	0.0230568615025793	0.00501036188958682	465606.079877093	-64.4250921687372	114.9375	55.8125
121.6875	54.1875	0.0240019841230959	0.00627202167932035	453565.065657634	-65.7357597128612	115.104166666667	55.6875
121.729166666667	54.1875	0.0231754251158723	0.00715862234469051	480366.702603188	-65.0642994099035	114.770833333333	55.8125
121.770833333333	54.1875	0.0225306071369176	0.00740196115304754	426737.138163321	-59.0536007373565	115.895833333333	56.0208333333333
121.8125	54.1875	0.0233211832612703	0.00563133913424881	468146.346266244	-62.713989409723	115.145833333333	55.9375
121.854166666667	54.1875	0.0256376684099843	0.00415736505579793	272394.907252584	-90.261460660525	117.6875	54.1041666666667
121.895833333333	54.1875	0.0270670490965861	0.00419063562137777	463540.112119673	-59.9833559054985	115.4375	56.1041666666667
121.9375	54.1875	0.0263657429806108	0.00385445240963553	465896.916922592	-60.116695750698	115.4375	56.1041666666667
121.979166666667	54.1875	0.0233376456217348	0.00524010829801133	461186.492198709	-59.8484797904243	115.5625	56.1041666666667
122.020833333333	54.1875	0.0225431586028704	0.00738185290558381	440799.498801227	-59.9433532204824	115.895833333333	56.0208333333333
122.0625	54.1875	0.0232732977407064	0.00723165816313073	500161.616809835	-65.8482794346253	114.770833333333	55.8125
122.104166666667	54.1875	0.0237511949849158	0.00586519552483445	503720.796016917	-66.5355801281092	114.729166666667	55.7708333333333
122.145833333333	54.1875	0.0232334574783815	0.00443666124473352	291435.053726936	-90.0155877550142	117.6875	54.1041666666667
122.1875	54.1875	0.0258791543867373	0.00386260640799658	294155.084483704	-89.981810821913	117.6875	54.1041666666667
122.229166666667	54.1875	0.0233708370384215	0.00385463281893196	296875.114735909	-89.9483430292015	117.6875	54.1041666666667
122.270833333333	54.1875	0.0232541328097091	0.00376394494541381	299595.143564192	-89.9151759506461	117.6875	54.1041666666667
122.3125	54.1875	0.0255017020535488	0.00411624692742318	299595.143564196	-89.9151759506461	117.729166666667	54.1041666666667
122.354166666667	54.1875	0.0259310247013457	0.00418810201382346	487839.408851098	-61.8723286604536	115.4375	56.0625
122.395833333333	54.1875	0.0253783394065709	0.0041521869996973	492018.607508015	-61.4878545096412	115.4375	56.1041666666667
122.4375	54.1875	0.0228857315135169	0.00459630192782271	487243.699549772	-61.2510033345374	115.5625	56.1041666666667
122.479166666667	54.1875	0.0227626647813295	0.00445728733231731	489629.806622749	-61.3700896401216	115.5625	56.1041666666667
122.520833333333	54.1875	0.0255057749488675	0.0039625355425622	502277.733002488	-62.5484563557982	115.354166666667	56.0625
122.5625	54.1875	0.0262559610309019	0.0037721738655317	501599.96201798	-61.9460492061986	115.4375	56.1041666666667
122.604166666667	54.1875	0.0271710593127259	0.00400766100171345	504001.647742527	-62.0574666431046	115.4375	56.1041666666667
122.645833333333	54.1875	0.0271970029359633	0.00405503898690284	507109.971645731	-62.7639631726403	115.395833333333	56.0625
122.6875	54.1875	0.027455331029417	0.00412920394218323	509529.58108481	-62.8699396334894	115.395833333333	56.0625
122.729166666667	54.1875	0.0262006546723286	0.00412123159664183	511221.352112175	-62.3844661678806	115.4375	56.1041666666667
122.770833333333	54.1875	0.0227007094802381	0.00480576117988469	506405.798423044	-62.1676646204875	115.5625	56.1041666666667
122.8125	54.1875	0.0235207719830575	0.00555067571398486	513632.685422927	-62.4911010877893	115.479166666667	56.1041666666667
122.854166666667	54.1875	0.0229097371233332	0.00445834961759332	511221.352112175	-62.3844661678806	115.5625	56.1041666666667
122.895833333333	54.1875	0.0232950959508502	0.00388476565398891	524094.014096617	-63.4818890647064	115.354166666667	56.0625
122.9375	54.1875	0.0273829865691651	0.00416214434613609	524094.014096617	-63.4818890647064	115.395833333333	56.0625
122.979166666667	54.1875	0.0267517237285957	0.00381663463960094	524094.014096614	-63.4818890647063	115.4375	56.0625
123.020833333333	54.1875	0.0274619122478408	0.00377169208485382	526528.920190698	-63.5800334458461	115.4375	56.0625
123.0625	54.1875	0.0275315890167245	0.00384871049969451	540633.918499899	-65.1673134296171	115.1875	55.9791666666667
123.104166666667	54.1875	0.0276135647967866	0.00397974843156059	476176.633056668	-63.6980529226683	116.270833333333	55.8958333333333
123.145833333333	54.1875	0.027218176656236	0.00374739885604466	511951.472150466	-62.9747523638698	115.8125	56.0625
123.1875	54.1875	0.0279098278465229	0.00357028973008887	536288.873867305	-63.9621344078431	115.4375	56.0625
123.229166666667	54.1875	0.0275647080204801	0.0036978785550291	541180.651250108	-64.1470856984898	115.395833333333	56.0625
123.270833333333	54.1875	0.0294907496621865	0.00365026506308214	451679.75397696	-49.6912006999716	117.645833333333	56.6875
123.3125	54.1875	0.0298315655946151	0.00366311892567842	453756.8545897	-49.879302923729	117.645833333333	56.6875
123.354166666667	54.1875	0.0298417841494988	0.0036053116307095	455839.680962092	-50.0655324049985	117.645833333333	56.6875
123.395833333333	54.1875	0.0298754615633788	0.00360427184850708	457928.1542221	-50.2499096438584	117.645833333333	56.6875
123.4375	54.1875	0.0294709663127668	0.0036172743877838	460022.196714649	-50.4324549511335	117.645833333333	56.6875
123.479166666667	54.1875	0.0274726251612881	0.0038933123353007	524976.496744233	-62.4327747994422	115.979166666667	56.1458333333333
123.520833333333	54.1875	0.0282979345455055	0.00375023861969476	464226.684753637	-50.792130061166	117.645833333333	56.6875
123.5625	54.1875	0.0290300916736724	0.00384077514056469	466336.980912844	-50.9692995297167	117.645833333333	56.6875
123.604166666667	54.1875	0.0293737063177981	0.00394341586841737	468452.547494725	-51.1447163967866	117.645833333333	56.6875
123.645833333333	54.1875	0.0293532238926376	0.00389940025632815	508060.809390215	-65.0363166968461	116.270833333333	55.8958333333333
123.6875	54.1875	0.0299230763965795	0.00396332780834457	472699.205683962	-51.4903695347535	117.645833333333	56.6875
123.729166666667	54.1875	0.0299343746891418	0.003930650811643	474830.156929967	-51.6606439251495	117.645833333333	56.6875
123.770833333333	54.1875	0.0293832292387378	0.00369577552952792	515467.022904958	-65.3176660994701	116.270833333333	55.8958333333333
123.8125	54.1875	0.0276549997416354	0.00379357247908892	517939.452755047	-65.4093344322348	116.270833333333	55.8958333333333
123.854166666667	54.1875	0.0274400588096985	0.00381260062851916	311578.710646529	-69.9279587120221	119.270833333333	55.0625
123.895833333333	54.1875	0.027896509612867	0.00374694319947104	522889.688170688	-65.5895842888575	116.270833333333	55.8958333333333
123.9375	54.1875	0.0267207280987433	0.00348439798274488	258401.475565203	-74.9365681260098	120.0625	54.7291666666667
123.979166666667	54.1875	0.0276269248619253	0.00343688006065222	261028.792742816	-75.0580293845296	120.0625	54.7291666666667
124.020833333333	54.1875	0.0280517996540271	0.00368827817853046	321815.36845476	-70.4592366284424	119.270833333333	55.0625
124.0625	54.1875	0.0280382158102779	0.00382375874849204	323098.820322714	-69.6668704469765	119.3125	55.1041666666667
124.104166666667	54.1875	0.0274429672765919	0.00353893263442466	326946.104621189	-70.7107898720971	119.270833333333	55.0625
124.145833333333	54.1875	0.0273972751701224	0.00355712043875081	329514.402490977	-70.8332306278483	119.270833333333	55.0625
124.1875	54.1875	0.0267490895720244	0.00344234374931761	274186.562765853	-75.6255075961434	120.0625	54.7291666666667
124.229166666667	54.1875	0.0264963792314563	0.00329406896890718	334656.628525428	-71.0716884093215	119.270833333333	55.0625
124.270833333333	54.1875	0.026799487005038	0.00335188720683638	337230.469054351	-71.1878003905927	119.270833333333	55.0625
124.3125	54.1875	0.0260039219961396	0.00347667293889419	282096.717206688	-75.9367632748257	120.0625	54.7291666666667
124.354166666667	54.1875	0.0260579811882232	0.00364639940515837	284735.796972883	-76.0360426151132	120.0625	54.7291666666667
124.395833333333	54.1875	0.0256623733925082	0.00415253944433423	438298.544459306	-88.49113473241	117.6875	54.1041666666667
124.4375	54.1875	0.0261264135903207	0.00396120261064215	441017.616780896	-88.4667400941399	117.6875	54.1041666666667
124.479166666667	54.1875	0.0262028049734175	0.00369197061660772	441017.616780896	-88.4667400941399	117.729166666667	54.1041666666667
124.520833333333	54.1875	0.0274889488282598	0.00359356359896097	342425.753416921	-86.3188679285915	119.270833333333	54.2708333333333
124.5625	54.1875	0.0270963424357545	0.00339907514413518	336986.627216659	-85.5387452648332	119.395833333333	54.3125
124.604166666667	54.1875	0.0274905755816195	0.00361508477381797	364235.462722297	-87.0061196658148	119.020833333333	54.2291666666667
124.645833333333	54.1875	0.0277302773503365	0.00333829096399894	366951.766734322	-86.9946134701756	119.020833333333	54.2291666666667
124.6875	54.1875	0.0282828621628845	0.00296125725259597	369668.042007439	-86.9830276349854	119.020833333333	54.2291666666667
124.729166666667	54.1875	0.0277943450915637	0.00286751025264837	372384.288234156	-86.9713638977526	119.020833333333	54.2291666666667
124.770833333333	54.1875	0.0277862277607405	0.00298449525238545	375100.505109018	-86.9596239455914	119.020833333333	54.2291666666667
124.8125	54.1875	0.0287162976430864	0.00292740476639812	377816.692328522	-86.9478094170344	119.020833333333	54.2291666666667
124.854166666667	54.1875	0.029848405936378	0.00313614715104213	380532.849591049	-86.9359219037669	119.020833333333	54.2291666666667
124.895833333333	54.1875	0.0295611904250662	0.00309430769619755	383248.976596813	-86.9239629522878	119.020833333333	54.2291666666667
124.9375	54.1875	0.0295549574341811	0.00300563052303495	385965.073047771	-86.9119340655	119.020833333333	54.2291666666667
120.145833333333	54.1458333333333	0.0204476409361839	0.00803433109476587	284852.368284013	-38.9010033788552	117.270833333333	56.1041666666667
120.1875	54.1458333333333	0.0215768339099505	0.00801269881036229	219535.17191809	-31.5723057752067	118.354166666667	55.8125
120.229166666667	54.1458333333333	0.0216647140232115	0.00840924920841941	293849.618556008	-42.1585373541901	117.0625	56.0625
120.270833333333	54.1458333333333	0.02174552565873	0.00857365170967499	295683.388540541	-42.515702238255	117.0625	56.0625
120.3125	54.1458333333333	0.0218259072867557	0.00862303606753826	295218.909569296	-39.8173721271337	117.270833333333	56.1458333333333
120.354166666667	54.1458333333333	0.0210912168162727	0.00819413389788646	225417.765345484	-33.7971425547865	118.354166666667	55.8125
120.395833333333	54.1458333333333	0.0197359781988982	0.00834042967533386	298787.58803875	-45.535826847813	116.979166666667	55.9791666666667
120.4375	54.1458333333333	0.0207673602247068	0.0082059768188038	300736.279029167	-45.8652568535466	116.979166666667	55.9791666666667
120.479166666667	54.1458333333333	0.0194692643679227	0.00776808314230265	302695.797292014	-46.1902135182025	116.979166666667	55.9791666666667
120.520833333333	54.1458333333333	0.0216781834762793	0.00745650649557843	297161.962238441	-41.5284822085796	117.354166666667	56.1041666666667
120.5625	54.1458333333333	0.0229490495774868	0.00705929196683202	299387.986620128	-43.2162021815035	117.270833333333	56.0625
120.9375	54.1458333333333	0.0233451718951645	0.00561127319212698	154076.93966493	-56.3812179158733	118.9375	54.8958333333333
120.979166666667	54.1458333333333	0.0236016339384592	0.00529508099747073	156351.122797685	-56.9000236085226	118.9375	54.8958333333333
121.020833333333	54.1458333333333	0.0234207006958002	0.00494474673829589	158638.569785128	-57.4034234779758	118.9375	54.8958333333333
121.0625	54.1458333333333	0.023284649291308	0.00495337428114779	160938.714279326	-57.8919904573045	118.9375	54.8958333333333
121.104166666667	54.1458333333333	0.0231665701256674	0.00489867169959721	119061.406080721	-78.0429273042814	119.3125	54.3541666666667
121.145833333333	54.1458333333333	0.0252018430257686	0.0043326448733938	117208.558336468	-70.8530528465	119.4375	54.4791666666667
121.1875	54.1458333333333	0.0229446492982727	0.00475327381190019	170199.745643244	-57.9066959636336	118.9375	54.9375
121.229166666667	54.1458333333333	0.0230141386110515	0.00462263903469945	170255.917113498	-59.7085998323683	118.9375	54.8958333333333
121.270833333333	54.1458333333333	0.0231539002568234	0.00525404369887346	172612.009454048	-60.1308183710039	118.9375	54.8958333333333
121.3125	54.1458333333333	0.0231870428452364	0.00508855450522789	174977.954001817	-60.5411852251681	118.9375	54.8958333333333
121.354166666667	54.1458333333333	0.0232797081507432	0.00521611260449976	177353.355650101	-60.9401281714482	118.9375	54.8958333333333
121.395833333333	54.1458333333333	0.0255352458246131	0.00431583578474364	387968.1955746	-56.1738584664216	116.229166666667	55.9791666666667
121.4375	54.1458333333333	0.0231150941052526	0.00510899767669442	245186.955270449	-89.5638275919272	117.6875	54.1041666666667
121.479166666667	54.1458333333333	0.022989630572674	0.00467050666938583	247909.63619221	-89.5350296994538	117.6875	54.1041666666667
121.520833333333	54.1458333333333	0.0226228679160879	0.00471299446463527	250632.306059946	-89.5064904058036	117.6875	54.1041666666667
121.5625	54.1458333333333	0.0236312652291599	0.00473826582814526	253354.964299158	-89.4782013668212	117.6875	54.1041666666667
121.604166666667	54.1458333333333	0.0229981581102928	0.00496248466587557	465182.656126976	-63.8000791973414	114.9375	55.8125
121.645833333333	54.1458333333333	0.0236464092758902	0.00646771519701438	453019.893323064	-65.094485974338	115.104166666667	55.6875
121.6875	54.1458333333333	0.0226903127410383	0.00709609357993915	479882.524715382	-64.4601842395506	114.770833333333	55.8125
121.729166666667	54.1458333333333	0.0222108573139376	0.00738072279495182	482340.318748371	-64.5656783188012	114.770833333333	55.8125
121.770833333333	54.1458333333333	0.0240179830137734	0.00690922885385064	484800.253142616	-64.6699293278272	114.770833333333	55.8125
121.8125	54.1458333333333	0.0235694708843638	0.00561596724403171	488211.086502342	-65.3890534040872	114.729166666667	55.7708333333333
121.854166666667	54.1458333333333	0.0229580320491775	0.00490711224500488	272413.200951981	-89.2865543572015	117.6875	54.1041666666667
121.895833333333	54.1458333333333	0.0230825745795123	0.00488930682224636	458855.120389312	-59.0755201108883	115.5625	56.1041666666667
121.9375	54.1458333333333	0.0259894354761526	0.00388286810753693	468224.887571813	-59.625498941956	115.4375	56.1041666666667
121.979166666667	54.1458333333333	0.0256361889172821	0.00408033238249772	470575.529218371	-59.7591413389407	115.4375	56.1041666666667
122.020833333333	54.1458333333333	0.0234529537483325	0.00590591232649185	500612.062435389	-65.8698991764022	114.729166666667	55.7708333333333
122.0625	54.1458333333333	0.022872698760204	0.0046305739770291	286025.764576197	-89.1556490941465	117.6875	54.1041666666667
122.104166666667	54.1458333333333	0.0229405713163092	0.00443801615273706	288748.224993995	-89.1299931312236	117.6875	54.1041666666667
122.145833333333	54.1458333333333	0.0260388656817424	0.00408467880511513	291470.666959705	-89.1045007375976	117.6875	54.1041666666667
122.1875	54.1458333333333	0.027505037633628	0.00440421969351357	291470.666959709	-89.1045007375975	117.729166666667	54.1041666666667
122.229166666667	54.1458333333333	0.0275579980019751	0.00437391897051561	294193.090052422	-89.0791673651429	117.729166666667	54.1041666666667
122.270833333333	54.1458333333333	0.0262276892980778	0.00400614528578489	296915.493857993	-89.0539886325124	117.729166666667	54.1041666666667
122.3125	54.1458333333333	0.0262771954640501	0.00402463043820572	299637.877968699	-89.02896031756	117.729166666667	54.1041666666667
122.354166666667	54.1458333333333	0.0274615514194284	0.00436272000794998	492434.665280169	-61.5127265876503	115.395833333333	56.0625
122.395833333333	54.1458333333333	0.0264121931382466	0.00403010474837439	494249.225025124	-61.0163532047823	115.4375	56.1041666666667
122.4375	54.1458333333333	0.0230801211210344	0.00473421318560572	489491.232284965	-60.7759737802019	115.5625	56.1041666666667
122.479166666667	54.1458333333333	0.0229569306470828	0.00496896226183005	491868.839652802	-60.8968273789169	115.5625	56.1041666666667
122.520833333333	54.1458333333333	0.0231410667594323	0.00515770273626322	497226.120515579	-61.7442045489003	115.479166666667	56.0625
122.5625	54.1458333333333	0.0232279192242798	0.00405830347230023	506839.633905834	-62.1920670888474	115.354166666667	56.0625
122.604166666667	54.1458333333333	0.0232791638900182	0.00417670816900956	509249.172368036	-62.3009846552615	115.354166666667	56.0625
122.645833333333	54.1458333333333	0.0272169448279627	0.00418659126210032	509249.172368036	-62.3009846552615	115.395833333333	56.0625
122.6875	54.1458333333333	0.0274442620146759	0.00435724467150728	509249.172368036	-62.3009846552615	115.4375	56.0625
122.729166666667	54.1458333333333	0.0280957228195584	0.00438488952633713	666664.502577007	-71.8279837652071	112.645833333333	55.6041666666667
122.770833333333	54.1458333333333	0.0278152921413981	0.00453405046209339	516492.006887363	-62.6206759265402	115.395833333333	56.0625
122.8125	54.1458333333333	0.0271730255226101	0.00419192959170564	518910.911673685	-62.7249368950811	115.395833333333	56.0625
122.854166666667	54.1458333333333	0.0273508065206968	0.00392724386302815	521332.074700687	-62.8280713739273	115.395833333333	56.0625
122.895833333333	54.1458333333333	0.027133188609281	0.00412748323284334	523755.463792883	-62.9300939512106	115.395833333333	56.0625
122.9375	54.1458333333333	0.0271497702469889	0.00397283719297894	526181.047334207	-63.0310189844284	115.395833333333	56.0625
122.979166666667	54.1458333333333	0.0271159906290114	0.00380139508602666	528608.794256527	-63.1308606044786	115.395833333333	56.0625
123.020833333333	54.1458333333333	0.0271259252009634	0.00378141019167864	531038.674028411	-63.2296327196261	115.395833333333	56.0625
123.0625	54.1458333333333	0.0274375640626528	0.00411036992686305	533470.656644124	-63.3273490193991	115.395833333333	56.0625
123.104166666667	54.1458333333333	0.0288629246254884	0.0039947165600515	446491.495793635	-48.4717512705875	117.645833333333	56.6875
123.145833333333	54.1458333333333	0.0274731866959641	0.00406291853876995	535904.712612913	-63.4240229784203	115.4375	56.0625
123.1875	54.1458333333333	0.0281135401729907	0.0040534616705791	540778.92915891	-63.614296720692	115.395833333333	56.0625
123.229166666667	54.1458333333333	0.0283673043319598	0.00395768191703354	512759.594736329	-61.3369122637171	115.979166666667	56.1458333333333
123.270833333333	54.1458333333333	0.0294927365690565	0.00379634732125505	454693.734831993	-49.2462877129627	117.645833333333	56.6875
123.3125	54.1458333333333	0.0297867881766879	0.00369997202710813	456759.222185651	-49.435177601919	117.645833333333	56.6875
123.354166666667	54.1458333333333	0.0303084394928655	0.00389631672299556	458830.518184362	-49.6222102532854	117.645833333333	56.6875
123.395833333333	54.1458333333333	0.0301563973957981	0.00381846262130788	460907.543777813	-49.8074055920301	117.645833333333	56.6875
123.4375	54.1458333333333	0.0299243560168022	0.00367378058656646	462990.22111411	-49.9907833685886	117.645833333333	56.6875
123.479166666667	54.1458333333333	0.0293252366678731	0.00373625671875354	465078.473522566	-50.1723631574099	117.645833333333	56.6875
123.520833333333	54.1458333333333	0.0295546677070879	0.00376089536555838	467172.225496584	-50.3521643556801	117.645833333333	56.6875
123.5625	54.1458333333333	0.030214538001647	0.0038570592966496	469271.402676653	-50.5302061822118	117.645833333333	56.6875
123.604166666667	54.1458333333333	0.0295523822865496	0.00382049869757601	471375.9318335	-50.7065076764977	117.645833333333	56.6875
123.645833333333	54.1458333333333	0.0301679854391857	0.00389142530294781	473485.740851375	-50.881087697916	117.645833333333	56.6875
123.6875	54.1458333333333	0.0302048858287072	0.0040478205975126	475600.758711463	-51.0539649250812	117.645833333333	56.6875
123.729166666667	54.1458333333333	0.0303354111095768	0.00407389665072177	514957.118334702	-64.7574290883128	116.270833333333	55.8958333333333
123.770833333333	54.1458333333333	0.030311668683832	0.00409676354870225	517420.847144725	-64.8520341450267	116.270833333333	55.8958333333333
123.8125	54.1458333333333	0.0303330427087607	0.00407272310805287	519886.475759048	-64.9455804050935	116.270833333333	55.8958333333333
123.854166666667	54.1458333333333	0.0303157451514741	0.00394936801600139	522353.97640327	-65.038082058007	116.270833333333	55.8958333333333
123.895833333333	54.1458333333333	0.0293307319251245	0.00386454559622409	315746.054829967	-69.2738945985348	119.270833333333	55.0625
123.9375	54.1458333333333	0.027579388618953	0.00382281141888732	318293.785987671	-69.4135714440355	119.270833333333	55.0625
123.979166666667	54.1458333333333	0.0280487893982329	0.00375575698543248	320843.830253897	-69.5507593591228	119.270833333333	55.0625
124.020833333333	54.1458333333333	0.0284347827432607	0.00355758162588162	532242.160973918	-65.3979182009199	116.270833333333	55.8958333333333
124.0625	54.1458333333333	0.0283823548445097	0.00345167532940672	534718.62218852	-65.485401535313	116.270833333333	55.8958333333333
124.104166666667	54.1458333333333	0.0282599523341211	0.00342573669240394	516689.061791892	-66.98916629271	116.520833333333	55.7291666666667
124.145833333333	54.1458333333333	0.0278262912254044	0.0033373014042655	519195.95537571	-67.0726747038231	116.520833333333	55.7291666666667
124.1875	54.1458333333333	0.027512539800775	0.00347214663849053	521704.385956668	-67.155216389095	116.520833333333	55.7291666666667
124.229166666667	54.1458333333333	0.0271413264584742	0.00339447963426213	524214.330585415	-67.2368046413198	116.520833333333	55.7291666666667
124.270833333333	54.1458333333333	0.0267716830181373	0.0032995925335623	280629.729814384	-74.9177259942377	120.0625	54.7291666666667
124.3125	54.1458333333333	0.0260032514433514	0.00340608143261739	283259.382791651	-75.0273251276898	120.0625	54.7291666666667
124.354166666667	54.1458333333333	0.0260588179204079	0.00351263578097808	285890.367063567	-75.134595761528	120.0625	54.7291666666667
124.395833333333	54.1458333333333	0.0261584547479882	0.00359994987518822	288522.64530162	-75.2396004592066	120.0625	54.7291666666667
124.4375	54.1458333333333	0.0261589890095753	0.00388206870657427	291156.181500815	-75.3423996035577	120.0625	54.7291666666667
124.479166666667	54.1458333333333	0.0259868078238689	0.00375105659601449	293790.940921964	-75.4430514891249	120.0625	54.7291666666667
124.520833333333	54.1458333333333	0.0271289164003571	0.00356886142362754	359073.001188283	-86.2905982437349	119.020833333333	54.2291666666667
124.5625	54.1458333333333	0.0284767202803601	0.00313676001304818	356258.641418309	-65.7446984003246	119.4375	55.3541666666667
124.604166666667	54.1458333333333	0.0282425203317908	0.00307122931130717	364507.087452646	-86.2788774597285	119.020833333333	54.2291666666667
124.645833333333	54.1458333333333	0.0287213191549381	0.00309101402628592	367224.102979574	-86.272771606114	119.020833333333	54.2291666666667
124.6875	54.1458333333333	0.02955633644535	0.00320101370519958	369941.099397909	-86.2665069122487	119.020833333333	54.2291666666667
124.729166666667	54.1458333333333	0.0294964131061967	0.00324579427796141	372658.076189457	-86.2600868474227	119.020833333333	54.2291666666667
124.770833333333	54.1458333333333	0.0298535516966605	0.00318243730201384	375375.032844169	-86.2535147804265	119.020833333333	54.2291666666667
124.8125	54.1458333333333	0.0298951285702227	0.0042956653157019	349004.699918205	-81.7366498821241	119.479166666667	54.4791666666667
124.854166666667	54.1458333333333	0.029807126036374	0.00426478353647533	351699.300007189	-81.7666952888135	119.479166666667	54.4791666666667
124.895833333333	54.1458333333333	0.0303780345486569	0.00317009546975779	383525.777002621	-86.2329188215755	119.020833333333	54.2291666666667
124.9375	54.1458333333333	0.0299949335464229	0.00412984741757097	357089.100771161	-81.8246588787873	119.479166666667	54.4791666666667
124.979166666667	54.1458333333333	0.0300595057996073	0.00407593117421042	359784.290593939	-81.8526088169929	119.479166666667	54.4791666666667
125.020833333333	54.1458333333333	0.0295668944892378	0.00308350028071886	391676.322289113	-86.211067200514	119.020833333333	54.2291666666667
125.0625	54.1458333333333	0.0293828210060041	0.00300588808448632	394393.124329056	-86.2035177233408	119.020833333333	54.2291666666667
125.104166666667	54.1458333333333	0.0284398676014698	0.00308982180994839	397109.902411835	-86.1958399790039	119.020833333333	54.2291666666667
125.145833333333	54.1458333333333	0.0280375310234971	0.00313228075032655	399826.656088803	-86.188036577239	119.020833333333	54.2291666666667
125.1875	54.1458333333333	0.0280629173699788	0.00323984335179818	402543.384917008	-86.1801100572699	119.020833333333	54.2291666666667
120.145833333333	54.1041666666667	0.021353613846366	0.00841431321096509	222109.579982923	-30.3811718381523	118.354166666667	55.8125
120.1875	54.1041666666667	0.0198734484353691	0.0079186113577155	292578.092606407	-43.1909544326478	116.979166666667	55.9791666666667
120.229166666667	54.1041666666667	0.0214618979534888	0.00878184552054225	295374.787019942	-38.4979301031723	117.270833333333	56.1458333333333
120.270833333333	54.1041666666667	0.0219700861555686	0.00864592113173953	299118.287483777	-41.9157717441817	117.0625	56.0625
120.3125	54.1041666666667	0.0201683969075489	0.0080673554000256	295350.527859556	-39.8477470479325	117.270833333333	56.1041666666667
120.354166666667	54.1041666666667	0.0204782912769894	0.00816777061226837	293610.996999323	-39.4735534987074	117.354166666667	56.1041666666667
120.395833333333	54.1041666666667	0.020779630858423	0.00852316656014352	234129.893219971	-30.8078474018166	118.479166666667	55.8958333333333
120.4375	54.1041666666667	0.0205015888201942	0.00826194532544122	297103.640708768	-40.2173413997318	117.354166666667	56.1041666666667
120.479166666667	54.1041666666667	0.0218562284909371	0.00744324658397191	298870.095920607	-40.5823826535003	117.354166666667	56.1041666666667
120.520833333333	54.1041666666667	0.0230886178572597	0.00730398793865314	304839.584518309	-46.5412660766219	116.979166666667	55.9375
120.5625	54.1041666666667	0.0239355437344372	0.00635025517992832	213382.088545829	-33.5502713694453	118.6875	55.6875
120.604166666667	54.1041666666667	0.023998696319628	0.00636448839793529	214899.720887661	-34.1220223739508	118.6875	55.6875
120.645833333333	54.1041666666667	0.0246441380543053	0.00702906615592495	306499.189533607	-43.2979281521496	117.270833333333	56.0625
120.6875	54.1041666666667	0.0228475424408732	0.00704121187999203	295502.220071263	-41.1977663467878	117.5625	56.0625
120.729166666667	54.1041666666667	0.0226489692058859	0.00683828514085586	299118.287483777	-41.9157717441817	117.520833333333	56.0625
120.9375	54.1041666666667	0.0240940506395981	0.00651873076027996	307894.38769112	-42.3409399027117	117.604166666667	56.1041666666667
120.979166666667	54.1041666666667	0.0233650840451484	0.00563977017021937	158931.321265715	-55.499534533586	118.9375	54.8958333333333
121.020833333333	54.1041666666667	0.0231679214012945	0.00463450197727187	161184.405900819	-56.0146655725171	118.9375	54.8958333333333
121.0625	54.1041666666667	0.0233177779491514	0.00458721911033236	163450.992335614	-56.5150836827627	118.9375	54.8958333333333
121.104166666667	54.1041666666667	0.0254988739064965	0.00466935051145621	349788.784311649	-58.6989931538635	116.354166666667	55.6458333333333
121.145833333333	54.1041666666667	0.0253145010540445	0.00447250501462207	163504.256685608	-48.4988152296308	119.229166666667	55.0625
121.1875	54.1041666666667	0.0230934270904851	0.0042752154246155	170326.348640414	-57.9331744493654	118.9375	54.8958333333333
121.229166666667	54.1041666666667	0.0230476711309838	0.00446746361320104	172641.657934543	-58.3797597193148	118.9375	54.8958333333333
121.270833333333	54.1041666666667	0.0251092466924543	0.00417791922073599	134341.008919766	-75.2055812018952	119.270833333333	54.3958333333333
121.3125	54.1041666666667	0.0233451285446399	0.00433546257143314	177304.79650851	-59.2364691634942	118.9375	54.8958333333333
121.354166666667	54.1041666666667	0.0253547233002383	0.00430674294320242	388322.419563168	-55.4163452934111	116.229166666667	55.9791666666667
121.395833333333	54.1041666666667	0.0269436940993823	0.00453294168355535	383713.161467557	-56.6123363659599	116.270833333333	55.8958333333333
121.4375	54.1041666666667	0.0258117249109319	0.00420745139834491	392820.582744716	-55.7999558843507	116.229166666667	55.9791666666667
121.479166666667	54.1041666666667	0.0255644492528971	0.00420804600631475	395077.305686793	-55.9881890644858	116.229166666667	55.9791666666667
121.520833333333	54.1041666666667	0.0256672590232728	0.00452700962141364	397339.006136378	-56.1740879318685	116.229166666667	55.9791666666667
121.5625	54.1041666666667	0.0231868700783234	0.00457142923989919	253439.61309312	-88.4302555694126	117.6875	54.1041666666667
121.604166666667	54.1041666666667	0.0230540344406237	0.00435029615524887	256164.077272729	-88.4133720921996	117.6875	54.1041666666667
121.645833333333	54.1041666666667	0.0230352572530423	0.00399108955018642	258888.519214943	-88.396488470445	117.6875	54.1041666666667
121.6875	54.1041666666667	0.0254151188541947	0.00423708665465329	261612.938682997	-88.379604702611	117.6875	54.1041666666667
121.729166666667	54.1041666666667	0.0255027655532365	0.00395170875906917	264337.335440114	-88.3627207871601	117.6875	54.1041666666667
121.770833333333	54.1041666666667	0.0232093783359923	0.00401060361709274	267061.709249526	-88.3458367225543	117.6875	54.1041666666667
121.8125	54.1041666666667	0.0235896112808431	0.00400503678086937	269786.059874444	-88.3289525072561	117.6875	54.1041666666667
121.854166666667	54.1041666666667	0.0256375504628223	0.00441888031216401	272510.387078077	-88.3120681397275	117.6875	54.1041666666667
121.895833333333	54.1041666666667	0.0226697149662349	0.00426023116977838	275234.690623634	-88.2951836184309	117.6875	54.1041666666667
121.9375	54.1041666666667	0.0255859789681074	0.00426454609994685	470586.973424318	-59.1392054925759	115.4375	56.1041666666667
121.979166666667	54.1041666666667	0.0282655431482102	0.00447651119005469	619150.857917061	-70.5989512063522	112.6875	55.6041666666667
122.020833333333	54.1041666666667	0.0233648645110829	0.00446922234053842	283407.456943766	-88.2445291165555	117.6875	54.1041666666667
122.0625	54.1041666666667	0.0256698573407264	0.00419168606547726	477620.534423523	-59.5409114759713	115.4375	56.1041666666667
122.104166666667	54.1041666666667	0.0271771616373366	0.00436392274945996	479971.469850239	-59.6718604154747	115.4375	56.1041666666667
122.145833333333	54.1041666666667	0.027634932690046	0.0044705492786249	650857.198207773	-75.3107264642378	112.229166666667	55.1875
122.1875	54.1041666666667	0.0270571241269404	0.0044154289758267	484682.678432129	-59.9294459291749	115.4375	56.1041666666667
122.229166666667	54.1041666666667	0.0275705843295466	0.00441664585854109	411125.352226278	-44.609706452984	117.520833333333	56.6458333333333
122.270833333333	54.1041666666667	0.0262717353765147	0.0040932244566619	489406.032062463	-60.1814078394674	115.4375	56.1041666666667
122.3125	54.1041666666667	0.0274946926035491	0.00441594916517804	491772.151863757	-60.3053261748011	115.4375	56.1041666666667
122.354166666667	54.1041666666667	0.0280800702313401	0.0042459790952737	437208.42153589	-60.402013920631	116.270833333333	55.8958333333333
122.395833333333	54.1041666666667	0.0256300057085474	0.00411160114600393	307924.401637121	-88.0925568092219	117.6875	54.1041666666667
122.4375	54.1041666666667	0.023341067951811	0.00450822024490955	501829.817028221	-61.3920648919246	115.354166666667	56.0625
122.479166666667	54.1041666666667	0.0265909425089934	0.00412065752622626	504223.879781481	-61.50637513399	115.354166666667	56.0625
122.520833333333	54.1041666666667	0.0255129810759602	0.00427373053065919	506620.522506052	-61.6194430545456	115.354166666667	56.0625
122.5625	54.1041666666667	0.0255578287812279	0.00420061494359829	509019.707911099	-61.731284886982	115.354166666667	56.0625
122.604166666667	54.1041666666667	0.0262778553666623	0.00430879604094034	511421.399362322	-61.8419166094007	115.354166666667	56.0625
122.645833333333	54.1041666666667	0.0259770421877149	0.00433006246653492	513825.560868423	-61.951353948934	115.354166666667	56.0625
122.6875	54.1041666666667	0.026192528557109	0.00433730648273481	516232.157067871	-62.0596123859982	115.354166666667	56.0625
122.729166666667	54.1041666666667	0.0275244930361961	0.00441878415912988	516232.157067868	-62.059612385998	115.395833333333	56.0625
122.770833333333	54.1041666666667	0.0293404047033506	0.00449842357445292	670709.602231816	-71.4915778095644	112.645833333333	55.6041666666667
122.8125	54.1041666666667	0.0294263367303599	0.00435010940329734	435554.41313701	-46.5942534527946	117.645833333333	56.6875
122.854166666667	54.1041666666667	0.0296759367195819	0.00415043141238849	437537.955989519	-46.8054466222052	117.645833333333	56.6875
122.895833333333	54.1041666666667	0.02770632229935	0.00432440633629649	525882.202895016	-62.4811583156184	115.395833333333	56.0625
122.9375	54.1041666666667	0.0272556126635716	0.00416760576692339	528300.463291807	-62.5837461011468	115.395833333333	56.0625
122.979166666667	54.1041666666667	0.0276928966797232	0.0042001224294035	530720.958734284	-62.685242915741	115.395833333333	56.0625
123.020833333333	54.1041666666667	0.0277516172968708	0.00418523033995787	533143.657923309	-62.7856626264937	115.395833333333	56.0625
123.0625	54.1041666666667	0.0292452938137484	0.00400363486676986	447556.46786604	-47.8308688291938	117.645833333333	56.6875
123.104166666667	54.1041666666667	0.0292158644196842	0.00397533085632992	449579.695874775	-48.0299893324279	117.645833333333	56.6875
123.145833333333	54.1041666666667	0.0296567524722279	0.00386455223281618	451609.227304348	-48.2271694812514	117.645833333333	56.6875
123.1875	54.1041666666667	0.0296665869111968	0.00384276603244224	453644.976829707	-48.4224294000378	117.645833333333	56.6875
123.229166666667	54.1041666666667	0.0291262882578724	0.00397139294777651	455686.860388168	-48.6157890643632	117.645833333333	56.6875
123.270833333333	54.1041666666667	0.029544188563211	0.00374261437939587	457734.795162678	-48.8072682982713	117.645833333333	56.6875
123.3125	54.1041666666667	0.0298464583632503	0.00372785251963339	459788.69956513	-48.9968867717552	117.645833333333	56.6875
123.354166666667	54.1041666666667	0.0304355010668996	0.00389894471213274	461848.493219731	-49.1846639984548	117.645833333333	56.6875
123.395833333333	54.1041666666667	0.0306731817588167	0.00390116205360042	463914.096946452	-49.3706193335553	117.645833333333	56.6875
123.4375	54.1041666666667	0.030278204582481	0.00380245448150465	465985.432744526	-49.5547719718783	117.645833333333	56.6875
123.479166666667	54.1041666666667	0.0301918920557939	0.00368556885329913	468062.423776055	-49.7371409461608	117.645833333333	56.6875
123.520833333333	54.1041666666667	0.0305891041970718	0.00385359917203574	470144.994349695	-49.9177451255118	117.645833333333	56.6875
123.5625	54.1041666666667	0.0305789835366402	0.00387596886400267	472233.06990445	-50.0966032140363	117.645833333333	56.6875
123.604166666667	54.1041666666667	0.0301534993297535	0.00382966328320384	474326.576993562	-50.2737337496242	117.645833333333	56.6875
123.645833333333	54.1041666666667	0.0301600277256638	0.00392093852322368	476425.443268542	-50.4491551028941	117.645833333333	56.6875
123.6875	54.1041666666667	0.0295162402101165	0.00381199897067017	541343.514948541	-62.0634814705528	115.979166666667	56.1458333333333
123.729166666667	54.1041666666667	0.0282637861752832	0.00356938142299493	516951.901102243	-64.2934926185459	116.270833333333	55.8958333333333
123.770833333333	54.1041666666667	0.0280680473643246	0.00364708589906234	519408.646250799	-64.3899428969815	116.270833333333	55.8958333333333
123.8125	54.1041666666667	0.0280793933070773	0.00384706077990244	521867.36355295	-64.4853240425749	116.270833333333	55.8958333333333
123.854166666667	54.1041666666667	0.0280605715997691	0.00381772997765698	524328.024395744	-64.5796502509363	116.270833333333	55.8958333333333
123.895833333333	54.1041666666667	0.0281265503297272	0.00377415350887627	526790.600674322	-64.6729354840236	116.270833333333	55.8958333333333
123.9375	54.1041666666667	0.0283266387730153	0.00385806406659813	319953.964927191	-68.6367124244779	119.270833333333	55.0625
123.979166666667	54.1041666666667	0.0275468057538904	0.00360728423704569	531721.389595314	-64.8564377300919	116.270833333333	55.8958333333333
124.020833333333	54.1041666666667	0.0259429973634975	0.00329327200274857	539686.986236287	-64.1010721436847	116.229166666667	55.9791666666667
124.0625	54.1041666666667	0.0260301840494332	0.00377677008291136	542139.706184684	-64.1929072773223	116.229166666667	55.9791666666667
124.104166666667	54.1041666666667	0.0256795397861516	0.00347713948953481	544594.317759555	-64.2837610800592	116.229166666667	55.9791666666667
124.145833333333	54.1041666666667	0.0258758051928542	0.00337773919492014	547050.794628796	-64.3736460153505	116.229166666667	55.9791666666667
124.1875	54.1041666666667	0.0261485948614793	0.00402148972814965	517426.177772472	-65.9412682235453	116.645833333333	55.7708333333333
124.229166666667	54.1041666666667	0.0257436931167154	0.00394450042856334	519915.765294642	-66.0297733799836	116.645833333333	55.7708333333333
124.270833333333	54.1041666666667	0.0255425831509168	0.00360235169319579	554431.160333457	-64.6376093297226	116.229166666667	55.9791666666667
124.3125	54.1041666666667	0.0259278095944127	0.00388288164509421	524900.017255791	-66.2037781210561	116.645833333333	55.7708333333333
124.354166666667	54.1041666666667	0.0257254725742529	0.00338146400163585	325087.137596593	-81.4388214529925	119.395833333333	54.4375
124.395833333333	54.1041666666667	0.0258416823154555	0.00347317617637723	327782.398916167	-81.4760663276417	119.395833333333	54.4375
124.4375	54.1041666666667	0.0260587717514734	0.00345088971722106	330477.919720269	-81.5124276171206	119.395833333333	54.4375
124.479166666667	54.1041666666667	0.0262403095086179	0.00330727973699873	340431.88157948	-84.7667384030562	119.270833333333	54.2708333333333
124.520833333333	54.1041666666667	0.0271457185845073	0.00341933023290172	343146.035863029	-84.7745870886247	119.270833333333	54.2708333333333
124.5625	54.1041666666667	0.0282437283492024	0.00335419611599399	362120.111625941	-85.5533192269728	119.020833333333	54.2291666666667
124.604166666667	54.1041666666667	0.0282086903411672	0.00304898743670365	364837.404885153	-85.5528409038893	119.020833333333	54.2291666666667
124.645833333333	54.1041666666667	0.028667703451727	0.00309509084116194	367554.695930232	-85.5521195779565	119.020833333333	54.2291666666667
124.6875	54.1041666666667	0.0302402625167423	0.00325732873157823	370271.983874255	-85.5511605932741	119.020833333333	54.2291666666667
124.729166666667	54.1041666666667	0.0302923559755262	0.00336513229700997	372989.267849232	-85.5499691382317	119.020833333333	54.2291666666667
124.770833333333	54.1041666666667	0.030391978446186	0.004298177785709	347009.651961161	-80.9488431088446	119.479166666667	54.4791666666667
124.8125	54.1041666666667	0.0299484538775862	0.00325006009397678	378423.820510687	-85.5469088255912	119.020833333333	54.2291666666667
124.854166666667	54.1041666666667	0.0302019590955179	0.0044266336066843	352393.31738667	-81.021139144723	119.479166666667	54.4791666666667
124.895833333333	54.1041666666667	0.0301726726931585	0.00374545364098309	355085.547171959	-81.0560799856317	119.479166666667	54.4791666666667
124.9375	54.1041666666667	0.0300944370403102	0.00429055557878586	357778.032467648	-81.0902401557211	119.479166666667	54.4791666666667
124.979166666667	54.1041666666667	0.0298464319919196	0.00400522042204903	360470.766618466	-81.1236370708744	119.479166666667	54.4791666666667
125.020833333333	54.1041666666667	0.0301950648534599	0.00411811659954428	363163.743158943	-81.1562876348693	119.479166666667	54.4791666666667
125.0625	54.1041666666667	0.0299424851888001	0.00398845726178551	365856.95580644	-81.1882082579764	119.479166666667	54.4791666666667
125.104166666667	54.1041666666667	0.0298952185165279	0.00410412827288844	368550.398454524	-81.2194148747569	119.479166666667	54.4791666666667
125.145833333333	54.1041666666667	0.0299118069894585	0.00308610894932794	400161.710592722	-85.5263094069164	119.020833333333	54.2291666666667
125.1875	54.1041666666667	0.0299016547315782	0.00299827440469777	402878.898404674	-85.5228638595911	119.020833333333	54.2291666666667
125.229166666667	54.1041666666667	0.0299077981626332	0.00305383745147452	405596.073085871	-85.5192377849872	119.020833333333	54.2291666666667
125.270833333333	54.1041666666667	0.0298505017092424	0.00323738859568741	408313.233961528	-85.5154347819413	119.020833333333	54.2291666666667
125.3125	54.1041666666667	0.0297203544511786	0.00366117268790829	411030.380368415	-85.5114583541004	119.020833333333	54.2291666666667
125.354166666667	54.1041666666667	0.0300706055900026	0.00395463824545152	413747.511654487	-85.5073119130462	119.020833333333	54.2291666666667
125.395833333333	54.1041666666667	0.0298009645793403	0.0042068880931882	253864.352000264	-83.1898411732559	121.520833333333	54.3125
125.4375	54.1041666666667	0.029241687008019	0.00407757753343983	256570.729387274	-83.2284000525252	121.520833333333	54.3125
125.479166666667	54.1041666666667	0.0273146053766315	0.0035658356812613	259277.319793111	-83.2658010009165	121.520833333333	54.3125
125.520833333333	54.1041666666667	0.0274423840866413	0.00360777774597565	256903.160657339	-82.1957184645125	121.604166666667	54.3541666666667
120.104166666667	54.0625	0.0204608827590729	0.00805946501232381	288817.351899173	-36.9719018307805	117.3125	56.1041666666667
120.145833333333	54.0625	0.0207191037377718	0.00823931409234707	294136.792560984	-42.2196802287197	116.979166666667	55.9791666666667
120.1875	54.0625	0.0220311456041358	0.00762671233192012	290465.707184882	-37.3679209590361	117.354166666667	56.1041666666667
120.229166666667	54.0625	0.0206026379512625	0.00814955525725513	297828.440966381	-42.9294782578397	116.979166666667	55.9791666666667
120.270833333333	54.0625	0.0205390601212658	0.00816780567491618	299692.69981799	-43.277474625212	116.979166666667	55.9791666666667
120.3125	54.0625	0.020670862882766	0.00813857603286393	295499.151397271	-38.5280386091555	117.354166666667	56.1041666666667
120.354166666667	54.0625	0.022381027261362	0.00788846264677309	286911.088847316	-37.959822837967	117.520833333333	56.0625
120.395833333333	54.0625	0.020893898358157	0.00775120289748221	288596.62812683	-38.3529541410567	117.520833333333	56.0625
120.4375	54.0625	0.0206269168770356	0.00753601829251541	300659.94965466	-39.6470831986221	117.354166666667	56.1041666666667
120.479166666667	54.0625	0.0220680187562652	0.00742416483292923	302407.391538039	-40.0111642199235	117.354166666667	56.1041666666667
120.520833333333	54.0625	0.0227355450675925	0.00710238093012286	304168.031505775	-40.3708496992155	117.354166666667	56.1041666666667
120.5625	54.0625	0.0244810704048289	0.00682915864991846	372898.443082866	-67.4299656705597	115.145833333333	55.2291666666667
120.604166666667	54.0625	0.0234992111517892	0.00568521262701986	96411.6197155822	-63.8058620800305	119.270833333333	54.4375
120.645833333333	54.0625	0.0236353734601324	0.00535180465197076	98866.6580568761	-64.470418160042	119.270833333333	54.4375
120.6875	54.0625	0.0240681278007007	0.00633401719451493	307727.995378372	-41.0772091440222	117.4375	56.1041666666667
120.729166666667	54.0625	0.0237249842569647	0.00525376336986922	148627.179737424	-50.657986590972	118.9375	54.8958333333333
120.770833333333	54.0625	0.0231540956594407	0.00447658539129573	150746.543934916	-51.2817517405427	118.9375	54.8958333333333
120.8125	54.0625	0.0233741706490874	0.00519038523576168	108810.709670206	-66.8186919354907	119.270833333333	54.4375
120.854166666667	54.0625	0.022748397537374	0.00679099176103778	308046.247052945	-42.3715807176218	117.520833333333	56.0625
120.895833333333	54.0625	0.0216321960590303	0.00710240389620507	320571.187945983	-43.4175508834843	117.354166666667	56.1041666666667
120.9375	54.0625	0.0223290787622374	0.00693210541093668	314996.487617637	-42.4391305497062	117.520833333333	56.1041666666667
120.979166666667	54.0625	0.0223247105394286	0.00680261380696337	316843.317493372	-42.7692917746611	117.520833333333	56.1041666666667
121.020833333333	54.0625	0.023948558119173	0.00612472106836255	327395.588253036	-49.8229711679158	117.020833333333	55.8958333333333
121.0625	54.0625	0.0234257164938527	0.00521849687456592	331581.244505112	-50.363680548463	116.979166666667	55.8958333333333
121.104166666667	54.0625	0.0234342692141444	0.00513046176203233	168301.291731407	-55.6773254613978	118.9375	54.8958333333333
121.145833333333	54.0625	0.0231020524216092	0.00459246647491135	170560.957547155	-56.1604600128555	118.9375	54.8958333333333
121.1875	54.0625	0.0254134736827391	0.00461692849802376	382093.754298856	-54.0531734700215	116.229166666667	55.9791666666667
121.229166666667	54.0625	0.0256918439796769	0.0047325702353235	170661.912404363	-48.4798702671947	119.229166666667	55.0625
121.270833333333	54.0625	0.0258684252179121	0.00471058559684455	373106.875460693	-38.0614440156158	117.520833333333	56.6458333333333
121.3125	54.0625	0.0252500052257823	0.00460610597301648	174782.627784296	-49.5986788005284	119.229166666667	55.0625
121.354166666667	54.0625	0.0258255811100392	0.00455314252343695	376492.792830314	-38.6473397078036	117.520833333333	56.6458333333333
121.395833333333	54.0625	0.0258542369305625	0.00442355569036374	393207.090495036	-55.0523779394302	116.229166666667	55.9791666666667
121.4375	54.0625	0.0256212082090102	0.00436946102615264	395445.981445847	-55.2448841258717	116.229166666667	55.9791666666667
121.479166666667	54.0625	0.0233052275308766	0.00451969077550014	397690.06587246	-55.4350282551507	116.229166666667	55.9791666666667
121.520833333333	54.0625	0.0231598938999324	0.00450429948089927	365794.335610076	-56.7075471818756	116.645833333333	55.7708333333333
121.5625	54.0625	0.0254244417512415	0.00461157344717915	402193.46406705	-55.8083674965846	116.229166666667	55.9791666666667
121.604166666667	54.0625	0.0267206916582341	0.00453134329374014	386904.905451904	-40.3389465212509	117.520833333333	56.6458333333333
121.645833333333	54.0625	0.0258692029261982	0.00450523367199974	388675.857120831	-40.6114625261612	117.520833333333	56.6458333333333
121.6875	54.0625	0.026903268230331	0.00454404128854997	390456.61202114	-40.8813442813522	117.520833333333	56.6458333333333
121.729166666667	54.0625	0.0273744098427441	0.00463149011632295	404543.443910505	-57.4997463082031	116.270833333333	55.8958333333333
121.770833333333	54.0625	0.0276022981437482	0.00467630503814263	394046.996627755	-41.4132916800761	117.520833333333	56.6458333333333
121.8125	54.0625	0.0273157559557735	0.004490681560137	630986.316419058	-74.6783384933933	112.229166666667	55.1875
121.854166666667	54.0625	0.0272499387790231	0.00437336448483906	633617.775309214	-74.7096482870905	112.229166666667	55.1875
121.895833333333	54.0625	0.0281498832634293	0.00412504578763935	636249.624843068	-74.7405581897492	112.229166666667	55.1875
121.9375	54.0625	0.027784275205297	0.00423816813151944	638881.859268766	-74.7710730794189	112.229166666667	55.1875
121.979166666667	54.0625	0.0298273763948368	0.00407556112416308	638881.859268762	-74.7710730794188	112.270833333333	55.1875
122.020833333333	54.0625	0.0257912048660698	0.00427687488050767	477649.654246076	-58.9304928413803	115.4375	56.1041666666667
122.0625	54.0625	0.0260212040373952	0.00419263660927682	479988.14558441	-59.0645940555597	115.4375	56.1041666666667
122.104166666667	54.0625	0.0283404469223066	0.00428150279145313	649414.533955584	-74.8892773694495	112.229166666667	55.1875
122.145833333333	54.0625	0.0283840773200072	0.00445938989109539	652048.609640719	-74.9178876861233	112.229166666667	55.1875
122.1875	54.0625	0.0274693640393868	0.00418889081037679	487023.015552547	-59.4581738486516	115.4375	56.1041666666667
122.229166666667	54.0625	0.0277632011879022	0.00438216106317894	414439.796227039	-44.1600525382568	117.520833333333	56.6458333333333
122.270833333333	54.0625	0.0295702942575866	0.00432194558539843	413804.116910709	-43.2085380680075	117.645833333333	56.6875
122.3125	54.0625	0.0275791091210791	0.0042538187334876	418257.128135377	-44.6283661775257	117.520833333333	56.6458333333333
122.354166666667	54.0625	0.0271556265315018	0.00416953679476096	420177.634854173	-44.8590897441739	117.520833333333	56.6458333333333
122.395833333333	54.0625	0.0271916106562729	0.00437063602918435	498809.66385145	-60.0861812404258	115.4375	56.1041666666667
122.4375	54.0625	0.0274632918422928	0.00441738938256443	424041.790143569	-45.3137802408572	117.520833333333	56.6458333333333
122.479166666667	54.0625	0.0275038600932682	0.0041547542505001	504066.855568812	-60.9302110993509	115.395833333333	56.0625
122.520833333333	54.0625	0.0272707782324254	0.0043213147182629	506452.748606831	-61.0462069877894	115.395833333333	56.0625
122.5625	54.0625	0.0274086663323945	0.00452506746303836	508841.301115431	-61.160954409619	115.395833333333	56.0625
122.604166666667	54.0625	0.0281360673528688	0.00469357653193064	429005.717486186	-45.0654036097816	117.645833333333	56.6875
122.645833333333	54.0625	0.0277335486878357	0.0047507658849389	430940.804765988	-45.2875550341832	117.645833333333	56.6875
122.6875	54.0625	0.0276651965009642	0.00454131890451005	516022.537556777	-61.4978659592455	115.395833333333	56.0625
122.729166666667	54.0625	0.0275730818971671	0.00448930600623946	518421.353308322	-61.6077783670891	115.395833333333	56.0625
122.770833333333	54.0625	0.0277365524424244	0.00445728619410585	518421.353308322	-61.6077783670891	115.4375	56.0625
122.8125	54.0625	0.0294014236124891	0.00436260126596063	438754.224565794	-46.1549371231932	117.645833333333	56.6875
122.854166666667	54.0625	0.0300187375730058	0.00417650924207817	440725.357940136	-46.3665795574925	117.645833333333	56.6875
122.895833333333	54.0625	0.0293811085750239	0.00436519194427912	442703.411821971	-46.5761815514113	117.645833333333	56.6875
122.9375	54.0625	0.0289017540915923	0.00443614745100619	528041.023718983	-62.035873533817	115.4375	56.0625
122.979166666667	54.0625	0.0277732849761432	0.00421568742534323	530451.872960099	-62.1400816320487	115.4375	56.0625
123.020833333333	54.0625	0.0277709891382439	0.00431260153836727	448678.172599851	-47.1929465003718	117.645833333333	56.6875
123.0625	54.0625	0.0277715319797403	0.00424586144774432	450682.99119905	-47.3945877695424	117.645833333333	56.6875
123.104166666667	54.0625	0.0291898406887303	0.00393805474190053	452694.27819456	-47.5942885292696	117.645833333333	56.6875
123.145833333333	54.0625	0.0295362177944243	0.00405293084807154	454711.947036246	-47.7920683992767	117.645833333333	56.6875
123.1875	54.0625	0.0299456824759334	0.00416690268997945	456735.912427907	-47.9879468685171	117.645833333333	56.6875
123.229166666667	54.0625	0.0299395493855014	0.00412450389852895	458766.090311505	-48.1819432919728	117.645833333333	56.6875
123.270833333333	54.0625	0.0300536422004653	0.00396760100831559	460802.397851381	-48.37407688768	117.645833333333	56.6875
123.3125	54.0625	0.0302736669031318	0.00370874158318484	462844.753418485	-48.5643667339711	117.645833333333	56.6875
123.354166666667	54.0625	0.0299790950468332	0.0036529854581212	464893.076574648	-48.7528317669292	117.645833333333	56.6875
123.395833333333	54.0625	0.030617746699743	0.00374947687449116	466947.288056892	-48.9394907780442	117.645833333333	56.6875
123.4375	54.0625	0.0305914790839319	0.0037557209393128	469007.309761779	-49.1243624120598	117.645833333333	56.6875
123.479166666667	54.0625	0.0298935902388653	0.00363395545723369	535283.35362104	-54.6308482652288	116.354166666667	56.6458333333333
123.520833333333	54.0625	0.0294472471209777	0.00362890266106359	533948.109591729	-61.2136989085689	115.979166666667	56.1458333333333
123.5625	54.0625	0.0298391367938924	0.0035476099674031	475221.472244295	-49.6684372577279	117.645833333333	56.6875
123.604166666667	54.0625	0.0281873665183135	0.0036880442436963	538735.127498546	-61.4253163379915	115.979166666667	56.1458333333333
123.645833333333	54.0625	0.029469414267273	0.00374991261850468	541132.230402346	-61.5294933878774	115.979166666667	56.1458333333333
123.6875	54.0625	0.0276791657010915	0.00363504208771786	543531.685884831	-61.6326004222241	115.979166666667	56.1458333333333
123.729166666667	54.0625	0.0273448484091191	0.00363641261184749	249416.8293063	-71.2081784997265	120.0625	54.7291666666667
123.770833333333	54.0625	0.0280140134719004	0.00368345534020124	252000.906673133	-71.374331201502	120.0625	54.7291666666667
123.8125	54.0625	0.0279258179633942	0.00372694555507075	254587.482588997	-71.536765533097	120.0625	54.7291666666667
123.854166666667	54.0625	0.0279884294679058	0.00380504776323796	257176.480774449	-71.6955902502568	120.0625	54.7291666666667
123.895833333333	54.0625	0.0278728844334971	0.00364036686130168	259767.827911967	-71.8509100456159	120.0625	54.7291666666667
123.9375	54.0625	0.0276670264745858	0.00361903885268767	262361.453506459	-72.00282572976	120.0625	54.7291666666667
123.979166666667	54.0625	0.0266274215417416	0.00344205868699514	264957.289753411	-72.1514344031136	120.0625	54.7291666666667
124.020833333333	54.0625	0.026297601969658	0.00345630113953938	541728.722448934	-63.6608725162342	116.229166666667	55.9791666666667
124.0625	54.0625	0.0258917529624035	0.00427789769068752	417094.707859044	-86.7813924528304	117.6875	54.1041666666667
124.104166666667	54.0625	0.0228861168024365	0.00443423866559406	618428.265560355	-67.9378011557158	114.9375	55.8125
124.145833333333	54.0625	0.0233869192348127	0.00460204229573745	620957.267245402	-67.9983919896906	114.9375	55.8125
124.1875	54.0625	0.0236739727026565	0.00523647356983288	422406.984970064	-86.1266669775198	117.729166666667	54.1458333333333
124.229166666667	54.0625	0.0229574707728084	0.00442611105506729	427990.136455929	-86.7300714757206	117.6875	54.1041666666667
124.270833333333	54.0625	0.0228571394509548	0.0043444863898917	430713.906474485	-86.7171122839144	117.6875	54.1041666666667
124.3125	54.0625	0.0239603395995381	0.00517103912237962	631083.888126053	-68.2345269281193	114.9375	55.8125
124.354166666667	54.0625	0.0256008912435426	0.00381491205519099	325809.792021443	-80.6329976212718	119.395833333333	54.4375
124.395833333333	54.0625	0.0257883456234982	0.00384697377363675	328501.813494758	-80.676779997852	119.395833333333	54.4375
124.4375	54.0625	0.0257604082344452	0.00387394912364753	441608.629753352	-86.6647881977541	117.6875	54.1041666666667
124.479166666667	54.0625	0.0254081779906029	0.00380260523646585	444332.220007115	-86.6515898001427	117.6875	54.1041666666667
124.520833333333	54.0625	0.02622045101751	0.00348041074627388	444332.220007119	-86.6515898001427	117.729166666667	54.1041666666667
124.5625	54.0625	0.027175909060479	0.00328387360791654	346312.77243461	-84.0186550305411	119.270833333333	54.2708333333333
124.604166666667	54.0625	0.0275825567553096	0.00339513955569964	349026.181567265	-84.0316737876159	119.270833333333	54.2708333333333
124.645833333333	54.0625	0.0274548535214615	0.00345297723703032	367943.387335424	-84.8328822072895	119.020833333333	54.2291666666667
124.6875	54.0625	0.0277493143194592	0.00296266247918679	449487.738843481	-83.6675548540223	117.8125	54.3125
124.729166666667	54.0625	0.0278377159323522	0.00324936072214804	452199.334202625	-83.6719843599241	117.8125	54.3125
124.770833333333	54.0625	0.0277704511103479	0.00307716033192609	376094.895702896	-84.8449408128338	119.020833333333	54.2291666666667
124.8125	54.0625	0.0300682215055207	0.00429456854176797	350457.929627653	-80.2372716218667	119.479166666667	54.4791666666667
124.854166666667	54.0625	0.030348875539642	0.00442959693621724	353146.817417511	-80.2786458719596	119.479166666667	54.4791666666667
124.895833333333	54.0625	0.0301574586937439	0.00450337091822204	355836.034323871	-80.3191390136217	119.479166666667	54.4791666666667
124.9375	54.0625	0.0301482251706713	0.00449419555590232	358525.572012759	-80.3587707637936	119.479166666667	54.4791666666667
124.979166666667	54.0625	0.0302067721061641	0.00422693414835588	361215.422390422	-80.3975602585883	119.479166666667	54.4791666666667
125.020833333333	54.0625	0.0298949376687036	0.00424656365770921	363905.577594533	-80.4355260743988	119.479166666667	54.4791666666667
125.0625	54.0625	0.029927690524777	0.00415168206511413	366596.029985744	-80.4726862480972	119.479166666667	54.4791666666667
125.104166666667	54.0625	0.0299409078345905	0.00413202300883096	369286.772139639	-80.5090582963709	119.479166666667	54.4791666666667
125.145833333333	54.0625	0.0302292617247097	0.00316632867949334	400550.114835234	-84.865782869583	119.020833333333	54.2291666666667
125.1875	54.0625	0.0303036472324712	0.00311412541245359	403267.400375734	-84.8668030781927	119.020833333333	54.2291666666667
125.229166666667	54.0625	0.0299217721233006	0.00319142493543615	405984.689749601	-84.8675832245275	119.020833333333	54.2291666666667
125.270833333333	54.0625	0.0298352299391779	0.00323040217053936	408701.981943891	-84.8681280904543	119.020833333333	54.2291666666667
125.3125	54.0625	0.0301714962205773	0.00336346992379195	411419.275966135	-84.868442331562	119.020833333333	54.2291666666667
125.354166666667	54.0625	0.0305361620618539	0.00361010810995689	409621.844667302	-59.3321465132634	119.729166666667	55.8125
125.395833333333	54.0625	0.0300975728573769	0.00373198088219969	416853.865623059	-84.8683969549488	119.020833333333	54.2291666666667
125.4375	54.0625	0.0297447972520382	0.00379988859860396	419571.159369327	-84.8680460534502	119.020833333333	54.2291666666667
125.479166666667	54.0625	0.0293309995163923	0.00404122531769257	414322.869096769	-59.6494002172498	119.770833333333	55.8125
125.520833333333	54.0625	0.0292689972211327	0.00414466869363478	425005.740111989	-84.8667087789489	119.020833333333	54.2291666666667
125.5625	54.0625	0.029109693000189	0.00415920233754502	427723.025326001	-84.8657304684741	119.020833333333	54.2291666666667
125.604166666667	54.0625	0.0291249656394818	0.00421174351694494	267973.224403079	-82.3869540922958	121.520833333333	54.3125
120.104166666667	54.0208333333333	0.0228625526215374	0.00760075638738625	280907.679034289	-34.9493267389028	117.520833333333	56.0625
120.145833333333	54.0208333333333	0.0219640386345185	0.00793235246337771	280907.679034289	-34.9493267389028	117.5625	56.0625
120.1875	54.0208333333333	0.0223439806808185	0.0079745676577169	282480.322320079	-35.3694413202951	117.5625	56.0625
120.229166666667	54.0208333333333	0.0222706723620341	0.00790694937629383	284069.199791301	-35.7846907898775	117.5625	56.0625
120.270833333333	54.0208333333333	0.0221830904020521	0.00785903850927766	285674.040011508	-36.1951076014919	117.5625	56.0625
120.3125	54.0208333333333	0.0220766162439877	0.00769752604788474	287294.57490929	-36.6007256372688	117.5625	56.0625
120.354166666667	54.0208333333333	0.0216762083988938	0.00750497699263147	288930.539831713	-37.0015801099497	117.5625	56.0625
120.395833333333	54.0208333333333	0.0204422142547045	0.0081784206933344	242143.120737981	-29.6842146690087	118.479166666667	55.8958333333333
120.4375	54.0208333333333	0.019982058040771	0.00795908386202593	292247.718503043	-37.7891453057965	117.5625	56.0625
120.479166666667	54.0208333333333	0.020110529657231	0.00753149395561488	311904.960826206	-43.0754728141112	117.0625	56.0208333333333
120.520833333333	54.0208333333333	0.0211393467423017	0.00819715099431393	314637.902205935	-39.9382835641484	117.270833333333	56.1458333333333
120.5625	54.0208333333333	0.0207096633186213	0.00772204461612186	316328.687981505	-44.9902032804314	116.979166666667	55.9791666666667
120.604166666667	54.0208333333333	0.0238823331238351	0.00602236533838759	306083.135020139	-40.7566472158223	117.395833333333	56.0625
120.645833333333	54.0208333333333	0.0237188945513209	0.00548547941045612	100952.190285749	-62.0947598939882	119.270833333333	54.4375
120.6875	54.0208333333333	0.0232354572528884	0.00473977376452514	190493.015011781	-74.7630945889764	117.854166666667	54.4375
120.729166666667	54.0208333333333	0.0234800492835448	0.00533731600617837	105808.456078177	-63.4130926828527	119.270833333333	54.4375
120.770833333333	54.0208333333333	0.0256192410209374	0.00421619765239414	191584.769932918	-73.410909430926	117.9375	54.4791666666667
120.8125	54.0208333333333	0.0234774082739819	0.00535461359434054	315152.488212156	-42.4697718529637	117.395833333333	56.0625
120.854166666667	54.0208333333333	0.0228567635494936	0.00702767031751227	309674.146471788	-41.4545217895809	117.5625	56.0625
120.895833333333	54.0208333333333	0.0221028041957842	0.00695035933449535	311488.231639938	-41.7971013897373	117.5625	56.0625
120.9375	54.0208333333333	0.0233546240282383	0.00576880616576641	320735.976909968	-43.4482418665464	117.395833333333	56.0625
120.979166666667	54.0208333333333	0.0234158769049399	0.00583693169102523	164362.907968308	-52.8344344918456	118.9375	54.8958333333333
121.020833333333	54.0208333333333	0.0234400877665644	0.00581263154725292	166546.881647883	-53.3683968662155	118.9375	54.8958333333333
121.0625	54.0208333333333	0.0239888790705259	0.00649429907115401	320263.326212107	-42.2063405815824	117.604166666667	56.1041666666667
121.104166666667	54.0208333333333	0.0233493227008312	0.00583824609066786	170959.197043652	-54.3938546117354	118.9375	54.8958333333333
121.145833333333	54.0208333333333	0.0230646911028966	0.00522146126230625	173186.406881609	-54.8862555555623	118.9375	54.8958333333333
121.1875	54.0208333333333	0.0229952985640892	0.00458802609507196	175426.938850639	-55.3656847015736	118.9375	54.8958333333333
121.229166666667	54.0208333333333	0.0257512202150853	0.00448461957638672	387032.644920344	-53.7014376716455	116.229166666667	55.9791666666667
121.270833333333	54.0208333333333	0.0267333058102782	0.00448706639937909	376769.237604867	-37.6271356846996	117.520833333333	56.6458333333333
121.3125	54.0208333333333	0.0232268652250548	0.004491720412606	391446.096704275	-54.1070764688289	116.229166666667	55.9791666666667
121.354166666667	54.0208333333333	0.0230595517419479	0.00514044278232673	184512.523753412	-57.1618329281807	118.9375	54.8958333333333
121.395833333333	54.0208333333333	0.023238600291061	0.00505156134733296	186812.528802931	-57.5823982019139	118.9375	54.8958333333333
121.4375	54.0208333333333	0.0227653373960792	0.00465687984382094	189123.143921158	-57.9922976603243	118.9375	54.8958333333333
121.479166666667	54.0208333333333	0.0227390041845534	0.0047162387284594	248412.264888416	-86.3259924682086	117.6875	54.1041666666667
121.520833333333	54.0208333333333	0.0224586270364695	0.00430939173279196	251137.621510378	-86.3323622122827	117.6875	54.1041666666667
121.5625	54.0208333333333	0.0252729744116262	0.00437772460047715	253862.996789336	-86.3382328013987	117.6875	54.1041666666667
121.604166666667	54.0208333333333	0.026746568908349	0.00456006517113787	390451.450568362	-39.8989563958383	117.520833333333	56.6458333333333
121.645833333333	54.0208333333333	0.0259394260110754	0.00435375513323355	392208.160543737	-40.1709998155193	117.520833333333	56.6458333333333
121.6875	54.0208333333333	0.0273264143718081	0.00461581077556007	393974.731628617	-40.4404576776704	117.520833333333	56.6458333333333
121.729166666667	54.0208333333333	0.0279171757880014	0.00445094355451519	614052.53824939	-75.783689026717	112.395833333333	55.0208333333333
121.770833333333	54.0208333333333	0.0291861398078131	0.00441368759197263	395751.031139029	-40.7073504207088	117.5625	56.6458333333333
121.8125	54.0208333333333	0.0292129870384219	0.00467274039736729	629599.028285257	-74.2409478508272	112.270833333333	55.1875
121.854166666667	54.0208333333333	0.029918345280432	0.00439250901599497	632227.553544172	-74.2742988052077	112.270833333333	55.1875
121.895833333333	54.0208333333333	0.0298437035851875	0.00435619409118741	401136.99802002	-41.492844306798	117.5625	56.6458333333333
121.9375	54.0208333333333	0.0298504206703822	0.00395963313867875	637485.882287582	-74.339754275094	112.270833333333	55.1875
121.979166666667	54.0208333333333	0.0298578415267938	0.00392194965117883	640115.673430279	-74.371868886999	112.270833333333	55.1875
122.020833333333	54.0208333333333	0.0275014620552228	0.0044975104096743	645376.479121656	-74.4348965053773	112.229166666667	55.1875
122.0625	54.0208333333333	0.0280700918701285	0.00433590907040896	645376.479121656	-74.4348965053773	112.270833333333	55.1875
122.104166666667	54.0208333333333	0.029777764236864	0.00442539989785965	648007.481895303	-74.4658191344996	112.270833333333	55.1875
122.145833333333	54.0208333333333	0.0296021450506147	0.00439353161738403	411671.214154908	-42.0390472603912	117.645833333333	56.6875
122.1875	54.0208333333333	0.0292778651866084	0.00438269417935105	413504.338588604	-42.2860522161573	117.645833333333	56.6875
122.229166666667	54.0208333333333	0.029694025734683	0.00441095275435581	415346.131663112	-42.5307205851927	117.645833333333	56.6875
122.270833333333	54.0208333333333	0.029819899360904	0.00432240668726095	417196.477914483	-42.7730725053972	117.645833333333	56.6875
122.3125	54.0208333333333	0.0292916385878811	0.00438858481627334	419055.263383649	-43.0131281388464	117.645833333333	56.6875
122.354166666667	54.0208333333333	0.0281454125381654	0.00445598869641721	420922.375606366	-43.2509076613796	117.645833333333	56.6875
122.395833333333	54.0208333333333	0.0281654328229362	0.004458724221389	422797.703602659	-43.4864312526282	117.645833333333	56.6875
122.4375	54.0208333333333	0.0275792700540605	0.00455768346263487	424681.137865797	-43.7197190864733	117.645833333333	56.6875
122.479166666667	54.0208333333333	0.027871142151007	0.00442332458919267	426572.570350869	-43.9507913219257	117.645833333333	56.6875
122.520833333333	54.0208333333333	0.0276926168625239	0.00456586768506497	428471.89446297	-44.1796680944132	117.645833333333	56.6875
122.5625	54.0208333333333	0.0280758373776046	0.00433087238304138	430379.005044999	-44.4063695074628	117.645833333333	56.6875
122.604166666667	54.0208333333333	0.0278084923180525	0.00442804622671117	432293.798365157	-44.6309156247708	117.645833333333	56.6875
122.645833333333	54.0208333333333	0.0298145954256768	0.00429543589669268	434216.172104131	-44.8533264626478	117.645833333333	56.6875
122.6875	54.0208333333333	0.0281122201533446	0.00467551159458101	515863.253483033	-60.935546194052	115.4375	56.0625
122.729166666667	54.0208333333333	0.0277977093609354	0.00463964439394478	518251.619226773	-61.048258365571	115.4375	56.0625
122.770833333333	54.0208333333333	0.0288982643358014	0.00433178937730747	440027.77355104	-45.5079466033921	117.645833333333	56.6875
122.8125	54.0208333333333	0.0295342710213356	0.00499767783253037	692790.172348797	-74.9357290323037	112.270833333333	55.1875
122.854166666667	54.0208333333333	0.0301014133870349	0.00503328177462238	695427.434674841	-74.9603231844534	112.270833333333	55.1875
122.895833333333	54.0208333333333	0.0293459559980011	0.00505239529962847	698064.999240778	-74.9846027201293	112.270833333333	55.1875
122.9375	54.0208333333333	0.0294200341220837	0.00422046874356149	447876.735638858	-46.3520827585976	117.645833333333	56.6875
122.979166666667	54.0208333333333	0.0277214617265267	0.00509361074046514	532634.887802073	-61.7000348795326	115.4375	56.0625
123.020833333333	54.0208333333333	0.0273734281546278	0.0042784372480683	535040.62002783	-61.8047169616856	115.4375	56.0625
123.0625	54.0208333333333	0.0289972370340083	0.00418440826047445	453835.305286491	-46.9643508002873	117.645833333333	56.6875
123.104166666667	54.0208333333333	0.0293563522099534	0.00397540602754569	455834.700970337	-47.1645745613936	117.645833333333	56.6875
123.145833333333	54.0208333333333	0.0292077099733329	0.00406734670822771	457840.554435415	-47.3628972557912	117.645833333333	56.6875
123.1875	54.0208333333333	0.0296966506628185	0.00406580339863763	459852.780461531	-47.5593377468955	117.645833333333	56.6875
123.229166666667	54.0208333333333	0.0296335716090225	0.00382232994498482	461871.295042046	-47.7539147783038	117.645833333333	56.6875
123.270833333333	54.0208333333333	0.0296066199428571	0.00382860309036929	463896.015369026	-47.9466469706082	117.645833333333	56.6875
123.3125	54.0208333333333	0.0296149199239772	0.00378605111026415	465926.859818368	-48.1375528184228	117.645833333333	56.6875
123.354166666667	54.0208333333333	0.0298998851395338	0.00365571767458844	467963.747934948	-48.3266506876199	117.645833333333	56.6875
123.395833333333	54.0208333333333	0.0302298519907386	0.00366320846199965	470006.600417789	-48.5139588127674	117.645833333333	56.6875
123.4375	54.0208333333333	0.0297551597048229	0.00352736459255431	535767.244842979	-54.0924962676378	116.354166666667	56.6458333333333
123.479166666667	54.0208333333333	0.0279138173462396	0.0032280266757011	561651.623736135	-62.8871336644902	115.4375	56.0625
123.520833333333	54.0208333333333	0.0277407094560985	0.00338337008485305	564083.484153589	-62.9795814758358	115.4375	56.0625
123.5625	54.0208333333333	0.0277658544591564	0.0034389200390641	566517.336269378	-63.0710886796834	115.4375	56.0625
123.604166666667	54.0208333333333	0.027261599865915	0.00374912829977208	571390.910332733	-63.2513263420925	115.395833333333	56.0625
123.645833333333	54.0208333333333	0.0276070469967164	0.00355865170214038	245815.808443145	-69.8434533875797	120.0625	54.7291666666667
123.6875	54.0208333333333	0.0283513167753674	0.00363828407833428	248381.016915931	-70.0268809187995	120.0625	54.7291666666667
123.729166666667	54.0208333333333	0.0276902161894428	0.00353577328035293	250949.178407257	-70.2062101250691	120.0625	54.7291666666667
123.770833333333	54.0208333333333	0.0276140212946707	0.00357859577413152	253520.202290477	-70.381561046917	120.0625	54.7291666666667
123.8125	54.0208333333333	0.0279998814529898	0.00366030919312754	256094.001470233	-70.5530492641978	120.0625	54.7291666666667
123.854166666667	54.0208333333333	0.0280673698429197	0.00354954411690209	258670.492216456	-70.7207860920588	120.0625	54.7291666666667
123.895833333333	54.0208333333333	0.0292368646588687	0.00353902671349043	530824.588041364	-63.7700182552366	116.270833333333	55.8958333333333
123.9375	54.0208333333333	0.0285460500163164	0.00342411614675734	533275.342168972	-63.8657614868798	116.270833333333	55.8958333333333
123.979166666667	54.0208333333333	0.0285581023167876	0.00348984873099361	535728.095576852	-63.9604723323783	116.270833333333	55.8958333333333
124.020833333333	54.0208333333333	0.0284938235584592	0.00339288683218571	538182.82006365	-64.0541640774223	116.270833333333	55.8958333333333
124.0625	54.0208333333333	0.0281809421758542	0.00337347562633854	540639.487913735	-64.146849796559	116.270833333333	55.8958333333333
124.104166666667	54.0208333333333	0.0276268068633192	0.0033960372853128	274181.656882107	-71.6541692583053	120.0625	54.7291666666667
124.145833333333	54.0208333333333	0.0275240739556084	0.00329753491870796	276774.895891269	-71.7984418631175	120.0625	54.7291666666667
124.1875	54.0208333333333	0.0275445750246251	0.00317079897618025	279370.260588975	-71.9397206199691	120.0625	54.7291666666667
124.229166666667	54.0208333333333	0.0274970950786444	0.00315349021167049	281967.69138252	-72.0780858416265	120.0625	54.7291666666667
124.270833333333	54.0208333333333	0.0259367527017982	0.00346875592423157	284567.130800087	-72.2136150799813	120.0625	54.7291666666667
124.3125	54.0208333333333	0.0257490765982596	0.00360316216303978	287168.523398882	-72.3463832396804	120.0625	54.7291666666667
124.354166666667	54.0208333333333	0.0259526055615092	0.00405068938852019	436453.551256199	-86.084172587628	117.6875	54.1041666666667
124.395833333333	54.0208333333333	0.0236852621366863	0.00483265005829219	439178.120008689	-86.0748520395207	117.6875	54.1041666666667
124.4375	54.0208333333333	0.0239715480801746	0.00538121736273595	347056.063012505	-82.4920179898583	119.145833333333	54.3125
124.479166666667	54.0208333333333	0.0237810199464326	0.00576546247622762	349763.686561621	-82.5168274185713	119.145833333333	54.3125
124.520833333333	54.0208333333333	0.0239067878488613	0.00532400304196477	447351.641380463	-86.0463360772969	117.6875	54.1041666666667
124.5625	54.0208333333333	0.022795060646889	0.0036789898326126	450076.085632827	-86.0366515596662	117.6875	54.1041666666667
124.604166666667	54.0208333333333	0.0256323116239172	0.00358984238101003	452800.497836042	-86.0268801306756	117.6875	54.1041666666667
124.645833333333	54.0208333333333	0.0258878478124918	0.00305493701557883	452800.497836046	-86.0268801306756	117.729166666667	54.1041666666667
124.6875	54.0208333333333	0.0258083264311574	0.00319747038170204	455524.877626779	-86.0170233446359	117.729166666667	54.1041666666667
124.729166666667	54.0208333333333	0.0262375965725326	0.00342844533620802	458249.224644667	-86.0070827188398	117.729166666667	54.1041666666667
124.770833333333	54.0208333333333	0.0277692124926798	0.00305620341882186	376539.901890985	-84.1428944770271	119.020833333333	54.2291666666667
124.8125	54.0208333333333	0.028679863978241	0.0031283861070002	379256.625067817	-84.15135071481	119.020833333333	54.2291666666667
124.854166666667	54.0208333333333	0.0301904560522328	0.00343620018759024	381973.3884383	-84.1594462148729	119.020833333333	54.2291666666667
124.895833333333	54.0208333333333	0.0304102327644925	0.00347938334395624	384690.19021586	-84.1671886088668	119.020833333333	54.2291666666667
124.9375	54.0208333333333	0.0300365374824209	0.00352834217651214	387407.028657351	-84.1745853147258	119.020833333333	54.2291666666667
124.979166666667	54.0208333333333	0.0301541781189567	0.00427230056335801	362017.897645968	-79.6745932978207	119.479166666667	54.4791666666667
125.020833333333	54.0208333333333	0.0301849380993414	0.00429252187284871	364704.816021987	-79.7178169355949	119.479166666667	54.4791666666667
125.0625	54.0208333333333	0.0301448213217478	0.00326410657471412	395557.747154274	-84.1947724307428	119.020833333333	54.2291666666667
125.104166666667	54.0208333333333	0.0302242499161025	0.00324210515292578	398274.715637255	-84.2008565423854	119.020833333333	54.2291666666667
125.145833333333	54.0208333333333	0.0301305918143591	0.00336667919770257	400991.712669293	-84.20662909904	119.020833333333	54.2291666666667
125.1875	54.0208333333333	0.0302849328743225	0.00333259613393459	403708.736738234	-84.2120963819014	119.020833333333	54.2291666666667
125.229166666667	54.0208333333333	0.0302241505301512	0.00323857739951567	406425.786366002	-84.2172645044279	119.020833333333	54.2291666666667
125.270833333333	54.0208333333333	0.0301575480262238	0.00440609073740925	380833.668636731	-79.9593316314233	119.479166666667	54.4791666666667
125.3125	54.0208333333333	0.0301757710055032	0.00339310272707985	411859.956549392	-84.2267269167368	119.020833333333	54.2291666666667
125.354166666667	54.0208333333333	0.0304822711592045	0.00477623594230737	386212.552941673	-80.0334681547031	119.479166666667	54.4791666666667
125.395833333333	54.0208333333333	0.0301478129971384	0.00485369728240335	414344.084181651	-58.9400115334513	119.729166666667	55.8125
125.4375	54.0208333333333	0.0305128837071623	0.004858191731167	416685.465885328	-59.0998580896917	119.729166666667	55.8125
125.479166666667	54.0208333333333	0.0300377814849527	0.00360151566666922	419030.736039071	-59.2577264735244	119.729166666667	55.8125
125.520833333333	54.0208333333333	0.0297216750227299	0.00365750929039226	419030.736039071	-59.2577264735244	119.770833333333	55.8125
125.5625	54.0208333333333	0.0293159970365424	0.00378480572429673	421379.828891963	-59.4136465095394	119.770833333333	55.8125
125.604166666667	54.0208333333333	0.0296749549888235	0.00406333893846678	423732.680040492	-59.567647502765	119.770833333333	55.8125
125.645833333333	54.0208333333333	0.0304899696612925	0.00402110155150977	256894.170942224	-78.032072154237	121.770833333333	54.4375
125.6875	54.0208333333333	0.0302172490653978	0.00378194735170945	274028.303049676	-81.5107729128435	121.520833333333	54.3125
125.729166666667	54.0208333333333	0.0293963154782267	0.00357070627714332	276729.516995023	-81.5606393440584	121.520833333333	54.3125
125.770833333333	54.0208333333333	0.0300029558788065	0.00380899663575465	279431.075248557	-81.6092149386403	121.520833333333	54.3125
120.104166666667	53.9791666666667	0.0228119095254582	0.00763046869428935	218240.927076965	-28.7079821674535	118.4375	55.6875
120.145833333333	53.9791666666667	0.0203959107046276	0.00773444082756113	284721.405648983	-34.4150426122515	117.5625	56.0625
120.1875	53.9791666666667	0.0220161267790101	0.00777210666955629	286274.658733826	-34.8324992246605	117.5625	56.0625
120.229166666667	53.9791666666667	0.022793960166157	0.00751730516003549	222290.399216225	-30.4613767522197	118.4375	55.6875
120.270833333333	53.9791666666667	0.0228811756779338	0.00751331464942454	223687.98029764	-31.0311091067081	118.4375	55.6875
120.3125	53.9791666666667	0.021837742686526	0.00755229872558751	291030.90100614	-36.0567043716719	117.5625	56.0625
120.354166666667	53.9791666666667	0.0206243000592833	0.00828449142050379	310200.43169853	-42.7715144066847	116.979166666667	55.9791666666667
120.395833333333	53.9791666666667	0.0202550936634131	0.00832058404692577	246182.921534242	-29.1499431289621	118.479166666667	55.8958333333333
120.4375	53.9791666666667	0.0218762541520577	0.00769207385811987	295926.401211095	-37.2393104938803	117.5625	56.0625
120.479166666667	53.9791666666667	0.020814046481123	0.00778638392868834	297587.995943726	-37.6244240435916	117.5625	56.0625
120.520833333333	53.9791666666667	0.023168700156204	0.00734870461122382	311292.638437787	-39.2658077850145	117.354166666667	56.1041666666667
120.5625	53.9791666666667	0.0228343511270264	0.00737073254723864	300954.348405998	-38.3812333138358	117.5625	56.0625
120.604166666667	53.9791666666667	0.0222099948517276	0.00719803235706892	302658.624868282	-38.7530039146504	117.5625	56.0625
120.645833333333	53.9791666666667	0.0237470796092274	0.00597094489961352	103204.091466	-59.8190188002322	119.270833333333	54.4375
120.6875	53.9791666666667	0.0233915463059667	0.00477362450895769	187764.080640982	-71.6468930597285	117.9375	54.4791666666667
120.729166666667	53.9791666666667	0.0259906750685059	0.00451791006804505	190360.412629543	-71.872425538539	117.9375	54.4791666666667
120.770833333333	53.9791666666667	0.0234303877204622	0.00455942349337863	197009.559154188	-73.8133362508291	117.854166666667	54.4375
120.8125	53.9791666666667	0.0232839195767015	0.00559003720538351	318588.79504267	-41.9070666405009	117.395833333333	56.0625
120.854166666667	53.9791666666667	0.0239797548006196	0.0067165597668104	321902.527803813	-41.3259042287665	117.4375	56.1041666666667
120.895833333333	53.9791666666667	0.0229240598709282	0.00694404801890332	314960.844191904	-41.2352433720998	117.5625	56.0625
120.9375	53.9791666666667	0.0231463296458078	0.00510498348879354	114044.036942615	-67.8739116184516	119.3125	54.3541666666667
120.979166666667	53.9791666666667	0.0232697481246926	0.00556892722389673	122813.171424743	-71.6917342487962	119.1875	54.3125
121.020833333333	53.9791666666667	0.0229623847872394	0.00485003399467332	169354.941412252	-52.1094638368951	118.9375	54.8958333333333
121.0625	53.9791666666667	0.0231293747817853	0.00541598173760628	128014.339366704	-72.3943170314647	119.1875	54.3125
121.104166666667	53.9791666666667	0.0230819345188874	0.00483591276686335	215571.860107385	-78.7757049615886	117.854166666667	54.3125
121.145833333333	53.9791666666667	0.0259201144250081	0.00473811943622381	218204.361095627	-47.7554334944654	118.604166666667	55.2708333333333
121.1875	53.9791666666667	0.0254915862474526	0.00464248887354638	133435.041653233	-68.8864603957593	119.270833333333	54.3958333333333
121.229166666667	53.9791666666667	0.0269896181355178	0.00459360020957211	378805.605281618	-36.9060375382684	117.520833333333	56.6458333333333
121.270833333333	53.9791666666667	0.0255351122809978	0.0045185098246108	391986.575852796	-53.358415074656	116.229166666667	55.9791666666667
121.3125	53.9791666666667	0.0230526916972923	0.00539209328743338	456872.332923018	-60.8976488603281	114.9375	55.8125
121.354166666667	53.9791666666667	0.0228102731846532	0.00502552103543562	361999.290955507	-54.6688221325256	116.645833333333	55.7708333333333
121.395833333333	53.9791666666667	0.0230438249334472	0.00534716073365104	461655.561574435	-61.1600605300084	114.9375	55.8125
121.4375	53.9791666666667	0.0233226209022893	0.00589685475182014	464051.67630578	-61.2889726411181	114.9375	55.8125
121.479166666667	53.9791666666667	0.022982098482118	0.00430306166081122	248752.484246209	-85.260449785265	117.6875	54.1041666666667
121.520833333333	53.9791666666667	0.0260765839246297	0.00477130816639882	147732.432158835	-68.939332523534	119.395833333333	54.4375
121.5625	53.9791666666667	0.0269626413805797	0.00465455882336213	392288.033720794	-39.1928509246331	117.520833333333	56.6458333333333
121.604166666667	53.9791666666667	0.0271884787676229	0.00452591570379592	394020.60882195	-39.4669202391103	117.520833333333	56.6458333333333
121.645833333333	53.9791666666667	0.0254480942000035	0.0045002755555342	259650.388928601	-85.3277444961325	117.6875	54.1041666666667
121.6875	53.9791666666667	0.0276798852492391	0.0044496652493502	397515.769576026	-40.0074085329895	117.520833333333	56.6458333333333
121.729166666667	53.9791666666667	0.0279493135620151	0.00440434534970956	397515.769576024	-40.0074085329892	117.5625	56.6458333333333
121.770833333333	53.9791666666667	0.0292391219138099	0.00418319228892136	399278.091285144	-40.2738659348303	117.5625	56.6458333333333
121.8125	53.9791666666667	0.0275943446980577	0.00437174433093215	401050.067216428	-40.5378247223586	117.5625	56.6458333333333
121.854166666667	53.9791666666667	0.0291728162642036	0.00400269671677733	402831.569338571	-40.7993044845122	117.5625	56.6458333333333
121.895833333333	53.9791666666667	0.0298977110754841	0.00424530291116824	404622.471190006	-41.0583249339283	117.5625	56.6458333333333
121.9375	53.9791666666667	0.0309464709946171	0.00423884353872675	638753.307904323	-73.9405268141947	112.270833333333	55.1875
121.979166666667	53.9791666666667	0.0305009466319301	0.00423104303667559	641380.536590079	-73.974225336709	112.270833333333	55.1875
122.020833333333	53.9791666666667	0.0297663458128265	0.00438001894792312	644008.206417714	-74.0075100061143	112.270833333333	55.1875
122.0625	53.9791666666667	0.0292787257689027	0.00448333540720531	646636.311087479	-74.0403857937172	112.270833333333	55.1875
122.104166666667	53.9791666666667	0.0297065608123625	0.00442578116796174	649264.844396795	-74.0728575926467	112.270833333333	55.1875
122.145833333333	53.9791666666667	0.0298158868842128	0.00443410397891951	411278.70383424	-40.1495864757745	117.8125	56.7291666666667
122.1875	53.9791666666667	0.0295407779850332	0.00438910512855453	416946.951950853	-41.8578528704827	117.645833333333	56.6875
122.229166666667	53.9791666666667	0.029258144550051	0.00448859427624746	418775.44683686	-42.1023984019434	117.645833333333	56.6875
122.270833333333	53.9791666666667	0.0294740464130311	0.00437933621059463	416608.265175714	-40.9100731248464	117.8125	56.7291666666667
122.3125	53.9791666666667	0.0291867777356064	0.00442371766415639	422458.173020781	-42.5846686769877	117.645833333333	56.6875
122.354166666667	53.9791666666667	0.0293298824832305	0.00440896891680997	424312.179636955	-42.8224319138898	117.645833333333	56.6875
122.395833333333	53.9791666666667	0.029818741324153	0.00440889963561364	426174.467881374	-43.0579729182991	117.645833333333	56.6875
122.4375	53.9791666666667	0.0279638553875479	0.00437040514243226	428044.928998824	-43.2913109809393	117.645833333333	56.6875
122.479166666667	53.9791666666667	0.0293300199211079	0.00425489417741406	429923.455650644	-43.5224653933303	117.645833333333	56.6875
122.520833333333	53.9791666666667	0.0276298244598124	0.00445514387179344	431809.941904239	-43.7514554390533	117.645833333333	56.6875
122.5625	53.9791666666667	0.027329866764677	0.00434229747866046	433704.283222193	-43.9783003853947	117.645833333333	56.6875
122.604166666667	53.9791666666667	0.0281574779588924	0.00440309773170242	435606.376451033	-44.2030194753618	117.645833333333	56.6875
122.645833333333	53.9791666666667	0.029778816304027	0.00422100461138639	437516.119809684	-44.4256319200595	117.645833333333	56.6875
122.6875	53.9791666666667	0.0298351557319002	0.00434632107657888	439433.412877584	-44.6461568914135	117.645833333333	56.6875
122.729166666667	53.9791666666667	0.0298432907782867	0.00431178833791974	441358.156582558	-44.8646135152369	117.645833333333	56.6875
122.770833333333	53.9791666666667	0.0293714561294055	0.00436769346954995	443290.253188421	-45.0810208646257	117.645833333333	56.6875
122.8125	53.9791666666667	0.0298126156717348	0.00418857880121785	445229.606282341	-45.2953979536723	117.645833333333	56.6875
122.854166666667	53.9791666666667	0.0296830219126613	0.00408484701922124	447176.120762006	-45.507763731492	117.645833333333	56.6875
122.895833333333	53.9791666666667	0.0294181349037835	0.00422541198193756	449129.702822602	-45.7181370765494	117.645833333333	56.6875
122.9375	53.9791666666667	0.02905007065534	0.00438810774036232	451090.259943603	-45.9265367912744	117.645833333333	56.6875
122.979166666667	53.9791666666667	0.0272263364813691	0.00432677799814549	537247.348648433	-61.3698260184803	115.395833333333	56.0625
123.020833333333	53.9791666666667	0.0280727786866034	0.00439995451119922	539647.992951819	-61.4749425780733	115.395833333333	56.0625
123.0625	53.9791666666667	0.0277013280969895	0.00432033356069483	457012.875446922	-46.5400809320246	117.645833333333	56.6875
123.104166666667	53.9791666666667	0.0289240022473689	0.00419425974367755	462155.144725645	-47.7848527012714	117.520833333333	56.6458333333333
123.145833333333	53.9791666666667	0.0276068484744951	0.0037101770107212	522895.40366674	-60.7156208808186	115.8125	56.0625
123.1875	53.9791666666667	0.0279961151583688	0.00374299552478227	525281.040165806	-60.8275238721741	115.8125	56.0625
123.229166666667	53.9791666666667	0.0292095910606544	0.00377021134019113	549274.075686886	-61.8847136528917	115.4375	56.0625
123.270833333333	53.9791666666667	0.0296210339970158	0.00389018248707065	467015.129757094	-47.524911222357	117.645833333333	56.6875
123.3125	53.9791666666667	0.0298039964565973	0.00372876055171331	469034.504208081	-47.7163795105574	117.645833333333	56.6875
123.354166666667	53.9791666666667	0.0301257774534498	0.00369082429488753	534102.140155136	-53.4149807600736	116.354166666667	56.6458333333333
123.395833333333	53.9791666666667	0.0296227099674644	0.00375680204529344	558936.268609135	-62.2779889981407	115.4375	56.0625
123.4375	53.9791666666667	0.0274053090119942	0.00362545562781421	563780.30960481	-62.4686873989161	115.395833333333	56.0625
123.479166666667	53.9791666666667	0.0276598484558049	0.00350454539611523	566205.466417176	-62.5625932137113	115.395833333333	56.0625
123.520833333333	53.9791666666667	0.0279059287820757	0.00362188170806338	566205.466417176	-62.5625932137113	115.4375	56.0625
123.5625	53.9791666666667	0.0274187025505092	0.0035858506790107	571061.915204789	-62.7475753259735	115.395833333333	56.0625
123.604166666667	53.9791666666667	0.0273840100131307	0.00377394985982063	573493.153510419	-62.8386740254753	115.395833333333	56.0625
123.645833333333	53.9791666666667	0.0277977674452117	0.00370304026968199	247452.18268128	-68.8358400277867	120.0625	54.7291666666667
123.6875	53.9791666666667	0.0285101200849453	0.00355533452900668	520703.86320327	-62.8205371294116	116.270833333333	55.8958333333333
123.729166666667	53.9791666666667	0.029816990859238	0.00353619281801941	523136.81909764	-62.9233723285709	116.270833333333	55.8958333333333
123.770833333333	53.9791666666667	0.0293940344867438	0.00366353955861915	525571.99625927	-63.0250971695503	116.270833333333	55.8958333333333
123.8125	53.9791666666667	0.0292845016412457	0.0037920703359227	528009.363095202	-63.1257260181309	116.270833333333	55.8958333333333
123.854166666667	53.9791666666667	0.0304853331734511	0.00378809854105235	530448.888560995	-63.2252730127211	116.270833333333	55.8958333333333
123.895833333333	53.9791666666667	0.0306625642874252	0.00386685630010088	532890.54214945	-63.3237520683534	116.270833333333	55.8958333333333
123.9375	53.9791666666667	0.0305557681680872	0.00337225836120622	535334.293879575	-63.4211768806118	116.270833333333	55.8958333333333
123.979166666667	53.9791666666667	0.0301002295516156	0.00341211178287551	537780.114285828	-63.5175609294915	116.270833333333	55.8958333333333
124.020833333333	53.9791666666667	0.0285014556799248	0.00341431516103671	540227.9744076	-63.6129174831917	116.270833333333	55.8958333333333
124.0625	53.9791666666667	0.0277650907275321	0.00346229770322758	542677.84577892	-63.7072596018401	116.270833333333	55.8958333333333
124.104166666667	53.9791666666667	0.0292982669071467	0.0035905970038396	545129.70041841	-63.800600141153	116.270833333333	55.8958333333333
124.145833333333	53.9791666666667	0.0280449325034615	0.00337647912148702	280842.623157452	-71.0407189780108	120.020833333333	54.7291666666667
124.1875	53.9791666666667	0.0284552885820241	0.00328531769298477	283429.139512846	-71.1866006782554	120.020833333333	54.7291666666667
124.229166666667	53.9791666666667	0.0277876384654491	0.0034333940118864	283429.139512843	-71.1866006782552	120.0625	54.7291666666667
124.270833333333	53.9791666666667	0.0277096058232512	0.00325541607940211	286017.877790721	-71.3295366149139	120.0625	54.7291666666667
124.3125	53.9791666666667	0.0262449634881585	0.00335909321339881	288608.777308292	-71.4696036224819	120.0625	54.7291666666667
124.354166666667	53.9791666666667	0.0262199644154916	0.00335116167465464	291201.779484558	-71.606875973448	120.0625	54.7291666666667
124.395833333333	53.9791666666667	0.0256963315018653	0.00391368732068691	439519.901503533	-85.4726396714305	117.6875	54.1041666666667
124.4375	53.9791666666667	0.0227870985823528	0.00408399983514727	442245.049042374	-85.4669551477599	117.6875	54.1041666666667
124.479166666667	53.9791666666667	0.0230151479941534	0.00434672134313581	444970.174885706	-85.4611332564881	117.6875	54.1041666666667
124.520833333333	53.9791666666667	0.0255947063767822	0.00363698747776108	447695.278491816	-85.4551765010739	117.6875	54.1041666666667
124.5625	53.9791666666667	0.0260842609312768	0.00341697438107033	447695.278491819	-85.4551765010739	117.729166666667	54.1041666666667
124.604166666667	53.9791666666667	0.0257557233745654	0.00467949134966952	338749.858028386	-78.472618702754	119.479166666667	54.4791666666667
124.645833333333	53.9791666666667	0.0263258230205297	0.00336982268152146	352822.58930377	-82.5474445360542	119.270833333333	54.2708333333333
124.6875	53.9791666666667	0.0275216220528092	0.00332432451986939	371609.908049422	-83.4143536518243	119.020833333333	54.2291666666667
124.729166666667	53.9791666666667	0.0277866613431792	0.00316412745161425	374325.597328927	-83.4287101626054	119.020833333333	54.2291666666667
124.770833333333	53.9791666666667	0.0278451481028578	0.00404462720630421	349468.372427694	-78.6978026894292	119.479166666667	54.4791666666667
124.8125	53.9791666666667	0.0283540372505047	0.00410711254321849	352149.297019394	-78.7513128749032	119.479166666667	54.4791666666667
124.854166666667	53.9791666666667	0.0298241419204005	0.00406672700252429	354830.714673342	-78.8037588237548	119.479166666667	54.4791666666667
124.895833333333	53.9791666666667	0.0303808137110823	0.00435251690128355	357512.613370922	-78.8551642870683	119.479166666667	54.4791666666667
124.9375	53.9791666666667	0.03007349313285	0.00429792740220331	360194.98144235	-78.9055523200482	119.479166666667	54.4791666666667
124.979166666667	53.9791666666667	0.0302708430521831	0.00305623931754228	390621.264942283	-83.505722685895	119.020833333333	54.2291666666667
125.020833333333	53.9791666666667	0.0299624891630674	0.00318522766061383	393337.442193796	-83.5171208857498	119.020833333333	54.2291666666667
125.0625	53.9791666666667	0.0298016158558459	0.00331030657360735	396053.679798896	-83.5281309388463	119.020833333333	54.2291666666667
125.104166666667	53.9791666666667	0.030189389565925	0.00336844510818552	398769.975589456	-83.5387607624609	119.020833333333	54.2291666666667
125.145833333333	53.9791666666667	0.0303608068472692	0.00333358131531243	401486.327449575	-83.5490180601418	119.020833333333	54.2291666666667
125.1875	53.9791666666667	0.030462840322505	0.00450022471447295	376298.434070107	-79.1877239942262	119.479166666667	54.4791666666667
125.229166666667	53.9791666666667	0.030704850343729	0.00442899293938425	378983.787765286	-79.2315821155876	119.479166666667	54.4791666666667
125.270833333333	53.9791666666667	0.0305949374149729	0.00348196666665477	409635.699035085	-83.5776287753166	119.020833333333	54.2291666666667
125.3125	53.9791666666667	0.0304873624952355	0.00363644598754581	408649.474899775	-65.6329863659557	119.4375	55.3541666666667
125.354166666667	53.9791666666667	0.0308682226711022	0.00483149231216719	387042.135848879	-79.3580957522056	119.479166666667	54.4791666666667
125.395833333333	53.9791666666667	0.0304230103656314	0.00356563741900557	416755.750880087	-58.3945914687565	119.729166666667	55.8125
125.4375	53.9791666666667	0.0303511962353913	0.00373081973021136	416755.750880087	-58.3945914687565	119.770833333333	55.8125
125.479166666667	53.9791666666667	0.029675171809479	0.00376478042112467	419085.997459436	-58.5565701990348	119.770833333333	55.8125
125.520833333333	53.9791666666667	0.0296254475823569	0.0038741769159141	421420.250896786	-58.7165677313357	119.770833333333	55.8125
125.5625	53.9791666666667	0.0292013020180987	0.00384321474617569	309842.126962174	-81.2192311449162	120.854166666667	54.3125
125.604166666667	53.9791666666667	0.0295998039716798	0.00402585722443257	426100.511557485	-59.0307363654274	119.770833333333	55.8125
125.645833333333	53.9791666666667	0.0296139641651292	0.00405120170887794	257895.753446919	-77.0246178029995	121.770833333333	54.4375
125.6875	53.9791666666667	0.0299876105898395	0.00376061140659196	260560.184911236	-77.1259878063978	121.770833333333	54.4375
125.729166666667	53.9791666666667	0.0308612339793542	0.00402014135736857	263225.681253151	-77.2249630833747	121.770833333333	54.4375
125.770833333333	53.9791666666667	0.0293479167196754	0.00367100316153139	267568.997748768	-75.3611739995496	121.770833333333	54.5208333333333
125.8125	53.9791666666667	0.0297155022269006	0.00376024088730226	280145.376773599	-80.6714144831893	121.5625	54.3125
125.854166666667	53.9791666666667	0.0299476181704668	0.00370048364264142	282843.129304084	-80.7275803582204	121.5625	54.3125
125.895833333333	53.9791666666667	0.0302376147939584	0.00363773593588103	273897.675533153	-77.5982984289781	121.770833333333	54.4375
120.0625	53.9375	0.0248709013327617	0.00710409020249237	232996.933907996	-30.3726392197448	118.1875	55.7291666666667
120.104166666667	53.9375	0.022714852378963	0.0074432086627279	222319.693436717	-28.1340830947137	118.4375	55.6875
120.145833333333	53.9375	0.0233297821376372	0.00740399424154201	290093.467240651	-34.3096572252885	117.520833333333	56.0625
120.1875	53.9375	0.0230631672420928	0.00728251295198946	290093.467240651	-34.3096572252885	117.5625	56.0625
120.229166666667	53.9375	0.0236076689834522	0.00725425421620104	293210.507364962	-35.1254285931615	117.520833333333	56.0625
120.270833333333	53.9375	0.0233364331413476	0.0074524745195378	293210.507364962	-35.1254285931615	117.5625	56.0625
120.3125	53.9375	0.0202589779062946	0.0079676023949752	294792.789498191	-35.5265294227493	117.5625	56.0625
120.354166666667	53.9375	0.0216339339390485	0.00752983662027036	308156.359320764	-37.2818799807934	117.354166666667	56.1041666666667
120.395833333333	53.9375	0.0228520363007735	0.00733274666223063	298003.613465049	-36.3153022792287	117.5625	56.0625
120.4375	53.9375	0.0245155607296488	0.00675683374255205	368519.753657158	-64.9180620711941	115.1875	55.2291666666667
120.479166666667	53.9375	0.0240954890241668	0.0062715567526445	307988.553285526	-38.5764514316613	117.395833333333	56.0625
120.520833333333	53.9375	0.0233955261494589	0.00739941359292305	375967.96366392	-65.3477634512369	115.145833333333	55.2291666666667
120.5625	53.9375	0.0231128416461643	0.00735953689190211	316685.366546127	-40.3443662580595	117.270833333333	56.0625
120.604166666667	53.9375	0.0243767549655841	0.00678949725025787	314896.880848702	-38.7321500545886	117.4375	56.1041666666667
120.645833333333	53.9375	0.0237784544883505	0.00566576011824796	105611.715681458	-57.64375088919	119.270833333333	54.4375
120.6875	53.9375	0.0236598176965754	0.00554880152706071	107932.779798559	-58.3877959403501	119.270833333333	54.4375
120.729166666667	53.9375	0.0233350533018636	0.0048126488382943	191853.969264253	-70.5564367691732	117.9375	54.4791666666667
120.770833333333	53.9375	0.0253452060222941	0.00453902385049417	194436.194812123	-70.7913162629159	117.9375	54.4791666666667
120.8125	53.9375	0.0233365258859438	0.00511136153339453	161842.045879223	-48.0100330982891	118.9375	54.8958333333333
120.854166666667	53.9375	0.0231705821950864	0.00499667760802015	110901.972841148	-64.6568947657983	119.3125	54.3541666666667
120.895833333333	53.9375	0.0230266032807697	0.00493486250682617	203177.611076116	-76.9162244903642	117.854166666667	54.3125
120.9375	53.9375	0.0226474477152198	0.00469094747972247	219574.469397821	-82.5909058586544	117.604166666667	54.1458333333333
120.979166666667	53.9375	0.0230527514810065	0.00492631508017502	118370.420112212	-66.2599334072747	119.3125	54.3541666666667
121.020833333333	53.9375	0.0258627833798738	0.0046306356602788	210001.222139547	-72.07018278341	117.9375	54.4791666666667
121.0625	53.9375	0.0227219951352156	0.00476178129470955	123398.571951824	-67.2168934331806	119.3125	54.3541666666667
121.104166666667	53.9375	0.0261483368305126	0.00492580952119554	377694.000652624	-35.5910191841984	117.520833333333	56.6458333333333
121.145833333333	53.9375	0.0257297766752875	0.00457306114056834	217824.283011811	-72.6354717482628	117.9375	54.4791666666667
121.1875	53.9375	0.0258482651698259	0.00479039225480722	223353.110636305	-47.3132778262286	118.604166666667	55.2708333333333
121.229166666667	53.9375	0.0260733258687581	0.00443537747772292	359775.602486216	-56.1764307200079	116.479166666667	55.6458333333333
121.270833333333	53.9375	0.0228158465145485	0.004695256758428	360281.433993598	-53.6327154285814	116.645833333333	55.7708333333333
121.3125	53.9375	0.0232483739252919	0.00563053550022202	459145.816203692	-60.3928452624183	114.9375	55.8125
121.354166666667	53.9375	0.0231198674140097	0.00583563974416412	241012.006505945	-84.103767765022	117.6875	54.1041666666667
121.395833333333	53.9375	0.0225878690794617	0.00457133852949915	243734.024915168	-84.1363224277241	117.6875	54.1041666666667
121.4375	53.9375	0.0225530110004255	0.00449635007178579	246456.199494155	-84.1677854079004	117.6875	54.1041666666667
121.479166666667	53.9375	0.0231323564630978	0.00453270674935507	249178.524196652	-84.1981924186722	117.6875	54.1041666666667
121.520833333333	53.9375	0.0233329151646294	0.00433665997342554	243301.025882979	-78.6403784627681	117.854166666667	54.3125
121.5625	53.9375	0.0270623760049924	0.00456713034088108	395893.175073922	-38.7692368926116	117.520833333333	56.6458333333333
121.604166666667	53.9375	0.0278925233978901	0.00469911672978317	395893.17507392	-38.7692368926112	117.5625	56.6458333333333
121.645833333333	53.9375	0.0254135210976666	0.00464626296759095	414622.831529267	-54.5774805867299	116.229166666667	55.9791666666667
121.6875	53.9375	0.0291834554893021	0.00430159159194015	399340.461374696	-39.3136000761268	117.5625	56.6458333333333
121.729166666667	53.9375	0.029226532542027	0.00414677494589717	401079.117707267	-39.5820381067603	117.5625	56.6458333333333
121.770833333333	53.9375	0.0275936248430878	0.00439284623456172	402827.609457539	-39.8480046372948	117.5625	56.6458333333333
121.8125	53.9375	0.029308993541542	0.0044845902127832	406353.588167331	-40.3725968269867	117.520833333333	56.6458333333333
121.854166666667	53.9375	0.0277127074344125	0.00437214142484698	637427.647005474	-73.5072084726204	112.229166666667	55.1875
121.895833333333	53.9375	0.0296305836804226	0.00432677782346992	637427.647005474	-73.5072084726204	112.270833333333	55.1875
121.9375	53.9375	0.0302732433331656	0.00452775925364573	640051.715828886	-73.5429052696187	112.270833333333	55.1875
121.979166666667	53.9375	0.0306996770293545	0.00456675774981478	642676.264719236	-73.5781715835546	112.270833333333	55.1875
122.020833333333	53.9375	0.0294986774979104	0.00443411572872981	645301.286898717	-73.6130125840025	112.270833333333	55.1875
122.0625	53.9375	0.0298597027179495	0.00434950802682333	647926.775694346	-73.6474333593755	112.270833333333	55.1875
122.104166666667	53.9375	0.029624733038711	0.00450819944466086	416808.335918448	-40.9411582776443	117.645833333333	56.6875
122.145833333333	53.9375	0.0297475985825546	0.00446697313470841	414834.337850333	-39.737143887437	117.8125	56.7291666666667
122.1875	53.9375	0.029255601462074	0.00440205103489728	420412.479002767	-41.4366976656147	117.645833333333	56.6875
122.229166666667	53.9375	0.0293010603549433	0.00443186411883205	422227.793019231	-41.681065262548	117.645833333333	56.6875
122.270833333333	53.9375	0.029545005176937	0.00455742219451838	420124.0970346	-40.4964666919745	117.8125	56.7291666666667
122.3125	53.9375	0.0295731894002969	0.00433437883166359	426396.771222138	-43.0891878958068	117.5625	56.6458333333333
122.354166666667	53.9375	0.0292960306827205	0.00426790203061224	427725.346764616	-42.4007791379428	117.645833333333	56.6875
122.395833333333	53.9375	0.0296798050715617	0.00435098053523626	430151.669064053	-43.5536925051056	117.5625	56.6458333333333
122.4375	53.9375	0.0297934323689469	0.00436699363284934	432041.116356964	-43.782685274107	117.5625	56.6458333333333
122.479166666667	53.9375	0.0292958084305057	0.00428513898874393	433938.422502932	-44.0095307929683	117.5625	56.6458333333333
122.520833333333	53.9375	0.0276314040033094	0.00423516517811064	510971.311149058	-59.5693692263022	115.4375	56.0625
122.5625	53.9375	0.0271692963197322	0.00410246991783389	515271.165046791	-59.2200812893992	115.4375	56.1041666666667
122.604166666667	53.9375	0.0274017842786393	0.00434114772152058	518062.705618052	-59.9278793815673	115.395833333333	56.0625
122.645833333333	53.9375	0.0292516152272804	0.00420604433919424	440840.094855387	-44.0043718512139	117.645833333333	56.6875
122.6875	53.9375	0.0298344533140682	0.00421394099763002	442744.910624517	-44.2250710180632	117.645833333333	56.6875
122.729166666667	53.9375	0.0300578140368387	0.00429317911978622	440195.247261093	-43.1104447745489	117.8125	56.7291666666667
122.770833333333	53.9375	0.0300076604714299	0.0042327520066707	446577.000198323	-44.6603642257146	117.645833333333	56.6875
122.8125	53.9375	0.0297040820562915	0.00410863823598903	448504.080757008	-44.8749948869586	117.645833333333	56.6875
122.854166666667	53.9375	0.0289008986328923	0.00403769274733579	529937.494760891	-60.500969970439	115.4375	56.0625
122.895833333333	53.9375	0.027083981212563	0.00392190675911549	534706.05337589	-60.7220050458363	115.395833333333	56.0625
122.9375	53.9375	0.0274675539396506	0.00418462281104268	534706.05337589	-60.7220050458363	115.4375	56.0625
122.979166666667	53.9375	0.0273609940078829	0.00417545290577181	539484.83171937	-60.9385249753485	115.395833333333	56.0625
123.020833333333	53.9375	0.0272229072347357	0.00425911067187555	539484.83171937	-60.9385249753485	115.4375	56.0625
123.0625	53.9375	0.0273008308738479	0.00429192676922745	541877.966712963	-61.0451261378199	115.4375	56.0625
123.104166666667	53.9375	0.0276936710699676	0.00395281893782253	544273.553885268	-61.1506393660567	115.4375	56.0625
123.145833333333	53.9375	0.027617569734137	0.00364827754418886	546671.560151678	-61.2550778655257	115.4375	56.0625
123.1875	53.9375	0.0288911259647207	0.00370247211682602	549071.952968683	-61.3584546493427	115.4375	56.0625
123.229166666667	53.9375	0.0296412883551742	0.00375198656692613	551474.700323518	-61.4607825412683	115.4375	56.0625
123.270833333333	53.9375	0.0298106469489398	0.00371549476380917	532515.493219731	-52.7327342144836	116.354166666667	56.6458333333333
123.3125	53.9375	0.0306747594786678	0.00393537375167838	467104.191445419	-46.0790680619335	117.8125	56.7291666666667
123.354166666667	53.9375	0.0298430842537582	0.00362576507242015	537094.182540767	-60.8308224777914	115.8125	56.0625
123.395833333333	53.9375	0.0279787105324662	0.00350929182541875	563522.670612455	-61.9571245679899	115.395833333333	56.0625
123.4375	53.9375	0.0275441467248595	0.0034965169748144	565938.901398279	-62.0534181706592	115.395833333333	56.0625
123.479166666667	53.9375	0.0295603447629795	0.0037927724080765	538418.397249189	-59.8128766682646	115.979166666667	56.1458333333333
123.520833333333	53.9375	0.0277715396658734	0.00365658195389219	568357.276668773	-62.1487475887935	115.4375	56.0625
123.5625	53.9375	0.0282864839489336	0.00360087955201334	570777.768309689	-62.2431242342363	115.4375	56.0625
123.604166666667	53.9375	0.0276659230241081	0.00357665645344373	575624.990471451	-62.4290640358794	115.395833333333	56.0625
123.645833333333	53.9375	0.0273341764181761	0.00372767169212303	249164.093746644	-67.8417787305016	120.0625	54.7291666666667
123.6875	53.9375	0.0277056570311884	0.0035522272550115	251700.227658951	-68.0430845412517	120.0625	54.7291666666667
123.729166666667	53.9375	0.0285534813066065	0.00356885418200788	254239.917507745	-68.2400337132288	120.0625	54.7291666666667
123.770833333333	53.9375	0.0305177384332104	0.00390085749512695	527691.796843101	-62.5773420924336	116.270833333333	55.8958333333333
123.8125	53.9375	0.0305987881561395	0.00391231221420658	530121.855749875	-62.6796351340391	116.270833333333	55.8958333333333
123.854166666667	53.9375	0.0297688648480783	0.00328063655672559	532554.144966853	-62.7808386675566	116.270833333333	55.8958333333333
123.895833333333	53.9375	0.0284998850334327	0.00337345022949618	534988.633215962	-62.8809665692107	116.270833333333	55.8958333333333
123.9375	53.9375	0.0281663817118506	0.0033725200665992	266988.119428482	-69.1636001496404	120.0625	54.7291666666667
123.979166666667	53.9375	0.0275179899643757	0.0034034706372747	269547.045467245	-69.3368541031045	120.0625	54.7291666666667
124.020833333333	53.9375	0.0276800582387573	0.00345700316129156	272108.861183133	-69.506529359567	120.0625	54.7291666666667
124.0625	53.9375	0.0282269968933921	0.00344968369822671	274673.484839663	-69.6727221758645	120.0625	54.7291666666667
124.104166666667	53.9375	0.0277026180179924	0.00368294387375957	547193.002046453	-63.3659423701029	116.270833333333	55.8958333333333
124.145833333333	53.9375	0.0275899942996845	0.00309182687800111	279810.843543164	-69.9950292648487	120.0625	54.7291666666667
124.1875	53.9375	0.0275650190584018	0.00307469188082541	282383.429258724	-70.1513201888828	120.0625	54.7291666666667
124.229166666667	53.9375	0.027602151782876	0.00345508827352732	284958.524017785	-70.3044822207797	120.0625	54.7291666666667
124.270833333333	53.9375	0.0275587508971517	0.00322594355222283	287536.059521818	-70.4545964915914	120.0625	54.7291666666667
124.3125	53.9375	0.0275646929504537	0.00313651270621408	290115.969827865	-70.6017414566769	120.0625	54.7291666666667
124.354166666667	53.9375	0.0263502986568329	0.00337614472802135	292698.191250259	-70.7459930003243	120.0625	54.7291666666667
124.395833333333	53.9375	0.026152457784877	0.0039864181811286	439910.233034422	-84.8714345575275	117.6875	54.1041666666667
124.4375	53.9375	0.0238417404834113	0.00393659862429185	442635.689042949	-84.8694684560133	117.6875	54.1041666666667
124.479166666667	53.9375	0.0256488576088821	0.00365911530256777	445361.136263039	-84.8673196527781	117.6875	54.1041666666667
124.520833333333	53.9375	0.0257866856557462	0.00357887394450595	445361.136263043	-84.8673196527781	117.729166666667	54.1041666666667
124.5625	53.9375	0.0265187799679718	0.00343331228434701	366741.982632804	-82.6653055074561	118.979166666667	54.2291666666667
124.604166666667	53.9375	0.0271171600116362	0.00340695623273596	366741.9826328	-82.6653055074561	119.020833333333	54.2291666666667
124.645833333333	53.9375	0.0274783348519957	0.00325699026916922	369456.069360713	-82.6858638932274	119.020833333333	54.2291666666667
124.6875	53.9375	0.0281773687821562	0.00401981941003565	345055.633668285	-77.8333505313433	119.479166666667	54.4791666666667
124.729166666667	53.9375	0.0283133718111972	0.00387318503670057	347730.894782891	-77.8947304637095	119.479166666667	54.4791666666667
124.770833333333	53.9375	0.0282834057993509	0.00386512600410441	350406.764657201	-77.9549148964023	119.479166666667	54.4791666666667
124.8125	53.9375	0.0294645057605965	0.00306938460976414	380313.613988965	-82.7627520275091	119.020833333333	54.2291666666667
124.854166666667	53.9375	0.0294668850449079	0.00393896720816607	355760.272068982	-78.0718041172794	119.479166666667	54.4791666666667
124.895833333333	53.9375	0.0298597159173091	0.00398542137841422	358437.88136747	-78.1285603769507	119.479166666667	54.4791666666667
124.9375	53.9375	0.0299288094227726	0.00308712855210698	388457.934181466	-82.8151184502893	119.020833333333	54.2291666666667
124.979166666667	53.9375	0.029953079726629	0.00323762010504031	391172.911656375	-82.8316203730968	119.020833333333	54.2291666666667
125.020833333333	53.9375	0.0299251698184432	0.00329573843737878	393887.986102658	-82.847661912872	119.020833333333	54.2291666666667
125.0625	53.9375	0.0299737347492556	0.00322182710600163	396603.154594907	-82.8632525028012	119.020833333333	54.2291666666667
125.104166666667	53.9375	0.0303463466059842	0.00428659950751426	371833.954756997	-78.3964221137355	119.479166666667	54.4791666666667
125.145833333333	53.9375	0.0310197670350493	0.00435244699970033	374514.68804931	-78.4469685762543	119.479166666667	54.4791666666667
125.1875	53.9375	0.0311474443241277	0.00359670252352678	404749.196174119	-82.907409122539	119.020833333333	54.2291666666667
125.229166666667	53.9375	0.0309688853245565	0.00369855099364741	407464.713020378	-82.9212852596305	119.020833333333	54.2291666666667
125.270833333333	53.9375	0.0308713504847682	0.00363354891815029	408104.954739066	-64.916174778934	119.4375	55.3541666666667
125.3125	53.9375	0.030491681170608	0.00366045862382621	410584.591996073	-65.044259349123	119.4375	55.3541666666667
125.354166666667	53.9375	0.0305535085134315	0.00471415466590761	387925.320961235	-78.6857119171043	119.479166666667	54.4791666666667
125.395833333333	53.9375	0.0308915507982796	0.00400481702688081	416889.943706196	-57.6894690906888	119.770833333333	55.8125
125.4375	53.9375	0.0304456906620886	0.00409254829625942	245716.462860222	-75.4281695978518	121.770833333333	54.4375
125.479166666667	53.9375	0.0296235143072016	0.00389388130735513	248365.6089746	-75.5534108657425	121.770833333333	54.4375
125.520833333333	53.9375	0.0297546383875189	0.00410907391016577	251016.229429871	-75.6756512884251	121.770833333333	54.4375
125.5625	53.9375	0.0303630685434697	0.00405942605667808	253668.277101105	-75.7949833374816	121.770833333333	54.4375
125.604166666667	53.9375	0.0299441421476691	0.00399542294417061	256321.706779274	-75.9114957890091	121.770833333333	54.4375
125.645833333333	53.9375	0.0304085226798215	0.00381444599318307	258976.475075621	-76.0252739030337	121.770833333333	54.4375
125.6875	53.9375	0.0320493704796861	0.00395478393853851	261632.540331587	-76.1363995927778	121.770833333333	54.4375
125.729166666667	53.9375	0.0302798375035626	0.00373098535122332	264289.862534005	-76.2449515844309	121.770833333333	54.4375
125.770833333333	53.9375	0.029908852434682	0.00371022854023931	268778.490631775	-74.4051652218697	121.770833333333	54.5208333333333
125.8125	53.9375	0.0310493124946655	0.00388991488957984	271414.951560249	-74.5268478902435	121.770833333333	54.5208333333333
125.854166666667	53.9375	0.0302168842250022	0.00389053312794077	272268.993722077	-76.5559079378164	121.770833333333	54.4375
125.895833333333	53.9375	0.0302636263464823	0.00364134188366046	274930.973782258	-76.6548937675825	121.770833333333	54.4375
125.9375	53.9375	0.0309326044295123	0.00359620726611232	277594.032759507	-76.7516567243555	121.770833333333	54.4375
125.979166666667	53.9375	0.0311925884772299	0.00357355020210716	280258.138983886	-76.8462593063231	121.770833333333	54.4375
126.020833333333	53.9375	0.0308785310587326	0.00357907081403556	282923.261957356	-76.9387617227897	121.770833333333	54.4375
120.0625	53.8958333333333	0.0235281659059809	0.00741972399223695	258536.316887338	-35.2075402597165	117.6875	55.7708333333333
120.104166666667	53.8958333333333	0.0245973535173051	0.00718823847829307	260124.509911742	-35.6666768464483	117.6875	55.7708333333333
120.145833333333	53.8958333333333	0.0234903508987162	0.0074218517980315	292420.183169339	-33.3885280546727	117.5625	56.0625
120.1875	53.8958333333333	0.021874743720714	0.00768437199453445	293935.792475048	-33.8004511199108	117.5625	56.0625
120.229166666667	53.8958333333333	0.0202529526237643	0.00802517544659718	249333.053653281	-26.048899745939	118.479166666667	55.8958333333333
120.270833333333	53.8958333333333	0.0207304015860293	0.00825588149590134	250547.274762652	-26.5778025308217	118.479166666667	55.8958333333333
120.3125	53.8958333333333	0.0205917310931218	0.00835011578873993	251783.995757992	-27.101391321705	118.479166666667	55.8958333333333
120.354166666667	53.8958333333333	0.0204960302864073	0.00849096471535499	253042.886307191	-27.6196485999868	118.479166666667	55.8958333333333
120.395833333333	53.8958333333333	0.021819689343524	0.00780010367447573	301752.978960301	-35.7941721446453	117.5625	56.0625
120.4375	53.8958333333333	0.0235437664767626	0.00750518197287275	303362.515004203	-36.1799125080893	117.5625	56.0625
120.479166666667	53.8958333333333	0.0241031144958729	0.00633768861838305	311627.563390153	-38.045165308966	117.395833333333	56.0625
120.520833333333	53.8958333333333	0.0240159268115946	0.0060305496875337	101488.962300587	-53.0489140430239	119.270833333333	54.4375
120.5625	53.8958333333333	0.0235658316183694	0.0056870198834963	103690.543633288	-53.9254126925602	119.270833333333	54.4375
120.604166666667	53.8958333333333	0.0236490157465452	0.00608844882618134	98659.2219827793	-58.3412535175484	119.3125	54.3541666666667
120.645833333333	53.8958333333333	0.0234044834641805	0.0053415679418943	188391.629135878	-74.6215326358528	117.854166666667	54.3125
120.6875	53.8958333333333	0.0235225346482144	0.00543488400366908	110434.320150712	-56.3384740657749	119.270833333333	54.4375
120.729166666667	53.8958333333333	0.0236038718873702	0.00525005382845641	197201.613806724	-71.0370929395154	117.854166666667	54.4375
120.770833333333	53.8958333333333	0.0268019449153205	0.00493017312125982	197248.823323453	-53.0048808458453	118.3125	54.9375
120.8125	53.8958333333333	0.0256388796803446	0.00454037907806253	198578.844836894	-69.7545492075413	117.9375	54.4791666666667
120.854166666667	53.8958333333333	0.0254853048707811	0.00455555910550505	201150.715605148	-69.991001361625	117.9375	54.4791666666667
120.895833333333	53.8958333333333	0.0260822964092097	0.00472815124279734	203726.4018737	-70.2210524793191	117.9375	54.4791666666667
120.9375	53.8958333333333	0.0270668944616033	0.00492196782883374	214888.588140926	-43.6396890317216	118.604166666667	55.2708333333333
120.979166666667	53.8958333333333	0.0270274028879022	0.00504576397453969	216787.40909168	-44.1298912878705	118.604166666667	55.2708333333333
121.020833333333	53.8958333333333	0.0272957975536472	0.00474694826732242	210591.012788662	-55.4999743477395	118.3125	54.9375
121.0625	53.8958333333333	0.026233340166806	0.00474233854180128	214064.527225356	-71.0817077052481	117.9375	54.4791666666667
121.104166666667	53.8958333333333	0.025850983896381	0.00461797518579866	193447.161984083	-69.2614624291152	118.3125	54.4791666666667
121.145833333333	53.8958333333333	0.0229529206665606	0.00491498812800147	184369.23140248	-50.1401815006001	118.9375	54.9375
121.1875	53.8958333333333	0.0232475939395008	0.0048360405513834	358686.021745885	-52.5861721997258	116.645833333333	55.7708333333333
121.229166666667	53.8958333333333	0.0231671544292091	0.00509839729590347	358686.021745883	-52.5861721997255	116.6875	55.7708333333333
121.270833333333	53.8958333333333	0.0233556573072385	0.00578883951850871	420408.402082322	-66.8746091376106	115.1875	55.2291666666667
121.3125	53.8958333333333	0.0239826958400753	0.00684511366881113	149113.956127275	-71.0044351503277	119.145833333333	54.3125
121.354166666667	53.8958333333333	0.0228654779308779	0.00464224098259011	241532.455047914	-83.0099105237592	117.6875	54.1041666666667
121.395833333333	53.8958333333333	0.0230315290525305	0.00465279238028138	244251.366615409	-83.0545914156355	117.6875	54.1041666666667
121.4375	53.8958333333333	0.0270163145962168	0.00470099613536466	394467.405819811	-37.520121537641	117.520833333333	56.6458333333333
121.479166666667	53.8958333333333	0.0262190167107316	0.00429815153114909	255129.46616874	-83.2201964195432	117.604166666667	54.1041666666667
121.520833333333	53.8958333333333	0.0270397006645041	0.00462027747441561	242841.775448269	-49.7536644741735	118.604166666667	55.2708333333333
121.5625	53.8958333333333	0.0276487561785678	0.00476498674558649	397825.06470412	-38.0780710733946	117.5625	56.6458333333333
121.604166666667	53.8958333333333	0.0292541390536786	0.00452238628863578	609698.19295729	-74.4326760317914	112.395833333333	55.0208333333333
121.645833333333	53.8958333333333	0.0279555350534058	0.00461964654351267	401224.342482776	-38.6260494987042	117.5625	56.6458333333333
121.6875	53.8958333333333	0.0297032750390465	0.00440058971401292	614976.402146816	-74.5021924226771	112.395833333333	55.0208333333333
121.729166666667	53.8958333333333	0.0292037879528896	0.00443135395468603	404664.185528527	-39.1641898429098	117.5625	56.6458333333333
121.770833333333	53.8958333333333	0.0295801459497147	0.00420224819504549	382426.24709875	-37.55436234726	117.979166666667	56.5625
121.8125	53.8958333333333	0.0300120759982873	0.00437141240048388	408143.563328421	-39.692628513739	117.5625	56.6458333333333
121.854166666667	53.8958333333333	0.02995267886911	0.00443503146200511	636138.957301074	-73.0719520538988	112.270833333333	55.1875
121.895833333333	53.8958333333333	0.0297703730183107	0.00444895808735481	638759.676930666	-73.1096587406608	112.270833333333	55.1875
121.9375	53.8958333333333	0.0297944495193713	0.00456964322650195	641380.917193602	-73.1469182470449	112.270833333333	55.1875
121.979166666667	53.8958333333333	0.0299023953984029	0.00418589997326619	415216.916873165	-40.720960412721	117.5625	56.6458333333333
122.020833333333	53.8958333333333	0.0302547334463458	0.00438345849577204	413245.97093281	-38.5533289484431	117.8125	56.7291666666667
122.0625	53.8958333333333	0.0298794215686193	0.00432923976316485	414958.01500683	-38.8150918273116	117.8125	56.7291666666667
122.104166666667	53.8958333333333	0.0300319175588163	0.00442014439755989	420322.503447567	-40.5274917618123	117.645833333333	56.6875
122.145833333333	53.8958333333333	0.0299353894621255	0.00437294069359413	418411.106302143	-39.3317398337931	117.8125	56.7291666666667
122.1875	53.8958333333333	0.0300148807641234	0.0045415138384261	420151.9139297	-39.5866563440362	117.8125	56.7291666666667
122.229166666667	53.8958333333333	0.0298542279879869	0.00452342832550796	426099.023526929	-42.1942476079611	117.5625	56.6458333333333
122.270833333333	53.8958333333333	0.0301941221928827	0.0042635502726434	427942.967820846	-42.4319549843495	117.5625	56.6458333333333
122.3125	53.8958333333333	0.0295458398060067	0.00432431070655252	425429.974832276	-40.3379673109114	117.8125	56.7291666666667
122.354166666667	53.8958333333333	0.0298501878028338	0.00413889754604564	427207.49050781	-40.5839786983629	117.8125	56.7291666666667
122.395833333333	53.8958333333333	0.0298816904702775	0.00424469871097047	428993.898501193	-40.8278045203748	117.8125	56.7291666666667
122.4375	53.8958333333333	0.0299314657675069	0.00429837809927005	435401.159924701	-43.3610593321322	117.5625	56.6458333333333
122.479166666667	53.8958333333333	0.0293734795150403	0.00428661894116674	439178.224549063	-43.8128355364803	117.520833333333	56.6458333333333
122.520833333333	53.8958333333333	0.0274579765737247	0.00395140684215311	515318.805974164	-58.6562653785182	115.4375	56.1041666666667
122.5625	53.8958333333333	0.0278208951922574	0.00416532921736263	515688.245254587	-59.2462515538929	115.4375	56.0625
122.604166666667	53.8958333333333	0.0277433272248868	0.00436184617820895	520402.023269408	-59.4869761759315	115.395833333333	56.0625
122.645833333333	53.8958333333333	0.0275742161681584	0.00422896278021404	520402.023269408	-59.4869761759315	115.4375	56.0625
122.6875	53.8958333333333	0.0280383226782017	0.00383834743135074	522763.269663268	-59.6054785183178	115.4375	56.0625
122.729166666667	53.8958333333333	0.0289626978694174	0.00397907889423697	525127.367638439	-59.722761182965	115.4375	56.0625
122.770833333333	53.8958333333333	0.0299547577673299	0.0039102059890771	450691.561052425	-45.1188334522518	117.5625	56.6458333333333
122.8125	53.8958333333333	0.0300588886504061	0.00413846526163852	447323.218696706	-43.1495149699653	117.8125	56.7291666666667
122.854166666667	53.8958333333333	0.0294672697473834	0.00439339063220676	454587.473332448	-45.5382119501545	117.5625	56.6458333333333
122.895833333333	53.8958333333333	0.0289613538397257	0.00406037224355592	686133.335173728	-69.7784528846632	112.645833333333	55.6041666666667
122.9375	53.8958333333333	0.0279798997243199	0.00392206218515702	539369.689674649	-60.4016663384512	115.395833333333	56.0625
122.979166666667	53.8958333333333	0.0275280470094977	0.00410148766525472	541752.687346552	-60.5108180659786	115.395833333333	56.0625
123.020833333333	53.8958333333333	0.0277032005696128	0.00420520327803151	541752.687346552	-60.5108180659786	115.4375	56.0625
123.0625	53.8958333333333	0.0294685537810971	0.00420854341660663	544138.24071661	-60.6188638730435	115.4375	56.0625
123.104166666667	53.8958333333333	0.0289182759756526	0.00394413927929541	546526.315475101	-60.7258170746406	115.4375	56.0625
123.145833333333	53.8958333333333	0.0279834739958735	0.00379376087035597	551309.894694941	-60.9364979688826	115.395833333333	56.0625
123.1875	53.8958333333333	0.0279771202335766	0.00359670056901311	553705.333281861	-61.0402513476155	115.395833333333	56.0625
123.229166666667	53.8958333333333	0.0279051897482118	0.00351547218930122	553705.333281858	-61.0402513476154	115.4375	56.0625
123.270833333333	53.8958333333333	0.0288019388150717	0.00367371796607916	556103.161487928	-61.1429634987252	115.4375	56.0625
123.3125	53.8958333333333	0.0298421999653377	0.0036450578959708	537506.94763965	-52.4830222573425	116.354166666667	56.6458333333333
123.354166666667	53.8958333333333	0.0309858766545949	0.00377683260132102	539681.643559145	-52.6261044768682	116.354166666667	56.6458333333333
123.395833333333	53.8958333333333	0.030125723287473	0.00359871754098351	541860.472981391	-52.7678998587515	116.354166666667	56.6458333333333
123.4375	53.8958333333333	0.0295797576170332	0.00353183137637013	565717.745528547	-61.5436449499968	115.4375	56.0625
123.479166666667	53.8958333333333	0.0301206759787622	0.0035231149966991	546230.331289355	-53.0476822071143	116.354166666667	56.6458333333333
123.520833333333	53.8958333333333	0.0301029394233308	0.00348717686148926	548421.261415654	-53.1856948930627	116.354166666667	56.6458333333333
123.5625	53.8958333333333	0.0297406194470982	0.00358066799718759	550616.127505111	-53.3224721814563	116.354166666667	56.6458333333333
123.604166666667	53.8958333333333	0.0279142675283186	0.00346102411659166	575368.122378578	-61.928626588242	115.4375	56.0625
123.645833333333	53.8958333333333	0.0276411139213839	0.00368804374474868	580206.158397354	-62.1154573646926	115.395833333333	56.0625
123.6875	53.8958333333333	0.029503507388334	0.00370707481134927	314294.15472284	-63.8133939038598	119.270833333333	55.0625
123.729166666667	53.8958333333333	0.0298149490926785	0.00370755742756116	527423.294670533	-62.0281784685452	116.270833333333	55.8958333333333
123.770833333333	53.8958333333333	0.0304961634555754	0.00392456187154914	529843.622690087	-62.1332041369652	116.270833333333	55.8958333333333
123.8125	53.8958333333333	0.0306985843182414	0.00399667014453498	499749.51745943	-49.0677160480394	117.645833333333	56.6875
123.854166666667	53.8958333333333	0.0300901155130916	0.00367689182918081	566086.476365343	-54.2463586234118	116.354166666667	56.6458333333333
123.895833333333	53.8958333333333	0.0301011068385612	0.00365203871528149	564471.974459057	-60.4719400012594	115.979166666667	56.1458333333333
123.9375	53.8958333333333	0.0297051515642567	0.00368280606655103	566856.548517816	-60.5744413406467	115.979166666667	56.1458333333333
123.979166666667	53.8958333333333	0.0280441903990069	0.00349985640255689	271218.239657699	-68.4206673849796	120.0625	54.7291666666667
124.020833333333	53.8958333333333	0.0260693436768519	0.00375104040433307	273766.950909597	-68.5978733704872	120.0625	54.7291666666667
124.0625	53.8958333333333	0.0264908041592987	0.00324575530354861	276318.722303832	-68.771496275893	120.0625	54.7291666666667
124.104166666667	53.8958333333333	0.0265764415297199	0.00318067699853034	278873.46895811	-68.9416303306117	120.0625	54.7291666666667
124.145833333333	53.8958333333333	0.0257084889264385	0.00367631748601913	281431.108966985	-69.1083666408089	120.0625	54.7291666666667
124.1875	53.8958333333333	0.0264946673255549	0.00314608752601469	283991.563276405	-69.2717933106108	120.0625	54.7291666666667
124.229166666667	53.8958333333333	0.0271869953104913	0.00312124949949871	286554.755564355	-69.4319955581191	120.0625	54.7291666666667
124.270833333333	53.8958333333333	0.0265127587700908	0.00324547375505789	289120.612127219	-69.5890558264595	120.0625	54.7291666666667
124.3125	53.8958333333333	0.0257720397769148	0.00389991244151944	434898.08195632	-84.2671885603031	117.6875	54.1041666666667
124.354166666667	53.8958333333333	0.0259713549899171	0.00378054169822157	437623.528229033	-84.2693957177056	117.6875	54.1041666666667
124.395833333333	53.8958333333333	0.0259667644922775	0.00373168283713457	440348.984472032	-84.2713665198556	117.6875	54.1041666666667
124.4375	53.8958333333333	0.0258242113486007	0.00350759844946154	440348.984472036	-84.2713665198556	117.729166666667	54.1041666666667
124.479166666667	53.8958333333333	0.0265896133759129	0.00335687337886549	443074.44956444	-84.2731053214842	117.729166666667	54.1041666666667
124.520833333333	53.8958333333333	0.0276583368499628	0.00335801701441808	346028.558546368	-80.951818281958	119.270833333333	54.2708333333333
124.5625	53.8958333333333	0.0273773631402109	0.00325457974760504	364650.761100613	-81.9222603748304	119.020833333333	54.2291666666667
124.604166666667	53.8958333333333	0.0277808263229683	0.00397834860032732	340724.516899303	-76.9456114535619	119.479166666667	54.4791666666667
124.645833333333	53.8958333333333	0.0276980505576648	0.00401902120168686	343393.243773023	-77.0152114903588	119.479166666667	54.4791666666667
124.6875	53.8958333333333	0.0278424085319831	0.00312628831757051	346062.711106252	-77.0834772490081	119.479166666667	54.4791666666667
124.729166666667	53.8958333333333	0.0286882911155126	0.0032722652335557	348732.90097582	-77.1504390071064	119.479166666667	54.4791666666667
124.770833333333	53.8958333333333	0.0296403286389489	0.00322634546304589	351403.795991469	-77.2161261439546	119.479166666667	54.4791666666667
124.8125	53.8958333333333	0.0296997108941525	0.00303166756264376	354075.379276088	-77.2805671732035	119.479166666667	54.4791666666667
124.854166666667	53.8958333333333	0.029906868195079	0.00378196794868522	356747.634446846	-77.3437897741073	119.479166666667	54.4791666666667
124.895833333333	53.8958333333333	0.0298390875940531	0.00390903860252566	359420.54559714	-77.4058208214501	119.479166666667	54.4791666666667
124.9375	53.8958333333333	0.0302904648973135	0.00300493566841249	389065.146251064	-82.1383386435544	119.020833333333	54.2291666666667
124.979166666667	53.8958333333333	0.0299745013152014	0.00307151710858292	391778.611749175	-82.1595154523784	119.020833333333	54.2291666666667
125.020833333333	53.8958333333333	0.0305390267472938	0.00312036517737508	394492.213643275	-82.1801686036951	119.020833333333	54.2291666666667
125.0625	53.8958333333333	0.0306371459671266	0.00416560375044996	370118.4475818	-77.6425403863943	119.479166666667	54.4791666666667
125.104166666667	53.8958333333333	0.0308682361377811	0.00414456748645458	372794.415529053	-77.69899057198	119.479166666667	54.4791666666667
125.145833333333	53.8958333333333	0.0303831174741345	0.00339333153595505	402633.800887859	-82.2390916872861	119.020833333333	54.2291666666667
125.1875	53.8958333333333	0.0305601475252523	0.00368766874951513	405347.912012685	-82.257754376745	119.020833333333	54.2291666666667
125.229166666667	53.8958333333333	0.0309411943108736	0.00387401054545283	412503.371644611	-56.6383973043899	119.729166666667	55.8125
125.270833333333	53.8958333333333	0.0308163923515857	0.00387121265462445	414793.438389315	-56.8126037306306	119.729166666667	55.8125
125.3125	53.8958333333333	0.0312492648486517	0.00401802241299434	666043.547162443	-64.8604137602562	115.604166666667	56.0625
125.354166666667	53.8958333333333	0.0315593580300793	0.00412172957383776	668523.89241065	-64.9261798630716	115.604166666667	56.0625
125.395833333333	53.8958333333333	0.0316379814539718	0.00409251111530255	722118.533050408	-65.8189606327535	114.770833333333	56.1041666666667
125.4375	53.8958333333333	0.0316955873699507	0.00379344606237244	246924.041898525	-74.3871330898321	121.770833333333	54.4375
125.479166666667	53.8958333333333	0.0307809195887773	0.00370521493468236	249562.988000022	-74.5228118982428	121.770833333333	54.4375
125.520833333333	53.8958333333333	0.0311485783730454	0.00396629992078268	252203.644635473	-74.6552969756718	121.770833333333	54.4375
125.5625	53.8958333333333	0.0320891268073139	0.0039849991203857	254845.957728077	-74.7846856209196	121.770833333333	54.4375
125.604166666667	53.8958333333333	0.0324550693896462	0.00397782026995493	257489.875378057	-74.9110713006066	121.770833333333	54.4375
125.645833333333	53.8958333333333	0.0320482944460828	0.00389421151527828	260135.347755364	-75.0345438318731	121.770833333333	54.4375
125.6875	53.8958333333333	0.032003049511524	0.00392244884051052	262782.326998525	-75.1551895549768	121.770833333333	54.4375
125.729166666667	53.8958333333333	0.0321162731320009	0.00383598176635922	265430.767119316	-75.2730914964171	121.770833333333	54.4375
125.770833333333	53.8958333333333	0.0308010470503644	0.00368296562983188	268080.623912845	-75.3883295231714	121.770833333333	54.4375
125.8125	53.8958333333333	0.0311959120481432	0.00556870039826576	789942.129197193	-67.1365974031882	114.0625	56.1041666666667
125.854166666667	53.8958333333333	0.0311367480608635	0.00371373503191079	273384.41911056	-75.6111183704343	121.770833333333	54.4375
125.895833333333	53.8958333333333	0.0311589275248688	0.0037840091653102	276038.277281015	-75.7188144016136	121.770833333333	54.4375
125.9375	53.8958333333333	0.0311220734710225	0.00370865307682954	278693.391509469	-75.8241371939242	121.770833333333	54.4375
125.979166666667	53.8958333333333	0.0311510191001376	0.00356960957779806	281349.725324756	-75.9271528553459	121.770833333333	54.4375
126.020833333333	53.8958333333333	0.0318486545586207	0.00369013511114308	284007.243595078	-76.027925101196	121.770833333333	54.4375
126.0625	53.8958333333333	0.0318198247750885	0.00371180148478501	286665.912467415	-76.1265153595306	121.770833333333	54.4375
126.104166666667	53.8958333333333	0.0314603655517553	0.0036649879346769	289325.699310163	-76.2229828711276	121.770833333333	54.4375
126.145833333333	53.8958333333333	0.0309236775670821	0.00369991304395745	291986.572658813	-76.3173847843659	121.770833333333	54.4375
120.020833333333	53.8541666666667	0.0232382042736351	0.00747942802301841	291911.48979035	-31.642278314371	117.5625	56.0625
120.0625	53.8541666666667	0.0216162478956216	0.00758792705287622	293358.509552017	-32.0643040838151	117.5625	56.0625
120.104166666667	53.8541666666667	0.0231404514297249	0.00758034870756681	294822.556530871	-32.4819948954403	117.5625	56.0625
120.145833333333	53.8541666666667	0.0217096315464925	0.00777363701825809	296303.377815025	-32.8953654150433	117.5625	56.0625
120.1875	53.8541666666667	0.0211017107690468	0.00809102306984933	297800.722651281	-33.3044319666549	117.5625	56.0625
120.229166666667	53.8541666666667	0.0202531393235609	0.00841253523225402	253507.750794091	-25.5888457338467	118.479166666667	55.8958333333333
120.270833333333	53.8541666666667	0.0224364309148415	0.00737327749232196	300843.991270907	-34.1097262698485	117.5625	56.0625
120.3125	53.8541666666667	0.0234774601469478	0.00737259527377916	302389.42508401	-34.5059942408625	117.5625	56.0625
120.354166666667	53.8541666666667	0.0230507617846714	0.00738770730706782	303950.402649273	-34.898038528859	117.5625	56.0625
120.395833333333	53.8541666666667	0.0246474741704806	0.00717106514461751	239843.935274214	-30.9014313667653	118.4375	55.6875
120.4375	53.8541666666667	0.0245821682768381	0.0070196986697548	241262.833686071	-31.4263451390903	118.4375	55.6875
120.479166666667	53.8541666666667	0.0242448163505207	0.00656970674343207	317637.967160121	-42.9221591879603	117.020833333333	55.8958333333333
120.520833333333	53.8541666666667	0.0240546818091044	0.00617285484714038	316969.696706691	-37.8853863083844	117.395833333333	56.0625
120.5625	53.8541666666667	0.0236771537151024	0.0055689696432958	106487.330778455	-51.9083639853859	119.270833333333	54.4375
120.604166666667	53.8541666666667	0.0234828319010145	0.00516838753974033	191057.24687035	-69.0234237738538	117.854166666667	54.4375
120.645833333333	53.8541666666667	0.0234452903366407	0.00510249824201757	190063.413727889	-67.437089195269	117.9375	54.4791666666667
120.6875	53.8541666666667	0.0234698563232841	0.00503597035899416	192597.98038332	-67.7165445744366	117.9375	54.4791666666667
120.729166666667	53.8541666666667	0.0254354343431686	0.00499628682111456	195137.548066365	-67.9882944415902	117.9375	54.4791666666667
120.770833333333	53.8541666666667	0.0270499401033356	0.00523111297276639	200073.770377035	-51.9444339119853	118.3125	54.9375
120.8125	53.8541666666667	0.0259290897651897	0.00478266414251527	348982.872850185	-55.1526332280664	116.270833333333	55.5625
120.854166666667	53.8541666666667	0.0273271691110512	0.00513546585153523	214577.704980014	-41.7937044446001	118.604166666667	55.2708333333333
120.895833333333	53.8541666666667	0.0269975021206814	0.004885130191236	353495.299919318	-55.5931316244205	116.270833333333	55.5625
120.9375	53.8541666666667	0.022994966996067	0.00502377321086884	341727.294455207	-50.6599900233974	116.729166666667	55.7291666666667
120.979166666667	53.8541666666667	0.0230052762689983	0.00484540208322059	214259.824092226	-71.0991152165838	117.854166666667	54.4375
121.020833333333	53.8541666666667	0.0229627163443751	0.00507830840043922	181237.783199823	-47.4505309094912	118.9375	54.9375
121.0625	53.8541666666667	0.0235943513358481	0.00597414452491401	339922.711735824	-42.2052176981856	117.395833333333	56.0625
121.104166666667	53.8541666666667	0.0234740671730006	0.00596148913798348	359365.184212675	-51.7679130472561	116.604166666667	55.7708333333333
121.145833333333	53.8541666666667	0.0243314889814733	0.0068148211613692	339584.549617546	-41.0323131879832	117.5625	56.1041666666667
121.1875	53.8541666666667	0.0242952230384555	0.00684093011845361	341390.196790982	-41.3455529309078	117.5625	56.1041666666667
121.229166666667	53.8541666666667	0.0232225034203316	0.00534965234277385	188723.602614284	-51.1688124450222	118.9375	54.8958333333333
121.270833333333	53.8541666666667	0.0229099484924673	0.00499057805375131	190866.747981841	-51.651299648579	118.9375	54.8958333333333
121.3125	53.8541666666667	0.0229479212946496	0.00524695649579788	239426.120056621	-81.8628310190553	117.6875	54.1041666666667
121.354166666667	53.8541666666667	0.0228367688450026	0.00484376988577218	150687.280794921	-69.337172788376	119.1875	54.3125
121.395833333333	53.8541666666667	0.0260045294686649	0.00467866158073495	406933.595913393	-52.3786908224627	116.229166666667	55.9791666666667
121.4375	53.8541666666667	0.0275570297257438	0.00467486580556264	241754.003900741	-48.1435311626313	118.604166666667	55.2708333333333
121.479166666667	53.8541666666667	0.0269996140102094	0.00443161026275894	399815.471790154	-37.3935341541619	117.520833333333	56.6458333333333
121.520833333333	53.8541666666667	0.0261516298510912	0.00442990852871578	248540.156286534	-79.9014609210671	117.770833333333	54.1875
121.5625	53.8541666666667	0.0271044465248526	0.00438384051357773	261151.884196601	-82.2856931131199	117.604166666667	54.1041666666667
121.604166666667	53.8541666666667	0.0296016214810618	0.00465369838104235	403166.636793813	-37.9448717275613	117.5625	56.6458333333333
121.645833333333	53.8541666666667	0.0298517137292629	0.00432496768799306	404857.751659807	-38.2168910706858	117.5625	56.6458333333333
121.6875	53.8541666666667	0.0297115556242795	0.00426820050887931	616231.733779688	-74.0879595540911	112.395833333333	55.0208333333333
121.729166666667	53.8541666666667	0.0294739619293451	0.00435077148058901	408270.399756039	-38.7537094638423	117.5625	56.6458333333333
121.770833333333	53.8541666666667	0.0294918367531241	0.00445815450104814	406901.003531851	-36.5417739896706	117.8125	56.7291666666667
121.8125	53.8541666666667	0.0299061450632268	0.00437882351576611	411722.759967745	-39.2810080972133	117.5625	56.6458333333333
121.854166666667	53.8541666666667	0.0300181407523314	0.0039320980454129	413463.520171703	-39.5411284559802	117.5625	56.6458333333333
121.895833333333	53.8541666666667	0.029300257980451	0.00405270836562986	415213.836842702	-39.7989183586493	117.5625	56.6458333333333
121.9375	53.8541666666667	0.0277272441882009	0.0041843009829896	416973.589014215	-40.0543946315014	117.5625	56.6458333333333
121.979166666667	53.8541666666667	0.0296529434362661	0.0044778335138169	418742.65710384	-40.3075742365764	117.5625	56.6458333333333
122.020833333333	53.8541666666667	0.0297350597103611	0.00442096421228603	416882.720653144	-38.1566362681438	117.8125	56.7291666666667
122.0625	53.8541666666667	0.0302381611058149	0.00433983427158785	422308.269613983	-40.8071118950289	117.5625	56.6458333333333
122.104166666667	53.8541666666667	0.0298646452612141	0.00432604342785225	420290.218639918	-38.6766145593419	117.8125	56.7291666666667
122.145833333333	53.8541666666667	0.0301445369538945	0.00429348033028708	422008.4707307	-38.9332354460471	117.8125	56.7291666666667
122.1875	53.8541666666667	0.029217914848401	0.0044412888351349	427410.036770062	-40.6150098222944	117.645833333333	56.6875
122.229166666667	53.8541666666667	0.0279750273405579	0.00456061377857114	429199.347414301	-40.8588673112508	117.645833333333	56.6875
122.270833333333	53.8541666666667	0.0297620794694127	0.00431268842239393	427219.830198521	-39.6898042090984	117.8125	56.7291666666667
122.3125	53.8541666666667	0.0294829593997393	0.00428673236397857	428975.433680612	-39.9376131360992	117.8125	56.7291666666667
122.354166666667	53.8541666666667	0.029733893477321	0.0042396897397908	430740.090113538	-40.1832573811988	117.8125	56.7291666666667
122.395833333333	53.8541666666667	0.029931120296084	0.00419902788618475	432513.688061328	-40.426752507577	117.8125	56.7291666666667
122.4375	53.8541666666667	0.030249586410506	0.00406322796293756	434296.117345689	-40.6681141795279	117.8125	56.7291666666667
122.479166666667	53.8541666666667	0.0299154807543206	0.00404299118125124	436087.269042893	-40.9073581522428	117.8125	56.7291666666667
122.520833333333	53.8541666666667	0.0300660861910809	0.00434296278646467	662122.298178601	-68.9292952843226	112.6875	55.6041666666667
122.5625	53.8541666666667	0.0294894310105009	0.00447999987762347	446319.463141068	-43.8414821851172	117.520833333333	56.6458333333333
122.604166666667	53.8541666666667	0.0280694723329639	0.00443525577111604	445685.601278238	-42.9578634201317	117.645833333333	56.6875
122.645833333333	53.8541666666667	0.0298415442363322	0.00439493866960411	447557.977645475	-43.1807579469138	117.645833333333	56.6875
122.6875	53.8541666666667	0.0300183276056535	0.00421799212686254	449438.097072378	-43.4016490002559	117.645833333333	56.6875
122.729166666667	53.8541666666667	0.0300850850305368	0.00417426184926316	451325.862122908	-43.6205535016718	117.645833333333	56.6875
122.770833333333	53.8541666666667	0.0302175871319215	0.00396815813944491	448860.670395083	-42.5241085012618	117.8125	56.7291666666667
122.8125	53.8541666666667	0.0298013929927462	0.00404884150999445	450717.829226979	-42.7469858709376	117.8125	56.7291666666667
122.854166666667	53.8541666666667	0.0296528347028525	0.00435566933426827	457034.075013273	-44.2655166820985	117.645833333333	56.6875
122.895833333333	53.8541666666667	0.0296142361034073	0.00429112293446549	458951.472607395	-44.4766438437159	117.645833333333	56.6875
122.9375	53.8541666666667	0.0289514101844796	0.00428326743208296	539302.639609035	-59.8644628842975	115.4375	56.0625
122.979166666667	53.8541666666667	0.0278141886813626	0.00416910790578751	544050.534873331	-60.0867078478656	115.395833333333	56.0625
123.020833333333	53.8541666666667	0.0294581284052622	0.00431680007413944	464746.365684742	-45.0986787471948	117.645833333333	56.6875
123.0625	53.8541666666667	0.0295859396237847	0.00416792276045192	466691.933301726	-45.3022972060601	117.645833333333	56.6875
123.104166666667	53.8541666666667	0.0301162221729536	0.0040265742655414	529581.035414629	-51.3547172130925	116.354166666667	56.6458333333333
123.145833333333	53.8541666666667	0.0300024878419098	0.00384108164432604	531724.756066883	-51.5052211143671	116.354166666667	56.6458333333333
123.1875	53.8541666666667	0.0299313887416805	0.00370836590097177	533872.939674597	-51.6543778094319	116.354166666667	56.6458333333333
123.229166666667	53.8541666666667	0.0297173362158332	0.00393408450555943	529096.917249968	-58.2574578481374	115.979166666667	56.1458333333333
123.270833333333	53.8541666666667	0.0301582489500646	0.00375524443242091	538182.478825284	-51.9487032223578	116.354166666667	56.6458333333333
123.3125	53.8541666666667	0.0298812958369415	0.00358182485506369	540343.727783971	-52.093898443619	116.354166666667	56.6458333333333
123.354166666667	53.8541666666667	0.0309469742937594	0.00380901946423179	542509.226508207	-52.2377994658767	116.354166666667	56.6458333333333
123.395833333333	53.8541666666667	0.031333372049874	0.00386804142074046	477494.432908916	-45.6674105858737	117.8125	56.7291666666667
123.4375	53.8541666666667	0.0309960847398278	0.00404896722338136	546852.768133245	-52.521770528978	116.354166666667	56.6458333333333
123.479166666667	53.8541666666667	0.0305845371876156	0.00393563097411265	549030.710250214	-52.661866063049	116.354166666667	56.6458333333333
123.520833333333	53.8541666666667	0.0296206936260457	0.00352562885870479	545492.158520546	-59.0836325664179	115.979166666667	56.1458333333333
123.5625	53.8541666666667	0.0293973726198794	0.00321045679798662	553577.552434548	-60.5179828871734	115.8125	56.0625
123.604166666667	53.8541666666667	0.0281410534559675	0.00351561084601788	577564.905223691	-61.5237835703875	115.4375	56.0625
123.645833333333	53.8541666666667	0.0275336764117066	0.00366393122542683	252808.313537986	-65.8955317256075	120.0625	54.7291666666667
123.6875	53.8541666666667	0.0293758755048646	0.00368497734813055	554923.366990977	-59.5305714027481	115.979166666667	56.1458333333333
123.729166666667	53.8541666666667	0.0298570589533633	0.00361816070730382	557287.903139837	-59.6395787159178	115.979166666667	56.1458333333333
123.770833333333	53.8541666666667	0.0298024514112443	0.00353011882912172	532027.084360007	-61.6926926105037	116.270833333333	55.8958333333333
123.8125	53.8541666666667	0.0309163711396837	0.00373230910391993	566595.977747822	-53.7389035785932	116.354166666667	56.6458333333333
123.854166666667	53.8541666666667	0.0304227477600591	0.00343030353122219	536859.821161544	-61.9025803123056	116.270833333333	55.8958333333333
123.895833333333	53.8541666666667	0.0297731475659197	0.00321431794126253	572749.028541575	-61.3305129099093	115.8125	56.0625
123.9375	53.8541666666667	0.028291381896149	0.00336315634323704	608389.175265841	-63.5980640453304	115.1875	55.9791666666667
123.979166666667	53.8541666666667	0.0274803774096508	0.0035453991289564	272957.95219609	-67.5159401254847	120.0625	54.7291666666667
124.020833333333	53.8541666666667	0.0276621850311565	0.00345953203679519	275493.085829045	-67.7003901310055	120.0625	54.7291666666667
124.0625	53.8541666666667	0.0276055534023565	0.0032643617665048	278031.535401307	-67.8811658234534	120.0625	54.7291666666667
124.104166666667	53.8541666666667	0.0272836918254008	0.00321644437851163	280573.21003741	-68.0583623172909	120.0625	54.7291666666667
124.145833333333	53.8541666666667	0.0256492699243485	0.00387279793127921	283118.022003832	-68.2320716410539	120.0625	54.7291666666667
124.1875	53.8541666666667	0.0258073345378358	0.00399369940562418	427210.59830577	-83.6411556670091	117.6875	54.1041666666667
124.229166666667	53.8541666666667	0.0258844827289775	0.00395777900170009	429935.612717455	-83.6480245308852	117.6875	54.1041666666667
124.270833333333	53.8541666666667	0.0255818326227883	0.00394058383549116	432660.662701899	-83.6545942472629	117.6875	54.1041666666667
124.3125	53.8541666666667	0.0260107096534128	0.00376999613162541	293326.991358782	-68.8937761778902	120.0625	54.7291666666667
124.354166666667	53.8541666666667	0.0276529537881974	0.00338811604610848	295886.275176024	-69.0513299492434	120.0625	54.7291666666667
124.395833333333	53.8541666666667	0.0278605955658715	0.00334819016893071	298448.229034887	-69.2058901053842	120.0625	54.7291666666667
124.4375	53.8541666666667	0.0275528200958348	0.0033724835402537	341385.183860351	-80.1071135968544	119.270833333333	54.2708333333333
124.479166666667	53.8541666666667	0.0276151780035495	0.00341941036819365	344086.463690375	-80.1519645845298	119.270833333333	54.2708333333333
124.520833333333	53.8541666666667	0.0274782052639126	0.00312745810353004	362621.754860498	-81.170502376602	119.020833333333	54.2291666666667
124.5625	53.8541666666667	0.0285949650931756	0.00312715708102765	339139.715256557	-76.1123073798914	119.479166666667	54.4791666666667
124.604166666667	53.8541666666667	0.0286196651234236	0.00306510844721262	341801.87107731	-76.1890041338404	119.479166666667	54.4791666666667
124.645833333333	53.8541666666667	0.0301437638119127	0.00319544832744262	344464.894795412	-76.2642540738716	119.479166666667	54.4791666666667
124.6875	53.8541666666667	0.030019744798425	0.00394345041699275	347128.765520142	-76.3380900369504	119.479166666667	54.4791666666667
124.729166666667	53.8541666666667	0.0298494053801063	0.00305789255279325	376171.498519273	-81.3254585020892	119.020833333333	54.2291666666667
124.770833333333	53.8541666666667	0.0285498524504936	0.00302207537721691	378882.103803584	-81.354395197383	119.020833333333	54.2291666666667
124.8125	53.8541666666667	0.0295167533897022	0.00295841370850569	381592.914901393	-81.3826809638954	119.020833333333	54.2291666666667
124.854166666667	53.8541666666667	0.0301531955529838	0.00409411025521206	357792.321990165	-76.6199175572064	119.479166666667	54.4791666666667
124.895833333333	53.8541666666667	0.0299323752828247	0.00297374513758885	387015.133533352	-81.4373542122381	119.020833333333	54.2291666666667
124.9375	53.8541666666667	0.029900538572393	0.00304085640067729	389726.530913347	-81.463768003964	119.020833333333	54.2291666666667
124.979166666667	53.8541666666667	0.0301633388930559	0.00415447824362684	365797.947132399	-76.817913108364	119.479166666667	54.4791666666667
125.020833333333	53.8541666666667	0.0302866465585425	0.0040018517894965	368467.911976667	-76.8815097383699	119.479166666667	54.4791666666667
125.0625	53.8541666666667	0.0299431230980597	0.00401200214994988	371138.561267705	-76.9439480968594	119.479166666667	54.4791666666667
125.104166666667	53.8541666666667	0.0302513766939767	0.00331859240569138	400573.92849577	-81.5635613973912	119.020833333333	54.2291666666667
125.145833333333	53.8541666666667	0.0303651593201412	0.00356753145433761	403286.207057539	-81.5871032148684	119.020833333333	54.2291666666667
125.1875	53.8541666666667	0.0305912022124033	0.00384251781950364	405998.648550282	-81.6101048903767	119.020833333333	54.2291666666667
125.229166666667	53.8541666666667	0.0301754930608424	0.00385600732744335	408711.248797714	-81.6325771405561	119.020833333333	54.2291666666667
125.270833333333	53.8541666666667	0.0304889898093649	0.00404460143512158	411424.003727224	-81.6545304012022	119.020833333333	54.2291666666667
125.3125	53.8541666666667	0.0307872556344219	0.00406763185435061	417349.991457497	-56.2805260553352	119.770833333333	55.8125
125.354166666667	53.8541666666667	0.0312284286890355	0.00412718133681773	721536.357818443	-65.4293479832368	114.770833333333	56.1041666666667
125.395833333333	53.8541666666667	0.031602722779589	0.00380656239900047	724030.504654131	-65.4855959751963	114.770833333333	56.1041666666667
125.4375	53.8541666666667	0.0316108680689003	0.00375529089784907	726525.763341891	-65.5413403211777	114.770833333333	56.1041666666667
125.479166666667	53.8541666666667	0.0319609581663255	0.00382662363886304	729022.121579104	-65.5965859665906	114.770833333333	56.1041666666667
125.520833333333	53.8541666666667	0.0319462980980463	0.00386529318381928	731519.567222626	-65.6513377955025	114.770833333333	56.1041666666667
125.5625	53.8541666666667	0.0319604874241222	0.00368779421364936	256102.165368654	-73.783999868765	121.770833333333	54.4375
125.604166666667	53.8541666666667	0.0326913040548872	0.00381404266794418	258735.856758069	-73.9199917155292	121.770833333333	54.4375
125.645833333333	53.8541666666667	0.0323730746435177	0.00377784697492608	261371.330238868	-74.0529017349	121.770833333333	54.4375
125.6875	53.8541666666667	0.0323667985855059	0.0038994862511042	264008.531539088	-74.1828202229053	121.770833333333	54.4375
125.729166666667	53.8541666666667	0.032494073563779	0.00380466800533012	266647.408489845	-74.3098340606475	121.770833333333	54.4375
125.770833333333	53.8541666666667	0.0311199566795567	0.00373076940122586	269287.910925658	-74.4340268703368	121.770833333333	54.4375
125.8125	53.8541666666667	0.0306138593575877	0.00371890996225977	271929.990590273	-74.5554791630747	121.770833333333	54.4375
125.854166666667	53.8541666666667	0.0312830624143655	0.00360917130063417	274573.601047686	-74.6742684788796	121.770833333333	54.4375
125.895833333333	53.8541666666667	0.030966934374363	0.00360953823128101	277218.697598012	-74.7904695194111	121.770833333333	54.4375
125.9375	53.8541666666667	0.0310225662456362	0.0036914074882478	279865.237197883	-74.9041542738163	121.770833333333	54.4375
125.979166666667	53.8541666666667	0.031063853512512	0.0036690353995189	282513.178385139	-75.0153921381039	121.770833333333	54.4375
126.020833333333	53.8541666666667	0.0315134784972181	0.00352827033217623	285162.481207539	-75.1242500284169	121.770833333333	54.4375
126.0625	53.8541666666667	0.0322163482705031	0.00370433840622046	287813.107155193	-75.2307924885549	121.770833333333	54.4375
126.104166666667	53.8541666666667	0.0318880447026375	0.00359676398547271	290465.019096581	-75.3350817920771	121.770833333333	54.4375
126.145833333333	53.8541666666667	0.0318524122097897	0.00363895777944416	293118.181217894	-75.4371780392919	121.770833333333	54.4375
126.1875	53.8541666666667	0.0310953212202939	0.0036312134738548	295772.558965474	-75.5371392494222	121.770833333333	54.4375
126.229166666667	53.8541666666667	0.0310057148110416	0.00356350619267244	298428.118991236	-75.6350214482179	121.770833333333	54.4375
126.270833333333	53.8541666666667	0.0314197316686257	0.00357271183200239	301084.829100867	-75.7308787512705	121.770833333333	54.4375
126.3125	53.8541666666667	0.0313249441212889	0.00356592046723711	303742.658204603	-75.8247634432656	121.770833333333	54.4375
120.020833333333	53.8125	0.0235969144243223	0.00746021656152066	352768.572045194	-61.484673656338	115.145833333333	55.2291666666667
120.0625	53.8125	0.0246199621100196	0.00731780546255358	355182.244279595	-61.6623048007886	115.145833333333	55.2291666666667
120.104166666667	53.8125	0.0237587443924057	0.00751324813590341	298745.007989615	-32.004674835398	117.5625	56.0625
120.145833333333	53.8125	0.0233665274049067	0.00751354743774536	360021.534146073	-62.0097295123441	115.145833333333	55.2291666666667
120.1875	53.8125	0.0247029579153678	0.00720127593072796	307765.440897165	-34.4044618402559	117.395833333333	56.0625
120.229166666667	53.8125	0.0247971168964028	0.00744970329022351	238465.837849054	-28.2021776107828	118.4375	55.6875
120.270833333333	53.8125	0.0241750083524822	0.00648972393327538	310897.327472987	-35.1715669530859	117.395833333333	56.0625
120.3125	53.8125	0.0244671516833693	0.00689431427829369	263131.028144758	-33.1349199540412	118.020833333333	55.7708333333333
120.354166666667	53.8125	0.0240377948715075	0.00615694455813325	260877.997828083	-34.1906073633576	118.020833333333	55.7291666666667
120.395833333333	53.8125	0.0241633196070894	0.0064332091758774	262429.464791078	-34.6524662469942	118.020833333333	55.7291666666667
120.4375	53.8125	0.0239339668330823	0.00572457953359603	103232.931799334	-47.1621234375783	119.270833333333	54.4375
120.479166666667	53.8125	0.0236105770760078	0.00586948245419661	190095.728942106	-54.8909494815564	118.0625	54.7708333333333
120.520833333333	53.8125	0.0238707099232167	0.00600909762068681	267191.113510051	-36.0042261117116	118.020833333333	55.7291666666667
120.5625	53.8125	0.0238572699343312	0.00586128369444325	109409.242037151	-49.9968024959201	119.270833333333	54.4375
120.604166666667	53.8125	0.0235681513055867	0.00582567743070903	196884.342825211	-56.1696017555135	118.0625	54.7708333333333
120.645833333333	53.8125	0.0238713334152361	0.00532922628826391	195308.514536581	-68.0081704189198	117.854166666667	54.4375
120.6875	53.8125	0.0231511613407848	0.00523593945128306	332038.129295672	-46.3512647379054	116.854166666667	55.8125
120.729166666667	53.8125	0.0263586375866285	0.00502954881509969	196922.622306344	-66.7376122374201	117.9375	54.4791666666667
120.770833333333	53.8125	0.0263407059506785	0.00531552479800616	199446.721220672	-67.0154896049096	117.9375	54.4791666666667
120.8125	53.8125	0.0230902767841092	0.00511193054761643	205524.562147045	-69.0227831148895	117.854166666667	54.4375
120.854166666667	53.8125	0.0235931395844554	0.00522077353577386	208089.280135996	-69.2598068169081	117.854166666667	54.4375
120.895833333333	53.8125	0.0271792368020458	0.00518398306953639	209416.270595861	-52.2345052164138	118.3125	54.9375
120.9375	53.8125	0.0272717260226965	0.00536578655800851	358387.004076679	-55.1962102294404	116.270833333333	55.5625
120.979166666667	53.8125	0.0259183817101778	0.005150364236999	378612.465335278	-34.6352649899458	117.479166666667	56.5625
121.020833333333	53.8125	0.0234533284213012	0.00492150546758535	222512.952784437	-77.8439048747567	117.6875	54.1875
121.0625	53.8125	0.0233495007296047	0.00486627724853145	229885.12298521	-79.3173873384518	117.604166666667	54.1458333333333
121.104166666667	53.8125	0.023059873007994	0.00505648764350817	219936.406713743	-74.0319325464238	117.854166666667	54.3125
121.145833333333	53.8125	0.022964670744469	0.00513418380963049	187486.058261759	-49.0811081629711	118.9375	54.8958333333333
121.1875	53.8125	0.0228353629752291	0.00503670061810583	189567.971114723	-49.5908515849522	118.9375	54.8958333333333
121.229166666667	53.8125	0.0254345885931028	0.00482202714715568	143607.03373824	-62.3300879924904	119.270833333333	54.3958333333333
121.270833333333	53.8125	0.0260611153210334	0.00447792010901607	230087.105724291	-69.8415927373717	117.9375	54.4791666666667
121.3125	53.8125	0.0271218800866301	0.00433375979443457	209592.536528452	-68.0557927623231	118.3125	54.4791666666667
121.354166666667	53.8125	0.0265097176328462	0.00440273889707034	238630.695567344	-78.4812079597679	117.770833333333	54.1875
121.395833333333	53.8125	0.0269751864922504	0.0043681100926689	403336.447993637	-37.9753191138611	117.354166666667	56.6041666666667
121.4375	53.8125	0.0275073279090203	0.00428726251953263	405030.391144391	-38.2474023697702	117.354166666667	56.6041666666667
121.479166666667	53.8125	0.029239994000951	0.00449691921202604	388145.901787921	-57.7797285992746	116.270833333333	55.5625
121.520833333333	53.8125	0.027752655676236	0.00430158174635784	408448.720076514	-38.7843383216998	117.354166666667	56.6041666666667
121.5625	53.8125	0.0270672981155909	0.00432592541782555	410172.850942143	-39.049223253145	117.354166666667	56.6041666666667
121.604166666667	53.8125	0.0277125253480399	0.00431058069751549	411906.791781089	-39.3117413049532	117.354166666667	56.6041666666667
121.645833333333	53.8125	0.0280365075132513	0.00442131895493436	413650.418613502	-39.5719090626218	117.354166666667	56.6041666666667
121.6875	53.8125	0.0296876378527613	0.0043247814344173	386560.397278536	-36.140622624979	117.979166666667	56.5625
121.729166666667	53.8125	0.0302985042458651	0.00460161729349513	409022.247100751	-35.8807247981155	117.8125	56.7291666666667
121.770833333333	53.8125	0.0303305853208838	0.00448280972509346	413605.100900312	-38.6146377901226	117.5625	56.6458333333333
121.8125	53.8125	0.0299364345089598	0.00405162427793465	415322.842961006	-38.8765108151916	117.5625	56.6458333333333
121.854166666667	53.8125	0.0295200562379755	0.00390399121377999	417050.307788805	-39.1360796994974	117.5625	56.6458333333333
121.895833333333	53.8125	0.0299423193220498	0.00389384361537062	418787.37445323	-39.3933601892273	117.5625	56.6458333333333
121.9375	53.8125	0.029216944379591	0.00455321166495465	420533.923352657	-39.6483681898942	117.5625	56.6458333333333
121.979166666667	53.8125	0.0297393984269656	0.00453037705565278	646746.754724983	-72.3998280045058	112.270833333333	55.1875
122.020833333333	53.8125	0.0298106239766377	0.00451264708422061	420539.110029492	-37.7668308712673	117.8125	56.7291666666667
122.0625	53.8125	0.0297858485856258	0.00445606490924732	422224.963346846	-38.0272606636461	117.8125	56.7291666666667
122.104166666667	53.8125	0.0299755564005031	0.00440261943260175	423920.601800001	-38.2854770377013	117.8125	56.7291666666667
122.145833333333	53.8125	0.0306969390323492	0.00453510145454151	425625.90783783	-38.5414938637739	117.8125	56.7291666666667
122.1875	53.8125	0.0299497578690425	0.00377848392912245	431205.813193643	-41.1316015766049	117.5625	56.6458333333333
122.229166666667	53.8125	0.0293763080282467	0.0042510622423605	433015.500264898	-41.3711583131851	117.5625	56.6458333333333
122.270833333333	53.8125	0.0298086999185149	0.00444514254179458	434833.760406956	-41.6085740931651	117.5625	56.6458333333333
122.3125	53.8125	0.0297591806529933	0.0039620665027478	436660.48587879	-41.8438657292673	117.5625	56.6458333333333
122.354166666667	53.8125	0.0298420337205524	0.00431866636045971	434293.422231541	-39.7890820335043	117.8125	56.7291666666667
122.395833333333	53.8125	0.0307278501166182	0.00422288919481321	436054.333009207	-40.0322019940689	117.8125	56.7291666666667
122.4375	53.8125	0.029938347528826	0.00413404232979631	437824.122428393	-40.2732238327024	117.8125	56.7291666666667
122.479166666667	53.8125	0.0289514312021679	0.00413746865782173	444049.931433899	-42.7641286274254	117.5625	56.6458333333333
122.520833333333	53.8125	0.0271298729498307	0.00418101571284271	518156.67829609	-58.2456053057764	115.4375	56.0625
122.5625	53.8125	0.0274411436393522	0.00443080362468165	520492.011230808	-58.3707037358463	115.4375	56.0625
122.604166666667	53.8125	0.0297372831591423	0.00429190052511462	449090.738832485	-42.5553177284043	117.645833333333	56.6875
122.645833333333	53.8125	0.028916456268621	0.00441678139438189	525172.014364275	-58.6171043211095	115.4375	56.0625
122.6875	53.8125	0.0297184234444044	0.00421419237514065	452818.746258436	-42.9991195836358	117.645833333333	56.6875
122.729166666667	53.8125	0.0298832526797126	0.00398057005611583	454694.356074137	-43.2180735677729	117.645833333333	56.6875
122.770833333333	53.8125	0.0307392235116964	0.00408382082838968	452289.377642943	-42.1276801066724	117.8125	56.7291666666667
122.8125	53.8125	0.0298834840058717	0.00411153211316704	454134.364899147	-42.3505018073926	117.8125	56.7291666666667
122.854166666667	53.8125	0.0296555301604115	0.00399807352693682	460366.465966455	-43.8633424150933	117.645833333333	56.6875
122.895833333333	53.8125	0.0296650849090158	0.00404370211113513	462271.951850827	-44.0746216725559	117.645833333333	56.6875
122.9375	53.8125	0.0289044991227852	0.00431354349406711	464184.676491391	-44.284022704162	117.645833333333	56.6875
122.979166666667	53.8125	0.0276442036134661	0.00427759595005149	544010.501055725	-59.5542651269115	115.4375	56.0625
123.020833333333	53.8125	0.0289265235161422	0.00417338652681403	546377.99506511	-59.666195255444	115.4375	56.0625
123.0625	53.8125	0.0292788610226342	0.0040826733037852	548748.18345113	-59.7770119593392	115.4375	56.0625
123.104166666667	53.8125	0.0288977449363298	0.0038311764983628	551121.030613775	-59.886728357459	115.4375	56.0625
123.145833333333	53.8125	0.0296266240406271	0.00406590978841488	473853.77779567	-45.3034176310652	117.645833333333	56.6875
123.1875	53.8125	0.0297807327869601	0.00389339506702609	536762.405285348	-51.2670387334565	116.354166666667	56.6458333333333
123.229166666667	53.8125	0.0301593723792917	0.00375612255855127	538905.604793312	-51.4156233181036	116.354166666667	56.6458333333333
123.270833333333	53.8125	0.0301399316434597	0.00366825817597106	541053.223627819	-51.5628941673943	116.354166666667	56.6458333333333
123.3125	53.8125	0.0301105544625798	0.00347777096365135	543205.208607952	-51.7088642014205	116.354166666667	56.6458333333333
123.354166666667	53.8125	0.0309204050331127	0.00376059814818334	545361.507281867	-51.8535462202929	116.354166666667	56.6458333333333
123.395833333333	53.8125	0.0314494205217739	0.00389307687708767	480746.699835528	-45.2727960476158	117.8125	56.7291666666667
123.4375	53.8125	0.0305820961201672	0.00357728150245561	549686.839488164	-52.1390968140408	116.354166666667	56.6458333333333
123.479166666667	53.8125	0.0297619445099299	0.00339771026599277	551855.771671233	-52.2799903907921	116.354166666667	56.6458333333333
123.520833333333	53.8125	0.0295248693165906	0.00362165735144974	547889.294435511	-58.6685733449297	115.979166666667	56.1458333333333
123.5625	53.8125	0.0294226989890701	0.00373639759189841	550235.078062926	-58.7832593408891	115.979166666667	56.1458333333333
123.604166666667	53.8125	0.0293710173885644	0.00371355052936607	252253.494878637	-64.7137756415988	120.0625	54.7291666666667
123.645833333333	53.8125	0.0294573522265692	0.00375991019764584	554935.108595769	-59.009287022811	115.979166666667	56.1458333333333
123.6875	53.8125	0.0282488899781608	0.00375904778913651	257226.055776354	-65.1691578773362	120.0625	54.7291666666667
123.729166666667	53.8125	0.0297637074640663	0.00370705968506978	320928.52615101	-62.5110905218177	119.270833333333	55.0625
123.770833333333	53.8125	0.0299198881772514	0.00357412587804009	562005.769068383	-59.3401583788192	115.979166666667	56.1458333333333
123.8125	53.8125	0.0313964502846957	0.0036630186564727	569351.195054904	-53.3635808316224	116.354166666667	56.6458333333333
123.854166666667	53.8125	0.0303422047502352	0.00334950629112588	571555.418632474	-53.4937617418731	116.354166666667	56.6458333333333
123.895833333333	53.8125	0.0299015734280488	0.00311900355291731	574988.295434263	-60.9261346932935	115.8125	56.0625
123.9375	53.8125	0.0279921313068309	0.00359049553958225	599086.184273452	-61.8686663420901	115.4375	56.0625
123.979166666667	53.8125	0.0282424117166534	0.00337253628270035	274764.87993918	-66.6229017406827	120.0625	54.7291666666667
124.020833333333	53.8125	0.0296677024631577	0.00332761438485008	277285.993547965	-66.8143074988716	120.0625	54.7291666666667
124.0625	53.8125	0.0283770250215323	0.00336446370706377	279810.68156095	-67.0019569681443	120.0625	54.7291666666667
124.104166666667	53.8125	0.0283955213062066	0.00327690919944237	282338.847221807	-67.1859458006139	120.0625	54.7291666666667
124.145833333333	53.8125	0.0274271774300843	0.00333293017227493	284870.397070207	-67.366366613971	120.0625	54.7291666666667
124.1875	53.8125	0.0258376401097215	0.00381044490306571	615279.450494843	-61.9866427173076	115.4375	56.1041666666667
124.229166666667	53.8125	0.0263749453832798	0.00390072840698424	430473.334005806	-83.0354709376728	117.6875	54.1041666666667
124.270833333333	53.8125	0.0260019044455501	0.00367787021053547	433197.700685815	-83.0458970921483	117.6875	54.1041666666667
124.3125	53.8125	0.025933796228407	0.00373389159579519	435922.126842557	-83.0559820096611	117.6875	54.1041666666667
124.354166666667	53.8125	0.0265141139867543	0.00327297686490673	297575.852379813	-68.2179932017212	120.0625	54.7291666666667
124.395833333333	53.8125	0.0274827715149343	0.00328108418244906	300125.913153134	-68.3787943682308	120.0625	54.7291666666667
124.4375	53.8125	0.0275041248823918	0.00299494825536367	363362.465529082	-80.4486635488875	118.9375	54.2291666666667
124.479166666667	53.8125	0.0270755858652103	0.00296388777923952	366069.155801465	-80.4863612845935	118.9375	54.2291666666667
124.520833333333	53.8125	0.0284201218541227	0.00298769913721657	368776.141364042	-80.5232579337092	118.9375	54.2291666666667
124.5625	53.8125	0.0285427905013495	0.00289556340602025	340282.579342373	-75.3549637617235	119.479166666667	54.4791666666667
124.604166666667	53.8125	0.0297701527452726	0.00298981282147281	374190.969029609	-80.5947171612149	118.9375	54.2291666666667
124.645833333333	53.8125	0.0285157114530642	0.00293327550486472	450695.489427759	-80.1505980904667	117.8125	54.3125
124.6875	53.8125	0.027566767967464	0.0029974543138362	379606.89188274	-80.6631747234548	118.9375	54.2291666666667
124.729166666667	53.8125	0.0271737587166266	0.00414633840513805	350912.048599095	-75.6752511766534	119.479166666667	54.4791666666667
124.770833333333	53.8125	0.0274265903832301	0.00324505353428223	353571.757430517	-75.7516781374938	119.479166666667	54.4791666666667
124.8125	53.8125	0.0295908492641407	0.0032284114008502	356232.359103234	-75.8267114494963	119.479166666667	54.4791666666667
124.854166666667	53.8125	0.0299149532478331	0.00409841105107679	358893.832845001	-75.9003816495657	119.479166666667	54.4791666666667
124.895833333333	53.8125	0.0300919557443226	0.0031643730592001	387732.713234781	-80.760506778412	119.020833333333	54.2291666666667
124.9375	53.8125	0.0298670718478951	0.00318179557782342	390441.81171734	-80.7915821358926	119.020833333333	54.2291666666667
124.979166666667	53.8125	0.0299287148517438	0.00417395297048303	366883.287606128	-76.1135060444068	119.479166666667	54.4791666666667
125.020833333333	53.8125	0.0298642172094778	0.0030939428951097	395860.709933382	-80.8517637700862	119.020833333333	54.2291666666667
125.0625	53.8125	0.0301449235763278	0.00430252259614102	372213.596254968	-76.2492953727505	119.479166666667	54.4791666666667
125.104166666667	53.8125	0.0298527413596172	0.00357871262918106	401280.50543316	-80.9094082048282	119.020833333333	54.2291666666667
125.145833333333	53.8125	0.0306513096674185	0.00467143583087024	377546.942497756	-76.3802952508132	119.479166666667	54.4791666666667
125.1875	53.8125	0.0306361646695037	0.00377018354609187	412122.61747579	-81.0174841762957	118.9375	54.2291666666667
125.229166666667	53.8125	0.0302039678019672	0.00375773688662026	409411.787089899	-80.9913370788015	119.020833333333	54.2291666666667
125.270833333333	53.8125	0.0308919572994459	0.00387042588482384	412122.61747579	-81.0174841762957	119.020833333333	54.2291666666667
125.3125	53.8125	0.0312821885950008	0.00420105090517517	670036.302125811	-64.1450033569484	115.604166666667	56.0625
125.354166666667	53.8125	0.0313477736281131	0.00401014863669622	244354.43984807	-72.0146410885891	121.770833333333	54.4375
125.395833333333	53.8125	0.0316139044495955	0.0037601102359676	246966.121340958	-72.1777026910806	121.770833333333	54.4375
125.4375	53.8125	0.0316432997310586	0.00379327368133895	249580.165870803	-72.3369968328675	121.770833333333	54.4375
125.479166666667	53.8125	0.0319541195848864	0.00379947493303224	730950.325135502	-65.2669847320047	114.770833333333	56.1041666666667
125.520833333333	53.8125	0.0317079174377805	0.00368992245539797	733443.702993613	-65.3227246683649	114.770833333333	56.1041666666667
125.5625	53.8125	0.0321190532699858	0.00374755271346955	259856.523623829	-70.8090622254523	121.770833333333	54.5208333333333
125.604166666667	53.8125	0.0320724825526705	0.00385709701845215	260058.530745143	-72.9387117351566	121.770833333333	54.4375
125.645833333333	53.8125	0.0317698292746923	0.00364101256837135	262683.332353607	-73.0807917690306	121.770833333333	54.4375
125.6875	53.8125	0.031530533960488	0.00363867332345421	265310.092693562	-73.2197254695515	121.770833333333	54.4375
125.729166666667	53.8125	0.0318593013755459	0.00368909920335865	267938.753257819	-73.355603122892	121.770833333333	54.4375
125.770833333333	53.8125	0.0324505850952088	0.00369311755601385	270569.257762452	-73.4885116806131	121.770833333333	54.4375
125.8125	53.8125	0.032489592914776	0.00369882784960235	273201.552043685	-73.6185349079446	121.770833333333	54.4375
125.854166666667	53.8125	0.0320206658954423	0.00361706398411884	275835.583960376	-73.7457535244734	121.770833333333	54.4375
125.895833333333	53.8125	0.0317773572226631	0.00317852172643647	798628.127938961	-66.6117354052603	114.0625	56.1041666666667
125.9375	53.8125	0.031227825267898	0.00314970187154247	801147.627026334	-66.655669192154	114.0625	56.1041666666667
125.979166666667	53.8125	0.0312833398505741	0.00360849225125318	285895.278223409	-72.2953291908814	121.770833333333	54.5208333333333
126.020833333333	53.8125	0.0314307366652449	0.00363313729372857	286388.110918012	-74.2280969681984	121.770833333333	54.4375
126.0625	53.8125	0.0318205885417235	0.0037702696781396	289030.11349369	-74.3424057061201	121.770833333333	54.4375
126.104166666667	53.8125	0.0320628562978901	0.00369847173382439	291673.578492881	-74.4543372176403	121.770833333333	54.4375
126.145833333333	53.8125	0.0331459628488444	0.00365415176411748	294318.465604232	-74.5639542887569	121.770833333333	54.4375
126.1875	53.8125	0.0323232553831566	0.00365126239648212	296964.735922991	-74.6713175587077	121.770833333333	54.4375
126.229166666667	53.8125	0.0316182872779946	0.00363814813444963	299612.35189075	-74.7764856089294	121.770833333333	54.4375
126.270833333333	53.8125	0.0312843593871516	0.0036138975104847	302261.277238214	-74.8795150477376	121.770833333333	54.4375
126.3125	53.8125	0.0319575409861484	0.00364337095642633	304911.476930799	-74.9804605909559	121.770833333333	54.4375
126.354166666667	53.8125	0.0331381005301069	0.00405249866325812	307562.917116934	-75.0793751387174	121.770833333333	54.4375
126.395833333333	53.8125	0.0334224624279268	0.00401671645860207	310215.56507892	-75.1763098486397	121.770833333333	54.4375
126.4375	53.8125	0.0334390711286264	0.00377731235093517	312869.38918614	-75.2713142055666	121.770833333333	54.4375
126.479166666667	53.8125	0.0319723860805021	0.0035870942095129	315524.358850566	-75.3644360880606	121.770833333333	54.4375
126.520833333333	53.8125	0.031870946790606	0.00361757273083442	318180.444484413	-75.4557218318156	121.770833333333	54.4375
120.020833333333	53.7708333333333	0.0245876509094859	0.00731027552431593	258791.970701894	-31.7377754263769	117.854166666667	55.7291666666667
120.0625	53.7708333333333	0.0241052846170191	0.00667995203106872	307073.109175879	-32.7494263226895	117.395833333333	56.0625
120.104166666667	53.7708333333333	0.0242739093507396	0.00689264343482925	261721.304151629	-32.6934191232108	117.854166666667	55.7291666666667
120.145833333333	53.7708333333333	0.024466585093842	0.00684007632027873	310077.236332784	-33.5358005476341	117.395833333333	56.0625
120.1875	53.7708333333333	0.0238986796636473	0.00658673474065192	311602.748425729	-33.9230147187216	117.395833333333	56.0625
120.229166666667	53.7708333333333	0.0242144488415544	0.0063260564052936	260246.945610728	-32.2183818471556	118.020833333333	55.7291666666667
120.270833333333	53.7708333333333	0.0238011214879638	0.00599959959113546	181889.20575171	-51.3790781436861	118.0625	54.7708333333333
120.3125	53.7708333333333	0.024142601500321	0.00646675892132561	263214.72008523	-33.1629089799697	118.020833333333	55.7291666666667
120.354166666667	53.7708333333333	0.023439738179322	0.00586329136477312	186211.719076745	-52.3676447006398	118.0625	54.7708333333333
120.395833333333	53.7708333333333	0.0238638570596927	0.00571485796040362	188394.416146184	-52.8442574654284	118.0625	54.7708333333333
120.4375	53.7708333333333	0.0238009393358868	0.00570394303205599	277264.650202075	-45.4399756809857	117.3125	55.4791666666667
120.479166666667	53.7708333333333	0.023361783465564	0.00561182946972227	252610.44631633	-33.3962054898371	118.270833333333	55.6458333333333
120.520833333333	53.7708333333333	0.0234287943538319	0.00554690178502183	254132.311759514	-33.8795571028995	118.270833333333	55.6458333333333
120.5625	53.7708333333333	0.0229718277156799	0.0053984979105806	187703.912227994	-59.3782836942317	118.0625	54.6041666666667
120.604166666667	53.7708333333333	0.0237445111468087	0.00547053729667597	190072.850530572	-59.7665970910162	118.0625	54.6041666666667
120.645833333333	53.7708333333333	0.0256786787740319	0.00537121397346136	193811.556512258	-64.9049233602276	117.9375	54.4791666666667
120.6875	53.7708333333333	0.0235745776664467	0.00526563102297031	196302.653137995	-65.2115126683211	117.9375	54.4791666666667
120.729166666667	53.7708333333333	0.023186015243811	0.00546395285420293	337343.352344782	-48.1350114496355	116.729166666667	55.7291666666667
120.770833333333	53.7708333333333	0.0231793581176959	0.00531775629915827	204688.215215429	-67.5695595737874	117.854166666667	54.4375
120.8125	53.7708333333333	0.0233548867153776	0.00522316249604571	203811.536845003	-66.0837049469786	117.9375	54.4791666666667
120.854166666667	53.7708333333333	0.0268987983615647	0.00540228949539559	217953.447844993	-49.2881359212146	118.270833333333	55.0208333333333
120.895833333333	53.7708333333333	0.0271466775991096	0.00568024001499189	220042.678868546	-49.7211028995114	118.270833333333	55.0208333333333
120.9375	53.7708333333333	0.0272808937502414	0.00557009436801808	361054.026826436	-54.5925525328206	116.270833333333	55.5625
120.979166666667	53.7708333333333	0.0273205469996809	0.00529821547828625	363296.246823941	-54.8098146645483	116.270833333333	55.5625
121.020833333333	53.7708333333333	0.027345984732787	0.00507165227810571	360839.591371401	-56.2864021032619	116.270833333333	55.4791666666667
121.0625	53.7708333333333	0.0270238748630919	0.00489438629113585	363127.617986155	-56.4932411166842	116.270833333333	55.4791666666667
121.104166666667	53.7708333333333	0.0258552545549594	0.00462600776052099	221513.895938443	-67.8740302351464	117.9375	54.4791666666667
121.145833333333	53.7708333333333	0.0270735583176382	0.00470527344867615	224060.975505868	-68.1051075847461	117.9375	54.4791666666667
121.1875	53.7708333333333	0.0270415750285157	0.00478149627765051	236323.632322491	-44.0068663166755	118.604166666667	55.2708333333333
121.229166666667	53.7708333333333	0.0277607233541	0.00472521022637374	376871.034958848	-56.0545263449428	116.270833333333	55.5625
121.270833333333	53.7708333333333	0.0270251315133157	0.00446786893521997	240425.229342987	-76.3052513462192	117.6875	54.2291666666667
121.3125	53.7708333333333	0.0283132717758688	0.00462398981689455	381439.747541607	-56.4480463656667	116.270833333333	55.5625
121.354166666667	53.7708333333333	0.0295581277205734	0.00428061154316158	377855.035726113	-33.3103192119493	117.979166666667	56.5625
121.395833333333	53.7708333333333	0.029711836214544	0.00410368499317353	398757.891525314	-36.1815422357784	117.5625	56.6041666666667
121.4375	53.7708333333333	0.0279366928156036	0.00408987751861622	400143.852330019	-37.454113793095	117.479166666667	56.5625
121.479166666667	53.7708333333333	0.0297068801152244	0.00426451148383379	382437.249214228	-34.2408456227419	117.979166666667	56.5625
121.520833333333	53.7708333333333	0.0299443510335023	0.00412075357448331	383989.130129255	-34.5457800943333	117.979166666667	56.5625
121.5625	53.7708333333333	0.0292141736790107	0.00408983992048294	385553.003014592	-34.8481126637926	117.979166666667	56.5625
121.604166666667	53.7708333333333	0.0279870664043071	0.00418742900819444	415505.283111381	-38.9071598730151	117.354166666667	56.6041666666667
121.645833333333	53.7708333333333	0.0295367994212892	0.00439468082756897	388716.142421823	-35.4450199957287	117.979166666667	56.5625
121.6875	53.7708333333333	0.0301461469315626	0.00461234933925592	413859.39842167	-37.6884452284505	117.5625	56.6458333333333
121.729166666667	53.7708333333333	0.0306786056340596	0.00464967856598383	415544.057644679	-37.9542471102726	117.5625	56.6458333333333
121.770833333333	53.7708333333333	0.0307979746101875	0.00469554743371384	417238.723106131	-38.2177581601845	117.5625	56.6458333333333
121.8125	53.7708333333333	0.0299135121007401	0.00457853758467165	418943.272775811	-38.4789928554213	117.5625	56.6458333333333
121.854166666667	53.7708333333333	0.0297318904582148	0.00434103307014874	420657.58589294	-38.7379658679163	117.5625	56.6458333333333
121.895833333333	53.7708333333333	0.0300779551153913	0.00432394782103817	422381.542968649	-38.994692051086	117.5625	56.6458333333333
121.9375	53.7708333333333	0.0297582059984872	0.00437521401877726	424115.025787608	-39.2491864269997	117.5625	56.6458333333333
121.979166666667	53.7708333333333	0.0299093394298257	0.00428808541889823	425857.917408859	-39.5014641739348	117.5625	56.6458333333333
122.020833333333	53.7708333333333	0.0298119494271033	0.00441174177107002	427610.102165883	-39.7515406143109	117.5625	56.6458333333333
122.0625	53.7708333333333	0.0302273398902943	0.00431108616808681	425887.609323686	-37.6434747157963	117.8125	56.7291666666667
122.104166666667	53.7708333333333	0.0299311166120965	0.00444028719284071	427570.40766479	-37.9010070285696	117.8125	56.7291666666667
122.145833333333	53.7708333333333	0.0311999271402466	0.00435057743869346	432921.277683856	-40.4887172394264	117.5625	56.6458333333333
122.1875	53.7708333333333	0.0295602484607345	0.00398223030539381	440561.899359844	-42.3392537106081	117.354166666667	56.6041666666667
122.229166666667	53.7708333333333	0.0292751367559257	0.00435793051596718	438312.049499312	-41.206645166587	117.520833333333	56.6458333333333
122.270833333333	53.7708333333333	0.0284159152984297	0.00429494447684723	440126.154284807	-41.4417512333159	117.520833333333	56.6458333333333
122.3125	53.7708333333333	0.029594784390213	0.00414803491821771	440126.154284807	-41.4417512333159	117.5625	56.6458333333333
122.354166666667	53.7708333333333	0.029599750309496	0.00420804775711552	441948.672533144	-41.6747824351658	117.5625	56.6458333333333
122.395833333333	53.7708333333333	0.0303314274054523	0.00438394906447818	439615.328402406	-39.6440328842455	117.8125	56.7291666666667
122.4375	53.7708333333333	0.029586267536568	0.0046135047143617	441372.598784468	-39.8846724819292	117.8125	56.7291666666667
122.479166666667	53.7708333333333	0.0297152638745945	0.00440863846857819	447022.07970725	-41.4785080782869	117.645833333333	56.6875
122.520833333333	53.7708333333333	0.0292409130280994	0.00430962651793508	448845.839887357	-41.7072800663101	117.645833333333	56.6875
122.5625	53.7708333333333	0.029658771695921	0.00409836086861384	450677.753720398	-41.9340580621725	117.645833333333	56.6875
122.604166666667	53.7708333333333	0.029300203502487	0.00422520226753692	452517.721530878	-42.1588575464633	117.645833333333	56.6875
122.645833333333	53.7708333333333	0.0295911948059453	0.00401760918069364	454365.644820498	-42.381694030795	117.645833333333	56.6875
122.6875	53.7708333333333	0.0298563037346665	0.00410393679929609	456221.426261692	-42.6025830505045	117.645833333333	56.6875
122.729166666667	53.7708333333333	0.0302631431051352	0.00400283901597813	453914.513829415	-41.5125889527718	117.8125	56.7291666666667
122.770833333333	53.7708333333333	0.0306892420515391	0.00408915290031791	455739.421902934	-41.7372430610999	117.8125	56.7291666666667
122.8125	53.7708333333333	0.0302382823521691	0.00406061527130108	461834.963634639	-43.2537208855445	117.645833333333	56.6875
122.854166666667	53.7708333333333	0.0294059733718987	0.00396678802888395	522773.719624824	-49.640810027235	116.354166666667	56.6458333333333
122.895833333333	53.7708333333333	0.0290776277395624	0.00410457793030633	515623.060126795	-56.3743840327423	115.979166666667	56.1458333333333
122.9375	53.7708333333333	0.0294278239441411	0.00420919324365144	467515.8314754	-43.8878916660572	117.645833333333	56.6875
122.979166666667	53.7708333333333	0.0288676411346323	0.00422430549648257	469423.991635919	-44.0955840076188	117.645833333333	56.6875
123.020833333333	53.7708333333333	0.0279243135197744	0.00434512738887578	471339.272590545	-44.3014532336891	117.645833333333	56.6875
123.0625	53.7708333333333	0.0279808253791954	0.00431278483266207	473261.587205387	-44.5055148081609	117.645833333333	56.6875
123.104166666667	53.7708333333333	0.0291691834118222	0.00456354510658287	475190.849436296	-44.707784159814	117.645833333333	56.6875
123.145833333333	53.7708333333333	0.0300120999415099	0.00400598601965862	477126.974319527	-44.9082766777103	117.645833333333	56.6875
123.1875	53.7708333333333	0.0297861734040935	0.00392134462976948	539676.175362747	-50.883872441342	116.354166666667	56.6458333333333
123.229166666667	53.7708333333333	0.030153020337489	0.00380403642396749	541809.985828882	-51.0331807064076	116.354166666667	56.6458333333333
123.270833333333	53.7708333333333	0.0311403837562372	0.00429375359843274	543948.278842242	-51.1811822857649	116.354166666667	56.6458333333333
123.3125	53.7708333333333	0.030419867495639	0.00347050996172516	546091.000986309	-51.3278898313079	116.354166666667	56.6458333333333
123.354166666667	53.7708333333333	0.0309586086215706	0.00347441015315055	548238.099566855	-51.4733158814005	116.354166666667	56.6458333333333
123.395833333333	53.7708333333333	0.0312895056434645	0.00381066461396703	550389.522602108	-51.6174728608951	116.354166666667	56.6458333333333
123.4375	53.7708333333333	0.0308062259801675	0.0034199338286643	552545.218812981	-51.7603730811997	116.354166666667	56.6458333333333
123.479166666667	53.7708333333333	0.0298337992870606	0.0034312635379273	554705.137613428	-51.9020287403972	116.354166666667	56.6458333333333
123.520833333333	53.7708333333333	0.0295973678921898	0.00363775170798094	550314.983756963	-58.2571590190926	115.979166666667	56.1458333333333
123.5625	53.7708333333333	0.0299062026527873	0.00365040134428782	552652.807502907	-58.3730956890791	115.979166666667	56.1458333333333
123.604166666667	53.7708333333333	0.0300700683911477	0.00347229164874599	561209.733887509	-52.3196486360875	116.354166666667	56.6458333333333
123.645833333333	53.7708333333333	0.0302494624665196	0.00356194662988878	557337.120686435	-58.6016189676063	115.979166666667	56.1458333333333
123.6875	53.7708333333333	0.0293584591488872	0.00360041572460278	259207.703662279	-64.2392981641494	120.0625	54.7291666666667
123.729166666667	53.7708333333333	0.0300441513291929	0.00350295881428353	562032.741809365	-58.8257596935642	115.979166666667	56.1458333333333
123.770833333333	53.7708333333333	0.0304613216754331	0.00348166234926279	569938.693667672	-52.8597715808405	116.354166666667	56.6458333333333
123.8125	53.7708333333333	0.0312613001405783	0.00351402783656368	572130.652145169	-52.9918963573991	116.354166666667	56.6458333333333
123.854166666667	53.7708333333333	0.0300208963138098	0.00328190540965167	541289.843729237	-61.0385257385506	116.270833333333	55.8958333333333
123.895833333333	53.7708333333333	0.0293966524693959	0.00342827968758076	598873.747898922	-61.388658073189	115.4375	56.0625
123.9375	53.7708333333333	0.0296752248294155	0.0034057466741189	546102.251962462	-61.25007344386	116.270833333333	55.8958333333333
123.979166666667	53.7708333333333	0.0300406474531411	0.00317665444066577	548512.09445713	-61.3542302502896	116.270833333333	55.8958333333333
124.020833333333	53.7708333333333	0.0303681701195782	0.00366894309593764	578552.390755436	-59.577141818137	115.979166666667	56.1458333333333
124.0625	53.7708333333333	0.0295917089473854	0.00349101147557557	540365.518477268	-54.4023285733138	116.9375	56.3958333333333
124.104166666667	53.7708333333333	0.028076009571004	0.00330985539196399	284169.150618784	-66.3245794842909	120.0625	54.7291666666667
124.145833333333	53.7708333333333	0.0267076600924755	0.00370856189704448	615806.780144874	-62.0109129914282	115.395833333333	56.0625
124.1875	53.7708333333333	0.025466002931709	0.00405333889036586	620662.568569873	-62.1812569852904	115.354166666667	56.0625
124.229166666667	53.7708333333333	0.0228904073249568	0.00436984542904434	431060.202117584	-82.4245209825515	117.6875	54.1041666666667
124.270833333333	53.7708333333333	0.0261542662747827	0.00377748949632599	433783.577635639	-82.4387811644229	117.6875	54.1041666666667
124.3125	53.7708333333333	0.0264368066727791	0.00350199004937463	296793.021026214	-67.2242833205649	120.0625	54.7291666666667
124.354166666667	53.7708333333333	0.0275397405113226	0.00321647329719236	299327.693269179	-67.3942473421136	120.0625	54.7291666666667
124.395833333333	53.7708333333333	0.0277451282259063	0.00315620719075948	332978.790349523	-77.5530470971361	119.395833333333	54.3125
124.4375	53.7708333333333	0.0277402092102966	0.00328516009780102	304406.270343677	-67.7248305834393	120.0625	54.7291666666667
124.479166666667	53.7708333333333	0.0280226481087658	0.00303109318323522	366864.141344961	-79.772809506416	118.9375	54.2291666666667
124.520833333333	53.7708333333333	0.0274478509908476	0.00298074541943384	443407.250433905	-79.4810345218886	117.8125	54.3125
124.5625	53.7708333333333	0.0285110185848297	0.00300702362056267	341484.54051501	-74.6028285142083	119.479166666667	54.4791666666667
124.604166666667	53.7708333333333	0.029390011118347	0.0030322103687272	344133.804028685	-74.6906761711369	119.479166666667	54.4791666666667
124.645833333333	53.7708333333333	0.0276607281176628	0.00325093403449446	346784.169563473	-74.7769233522717	119.479166666667	54.4791666666667
124.6875	53.7708333333333	0.0274603047413466	0.00319328516993324	374976.703427498	-79.8964181123007	119.020833333333	54.2291666666667
124.729166666667	53.7708333333333	0.0277091420336944	0.0033585108390888	352088.103515277	-74.9447583238922	119.479166666667	54.4791666666667
[truncated: 63,938 more rows]
