# Supplementary material for: Genomic insights into local adaptation and future climate-induced vulnerability of a keystone forest tree in East Asia
Source: Nat Commun. 2022 Nov 1;13:6541. doi: 10.1038/s41467-022-34206-8 (PMC9626627; doi:10.1038/s41467-022-34206-8)
Supplement: Supplementary file 8 — Source Data [file 41467_2022_34206_MOESM8_ESM.zip › Source data/supplementary_figures/local&forward&reverse/future_BCC_370_2100_reverseOffsetGF_19bio.csv]

x1	y1	local	reverseOffset	predDist	bearing	x2	y2
123.479166666667	54.6458333333333	0.0497376873381223	0.0196480743913174	1080523.72989369	159.43566527409	128.3125	45.4375
123.520833333333	54.6458333333333	0.0495239049309269	0.0186100003378544	1079582.55057069	159.602044534731	128.3125	45.4375
123.5625	54.6458333333333	0.0495299316958698	0.01815468029146	1078648.69817514	159.768684322594	128.3125	45.4375
123.604166666667	54.6458333333333	0.0498796567697117	0.0176384092202196	1077722.19204643	159.935583271543	128.3125	45.4375
123.645833333333	54.6458333333333	0.0496867077266942	0.016784221780619	1076803.05143789	160.102739996477	128.3125	45.4375
123.6875	54.6458333333333	0.0493891969223304	0.0157158576294521	1075891.29551504	160.270153093325	128.3125	45.4375
123.729166666667	54.6458333333333	0.0490014863972261	0.0133447414508921	1094174.64164768	158.754391886685	128.770833333333	45.3541666666667
123.770833333333	54.6458333333333	0.0490051559170758	0.0132663815813638	1093203.51791598	158.918497562123	128.770833333333	45.3541666666667
123.8125	54.6458333333333	0.0489569843996258	0.0128305209866384	1092239.58851406	159.082864733315	128.770833333333	45.3541666666667
123.854166666667	54.6458333333333	0.0488722565721025	0.014303876166565	1072318.49882406	160.942340454612	128.3125	45.4375
123.895833333333	54.6458333333333	0.0495213062554357	0.0158895642177688	1071443.95062177	161.111013686186	128.3125	45.4375
123.9375	54.6458333333333	0.0492466431193207	0.0156195246177459	1070576.9001601	161.279934467058	128.3125	45.4375
123.979166666667	54.6458333333333	0.0493074684679944	0.0163146649563525	1069717.36594263	161.449101260506	128.3125	45.4375
124.020833333333	54.6458333333333	0.0494758524494979	0.017439963926141	1068865.3663716	161.618512510912	128.3125	45.4375
124.0625	54.6458333333333	0.049359464793583	0.0182020349148073	1068020.91974615	161.788166643782	128.3125	45.4375
124.104166666667	54.6458333333333	0.0494813428499255	0.0179424716332327	1067184.04426067	161.95806206577	128.3125	45.4375
124.145833333333	54.6458333333333	0.0495158818893826	0.0179188995077554	1066354.75800305	162.128197164714	128.3125	45.4375
124.1875	54.6458333333333	0.049420988340862	0.0171004165680587	1065533.07895303	162.29857030966	128.3125	45.4375
123.395833333333	54.6041666666667	0.0496859848603709	0.0180981842922129	1078096.12226805	159.016615771614	128.3125	45.4375
123.4375	54.6041666666667	0.0498546367615283	0.0189733241855526	1077135.5589093	159.183051990952	128.3125	45.4375
123.479166666667	54.6041666666667	0.0497819412065175	0.0172068672335975	1076182.31246527	159.349754848657	128.3125	45.4375
123.520833333333	54.6041666666667	0.0488493190831482	0.0144097808162006	1075236.40269515	159.516723007596	128.3125	45.4375
123.5625	54.6041666666667	0.0490705481913631	0.0139336173165595	1074297.84927511	159.683955111309	128.3125	45.4375
123.604166666667	54.6041666666667	0.0489411857973632	0.014362686303977	1073366.67179657	159.851449784004	128.3125	45.4375
123.645833333333	54.6041666666667	0.0497889770533727	0.0163107092876268	1072442.88976451	160.019205630546	128.3125	45.4375
123.6875	54.6041666666667	0.0494421740456883	0.0157308137374282	1071526.52259573	160.187221236448	128.3125	45.4375
123.729166666667	54.6041666666667	0.0492440754061816	0.0152779856120258	1070617.58961714	160.355495167872	128.3125	45.4375
123.770833333333	54.6041666666667	0.0494304459676424	0.0159669941691251	1069716.11006403	160.524025971627	128.3125	45.4375
123.8125	54.6041666666667	0.0490781636148922	0.0150276918807111	1068822.10307833	160.692812175169	128.3125	45.4375
123.854166666667	54.6041666666667	0.0498783993155032	0.017414518510682	1067935.58770689	160.861852286612	128.3125	45.4375
123.895833333333	54.6041666666667	0.0498482843130796	0.0172984682788877	1067056.58289976	161.031144794734	128.3125	45.4375
123.9375	54.6041666666667	0.0495646735355352	0.0160858029222436	1066185.10750843	161.200688168986	128.3125	45.4375
123.979166666667	54.6041666666667	0.0491351684981808	0.0150756862867524	1065321.18028408	161.370480859513	128.3125	45.4375
124.020833333333	54.6041666666667	0.049122496684858	0.0149191112270478	1064464.8198759	161.540521297167	128.3125	45.4375
124.0625	54.6041666666667	0.0488562687330457	0.014525043988195	1063616.04482928	161.710807893533	128.3125	45.4375
124.104166666667	54.6041666666667	0.0486840119984678	0.014257264624672	1062774.87358413	161.881339040947	128.3125	45.4375
124.145833333333	54.6041666666667	0.0491140638726098	0.0149619248863283	1061941.32447309	162.052113112531	128.3125	45.4375
124.1875	54.6041666666667	0.0491707484847185	0.0151856124021957	1061115.41571984	162.223128462217	128.3125	45.4375
123.0625	54.5625	0.0499365378180473	0.0168352522375264	1203098.94672914	154.32391028424	129.604166666667	44.6041666666667
123.104166666667	54.5625	0.0500194146787702	0.0173827367991234	1201934.24069792	154.472300392662	129.604166666667	44.6041666666667
123.145833333333	54.5625	0.0499905791945735	0.0172999265519563	1200775.83930243	154.620945710276	129.604166666667	44.6041666666667
123.1875	54.5625	0.0499937044570158	0.0199704117635314	1199623.76116606	154.769845586183	129.604166666667	44.6041666666667
123.229166666667	54.5625	0.0498718444188174	0.0174881023721572	1077701.42515926	158.263473879872	128.3125	45.4375
123.270833333333	54.5625	0.0496020349807479	0.0162268815064389	1076706.85530748	158.429401867443	128.3125	45.4375
123.3125	54.5625	0.0490441734539863	0.0142811933999972	1075719.55053341	158.595605170077	128.3125	45.4375
123.354166666667	54.5625	0.0495151097326076	0.0157912239445694	1074739.53116851	158.762082520423	128.3125	45.4375
123.395833333333	54.5625	0.0487803314677287	0.0138785913456722	1073766.81746786	158.928832631509	128.3125	45.4375
123.4375	54.5625	0.0490364290095525	0.0136319021071367	1072801.42960847	159.095854196714	128.3125	45.4375
123.479166666667	54.5625	0.0491296519383507	0.0146055023587456	1071843.38768751	159.263145889746	128.3125	45.4375
123.520833333333	54.5625	0.0494895412623149	0.0158780111972207	1070892.7117206	159.430706364624	128.3125	45.4375
123.5625	54.5625	0.0490637794229162	0.0150127079191276	1069949.42164005	159.598534255658	128.3125	45.4375
123.604166666667	54.5625	0.0492953348902305	0.015460368382877	1069013.53729314	159.766628177439	128.3125	45.4375
123.645833333333	54.5625	0.0493199236777572	0.0154214092158956	1068085.07844035	159.934986724825	128.3125	45.4375
123.6875	54.5625	0.0493059307976449	0.0156736677210516	1067164.06475359	160.103608472933	128.3125	45.4375
123.729166666667	54.5625	0.0490116795102552	0.0153254745974747	1066250.51581448	160.272491977137	128.3125	45.4375
123.770833333333	54.5625	0.0494646504161039	0.0162754926037122	1065344.45111259	160.441635773063	128.3125	45.4375
123.8125	54.5625	0.0498824475798052	0.0173607767135719	1064445.89004362	160.611038376591	128.3125	45.4375
123.854166666667	54.5625	0.049597521406679	0.0160433497426047	1063554.85190772	160.780698283858	128.3125	45.4375
123.895833333333	54.5625	0.0493633166701527	0.0152706115470444	1062671.35590763	160.950613971269	128.3125	45.4375
123.9375	54.5625	0.0497625432454994	0.0170646692116428	1061795.42114698	161.120783895503	128.3125	45.4375
123.979166666667	54.5625	0.0496261411737355	0.0165178455627422	1060927.06662849	161.291206493529	128.3125	45.4375
124.020833333333	54.5625	0.049123240424812	0.0150529815558569	1060066.31125219	161.461880182623	128.3125	45.4375
124.0625	54.5625	0.0488769722589683	0.0128355883221585	1077891.72647108	159.908063135451	128.770833333333	45.3541666666667
124.104166666667	54.5625	0.0470278885721525	0.0117522297845577	910814.797525529	147.851466706367	130.520833333333	47.4375
124.145833333333	54.5625	0.0488318728373843	0.0128206505798964	1076054.66948458	160.243019523271	128.770833333333	45.3541666666667
124.1875	54.5625	0.0464188122698213	0.0130314868132015	919068.475602911	148.115945306778	130.604166666667	47.3541666666667
124.229166666667	54.5625	0.0489901133651644	0.0133398537888389	1074247.31739361	160.579000412136	128.770833333333	45.3541666666667
122.895833333333	54.5208333333333	0.0499843017581502	0.0171043238261715	1081650.86076691	156.850825539957	128.3125	45.4375
122.9375	54.5208333333333	0.0499919117493783	0.0179151583287427	1202467.95501008	153.784142279475	129.604166666667	44.6041666666667
122.979166666667	54.5208333333333	0.0495286993148337	0.0154350692406067	1201279.18372019	153.932171555431	129.604166666667	44.6041666666667
123.020833333333	54.5208333333333	0.0491836375241594	0.0139933434471814	1078500.83961277	157.344372882907	128.3125	45.4375
123.0625	54.5208333333333	0.049365383832899	0.0152501001575304	1077465.14063503	157.509462410963	128.3125	45.4375
123.104166666667	54.5208333333333	0.0499935818996569	0.0181971780007047	1197750.54870418	154.377816615637	129.604166666667	44.6041666666667
123.145833333333	54.5208333333333	0.049701000080814	0.0196598071243475	1196586.95959579	154.526881968659	129.604166666667	44.6041666666667
123.1875	54.5208333333333	0.0497270961443843	0.0191343871553978	1195429.71317163	154.676204748927	129.604166666667	44.6041666666667
123.229166666667	54.5208333333333	0.0491103997073678	0.0127148148813315	1073394.44502037	158.172658318299	128.3125	45.4375
123.270833333333	54.5208333333333	0.0492123754156149	0.0124486192927724	1072394.90041843	158.339160719683	128.3125	45.4375
123.3125	54.5208333333333	0.0491305716376769	0.0119804396000661	1091470.06097028	156.846902364706	128.770833333333	45.3541666666667
123.354166666667	54.5208333333333	0.0490745477071781	0.0145231073556978	1070417.71129768	158.673000919321	128.3125	45.4375
123.395833333333	54.5208333333333	0.0489174438151323	0.0138451194259372	1069440.10788732	158.840336148391	128.3125	45.4375
123.4375	54.5208333333333	0.0492444039893348	0.0137597006524806	1068469.85918667	159.007946384134	128.3125	45.4375
123.479166666667	54.5208333333333	0.0493677953710743	0.015401445320456	1067506.98555343	159.17583029186	128.3125	45.4375
123.520833333333	54.5208333333333	0.0494872965344897	0.0158318961400142	1066551.50726351	159.343986516801	128.3125	45.4375
123.5625	54.5208333333333	0.0495447357330292	0.0157305660726594	1065603.44450925	159.512413684088	128.3125	45.4375
123.604166666667	54.5208333333333	0.0494753924509338	0.0157864976171435	1064662.81739766	159.681110398735	128.3125	45.4375
123.645833333333	54.5208333333333	0.0497045204365843	0.0171103586517899	1063729.64594862	159.85007524563	128.3125	45.4375
123.6875	54.5208333333333	0.0497424104490345	0.0170986445153374	1062803.95009308	160.019306789519	128.3125	45.4375
123.729166666667	54.5208333333333	0.0498234361170844	0.0178049544425301	1061885.74967131	160.188803575003	128.3125	45.4375
123.770833333333	54.5208333333333	0.0497415617713877	0.0183782885033988	1060975.06443106	160.358564126536	128.3125	45.4375
123.8125	54.5208333333333	0.0497928820519557	0.0198035429469493	1060071.91402579	160.528586948418	128.3125	45.4375
123.854166666667	54.5208333333333	0.049671327547375	0.0183340003968849	1059176.31801285	160.698870524803	128.3125	45.4375
123.895833333333	54.5208333333333	0.0496922696474169	0.0182024351247633	1058288.29585169	160.869413319705	128.3125	45.4375
123.9375	54.5208333333333	0.0495674103562859	0.0193986134961015	1057407.86690204	161.040213777001	128.3125	45.4375
123.979166666667	54.5208333333333	0.0498630737882892	0.0172560541047441	1056535.05042211	161.21127032045	128.3125	45.4375
124.020833333333	54.5208333333333	0.0490613751638121	0.0152039160404362	1055669.8655668	161.382581353704	128.3125	45.4375
124.0625	54.5208333333333	0.0490636879362528	0.0153294285470002	1054812.33138583	161.554145260331	128.3125	45.4375
124.104166666667	54.5208333333333	0.0493103508501551	0.0158691270846093	1053962.466822	161.725960403833	128.3125	45.4375
124.145833333333	54.5208333333333	0.0497198214988546	0.0172227444779465	1053120.29070933	161.898025127672	128.3125	45.4375
124.1875	54.5208333333333	0.0497268111752155	0.0165816558048941	1052285.82177124	162.070337755303	128.3125	45.4375
124.229166666667	54.5208333333333	0.0495011707926488	0.0164047294762505	1051459.07861877	162.242896590202	128.3125	45.4375
124.270833333333	54.5208333333333	0.0494453093118442	0.0161139408662165	1050640.07974876	162.415699915906	128.3125	45.4375
124.3125	54.5208333333333	0.0495627949607565	0.0165691839292532	1049828.84354201	162.588745996046	128.3125	45.4375
122.8125	54.4791666666667	0.0492575244793414	0.013851218581109	1079533.83745946	156.426115176278	128.3125	45.4375
122.854166666667	54.4791666666667	0.049449990921195	0.0132813281657239	1078457.23036411	156.590303861217	128.3125	45.4375
122.895833333333	54.4791666666667	0.0489505441894833	0.0135855174860082	1077387.73220978	156.754786771455	128.3125	45.4375
122.9375	54.4791666666667	0.0499664615015392	0.0167154229689287	1198308.68271207	153.687335986796	129.604166666667	44.6041666666667
122.979166666667	54.4791666666667	0.049926910696819	0.0168430532961295	1197114.61540789	153.835775174022	129.604166666667	44.6041666666667
123.020833333333	54.4791666666667	0.0495725459399243	0.015071186018432	1195926.83392008	153.984477210521	129.604166666667	44.6041666666667
123.0625	54.4791666666667	0.0492345667991149	0.0150007066928529	1194745.35736426	154.133441487763	129.604166666667	44.6041666666667
123.104166666667	54.4791666666667	0.0497979376695992	0.0195345690848583	1193570.20482967	154.282667383621	129.604166666667	44.6041666666667
123.145833333333	54.4791666666667	0.0501273301422703	0.0197050178666755	1000124.0973306	164.14807833306	126.645833333333	45.7708333333333
123.1875	54.4791666666667	0.0498442528210024	0.018385837973736	1191238.94804259	154.58190147431	129.604166666667	44.6041666666667
123.229166666667	54.4791666666667	0.0496628712993256	0.0159894036903458	1190082.88182651	154.73190835635	129.604166666667	44.6041666666667
123.270833333333	54.4791666666667	0.0493678374350827	0.0138303935907856	1068085.68272179	158.248188291481	128.3125	45.4375
123.3125	54.4791666666667	0.0493742922693279	0.0136119386807383	1067088.44760886	158.415550744956	128.3125	45.4375
123.354166666667	54.4791666666667	0.0491786830097039	0.0130163115189418	1066098.5546916	158.583194437949	128.3125	45.4375
123.395833333333	54.4791666666667	0.04922611605169	0.0132097472922534	1065116.02475072	158.751118068334	128.3125	45.4375
123.4375	54.4791666666667	0.049173104432785	0.0146670643257794	1064140.87848854	158.919320313552	128.3125	45.4375
123.479166666667	54.4791666666667	0.0496646548077118	0.0163822818058644	1063173.13652721	159.087799830593	128.3125	45.4375
123.520833333333	54.4791666666667	0.0499731984663403	0.0172693532493312	1062212.81940684	159.256555255964	128.3125	45.4375
123.5625	54.4791666666667	0.0500582715223099	0.0178043341847233	1061259.94758374	159.425585205674	128.3125	45.4375
123.604166666667	54.4791666666667	0.0494361188130358	0.0155882202206586	1060314.54142862	159.594888275209	128.3125	45.4375
123.645833333333	54.4791666666667	0.0495082432126803	0.0157246232803234	1059376.62122471	159.764463039525	128.3125	45.4375
123.6875	54.4791666666667	0.0496231821846334	0.0163996112414091	1058446.207166	159.93430805303	128.3125	45.4375
123.729166666667	54.4791666666667	0.0498700549870559	0.0175363367893835	1057523.31935538	160.104421849574	128.3125	45.4375
123.770833333333	54.4791666666667	0.0502050122456531	0.0178502898112354	1056607.9778028	160.274802942451	128.3125	45.4375
123.8125	54.4791666666667	0.0499675948131004	0.0201461855841368	1055700.20242348	160.445449824388	128.3125	45.4375
123.854166666667	54.4791666666667	0.0496228171225612	0.019797078472727	1054800.01303602	160.61636096755	128.3125	45.4375
123.895833333333	54.4791666666667	0.0501300764339158	0.0208834127186975	1053907.4293606	160.787534823544	128.3125	45.4375
123.9375	54.4791666666667	0.0500675564152764	0.0185378320792387	1053022.47101709	160.958969823426	128.3125	45.4375
123.979166666667	54.4791666666667	0.0500310118337702	0.0173846844870509	1052145.15752328	161.13066437771	128.3125	45.4375
124.020833333333	54.4791666666667	0.0496406728746482	0.0167032026765937	1051275.50829295	161.302616876386	128.3125	45.4375
124.0625	54.4791666666667	0.0498387068141215	0.0175661196035633	1050413.54263407	161.474825688932	128.3125	45.4375
124.104166666667	54.4791666666667	0.0495167438857497	0.0165770089238193	1049559.27974694	161.647289164339	128.3125	45.4375
124.145833333333	54.4791666666667	0.0495536283399154	0.0162025315028954	1048712.73872233	161.820005631137	128.3125	45.4375
124.1875	54.4791666666667	0.0497290245050666	0.0167545607471264	1047873.93853965	161.992973397416	128.3125	45.4375
124.229166666667	54.4791666666667	0.0491843486399466	0.0153195183339428	1047042.89806508	162.166190750866	128.3125	45.4375
124.270833333333	54.4791666666667	0.0491144017634167	0.0133021939347246	1064601.74056941	160.584303758293	128.770833333333	45.3541666666667
124.3125	54.4791666666667	0.0462000135652767	0.0130729426752491	906920.346365718	148.342223178997	130.604166666667	47.3541666666667
124.354166666667	54.4791666666667	0.0489492027200184	0.0127720991062035	1062821.22775505	160.924278832117	128.770833333333	45.3541666666667
124.395833333333	54.4791666666667	0.0490376650394936	0.0138633054452195	1061942.33833357	161.094650278053	128.770833333333	45.3541666666667
122.8125	54.4375	0.049076797527474	0.0139497943420062	1197788.7466405	153.144901500263	129.604166666667	44.6041666666667
122.854166666667	54.4375	0.0500061192447113	0.0161560503173537	1196570.55334149	153.292951064919	129.604166666667	44.6041666666667
122.895833333333	54.4375	0.050170103189507	0.0171281444544601	1195358.60635241	153.441268156081	129.604166666667	44.6041666666667
122.9375	54.4375	0.0501292666131958	0.017606734149315	1194152.9250668	153.589852207847	129.604166666667	44.6041666666667
122.979166666667	54.4375	0.050641176522507	0.019304477067581	998696.281930185	163.348615025603	126.645833333333	45.7708333333333
123.020833333333	54.4375	0.0501427212157917	0.0176345169229418	1191760.43706662	153.887818861456	129.604166666667	44.6041666666667
123.0625	54.4375	0.0500488805690676	0.0189998908221836	997163.280984884	163.71168989636	126.645833333333	45.7708333333333
123.104166666667	54.4375	0.0499620995252582	0.0185149490261695	1189393.24401955	154.186846225085	129.604166666667	44.6041666666667
123.145833333333	54.4375	0.0499890922887137	0.0169606913576957	1188219.18132826	154.336756112593	129.604166666667	44.6041666666667
123.1875	54.4375	0.0495566138676257	0.0161301444416791	1187051.50019002	154.486929277134	129.604166666667	44.6041666666667
123.229166666667	54.4375	0.0493579605228157	0.0150388477218254	1064788.84085797	157.988815582435	128.3125	45.4375
123.270833333333	54.4375	0.0491452393527	0.0129120973035115	1063779.23507816	158.156476172561	128.3125	45.4375
123.3125	54.4375	0.0492737765691535	0.0116199194943914	1082947.10886503	156.655810729228	128.770833333333	45.3541666666667
123.354166666667	54.4375	0.0491005277857895	0.0148226521100329	1061782.09344727	158.492654689026	128.3125	45.4375
123.395833333333	54.4375	0.0492847503485238	0.0139485958636702	1060794.59977174	158.661170017034	128.3125	45.4375
123.4375	54.4375	0.0493233960157804	0.0140681334447349	1059814.51884352	158.829967624642	128.3125	45.4375
123.479166666667	54.4375	0.0495343896234879	0.01579779226692	1058841.87155313	158.999046160594	128.3125	45.4375
123.520833333333	54.4375	0.0498995550766845	0.0166825719758335	1057876.67870892	159.168404252748	128.3125	45.4375
123.5625	54.4375	0.0500122798551519	0.0192807520978075	1176832.69921747	155.850221238657	129.604166666667	44.6041666666667
123.604166666667	54.4375	0.0499399372985224	0.016991205281635	1055968.73917026	159.507953512521	128.3125	45.4375
123.645833333333	54.4375	0.0499871317831978	0.0172619910921945	1055026.03366488	159.678141831223	128.3125	45.4375
123.6875	54.4375	0.0497113674395357	0.0169618479847969	1054090.86498005	159.848604008262	128.3125	45.4375
123.729166666667	54.4375	0.0497623805166058	0.0191381855130552	1053163.25348537	160.019338566771	128.3125	45.4375
123.770833333333	54.4375	0.0498132861810677	0.0195017262510374	1052243.21945707	160.190344008898	128.3125	45.4375
123.8125	54.4375	0.0498938468767306	0.0201895455426284	1051330.78307621	160.361618815808	128.3125	45.4375
123.854166666667	54.4375	0.0496340122225774	0.0213780202002218	984263.059397988	167.208499500835	126.645833333333	45.7708333333333
123.895833333333	54.4375	0.0499685990105904	0.0211873416414237	1049528.78349363	160.7049703437	128.3125	45.4375
123.9375	54.4375	0.0497207612700956	0.0194700549523327	1048639.26016109	160.877043922087	128.3125	45.4375
123.979166666667	54.4375	0.0498171707332493	0.0185321723309924	1047757.41421055	161.049380580084	128.3125	45.4375
124.020833333333	54.4375	0.0497265193888159	0.0177161657287904	1046883.26531883	161.221978693976	128.3125	45.4375
124.0625	54.4375	0.0498270208646869	0.0188730323842208	1046016.83305627	161.394836619109	128.3125	45.4375
124.104166666667	54.4375	0.0496844685230182	0.0161951669935201	1045158.13688485	161.567952689907	128.3125	45.4375
124.145833333333	54.4375	0.0499398895231035	0.0169299793750888	1044307.19615623	161.741325219894	128.3125	45.4375
124.1875	54.4375	0.0499059053417661	0.0173247203192196	1043464.03010995	161.914952501725	128.3125	45.4375
124.229166666667	54.4375	0.0496033157705255	0.0156632648935605	1042628.65787149	162.088832807212	128.3125	45.4375
124.270833333333	54.4375	0.0490034781519917	0.0148724541736643	1041801.09845037	162.26296438736	128.3125	45.4375
124.3125	54.4375	0.0490806831226742	0.0137087391461925	1040981.37073828	162.437345472407	128.3125	45.4375
124.354166666667	54.4375	0.0490079719960138	0.0122950400002189	1058438.92743281	160.842983027055	128.770833333333	45.3541666666667
124.395833333333	54.4375	0.0490335567556408	0.0131142601987607	1039365.48540753	162.786848974546	128.3125	45.4375
124.4375	54.4375	0.0490914112913981	0.0133857839839376	1038569.3649661	162.961967748655	128.3125	45.4375
124.479166666667	54.4375	0.0488561439554021	0.0144808048367312	1037781.1505844	163.1373287418	128.3125	45.4375
122.270833333333	54.3958333333333	0.0496053328215191	0.0158386129146175	1210120.7627974	151.140468806568	129.604166666667	44.6041666666667
122.3125	54.3958333333333	0.0490876832644788	0.0128385784362788	1084635.98810765	154.270110429217	128.3125	45.4375
122.354166666667	54.3958333333333	0.0493858225321867	0.0139746769397108	1083464.52652731	154.431690328574	128.3125	45.4375
122.395833333333	54.3958333333333	0.0499378148977709	0.0169709438568306	1206229.04472997	151.575973158726	129.604166666667	44.6041666666667
122.4375	54.3958333333333	0.0498934893366104	0.0165275928689795	1204943.87408403	151.721693415689	129.604166666667	44.6041666666667
122.479166666667	54.3958333333333	0.0493626426888779	0.0134381207403687	1203664.7707487	151.867689059345	129.604166666667	44.6041666666667
122.520833333333	54.3958333333333	0.0491878047164207	0.0141953917154114	1202391.75448324	152.013959660388	129.604166666667	44.6041666666667
122.854166666667	54.3958333333333	0.0501772972443314	0.017463465559733	1192429.12589708	153.1939670668	129.604166666667	44.6041666666667
122.895833333333	54.3958333333333	0.0501174478562119	0.0181765897476796	995827.928335665	162.90912144399	126.645833333333	45.7708333333333
122.9375	54.3958333333333	0.0504889482759901	0.0188229304013566	995036.668476467	163.090756110155	126.645833333333	45.7708333333333
122.979166666667	54.3958333333333	0.0504402609238395	0.0190153300177532	994253.623035693	163.272652308133	126.645833333333	45.7708333333333
123.020833333333	54.3958333333333	0.0509146245761518	0.0195072202603616	993478.811682345	163.454807917841	126.645833333333	45.7708333333333
123.0625	54.3958333333333	0.0510036269481606	0.0194281891308155	992712.253939493	163.637220795233	126.645833333333	45.7708333333333
123.104166666667	54.3958333333333	0.0500104666109741	0.0165546966016491	1185219.70168252	154.090346592541	129.604166666667	44.6041666666667
123.145833333333	54.3958333333333	0.0499410968834387	0.0160463260252619	1184040.35258668	154.240680964466	129.604166666667	44.6041666666667
123.1875	54.3958333333333	0.0488975415165612	0.013996676593016	1182867.40448424	154.391281595301	129.604166666667	44.6041666666667
123.229166666667	54.3958333333333	0.0490572650542908	0.0140273821086679	1060490.28383277	157.895771446561	128.3125	45.4375
123.270833333333	54.3958333333333	0.0491071734646289	0.0128374000424737	1180540.78892417	154.693278972848	129.604166666667	44.6041666666667
123.3125	54.3958333333333	0.0491192884139341	0.0146464865287713	1179387.1602223	154.844674353376	129.604166666667	44.6041666666667
123.354166666667	54.3958333333333	0.0494858449950949	0.0152634059091029	1178240.01002297	154.996333260325	129.604166666667	44.6041666666667
123.395833333333	54.3958333333333	0.0498175315122294	0.0163717526235098	1177099.35762205	155.148254974575	129.604166666667	44.6041666666667
123.4375	54.3958333333333	0.0494132394916488	0.015271032680687	1175965.22228047	155.300438762491	129.604166666667	44.6041666666667
123.479166666667	54.3958333333333	0.0494217868399435	0.0155434604364228	1054513.22206467	158.909560813493	128.3125	45.4375
123.520833333333	54.3958333333333	0.0500478412208099	0.0172756530749887	1053543.11621247	159.079525054496	128.3125	45.4375
123.5625	54.3958333333333	0.050092242342871	0.0183588813194872	1052580.51551467	159.249771155315	128.3125	45.4375
123.604166666667	54.3958333333333	0.0499421333665735	0.0195877788584388	983506.685719902	166.030980962681	126.645833333333	45.7708333333333
123.645833333333	54.3958333333333	0.0499590616181452	0.0174254909420399	1170392.97298784	156.065262106852	129.604166666667	44.6041666666667
123.6875	54.3958333333333	0.0499223775911444	0.0174737425736277	1049737.95300765	159.762186275833	128.3125	45.4375
123.729166666667	54.3958333333333	0.0499382467245557	0.0192397411942337	1048805.58113965	159.933545368164	128.3125	45.4375
123.770833333333	54.3958333333333	0.0501165533372578	0.0205277632795516	980961.741175923	166.775409882668	126.645833333333	45.7708333333333
123.8125	54.3958333333333	0.050450923161395	0.0214604154625812	980346.907491599	166.962060209263	126.645833333333	45.7708333333333
123.854166666667	54.3958333333333	0.0505186391496663	0.0213995170752387	979740.667748705	167.148922650167	126.645833333333	45.7708333333333
123.895833333333	54.3958333333333	0.0503392464575021	0.0212012311278409	979143.038100138	167.335994605578	126.645833333333	45.7708333333333
123.9375	54.3958333333333	0.0501999846568821	0.0211398578414999	978554.034508449	167.523273454468	126.645833333333	45.7708333333333
123.979166666667	54.3958333333333	0.0497990287453136	0.0204483973948753	1043371.84719097	160.967410717435	128.3125	45.4375
124.020833333333	54.3958333333333	0.0499279391147506	0.0184149568082802	1042493.16295579	161.140658624863	128.3125	45.4375
124.0625	54.3958333333333	0.049687019754616	0.0189702423701634	1041622.22856818	161.314169898874	128.3125	45.4375
124.104166666667	54.3958333333333	0.0496143668947229	0.0160139132665678	1040759.06375596	161.487942859269	128.3125	45.4375
124.145833333333	54.3958333333333	0.0497688984515049	0.0171608697191574	1039903.68813597	161.661975804509	128.3125	45.4375
124.1875	54.3958333333333	0.0498455090139562	0.018333630915266	1039056.12121208	161.836267011735	128.3125	45.4375
124.229166666667	54.3958333333333	0.0497045132544613	0.0161198155008967	1038216.38237331	162.0108147368	128.3125	45.4375
124.270833333333	54.3958333333333	0.0490672011004279	0.0145479698072415	1037384.49089184	162.185617214302	128.3125	45.4375
124.3125	54.3958333333333	0.0491945992181025	0.0132004058163406	1036560.46592115	162.36067265762	128.3125	45.4375
124.354166666667	54.3958333333333	0.0491847151902236	0.0119358731938618	1054058.82608201	160.761008798377	128.770833333333	45.3541666666667
124.395833333333	54.3958333333333	0.049152919370345	0.0119196861917541	1034936.09152071	162.711535189374	128.3125	45.4375
124.4375	54.3958333333333	0.0488641287253481	0.0138303073614803	1034135.77978686	162.887338598862	128.3125	45.4375
124.479166666667	54.3958333333333	0.0495268441151044	0.015419176576884	1033343.40995172	163.063387616367	128.3125	45.4375
124.520833333333	54.3958333333333	0.0497585206891098	0.0166864253119282	1032559.00054616	163.239680349863	128.3125	45.4375
122.020833333333	54.3541666666667	0.0490350263509369	0.0141662010140736	1088891.35739022	153.038732622828	128.3125	45.4375
122.0625	54.3541666666667	0.0493290857248598	0.015154927443005	1087666.46194248	153.198573591532	128.3125	45.4375
122.104166666667	54.3541666666667	0.0490475719264495	0.015055025863466	1211356.33638199	150.457167555791	129.604166666667	44.6041666666667
122.145833333333	54.3541666666667	0.0490261257737288	0.0147934614039869	1210023.52479835	150.601303499369	129.604166666667	44.6041666666667
122.1875	54.3541666666667	0.049092002895145	0.0150186647920064	1084032.38351677	153.68002803323	128.3125	45.4375
122.229166666667	54.3541666666667	0.0496136041231995	0.0158719564459006	1207375.7514216	150.89041794771	129.604166666667	44.6041666666667
122.270833333333	54.3541666666667	0.0500266922734248	0.0175360351782038	1206060.82963575	151.03539577134	129.604166666667	44.6041666666667
122.3125	54.3541666666667	0.0501126555505203	0.0175786995371164	1204751.91111718	151.18065351931	129.604166666667	44.6041666666667
122.354166666667	54.3541666666667	0.049928932068788	0.0167299799061324	1203449.01585918	151.326190819111	129.604166666667	44.6041666666667
122.395833333333	54.3541666666667	0.0501053821927262	0.0179899249036944	1202152.16384902	151.4720072853	129.604166666667	44.6041666666667
122.4375	54.3541666666667	0.0501633121981593	0.0184814586220319	1200861.37506698	151.618102519421	129.604166666667	44.6041666666667
122.479166666667	54.3541666666667	0.04998177550094	0.0171449947345127	1199576.66948527	151.76447610992	129.604166666667	44.6041666666667
122.520833333333	54.3541666666667	0.0500854850279741	0.0171806477163872	1198298.06706696	151.911127632063	129.604166666667	44.6041666666667
122.5625	54.3541666666667	0.049976657562289	0.0169349405997111	1197025.58776498	152.058056647855	129.604166666667	44.6041666666667
122.604166666667	54.3541666666667	0.0501653549513763	0.0179203408045386	1195759.25152095	152.205262705957	129.604166666667	44.6041666666667
122.645833333333	54.3541666666667	0.0500958907463408	0.0168227942842028	1194499.07826419	152.352745341609	129.604166666667	44.6041666666667
122.895833333333	54.3541666666667	0.0497885657443003	0.0158368598201797	1187068.57566481	153.243421546499	129.604166666667	44.6041666666667
122.9375	54.3541666666667	0.0499446516917063	0.016281441505331	1185852.10007086	153.392826067827	129.604166666667	44.6041666666667
122.979166666667	54.3541666666667	0.0498983204783933	0.0167264642431117	1184641.94632122	153.542502956106	129.604166666667	44.6041666666667
123.020833333333	54.3541666666667	0.0501920400367152	0.0182620642113671	1183438.13418382	153.692451622321	129.604166666667	44.6041666666667
123.0625	54.3541666666667	0.0511156020574958	0.0194671661264789	988262.963714376	163.562078776516	126.645833333333	45.7708333333333
123.104166666667	54.3541666666667	0.0510130459927502	0.0190710962904305	987500.518049288	163.745504748915	126.645833333333	45.7708333333333
123.145833333333	54.3541666666667	0.0500821267504017	0.0173049571681701	1179864.94476228	154.143922185463	129.604166666667	44.6041666666667
123.1875	54.3541666666667	0.0493283917350027	0.0152598093253863	1178686.69626195	154.294951788825	129.604166666667	44.6041666666667
123.229166666667	54.3541666666667	0.0496961626875468	0.0159617408336693	1177514.88783462	154.446250011114	129.604166666667	44.6041666666667
123.270833333333	54.3541666666667	0.0496783389473159	0.0159389812980814	1176349.53908825	154.597816177271	129.604166666667	44.6041666666667
123.3125	54.3541666666667	0.0496681651333373	0.0161775780595745	1175190.66959991	154.749649597669	129.604166666667	44.6041666666667
123.354166666667	54.3541666666667	0.0502549264705012	0.0184426391715205	983101.487254242	164.851370400034	126.645833333333	45.7708333333333
123.395833333333	54.3541666666667	0.0498402838441866	0.0165401636465637	1172892.44654364	155.054115369454	129.604166666667	44.6041666666667
123.4375	54.3541666666667	0.0501094402446967	0.0170251425775882	1171753.13196421	155.206746268187	129.604166666667	44.6041666666667
123.479166666667	54.3541666666667	0.0499882280959462	0.0169536396966776	1170620.37461729	155.359641515732	129.604166666667	44.6041666666667
123.520833333333	54.3541666666667	0.0500816989560438	0.0181644945824986	1169494.1939068	155.512800348711	129.604166666667	44.6041666666667
123.5625	54.3541666666667	0.0500194086976141	0.0195050070093016	979667.704350843	165.779622786581	126.645833333333	45.7708333333333
123.604166666667	54.3541666666667	0.0506376934926082	0.0203003551802579	979006.484179914	165.965975107792	126.645833333333	45.7708333333333
123.645833333333	54.3541666666667	0.0502430564000692	0.0204421003042253	978353.817424331	166.152555598074	126.645833333333	45.7708333333333
123.6875	54.3541666666667	0.0499918448754213	0.0204530959260426	977709.721417942	166.339361734969	126.645833333333	45.7708333333333
123.729166666667	54.3541666666667	0.0500561055434629	0.0204622683099356	977074.213312239	166.52639097341	126.645833333333	45.7708333333333
123.770833333333	54.3541666666667	0.0499834804569443	0.0201890510890817	976447.310074246	166.713640745875	126.645833333333	45.7708333333333
123.8125	54.3541666666667	0.0499581322303846	0.0199623478010245	1042598.93476088	160.191841764867	128.3125	45.4375
123.854166666667	54.3541666666667	0.0498589070347009	0.0205994930705906	1041684.74833881	160.3646592365	128.3125	45.4375
123.895833333333	54.3541666666667	0.0506883538242502	0.0214585019297286	974618.396425902	167.276687259023	126.645833333333	45.7708333333333
123.9375	54.3541666666667	0.0505073933195503	0.0215155962865073	974026.078566654	167.464793049367	126.645833333333	45.7708333333333
123.979166666667	54.3541666666667	0.0499508927905816	0.0205358155693358	973442.44757042	167.653106205447	126.645833333333	45.7708333333333
124.020833333333	54.3541666666667	0.0499084709816174	0.0194257344857978	1038105.22794682	161.058648360206	128.3125	45.4375
124.0625	54.3541666666667	0.0499364064014714	0.0204010915523461	1037229.75551166	161.232817249005	128.3125	45.4375
124.104166666667	54.3541666666667	0.0496430830858205	0.0196079079576316	1036362.08630118	161.407251423954	128.3125	45.4375
124.145833333333	54.3541666666667	0.0499823397553255	0.0194765448679787	1035502.24020163	161.581949168388	128.3125	45.4375
124.1875	54.3541666666667	0.0498379399669454	0.0171617713602466	1034650.23698557	161.756908743865	128.3125	45.4375
124.229166666667	54.3541666666667	0.0497737434081921	0.0166639735349357	1033806.09630985	161.932128390199	128.3125	45.4375
124.270833333333	54.3541666666667	0.0494281801272534	0.0154621624900396	1032969.83771365	162.107606325489	128.3125	45.4375
124.3125	54.3541666666667	0.049018437667896	0.0133081122765387	1050581.14365393	160.506337910526	128.770833333333	45.3541666666667
124.354166666667	54.3541666666667	0.0490675717177785	0.0142421574724895	1031321.04431647	162.459329826975	128.3125	45.4375
124.395833333333	54.3541666666667	0.0490053513375943	0.01201509955367	1048788.43887757	160.850624006792	128.770833333333	45.3541666666667
124.4375	54.3541666666667	0.0491230914531783	0.013103966406268	1029704.01067936	162.812064560285	128.3125	45.4375
124.479166666667	54.3541666666667	0.0489513254884967	0.0144914691808765	1028907.45131248	162.988806454554	128.3125	45.4375
124.520833333333	54.3541666666667	0.049848758394885	0.0174937177823936	1144488.51873522	159.265437426527	129.604166666667	44.6041666666667
121.479166666667	54.3125	0.0463473684814415	0.0115170922524066	993354.725146952	136.64464150403	130.520833333333	47.4375
121.520833333333	54.3125	0.0480334783964076	0.0101231473724103	991495.532224997	136.791539216509	130.520833333333	47.4375
121.5625	54.3125	0.0475075646208475	0.0108228766723325	989641.415332559	136.938925859117	130.520833333333	47.4375
121.604166666667	54.3125	0.0460775008993681	0.0116003285881813	994020.419427475	138.90766348849	130.229166666667	47.2291666666667
121.645833333333	54.3125	0.0490043051054139	0.0123273619684772	1119179.12555858	149.991268919564	128.770833333333	45.3541666666667
121.6875	54.3125	0.0492661353795422	0.0123933380276666	1117825.99390884	150.144261691071	128.770833333333	45.3541666666667
121.729166666667	54.3125	0.0490392535702514	0.0112525149279146	1116479.14917477	150.297584620002	128.770833333333	45.3541666666667
121.770833333333	54.3125	0.0492497115738016	0.0134811898196995	1092285.00935891	151.973723378304	128.3125	45.4375
121.8125	54.3125	0.0493095136589811	0.0152523730691361	1091014.09779628	152.132070018835	128.3125	45.4375
121.854166666667	54.3125	0.0495487971000166	0.0156247264888492	1089749.81855025	152.290746736232	128.3125	45.4375
121.895833333333	54.3125	0.0488287258698418	0.0140132723053392	1088492.19512617	152.449752945794	128.3125	45.4375
121.9375	54.3125	0.0493138630776504	0.0128279563837434	1087241.25101364	152.609088043845	128.3125	45.4375
121.979166666667	54.3125	0.0493210868671709	0.0108092879924237	1108531.40530177	151.224434817295	128.770833333333	45.3541666666667
122.020833333333	54.3125	0.0492770845502225	0.0107011942928232	968368.006127052	139.673926046342	130.3125	47.3541666666667
122.0625	54.3125	0.0493573016894016	0.0120308055032781	1105933.50444413	151.536008377373	128.770833333333	45.3541666666667
122.104166666667	54.3125	0.0491558797209209	0.0125477137449659	1082304.73683373	153.24970457654	128.3125	45.4375
122.145833333333	54.3125	0.0492505465465805	0.0148994150631482	1081087.5409638	153.41067438936	128.3125	45.4375
122.1875	54.3125	0.0489378029969079	0.0139150665771744	1079877.16492556	153.571969063442	128.3125	45.4375
122.229166666667	54.3125	0.0491129646623195	0.0139518563660727	1078673.63205468	153.733587858965	128.3125	45.4375
122.270833333333	54.3125	0.0491960923285455	0.0142965029339661	1077476.96565845	153.895530016205	128.3125	45.4375
122.3125	54.3125	0.0493046512168745	0.0130404708871245	1076287.18901411	154.057794755421	128.3125	45.4375
122.354166666667	54.3125	0.0492875796987508	0.0143519483180641	1075104.32536719	154.220381276751	128.3125	45.4375
122.395833333333	54.3125	0.0495589650962434	0.0156043043179329	1198079.34432118	151.36733061385	129.604166666667	44.6041666666667
122.4375	54.3125	0.0499899464039038	0.0172690828273167	1196782.90406669	151.513801648864	129.604166666667	44.6041666666667
122.479166666667	54.3125	0.0506434275973584	0.0189788785398502	995416.132291342	160.936150771575	126.645833333333	45.7708333333333
122.520833333333	54.3125	0.0501575483818529	0.0178699067221885	1194208.34087668	151.807587383918	129.604166666667	44.6041666666667
122.5625	54.3125	0.0501389918885819	0.0186389731677468	1192930.25826984	151.954901230654	129.604166666667	44.6041666666667
122.604166666667	54.3125	0.0502226514418604	0.0189206297854873	992795.28381898	161.477977946185	126.645833333333	45.7708333333333
122.645833333333	54.3125	0.0502105770868992	0.0179400528917993	1190392.59177684	152.250368647923	129.604166666667	44.6041666666667
122.6875	54.3125	0.0499460327211601	0.0165064079353085	1189133.04815284	152.398521283714	129.604166666667	44.6041666666667
122.729166666667	54.3125	0.0499583898570813	0.0164044541413049	1187879.7244296	152.546952558206	129.604166666667	44.6041666666667
122.770833333333	54.3125	0.0498122321286045	0.0158416724692418	1186632.64070301	152.695661969548	129.604166666667	44.6041666666667
122.8125	54.3125	0.0498437977623942	0.0159452254044458	1185391.81705283	152.844649001949	129.604166666667	44.6041666666667
122.854166666667	54.3125	0.0501800668375991	0.0166823747888863	1184157.27354155	152.993913125606	129.604166666667	44.6041666666667
122.895833333333	54.3125	0.0498620553957105	0.0163020448809061	1182929.03021326	153.143453796624	129.604166666667	44.6041666666667
122.9375	54.3125	0.0500855153859334	0.0171526588028093	1181707.10709247	153.293270456941	129.604166666667	44.6041666666667
122.979166666667	54.3125	0.050105435777953	0.0176125163208939	1180491.52418293	153.443362534251	129.604166666667	44.6041666666667
123.020833333333	54.3125	0.0500937149758874	0.0175989875165564	1179282.30146648	153.593729441935	129.604166666667	44.6041666666667
123.0625	54.3125	0.0501585622940175	0.0177081708490019	1178079.45890182	153.74437057898	129.604166666667	44.6041666666667
123.104166666667	54.3125	0.0506902539439204	0.0186199619820649	983048.79088119	163.670444669312	126.645833333333	45.7708333333333
123.145833333333	54.3125	0.0511568322473031	0.0193464282683307	982290.520305305	163.854894760955	126.645833333333	45.7708333333333
123.1875	54.3125	0.0501698035714289	0.0179184214533225	981540.6413472	164.039602991239	126.645833333333	45.7708333333333
123.229166666667	54.3125	0.0500490741177017	0.0188138707644931	980799.17348935	164.224567070103	126.645833333333	45.7708333333333
123.270833333333	54.3125	0.0500311369589671	0.0188465516941613	980066.136054147	164.409784682854	126.645833333333	45.7708333333333
123.3125	54.3125	0.0503421098439072	0.0193691304432863	979341.548201637	164.595253490275	126.645833333333	45.7708333333333
123.354166666667	54.3125	0.0504446716348499	0.0194350012971422	978625.428927256	164.780971128737	126.645833333333	45.7708333333333
123.395833333333	54.3125	0.0500804063816956	0.0196031809392428	977917.79705958	164.966935210313	126.645833333333	45.7708333333333
123.4375	54.3125	0.0500270124462807	0.0197161760492345	977218.671258073	165.153143322906	126.645833333333	45.7708333333333
123.479166666667	54.3125	0.0500234367735295	0.0190604539511597	1166406.3135607	155.265721913444	129.604166666667	44.6041666666667
123.520833333333	54.3125	0.0499710441899036	0.0189865827202156	1165274.96211015	155.419335721943	129.604166666667	44.6041666666667
123.5625	54.3125	0.0500936255705887	0.0193519815177385	975172.514261767	165.713207365922	126.645833333333	45.7708333333333
123.604166666667	54.3125	0.0499764018101918	0.0194766995888158	1042946.47967654	159.242788576405	128.3125	45.4375
123.645833333333	54.3125	0.0505988751067511	0.0208452445119248	973851.274206062	166.087758252094	126.645833333333	45.7708333333333
123.6875	54.3125	0.0506660343483509	0.02079161790147	973203.566899889	166.275378559792	126.645833333333	45.7708333333333
123.729166666667	54.3125	0.0508296699049521	0.0212106999457722	972564.49135457	166.463225348376	126.645833333333	45.7708333333333
123.770833333333	54.3125	0.0506058154536685	0.0211913533708913	971934.064797063	166.651296017416	126.645833333333	45.7708333333333
123.8125	54.3125	0.0500614787305257	0.0207342781253914	971312.304265472	166.83958794365	126.645833333333	45.7708333333333
123.854166666667	54.3125	0.050600351391138	0.021357714005427	970699.226606917	167.028098481164	126.645833333333	45.7708333333333
123.895833333333	54.3125	0.0510015154505899	0.0215102275188732	970094.848475411	167.216824961575	126.645833333333	45.7708333333333
123.9375	54.3125	0.0500391603329635	0.0206264415066101	969499.186329763	167.405764694216	126.645833333333	45.7708333333333
123.979166666667	54.3125	0.0499791169184122	0.0204768167276993	968912.25643148	167.594914966326	126.645833333333	45.7708333333333
124.020833333333	54.3125	0.049900072968572	0.0192067496781897	1033719.48747505	160.975939461587	128.3125	45.4375
124.0625	54.3125	0.0498524230735979	0.0205147146208215	1032839.44066326	161.150770260689	128.3125	45.4375
124.104166666667	54.3125	0.0497569918796842	0.0209137497840059	1031967.23089047	161.325870005904	128.3125	45.4375
124.145833333333	54.3125	0.0499634457502649	0.0188397842719332	1031102.87831678	161.501236965386	128.3125	45.4375
124.1875	54.3125	0.0499767309690873	0.017571840278151	1030246.40298779	161.676869385044	128.3125	45.4375
124.229166666667	54.3125	0.0498241896593698	0.0180598020754979	1029397.8248326	161.852765488574	128.3125	45.4375
124.270833333333	54.3125	0.0497989997179588	0.0176504685957795	1028557.16366178	162.028923477489	128.3125	45.4375
124.3125	54.3125	0.049908326055627	0.0170703765612258	1027724.4391654	162.205341531149	128.3125	45.4375
124.354166666667	54.3125	0.0498356663944556	0.0170394011137804	1026899.67091095	162.382017806805	128.3125	45.4375
124.395833333333	54.3125	0.0496887884888628	0.0166019601431737	1026082.87834137	162.558950439642	128.3125	45.4375
124.4375	54.3125	0.0498177674089647	0.0172514271357107	1142093.64519994	158.864561226154	129.604166666667	44.6041666666667
124.479166666667	54.3125	0.0497161071171234	0.0166627616350513	1141119.35536843	159.024061645832	129.604166666667	44.6041666666667
124.520833333333	54.3125	0.0499104344079468	0.0171991911398417	1023680.54726079	163.091267503053	128.3125	45.4375
124.5625	54.3125	0.0498357187157138	0.0184273407949011	1139191.9568447	159.343792306581	129.604166666667	44.6041666666667
124.604166666667	54.3125	0.050124808923072	0.0208699772990686	1138238.88461394	159.504020219506	129.604166666667	44.6041666666667
124.645833333333	54.3125	0.0498133219599241	0.0194198647122006	1137292.92125608	159.664488275253	129.604166666667	44.6041666666667
121.354166666667	54.2708333333333	0.0490209871954702	0.0138855362389591	1101323.07905412	150.290567383434	128.3125	45.4375
121.395833333333	54.2708333333333	0.0490813795867896	0.0132602395230484	1123452.31520061	148.959987498687	128.770833333333	45.3541666666667
121.4375	54.2708333333333	0.0488774245564008	0.0128390768054243	1122055.66310546	149.111370421758	128.770833333333	45.3541666666667
121.479166666667	54.2708333333333	0.0489734290132728	0.012144497941937	1120665.17279165	149.263088894384	128.770833333333	45.3541666666667
121.520833333333	54.2708333333333	0.0492182024120576	0.0119500465531174	1119280.86765781	149.415142676652	128.770833333333	45.3541666666667
121.5625	54.2708333333333	0.0491622986136158	0.0126905243450353	1094676.74346577	151.071121244001	128.3125	45.4375
121.604166666667	54.2708333333333	0.0491518546939864	0.011823866840837	1116530.90657838	149.720255129513	128.770833333333	45.3541666666667
121.645833333333	54.2708333333333	0.0490704799380498	0.0125286734219338	1092063.60072712	151.385705184478	128.3125	45.4375
121.6875	54.2708333333333	0.0490224023622023	0.0144922695411497	1090766.85142271	151.543501556687	128.3125	45.4375
121.729166666667	54.2708333333333	0.0492259835809711	0.0131783528364629	1089476.68191711	151.701633532911	128.3125	45.4375
121.770833333333	54.2708333333333	0.0492529518277407	0.0134525020373106	1088193.11601646	151.860100591771	128.3125	45.4375
121.8125	54.2708333333333	0.0492635549076072	0.0141932463491913	1086916.17751676	152.018902193005	128.3125	45.4375
121.854166666667	54.2708333333333	0.0497875787776672	0.0163301732865856	1211485.4274782	149.378962408004	129.604166666667	44.6041666666667
121.895833333333	54.2708333333333	0.0489899585208281	0.0143874850467166	1084382.27784427	152.337506766354	128.3125	45.4375
121.9375	54.2708333333333	0.0491648637769361	0.0127252541929608	1083125.36419893	152.497308562369	128.3125	45.4375
121.979166666667	54.2708333333333	0.0491658666448321	0.01374382409798	1081875.17300637	152.657442548301	128.3125	45.4375
122.020833333333	54.2708333333333	0.0490887240382262	0.013682993012683	1080631.72798876	152.817908087547	128.3125	45.4375
122.0625	54.2708333333333	0.0489950897093506	0.0142819527610106	1204645.31735471	150.097439316116	129.604166666667	44.6041666666667
122.104166666667	54.2708333333333	0.0489291332212442	0.0141256500144956	1078165.1712683	153.139831181233	128.3125	45.4375
122.145833333333	54.2708333333333	0.0492381497058468	0.0144522702735392	1201950.64922257	150.386844739003	129.604166666667	44.6041666666667
122.1875	54.2708333333333	0.0489584054031071	0.0144520054377999	1075725.88339708	153.463072355551	128.3125	45.4375
122.229166666667	54.2708333333333	0.0494809666357117	0.0156403556374954	1199279.86934575	150.677397879522	129.604166666667	44.6041666666667
122.270833333333	54.2708333333333	0.0490060888385254	0.0145237041052533	1073314.05334593	153.787625802566	128.3125	45.4375
122.3125	54.2708333333333	0.049372240316148	0.0153543361794935	1196633.14098146	150.969096110309	129.604166666667	44.6041666666667
122.354166666667	54.2708333333333	0.049309470202495	0.015390080050027	1195318.84712527	151.115373756247	129.604166666667	44.6041666666667
122.395833333333	54.2708333333333	0.0499691713264906	0.0168377449329606	1194010.6273502	151.26193659432	129.604166666667	44.6041666666667
122.4375	54.2708333333333	0.0503203678204112	0.0181977061036922	1192708.5020476	151.408784236663	129.604166666667	44.6041666666667
122.479166666667	54.2708333333333	0.0501778371713606	0.0185851265917291	991033.712789254	160.849280433426	126.645833333333	45.7708333333333
122.520833333333	54.2708333333333	0.050642981232386	0.0194710709900867	990147.242104639	161.030313900628	126.645833333333	45.7708333333333
122.5625	54.2708333333333	0.0501670269479423	0.0191298029691647	989268.88918922	161.211640989571	126.645833333333	45.7708333333333
122.604166666667	54.2708333333333	0.0503894742811049	0.0187424168203369	988398.675959865	161.393259771617	126.645833333333	45.7708333333333
122.645833333333	54.2708333333333	0.0501629928167907	0.0179632638644339	1186290.00580138	152.147279989817	129.604166666667	44.6041666666667
122.6875	54.2708333333333	0.0503265194749331	0.017757612514786	1185024.87511053	152.29582755257	129.604166666667	44.6041666666667
122.729166666667	54.2708333333333	0.0499258319280785	0.0169691456072964	1183765.98138786	152.444656822712	129.604166666667	44.6041666666667
122.770833333333	54.2708333333333	0.0496427799411932	0.0160839515845921	1182513.34494175	152.593767302264	129.604166666667	44.6041666666667
122.8125	54.2708333333333	0.0498603260577937	0.0164249130493768	1181266.98606515	152.743158479104	129.604166666667	44.6041666666667
122.854166666667	54.2708333333333	0.0504095683864952	0.01919713426385	983349.541104724	162.488986721571	126.645833333333	45.7708333333333
122.895833333333	54.2708333333333	0.0505099349415268	0.0194869842698375	982536.908430478	162.672591159143	126.645833333333	45.7708333333333
122.9375	54.2708333333333	0.0505377267491826	0.0193659194967766	981732.586026649	162.856470921482	126.645833333333	45.7708333333333
122.979166666667	54.2708333333333	0.0504303514460763	0.0182355052468738	1176344.73150752	153.343519417489	129.604166666667	44.6041666666667
123.020833333333	54.2708333333333	0.0499563010405819	0.0164206778026517	1175130.06425077	153.494305898417	129.604166666667	44.6041666666667
123.0625	54.2708333333333	0.0503138740289573	0.0187044676559014	979369.686635418	163.40974040085	126.645833333333	45.7708333333333
123.104166666667	54.2708333333333	0.0511399610991238	0.0198778518845006	978598.810763235	163.594699577618	126.645833333333	45.7708333333333
123.145833333333	54.2708333333333	0.0513588883579156	0.0206129374726171	977836.347130473	163.779923008725	126.645833333333	45.7708333333333
123.1875	54.2708333333333	0.0508042111006254	0.0199487980178644	977082.31566914	163.965408403511	126.645833333333	45.7708333333333
123.229166666667	54.2708333333333	0.0510216961501605	0.0198271727070302	976336.736151865	164.151153446007	126.645833333333	45.7708333333333
123.270833333333	54.2708333333333	0.0511073416510399	0.0200235137950003	975599.628189561	164.337155795029	126.645833333333	45.7708333333333
123.3125	54.2708333333333	0.0512246907500551	0.0200884253925367	974871.011229112	164.52341308429	126.645833333333	45.7708333333333
123.354166666667	54.2708333333333	0.0508678431090042	0.0199013810523858	974150.904551059	164.709922922509	126.645833333333	45.7708333333333
123.395833333333	54.2708333333333	0.050939735898503	0.0200097050196866	973439.327267287	164.896682893531	126.645833333333	45.7708333333333
123.4375	54.2708333333333	0.0500413877644317	0.0191856221091137	972736.298318734	165.083690556451	126.645833333333	45.7708333333333
123.479166666667	54.2708333333333	0.0502036823664686	0.0186465270170181	1162195.4743591	155.171118226352	129.604166666667	44.6041666666667
123.520833333333	54.2708333333333	0.0499368992392809	0.0193769202811548	971355.960322572	165.458439071375	126.645833333333	45.7708333333333
123.5625	54.2708333333333	0.050749163765645	0.0200696954647906	970678.688281534	165.646174918998	126.645833333333	45.7708333333333
123.604166666667	54.2708333333333	0.0506095614545214	0.0197355683924937	970010.038584331	165.834148450038	126.645833333333	45.7708333333333
123.645833333333	54.2708333333333	0.0506151702202783	0.0197406877987632	969350.029283005	166.022357101877	126.645833333333	45.7708333333333
123.6875	54.2708333333333	0.0504828135047067	0.0204154376415169	968698.678245063	166.210798288001	126.645833333333	45.7708333333333
123.729166666667	54.2708333333333	0.0509489764602664	0.0213077704873484	968056.003151252	166.399469398165	126.645833333333	45.7708333333333
123.770833333333	54.2708333333333	0.0508425220478615	0.021542994734761	967422.021493342	166.588367798558	126.645833333333	45.7708333333333
123.8125	54.2708333333333	0.0507687517923945	0.0211221939147039	966796.750571929	166.777490831981	126.645833333333	45.7708333333333
123.854166666667	54.2708333333333	0.050525965128494	0.0212355749368021	966180.207494256	166.966835818021	126.645833333333	45.7708333333333
123.895833333333	54.2708333333333	0.0498000057985635	0.0195300341970103	1032036.96300283	160.367685389394	128.3125	45.4375
123.9375	54.2708333333333	0.0499997835123404	0.0185418345518079	1031128.81576992	160.542354166556	128.3125	45.4375
123.979166666667	54.2708333333333	0.050040243335253	0.0189481832434531	1030228.47756925	160.717300715896	128.3125	45.4375
124.020833333333	54.2708333333333	0.0498847212824805	0.0201950295546408	1029335.96917267	160.892523358606	128.3125	45.4375
124.0625	54.2708333333333	0.0499083326127764	0.0214448142640004	963228.994707947	167.916794622001	126.645833333333	45.7708333333333
124.104166666667	54.2708333333333	0.0499367592688977	0.0210387661489539	962665.166845049	168.107413759225	126.645833333333	45.7708333333333
124.145833333333	54.2708333333333	0.049991088522342	0.0186430027911051	1026705.62887703	161.419830717376	128.3125	45.4375
124.1875	54.2708333333333	0.0498283637600857	0.0190524478986766	1025844.64520243	161.596140490267	128.3125	45.4375
124.229166666667	54.2708333333333	0.049760879586494	0.0201874069249458	1024991.5935136	161.772717621232	128.3125	45.4375
124.270833333333	54.2708333333333	0.0497476830809964	0.0195667241684137	1024146.49389697	161.949560295112	128.3125	45.4375
124.3125	54.2708333333333	0.0498515145908133	0.0193013095185996	1140748.05115344	158.302653058457	129.604166666667	44.6041666666667
124.354166666667	54.2708333333333	0.0498675461917208	0.0184366955102383	1139747.97526944	158.46193415923	129.604166666667	44.6041666666667
124.395833333333	54.2708333333333	0.0500837043561319	0.0179128212997318	1021659.10651121	162.481663083389	128.3125	45.4375
124.4375	54.2708333333333	0.0496229046157521	0.0182718795716617	1137768.91717529	158.78124545547	129.604166666667	44.6041666666667
124.479166666667	54.2708333333333	0.0497282696188662	0.0181393008762827	1136789.97229822	158.941273406222	129.604166666667	44.6041666666667
124.520833333333	54.2708333333333	0.0496399583077001	0.018191182357729	1135818.10830794	159.101548035044	129.604166666667	44.6041666666667
124.5625	54.2708333333333	0.049775097687714	0.0184824707458056	1134853.34369596	159.26206817874	129.604166666667	44.6041666666667
124.604166666667	54.2708333333333	0.0496377210808106	0.0195811735290346	1133895.69688116	159.422832657751	129.604166666667	44.6041666666667
124.645833333333	54.2708333333333	0.0500338981070383	0.0204824966362262	956145.446166017	170.602833583618	126.645833333333	45.7708333333333
124.6875	54.2708333333333	0.0496955809662968	0.0197287964194341	1132001.82994652	159.745089821591	129.604166666667	44.6041666666667
124.729166666667	54.2708333333333	0.0497811597298468	0.0192006987266562	1131065.64628803	159.906580065386	129.604166666667	44.6041666666667
121.1875	54.2291666666667	0.0498246633638192	0.017116875583832	1102754.5477768	149.551767421504	128.3125	45.4375
121.229166666667	54.2291666666667	0.0489713472192484	0.0148805028762447	1101380.69068377	149.706244577183	128.3125	45.4375
121.270833333333	54.2291666666667	0.049250910506445	0.0140300560815021	1100013.16644238	149.861065700341	128.3125	45.4375
121.3125	54.2291666666667	0.0488315491968632	0.014864883489045	1098651.99912776	150.016230478737	128.3125	45.4375
121.354166666667	54.2291666666667	0.0490420765277741	0.015314181412769	1097297.21282177	150.171738582522	128.3125	45.4375
121.395833333333	54.2291666666667	0.0491204677901953	0.0142734708665412	1095948.83161162	150.327589664089	128.3125	45.4375
121.4375	54.2291666666667	0.0490881420571487	0.0152716192927536	1094606.87958855	150.48378335793	128.3125	45.4375
121.479166666667	54.2291666666667	0.0491519597499195	0.0126336455779133	1093271.38084637	150.640319280489	128.3125	45.4375
121.520833333333	54.2291666666667	0.0490894443747355	0.0131977285499586	1091942.35948009	150.797197030022	128.3125	45.4375
121.5625	54.2291666666667	0.0492168848062497	0.0140701339632243	1090619.83958452	150.954416186448	128.3125	45.4375
121.604166666667	54.2291666666667	0.0492661704803818	0.0136196344468941	1089303.84525279	151.111976311213	128.3125	45.4375
121.645833333333	54.2291666666667	0.0491809682138131	0.0155443039545427	1087994.40057491	151.269876947146	128.3125	45.4375
121.6875	54.2291666666667	0.0492833696545411	0.0154552317352185	1086691.52963635	151.428117618321	128.3125	45.4375
121.729166666667	54.2291666666667	0.0490680644464995	0.0143848203947813	1085395.25651649	151.586697829914	128.3125	45.4375
121.770833333333	54.2291666666667	0.0493013029437844	0.0152055599918362	1084105.60528712	151.745617068072	128.3125	45.4375
121.8125	54.2291666666667	0.0499218626490172	0.0170206395484052	1208888.04952113	149.125050779392	129.604166666667	44.6041666666667
121.854166666667	54.2291666666667	0.0498118222857094	0.0168786326066989	1207496.54022968	149.268215608115	129.604166666667	44.6041666666667
121.895833333333	54.2291666666667	0.0489352927658519	0.0142017600594267	1080276.62351495	152.224403515063	128.3125	45.4375
121.9375	54.2291666666667	0.0494971082758601	0.0156690748612264	1204731.06872569	149.555420482787	129.604166666667	44.6041666666667
121.979166666667	54.2291666666667	0.0496663407223721	0.0160057208895281	1203357.14769365	149.699460064811	129.604166666667	44.6041666666667
122.020833333333	54.2291666666667	0.0490873223427643	0.0130008044425846	1076508.10429583	152.706220846944	128.3125	45.4375
122.0625	54.2291666666667	0.049131076659628	0.0137747975509538	1075265.47935383	152.867497256159	128.3125	45.4375
122.104166666667	54.2291666666667	0.0496482815547268	0.0160517879004069	1199270.89067885	150.133324341245	129.604166666667	44.6041666666667
122.145833333333	54.2291666666667	0.0499189434099348	0.0169685777525916	1197920.7090585	150.278526688934	129.604166666667	44.6041666666667
122.1875	54.2291666666667	0.0499322662141245	0.0175485432928228	1196576.51381537	150.424019004806	129.604166666667	44.6041666666667
122.229166666667	54.2291666666667	0.0500751280496683	0.0179149475688219	1195238.32556197	150.569800973528	129.604166666667	44.6041666666667
122.270833333333	54.2291666666667	0.0502399407126132	0.0178848434269382	1193906.16491046	150.71587226658	129.604166666667	44.6041666666667
122.3125	54.2291666666667	0.0501871279345962	0.0178928406887009	1192580.05247155	150.862232542164	129.604166666667	44.6041666666667
122.354166666667	54.2291666666667	0.0502566721879585	0.0180242635647384	1191260.00885348	151.008881445105	129.604166666667	44.6041666666667
122.395833333333	54.2291666666667	0.0501043924988754	0.0169529986168031	1189946.05466094	151.155818606767	129.604166666667	44.6041666666667
122.4375	54.2291666666667	0.0499755698907633	0.0165451234106527	1188638.21049399	151.303043644953	129.604166666667	44.6041666666667
122.479166666667	54.2291666666667	0.0501115279342769	0.0190781748643889	986653.640873545	160.761636033163	126.645833333333	45.7708333333333
122.520833333333	54.2291666666667	0.0501181394806479	0.019142359175596	985762.364700432	160.943387576404	126.645833333333	45.7708333333333
122.5625	54.2291666666667	0.0509878238965735	0.020014543246026	984879.242518651	161.125436957727	126.645833333333	45.7708333333333
122.604166666667	54.2291666666667	0.0508870557972669	0.01968078730948	984004.296558589	161.307782231203	126.645833333333	45.7708333333333
122.645833333333	54.2291666666667	0.0503971269781584	0.0185894330658964	983137.548923331	161.490421424144	126.645833333333	45.7708333333333
122.6875	54.2291666666667	0.0498595451404584	0.016485317773068	1180920.60877688	152.192416147047	129.604166666667	44.6041666666667
122.729166666667	54.2291666666667	0.050279519396569	0.0175863426300942	1179656.11097312	152.341644461636	129.604166666667	44.6041666666667
122.770833333333	54.2291666666667	0.0498204061979363	0.0160648627655323	1178397.88769711	152.491157096334	129.604166666667	44.6041666666667
122.8125	54.2291666666667	0.0496775817984305	0.0157113824783534	1177145.95945736	152.640953542922	129.604166666667	44.6041666666667
122.854166666667	54.2291666666667	0.0505064438060357	0.0174745130285655	1175900.34674649	152.791033278746	129.604166666667	44.6041666666667
122.895833333333	54.2291666666667	0.0508170693310551	0.0194946596494709	978110.449058925	162.592315056477	126.645833333333	45.7708333333333
122.9375	54.2291666666667	0.0508911115638523	0.019851272873776	977301.697384665	162.776954209698	126.645833333333	45.7708333333333
122.979166666667	54.2291666666667	0.0505885024655566	0.0193619171995972	976501.315987949	162.961870541879	126.645833333333	45.7708333333333
123.020833333333	54.2291666666667	0.0509007421956519	0.0195288249689909	975709.325717708	163.147061841323	126.645833333333	45.7708333333333
123.0625	54.2291666666667	0.0512780838543195	0.0206420355615114	974925.747271482	163.332525870073	126.645833333333	45.7708333333333
123.104166666667	54.2291666666667	0.0512172424544431	0.0209933313420949	974150.60119302	163.51826036399	126.645833333333	45.7708333333333
123.145833333333	54.2291666666667	0.0514917479800821	0.0211038200301212	973383.907869874	163.704263032842	126.645833333333	45.7708333333333
123.1875	54.2291666666667	0.0517592998458743	0.021120053060393	972625.687531021	163.890531560387	126.645833333333	45.7708333333333
123.229166666667	54.2291666666667	0.0516040477742413	0.0210910318214625	971875.960244464	164.077063604478	126.645833333333	45.7708333333333
123.270833333333	54.2291666666667	0.0517701237010033	0.0209007478258026	971134.745914854	164.263856797155	126.645833333333	45.7708333333333
123.3125	54.2291666666667	0.0512203366958612	0.0202296071666126	970402.064281126	164.450908744762	126.645833333333	45.7708333333333
123.354166666667	54.2291666666667	0.0512969402761133	0.020106190204864	969677.934914112	164.63821702805	126.645833333333	45.7708333333333
123.395833333333	54.2291666666667	0.0505116031698185	0.0190821866594149	968962.377214193	164.825779202304	126.645833333333	45.7708333333333
123.4375	54.2291666666667	0.0509043445682056	0.0193709449180796	968255.410408944	165.013592797464	126.645833333333	45.7708333333333
123.479166666667	54.2291666666667	0.0504781283163049	0.0191383991501161	967557.053550786	165.201655318251	126.645833333333	45.7708333333333
123.520833333333	54.2291666666667	0.0511862188051618	0.0200810468988011	966867.325514655	165.389964244311	126.645833333333	45.7708333333333
123.5625	54.2291666666667	0.050987864570329	0.0209944161705114	966186.244995677	165.578517030349	126.645833333333	45.7708333333333
123.604166666667	54.2291666666667	0.0509409646151407	0.0215742335050444	965513.83050685	165.767311106279	126.645833333333	45.7708333333333
123.645833333333	54.2291666666667	0.051020645896454	0.0215454666117493	964850.10037674	165.956343877381	126.645833333333	45.7708333333333
123.6875	54.2291666666667	0.0509669951540738	0.0217307810777256	964195.072747194	166.145612724452	126.645833333333	45.7708333333333
123.729166666667	54.2291666666667	0.0520014145327217	0.022124312762564	963548.765571059	166.335115003976	126.645833333333	45.7708333333333
123.770833333333	54.2291666666667	0.0512593931947437	0.0218823890854471	962911.196609905	166.524848048292	126.645833333333	45.7708333333333
123.8125	54.2291666666667	0.050844308275649	0.0214700805663149	962282.383431786	166.714809165774	126.645833333333	45.7708333333333
123.854166666667	54.2291666666667	0.0505730576918577	0.0215253918322518	961662.343408996	166.904995641005	126.645833333333	45.7708333333333
123.895833333333	54.2291666666667	0.0504687296065904	0.0211415370413729	961051.093715836	167.095404734975	126.645833333333	45.7708333333333
123.9375	54.2291666666667	0.0499718463128053	0.0201409042206634	1026756.94558015	160.456892384736	128.3125	45.4375
123.979166666667	54.2291666666667	0.0498296759210265	0.020106382219731	1025851.89166462	160.632501912394	128.3125	45.4375
124.020833333333	54.2291666666667	0.0498847648890327	0.0211385929571238	1024954.70112987	160.808391346431	128.3125	45.4375
124.0625	54.2291666666667	0.0509350474157809	0.0219485035155481	958694.334672799	167.859211703013	126.645833333333	45.7708333333333
124.104166666667	54.2291666666667	0.0500787980123997	0.0213356866873302	958127.287159096	168.050691993387	126.645833333333	45.7708333333333
124.145833333333	54.2291666666667	0.0497714187444762	0.0203752759183852	1022310.51871881	161.337721811758	128.3125	45.4375
124.1875	54.2291666666667	0.0500267934417795	0.0206265995604804	1021444.99004819	161.514713480093	128.3125	45.4375
124.229166666667	54.2291666666667	0.0500543994780036	0.0213513276996038	1020587.42835402	161.691976243108	128.3125	45.4375
124.270833333333	54.2291666666667	0.0497906772778282	0.0204527221187629	1019737.8540032	161.869508268889	128.3125	45.4375
124.3125	54.2291666666667	0.0499862383398377	0.0189959705687757	1018896.2872403	162.047307702399	128.3125	45.4375
124.354166666667	54.2291666666667	0.0500075166963175	0.0178462272306119	1018062.74818551	162.225372665509	128.3125	45.4375
124.395833333333	54.2291666666667	0.0498754207422189	0.0183467515193989	1017237.25683245	162.403701257044	128.3125	45.4375
124.4375	54.2291666666667	0.0498260230047591	0.0198256784621934	1133446.66948071	158.697291192144	129.604166666667	44.6041666666667
124.479166666667	54.2291666666667	0.0497645376028492	0.0190535323145429	1132463.03656944	158.857849484474	129.604166666667	44.6041666666667
124.520833333333	54.2291666666667	0.0498947095915696	0.0200808183288371	1131486.51123044	159.018657518436	129.604166666667	44.6041666666667
124.5625	54.2291666666667	0.0499220182342949	0.0192223100621885	1130517.11218297	159.179714123732	129.604166666667	44.6041666666667
124.604166666667	54.2291666666667	0.0497433191136794	0.0191864486693538	1129554.85807344	159.341018113387	129.604166666667	44.6041666666667
124.645833333333	54.2291666666667	0.0504259412625045	0.0206890157030626	951570.082480388	170.557578037083	126.645833333333	45.7708333333333
124.6875	54.2291666666667	0.050443424935291	0.0205929096763835	951128.833151331	170.751666653109	126.645833333333	45.7708333333333
124.729166666667	54.2291666666667	0.0495524760591696	0.0201388806926129	950696.672791467	170.945918491232	126.645833333333	45.7708333333333
124.770833333333	54.2291666666667	0.0497902373397464	0.0203374812035161	950273.613936106	171.140330370228	126.645833333333	45.7708333333333
124.8125	54.2291666666667	0.0506717011252101	0.02140717233437	949859.668878591	171.334899090816	126.645833333333	45.7708333333333
124.854166666667	54.2291666666667	0.0504416123442127	0.0214080093114333	949454.849668588	171.529621435972	126.645833333333	45.7708333333333
120.1875	54.1875	0.046520028673844	0.0135278107672158	944272.620206899	126.946885190856	130.4375	48.6041666666667
120.229166666667	54.1875	0.0461129058278399	0.0130827434410833	942100.682065418	127.079419848609	130.4375	48.6041666666667
120.270833333333	54.1875	0.0473475864687438	0.0117017817591058	939932.545096605	127.212489591561	130.4375	48.6041666666667
120.3125	54.1875	0.0472887273795896	0.011878232957338	937768.236374355	127.346097187748	130.4375	48.6041666666667
120.354166666667	54.1875	0.0461735029421369	0.0129972549595664	935607.783173386	127.48024541303	130.4375	48.6041666666667
120.979166666667	54.1875	0.0493367339635444	0.0138628161059869	1129943.46135313	147.214368765984	128.770833333333	45.3541666666667
121.020833333333	54.1875	0.0491413278348784	0.0142186975825264	1104342.57578919	148.814396167203	128.3125	45.4375
121.0625	54.1875	0.0489505174485189	0.0146251922956538	1102937.22827121	148.967881281895	128.3125	45.4375
121.104166666667	54.1875	0.0496718810513788	0.017302314704722	1101538.13147502	149.121715277386	128.3125	45.4375
121.145833333333	54.1875	0.0495673924894275	0.0196489702789708	1100145.3096852	149.275897922102	128.3125	45.4375
121.1875	54.1875	0.0499576358329281	0.0181380639210873	1098758.78719969	149.43042896723	128.3125	45.4375
121.229166666667	54.1875	0.0495754141017131	0.0163733186382441	1097378.5883285	149.585308146568	128.3125	45.4375
121.270833333333	54.1875	0.0491731303976964	0.0150079782315391	1096004.7373924	149.740535176366	128.3125	45.4375
121.3125	54.1875	0.0492205425450619	0.0143343733219667	1094637.25872155	149.89610975518	128.3125	45.4375
121.354166666667	54.1875	0.0496069715880681	0.0167397190895582	1093276.17665415	150.052031563716	128.3125	45.4375
121.395833333333	54.1875	0.0498529277254279	0.0177159330477638	1091921.51553508	150.20830026468	128.3125	45.4375
121.4375	54.1875	0.0490407210138398	0.0146546344867546	1090573.29971453	150.364915502628	128.3125	45.4375
121.479166666667	54.1875	0.0491791901566619	0.0144494728131516	1089231.55354653	150.521876903817	128.3125	45.4375
121.520833333333	54.1875	0.0490690284752093	0.0153654690401201	1087896.3013876	150.679184076056	128.3125	45.4375
121.5625	54.1875	0.0491379640468494	0.0152344262163697	1086567.56759527	150.836836608559	128.3125	45.4375
121.604166666667	54.1875	0.0490865357789518	0.0153411963187616	1085245.37652665	150.994834071799	128.3125	45.4375
121.645833333333	54.1875	0.0495645609216773	0.0159993559173918	1083929.75253692	151.153176017359	128.3125	45.4375
121.6875	54.1875	0.0491267954447251	0.0137546681429307	1082620.7199779	151.311861977792	128.3125	45.4375
121.729166666667	54.1875	0.0491516342005339	0.0123693302540606	1081318.30319651	151.470891466476	128.3125	45.4375
121.770833333333	54.1875	0.0493105326072521	0.0120793578650737	1080022.52653326	151.630263977472	128.3125	45.4375
121.8125	54.1875	0.0491758858157825	0.0148635285705417	1078733.41432071	151.789978985381	128.3125	45.4375
121.854166666667	54.1875	0.0501809495941727	0.0180854161992236	1203512.27703499	149.156731377124	129.604166666667	44.6041666666667
121.895833333333	54.1875	0.0501323262128766	0.0191545880596362	995668.735714505	158.151322647487	126.645833333333	45.7708333333333
121.9375	54.1875	0.0502163140022063	0.0182526700025175	994660.381765286	158.32937652086	126.645833333333	45.7708333333333
121.979166666667	54.1875	0.0493987875180889	0.0153564697796332	1199355.10896882	149.588999711142	129.604166666667	44.6041666666667
122.020833333333	54.1875	0.0491696514676234	0.0121128388427473	1072388.67090595	152.593671710156	128.3125	45.4375
122.0625	54.1875	0.0493249297764971	0.0122455416335851	1071140.05573956	152.755429559115	128.3125	45.4375
122.104166666667	54.1875	0.0490601040550507	0.0144422097306891	1069898.2749973	152.917525670819	128.3125	45.4375
122.145833333333	54.1875	0.0498370271096045	0.0166350558974727	1068663.35289108	153.079959359298	128.3125	45.4375
122.1875	54.1875	0.0502765314514444	0.018687163735728	1192545.12062716	150.315326041581	129.604166666667	44.6041666666667
122.229166666667	54.1875	0.0503309354464221	0.0183957329867808	1191201.10403204	150.461470692819	129.604166666667	44.6041666666667
122.270833333333	54.1875	0.0502192144474707	0.0183770655717003	1189863.12970433	150.607907752454	129.604166666667	44.6041666666667
122.3125	54.1875	0.0500401716304733	0.0194162467429599	1188531.21846304	150.754636885161	129.604166666667	44.6041666666667
122.354166666667	54.1875	0.050225445284426	0.0195546611645128	985013.22858497	160.127616195244	126.645833333333	45.7708333333333
122.395833333333	54.1875	0.0502827180094282	0.0179820990155787	1185885.66850677	151.048969960637	129.604166666667	44.6041666666667
122.4375	54.1875	0.0495743287008383	0.0159258740974413	1184572.0714175	151.196573164618	129.604166666667	44.6041666666667
122.479166666667	54.1875	0.0498414887456198	0.0163263465416424	1183264.62066389	151.344466963902	129.604166666667	44.6041666666667
122.520833333333	54.1875	0.0502085739104423	0.0174929026213378	1181963.3370461	151.492650954458	129.604166666667	44.6041666666667
122.5625	54.1875	0.0504129784074306	0.0185752911550273	980491.893851227	161.038458729833	126.645833333333	45.7708333333333
122.604166666667	54.1875	0.0506595226830033	0.018851814509448	979612.175162829	161.221535502254	126.645833333333	45.7708333333333
122.645833333333	54.1875	0.0507053639213811	0.0187254012078528	978740.691838631	161.404910448909	126.645833333333	45.7708333333333
122.6875	54.1875	0.0511046627896029	0.0192163113613299	977877.466169142	161.588581551846	126.645833333333	45.7708333333333
122.729166666667	54.1875	0.0503894276497641	0.0178626370774134	977022.520311819	161.772546765814	126.645833333333	45.7708333333333
122.770833333333	54.1875	0.0493908062842973	0.015241759145729	1174286.30896331	152.387824510464	129.604166666667	44.6041666666667
122.8125	54.1875	0.0491199441729521	0.0140188865151413	1173028.77696137	152.538027337736	129.604166666667	44.6041666666667
122.854166666667	54.1875	0.0497877209981091	0.0161766613587297	1171777.57814517	152.688516611637	129.604166666667	44.6041666666667
122.895833333333	54.1875	0.0501336244968088	0.0172787905291233	1170532.73320956	152.839291798712	129.604166666667	44.6041666666667
122.9375	54.1875	0.0510855862730417	0.0191857927431674	972872.754094261	162.696711011108	126.645833333333	45.7708333333333
122.979166666667	54.1875	0.0506328929703124	0.0191980713934608	972067.944654873	162.882396417194	126.645833333333	45.7708333333333
123.020833333333	54.1875	0.0507464647723967	0.0191280141541338	971271.56619726	163.068360856723	126.645833333333	45.7708333333333
123.0625	54.1875	0.0509228465271752	0.0193807520427347	970483.639725716	163.254602067738	126.645833333333	45.7708333333333
123.104166666667	54.1875	0.0514163912365664	0.0201198150262566	969704.186089316	163.441117761491	126.645833333333	45.7708333333333
123.145833333333	54.1875	0.0513886300980439	0.0196386163189468	968933.225979458	163.627905622526	126.645833333333	45.7708333333333
123.1875	54.1875	0.0510939934937467	0.019666651586815	968170.779927426	163.814963308767	126.645833333333	45.7708333333333
123.229166666667	54.1875	0.0513843140977517	0.0192040399796037	967416.868301945	164.002288451617	126.645833333333	45.7708333333333
123.270833333333	54.1875	0.0516958117612214	0.0205792239608557	966671.51130673	164.18987865606	126.645833333333	45.7708333333333
123.3125	54.1875	0.0519493772720057	0.0212302940628487	965934.728978077	164.377731500766	126.645833333333	45.7708333333333
123.354166666667	54.1875	0.0519827371297436	0.02138775741513	965206.541182421	164.565844538203	126.645833333333	45.7708333333333
123.395833333333	54.1875	0.0518766373981245	0.0214620961447576	964486.967613927	164.754215294763	126.645833333333	45.7708333333333
123.4375	54.1875	0.051285048739986	0.020466851089915	963776.02779208	164.942841270881	126.645833333333	45.7708333333333
123.479166666667	54.1875	0.0511533992935481	0.0198455727720253	963073.741059288	165.131719941166	126.645833333333	45.7708333333333
123.520833333333	54.1875	0.0509972293004823	0.0209699876306592	962380.126578478	165.320848754544	126.645833333333	45.7708333333333
123.5625	54.1875	0.0515508106586084	0.0216215666916948	961695.203330733	165.510225134394	126.645833333333	45.7708333333333
123.604166666667	54.1875	0.0518179323278035	0.0217698962702562	961018.990112908	165.6998464787	126.645833333333	45.7708333333333
123.645833333333	54.1875	0.051583292138546	0.0217754666340404	960351.505535272	165.889710160207	126.645833333333	45.7708333333333
123.6875	54.1875	0.0522170751875258	0.0222082304048183	959692.768019167	166.079813526578	126.645833333333	45.7708333333333
123.729166666667	54.1875	0.0520093677810802	0.0221465492079386	959042.795794662	166.270153900565	126.645833333333	45.7708333333333
123.770833333333	54.1875	0.0512689226834534	0.0216818121181108	958401.60689824	166.46072858018	126.645833333333	45.7708333333333
123.8125	54.1875	0.0507200349855252	0.0213312469655458	957769.219170479	166.65153483887	126.645833333333	45.7708333333333
123.854166666667	54.1875	0.0509247711406425	0.021629002510646	957145.65025377	166.84256992571	126.645833333333	45.7708333333333
123.895833333333	54.1875	0.0508027636662182	0.0215156724181031	956530.91759002	167.033831065584	126.645833333333	45.7708333333333
123.9375	54.1875	0.0501222246419276	0.0205877225804569	955925.038418405	167.22531545939	126.645833333333	45.7708333333333
123.979166666667	54.1875	0.0501016105260553	0.0209208001847998	955328.029773109	167.417020284234	126.645833333333	45.7708333333333
124.020833333333	54.1875	0.0510012201919566	0.0219038578244223	954739.908481099	167.608942693649	126.645833333333	45.7708333333333
124.0625	54.1875	0.0510922268787341	0.0221876433796267	954160.691159908	167.801079817797	126.645833333333	45.7708333333333
124.104166666667	54.1875	0.0503866102789722	0.0216488994877601	953590.394215441	167.9934287637	126.645833333333	45.7708333333333
124.145833333333	54.1875	0.0506634208684279	0.0215028738314124	953029.033839796	168.18598661546	126.645833333333	45.7708333333333
124.1875	54.1875	0.0496945272420393	0.0207214794110163	1017047.46438758	161.432579638093	128.3125	45.4375
124.229166666667	54.1875	0.0497093049010323	0.021096592419933	1016185.35579295	161.6105326722	128.3125	45.4375
124.270833333333	54.1875	0.0497922258273026	0.0209470333087841	1015331.26999636	161.788758752495	128.3125	45.4375
124.3125	54.1875	0.0498263510881115	0.020744223112695	1014485.22752663	161.967256006604	128.3125	45.4375
124.354166666667	54.1875	0.0498817233385707	0.0202469334465997	1013647.2487872	162.146022538556	128.3125	45.4375
124.395833333333	54.1875	0.0499372763258847	0.019316507901925	1012817.35405404	162.325056428826	128.3125	45.4375
124.4375	54.1875	0.0497650593988538	0.0184718295539781	1011995.56347347	162.504355734375	128.3125	45.4375
124.479166666667	54.1875	0.0497914809934928	0.0195421836825894	1128138.57596155	158.773782935247	129.604166666667	44.6041666666667
124.520833333333	54.1875	0.0500937215198563	0.0204712944065752	948381.499176578	169.927915885451	126.645833333333	45.7708333333333
124.5625	54.1875	0.0500158147171794	0.0201860426876334	947910.346501222	170.122397552584	126.645833333333	45.7708333333333
124.604166666667	54.1875	0.0503463848455602	0.0205287374083859	947448.293794542	170.317054608527	126.645833333333	45.7708333333333
124.645833333333	54.1875	0.0507951360304252	0.021118482413264	946995.354520818	170.51188388209	126.645833333333	45.7708333333333
124.6875	54.1875	0.0514459612017235	0.02232552041349	946551.541904212	170.706882182626	126.645833333333	45.7708333333333
124.729166666667	54.1875	0.0512847217993645	0.0221328883625296	946116.868926921	170.902046300331	126.645833333333	45.7708333333333
124.770833333333	54.1875	0.0509540862943597	0.0220427593146542	945691.348327346	171.097373006558	126.645833333333	45.7708333333333
124.8125	54.1875	0.0516836297355775	0.0221724013570638	945274.992598307	171.292859054128	126.645833333333	45.7708333333333
124.854166666667	54.1875	0.0519994740336076	0.0227907256288841	944867.81398528	171.488501177653	126.645833333333	45.7708333333333
124.895833333333	54.1875	0.0520277154810532	0.0225618377322169	944469.824484653	171.684296093862	126.645833333333	45.7708333333333
124.9375	54.1875	0.0517400521275361	0.0218493234860235	944081.035842035	171.880240501928	126.645833333333	45.7708333333333
120.145833333333	54.1458333333333	0.0470848935665455	0.012061155104468	943676.444651198	126.591100910833	130.4375	48.6041666666667
120.1875	54.1458333333333	0.0476291034530004	0.0112847974812699	941492.177428631	126.722963845624	130.4375	48.6041666666667
120.229166666667	54.1458333333333	0.0481921102362319	0.0110469495076155	939311.664720261	126.855362174592	130.4375	48.6041666666667
120.270833333333	54.1458333333333	0.0483486011215652	0.0110483605509983	937134.933446354	126.988298708	130.4375	48.6041666666667
120.3125	54.1458333333333	0.0484446029966146	0.0112464210937052	934962.010729291	127.121776264685	130.4375	48.6041666666667
120.354166666667	54.1458333333333	0.0475051955207409	0.0119832189954398	932792.923894816	127.255797671896	130.4375	48.6041666666667
120.395833333333	54.1458333333333	0.0463558998895871	0.0132122669815848	930627.700473279	127.390365765122	130.4375	48.6041666666667
120.4375	54.1458333333333	0.0459839622894452	0.0135385788151562	928466.368200898	127.52548338792	130.4375	48.6041666666667
120.479166666667	54.1458333333333	0.046007189697649	0.0127053163762775	926308.955021004	127.661153391731	130.4375	48.6041666666667
120.520833333333	54.1458333333333	0.0490670359023146	0.0144916047526188	1142674.82612082	145.471422400713	128.770833333333	45.3541666666667
120.5625	54.1458333333333	0.0489140610758027	0.0154656380634756	1116313.64405165	147.021334925839	128.3125	45.4375
120.9375	54.1458333333333	0.0494463522579366	0.0167254376757478	1103219.79424638	148.383913378843	128.3125	45.4375
120.979166666667	54.1458333333333	0.049856155816133	0.0175716971180272	1101795.5523036	148.537079212301	128.3125	45.4375
121.020833333333	54.1458333333333	0.0498074959641384	0.0174305607194277	1100377.52603037	148.690598196944	128.3125	45.4375
121.0625	54.1458333333333	0.0496963201935036	0.0171011225862144	1098965.73992982	148.844470147782	128.3125	45.4375
121.104166666667	54.1458333333333	0.0499867124013298	0.0177601735209052	1097560.21852249	148.998694862682	128.3125	45.4375
121.145833333333	54.1458333333333	0.0497713039817038	0.0198286810241739	1096160.986345	149.153272122212	128.3125	45.4375
121.1875	54.1458333333333	0.049989111110613	0.0176324863244262	1094768.06794877	149.308201689479	128.3125	45.4375
121.229166666667	54.1458333333333	0.049816294274536	0.0173692767170099	1093381.48789868	149.46348330997	128.3125	45.4375
121.270833333333	54.1458333333333	0.0495482606289787	0.016769631465201	1092001.27077177	149.6191167114	128.3125	45.4375
121.3125	54.1458333333333	0.0494974194005225	0.0167327743365384	1090627.44115584	149.775101603548	128.3125	45.4375
121.354166666667	54.1458333333333	0.0496093204517649	0.016596038639497	1089260.02364812	149.931437678104	128.3125	45.4375
121.395833333333	54.1458333333333	0.0497305729481284	0.0195352203552788	1087899.04285385	150.088124608513	128.3125	45.4375
121.4375	54.1458333333333	0.0492466242971073	0.0164157848809256	1086544.52338489	150.24516204982	128.3125	45.4375
121.479166666667	54.1458333333333	0.0498043518649927	0.0176580767434534	1085196.4898583	150.402549638515	128.3125	45.4375
121.520833333333	54.1458333333333	0.0498195219982962	0.0178084011029368	1083854.96689491	150.560286992382	128.3125	45.4375
121.5625	54.1458333333333	0.0496869205096986	0.0171995178831112	1082519.97911785	150.718373710343	128.3125	45.4375
121.604166666667	54.1458333333333	0.0492543231892827	0.0152879312972345	1081191.55115109	150.876809372311	128.3125	45.4375
121.645833333333	54.1458333333333	0.0491462764093255	0.0131021022427833	1079869.70761793	151.035593539037	128.3125	45.4375
121.6875	54.1458333333333	0.0491668328749669	0.012530805800714	1078554.47313955	151.194725751962	128.3125	45.4375
121.729166666667	54.1458333333333	0.0493548829538295	0.0122065052034423	1077245.87233341	151.354205533067	128.3125	45.4375
121.770833333333	54.1458333333333	0.0492485728860261	0.0127289044438151	1075943.92981179	151.514032384728	128.3125	45.4375
121.8125	54.1458333333333	0.0490087449439142	0.0145936110900968	1074648.67018019	151.674205789571	128.3125	45.4375
121.854166666667	54.1458333333333	0.0495832437405717	0.0158095815361894	1199532.68361557	149.044503239636	129.604166666667	44.6041666666667
121.895833333333	54.1458333333333	0.0494985555811122	0.0157498648067396	1072078.29796574	151.99559008968	128.3125	45.4375
121.9375	54.1458333333333	0.0501558231656969	0.0184007748944054	1196743.41806118	149.333067835654	129.604166666667	44.6041666666667
121.979166666667	54.1458333333333	0.0500538429577733	0.017177330799256	1195357.63938948	149.477796423314	129.604166666667	44.6041666666667
122.020833333333	54.1458333333333	0.049134267683845	0.0144375323611749	1068273.47589189	152.480251602709	128.3125	45.4375
122.0625	54.1458333333333	0.0497115231353814	0.0157992903001192	1192603.89528026	149.768145001602	129.604166666667	44.6041666666667
122.104166666667	54.1458333333333	0.0496993175975724	0.0164462091068059	1191235.97187121	149.913764482549	129.604166666667	44.6041666666667
122.145833333333	54.1458333333333	0.050250662261736	0.0180805227943539	1189874.04225313	150.059680396256	129.604166666667	44.6041666666667
122.1875	54.1458333333333	0.0504213371975841	0.0196914404443378	984436.133289606	159.310311316574	126.645833333333	45.7708333333333
122.229166666667	54.1458333333333	0.0507894237513214	0.0200475106614088	983478.186495007	159.49131506562	126.645833333333	45.7708333333333
122.270833333333	54.1458333333333	0.0500713757653275	0.0191921147203297	982528.303162804	159.67263838878	126.645833333333	45.7708333333333
122.3125	54.1458333333333	0.0503806748313602	0.0191764808345229	981586.506998962	159.854279501332	126.645833333333	45.7708333333333
122.354166666667	54.1458333333333	0.0506640927970475	0.019645080980326	980652.821597999	160.036236590584	126.645833333333	45.7708333333333
122.395833333333	54.1458333333333	0.050378839081958	0.0186638017843542	979727.270440508	160.218507815861	126.645833333333	45.7708333333333
122.4375	54.1458333333333	0.0495581175928932	0.0155846870369656	1180510.12736473	151.089366014554	129.604166666667	44.6041666666667
122.479166666667	54.1458333333333	0.0494747446477939	0.0154725104660593	1179196.90505416	151.237641882316	129.604166666667	44.6041666666667
122.520833333333	54.1458333333333	0.0495787684630424	0.0154823547627596	1177889.8657605	151.386211099114	129.604166666667	44.6041666666667
122.5625	54.1458333333333	0.0501036215036244	0.0173867965569481	1176589.03049244	151.535073252515	129.604166666667	44.6041666666667
122.604166666667	54.1458333333333	0.0503396506853378	0.0173187866282007	1175294.42025128	151.684227915771	129.604166666667	44.6041666666667
122.645833333333	54.1458333333333	0.0507634221930308	0.0182110242607422	974346.082537974	161.318625418819	126.645833333333	45.7708333333333
122.6875	54.1458333333333	0.051220496394216	0.0190556835258564	973478.118447058	161.50304170592	126.645833333333	45.7708333333333
122.729166666667	54.1458333333333	0.0512024670279542	0.0192153954937471	972618.472042999	161.687756396117	126.645833333333	45.7708333333333
122.770833333333	54.1458333333333	0.0509751195945828	0.0189852100582589	971767.165668389	161.872767397059	126.645833333333	45.7708333333333
122.8125	54.1458333333333	0.0507501371106291	0.0181482555675511	970924.221526803	162.058072588549	126.645833333333	45.7708333333333
122.854166666667	54.1458333333333	0.0511731387623622	0.0184466644164897	970089.66168027	162.243669822586	126.645833333333	45.7708333333333
122.895833333333	54.1458333333333	0.051200982501513	0.0189690390520176	969263.508046754	162.429556923417	126.645833333333	45.7708333333333
122.9375	54.1458333333333	0.0512186470365115	0.0186399197813798	968445.782397641	162.615731687591	126.645833333333	45.7708333333333
122.979166666667	54.1458333333333	0.0504380633807434	0.018439621599639	967636.506355206	162.802191884018	126.645833333333	45.7708333333333
123.020833333333	54.1458333333333	0.050445859045491	0.0184612233547461	966835.701390103	162.988935254041	126.645833333333	45.7708333333333
123.0625	54.1458333333333	0.0511110234620789	0.019546872017963	966043.388818854	163.175959511498	126.645833333333	45.7708333333333
123.104166666667	54.1458333333333	0.0516579401127791	0.0203696856589373	965259.589801329	163.363262342812	126.645833333333	45.7708333333333
123.145833333333	54.1458333333333	0.051241030844688	0.0196066550571537	964484.325338236	163.550841407067	126.645833333333	45.7708333333333
123.1875	54.1458333333333	0.051161439046895	0.0197933788828846	963717.616268628	163.7386943361	126.645833333333	45.7708333333333
123.229166666667	54.1458333333333	0.051302295892352	0.0198441926777822	962959.483267391	163.926818734597	126.645833333333	45.7708333333333
123.270833333333	54.1458333333333	0.0515580846172959	0.0202295557290124	962209.946842752	164.115212180198	126.645833333333	45.7708333333333
123.3125	54.1458333333333	0.0519259750529132	0.0219123600922386	961469.027333796	164.303872223598	126.645833333333	45.7708333333333
123.354166666667	54.1458333333333	0.0529509437309148	0.0225591998402653	960736.744907979	164.492796388666	126.645833333333	45.7708333333333
123.395833333333	54.1458333333333	0.0525946549353161	0.0225572322153891	960013.119558659	164.681982172565	126.645833333333	45.7708333333333
123.4375	54.1458333333333	0.0519174885675023	0.0219527286120665	959298.171102619	164.871427045874	126.645833333333	45.7708333333333
123.479166666667	54.1458333333333	0.0516169115682463	0.0214972467032693	958591.919177621	165.061128452724	126.645833333333	45.7708333333333
123.520833333333	54.1458333333333	0.0520235641393146	0.0217679320441921	957894.383239949	165.251083810936	126.645833333333	45.7708333333333
123.5625	54.1458333333333	0.0524386071206752	0.0221624318577346	957205.582561974	165.441290512161	126.645833333333	45.7708333333333
123.604166666667	54.1458333333333	0.052207844258482	0.0218106758430777	956525.536229726	165.631745922036	126.645833333333	45.7708333333333
123.645833333333	54.1458333333333	0.0523979284015445	0.0222230961456866	955854.263140467	165.822447380338	126.645833333333	45.7708333333333
123.6875	54.1458333333333	0.0522476032687759	0.0225375866794477	955191.782000304	166.013392201145	126.645833333333	45.7708333333333
123.729166666667	54.1458333333333	0.0524484379822702	0.0224350022036633	954538.111321776	166.204577673008	126.645833333333	45.7708333333333
123.770833333333	54.1458333333333	0.05209358089131	0.0225347339994286	953893.269421488	166.396001059126	126.645833333333	45.7708333333333
123.8125	54.1458333333333	0.0522840328790992	0.0224770398722773	953257.274417735	166.587659597524	126.645833333333	45.7708333333333
123.854166666667	54.1458333333333	0.0521188512991677	0.0223502221682198	952630.14422816	166.779550501243	126.645833333333	45.7708333333333
123.895833333333	54.1458333333333	0.0512464178151403	0.0219081832897174	952011.896567405	166.971670958534	126.645833333333	45.7708333333333
123.9375	54.1458333333333	0.0505707294916013	0.0216853400151	951402.548944801	167.164018133056	126.645833333333	45.7708333333333
123.979166666667	54.1458333333333	0.0508070788589238	0.0219596991835563	950802.118662056	167.356589164082	126.645833333333	45.7708333333333
124.020833333333	54.1458333333333	0.0510010906571988	0.0219620347096336	950210.62281097	167.549381166712	126.645833333333	45.7708333333333
124.0625	54.1458333333333	0.0512083888996065	0.0217146912709304	949628.078271167	167.742391232091	126.645833333333	45.7708333333333
124.104166666667	54.1458333333333	0.0508772719334805	0.0218919645920766	949054.501707838	167.935616427631	126.645833333333	45.7708333333333
124.145833333333	54.1458333333333	0.0507606602890163	0.0215817573463768	948489.909569513	168.129053797246	126.645833333333	45.7708333333333
124.1875	54.1458333333333	0.0502573458368261	0.0214084331153137	947934.318085845	168.322700361583	126.645833333333	45.7708333333333
124.229166666667	54.1458333333333	0.0500422366973104	0.0210055553992051	947387.743265422	168.516553118266	126.645833333333	45.7708333333333
124.270833333333	54.1458333333333	0.0497677438564294	0.0207872275128792	1010926.76833319	161.707302960115	128.3125	45.4375
124.3125	54.1458333333333	0.0497065118942736	0.0207438716434774	1010076.21320437	161.886502837937	128.3125	45.4375
124.354166666667	54.1458333333333	0.0497459635209095	0.0207682254991007	1009233.75802139	162.065975806507	128.3125	45.4375
124.395833333333	54.1458333333333	0.0498685566848312	0.0201894380106083	1008399.42334726	162.24571992784	128.3125	45.4375
124.4375	54.1458333333333	0.0500031747381408	0.0199599235776875	1124809.72791061	158.527439266883	129.604166666667	44.6041666666667
124.479166666667	54.1458333333333	0.0497495023590363	0.0199321638122262	1123816.61866505	158.68906671755	129.604166666667	44.6041666666667
124.520833333333	54.1458333333333	0.0501876984591755	0.0209892124361205	943815.483397073	169.879038884025	126.645833333333	45.7708333333333
124.5625	54.1458333333333	0.0510791016630935	0.0220020445750271	943341.590957162	170.074430415978	126.645833333333	45.7708333333333
124.604166666667	54.1458333333333	0.0512768742223003	0.02200672749313	942876.848958818	170.270000125818	126.645833333333	45.7708333333333
124.645833333333	54.1458333333333	0.0516225545852377	0.0222645211081541	942421.271084293	170.465744795574	126.645833333333	45.7708333333333
124.6875	54.1458333333333	0.051792448079031	0.0225468246222566	941974.870772175	170.661661187308	126.645833333333	45.7708333333333
124.729166666667	54.1458333333333	0.051919924265424	0.0228135715865674	941537.661215496	170.857746043419	126.645833333333	45.7708333333333
124.770833333333	54.1458333333333	0.0520003825871216	0.0224907738917844	941109.655359857	171.053996086972	126.645833333333	45.7708333333333
124.8125	54.1458333333333	0.0516737062680574	0.0226978063587272	940690.865901597	171.250408022007	126.645833333333	45.7708333333333
124.854166666667	54.1458333333333	0.0518649380796935	0.0228939010597227	940281.305285969	171.446978533878	126.645833333333	45.7708333333333
124.895833333333	54.1458333333333	0.0522853736767262	0.0229982704384053	939880.985705371	171.643704289579	126.645833333333	45.7708333333333
124.9375	54.1458333333333	0.0520871876789487	0.0225540355001601	939489.91909759	171.840581938085	126.645833333333	45.7708333333333
124.979166666667	54.1458333333333	0.0520385003585564	0.0218252294823321	939108.117144087	172.037608110693	126.645833333333	45.7708333333333
125.020833333333	54.1458333333333	0.0518765464188753	0.0212796756628764	938735.591268305	172.234779421374	126.645833333333	45.7708333333333
125.0625	54.1458333333333	0.0515895156190734	0.0209913761387117	938372.352634027	172.432092467122	126.645833333333	45.7708333333333
125.104166666667	54.1458333333333	0.0511802660747499	0.0206985556778269	938018.412143745	172.629543828315	126.645833333333	45.7708333333333
125.145833333333	54.1458333333333	0.0508212323311751	0.0205552231976711	937673.780437078	172.827130069075	126.645833333333	45.7708333333333
125.1875	54.1458333333333	0.051070784525162	0.0205249631272937	937338.467889219	173.024847737638	126.645833333333	45.7708333333333
120.145833333333	54.1041666666667	0.0474519607869176	0.0118098283470946	940919.162750793	126.366000619813	130.4375	48.6041666666667
120.1875	54.1041666666667	0.046038161094556	0.0130944280857536	938726.325146014	126.497716173245	130.4375	48.6041666666667
120.229166666667	54.1041666666667	0.0474998248253214	0.0117891178427111	936537.22186244	126.629970161447	130.4375	48.6041666666667
120.270833333333	54.1041666666667	0.0491205296445634	0.0108529346285989	936537.221862436	126.629970161447	130.479166666667	48.6041666666667
120.3125	54.1041666666667	0.0465550779253076	0.0127551602995848	932170.326312871	126.896104894897	130.4375	48.6041666666667
120.354166666667	54.1041666666667	0.0490159311584451	0.0151693146866754	929992.588586646	127.02999138928	130.4375	48.6041666666667
120.395833333333	54.1041666666667	0.0459444379725062	0.0139200868872942	927818.69426375	127.164427816382	130.4375	48.6041666666667
120.4375	54.1041666666667	0.0492649072192313	0.0150699222733629	925648.671132685	127.2994170728	130.4375	48.6041666666667
120.479166666667	54.1041666666667	0.0491767151822908	0.0147947249905242	1115415.26746899	146.593057029444	128.3125	45.4375
120.520833333333	54.1041666666667	0.0488906201900147	0.0158388000120414	1113917.62858978	146.742667918721	128.3125	45.4375
120.5625	54.1041666666667	0.0493889445028992	0.0168547633231392	1112425.94803547	146.892636656328	128.3125	45.4375
120.604166666667	54.1041666666667	0.0494599187268876	0.0167945727405999	1110940.25027241	147.042963250282	128.3125	45.4375
120.645833333333	54.1041666666667	0.0491331662747323	0.0157397821094159	1109460.559799	147.193647693069	128.3125	45.4375
120.6875	54.1041666666667	0.0494445386637164	0.0141963380508777	1107986.90114451	147.344689961477	128.3125	45.4375
120.729166666667	54.1041666666667	0.0492286115746733	0.014617277656986	1106519.29886805	147.496090016433	128.3125	45.4375
120.9375	54.1041666666667	0.0488169712433538	0.0152129467901657	1099272.9946628	148.25845459037	128.3125	45.4375
120.979166666667	54.1041666666667	0.0496313656717647	0.0164099951752088	1097842.24791655	148.4119996347	128.3125	45.4375
121.020833333333	54.1041666666667	0.0497704843117912	0.0177589460542286	1096417.7301975	148.565901733894	128.3125	45.4375
121.0625	54.1041666666667	0.0498199312584403	0.0197898159360362	1094999.46626035	148.720160715986	128.3125	45.4375
121.104166666667	54.1041666666667	0.049647238010859	0.0199429383891305	1093587.4808787	148.874776391652	128.3125	45.4375
121.145833333333	54.1041666666667	0.0497959429223696	0.0204872641124514	1092181.79884367	149.029748554049	128.3125	45.4375
121.1875	54.1041666666667	0.0499678659919638	0.0184769409562605	1090782.44496268	149.185076978651	128.3125	45.4375
121.229166666667	54.1041666666667	0.0499591927091807	0.017782164432663	1089389.44405804	149.340761423084	128.3125	45.4375
121.270833333333	54.1041666666667	0.0498697383143907	0.0202642711237231	1088002.82096565	149.496801626966	128.3125	45.4375
121.3125	54.1041666666667	0.0499110929245651	0.0192050996199252	1086622.60053358	149.653197311745	128.3125	45.4375
121.354166666667	54.1041666666667	0.0499476666181419	0.0198274699266821	1085248.80762076	149.809948180535	128.3125	45.4375
121.395833333333	54.1041666666667	0.0505463698487153	0.0213247664575372	999904.017932373	155.826652597305	126.645833333333	45.7708333333333
121.4375	54.1041666666667	0.0497626294300004	0.0200188303190417	1082520.60383412	150.124514189983	128.3125	45.4375
121.479166666667	54.1041666666667	0.0497142252448853	0.0195639655468759	1081166.2427195	150.282328643768	128.3125	45.4375
121.520833333333	54.1041666666667	0.049920051181672	0.0186079609950894	1079818.40863961	150.440496907504	128.3125	45.4375
121.5625	54.1041666666667	0.0499686411922653	0.0181228263289127	1078477.12648607	150.59901859025	128.3125	45.4375
121.604166666667	54.1041666666667	0.0499346165087991	0.0182605958994242	1077142.42115264	150.757893281787	128.3125	45.4375
121.645833333333	54.1041666666667	0.0499794923162379	0.018250204358847	1202663.50199413	148.213681372299	129.604166666667	44.6041666666667
121.6875	54.1041666666667	0.0500859693695805	0.0185071847288951	1201230.72900258	148.356647050505	129.604166666667	44.6041666666667
121.729166666667	54.1041666666667	0.0501414127217437	0.0183218361457076	1199803.75178131	148.499914374497	129.604166666667	44.6041666666667
121.770833333333	54.1041666666667	0.0502024188718114	0.0179879084556242	1198382.59147445	148.64348319416	129.604166666667	44.6041666666667
121.8125	54.1041666666667	0.0498772699660008	0.0169219850029637	1196967.2692396	148.787353346829	129.604166666667	44.6041666666667
121.854166666667	54.1041666666667	0.0498773399490455	0.0166332246415087	1195557.80624693	148.931524657183	129.604166666667	44.6041666666667
121.895833333333	54.1041666666667	0.0499130253873772	0.0162506748764349	1194154.22367815	149.075996937134	129.604166666667	44.6041666666667
121.9375	54.1041666666667	0.0502902156187974	0.0178605093534464	986046.22313066	158.131954670148	126.645833333333	45.7708333333333
121.979166666667	54.1041666666667	0.0510714025190321	0.0187968011070367	985035.023655789	158.311678766313	126.645833333333	45.7708333333333
122.020833333333	54.1041666666667	0.049900051381228	0.0162863912948	1189978.97048526	149.511217519965	129.604166666667	44.6041666666667
122.0625	54.1041666666667	0.0502035866029047	0.0177472730747827	1188599.12162622	149.656891538385	129.604166666667	44.6041666666667
122.104166666667	54.1041666666667	0.0504731643580542	0.019046302861891	982049.232475278	158.852850372474	126.645833333333	45.7708333333333
122.145833333333	54.1041666666667	0.0511870368993339	0.0201884274533843	981069.986365376	159.033901829093	126.645833333333	45.7708333333333
122.1875	54.1041666666667	0.0506721240285003	0.0194252002276878	980098.78974891	159.215280916289	126.645833333333	45.7708333333333
122.229166666667	54.1041666666667	0.0512100229448623	0.0202280027085459	979135.666881918	159.396985893326	126.645833333333	45.7708333333333
122.270833333333	54.1041666666667	0.0503319271619751	0.0191922864039054	978180.641913618	159.579014990943	126.645833333333	45.7708333333333
122.3125	54.1041666666667	0.050811473828072	0.0196702066957869	977233.738883888	159.761366411329	126.645833333333	45.7708333333333
122.354166666667	54.1041666666667	0.0508610317598614	0.020360466239772	976294.981720739	159.944038328092	126.645833333333	45.7708333333333
122.395833333333	54.1041666666667	0.0501675432532698	0.0179212429152265	1177777.6275059	150.833053573044	129.604166666667	44.6041666666667
122.4375	54.1041666666667	0.0501108754654972	0.0170484234016768	1176452.42142502	150.981415340926	129.604166666667	44.6041666666667
122.479166666667	54.1041666666667	0.05026773007257	0.0179509542455193	1175133.39296055	151.130074045779	129.604166666667	44.6041666666667
122.520833333333	54.1041666666667	0.0500640838221467	0.017213421198686	1173820.56334447	151.279029295472	129.604166666667	44.6041666666667
122.5625	54.1041666666667	0.0500889887084449	0.0170929306446006	1172513.95380339	151.428280683459	129.604166666667	44.6041666666667
122.604166666667	54.1041666666667	0.0501939436352936	0.0180738813205822	1171213.58555735	151.577827788681	129.604166666667	44.6041666666667
122.645833333333	54.1041666666667	0.0503468600472538	0.0179563047631788	969953.751126784	161.231556220417	126.645833333333	45.7708333333333
122.6875	54.1041666666667	0.0502369681684049	0.0176692839606012	969081.008039504	161.416722925504	126.645833333333	45.7708333333333
122.729166666667	54.1041666666667	0.0509197994440123	0.0183363968471606	968216.620715956	161.602192402283	126.645833333333	45.7708333333333
122.770833333333	54.1041666666667	0.0518387897341878	0.0196605207968961	967360.61182495	161.787962538477	126.645833333333	45.7708333333333
122.8125	54.1041666666667	0.0521966997095653	0.0204417097845816	966513.003895249	161.974031193329	126.645833333333	45.7708333333333
122.854166666667	54.1041666666667	0.0523746176426361	0.0202608735223299	965673.819312988	162.16039619764	126.645833333333	45.7708333333333
122.895833333333	54.1041666666667	0.0512813486213584	0.0192941893708162	964843.08031909	162.347055353821	126.645833333333	45.7708333333333
122.9375	54.1041666666667	0.0512018759305021	0.0190217939217529	964020.809006697	162.534006435942	126.645833333333	45.7708333333333
122.979166666667	54.1041666666667	0.051167001537749	0.0190482434882901	963207.027318586	162.721247189798	126.645833333333	45.7708333333333
123.020833333333	54.1041666666667	0.0510287249860259	0.0193926114610332	962401.757044596	162.908775332965	126.645833333333	45.7708333333333
123.0625	54.1041666666667	0.0515011385849383	0.020128178595247	961605.019819057	163.096588554882	126.645833333333	45.7708333333333
123.104166666667	54.1041666666667	0.0520527841192447	0.0205949658078632	960816.837118217	163.284684516918	126.645833333333	45.7708333333333
123.145833333333	54.1041666666667	0.0524656800235581	0.0207461418398276	960037.230257673	163.473060852466	126.645833333333	45.7708333333333
123.1875	54.1041666666667	0.0521557624463453	0.0204741424523391	959266.220389814	163.661715167022	126.645833333333	45.7708333333333
123.229166666667	54.1041666666667	0.0518220860634138	0.0203358237568384	958503.828501258	163.850645038289	126.645833333333	45.7708333333333
123.270833333333	54.1041666666667	0.0521968943986984	0.0213777918508189	957750.075410297	164.039848016275	126.645833333333	45.7708333333333
123.3125	54.1041666666667	0.0523996144703047	0.0218279491689373	957004.981764353	164.229321623402	126.645833333333	45.7708333333333
123.354166666667	54.1041666666667	0.0527001743086253	0.0224692638556019	956268.56803744	164.419063354618	126.645833333333	45.7708333333333
123.395833333333	54.1041666666667	0.0534236087926449	0.0226415919261555	955540.854527622	164.609070677521	126.645833333333	45.7708333333333
123.4375	54.1041666666667	0.0528515845997749	0.0222592454556421	954821.861354494	164.799341032484	126.645833333333	45.7708333333333
123.479166666667	54.1041666666667	0.0526081722503395	0.0221200623403176	954111.608456665	164.989871832788	126.645833333333	45.7708333333333
123.520833333333	54.1041666666667	0.0529601665772212	0.0224900876563429	953410.115589242	165.180660464762	126.645833333333	45.7708333333333
123.5625	54.1041666666667	0.0530454701783729	0.0224332611330692	952717.402321344	165.371704287926	126.645833333333	45.7708333333333
123.604166666667	54.1041666666667	0.0525872036238334	0.0221550973466341	952033.488033602	165.563000635147	126.645833333333	45.7708333333333
123.645833333333	54.1041666666667	0.0525406814565425	0.0221165400763267	951358.391915692	165.754546812797	126.645833333333	45.7708333333333
123.6875	54.1041666666667	0.0519717811878741	0.021610411741921	950692.132963862	165.946340100912	126.645833333333	45.7708333333333
123.729166666667	54.1041666666667	0.0509552695430755	0.0210687986885244	950034.729978488	166.13837775337	126.645833333333	45.7708333333333
123.770833333333	54.1041666666667	0.0507636102905701	0.0212641737985685	949386.201561628	166.330656998067	126.645833333333	45.7708333333333
123.8125	54.1041666666667	0.0508791644316929	0.0216592199407853	948746.566114601	166.523175037095	126.645833333333	45.7708333333333
123.854166666667	54.1041666666667	0.0509450238327093	0.0216363326199611	948115.841835577	166.715929046941	126.645833333333	45.7708333333333
123.895833333333	54.1041666666667	0.0507661056093239	0.021739098910585	947494.046717173	166.908916178677	126.645833333333	45.7708333333333
123.9375	54.1041666666667	0.0507018242356294	0.0218470580121576	946881.198544088	167.102133558165	126.645833333333	45.7708333333333
123.979166666667	54.1041666666667	0.0507546136819806	0.021530935960745	946277.314890725	167.295578286268	126.645833333333	45.7708333333333
124.020833333333	54.1041666666667	0.0500490002097369	0.0195384440064208	1011824.68652647	160.551610737055	128.3125	45.4375
124.0625	54.1041666666667	0.0501263607264288	0.0182755637270613	1010921.20826552	160.729816553984	128.3125	45.4375
124.104166666667	54.1041666666667	0.0502760300320768	0.018995496893318	1010025.73859047	160.908310561899	128.3125	45.4375
124.145833333333	54.1041666666667	0.0503008375149476	0.0195186951591478	1009138.29909922	161.087090952374	128.3125	45.4375
124.1875	54.1041666666667	0.0504852902491485	0.0180179155744142	1008258.91127144	161.266155892232	128.3125	45.4375
124.229166666667	54.1041666666667	0.050085281940093	0.0183991579174742	1007387.59646631	161.445503523565	128.3125	45.4375
124.270833333333	54.1041666666667	0.0498937843556847	0.0192693360365101	1006524.37592033	161.625131963758	128.3125	45.4375
124.3125	54.1041666666667	0.0497996066984531	0.0181737860459277	1005669.27074504	161.805039305518	128.3125	45.4375
124.354166666667	54.1041666666667	0.0498316288443122	0.0199898626670299	1004822.30192482	161.985223616903	128.3125	45.4375
124.395833333333	54.1041666666667	0.0500413058602124	0.0197481430731378	1003983.4903146	162.165682941362	128.3125	45.4375
124.4375	54.1041666666667	0.049928335108661	0.0204012421558808	1003152.85663766	162.346415297775	128.3125	45.4375
124.479166666667	54.1041666666667	0.0501237193759276	0.0208197301935115	939736.043534369	169.633559795166	126.645833333333	45.7708333333333
124.520833333333	54.1041666666667	0.0506159207772419	0.0215803996358864	939250.198041839	169.829685278142	126.645833333333	45.7708333333333
124.5625	54.1041666666667	0.0511838378951735	0.021948340201618	938773.539752509	170.025995028851	126.645833333333	45.7708333333333
124.604166666667	54.1041666666667	0.0515581179384583	0.0223807826704457	938306.082816271	170.222485802509	126.645833333333	45.7708333333333
124.645833333333	54.1041666666667	0.0518580320110367	0.0225642984367508	937847.841137737	170.419154333522	126.645833333333	45.7708333333333
124.6875	54.1041666666667	0.0521388889823	0.0226525729773172	937398.828374253	170.615997335805	126.645833333333	45.7708333333333
124.729166666667	54.1041666666667	0.05223514463696	0.0228096250845327	936959.057933962	170.813011503093	126.645833333333	45.7708333333333
124.770833333333	54.1041666666667	0.0518008765488047	0.0226405683565669	936528.542973871	171.010193509271	126.645833333333	45.7708333333333
124.8125	54.1041666666667	0.0523453266002097	0.0229522972361899	936107.29639797	171.207540008703	126.645833333333	45.7708333333333
124.854166666667	54.1041666666667	0.0522657734688913	0.0232331540802225	935695.330855369	171.405047636564	126.645833333333	45.7708333333333
124.895833333333	54.1041666666667	0.052215387644632	0.0230097047092861	935292.658738473	171.602713009185	126.645833333333	45.7708333333333
124.9375	54.1041666666667	0.052295672901924	0.0229276725076016	934899.29218118	171.800532724397	126.645833333333	45.7708333333333
124.979166666667	54.1041666666667	0.0523053347033537	0.0223457137102289	934515.243057125	171.998503361884	126.645833333333	45.7708333333333
125.020833333333	54.1041666666667	0.0521727372950891	0.0220052688103582	934140.522977938	172.196621483537	126.645833333333	45.7708333333333
125.0625	54.1041666666667	0.052117993982575	0.0215765132395779	933775.143291553	172.394883633818	126.645833333333	45.7708333333333
125.104166666667	54.1041666666667	0.0519402486216125	0.0213371475644658	933419.115080546	172.593286340128	126.645833333333	45.7708333333333
125.145833333333	54.1041666666667	0.0526226077150566	0.0215896633374669	933072.449160497	172.791826113174	126.645833333333	45.7708333333333
125.1875	54.1041666666667	0.0526151725331405	0.0217788342616416	932735.156078403	172.990499447353	126.645833333333	45.7708333333333
125.229166666667	54.1041666666667	0.0527830854713649	0.0215977544505724	932407.246111115	173.189302821123	126.645833333333	45.7708333333333
125.270833333333	54.1041666666667	0.0522330534655143	0.0211549805314558	932088.729263819	173.388232697402	126.645833333333	45.7708333333333
125.3125	54.1041666666667	0.0518700401646218	0.0203473765084605	931779.615268542	173.587285523947	126.645833333333	45.7708333333333
125.354166666667	54.1041666666667	0.0519715920140439	0.0199824677459703	931479.913582716	173.786457733755	126.645833333333	45.7708333333333
125.395833333333	54.1041666666667	0.0517424316763903	0.0192244303251385	931189.633387754	173.985745745461	126.645833333333	45.7708333333333
125.4375	54.1041666666667	0.0510804985689923	0.0184757992634749	930908.783587686	174.185145963743	126.645833333333	45.7708333333333
125.479166666667	54.1041666666667	0.0505494073937336	0.0177301210529728	930637.372807821	174.384654779728	126.645833333333	45.7708333333333
125.520833333333	54.1041666666667	0.0505008582753777	0.0173005984621626	930375.409393447	174.584268571403	126.645833333333	45.7708333333333
120.104166666667	54.0625	0.0479570451737796	0.0143285076423385	940381.725208664	126.008555908521	130.4375	48.6041666666667
120.145833333333	54.0625	0.0462334053456806	0.0139781110480628	938176.615263544	126.139577433153	130.4375	48.6041666666667
120.1875	54.0625	0.0491684678480873	0.015600951504903	1122241.89196877	145.423262545727	128.3125	45.4375
120.229166666667	54.0625	0.0463988174519059	0.0136417862537062	933777.482937916	126.403239014367	130.4375	48.6041666666667
120.270833333333	54.0625	0.0464913176453017	0.0129945967570261	931583.514352523	126.535884884842	130.4375	48.6041666666667
120.3125	54.0625	0.0491005235915627	0.015633709988259	929393.313693022	126.669078034228	130.4375	48.6041666666667
120.354166666667	54.0625	0.0490859024176385	0.0162601103876278	1116095.14853695	146.015101939357	128.3125	45.4375
120.395833333333	54.0625	0.0490174979986824	0.0157185827597853	1114573.07748768	146.163964992963	128.3125	45.4375
120.4375	54.0625	0.0492061586174858	0.0154627388783304	1113056.90141764	146.313189520061	128.3125	45.4375
120.479166666667	54.0625	0.0493512203355149	0.0145337297092033	1111546.64492218	146.462775590267	128.3125	45.4375
120.520833333333	54.0625	0.0492105720524562	0.0143671111385759	1110042.33263359	146.612723258015	128.3125	45.4375
120.5625	54.0625	0.0491739266186103	0.0151023310816628	1108543.98921996	146.76303256239	128.3125	45.4375
120.604166666667	54.0625	0.0496991777033431	0.0166261541238543	1107051.63938416	146.913703526951	128.3125	45.4375
120.645833333333	54.0625	0.0498910628336511	0.0171351745220923	1105565.3078627	147.064736159563	128.3125	45.4375
120.6875	54.0625	0.0493142799601268	0.0162616327657148	1104085.01942463	147.216130452225	128.3125	45.4375
120.729166666667	54.0625	0.0498265025492467	0.017271992185531	1102610.79887038	147.367886380902	128.3125	45.4375
120.770833333333	54.0625	0.050115694062188	0.0189495846677448	1101142.67103065	147.520003905346	128.3125	45.4375
120.8125	54.0625	0.0497159153228049	0.0168877824920129	1099680.66076521	147.672482968934	128.3125	45.4375
120.854166666667	54.0625	0.0492392091645665	0.014230348754621	1098224.7929617	147.825323498492	128.3125	45.4375
120.895833333333	54.0625	0.0493432113895959	0.0132782792733233	1121268.59793231	146.53398879628	128.770833333333	45.3541666666667
120.9375	54.0625	0.0493309069928587	0.013786111731862	1095331.58442331	148.132088579044	128.3125	45.4375
120.979166666667	54.0625	0.0492080873542648	0.0136953333108236	1093894.29359225	148.286012899403	128.3125	45.4375
121.020833333333	54.0625	0.0492635664200524	0.0154112245413065	1092463.24502826	148.440298224121	128.3125	45.4375
121.0625	54.0625	0.0498041158247195	0.0168339316727781	1091038.46374001	148.594944394717	128.3125	45.4375
121.104166666667	54.0625	0.0496989545503625	0.0170546272010749	1089619.97475657	148.749951235138	128.3125	45.4375
121.145833333333	54.0625	0.0500402387135191	0.0184236147561844	1088207.80312609	148.905318551592	128.3125	45.4375
121.1875	54.0625	0.0498678626508548	0.0200899228695523	1086801.97391447	149.061046132378	128.3125	45.4375
121.229166666667	54.0625	0.049865476353846	0.0210299886267971	1085402.51220403	149.21713374772	128.3125	45.4375
121.270833333333	54.0625	0.0499402109206816	0.0211923163180254	1084009.44309212	149.373581149598	128.3125	45.4375
121.3125	54.0625	0.0496795471112969	0.0205836767609337	1082622.79168976	149.53038807158	128.3125	45.4375
121.354166666667	54.0625	0.0499929675517984	0.0211864358372458	1081242.58312026	149.687554228658	128.3125	45.4375
121.395833333333	54.0625	0.0499483847964144	0.0204686856608527	1079868.84251773	149.845079317083	128.3125	45.4375
121.4375	54.0625	0.0498026487082989	0.0196661307195335	1078501.59502573	150.002963014199	128.3125	45.4375
121.479166666667	54.0625	0.0498914939479718	0.0184486194639294	1077140.86579577	150.161204978277	128.3125	45.4375
121.520833333333	54.0625	0.0501317991140037	0.0183948421797796	1075786.67998584	150.319804848357	128.3125	45.4375
121.5625	54.0625	0.0501374265249853	0.01903806787526	1074439.06275894	150.47876224408	128.3125	45.4375
121.604166666667	54.0625	0.0502476005129757	0.0200165801527974	990161.01660099	156.60111770548	126.645833333333	45.7708333333333
121.645833333333	54.0625	0.0500491225544401	0.0194851790822372	989081.436684402	156.778752010365	126.645833333333	45.7708333333333
121.6875	54.0625	0.0507277319556898	0.0199450758750683	988009.637575092	156.956737370417	126.645833333333	45.7708333333333
121.729166666667	54.0625	0.0510826491896015	0.0204741305882695	986945.644957074	157.135072378482	126.645833333333	45.7708333333333
121.770833333333	54.0625	0.0510813346626996	0.0201448042754763	985889.484437387	157.313755599032	126.645833333333	45.7708333333333
121.8125	54.0625	0.0511818113854599	0.0200267428982616	984841.181543658	157.492785568073	126.645833333333	45.7708333333333
121.854166666667	54.0625	0.0510121608573743	0.0198157502324582	983800.761721634	157.672160793064	126.645833333333	45.7708333333333
121.895833333333	54.0625	0.0510988177734352	0.0196865253239944	982768.250332707	157.851879752837	126.645833333333	45.7708333333333
121.9375	54.0625	0.0511314989560546	0.0198346452076652	981743.672651436	158.031940897519	126.645833333333	45.7708333333333
121.979166666667	54.0625	0.0517253121989868	0.019931593010291	980727.053863035	158.212342648465	126.645833333333	45.7708333333333
122.020833333333	54.0625	0.0500804621098934	0.0175087485292388	1185984.77636037	149.398856931166	129.604166666667	44.6041666666667
122.0625	54.0625	0.0502067332820401	0.0181073734540859	1184598.94061727	149.544882573625	129.604166666667	44.6041666666667
122.104166666667	54.0625	0.0513405701340949	0.0204431532891179	977725.201314375	158.755575319454	126.645833333333	45.7708333333333
122.145833333333	54.0625	0.0512527212695128	0.0201323596507527	976740.668074799	158.937323131293	126.645833333333	45.7708333333333
122.1875	54.0625	0.0506138377947297	0.0189691252126337	975764.218225897	159.1194032224	126.645833333333	45.7708333333333
122.229166666667	54.0625	0.0513405221898519	0.0196911443211545	974795.876363788	159.301813840259	126.645833333333	45.7708333333333
122.270833333333	54.0625	0.0518841654553	0.0208952531698865	973835.666977464	159.484553203217	126.645833333333	45.7708333333333
122.3125	54.0625	0.0513180957920572	0.0198277399817556	972883.614446228	159.66761950045	126.645833333333	45.7708333333333
122.354166666667	54.0625	0.0507003921594759	0.0193310290713754	971939.743037098	159.851010891937	126.645833333333	45.7708333333333
122.395833333333	54.0625	0.0502040491096103	0.0192259237628538	971004.076902214	160.034725508441	126.645833333333	45.7708333333333
122.4375	54.0625	0.0510912929977492	0.019464802029015	970076.640076249	160.218761451488	126.645833333333	45.7708333333333
122.479166666667	54.0625	0.0507074341499575	0.018522561330734	969157.456473797	160.403116793358	126.645833333333	45.7708333333333
122.520833333333	54.0625	0.0506106125717765	0.018496503076381	968246.549886761	160.587789577081	126.645833333333	45.7708333333333
122.5625	54.0625	0.0510989872907696	0.0195133874085026	967343.943981744	160.772777816434	126.645833333333	45.7708333333333
122.604166666667	54.0625	0.0514222758158194	0.0202206748483011	966449.662297423	160.958079495949	126.645833333333	45.7708333333333
122.645833333333	54.0625	0.0512563518208761	0.0198075006260414	965563.728241928	161.143692570922	126.645833333333	45.7708333333333
122.6875	54.0625	0.0510808552699304	0.0184236494973463	964686.165090215	161.329614967431	126.645833333333	45.7708333333333
122.729166666667	54.0625	0.0512301807923561	0.0186014665644795	963816.995981429	161.515844582357	126.645833333333	45.7708333333333
122.770833333333	54.0625	0.0512664793132024	0.018777750619888	962956.243916281	161.702379283416	126.645833333333	45.7708333333333
122.8125	54.0625	0.0521275161173125	0.0199524165190878	962103.931754404	161.889216909188	126.645833333333	45.7708333333333
122.854166666667	54.0625	0.0527743261132799	0.0205356155603152	961260.082211725	162.07635526916	126.645833333333	45.7708333333333
122.895833333333	54.0625	0.0523102405848981	0.0196049949776568	960424.717857819	162.263792143773	126.645833333333	45.7708333333333
122.9375	54.0625	0.0518678558036119	0.0195735792977648	959597.861113285	162.451525284472	126.645833333333	45.7708333333333
122.979166666667	54.0625	0.0514958117324255	0.0193718024020763	958779.534247101	162.639552413764	126.645833333333	45.7708333333333
123.020833333333	54.0625	0.0517320972600866	0.0197882844593138	957969.759373989	162.827871225285	126.645833333333	45.7708333333333
123.0625	54.0625	0.0515491229151565	0.0198785143309994	957168.558451789	163.016479383866	126.645833333333	45.7708333333333
123.104166666667	54.0625	0.0520800248084857	0.0206195311419989	956375.953278825	163.205374525614	126.645833333333	45.7708333333333
123.145833333333	54.0625	0.0522228199308553	0.0216290013495021	955591.965491276	163.394554257992	126.645833333333	45.7708333333333
123.1875	54.0625	0.0526119301593253	0.0219921458274898	954816.616560559	163.584016159907	126.645833333333	45.7708333333333
123.229166666667	54.0625	0.0523823202902	0.0218946341266386	954049.927790703	163.773757781812	126.645833333333	45.7708333333333
123.270833333333	54.0625	0.0526414308983811	0.0222333467403555	953291.920315741	163.963776645798	126.645833333333	45.7708333333333
123.3125	54.0625	0.0529454105188503	0.0221614482798463	952542.615097101	164.15407024571	126.645833333333	45.7708333333333
123.354166666667	54.0625	0.0527282871898423	0.0218854593021042	951802.032921001	164.344636047258	126.645833333333	45.7708333333333
123.395833333333	54.0625	0.0529662083049231	0.0226292156527405	951070.19439586	164.535471488138	126.645833333333	45.7708333333333
123.4375	54.0625	0.0533166377208551	0.0222616421219485	950347.119949709	164.726573978162	126.645833333333	45.7708333333333
123.479166666667	54.0625	0.0520248549204097	0.0211937497097343	949632.829827611	164.917940899387	126.645833333333	45.7708333333333
123.520833333333	54.0625	0.0516354189320072	0.0212329683758365	948927.344089096	165.109569606262	126.645833333333	45.7708333333333
123.5625	54.0625	0.0517708006466498	0.021596188735679	948230.682605598	165.30145742577	126.645833333333	45.7708333333333
123.604166666667	54.0625	0.0510085629941271	0.0210135848198037	947542.86505791	165.493601657581	126.645833333333	45.7708333333333
123.645833333333	54.0625	0.0514920654573042	0.0214955879957521	946863.910933644	165.685999574218	126.645833333333	45.7708333333333
123.6875	54.0625	0.0507950251748988	0.020559702356337	946193.839524705	165.878648421216	126.645833333333	45.7708333333333
123.729166666667	54.0625	0.0507745428542862	0.0195664179561248	945532.669924784	166.071545417302	126.645833333333	45.7708333333333
123.770833333333	54.0625	0.0506925338262427	0.0206392168134756	944880.421026846	166.264687754569	126.645833333333	45.7708333333333
123.8125	54.0625	0.0508614350271434	0.0207871916730844	944237.11152066	166.458072598667	126.645833333333	45.7708333333333
123.854166666667	54.0625	0.0510136628075386	0.0211948649393256	943602.759890315	166.651697088993	126.645833333333	45.7708333333333
123.895833333333	54.0625	0.0508072751345462	0.0207909524868279	942977.38441177	166.845558338893	126.645833333333	45.7708333333333
123.9375	54.0625	0.0504810179478538	0.0205532794060054	942361.003150415	167.039653435864	126.645833333333	45.7708333333333
123.979166666667	54.0625	0.050038078673823	0.0200116328025711	941753.63395865	167.233979441772	126.645833333333	45.7708333333333
124.020833333333	54.0625	0.0501308475884505	0.0190509115345923	1007452.70991178	160.464525262492	128.3125	45.4375
124.0625	54.0625	0.0502351922935255	0.0177424660488261	1006544.43044019	160.643419382082	128.3125	45.4375
124.104166666667	54.0625	0.0500194556739733	0.0166160676894287	1005644.19435817	160.822605739439	128.3125	45.4375
124.145833333333	54.0625	0.0498974769539185	0.0160187327779842	1004752.02356552	161.002082510723	128.3125	45.4375
124.1875	54.0625	0.0497408271550806	0.0153073502394938	1003867.93984308	161.181847846802	128.3125	45.4375
124.229166666667	54.0625	0.0500852204296821	0.0173723137898679	1002991.96485044	161.361899873279	128.3125	45.4375
124.270833333333	54.0625	0.0499096295450333	0.0170796993628276	1002124.12012368	161.542236690506	128.3125	45.4375
124.3125	54.0625	0.0498661906435464	0.0160742496249051	1001264.42707309	161.722856373612	128.3125	45.4375
124.354166666667	54.0625	0.0501065668801505	0.0191965752126693	1000412.90698084	161.903756972534	128.3125	45.4375
124.395833333333	54.0625	0.0500672410607351	0.0193972693654451	999569.580998732	162.084936512054	128.3125	45.4375
124.4375	54.0625	0.0499656736925296	0.0185170886866458	998734.47014589	162.266392991837	128.3125	45.4375
124.479166666667	54.0625	0.0498998898437222	0.019101896660763	1115180.3288673	158.517656625326	129.604166666667	44.6041666666667
124.520833333333	54.0625	0.0502512877596966	0.0200868516795068	1114184.82258953	158.680627062511	129.604166666667	44.6041666666667
124.5625	54.0625	0.050480725145895	0.0209089975566367	934206.202753785	169.977084598181	126.645833333333	45.7708333333333
124.604166666667	54.0625	0.0505841366581198	0.0208302111161195	933736.004867888	170.174504957493	126.645833333333	45.7708333333333
124.645833333333	54.0625	0.0506587133403403	0.0209447721955809	933275.073822102	170.372105928097	126.645833333333	45.7708333333333
124.6875	54.0625	0.0512526889751191	0.0211753663727616	932823.423496977	170.569884174885	126.645833333333	45.7708333333333
124.729166666667	54.0625	0.0510883548798088	0.021182543145309	932381.067520134	170.767836342038	126.645833333333	45.7708333333333
124.770833333333	54.0625	0.0514629413464701	0.0218942001905857	931948.019264297	170.965959053359	126.645833333333	45.7708333333333
124.8125	54.0625	0.0518123196838755	0.0227618001866229	931524.29184535	171.16424891261	126.645833333333	45.7708333333333
124.854166666667	54.0625	0.0522538147440426	0.0230321501477946	931109.898120431	171.362702503856	126.645833333333	45.7708333333333
124.895833333333	54.0625	0.0520530361387967	0.0228564865109766	930704.850686051	171.561316391812	126.645833333333	45.7708333333333
124.9375	54.0625	0.0523517215717896	0.0226993715953856	930309.161876254	171.760087122201	126.645833333333	45.7708333333333
124.979166666667	54.0625	0.0526139976744197	0.022530067998714	929922.8437608	171.95901122211	126.645833333333	45.7708333333333
125.020833333333	54.0625	0.0524687135987812	0.0221621449232784	929545.908143387	172.158085200359	126.645833333333	45.7708333333333
125.0625	54.0625	0.0523581488505827	0.0217817579687912	929178.366559912	172.357305547869	126.645833333333	45.7708333333333
125.104166666667	54.0625	0.052237006263845	0.0215321350520186	928820.230276754	172.55666873804	126.645833333333	45.7708333333333
125.145833333333	54.0625	0.0530454974432373	0.0219656458880524	928471.510289106	172.756171227129	126.645833333333	45.7708333333333
125.1875	54.0625	0.0528514136285584	0.0216864898708226	928132.217319336	172.955809454642	126.645833333333	45.7708333333333
125.229166666667	54.0625	0.0529356582671523	0.0212082201387183	927802.361815384	173.155579843716	126.645833333333	45.7708333333333
125.270833333333	54.0625	0.0525931281677352	0.0209715616985434	927481.953949194	173.355478801523	126.645833333333	45.7708333333333
125.3125	54.0625	0.0528601375152544	0.0210042831987131	927171.003615198	173.555502719669	126.645833333333	45.7708333333333
125.354166666667	54.0625	0.0529902759979123	0.0209854246785956	926869.520428815	173.755647974593	126.645833333333	45.7708333333333
125.395833333333	54.0625	0.0525047696964852	0.020670250775096	926577.513725007	173.955910927986	126.645833333333	45.7708333333333
125.4375	54.0625	0.0519268218207148	0.0200188620068002	926294.992556872	174.156287927198	126.645833333333	45.7708333333333
125.479166666667	54.0625	0.0518910212154098	0.0199558035459374	926021.965694264	174.35677530566	126.645833333333	45.7708333333333
125.520833333333	54.0625	0.0512723654531069	0.0194541117392916	925758.441622467	174.557369383306	126.645833333333	45.7708333333333
125.5625	54.0625	0.0513223417640763	0.0194376869923999	925504.428540905	174.758066466999	126.645833333333	45.7708333333333
125.604166666667	54.0625	0.0511048316630482	0.0188215109786129	925259.934361889	174.958862850961	126.645833333333	45.7708333333333
120.104166666667	54.0208333333333	0.0488671490405836	0.0158636346564757	1121548.08079056	144.995456872713	128.3125	45.4375
120.145833333333	54.0208333333333	0.0490580294973708	0.0149265612568004	1110723.78166654	146.032109178815	128.0625	45.4375
120.1875	54.0208333333333	0.0495121263240477	0.0153820415208997	1109200.87403712	146.181662422117	128.0625	45.4375
120.229166666667	54.0208333333333	0.0496086911243515	0.0153377463886581	1107683.89591516	146.331581005324	128.0625	45.4375
120.270833333333	54.0208333333333	0.0495174317340881	0.0154326015031924	1106172.872168	146.481864999208	128.0625	45.4375
120.3125	54.0208333333333	0.0492413305794445	0.0158879621849254	1113787.28617237	145.734098352358	128.3125	45.4375
120.354166666667	54.0208333333333	0.0491157707407768	0.0154046714329806	1103168.78745405	146.78352942438	128.0625	45.4375
120.395833333333	54.0208333333333	0.048143975710873	0.0139629240850811	922244.728342712	126.708430838942	130.4375	48.6041666666667
120.4375	54.0208333333333	0.0490049678791827	0.0142062969349423	1100188.81956473	147.086655950503	128.0625	45.4375
120.479166666667	54.0208333333333	0.0491587820963397	0.0135483869297025	1132805.90610126	144.930482894974	128.770833333333	45.3541666666667
120.520833333333	54.0208333333333	0.0476297672102433	0.0118594855216326	917873.672527812	126.978408311287	130.479166666667	48.6041666666667
120.5625	54.0208333333333	0.0493468388781044	0.012934627720874	1103110.11175939	145.242310287666	128.604166666667	45.5625
120.604166666667	54.0208333333333	0.0494028124685629	0.0158150677564694	1103168.78745405	146.78352942438	128.3125	45.4375
120.645833333333	54.0208333333333	0.0497775054183156	0.0170644613784114	1101675.77640518	146.934909918974	128.3125	45.4375
120.6875	54.0208333333333	0.0499643073127981	0.0188425405501774	1100188.81956473	147.086655950503	128.3125	45.4375
120.729166666667	54.0208333333333	0.0498635547668499	0.0175895611403995	1098707.9419766	147.238767510446	128.3125	45.4375
120.770833333333	54.0208333333333	0.0500067618940624	0.0207320233935114	1097233.16871656	147.391244573898	128.3125	45.4375
120.8125	54.0208333333333	0.0497408801450184	0.0168220161145635	1095764.52489108	147.54408709939	128.3125	45.4375
120.854166666667	54.0208333333333	0.0494445431595486	0.0138160548512593	1094302.03563619	147.697295028716	128.3125	45.4375
120.895833333333	54.0208333333333	0.0493860499557301	0.0144692491051337	1092845.7261162	147.85086828676	128.3125	45.4375
120.9375	54.0208333333333	0.0494412538881366	0.0163641424164342	1091395.62152249	148.004806781316	128.3125	45.4375
120.979166666667	54.0208333333333	0.0494321556768004	0.0162620752279266	1089951.74707229	148.159110402913	128.3125	45.4375
121.020833333333	54.0208333333333	0.0494609758846164	0.0162088308829034	1088514.12800734	148.313779024646	128.3125	45.4375
121.0625	54.0208333333333	0.0490796941399019	0.0152308117399755	1087082.7895927	148.468812501993	128.3125	45.4375
121.104166666667	54.0208333333333	0.0493308082651956	0.0159634797239593	1085657.75711536	148.624210672648	128.3125	45.4375
121.145833333333	54.0208333333333	0.049326920026631	0.0165204493769628	1084239.05588296	148.779973356344	128.3125	45.4375
121.1875	54.0208333333333	0.049883190329683	0.0175965409760812	1082826.71122245	148.936100354678	128.3125	45.4375
121.229166666667	54.0208333333333	0.0500675812682566	0.0199521338795111	1081420.74847871	149.09259145094	128.3125	45.4375
121.270833333333	54.0208333333333	0.0499360372857977	0.0207890733507433	1080021.19301319	149.24944640994	128.3125	45.4375
121.3125	54.0208333333333	0.0500084735233737	0.01909025442428	1078628.0702025	149.406664977839	128.3125	45.4375
121.354166666667	54.0208333333333	0.0494943319155679	0.0163499266390438	1077241.40543704	149.564246881972	128.3125	45.4375
121.395833333333	54.0208333333333	0.0494447006513569	0.0163123389766974	1075861.22411948	149.722191830681	128.3125	45.4375
121.4375	54.0208333333333	0.0497407554022802	0.0172310506861314	1074487.55166342	149.880499513147	128.3125	45.4375
121.479166666667	54.0208333333333	0.0496615449664862	0.0168982428346985	1073120.41349181	150.039169599215	128.3125	45.4375
121.520833333333	54.0208333333333	0.0496034473340859	0.0170946867207974	1071759.83503556	150.198201739231	128.3125	45.4375
121.5625	54.0208333333333	0.0500651333784639	0.0186185150888309	1070405.84173199	150.357595563875	128.3125	45.4375
121.604166666667	54.0208333333333	0.0500117170752155	0.0199086266333761	985906.379113181	156.494940562387	126.645833333333	45.7708333333333
121.645833333333	54.0208333333333	0.0501576002581731	0.0194239169313122	984821.087067375	156.6732180747	126.645833333333	45.7708333333333
121.6875	54.0208333333333	0.0511126919928986	0.0202205619380129	983743.605704078	156.851851462847	126.645833333333	45.7708333333333
121.729166666667	54.0208333333333	0.0512150243749667	0.0208604654856102	982673.961052299	157.030839315191	126.645833333333	45.7708333333333
121.770833333333	54.0208333333333	0.0518351245124448	0.0215839946977162	981612.1790644	157.210180191144	126.645833333333	45.7708333333333
121.8125	54.0208333333333	0.0515473763626083	0.0214115381938847	980558.2856136	157.389872621081	126.645833333333	45.7708333333333
121.854166666667	54.0208333333333	0.0522069448224623	0.0213816455092729	979512.306491468	157.569915106248	126.645833333333	45.7708333333333
121.895833333333	54.0208333333333	0.0519083567362809	0.0205763862260889	978474.267405399	157.750306118677	126.645833333333	45.7708333333333
121.9375	54.0208333333333	0.0523985810479583	0.0212212077006275	977444.193976077	157.931044101104	126.645833333333	45.7708333333333
121.979166666667	54.0208333333333	0.0521000754741559	0.020632050652279	976422.111734934	158.112127466896	126.645833333333	45.7708333333333
122.020833333333	54.0208333333333	0.0508604182140743	0.0193107170404895	975408.046121581	158.29355459998	126.645833333333	45.7708333333333
122.0625	54.0208333333333	0.0513372191339525	0.0202297223919251	974402.022481246	158.475323854774	126.645833333333	45.7708333333333
122.104166666667	54.0208333333333	0.0519196382682549	0.0210143414276692	973404.06606219	158.657433556127	126.645833333333	45.7708333333333
122.145833333333	54.0208333333333	0.052191350391917	0.0215108057657162	972414.202013104	158.839881999264	126.645833333333	45.7708333333333
122.1875	54.0208333333333	0.0515731494149813	0.0206519077531489	971432.45538052	159.02266744973	126.645833333333	45.7708333333333
122.229166666667	54.0208333333333	0.0517469405897783	0.0213398490156445	970458.851106195	159.20578814335	126.645833333333	45.7708333333333
122.270833333333	54.0208333333333	0.0522219386250758	0.0216562286762899	969493.414024478	159.389242286181	126.645833333333	45.7708333333333
122.3125	54.0208333333333	0.0514105514550023	0.0202687241108724	968536.168859694	159.573028054481	126.645833333333	45.7708333333333
122.354166666667	54.0208333333333	0.0512713473567867	0.0200573763783559	967587.1402235	159.757143594674	126.645833333333	45.7708333333333
122.395833333333	54.0208333333333	0.051172122015064	0.0201616021800425	966646.35261223	159.94158702333	126.645833333333	45.7708333333333
122.4375	54.0208333333333	0.0513190457429684	0.0201891090649915	965713.830404256	160.126356427137	126.645833333333	45.7708333333333
122.479166666667	54.0208333333333	0.0511212365199931	0.0201659618602835	964789.597857318	160.311449862895	126.645833333333	45.7708333333333
122.520833333333	54.0208333333333	0.0512762397453649	0.0197363579430502	963873.679105855	160.496865357502	126.645833333333	45.7708333333333
122.5625	54.0208333333333	0.0514797097336559	0.0204134594841575	962966.098158342	160.682600907952	126.645833333333	45.7708333333333
122.604166666667	54.0208333333333	0.0512808475416674	0.0200338298088129	962066.878894609	160.868654481336	126.645833333333	45.7708333333333
122.645833333333	54.0208333333333	0.0522494225708921	0.020851027420761	961176.045063151	161.055024014853	126.645833333333	45.7708333333333
122.6875	54.0208333333333	0.0514922210881829	0.0198590263721827	960293.620278458	161.241707415823	126.645833333333	45.7708333333333
122.729166666667	54.0208333333333	0.0511773374292655	0.0194852983183257	959419.628018313	161.428702561705	126.645833333333	45.7708333333333
122.770833333333	54.0208333333333	0.0519554847048129	0.0200630098577645	958554.091621105	161.616007300126	126.645833333333	45.7708333333333
122.8125	54.0208333333333	0.0523655077409706	0.0211428913906508	957697.034283137	161.803619448912	126.645833333333	45.7708333333333
122.854166666667	54.0208333333333	0.0528645831086832	0.0217362126889081	956848.479055931	161.991536796123	126.645833333333	45.7708333333333
122.895833333333	54.0208333333333	0.0524539117827302	0.0208034817004689	956008.448843522	162.179757100102	126.645833333333	45.7708333333333
122.9375	54.0208333333333	0.0523608436281945	0.0199599811645437	955176.966399782	162.368278089523	126.645833333333	45.7708333333333
122.979166666667	54.0208333333333	0.0511308810105357	0.0193162640432207	954354.054325702	162.557097463445	126.645833333333	45.7708333333333
123.020833333333	54.0208333333333	0.0513116147111667	0.0195103352388229	953539.735066707	162.746212891383	126.645833333333	45.7708333333333
123.0625	54.0208333333333	0.0517636579280149	0.0199602818182449	952734.030909966	162.935622013366	126.645833333333	45.7708333333333
123.104166666667	54.0208333333333	0.0522571555371687	0.0202828674869915	951936.963981696	163.125322440022	126.645833333333	45.7708333333333
123.145833333333	54.0208333333333	0.0517455516582351	0.0203481963523751	951148.556244472	163.315311752655	126.645833333333	45.7708333333333
123.1875	54.0208333333333	0.0523932558944972	0.0208572183973565	950368.829494545	163.505587503336	126.645833333333	45.7708333333333
123.229166666667	54.0208333333333	0.0526845313325278	0.0210098376633062	949597.805359166	163.696147214997	126.645833333333	45.7708333333333
123.270833333333	54.0208333333333	0.0519628644386593	0.0202208796863491	948835.505293896	163.886988381531	126.645833333333	45.7708333333333
123.3125	54.0208333333333	0.0520585746018423	0.0201433559585995	948081.95057996	164.078108467904	126.645833333333	45.7708333333333
123.354166666667	54.0208333333333	0.0524449076861471	0.0205295135210308	947337.162321557	164.269504910267	126.645833333333	45.7708333333333
123.395833333333	54.0208333333333	0.0527959931429799	0.0222413746195582	946601.161443221	164.461175116077	126.645833333333	45.7708333333333
123.4375	54.0208333333333	0.0526856965795355	0.0215591639442141	945873.968687168	164.653116464227	126.645833333333	45.7708333333333
123.479166666667	54.0208333333333	0.0511249752234601	0.0190037095727297	945155.604610656	164.845326305179	126.645833333333	45.7708333333333
123.520833333333	54.0208333333333	0.0512003843992626	0.0192661521929642	944446.089583343	165.037801961109	126.645833333333	45.7708333333333
123.5625	54.0208333333333	0.0514110055751885	0.0195709198431074	943745.443784685	165.230540726048	126.645833333333	45.7708333333333
123.604166666667	54.0208333333333	0.0506601298751555	0.0193551227534865	943053.687201312	165.423539866045	126.645833333333	45.7708333333333
123.645833333333	54.0208333333333	0.0511006353051849	0.0202832622587218	942370.839624424	165.616796619325	126.645833333333	45.7708333333333
123.6875	54.0208333333333	0.0511150767658907	0.0206999592706044	941696.920647216	165.810308196458	126.645833333333	45.7708333333333
123.729166666667	54.0208333333333	0.0508730146358417	0.0202604390779798	941031.949662297	166.004071780532	126.645833333333	45.7708333333333
123.770833333333	54.0208333333333	0.0509912322890468	0.0200101402604146	940375.94585912	166.19808452734	126.645833333333	45.7708333333333
123.8125	54.0208333333333	0.0512557576418098	0.0205784624897732	939728.928221448	166.392343565566	126.645833333333	45.7708333333333
123.854166666667	54.0208333333333	0.0511275979741281	0.0209453849405847	939090.915524814	166.58684599698	126.645833333333	45.7708333333333
123.895833333333	54.0208333333333	0.0513591045815562	0.0215105971091574	938461.926334	166.781588896643	126.645833333333	45.7708333333333
123.9375	54.0208333333333	0.0512520118615252	0.020922564872937	937841.979000543	166.976569313113	126.645833333333	45.7708333333333
123.979166666667	54.0208333333333	0.0510195124368996	0.0205995778581938	937231.091660247	167.171784268664	126.645833333333	45.7708333333333
124.020833333333	54.0208333333333	0.0510214229446055	0.0209225909174796	936629.282230716	167.367230759509	126.645833333333	45.7708333333333
124.0625	54.0208333333333	0.0508996307489856	0.020780737714332	936036.56840891	167.562905756029	126.645833333333	45.7708333333333
124.104166666667	54.0208333333333	0.0507117349866194	0.0198937028829918	935452.967668712	167.758806203007	126.645833333333	45.7708333333333
124.145833333333	54.0208333333333	0.0506560734406827	0.0201751013833988	934878.497258519	167.954929019874	126.645833333333	45.7708333333333
124.1875	54.0208333333333	0.0505861197033149	0.0203008098914424	934313.174198861	168.151271100959	126.645833333333	45.7708333333333
124.229166666667	54.0208333333333	0.0507494923701798	0.0204393404429647	933757.015280026	168.347829315744	126.645833333333	45.7708333333333
124.270833333333	54.0208333333333	0.0502033376116287	0.0196649552670957	1115975.97430725	157.617366527761	129.604166666667	44.6041666666667
124.3125	54.0208333333333	0.0501892463022392	0.0195803481538864	1114939.6261538	157.779544353544	129.604166666667	44.6041666666667
124.354166666667	54.0208333333333	0.0500758563570216	0.017891060800943	996005.600128749	161.821566728609	128.3125	45.4375
124.395833333333	54.0208333333333	0.0500261578906991	0.016215114383413	995157.721891801	162.003471535117	128.3125	45.4375
124.4375	54.0208333333333	0.0495562114489278	0.0151743724472485	994318.096184536	162.185657258676	128.3125	45.4375
124.479166666667	54.0208333333333	0.0494737576838679	0.0145233040566709	993486.744190953	162.36812185399	128.3125	45.4375
124.520833333333	54.0208333333333	0.049585416195107	0.0155933971542752	992663.686956691	162.550863250183	128.3125	45.4375
124.5625	54.0208333333333	0.0499642274336164	0.0174512339846825	1108872.64295218	158.758249306505	129.604166666667	44.6041666666667
124.604166666667	54.0208333333333	0.0498100616441911	0.018448459318036	1107886.85016226	158.922295474746	129.604166666667	44.6041666666667
124.645833333333	54.0208333333333	0.0501426216600104	0.0197532046414934	928702.978456612	170.324592884678	126.645833333333	45.7708333333333
124.6875	54.0208333333333	0.0499251992627152	0.0198905804573387	928248.665098448	170.523315126508	126.645833333333	45.7708333333333
124.729166666667	54.0208333333333	0.0497792460751232	0.0200034257292621	927803.698576795	170.72221410015	126.645833333333	45.7708333333333
124.770833333333	54.0208333333333	0.0511867783923826	0.0215730102951567	927368.092484502	170.921286378401	126.645833333333	45.7708333333333
124.8125	54.0208333333333	0.0517618879928118	0.0222437536514077	926941.860153699	171.120528513481	126.645833333333	45.7708333333333
124.854166666667	54.0208333333333	0.0522533215388592	0.0227219231890727	926525.014653823	171.319937037386	126.645833333333	45.7708333333333
124.895833333333	54.0208333333333	0.0524900865634578	0.0227112247431309	926117.568789699	171.519508462245	126.645833333333	45.7708333333333
124.9375	54.0208333333333	0.052687322904453	0.0225209124631823	925719.535099643	171.719239280684	126.645833333333	45.7708333333333
124.979166666667	54.0208333333333	0.0524302846390791	0.0220924625012911	925330.925853596	171.919125966193	126.645833333333	45.7708333333333
125.020833333333	54.0208333333333	0.0525882604159102	0.0220364845117079	924951.753051306	172.119164973501	126.645833333333	45.7708333333333
125.0625	54.0208333333333	0.0529692260200025	0.0217665787001489	924582.028420526	172.319352738958	126.645833333333	45.7708333333333
125.104166666667	54.0208333333333	0.0532096374545326	0.021763130489402	924221.763415269	172.519685680916	126.645833333333	45.7708333333333
125.145833333333	54.0208333333333	0.0532557700556683	0.0217654489914872	923870.969214073	172.720160200123	126.645833333333	45.7708333333333
125.1875	54.0208333333333	0.052969180801927	0.0212861889260969	923529.65671834	172.920772680118	126.645833333333	45.7708333333333
125.229166666667	54.0208333333333	0.0529646405793883	0.0213647274695385	923197.836550669	173.121519487629	126.645833333333	45.7708333333333
125.270833333333	54.0208333333333	0.0525806937156557	0.0209687627529915	922875.519053259	173.322396972986	126.645833333333	45.7708333333333
125.3125	54.0208333333333	0.0530617289021559	0.0209491943097608	922562.714286344	173.523401470523	126.645833333333	45.7708333333333
125.354166666667	54.0208333333333	0.0532659850767811	0.0218265470029015	922259.43202665	173.724529299	126.645833333333	45.7708333333333
125.395833333333	54.0208333333333	0.0527879433282257	0.0210425274939603	921965.681765918	173.925776762023	126.645833333333	45.7708333333333
125.4375	54.0208333333333	0.0528227644490863	0.0209783704195254	921681.472709448	174.127140148463	126.645833333333	45.7708333333333
125.479166666667	54.0208333333333	0.0529334145323658	0.0206442106676635	921406.81377469	174.328615732893	126.645833333333	45.7708333333333
125.520833333333	54.0208333333333	0.0522348604764843	0.020095361557958	921141.713589874	174.530199776018	126.645833333333	45.7708333333333
125.5625	54.0208333333333	0.0520139941448146	0.0200395734109037	920886.18049269	174.731888525113	126.645833333333	45.7708333333333
125.604166666667	54.0208333333333	0.0520200184850036	0.0194529709945793	920640.222528996	174.933678214464	126.645833333333	45.7708333333333
125.645833333333	54.0208333333333	0.0518455459985826	0.018877276095916	920403.847451583	175.13556506582	126.645833333333	45.7708333333333
125.6875	54.0208333333333	0.0515760102669904	0.0179476717848287	920177.062718969	175.337545288833	126.645833333333	45.7708333333333
125.729166666667	54.0208333333333	0.0514788353760478	0.0173840819016365	919959.875494252	175.539615081521	126.645833333333	45.7708333333333
125.770833333333	54.0208333333333	0.0510447598316939	0.0176829276976609	919752.292643991	175.741770630721	126.645833333333	45.7708333333333
120.104166666667	53.9791666666667	0.0491172776391793	0.015989008309924	1117752.43673051	144.860489895959	128.3125	45.4375
120.145833333333	53.9791666666667	0.0489859966167718	0.0148145496815904	1106880.49671882	145.899333165214	128.0625	45.4375
120.1875	53.9791666666667	0.0491802391695867	0.0152540370190229	1105350.81957613	146.0492145457	128.0625	45.4375
120.229166666667	53.9791666666667	0.0490019964589886	0.0163346309454588	1113058.09750931	145.303497124018	128.3125	45.4375
120.270833333333	53.9791666666667	0.0491298229726048	0.0159948345187664	1102309.30825667	146.350084925496	128.0625	45.4375
120.3125	53.9791666666667	0.0492658978180249	0.0143707887283436	1100797.52432773	146.501074084339	128.0625	45.4375
120.354166666667	53.9791666666667	0.0463114113534298	0.0132262033011243	921680.042177525	126.344370134927	130.4375	48.6041666666667
120.395833333333	53.9791666666667	0.046394430817554	0.0128568924255089	921680.042177521	126.344370134927	130.479166666667	48.6041666666667
120.4375	53.9791666666667	0.0492991667498741	0.0136119251754554	1105350.81957613	146.0492145457	128.3125	45.4375
120.479166666667	53.9791666666667	0.0493947086251667	0.0138944336973142	1103827.08172065	146.199465103261	128.3125	45.4375
120.520833333333	53.9791666666667	0.0491916567632878	0.0144576405325688	1102309.30825667	146.350084925496	128.3125	45.4375
120.5625	53.9791666666667	0.0493027885971423	0.0142276075169078	1100797.52432773	146.501074084339	128.3125	45.4375
120.604166666667	53.9791666666667	0.0492445947574132	0.0142796496667032	1099291.75511552	146.652432635884	128.3125	45.4375
120.645833333333	53.9791666666667	0.0496852487930158	0.017013014261207	1097792.02583875	146.804160620205	128.3125	45.4375
120.6875	53.9791666666667	0.0500828310420905	0.0201397061822799	1096298.36175205	146.956258061169	128.3125	45.4375
120.729166666667	53.9791666666667	0.0501762107834429	0.0214495586581715	1094810.78814482	147.108724966265	128.3125	45.4375
120.770833333333	53.9791666666667	0.0499496970314419	0.0198474413525576	1093329.33034001	147.261561326416	128.3125	45.4375
120.8125	53.9791666666667	0.0495633022269539	0.0165080384572822	1091854.013693	147.414767115801	128.3125	45.4375
120.854166666667	53.9791666666667	0.048818540637816	0.0148405233417791	1090384.86359033	147.568342291676	128.3125	45.4375
120.895833333333	53.9791666666667	0.0494092057962782	0.0144528051979354	1088921.90544855	147.72228679419	128.3125	45.4375
120.9375	53.9791666666667	0.0499222804518707	0.017497154023286	1087465.16471291	147.87660054621	128.3125	45.4375
120.979166666667	53.9791666666667	0.0493231688255345	0.0163286877686777	1086014.66685616	148.031283453134	128.3125	45.4375
121.020833333333	53.9791666666667	0.0500319049952866	0.0186036935731498	1084570.43737719	148.186335402718	128.3125	45.4375
121.0625	53.9791666666667	0.0494777557874836	0.0162666163351883	1083132.50179983	148.341756264891	128.3125	45.4375
121.104166666667	53.9791666666667	0.0501692670183963	0.0185279000047514	1081700.88567148	148.49754589158	128.3125	45.4375
121.145833333333	53.9791666666667	0.0498129616357708	0.0206041224435067	1080275.61456177	148.653704116527	128.3125	45.4375
121.1875	53.9791666666667	0.0498303073650838	0.0201966110892253	1078856.71406122	148.810230755114	128.3125	45.4375
121.229166666667	53.9791666666667	0.0505016246934305	0.0213745887286454	991823.099693151	154.793977899607	126.645833333333	45.7708333333333
121.270833333333	53.9791666666667	0.0501250528687788	0.0191179551895744	1076038.12734592	149.124388441854	128.3125	45.4375
121.3125	53.9791666666667	0.0493430878511895	0.0158392478908746	1074638.49240424	149.282019027363	128.3125	45.4375
121.354166666667	53.9791666666667	0.0493506865135983	0.016381135316244	1073245.33061502	149.440017100865	128.3125	45.4375
121.395833333333	53.9791666666667	0.0492465404292554	0.0154850458685734	1071858.66765229	149.598382383275	128.3125	45.4375
121.4375	53.9791666666667	0.0490679189842428	0.0147243614392918	1070478.52920244	149.757114576082	128.3125	45.4375
121.479166666667	53.9791666666667	0.0496508747394326	0.0171239379712471	1069104.9409628	149.916213361181	128.3125	45.4375
121.520833333333	53.9791666666667	0.0501282660772136	0.0193048358385627	1067737.92864004	150.075678400697	128.3125	45.4375
121.5625	53.9791666666667	0.0506844824896769	0.0204804479815837	982754.077488583	156.209278524542	126.645833333333	45.7708333333333
121.604166666667	53.9791666666667	0.0508508321551996	0.0200655341505766	981655.213871711	156.387840421766	126.645833333333	45.7708333333333
121.645833333333	53.9791666666667	0.0500865792983449	0.0184869462510537	1063676.60434886	150.556267366827	128.3125	45.4375
121.6875	53.9791666666667	0.0509789150469667	0.0198108471510429	979480.955590673	156.746049313476	126.645833333333	45.7708333333333
121.729166666667	53.9791666666667	0.0513928322023495	0.0210276434884826	978405.613758793	156.925693505709	126.645833333333	45.7708333333333
121.770833333333	53.9791666666667	0.0514130873549246	0.0210299831571174	977338.165228733	157.105695611547	126.645833333333	45.7708333333333
121.8125	53.9791666666667	0.0512263053151277	0.0201096494556781	976278.63622464	157.286054155996	126.645833333333	45.7708333333333
121.854166666667	53.9791666666667	0.051817129471061	0.0205416169978525	975227.052889272	157.466767634337	126.645833333333	45.7708333333333
121.895833333333	53.9791666666667	0.0524751459703442	0.021324459582361	974183.441281426	157.647834512043	126.645833333333	45.7708333333333
121.9375	53.9791666666667	0.0536044648850493	0.0227225948537388	973147.827373357	157.829253224684	126.645833333333	45.7708333333333
121.979166666667	53.9791666666667	0.0531630919459346	0.0222774864652549	972120.237048182	158.011022177854	126.645833333333	45.7708333333333
122.020833333333	53.9791666666667	0.0522626271385036	0.0210586660457902	971100.696097262	158.193139747091	126.645833333333	45.7708333333333
122.0625	53.9791666666667	0.0515650033295669	0.0207519658264462	970089.230217586	158.375604277807	126.645833333333	45.7708333333333
122.104166666667	53.9791666666667	0.0519420971069098	0.0212796322620335	969085.86500914	158.55841408522	126.645833333333	45.7708333333333
122.145833333333	53.9791666666667	0.0524116564125197	0.021992983673145	968090.625972245	158.741567454295	126.645833333333	45.7708333333333
122.1875	53.9791666666667	0.0519163562744013	0.0211740974475616	967103.538504923	158.925062639687	126.645833333333	45.7708333333333
122.229166666667	53.9791666666667	0.0515757624607939	0.0209409327844061	966124.627900219	159.108897865689	126.645833333333	45.7708333333333
122.270833333333	53.9791666666667	0.0521533104502348	0.0217721151258249	965153.91934352	159.293071326189	126.645833333333	45.7708333333333
122.3125	53.9791666666667	0.0518592855079778	0.0209252387758251	964191.43790988	159.477581184625	126.645833333333	45.7708333333333
122.354166666667	53.9791666666667	0.0513936586562436	0.020232452697989	963237.208561321	159.662425573956	126.645833333333	45.7708333333333
122.395833333333	53.9791666666667	0.0520799674837155	0.0213053877567265	962291.256144128	159.847602596628	126.645833333333	45.7708333333333
122.4375	53.9791666666667	0.0513234268179449	0.0206386792159528	961353.605386143	160.033110324552	126.645833333333	45.7708333333333
122.479166666667	53.9791666666667	0.0514593412658934	0.0207322112683765	960424.280894048	160.218946799086	126.645833333333	45.7708333333333
122.520833333333	53.9791666666667	0.0512125815457901	0.0196441213093157	959503.307150633	160.405110031022	126.645833333333	45.7708333333333
122.5625	53.9791666666667	0.0512187728874787	0.0198561274919063	958590.708512077	160.59159800058	126.645833333333	45.7708333333333
122.604166666667	53.9791666666667	0.0513733811231895	0.0200427832572623	957686.509205208	160.778408657406	126.645833333333	45.7708333333333
122.645833333333	53.9791666666667	0.0524349371554787	0.0210381077244956	956790.733324754	160.965539920581	126.645833333333	45.7708333333333
122.6875	53.9791666666667	0.0523493671521198	0.0206168651795103	955903.404830616	161.152989678625	126.645833333333	45.7708333333333
122.729166666667	53.9791666666667	0.0522731264372774	0.0207895112689985	955024.547545104	161.340755789522	126.645833333333	45.7708333333333
122.770833333333	53.9791666666667	0.0521095710339086	0.0204522862977456	954154.185150188	161.528836080739	126.645833333333	45.7708333333333
122.8125	53.9791666666667	0.0524942681450891	0.0204743434651343	953292.341184752	161.717228349256	126.645833333333	45.7708333333333
122.854166666667	53.9791666666667	0.0528073692469708	0.0205955263911684	952439.039041832	161.905930361602	126.645833333333	45.7708333333333
122.895833333333	53.9791666666667	0.0524466588550034	0.0201891342573435	951594.301965853	162.094939853899	126.645833333333	45.7708333333333
122.9375	53.9791666666667	0.0520616464593827	0.0199628856042056	950758.153049884	162.28425453191	126.645833333333	45.7708333333333
122.979166666667	53.9791666666667	0.0514201925928682	0.0194847601581982	949930.615232872	162.47387207109	126.645833333333	45.7708333333333
123.020833333333	53.9791666666667	0.0512179782133889	0.0192145853627888	949111.711296884	162.663790116654	126.645833333333	45.7708333333333
123.0625	53.9791666666667	0.0514185417834843	0.0198088581229432	948301.463864353	162.854006283638	126.645833333333	45.7708333333333
123.104166666667	53.9791666666667	0.051679111092562	0.0200483545817254	947499.895395328	163.04451815698	126.645833333333	45.7708333333333
123.145833333333	53.9791666666667	0.051530806518144	0.019364957346199	946707.028184716	163.235323291598	126.645833333333	45.7708333333333
123.1875	53.9791666666667	0.0519249477043718	0.0197018080654579	945922.884359537	163.426419212476	126.645833333333	45.7708333333333
123.229166666667	53.9791666666667	0.0518857065203597	0.0196270350396834	945147.485876185	163.617803414763	126.645833333333	45.7708333333333
123.270833333333	53.9791666666667	0.0522694358457952	0.0201769257937654	944380.854517678	163.809473363871	126.645833333333	45.7708333333333
123.3125	53.9791666666667	0.0526913954067029	0.0213753923937535	943623.011890939	164.001426495584	126.645833333333	45.7708333333333
123.354166666667	53.9791666666667	0.053154208660342	0.0214345925632778	942873.979424054	164.193660216174	126.645833333333	45.7708333333333
123.395833333333	53.9791666666667	0.0522755104206085	0.020146879383835	942133.778363563	164.386171902519	126.645833333333	45.7708333333333
123.4375	53.9791666666667	0.0513992744411987	0.0188879052971613	941402.42977174	164.578958902238	126.645833333333	45.7708333333333
123.479166666667	53.9791666666667	0.0513769643167073	0.0187905972897996	940679.954523891	164.772018533821	126.645833333333	45.7708333333333
123.520833333333	53.9791666666667	0.0511576965780259	0.0193869733516206	939966.373305656	164.965348086773	126.645833333333	45.7708333333333
123.5625	53.9791666666667	0.0508919548950001	0.0193323850465869	939261.706610332	165.158944821765	126.645833333333	45.7708333333333
123.604166666667	53.9791666666667	0.0506493248727486	0.0193809183363365	938565.974736184	165.35280597079	126.645833333333	45.7708333333333
123.645833333333	53.9791666666667	0.0512647499700598	0.0204294214591984	937879.197783792	165.546928737324	126.645833333333	45.7708333333333
123.6875	53.9791666666667	0.0514133403916219	0.020790372589909	937201.395653392	165.741310296499	126.645833333333	45.7708333333333
123.729166666667	53.9791666666667	0.0518207086277348	0.021319256880207	936532.588042244	165.935947795279	126.645833333333	45.7708333333333
123.770833333333	53.9791666666667	0.0515240126440025	0.0210416226049292	935872.794441994	166.130838352648	126.645833333333	45.7708333333333
123.8125	53.9791666666667	0.0514903089949281	0.0211826452255532	935222.034136078	166.325979059794	126.645833333333	45.7708333333333
123.854166666667	53.9791666666667	0.0526328535922111	0.0220459859208045	934580.326197111	166.521366980317	126.645833333333	45.7708333333333
123.895833333333	53.9791666666667	0.0531660933917963	0.0225603248674219	933947.689484314	166.716999150426	126.645833333333	45.7708333333333
123.9375	53.9791666666667	0.0526649549031664	0.0222188500432577	933324.142640947	166.912872579157	126.645833333333	45.7708333333333
123.979166666667	53.9791666666667	0.0520260513459688	0.0215997909457187	932709.704091763	167.108984248591	126.645833333333	45.7708333333333
124.020833333333	53.9791666666667	0.0509744462172136	0.0210524975285665	932104.392040476	167.305331114081	126.645833333333	45.7708333333333
124.0625	53.9791666666667	0.0510127845391947	0.0210915265336856	931508.224467252	167.501910104484	126.645833333333	45.7708333333333
124.104166666667	53.9791666666667	0.0514410743773085	0.0216329750601144	930921.219126222	167.698718122404	126.645833333333	45.7708333333333
124.145833333333	53.9791666666667	0.0509998743393551	0.0214598928772542	930343.393542999	167.895752044439	126.645833333333	45.7708333333333
124.1875	53.9791666666667	0.0511092419108352	0.0216484859148846	929774.76501224	168.093008721432	126.645833333333	45.7708333333333
124.229166666667	53.9791666666667	0.0509338439170368	0.021241432776287	929215.350595217	168.290484978738	126.645833333333	45.7708333333333
124.270833333333	53.9791666666667	0.0507946042614873	0.0204737052616984	928665.167117403	168.48817761649	126.645833333333	45.7708333333333
124.3125	53.9791666666667	0.0502285810880028	0.01993707373652	928124.231166097	168.686083409873	126.645833333333	45.7708333333333
124.354166666667	53.9791666666667	0.050334256092289	0.0200615396388913	927592.559088062	168.884199109405	126.645833333333	45.7708333333333
124.395833333333	53.9791666666667	0.0499850051013124	0.0188314758664609	1108586.59507166	158.016231284979	129.604166666667	44.6041666666667
124.4375	53.9791666666667	0.0500530557680624	0.0174358339439781	989903.761251341	162.104198884646	128.3125	45.4375
124.479166666667	53.9791666666667	0.0497548799995992	0.0165435056878736	1106554.40120223	158.343560908088	129.604166666667	44.6041666666667
124.520833333333	53.9791666666667	0.049933521757586	0.0177794924643679	1105549.19843555	158.507629971671	129.604166666667	44.6041666666667
124.5625	53.9791666666667	0.0499562395219663	0.0191073885537901	1104551.28534569	158.671966927328	129.604166666667	44.6041666666667
124.604166666667	53.9791666666667	0.0497106272371171	0.0199307765901696	1103560.68201442	158.836570544786	129.604166666667	44.6041666666667
124.645833333333	53.9791666666667	0.0501971299014092	0.020578094767975	924131.564543084	170.276608378823	126.645833333333	45.7708333333333
124.6875	53.9791666666667	0.0508065863918368	0.0210427572478753	923674.562312518	170.476283484831	126.645833333333	45.7708333333333
124.729166666667	53.9791666666667	0.051036748110914	0.0213097952695988	923226.959875714	170.676138191579	126.645833333333	45.7708333333333
124.770833333333	53.9791666666667	0.0509640755308809	0.0215707380282812	922788.771050179	170.876169019913	126.645833333333	45.7708333333333
124.8125	53.9791666666667	0.0511109867788806	0.0214520280929313	922360.009388733	171.07637246955	126.645833333333	45.7708333333333
124.854166666667	53.9791666666667	0.0517456835622967	0.022176908575278	921940.688177502	171.27674501944	126.645833333333	45.7708333333333
124.895833333333	53.9791666666667	0.0523793534316964	0.0229977397961694	921530.82043393	171.477283128133	126.645833333333	45.7708333333333
124.9375	53.9791666666667	0.0522480318201778	0.0224137278752971	921130.418904837	171.677983234148	126.645833333333	45.7708333333333
124.979166666667	53.9791666666667	0.0525761492349896	0.0216498843094918	920739.496064508	171.878841756351	126.645833333333	45.7708333333333
125.020833333333	53.9791666666667	0.0524615488617459	0.0212910841995695	920358.06411281	172.079855094343	126.645833333333	45.7708333333333
125.0625	53.9791666666667	0.0524979853949947	0.0210110302648345	919986.134973359	172.281019628844	126.645833333333	45.7708333333333
125.104166666667	53.9791666666667	0.0527318028799395	0.021007717210085	919623.720291713	172.482331722089	126.645833333333	45.7708333333333
125.145833333333	53.9791666666667	0.0530965317326781	0.0212451679502557	919270.831433599	172.683787718231	126.645833333333	45.7708333333333
125.1875	53.9791666666667	0.0532457718512806	0.0216645947653308	918927.479483195	172.885383943743	126.645833333333	45.7708333333333
125.229166666667	53.9791666666667	0.053338611551273	0.0215079536584705	918593.675241432	173.087116707833	126.645833333333	45.7708333333333
125.270833333333	53.9791666666667	0.0534513056145299	0.0212598039663312	918269.429224339	173.288982302857	126.645833333333	45.7708333333333
125.3125	53.9791666666667	0.0535577248479578	0.0212147306994318	917954.751661442	173.490977004742	126.645833333333	45.7708333333333
125.354166666667	53.9791666666667	0.0534275768789093	0.0218447123952943	917649.652494179	173.693097073411	126.645833333333	45.7708333333333
125.395833333333	53.9791666666667	0.0536683303449449	0.0210116380051511	917354.141374379	173.895338753219	126.645833333333	45.7708333333333
125.4375	53.9791666666667	0.0531642601590951	0.0203145388810436	917068.22766276	174.097698273381	126.645833333333	45.7708333333333
125.479166666667	53.9791666666667	0.0527320677982396	0.0200937777641538	916791.920427497	174.300171848419	126.645833333333	45.7708333333333
125.520833333333	53.9791666666667	0.0523988499083493	0.0196150264634661	916525.228442799	174.502755678608	126.645833333333	45.7708333333333
125.5625	53.9791666666667	0.0519297842822529	0.0193628750520258	916268.160187554	174.705445950418	126.645833333333	45.7708333333333
125.604166666667	53.9791666666667	0.0525957509284674	0.0193390072838147	916020.72384401	174.908238836976	126.645833333333	45.7708333333333
125.645833333333	53.9791666666667	0.0523520697310638	0.0193236426852227	915782.927296492	175.11113049852	126.645833333333	45.7708333333333
125.6875	53.9791666666667	0.0528759172065964	0.0188147307550194	915554.778130176	175.314117082863	126.645833333333	45.7708333333333
125.729166666667	53.9791666666667	0.05257619489756	0.0188265991693753	915336.283629898	175.517194725856	126.645833333333	45.7708333333333
125.770833333333	53.9791666666667	0.0517132895134601	0.0179557079145492	915127.450779014	175.72035955186	126.645833333333	45.7708333333333
125.8125	53.9791666666667	0.051928824531449	0.0183134366334897	914928.286258298	175.923607674219	126.645833333333	45.7708333333333
125.854166666667	53.9791666666667	0.0520526879468743	0.0178754426702367	914738.796444894	176.126935195736	126.645833333333	45.7708333333333
125.895833333333	53.9791666666667	0.0529650140662564	0.0181851151219963	914558.987411315	176.330338209152	126.645833333333	45.7708333333333
120.0625	53.9375	0.0496253700093481	0.0167845711337818	1115546.29752211	144.577369982474	128.3125	45.4375
120.104166666667	53.9375	0.0491475659618113	0.0160866053705355	1113963.12851429	144.724600048687	128.3125	45.4375
120.145833333333	53.9375	0.0490667286548372	0.0151495895462613	1112385.70727425	144.872201783196	128.3125	45.4375
120.1875	53.9375	0.0491414104399206	0.0155142853229329	1110814.05877948	145.020175410825	128.3125	45.4375
120.229166666667	53.9375	0.0489535920709502	0.0156913557960851	1109248.20805666	145.168521142047	128.3125	45.4375
120.270833333333	53.9375	0.0491859796777431	0.0144566326164905	1098451.7027277	146.217374743908	128.0625	45.4375
120.3125	53.9375	0.0493287658084324	0.0137442728667156	1106134.00027362	145.466329684343	128.3125	45.4375
120.354166666667	53.9375	0.0492773106208061	0.0142605142487047	1104585.69350392	145.615792842992	128.3125	45.4375
120.395833333333	53.9375	0.0491755644179128	0.0146656349255245	1103043.28508517	145.765628800014	128.3125	45.4375
120.4375	53.9375	0.0492699438514287	0.0157841569100284	1101506.80027521	145.91583769141	128.3125	45.4375
120.479166666667	53.9375	0.0498370524765833	0.0167586622876234	1099976.26437503	146.066419637734	128.3125	45.4375
120.520833333333	53.9375	0.0491351739436843	0.0152877292066164	1098451.7027277	146.217374743908	128.3125	45.4375
120.5625	53.9375	0.0490349295898496	0.0155309010472447	1096933.14071734	146.368703099041	128.3125	45.4375
120.604166666667	53.9375	0.0493285992294302	0.0161040769887407	1095420.60376795	146.520404776241	128.3125	45.4375
120.645833333333	53.9375	0.0499288594026158	0.0173636450051718	1093914.11734234	146.672479832433	128.3125	45.4375
120.6875	53.9375	0.0497384780269644	0.0176642225590992	1092413.70694097	146.824928308169	128.3125	45.4375
120.729166666667	53.9375	0.0499330787533688	0.020579471264489	1090919.39810078	146.977750227447	128.3125	45.4375
120.770833333333	53.9375	0.0499718186699207	0.0207645142114797	1089431.21639405	147.130945597525	128.3125	45.4375
120.8125	53.9375	0.0497329383632094	0.0172327505676001	1087949.18742718	147.284514408733	128.3125	45.4375
120.854166666667	53.9375	0.0500396296255631	0.0174241656036819	1086473.33683948	147.438456634291	128.3125	45.4375
120.895833333333	53.9375	0.0499173884574487	0.0176134117265953	1085003.69030193	147.592772230119	128.3125	45.4375
120.9375	53.9375	0.0501175423902999	0.0188566706689229	1083540.27351596	147.747461134656	128.3125	45.4375
120.979166666667	53.9375	0.0500133618595613	0.0173199062434462	1082083.11221216	147.902523268675	128.3125	45.4375
121.020833333333	53.9375	0.0500807190374213	0.0198202433089512	1080632.23214895	148.057958535094	128.3125	45.4375
121.0625	53.9375	0.0500695991997992	0.0186369740505138	1079187.65911137	148.213766818794	128.3125	45.4375
121.104166666667	53.9375	0.0497283140386024	0.0204037812245691	1077749.41890966	148.369947986434	128.3125	45.4375
121.145833333333	53.9375	0.0496703199259118	0.020774283363678	1076317.53737795	148.526501886268	128.3125	45.4375
121.1875	53.9375	0.0497300272879872	0.0208024087524656	1074892.04037292	148.68342834796	128.3125	45.4375
121.229166666667	53.9375	0.0498878507391837	0.0200480217539284	1073472.95377236	148.840727182398	128.3125	45.4375
121.270833333333	53.9375	0.0498574851356493	0.0177604184904088	1072060.30347382	148.998398181518	128.3125	45.4375
121.3125	53.9375	0.0493127559643631	0.0156247139816724	1070654.11539315	149.156441118114	128.3125	45.4375
121.354166666667	53.9375	0.0490958402881501	0.0153538223459204	1069254.41546308	149.314855745661	128.3125	45.4375
121.395833333333	53.9375	0.0495363419871009	0.0167624551231073	1067861.22963174	149.473641798134	128.3125	45.4375
121.4375	53.9375	0.0498626997446697	0.0175667226241037	1066474.58386121	149.632798989823	128.3125	45.4375
121.479166666667	53.9375	0.0500055956275136	0.0181739061694678	1065094.50412599	149.792327015157	128.3125	45.4375
121.520833333333	53.9375	0.0500774338866938	0.0180182007662481	1063721.01641148	149.952225548525	128.3125	45.4375
121.5625	53.9375	0.0506721621950958	0.0201208072159512	978512.262157728	156.100599213088	126.645833333333	45.7708333333333
121.604166666667	53.9375	0.051148127374814	0.0208103288117945	977407.565739388	156.279806013187	126.645833333333	45.7708333333333
121.645833333333	53.9375	0.0501932406087026	0.0189053782794083	976310.713128845	156.459379956524	126.645833333333	45.7708333333333
121.6875	53.9375	0.0511956948045998	0.0206901137900071	975221.731134267	156.639319653376	126.645833333333	45.7708333333333
121.729166666667	53.9375	0.0515927926786672	0.0208587236365155	974140.646490511	156.819623684007	126.645833333333	45.7708333333333
121.770833333333	53.9375	0.0510882664846171	0.0204361127959241	973067.485856539	157.000290598559	126.645833333333	45.7708333333333
121.8125	53.9375	0.0511409701553815	0.0201003396740555	972002.27581284	157.181318916946	126.645833333333	45.7708333333333
121.854166666667	53.9375	0.0511276023320017	0.0196895409710604	970945.042858821	157.362707128754	126.645833333333	45.7708333333333
121.895833333333	53.9375	0.0521085074105412	0.0215016635850369	969895.813410172	157.544453693146	126.645833333333	45.7708333333333
121.9375	53.9375	0.0534823463322259	0.0229354826735469	968854.613796251	157.726557038768	126.645833333333	45.7708333333333
121.979166666667	53.9375	0.0535613730198119	0.022996125696786	967821.470257423	157.909015563668	126.645833333333	45.7708333333333
122.020833333333	53.9375	0.0524916681206346	0.0221489573853764	966796.408942396	158.091827635207	126.645833333333	45.7708333333333
122.0625	53.9375	0.0522175146750807	0.0215495923406951	965779.455905557	158.274991589992	126.645833333333	45.7708333333333
122.104166666667	53.9375	0.0522246751369217	0.0213790490429555	964770.637104276	158.458505733795	126.645833333333	45.7708333333333
122.145833333333	53.9375	0.052703779036021	0.021999184330928	963769.978396205	158.642368341495	126.645833333333	45.7708333333333
122.1875	53.9375	0.0516343464692554	0.0205247338619129	962777.50553658	158.826577657011	126.645833333333	45.7708333333333
122.229166666667	53.9375	0.0516305804134044	0.0206065557223318	961793.244175489	159.011131893251	126.645833333333	45.7708333333333
122.270833333333	53.9375	0.0520994634138047	0.0216312740022365	960817.219855139	159.196029232058	126.645833333333	45.7708333333333
122.3125	53.9375	0.0522209388077772	0.0214324696714343	959849.458007123	159.381267824168	126.645833333333	45.7708333333333
122.354166666667	53.9375	0.0517118294874264	0.0205924306042872	958889.983949665	159.566845789169	126.645833333333	45.7708333333333
122.395833333333	53.9375	0.0523068593131922	0.0213148385379376	957938.822884855	159.752761215468	126.645833333333	45.7708333333333
122.4375	53.9375	0.0519407109267937	0.0210589776240971	956995.999895893	159.939012160265	126.645833333333	45.7708333333333
122.479166666667	53.9375	0.0518054072402111	0.0204437395637494	956061.539944304	160.125596649528	126.645833333333	45.7708333333333
122.520833333333	53.9375	0.0514595197813739	0.0194294501159831	955135.467867155	160.312512677978	126.645833333333	45.7708333333333
122.5625	53.9375	0.05100479634807	0.0189107170725499	954217.808374272	160.499758209082	126.645833333333	45.7708333333333
122.604166666667	53.9375	0.0509699059071678	0.0190755493618843	953308.58604544	160.687331175042	126.645833333333	45.7708333333333
122.645833333333	53.9375	0.0519006730328975	0.020298568525907	952407.825327605	160.875229476804	126.645833333333	45.7708333333333
122.6875	53.9375	0.0523882573167394	0.0208726203778438	951515.550532065	161.063450984062	126.645833333333	45.7708333333333
122.729166666667	53.9375	0.0528032353854775	0.0211309329969204	950631.785831664	161.251993535274	126.645833333333	45.7708333333333
122.770833333333	53.9375	0.0527920480776089	0.0210074937484245	949756.555257978	161.440854937683	126.645833333333	45.7708333333333
122.8125	53.9375	0.0530988657888213	0.0208585893018197	948889.882698496	161.630032967342	126.645833333333	45.7708333333333
122.854166666667	53.9375	0.051868336704095	0.0190508220473529	948031.791893809	161.819525369149	126.645833333333	45.7708333333333
122.895833333333	53.9375	0.0512779127015101	0.0180422886919789	947182.306434779	162.009329856889	126.645833333333	45.7708333333333
122.9375	53.9375	0.0512304215564244	0.0185570386493676	946341.449759725	162.199444113276	126.645833333333	45.7708333333333
122.979166666667	53.9375	0.0514017438616805	0.0188515526831786	945509.245151609	162.389865790008	126.645833333333	45.7708333333333
123.020833333333	53.9375	0.0512976778023167	0.0189093071445595	944685.715735196	162.580592507831	126.645833333333	45.7708333333333
123.0625	53.9375	0.0516494850164089	0.0192919067426538	943870.884474251	162.771621856599	126.645833333333	45.7708333333333
123.104166666667	53.9375	0.0513110959972529	0.0191783592760378	943064.774168716	162.962951395351	126.645833333333	45.7708333333333
123.145833333333	53.9375	0.0513384842116836	0.0183523153886233	942267.407451892	163.154578652392	126.645833333333	45.7708333333333
123.1875	53.9375	0.0518340683701774	0.0195577194670936	941478.806787625	163.346501125377	126.645833333333	45.7708333333333
123.229166666667	53.9375	0.0521483530561447	0.0198901237420549	940698.994467506	163.538716281407	126.645833333333	45.7708333333333
123.270833333333	53.9375	0.0529163185088127	0.0212539846206179	939927.992608056	163.731221557129	126.645833333333	45.7708333333333
123.3125	53.9375	0.0538781162981233	0.0221575169262706	939165.823147934	163.924014358846	126.645833333333	45.7708333333333
123.354166666667	53.9375	0.0530448427610075	0.0207178748022014	938412.507845145	164.117092062629	126.645833333333	45.7708333333333
123.395833333333	53.9375	0.0514632432820833	0.0183568766393361	937668.068274245	164.31045201444	126.645833333333	45.7708333333333
123.4375	53.9375	0.0513478700770305	0.0187011061801757	936932.525823575	164.504091530264	126.645833333333	45.7708333333333
123.479166666667	53.9375	0.0521776404060334	0.0202712483849666	936205.901692481	164.698007896241	126.645833333333	45.7708333333333
123.520833333333	53.9375	0.0513275734875202	0.0194578658911252	935488.216888552	164.89219836881	126.645833333333	45.7708333333333
123.5625	53.9375	0.0514093758633852	0.0195966157082499	934779.492224879	165.086660174863	126.645833333333	45.7708333333333
123.604166666667	53.9375	0.0514047685172732	0.0193585790658141	934079.748317303	165.2813905119	126.645833333333	45.7708333333333
123.645833333333	53.9375	0.0504161007273597	0.0191281757639402	933389.005581687	165.476386548196	126.645833333333	45.7708333333333
123.6875	53.9375	0.0512429260213227	0.0200435970227597	932707.284231199	165.671645422969	126.645833333333	45.7708333333333
123.729166666667	53.9375	0.0513836048735346	0.0209991018464562	932034.604273612	165.867164246564	126.645833333333	45.7708333333333
123.770833333333	53.9375	0.0526057969595934	0.0222901410511469	931370.9855086	166.062940100641	126.645833333333	45.7708333333333
123.8125	53.9375	0.0532994607114154	0.022469759039491	930716.447525075	166.258970038363	126.645833333333	45.7708333333333
123.854166666667	53.9375	0.0519388709918549	0.0213555695319976	930071.009698512	166.455251084601	126.645833333333	45.7708333333333
123.895833333333	53.9375	0.0513597783413445	0.0206005633274253	929434.691188313	166.651780236144	126.645833333333	45.7708333333333
123.9375	53.9375	0.0510865973786523	0.020235437732144	928807.510935167	166.848554461912	126.645833333333	45.7708333333333
123.979166666667	53.9375	0.0508744510170459	0.0198200960877509	928189.487658447	167.045570703182	126.645833333333	45.7708333333333
124.020833333333	53.9375	0.0508763611905144	0.0201427519008708	927580.639853607	167.242825873814	126.645833333333	45.7708333333333
124.0625	53.9375	0.0512213471332735	0.0209435703867071	926980.985789616	167.440316860494	126.645833333333	45.7708333333333
124.104166666667	53.9375	0.0508013051086489	0.0215877419216124	926390.543506399	167.638040522975	126.645833333333	45.7708333333333
124.145833333333	53.9375	0.0503652080664196	0.020978810896175	925809.330812293	167.83599369433	126.645833333333	45.7708333333333
124.1875	53.9375	0.0502336744525429	0.0208809969469921	925237.365281551	168.034173181214	126.645833333333	45.7708333333333
124.229166666667	53.9375	0.0508100854351841	0.02102171152041	924674.664251834	168.232575764123	126.645833333333	45.7708333333333
124.270833333333	53.9375	0.0506185958641084	0.0206178260461492	924121.244821752	168.431198197678	126.645833333333	45.7708333333333
124.3125	53.9375	0.0503883491391225	0.0205040558547231	923577.123848418	168.630037210898	126.645833333333	45.7708333333333
124.354166666667	53.9375	0.0499600081275499	0.0199971870393054	923042.317945024	168.829089507487	126.645833333333	45.7708333333333
124.395833333333	53.9375	0.0500563811403478	0.0180966107190547	986340.262577512	161.838348764369	128.3125	45.4375
124.4375	53.9375	0.0502046433226223	0.0174973222609925	1103262.7987535	158.091137008584	129.604166666667	44.6041666666667
124.479166666667	53.9375	0.0501353747081816	0.0176897335802268	1102245.39822619	158.255487276861	129.604166666667	44.6041666666667
124.520833333333	53.9375	0.0501182193700293	0.019281571478524	1101235.29450968	158.4201100468	129.604166666667	44.6041666666667
124.5625	53.9375	0.0502661535330863	0.0200426834251418	920508.578564972	169.827433136585	126.645833333333	45.7708333333333
124.604166666667	53.9375	0.0501406259724387	0.0207967529543592	920029.998000334	170.027694531759	126.645833333333	45.7708333333333
124.645833333333	53.9375	0.0509925280526615	0.0210932269369456	919560.841770416	170.228145453136	126.645833333333	45.7708333333333
124.6875	53.9375	0.0508912339304672	0.0216465133525222	919101.12445311	170.428782413114	126.645833333333	45.7708333333333
124.729166666667	53.9375	0.0512746625037194	0.0221379724014859	918650.860361824	170.629601901678	126.645833333333	45.7708333333333
124.770833333333	53.9375	0.0512864108149558	0.0219400439238051	918210.063543354	170.830600386756	126.645833333333	45.7708333333333
124.8125	53.9375	0.0521189642584733	0.0219638280404179	917778.747775784	171.03177431458	126.645833333333	45.7708333333333
124.854166666667	53.9375	0.0517192163598008	0.0219309406493711	917356.926566415	171.233120110055	126.645833333333	45.7708333333333
124.895833333333	53.9375	0.0520397186157519	0.0220832865438403	916944.613149728	171.434634177134	126.645833333333	45.7708333333333
124.9375	53.9375	0.0525185479234383	0.021724891498929	916541.820485389	171.636312899199	126.645833333333	45.7708333333333
124.979166666667	53.9375	0.0525893005491711	0.0213818916381488	916148.561256284	171.838152639444	126.645833333333	45.7708333333333
125.020833333333	53.9375	0.0527534412343625	0.0213589735016206	915764.847866586	172.040149741276	126.645833333333	45.7708333333333
125.0625	53.9375	0.0527364490180802	0.0212576996405308	915390.692439871	172.242300528705	126.645833333333	45.7708333333333
125.104166666667	53.9375	0.052913320515607	0.021697795561427	915026.106817259	172.444601306755	126.645833333333	45.7708333333333
125.145833333333	53.9375	0.0533899218270376	0.0219703682457487	914671.102555601	172.647048361872	126.645833333333	45.7708333333333
125.1875	53.9375	0.054013309310014	0.0220218058190137	914325.690925696	172.849637962341	126.645833333333	45.7708333333333
125.229166666667	53.9375	0.0538772809656794	0.021551180919775	913989.882910565	173.052366358704	126.645833333333	45.7708333333333
125.270833333333	53.9375	0.0535640096803564	0.020985553676675	913663.689203742	173.255229784193	126.645833333333	45.7708333333333
125.3125	53.9375	0.053692167435995	0.0210142461349622	913347.120207623	173.458224455159	126.645833333333	45.7708333333333
125.354166666667	53.9375	0.0530850501130763	0.0206514801277187	913040.186031847	173.661346571508	126.645833333333	45.7708333333333
125.395833333333	53.9375	0.0536662961958187	0.0208225638549802	912742.896491724	173.864592317146	126.645833333333	45.7708333333333
125.4375	53.9375	0.0529962097951523	0.0196892125802568	912455.2611067	174.067957860426	126.645833333333	45.7708333333333
125.479166666667	53.9375	0.0517157640532466	0.0186902301380385	912177.289098875	174.271439354599	126.645833333333	45.7708333333333
125.520833333333	53.9375	0.0524640740694572	0.0194530022788275	911908.989391546	174.475032938274	126.645833333333	45.7708333333333
125.5625	53.9375	0.0529841585370874	0.0198558229025903	911650.370607815	174.678734735876	126.645833333333	45.7708333333333
125.604166666667	53.9375	0.0528732543696211	0.0195079442123948	911401.441069229	174.882540858113	126.645833333333	45.7708333333333
125.645833333333	53.9375	0.0529795247577831	0.0193552121142689	911162.208794463	175.086447402449	126.645833333333	45.7708333333333
125.6875	53.9375	0.053626060926929	0.019922064504315	910932.681498061	175.290450453574	126.645833333333	45.7708333333333
125.729166666667	53.9375	0.0530854661142844	0.0184720852990613	910712.866589208	175.494546083887	126.645833333333	45.7708333333333
125.770833333333	53.9375	0.052455351351661	0.0179562637228845	910502.771170557	175.698730353975	126.645833333333	45.7708333333333
125.8125	53.9375	0.0528438793718184	0.0185856167835965	910302.402037103	175.902999313099	126.645833333333	45.7708333333333
125.854166666667	53.9375	0.0529113793507704	0.0186773613670451	910111.765675101	176.107348999688	126.645833333333	45.7708333333333
125.895833333333	53.9375	0.053439494497362	0.0187901075871156	909930.868261027	176.311775441826	126.645833333333	45.7708333333333
125.9375	53.9375	0.0545551610537366	0.0192998511193479	909759.715660606	176.516274657754	126.645833333333	45.7708333333333
125.979166666667	53.9375	0.0546397982778013	0.0191745103381369	909598.313427859	176.720842656364	126.645833333333	45.7708333333333
126.020833333333	53.9375	0.0544902436620519	0.0191164841594717	909446.666804224	176.925475437708	126.645833333333	45.7708333333333
120.0625	53.8958333333333	0.0495517476912558	0.015709162120681	1102316.64463712	145.331046754486	128.0625	45.4375
120.104166666667	53.8958333333333	0.0495338511193376	0.0156100609501822	1100761.47363929	145.480828965756	128.0625	45.4375
120.145833333333	53.8958333333333	0.048981317826296	0.014905658565198	1099212.20997783	145.630987858118	128.0625	45.4375
120.1875	53.8958333333333	0.0492251627942062	0.0132873221494938	1097668.87914756	145.781523585701	128.0625	45.4375
120.229166666667	53.8958333333333	0.0491718140056459	0.0129751804876343	1096131.50668832	145.932436287046	128.0625	45.4375
120.270833333333	53.8958333333333	0.0492458943585752	0.0127663391309263	1094600.11818382	146.083726084916	128.0625	45.4375
120.3125	53.8958333333333	0.0492869505668462	0.0128308431575545	1093074.73926064	146.235393086106	128.0625	45.4375
120.354166666667	53.8958333333333	0.0492538000308165	0.0134442182999664	1099669.61420098	144.084817772245	128.604166666667	45.5625
120.395833333333	53.8958333333333	0.0492501170931875	0.0142689318291575	1090042.11287186	146.539859044647	128.0625	45.4375
120.4375	53.8958333333333	0.0491282574398277	0.0151144347447903	1088534.91686345	146.69265813404	128.0625	45.4375
120.479166666667	53.8958333333333	0.0498153881928115	0.0165777154557888	1096131.50668832	145.932436287046	128.3125	45.4375
120.520833333333	53.8958333333333	0.0499173466580592	0.0171930878210331	1094600.11818382	146.083726084916	128.3125	45.4375
120.5625	53.8958333333333	0.0500169145278588	0.017673662321782	1093074.73926064	146.235393086106	128.3125	45.4375
120.604166666667	53.8958333333333	0.0497501537677675	0.0169420018758345	1091555.39558703	146.387437381253	128.3125	45.4375
120.645833333333	53.8958333333333	0.0499057370367753	0.0177313359627975	1090042.11287186	146.539859044647	128.3125	45.4375
120.6875	53.8958333333333	0.0499872947037771	0.0177110430229657	1088534.91686345	146.69265813404	128.3125	45.4375
120.729166666667	53.8958333333333	0.0499411806786767	0.0190052895369761	1087033.83334837	146.845834690457	128.3125	45.4375
120.770833333333	53.8958333333333	0.049785013983323	0.0216599074783573	1085538.88815033	146.999388738005	128.3125	45.4375
120.8125	53.8958333333333	0.049945999959088	0.0198567002850343	1084050.10712889	147.153320283682	128.3125	45.4375
120.854166666667	53.8958333333333	0.0502385146754817	0.0202719300433971	1082567.51617833	147.307629317186	128.3125	45.4375
120.895833333333	53.8958333333333	0.0500570287452862	0.0205531704631406	1081091.14122633	147.462315810728	128.3125	45.4375
120.9375	53.8958333333333	0.0501148786781022	0.0215376885451205	1079621.00823277	147.617379718835	128.3125	45.4375
120.979166666667	53.8958333333333	0.0502925746637527	0.0221368441740416	1078157.1431884	147.772820978167	128.3125	45.4375
121.020833333333	53.8958333333333	0.0506351020686842	0.0221942725709619	989415.547667288	153.68730596787	126.645833333333	45.7708333333333
121.0625	53.8958333333333	0.0500147175403005	0.0210112103898566	1075248.32105697	148.084835206647	128.3125	45.4375
121.104166666667	53.8958333333333	0.0498973229477887	0.0199989001277787	1073803.41609411	148.241407958048	128.3125	45.4375
121.145833333333	53.8958333333333	0.0498507403041685	0.017241630287363	1072364.88332619	148.398357624803	128.3125	45.4375
121.1875	53.8958333333333	0.0500339488269609	0.0180236415997797	1070932.74887855	148.555684051369	128.3125	45.4375
121.229166666667	53.8958333333333	0.0498186806975965	0.0165771970638328	1069507.03889938	148.713387063196	128.3125	45.4375
121.270833333333	53.8958333333333	0.0491113163406431	0.0144733623123282	1068087.77955824	148.871466466536	128.3125	45.4375
121.3125	53.8958333333333	0.0492624772146256	0.0135824736953602	1066674.99704464	149.02992204826	128.3125	45.4375
121.354166666667	53.8958333333333	0.0500851265214012	0.0180617772033163	1065268.71756662	149.188753575665	128.3125	45.4375
121.395833333333	53.8958333333333	0.0500785326324317	0.018593878307148	1063868.9673492	149.347960796291	128.3125	45.4375
121.4375	53.8958333333333	0.0505635620206052	0.0204069475578761	977652.750652503	155.453652763203	126.645833333333	45.7708333333333
121.479166666667	53.8958333333333	0.0504811880253731	0.0195664847075592	1061089.15967251	149.667501207456	128.3125	45.4375
121.520833333333	53.8958333333333	0.0507316523989176	0.0200679437008025	975392.477611064	155.811489544597	126.645833333333	45.7708333333333
121.5625	53.8958333333333	0.0509116820774133	0.0210491959549353	974274.055836885	155.990970936305	126.645833333333	45.7708333333333
121.604166666667	53.8958333333333	0.0516826762408836	0.0216619405501366	973163.480324117	156.170825896316	126.645833333333	45.7708333333333
121.645833333333	53.8958333333333	0.0513065021641497	0.0207442296503479	972060.778311664	156.351053062423	126.645833333333	45.7708333333333
121.6875	53.8958333333333	0.0520797687679325	0.0215482368594781	970965.976968218	156.531651041923	126.645833333333	45.7708333333333
121.729166666667	53.8958333333333	0.0516880810544664	0.0211260939519809	969879.103389649	156.712618411504	126.645833333333	45.7708333333333
121.770833333333	53.8958333333333	0.0523017641543951	0.021170774466162	968800.18459638	156.893953717121	126.645833333333	45.7708333333333
121.8125	53.8958333333333	0.0523502502179314	0.0211217174113091	967729.247530747	157.075655473891	126.645833333333	45.7708333333333
121.854166666667	53.8958333333333	0.0523176046009046	0.0214186472098434	966666.319054348	157.257722165983	126.645833333333	45.7708333333333
121.895833333333	53.8958333333333	0.0519687451121482	0.0212373575437258	965611.42594535	157.440152246521	126.645833333333	45.7708333333333
121.9375	53.8958333333333	0.0522796638652117	0.0221546783620282	964564.594895837	157.62294413748	126.645833333333	45.7708333333333
121.979166666667	53.8958333333333	0.0526533681046848	0.0222226186279262	963525.852509079	157.806096229602	126.645833333333	45.7708333333333
122.020833333333	53.8958333333333	0.0531213110185224	0.0223035124352506	962495.225296827	157.989606882303	126.645833333333	45.7708333333333
122.0625	53.8958333333333	0.052394467647395	0.021663953834576	961472.739676592	158.173474423594	126.645833333333	45.7708333333333
122.104166666667	53.8958333333333	0.052509652774127	0.0211763913485133	960458.421968897	158.357697150004	126.645833333333	45.7708333333333
122.145833333333	53.8958333333333	0.0523457214130809	0.0214144832019018	959452.298394519	158.54227332651	126.645833333333	45.7708333333333
122.1875	53.8958333333333	0.0524132568737409	0.0213379193316231	958454.395071733	158.727201186466	126.645833333333	45.7708333333333
122.229166666667	53.8958333333333	0.0525625483676535	0.0218957625727362	957464.73801353	158.912478931548	126.645833333333	45.7708333333333
122.270833333333	53.8958333333333	0.0528076355094385	0.0221345772396416	956483.353124823	159.098104731699	126.645833333333	45.7708333333333
122.3125	53.8958333333333	0.0521936002330719	0.0214748238419326	955510.266199661	159.284076725075	126.645833333333	45.7708333333333
122.354166666667	53.8958333333333	0.0526563162446948	0.0219674949772846	954545.502918411	159.470393018003	126.645833333333	45.7708333333333
122.395833333333	53.8958333333333	0.0525819320642604	0.0217503778735701	953589.08884494	159.657051684947	126.645833333333	45.7708333333333
122.4375	53.8958333333333	0.052600059773255	0.0213078582847117	952641.049423793	159.844050768472	126.645833333333	45.7708333333333
122.479166666667	53.8958333333333	0.0516770954568078	0.0199107881953127	951701.409977356	160.031388279217	126.645833333333	45.7708333333333
122.520833333333	53.8958333333333	0.0512256695827587	0.0183813041304664	950770.195703011	160.219062195881	126.645833333333	45.7708333333333
122.5625	53.8958333333333	0.0511885730135692	0.0184457708631785	949847.431670285	160.407070465201	126.645833333333	45.7708333333333
122.604166666667	53.8958333333333	0.0513240194666245	0.0186067222299287	948933.142818003	160.595411001951	126.645833333333	45.7708333333333
122.645833333333	53.8958333333333	0.0513957602998886	0.019195728546841	948027.353951415	160.784081688937	126.645833333333	45.7708333333333
122.6875	53.8958333333333	0.0514709322484627	0.0189674325892889	947130.089739333	160.973080377003	126.645833333333	45.7708333333333
122.729166666667	53.8958333333333	0.0518039630404925	0.0190205997822087	946241.374711262	161.162404885043	126.645833333333	45.7708333333333
122.770833333333	53.8958333333333	0.0532809726795547	0.021333607814664	945361.233254514	161.352053000017	126.645833333333	45.7708333333333
122.8125	53.8958333333333	0.0532246557736272	0.0208750910743026	944489.689611341	161.542022476976	126.645833333333	45.7708333333333
122.854166666667	53.8958333333333	0.0524898371210419	0.019224553696299	943626.767876046	161.732311039095	126.645833333333	45.7708333333333
122.895833333333	53.8958333333333	0.0517538774924484	0.0183712357694041	942772.491992097	161.922916377708	126.645833333333	45.7708333333333
122.9375	53.8958333333333	0.0512459637684079	0.0181912943814928	941926.885749248	162.113836152353	126.645833333333	45.7708333333333
122.979166666667	53.8958333333333	0.0513202446106626	0.0185878181951293	941089.972780647	162.305067990823	126.645833333333	45.7708333333333
123.020833333333	53.8958333333333	0.0514722435555666	0.0194479764263457	940261.776559953	162.496609489229	126.645833333333	45.7708333333333
123.0625	53.8958333333333	0.0519978129904745	0.0198033481732701	939442.320398448	162.688458212055	126.645833333333	45.7708333333333
123.104166666667	53.8958333333333	0.0518863555839342	0.019028396338482	938631.627442158	162.88061169224	126.645833333333	45.7708333333333
123.145833333333	53.8958333333333	0.0514513729375217	0.0187051397726478	937829.720668964	163.073067431251	126.645833333333	45.7708333333333
123.1875	53.8958333333333	0.0512986019749743	0.0185937038245646	937036.622885729	163.265822899171	126.645833333333	45.7708333333333
123.229166666667	53.8958333333333	0.0515519794838945	0.0189114463380004	936252.356725423	163.458875534792	126.645833333333	45.7708333333333
123.270833333333	53.8958333333333	0.051743785481733	0.0195142036505954	935476.944644245	163.652222745717	126.645833333333	45.7708333333333
123.3125	53.8958333333333	0.0527055828314306	0.0209284331432705	934710.408918761	163.845861908466	126.645833333333	45.7708333333333
123.354166666667	53.8958333333333	0.0541747215868843	0.0220747689734796	933952.771643051	164.039790368589	126.645833333333	45.7708333333333
123.395833333333	53.8958333333333	0.0532365604220985	0.0209786691528993	933204.054725841	164.234005440793	126.645833333333	45.7708333333333
123.4375	53.8958333333333	0.0521481753066258	0.0197626558613875	932464.279887671	164.428504409068	126.645833333333	45.7708333333333
123.479166666667	53.8958333333333	0.0529940708996317	0.0215293031563239	931733.46865805	164.623284526824	126.645833333333	45.7708333333333
123.520833333333	53.8958333333333	0.0529907711279656	0.0215158939957702	931011.642372622	164.818343017038	126.645833333333	45.7708333333333
123.5625	53.8958333333333	0.0527812856818007	0.0206200102879638	930298.822170355	165.013677072402	126.645833333333	45.7708333333333
123.604166666667	53.8958333333333	0.0512600478089577	0.0193147723891709	929595.028990733	165.209283855485	126.645833333333	45.7708333333333
123.645833333333	53.8958333333333	0.0512741704490561	0.0190570980935379	928900.283570949	165.405160498898	126.645833333333	45.7708333333333
123.6875	53.8958333333333	0.0516110074453187	0.0209656422803805	928214.606443124	165.60130410547	126.645833333333	45.7708333333333
123.729166666667	53.8958333333333	0.0521408055146267	0.0214911254352445	927538.017931539	165.797711748427	126.645833333333	45.7708333333333
123.770833333333	53.8958333333333	0.0526500316666855	0.0223414227022041	926870.538149865	165.994380471582	126.645833333333	45.7708333333333
123.8125	53.8958333333333	0.0537383271279596	0.0229008071873793	926212.186998427	166.191307289534	126.645833333333	45.7708333333333
123.854166666667	53.8958333333333	0.0524497364063489	0.0219119900203989	925562.984161473	166.388489187868	126.645833333333	45.7708333333333
123.895833333333	53.8958333333333	0.0521900286910023	0.0214093466704438	924922.949104452	166.58592312337	126.645833333333	45.7708333333333
123.9375	53.8958333333333	0.0520310033446338	0.021256719259798	924292.101071328	166.783606024245	126.645833333333	45.7708333333333
123.979166666667	53.8958333333333	0.051283360382904	0.0198919500074962	923670.459081895	166.981534790343	126.645833333333	45.7708333333333
124.020833333333	53.8958333333333	0.0502269715656747	0.0190480890386514	923058.041929117	167.179706293395	126.645833333333	45.7708333333333
124.0625	53.8958333333333	0.0501848490505276	0.0200250657588794	922454.868176488	167.378117377251	126.645833333333	45.7708333333333
124.104166666667	53.8958333333333	0.0500649441725263	0.0204375583028189	988141.515335516	160.472165936954	128.3125	45.4375
124.145833333333	53.8958333333333	0.0499604354616267	0.0192424275580769	987230.024721503	160.654474940221	128.3125	45.4375
124.1875	53.8958333333333	0.0501289391317636	0.0199489394508892	920700.989457419	167.97475613927	126.645833333333	45.7708333333333
124.229166666667	53.8958333333333	0.05058552260093	0.02018888301383	920134.970259555	168.174093436167	126.645833333333	45.7708333333333
124.270833333333	53.8958333333333	0.0500598967733696	0.0195831860092914	919578.283746214	168.37365412393	126.645833333333	45.7708333333333
124.3125	53.8958333333333	0.0498694548178669	0.0187525594217706	983666.59513678	161.386744706861	128.3125	45.4375
124.354166666667	53.8958333333333	0.0499996123659771	0.018701316454413	1101028.05965865	157.672841886608	129.604166666667	44.6041666666667
124.395833333333	53.8958333333333	0.0500289949660916	0.0184475255228942	1099991.10911274	157.837189855865	129.604166666667	44.6041666666667
124.4375	53.8958333333333	0.0500004791317915	0.0187025968180237	1098961.4412102	158.001816167381	129.604166666667	44.6041666666667
124.479166666667	53.8958333333333	0.0500427394807178	0.0195017147080762	916935.432371298	169.374691395385	126.645833333333	45.7708333333333
124.520833333333	53.8958333333333	0.0505881350209322	0.019944425347816	916435.093001836	169.575521853292	126.645833333333	45.7708333333333
124.5625	53.8958333333333	0.0505101482968765	0.0205569095018949	915944.200963868	169.7765519418	126.645833333333	45.7708333333333
124.604166666667	53.8958333333333	0.0506391640673143	0.0211015294923484	915462.771607582	169.977778167697	126.645833333333	45.7708333333333
124.645833333333	53.8958333333333	0.0509189775479742	0.021253851564432	914990.820019189	170.17919701405	126.645833333333	45.7708333333333
124.6875	53.8958333333333	0.0510110999302545	0.0216948583120436	914528.361018652	170.38080494055	126.645833333333	45.7708333333333
124.729166666667	53.8958333333333	0.0517830746734406	0.0223245065870866	914075.409157475	170.582598383876	126.645833333333	45.7708333333333
124.770833333333	53.8958333333333	0.0520746367123789	0.022458853768189	913631.978716495	170.784573758051	126.645833333333	45.7708333333333
124.8125	53.8958333333333	0.0517847850540523	0.0218832910994089	913198.083703736	170.986727454819	126.645833333333	45.7708333333333
124.854166666667	53.8958333333333	0.0518470298110921	0.0215889778233904	912773.737852282	171.189055844019	126.645833333333	45.7708333333333
124.895833333333	53.8958333333333	0.0522035621918011	0.0218888270091423	912358.954618177	171.391555273968	126.645833333333	45.7708333333333
124.9375	53.8958333333333	0.052714613259227	0.0215516087634719	911953.747178384	171.594222071853	126.645833333333	45.7708333333333
124.979166666667	53.8958333333333	0.052973279832581	0.0217319387429847	911558.128428758	171.797052544127	126.645833333333	45.7708333333333
125.020833333333	53.8958333333333	0.0533529062865962	0.0220327109204329	911172.110982067	172.000042976912	126.645833333333	45.7708333333333
125.0625	53.8958333333333	0.0533044397404422	0.0220557200063368	910795.707166049	172.203189636405	126.645833333333	45.7708333333333
125.104166666667	53.8958333333333	0.0533892263058556	0.0219879672384454	910428.929021509	172.406488769296	126.645833333333	45.7708333333333
125.145833333333	53.8958333333333	0.05370487506798	0.0216531345812563	910071.788300451	172.609936603189	126.645833333333	45.7708333333333
125.1875	53.8958333333333	0.0532553982062585	0.0208138076861863	909724.296464248	172.813529347025	126.645833333333	45.7708333333333
125.229166666667	53.8958333333333	0.053786873352673	0.0212524202868979	909386.464681862	173.017263191518	126.645833333333	45.7708333333333
125.270833333333	53.8958333333333	0.0540362227429464	0.0210850602309837	909058.303828094	173.221134309593	126.645833333333	45.7708333333333
125.3125	53.8958333333333	0.0545718891211266	0.021404135784683	908739.824481889	173.425138856826	126.645833333333	45.7708333333333
125.354166666667	53.8958333333333	0.0546581781492163	0.0213486430070248	908431.036924661	173.629272971896	126.645833333333	45.7708333333333
125.395833333333	53.8958333333333	0.0547539588904716	0.0211360514198763	908131.951138688	173.833532777039	126.645833333333	45.7708333333333
125.4375	53.8958333333333	0.0544161223847777	0.020381280762484	907842.576805531	174.037914378506	126.645833333333	45.7708333333333
125.479166666667	53.8958333333333	0.0534895502268431	0.0195749868039362	907562.923304504	174.242413867026	126.645833333333	45.7708333333333
125.520833333333	53.8958333333333	0.0533706886896409	0.0194492789155828	907292.999711183	174.447027318281	126.645833333333	45.7708333333333
125.5625	53.8958333333333	0.0540416265386119	0.0201791233597203	907032.814795977	174.651750793372	126.645833333333	45.7708333333333
125.604166666667	53.8958333333333	0.0544797667287769	0.0201262566109073	906782.377022716	174.856580339304	126.645833333333	45.7708333333333
125.645833333333	53.8958333333333	0.0540947619251956	0.0195051227036086	906541.694547315	175.061511989463	126.645833333333	45.7708333333333
125.6875	53.8958333333333	0.0542254199813595	0.0199776725361508	906310.775216467	175.266541764111	126.645833333333	45.7708333333333
125.729166666667	53.8958333333333	0.054420220313865	0.0194608143304542	906089.626566381	175.47166567087	126.645833333333	45.7708333333333
125.770833333333	53.8958333333333	0.0538171830256319	0.0183477377340929	905878.255821584	175.676879705221	126.645833333333	45.7708333333333
125.8125	53.8958333333333	0.053708240106636	0.0187804958259162	905676.669893755	175.882179851005	126.645833333333	45.7708333333333
125.854166666667	53.8958333333333	0.0539309765605118	0.0193653114797661	905484.87538061	176.087562080919	126.645833333333	45.7708333333333
125.895833333333	53.8958333333333	0.0542864781776375	0.0195892076010861	905302.878564849	176.293022357035	126.645833333333	45.7708333333333
125.9375	53.8958333333333	0.0540642060149098	0.0195106451447993	905130.685413132	176.498556631297	126.645833333333	45.7708333333333
125.979166666667	53.8958333333333	0.0547067700344314	0.0199299277402223	904968.301575124	176.704160846042	126.645833333333	45.7708333333333
126.020833333333	53.8958333333333	0.0553860355606305	0.020365976132099	904815.732382571	176.909830934516	126.645833333333	45.7708333333333
126.0625	53.8958333333333	0.0505240576538485	0.0201101084284647	904672.982848446	177.115562821391	126.645833333333	45.7708333333333
126.104166666667	53.8958333333333	0.0550410252270154	0.0200722797464275	904540.057666134	177.321352423288	126.645833333333	45.7708333333333
126.145833333333	53.8958333333333	0.054525527773293	0.019784944753717	904416.961208665	177.527195649304	126.645833333333	45.7708333333333
120.020833333333	53.8541666666667	0.0489893320031269	0.0145498053608099	1100073.53002609	145.045100477354	128.0625	45.4375
120.0625	53.8541666666667	0.0490595274376478	0.0143479679713998	1098505.5661187	145.194820520129	128.0625	45.4375
120.104166666667	53.8541666666667	0.0492976378940613	0.014134222612633	1096943.4926783	145.34492097863	128.0625	45.4375
120.145833333333	53.8541666666667	0.0491123111401812	0.0133545906919134	1095387.33539057	145.495402041175	128.0625	45.4375
120.1875	53.8541666666667	0.0490850817877684	0.0135132128092348	1093837.11998913	145.64626388055	128.0625	45.4375
120.229166666667	53.8541666666667	0.0492863980256394	0.0132925680058065	1092292.87225441	145.797506653804	128.0625	45.4375
120.270833333333	53.8541666666667	0.049240050760413	0.0146039323530157	1100073.53002609	145.045100477354	128.3125	45.4375
120.3125	53.8541666666667	0.0492691880756461	0.0149907827697888	1098505.5661187	145.194820520129	128.3125	45.4375
120.354166666667	53.8541666666667	0.0492983444980339	0.0149463845440042	1096943.4926783	145.34492097863	128.3125	45.4375
120.395833333333	53.8541666666667	0.0491714322571139	0.0157320938941842	1095387.33539057	145.495402041175	128.3125	45.4375
120.4375	53.8541666666667	0.0491422519934393	0.0156628063275971	1093837.11998913	145.64626388055	128.3125	45.4375
120.479166666667	53.8541666666667	0.0493956152030368	0.0162668009321314	1092292.87225441	145.797506653804	128.3125	45.4375
120.520833333333	53.8541666666667	0.0495848037040442	0.0163745089623094	1090754.61801265	145.949130502065	128.3125	45.4375
120.5625	53.8541666666667	0.0500047404653657	0.0175102270105709	1089222.38313473	146.10113555034	128.3125	45.4375
120.604166666667	53.8541666666667	0.0499990311697471	0.018709120528998	1087696.19353512	146.253521907321	128.3125	45.4375
120.645833333333	53.8541666666667	0.0501346300625454	0.0200626474691156	1086176.07517072	146.406289665192	128.3125	45.4375
120.6875	53.8541666666667	0.0498882976689261	0.0200957237016754	1084662.05403971	146.559438899433	128.3125	45.4375
120.729166666667	53.8541666666667	0.0499328303344173	0.0210083096717187	1083154.15618038	146.712969668624	128.3125	45.4375
120.770833333333	53.8541666666667	0.0500090795117098	0.0220885912574353	1081652.40766993	146.86688201425	128.3125	45.4375
120.8125	53.8541666666667	0.0500562197721092	0.0211643145859276	1080156.8346233	147.021175960506	128.3125	45.4375
120.854166666667	53.8541666666667	0.0504586196319853	0.0220296092553564	990202.246641496	152.87071206382	126.645833333333	45.7708333333333
120.895833333333	53.8541666666667	0.0500785238862614	0.0216488546722541	1077184.31956236	147.330908664057	128.3125	45.4375
120.9375	53.8541666666667	0.0500904726586017	0.0185183695744387	1075707.42995529	147.486347381528	128.3125	45.4375
120.979166666667	53.8541666666667	0.0499604102490787	0.0183277923081956	1074236.82062398	147.642167619586	128.3125	45.4375
121.020833333333	53.8541666666667	0.0500435425153457	0.0180833684799376	1072772.51785308	147.798369313037	128.3125	45.4375
121.0625	53.8541666666667	0.0493460350866725	0.0155741592300749	1071314.54795728	147.954952378224	128.3125	45.4375
121.104166666667	53.8541666666667	0.0491355611479985	0.0156213827654826	1069862.93727997	148.111916712828	128.3125	45.4375
121.145833333333	53.8541666666667	0.0493447065531887	0.0144571126847536	1068417.71219183	148.269262195676	128.3125	45.4375
121.1875	53.8541666666667	0.0491887191942596	0.014145064134711	1066978.89908952	148.426988686546	128.3125	45.4375
121.229166666667	53.8541666666667	0.0492150882042212	0.0161476422358207	1065546.52439419	148.585096025972	128.3125	45.4375
121.270833333333	53.8541666666667	0.0493985195590354	0.0167352554407214	1064120.6145501	148.743584035052	128.3125	45.4375
121.3125	53.8541666666667	0.0495335916222957	0.01601122531301	1062701.19602314	148.902452515251	128.3125	45.4375
121.354166666667	53.8541666666667	0.0494752038990972	0.016078913856095	1061288.29529939	149.061701248211	128.3125	45.4375
121.395833333333	53.8541666666667	0.0501436580641424	0.0193931111905231	1059881.9388836	149.221329995557	128.3125	45.4375
121.4375	53.8541666666667	0.0510045171594586	0.0208962190307564	973436.152621069	155.34114055844	126.645833333333	45.7708333333333
121.479166666667	53.8541666666667	0.0508094294481495	0.0201202940150788	972296.107399634	155.520506816704	126.645833333333	45.7708333333333
121.520833333333	53.8541666666667	0.0503676937059875	0.0196310290179672	1055702.40078004	149.7024936359	128.3125	45.4375
121.5625	53.8541666666667	0.0506202819632026	0.0198988199888322	970039.505382395	155.880382084355	126.645833333333	45.7708333333333
121.604166666667	53.8541666666667	0.0517651678863347	0.021484735311092	968923.003993569	156.060888458044	126.645833333333	45.7708333333333
121.645833333333	53.8541666666667	0.0523533768132905	0.0216032062401042	967814.405846018	156.241772182989	126.645833333333	45.7708333333333
121.6875	53.8541666666667	0.0525525482181958	0.0219202549761883	966713.738474423	156.423031863856	126.645833333333	45.7708333333333
121.729166666667	53.8541666666667	0.0523570184450705	0.0218858683279203	965621.029341181	156.604666074088	126.645833333333	45.7708333333333
121.770833333333	53.8541666666667	0.0524863213135168	0.02226696113854	964536.30583372	156.786673355777	126.645833333333	45.7708333333333
121.8125	53.8541666666667	0.0528048877709861	0.0221696841989375	963459.595261822	156.969052219553	126.645833333333	45.7708333333333
121.854166666667	53.8541666666667	0.0523185740873663	0.0211855075184976	962390.924854906	157.151801144466	126.645833333333	45.7708333333333
121.895833333333	53.8541666666667	0.0514068923936502	0.0202660253288213	961330.321759302	157.334918577882	126.645833333333	45.7708333333333
121.9375	53.8541666666667	0.0512622231633431	0.020269735590596	960277.813035525	157.518402935377	126.645833333333	45.7708333333333
121.979166666667	53.8541666666667	0.0522006951048839	0.02156731892811	959233.425655509	157.702252600642	126.645833333333	45.7708333333333
122.020833333333	53.8541666666667	0.0525082516156234	0.0218243768461734	958197.186499842	157.886465925391	126.645833333333	45.7708333333333
122.0625	53.8541666666667	0.0533243823444333	0.022334665035573	957169.122354984	158.071041229268	126.645833333333	45.7708333333333
122.104166666667	53.8541666666667	0.0529849654971872	0.0220898921029298	956149.259910476	158.255976799772	126.645833333333	45.7708333333333
122.145833333333	53.8541666666667	0.0525578095721308	0.0217600492617975	955137.625756115	158.441270892175	126.645833333333	45.7708333333333
122.1875	53.8541666666667	0.0516359645537226	0.0207882838859868	954134.246379147	158.626921729453	126.645833333333	45.7708333333333
122.229166666667	53.8541666666667	0.0513668380047085	0.0208398571439433	953139.148161429	158.81292750222	126.645833333333	45.7708333333333
122.270833333333	53.8541666666667	0.0527105336713619	0.0222948717998831	952152.357376578	158.999286368669	126.645833333333	45.7708333333333
122.3125	53.8541666666667	0.0524310147353138	0.0216542783207393	951173.900187116	159.185996454515	126.645833333333	45.7708333333333
122.354166666667	53.8541666666667	0.0527859864387901	0.0221480719288897	950203.80264161	159.373055852947	126.645833333333	45.7708333333333
122.395833333333	53.8541666666667	0.0534049397814052	0.0226104187360443	949242.090671777	159.560462624591	126.645833333333	45.7708333333333
122.4375	53.8541666666667	0.0533729858048981	0.0220097135637013	948288.790089616	159.748214797465	126.645833333333	45.7708333333333
122.479166666667	53.8541666666667	0.0533299765520358	0.0212034204936117	947343.9265845	159.936310366956	126.645833333333	45.7708333333333
122.520833333333	53.8541666666667	0.0530304284967787	0.0204921154083659	946407.525720278	160.12474729579	126.645833333333	45.7708333333333
122.5625	53.8541666666667	0.0525146999731001	0.0200905512338462	945479.612932356	160.31352351402	126.645833333333	45.7708333333333
122.604166666667	53.8541666666667	0.0515169418139854	0.019581609964061	944560.213524791	160.50263691901	126.645833333333	45.7708333333333
122.645833333333	53.8541666666667	0.0521422923107654	0.0198598538092401	943649.352667347	160.69208537543	126.645833333333	45.7708333333333
122.6875	53.8541666666667	0.0528903706996495	0.0206272251702344	942747.055392586	160.881866715262	126.645833333333	45.7708333333333
122.729166666667	53.8541666666667	0.0531208552639027	0.0209425471635865	941853.346592913	161.071978737802	126.645833333333	45.7708333333333
122.770833333333	53.8541666666667	0.0533029106035582	0.0216129582149238	940968.251017646	161.26241920968	126.645833333333	45.7708333333333
122.8125	53.8541666666667	0.0532793794161817	0.0213384039072536	940091.793270068	161.453185864877	126.645833333333	45.7708333333333
122.854166666667	53.8541666666667	0.0526897879873841	0.0202210043758413	939223.997804481	161.644276404758	126.645833333333	45.7708333333333
122.895833333333	53.8541666666667	0.0527092068233984	0.0200913067741831	938364.888923256	161.835688498101	126.645833333333	45.7708333333333
122.9375	53.8541666666667	0.051922225569817	0.019202204474471	937514.49077388	162.027419781147	126.645833333333	45.7708333333333
122.979166666667	53.8541666666667	0.0513621447472546	0.0191014065098299	936672.827346004	162.21946785764	126.645833333333	45.7708333333333
123.020833333333	53.8541666666667	0.0527377446099237	0.0200802284762077	935839.92246849	162.411830298893	126.645833333333	45.7708333333333
123.0625	53.8541666666667	0.0528737305300198	0.0204178556803088	935015.799806461	162.604504643841	126.645833333333	45.7708333333333
123.104166666667	53.8541666666667	0.0528174457212666	0.020374879772198	934200.482858344	162.797488399121	126.645833333333	45.7708333333333
123.145833333333	53.8541666666667	0.0531799790431532	0.020614486272872	933393.994952922	162.990779039144	126.645833333333	45.7708333333333
123.1875	53.8541666666667	0.0530854243699197	0.02053574867016	932596.359246393	163.184374006181	126.645833333333	45.7708333333333
123.229166666667	53.8541666666667	0.052371033265331	0.0198951190546055	931807.598719418	163.378270710456	126.645833333333	45.7708333333333
123.270833333333	53.8541666666667	0.0527128595806456	0.0202390952916255	931027.736174184	163.572466530248	126.645833333333	45.7708333333333
123.3125	53.8541666666667	0.0528132381524397	0.0206490135349387	930256.794231474	163.766958811992	126.645833333333	45.7708333333333
123.354166666667	53.8541666666667	0.0537376937927648	0.0223230573134757	929494.795327731	163.961744870403	126.645833333333	45.7708333333333
123.395833333333	53.8541666666667	0.0548616689913427	0.0230280696672838	928741.761712136	164.156821988589	126.645833333333	45.7708333333333
123.4375	53.8541666666667	0.0535577299162794	0.0219418471090764	927997.715443699	164.352187418186	126.645833333333	45.7708333333333
123.479166666667	53.8541666666667	0.0535672981676919	0.0219064116209735	927262.678388345	164.547838379495	126.645833333333	45.7708333333333
123.520833333333	53.8541666666667	0.052612129622511	0.0208670725977718	926536.672216017	164.743772061627	126.645833333333	45.7708333333333
123.5625	53.8541666666667	0.0518443013175022	0.0198059423538268	925819.718397787	164.939985622654	126.645833333333	45.7708333333333
123.604166666667	53.8541666666667	0.0513386287193681	0.0193570159321785	925111.838202982	165.13647618977	126.645833333333	45.7708333333333
123.645833333333	53.8541666666667	0.0513647782852824	0.01944773316523	924413.052696303	165.333240859463	126.645833333333	45.7708333333333
123.6875	53.8541666666667	0.0516666499173947	0.0202635277778209	923723.382734988	165.530276697684	126.645833333333	45.7708333333333
123.729166666667	53.8541666666667	0.0522620835853165	0.0211013495238202	923042.848965953	165.727580740037	126.645833333333	45.7708333333333
123.770833333333	53.8541666666667	0.052119004021501	0.0215641490330178	922371.471822975	165.925149991966	126.645833333333	45.7708333333333
123.8125	53.8541666666667	0.0533177793793156	0.0226281558976108	921709.271523867	166.122981428955	126.645833333333	45.7708333333333
123.854166666667	53.8541666666667	0.052630262433843	0.0218113681831926	921056.26806769	166.321071996739	126.645833333333	45.7708333333333
123.895833333333	53.8541666666667	0.0519344329296528	0.0203605649121174	920412.48123196	166.519418611513	126.645833333333	45.7708333333333
123.9375	53.8541666666667	0.0513561006316349	0.0197165929557903	919777.930569887	166.718018160156	126.645833333333	45.7708333333333
123.979166666667	53.8541666666667	0.0510658842857421	0.0196096632605903	919152.63540763	166.916867500464	126.645833333333	45.7708333333333
124.020833333333	53.8541666666667	0.0509081003705598	0.0197553640050407	918536.614841558	167.115963461385	126.645833333333	45.7708333333333
124.0625	53.8541666666667	0.0509045760931395	0.0200289649700271	917929.887735549	167.315302843267	126.645833333333	45.7708333333333
124.104166666667	53.8541666666667	0.050581516589597	0.0198205811076144	917332.472718294	167.514882418108	126.645833333333	45.7708333333333
124.145833333333	53.8541666666667	0.0503506597167649	0.0192312046510982	982855.453077677	160.565631058627	128.3125	45.4375
124.1875	53.8541666666667	0.0501256542221782	0.0188111044223714	981947.298248243	160.748969659115	128.3125	45.4375
124.229166666667	53.8541666666667	0.0503338556447291	0.0188961529802829	1099909.19196062	157.088726317609	129.604166666667	44.6041666666667
124.270833333333	53.8541666666667	0.0503090017531872	0.018365111571456	1098845.38564005	157.252770846195	129.604166666667	44.6041666666667
124.3125	53.8541666666667	0.050204285953079	0.0189621865234636	914485.714170361	168.516268255921	126.645833333333	45.7708333333333
124.354166666667	53.8541666666667	0.0505424377920867	0.0195122375729327	913944.549384485	168.717219646923	126.645833333333	45.7708333333333
124.395833333333	53.8541666666667	0.0508513679666353	0.0199225803544015	913412.820281777	168.918387864055	126.645833333333	45.7708333333333
124.4375	53.8541666666667	0.0508309333479698	0.0201259089936203	912890.543515343	169.119769462583	126.645833333333	45.7708333333333
124.479166666667	53.8541666666667	0.0507042520578387	0.0204328782454188	912377.735479951	169.321360972048	126.645833333333	45.7708333333333
124.520833333333	53.8541666666667	0.0512475972049144	0.0209934987881473	911874.412309585	169.523158896601	126.645833333333	45.7708333333333
124.5625	53.8541666666667	0.0510014656051463	0.0212209165135557	911380.589875041	169.725159715336	126.645833333333	45.7708333333333
124.604166666667	53.8541666666667	0.0516775574529367	0.0217404534494651	910896.283781543	169.927359882633	126.645833333333	45.7708333333333
124.645833333333	53.8541666666667	0.0523097265305416	0.0219254516514275	910421.509366391	170.129755828512	126.645833333333	45.7708333333333
124.6875	53.8541666666667	0.0522514347992686	0.0218598514645687	909956.281696647	170.332343958991	126.645833333333	45.7708333333333
124.729166666667	53.8541666666667	0.0524029358276542	0.0217780363513749	909500.615566846	170.535120656449	126.645833333333	45.7708333333333
124.770833333333	53.8541666666667	0.0517903758228987	0.0213701271720871	909054.525496745	170.738082279999	126.645833333333	45.7708333333333
124.8125	53.8541666666667	0.0522381204303769	0.021656660719954	908618.025729105	170.941225165871	126.645833333333	45.7708333333333
124.854166666667	53.8541666666667	0.0524312217308146	0.0221237197403359	908191.130227509	171.144545627791	126.645833333333	45.7708333333333
124.895833333333	53.8541666666667	0.0530829240157906	0.0219459785737221	907773.852674213	171.348039957381	126.645833333333	45.7708333333333
124.9375	53.8541666666667	0.0530978745727053	0.0215908724476303	907366.206468033	171.551704424555	126.645833333333	45.7708333333333
124.979166666667	53.8541666666667	0.0528832868581002	0.0218992335235291	906968.204722279	171.755535277924	126.645833333333	45.7708333333333
125.020833333333	53.8541666666667	0.0528725836134565	0.0217389663564129	906579.860262707	171.959528745212	126.645833333333	45.7708333333333
125.0625	53.8541666666667	0.0526481113525571	0.0213951819925334	906201.185625536	172.163681033674	126.645833333333	45.7708333333333
125.104166666667	53.8541666666667	0.0534158998724909	0.0211694133014325	905832.193055475	172.367988330518	126.645833333333	45.7708333333333
125.145833333333	53.8541666666667	0.0535559991002965	0.0211703974576318	905472.894503817	172.57244680334	126.645833333333	45.7708333333333
125.1875	53.8541666666667	0.053905147743361	0.0211410988857336	905123.301626557	172.777052600562	126.645833333333	45.7708333333333
125.229166666667	53.8541666666667	0.0531677953959598	0.0204774650489326	904783.425782555	172.981801851872	126.645833333333	45.7708333333333
125.270833333333	53.8541666666667	0.0530116583865731	0.0205751235322765	904453.278031745	173.186690668677	126.645833333333	45.7708333333333
125.3125	53.8541666666667	0.0536844991180687	0.0208921997673701	904132.86913338	173.391715144554	126.645833333333	45.7708333333333
125.354166666667	53.8541666666667	0.0544644099066532	0.0208151507055338	903822.209544331	173.596871355716	126.645833333333	45.7708333333333
125.395833333333	53.8541666666667	0.054504101530849	0.0203086027890932	903521.309417414	173.802155361473	126.645833333333	45.7708333333333
125.4375	53.8541666666667	0.0551398426622556	0.0205796810721296	903230.178599776	174.007563204705	126.645833333333	45.7708333333333
125.479166666667	53.8541666666667	0.0557184714594579	0.0209731333873817	902948.826631326	174.213090912341	126.645833333333	45.7708333333333
125.520833333333	53.8541666666667	0.0556517333595837	0.0209318626026791	902677.262743195	174.418734495837	126.645833333333	45.7708333333333
125.5625	53.8541666666667	0.0554608268592349	0.0202618176456806	902415.495856261	174.624489951665	126.645833333333	45.7708333333333
125.604166666667	53.8541666666667	0.0555135843917518	0.0206337924776911	902163.534579716	174.830353261804	126.645833333333	45.7708333333333
125.645833333333	53.8541666666667	0.0551257539716601	0.0203956167465629	901921.387209671	175.036320394236	126.645833333333	45.7708333333333
125.6875	53.8541666666667	0.0551132365114345	0.0206429322526618	901689.061727821	175.242387303444	126.645833333333	45.7708333333333
125.729166666667	53.8541666666667	0.0549181852203499	0.020151719888474	901466.565800156	175.448549930922	126.645833333333	45.7708333333333
125.770833333333	53.8541666666667	0.0541352919339807	0.0188431304248051	901253.906775709	175.65480420568	126.645833333333	45.7708333333333
125.8125	53.8541666666667	0.0538308357914195	0.018633363241765	901051.091685371	175.861146044757	126.645833333333	45.7708333333333
125.854166666667	53.8541666666667	0.0544769282031397	0.0192066340470915	900858.127240747	176.067571353742	126.645833333333	45.7708333333333
125.895833333333	53.8541666666667	0.0545109358018062	0.0190761550738555	900675.019833057	176.27407602729	126.645833333333	45.7708333333333
125.9375	53.8541666666667	0.0542237646295186	0.0192396779050002	900501.775532101	176.480655949649	126.645833333333	45.7708333333333
125.979166666667	53.8541666666667	0.0541495862969849	0.0190649251457674	900338.400085261	176.687306995185	126.645833333333	45.7708333333333
126.020833333333	53.8541666666667	0.0549864762167953	0.0197121153320806	900184.898916561	176.894025028919	126.645833333333	45.7708333333333
126.0625	53.8541666666667	0.0556777598473393	0.0203642050439183	900041.277125789	177.100805907051	126.645833333333	45.7708333333333
126.104166666667	53.8541666666667	0.050386922602274	0.0201201741222588	899907.539487646	177.307645477506	126.645833333333	45.7708333333333
126.145833333333	53.8541666666667	0.0552078813474326	0.020089761198534	899783.690450971	177.51453958047	126.645833333333	45.7708333333333
126.1875	53.8541666666667	0.0547688684205916	0.0197374145226575	899669.734138008	177.721484048931	126.645833333333	45.7708333333333
126.229166666667	53.8541666666667	0.0497147810597356	0.0193216816737702	899565.674343728	177.928474709224	126.645833333333	45.7708333333333
126.270833333333	53.8541666666667	0.0550129496753861	0.0197465006126719	899471.514535205	178.13550738158	126.645833333333	45.7708333333333
126.3125	53.8541666666667	0.0551596555270324	0.01922707946258	899387.257851042	178.34257788067	126.645833333333	45.7708333333333
120.020833333333	53.8125	0.0492045479313063	0.0147721519603058	1096275.74304096	144.907609223059	128.0625	45.4375
120.0625	53.8125	0.0489223995534178	0.0151792362461427	1104237.88816048	144.1631988361	128.3125	45.4375
120.104166666667	53.8125	0.0493256421199602	0.0148308413236925	1093131.8155987	145.208060560932	128.0625	45.4375
120.145833333333	53.8125	0.0490247307140155	0.0151189546461338	1091568.72610887	145.358862977305	128.0625	45.4375
120.1875	53.8125	0.0493841842576635	0.0157817709482364	1090011.58738879	145.510050153155	128.0625	45.4375
120.229166666667	53.8125	0.049262990196127	0.0156160449029142	1088460.42546133	145.66162226458	128.0625	45.4375
120.270833333333	53.8125	0.0500524940275976	0.0170489979726857	1096275.74304096	144.907609223059	128.3125	45.4375
120.3125	53.8125	0.0493662427890861	0.0160148663612588	1094700.82988416	145.057642712065	128.3125	45.4375
120.354166666667	53.8125	0.0499828511895723	0.0176362484054701	1093131.8155987	145.208060560932	128.3125	45.4375
120.395833333333	53.8125	0.0495251898692027	0.0164434311181782	1091568.72610887	145.358862977305	128.3125	45.4375
120.4375	53.8125	0.0497985280360487	0.0175262614635174	1090011.58738879	145.510050153155	128.3125	45.4375
120.479166666667	53.8125	0.0500540144214638	0.0187244376781399	1088460.42546133	145.66162226458	128.3125	45.4375
120.520833333333	53.8125	0.0499349388082424	0.0173055639164646	1086915.26639703	145.813579471607	128.3125	45.4375
120.5625	53.8125	0.0499991669958146	0.0172705624290131	1085376.13631302	145.965921917995	128.3125	45.4375
120.604166666667	53.8125	0.0500010359664546	0.0177753317651975	1083843.06137187	146.118649731031	128.3125	45.4375
120.645833333333	53.8125	0.0499794407597954	0.0196507679245803	1082316.06778048	146.271763021333	128.3125	45.4375
120.6875	53.8125	0.0497683546442795	0.0192957660488712	1080795.18178891	146.425261882647	128.3125	45.4375
120.729166666667	53.8125	0.0498927445694315	0.0213775381254346	1079280.42968923	146.579146391651	128.3125	45.4375
120.770833333333	53.8125	0.0500138875228775	0.0212863975600322	1077771.83781427	146.733416607752	128.3125	45.4375
120.8125	53.8125	0.0500537320070208	0.018797984887358	1076269.43253646	146.888072572882	128.3125	45.4375
120.854166666667	53.8125	0.0499506484327399	0.018353421585104	1074773.24026654	147.043114311301	128.3125	45.4375
120.895833333333	53.8125	0.0498692403522124	0.021782651621768	1073283.28745236	147.198541829396	128.3125	45.4375
120.9375	53.8125	0.0506725232263719	0.0229463313748623	983578.575168004	153.098169514795	126.645833333333	45.7708333333333
120.979166666667	53.8125	0.0501040249197988	0.0198816678869165	1061591.47029184	148.455844751067	128.0625	45.4375
121.020833333333	53.8125	0.0501236797522905	0.0190908778491188	1068851.13075185	147.667138853261	128.3125	45.4375
121.0625	53.8125	0.0499454061599814	0.0179237963094165	1067386.40093546	147.824109189396	128.3125	45.4375
121.104166666667	53.8125	0.0498261564764979	0.0175480696982903	1065928.04332477	147.981465061985	128.3125	45.4375
121.145833333333	53.8125	0.049583330223823	0.0171815281913449	1064476.08456256	148.139206365948	128.3125	45.4375
121.1875	53.8125	0.0495195147196537	0.0171344898042488	1063030.55131933	148.297332976923	128.3125	45.4375
121.229166666667	53.8125	0.0499837327160638	0.0195023205817296	1061591.47029184	148.455844751067	128.3125	45.4375
121.270833333333	53.8125	0.0501035941481557	0.0200400044494396	1060158.86820171	148.614741524861	128.3125	45.4375
121.3125	53.8125	0.0500876892833077	0.0199082040943028	1058732.77179394	148.774023114903	128.3125	45.4375
121.354166666667	53.8125	0.0502508010013998	0.0195646897805187	1057313.20783545	148.933689317715	128.3125	45.4375
121.395833333333	53.8125	0.0506099908847598	0.0196652089601687	970377.326387652	155.048029372134	126.645833333333	45.7708333333333
121.4375	53.8125	0.0513664462273185	0.0206199295578865	969223.400138097	155.227646744441	126.645833333333	45.7708333333333
121.479166666667	53.8125	0.0516138135751715	0.021168214919637	968077.294628162	155.407651971572	126.645833333333	45.7708333333333
121.520833333333	53.8125	0.0512882687734935	0.0200020017796061	966939.038024015	155.588043781953	126.645833333333	45.7708333333333
121.5625	53.8125	0.0508417835746568	0.0193190851483017	965808.658430838	155.768820872719	126.645833333333	45.7708333333333
121.604166666667	53.8125	0.0509200144044351	0.0197726194715013	964686.183890168	155.949981909568	126.645833333333	45.7708333333333
121.645833333333	53.8125	0.0513665589642628	0.0205044551468366	963571.642377224	156.131525526618	126.645833333333	45.7708333333333
121.6875	53.8125	0.0520142483711191	0.0212830467441718	962465.061798231	156.313450326269	126.645833333333	45.7708333333333
121.729166666667	53.8125	0.0531412230022342	0.0234481979490275	961366.469987701	156.49575487907	126.645833333333	45.7708333333333
121.770833333333	53.8125	0.0529412059130061	0.0234208995813367	960275.894705712	156.678437723593	126.645833333333	45.7708333333333
121.8125	53.8125	0.0526416235257043	0.0223912759160959	959193.363635173	156.861497366303	126.645833333333	45.7708333333333
121.854166666667	53.8125	0.0518042320948702	0.0211581271810389	958118.904379056	157.044932281446	126.645833333333	45.7708333333333
121.895833333333	53.8125	0.0524403352849993	0.0214852248123865	957052.544457617	157.22874091093	126.645833333333	45.7708333333333
121.9375	53.8125	0.0516308492472718	0.0207087653720672	955994.311305618	157.412921664218	126.645833333333	45.7708333333333
121.979166666667	53.8125	0.0522061263644141	0.0218516751654926	954944.232269507	157.597472918224	126.645833333333	45.7708333333333
122.020833333333	53.8125	0.0527336341426815	0.0221055925545214	953902.334604596	157.782393017214	126.645833333333	45.7708333333333
122.0625	53.8125	0.0525241344890892	0.0216778966165187	952868.645472226	157.967680272712	126.645833333333	45.7708333333333
122.104166666667	53.8125	0.0528902882554991	0.0223524637001551	951843.191936919	158.153332963412	126.645833333333	45.7708333333333
122.145833333333	53.8125	0.0536134660995396	0.0230390862240703	950826.000963494	158.339349335099	126.645833333333	45.7708333333333
122.1875	53.8125	0.0527033197342122	0.0209957784244719	949817.099414207	158.525727600567	126.645833333333	45.7708333333333
122.229166666667	53.8125	0.0520253993389162	0.020268890425279	948816.514045849	158.712465939549	126.645833333333	45.7708333333333
122.270833333333	53.8125	0.052236114369868	0.0210442742230663	947824.271506837	158.899562498658	126.645833333333	45.7708333333333
122.3125	53.8125	0.0528347022966305	0.0217631641487666	946840.398334307	159.087015391316	126.645833333333	45.7708333333333
122.354166666667	53.8125	0.0530084803173425	0.0222680944170462	945864.920951183	159.274822697713	126.645833333333	45.7708333333333
122.395833333333	53.8125	0.053799615987227	0.0231393443130304	944897.865663229	159.46298246475	126.645833333333	45.7708333333333
122.4375	53.8125	0.0531115751247985	0.022092650021566	943939.258656111	159.651492706003	126.645833333333	45.7708333333333
122.479166666667	53.8125	0.0518785636565581	0.0197714493571169	942989.125992443	159.840351401688	126.645833333333	45.7708333333333
122.520833333333	53.8125	0.0510432301098017	0.0183633430854283	942047.493608799	160.029556498631	126.645833333333	45.7708333333333
122.5625	53.8125	0.0517339605516839	0.0196063376916478	941114.387312764	160.219105910244	126.645833333333	45.7708333333333
122.604166666667	53.8125	0.0523134688665913	0.0204337089807287	940189.832779936	160.408997516515	126.645833333333	45.7708333333333
122.645833333333	53.8125	0.0520346168953332	0.0200814009344825	939273.855550933	160.599229163994	126.645833333333	45.7708333333333
122.6875	53.8125	0.0524941947225038	0.0205134632031595	938366.481028413	160.789798665795	126.645833333333	45.7708333333333
122.729166666667	53.8125	0.0527296231609056	0.0213444141912067	937467.734474058	160.980703801595	126.645833333333	45.7708333333333
122.770833333333	53.8125	0.053450327381275	0.0223540378346496	936577.641005571	161.171942317652	126.645833333333	45.7708333333333
122.8125	53.8125	0.0529169965607528	0.0217306759013369	935696.225593671	161.363511926818	126.645833333333	45.7708333333333
122.854166666667	53.8125	0.0528079158983601	0.0210411966751643	934823.513059074	161.555410308567	126.645833333333	45.7708333333333
122.895833333333	53.8125	0.0527594502232666	0.0205837946412083	933959.528069471	161.747635109028	126.645833333333	45.7708333333333
122.9375	53.8125	0.0521055621292693	0.0198936002604652	933104.295136518	161.940183941023	126.645833333333	45.7708333333333
122.979166666667	53.8125	0.0517009936180824	0.0195880078160946	932257.838612811	162.133054384113	126.645833333333	45.7708333333333
123.020833333333	53.8125	0.051992286928917	0.0195398780486153	931420.18268886	162.326243984655	126.645833333333	45.7708333333333
123.0625	53.8125	0.0525503340956429	0.0196845018012785	930591.351390077	162.519750255862	126.645833333333	45.7708333333333
123.104166666667	53.8125	0.0519928619055384	0.0195864221835804	929771.368573748	162.713570677871	126.645833333333	45.7708333333333
123.145833333333	53.8125	0.0526869997422965	0.0203899966522701	928960.257926011	162.90770269782	126.645833333333	45.7708333333333
123.1875	53.8125	0.0530526268678028	0.0213355534555901	928158.042958849	163.102143729933	126.645833333333	45.7708333333333
123.229166666667	53.8125	0.0533561392326843	0.0216732207618943	927364.747007072	163.296891155609	126.645833333333	45.7708333333333
123.270833333333	53.8125	0.053307006791844	0.0217582439667729	926580.393225297	163.491942323524	126.645833333333	45.7708333333333
123.3125	53.8125	0.0529475783925988	0.0211512853832856	925805.004584959	163.687294549736	126.645833333333	45.7708333333333
123.354166666667	53.8125	0.0538499919475563	0.0223753606230157	925038.6038713	163.882945117797	126.645833333333	45.7708333333333
123.395833333333	53.8125	0.0548708895282124	0.0231978213797819	924281.213680379	164.078891278883	126.645833333333	45.7708333333333
123.4375	53.8125	0.0535987134362332	0.0217375060203425	923532.856416083	164.275130251913	126.645833333333	45.7708333333333
123.479166666667	53.8125	0.0528104172166356	0.0207292248997428	922793.554287153	164.471659223698	126.645833333333	45.7708333333333
123.520833333333	53.8125	0.0523826430946082	0.0199952288303028	922063.329304207	164.66847534908	126.645833333333	45.7708333333333
123.5625	53.8125	0.051898551098916	0.0200793532780272	921342.203276785	164.865575751086	126.645833333333	45.7708333333333
123.604166666667	53.8125	0.0519171930000505	0.0202904034342367	920630.197810397	165.062957521092	126.645833333333	45.7708333333333
123.645833333333	53.8125	0.0519637953476625	0.0200666194811047	919927.334303582	165.260617718993	126.645833333333	45.7708333333333
123.6875	53.8125	0.0511833995541257	0.0198053668826639	919233.633944983	165.458553373376	126.645833333333	45.7708333333333
123.729166666667	53.8125	0.052049571331133	0.0208165647899411	918549.117710434	165.656761481712	126.645833333333	45.7708333333333
123.770833333333	53.8125	0.0523878929848459	0.0209874876324532	917873.806360055	165.855239010546	126.645833333333	45.7708333333333
123.8125	53.8125	0.0536895498994519	0.0225677646262843	917207.720435369	166.053982895696	126.645833333333	45.7708333333333
123.854166666667	53.8125	0.0532000047589953	0.0216477599896158	916550.880256436	166.25299004247	126.645833333333	45.7708333333333
123.895833333333	53.8125	0.052004721588092	0.019851309492349	915903.305918985	166.452257325876	126.645833333333	45.7708333333333
123.9375	53.8125	0.0513962015391263	0.0193585606251063	915265.017291595	166.651781590854	126.645833333333	45.7708333333333
123.979166666667	53.8125	0.0512173004228297	0.0198645515272814	914636.034012865	166.851559652504	126.645833333333	45.7708333333333
124.020833333333	53.8125	0.0514715520427486	0.0207977718146997	914016.375488611	167.051588296334	126.645833333333	45.7708333333333
124.0625	53.8125	0.051396382736437	0.020985718968173	913406.060889095	167.251864278506	126.645833333333	45.7708333333333
124.104166666667	53.8125	0.0514718610006145	0.0208401973957344	912805.109146261	167.452384326092	126.645833333333	45.7708333333333
124.145833333333	53.8125	0.051127841868743	0.0197153268659456	912213.538950993	167.653145137346	126.645833333333	45.7708333333333
124.1875	53.8125	0.0501365012664809	0.0188261349769577	911631.368750404	167.854143381973	126.645833333333	45.7708333333333
124.229166666667	53.8125	0.0502907909521648	0.018031347585358	1095638.94986477	156.99524674144	129.604166666667	44.6041666666667
124.270833333333	53.8125	0.0500783782708823	0.0184339380299013	1094569.97344084	157.159832426054	129.604166666667	44.6041666666667
124.3125	53.8125	0.050138978870872	0.0187030537919017	1093508.26922013	157.324707003469	129.604166666667	44.6041666666667
124.354166666667	53.8125	0.0502967059020538	0.019751883458385	909397.048154961	168.660443105143	126.645833333333	45.7708333333333
124.395833333333	53.8125	0.0506510559983792	0.0202252542035713	908862.145915305	168.862577583211	126.645833333333	45.7708333333333
124.4375	53.8125	0.0508879540769143	0.0207293558524089	908336.749084721	169.064928929715	126.645833333333	45.7708333333333
124.479166666667	53.8125	0.0511459756714443	0.0210384494019806	907820.874329921	169.267493622858	126.645833333333	45.7708333333333
124.520833333333	53.8125	0.0515841964263719	0.0212582799744855	907314.538053026	169.47026811477	126.645833333333	45.7708333333333
124.5625	53.8125	0.0515259361531119	0.0215912329290933	906817.756389089	169.673248831849	126.645833333333	45.7708333333333
124.604166666667	53.8125	0.0521546099403015	0.0217840430706061	906330.545203648	169.876432175119	126.645833333333	45.7708333333333
124.645833333333	53.8125	0.0516301413730651	0.0212262957853878	905852.920090308	170.079814520581	126.645833333333	45.7708333333333
124.6875	53.8125	0.051137989810711	0.0204281026234473	905384.896368369	170.283392219586	126.645833333333	45.7708333333333
124.729166666667	53.8125	0.050528351002915	0.0203271573470457	904926.489080471	170.487161599205	126.645833333333	45.7708333333333
124.770833333333	53.8125	0.0507357657403038	0.0206729033525894	904477.712990282	170.691118962612	126.645833333333	45.7708333333333
124.8125	53.8125	0.0518090502204357	0.0211546205807424	904038.58258022	170.895260589471	126.645833333333	45.7708333333333
124.854166666667	53.8125	0.0526748770453357	0.0216023442153649	903609.112049211	171.099582736331	126.645833333333	45.7708333333333
124.895833333333	53.8125	0.0527161660130996	0.0208542751725626	903189.315310476	171.304081637033	126.645833333333	45.7708333333333
124.9375	53.8125	0.0522303001120763	0.0211956828400875	902779.20598937	171.50875350311	126.645833333333	45.7708333333333
124.979166666667	53.8125	0.0528860995685934	0.0215194345774577	902378.797421249	171.713594524214	126.645833333333	45.7708333333333
125.020833333333	53.8125	0.0529185770512781	0.0210021388583891	901988.10264937	171.918600868529	126.645833333333	45.7708333333333
125.0625	53.8125	0.0523367166691037	0.0205524026330294	901607.134422848	172.123768683209	126.645833333333	45.7708333333333
125.104166666667	53.8125	0.0527669227661447	0.0203046691636029	901235.90519464	172.329094094808	126.645833333333	45.7708333333333
125.145833333333	53.8125	0.0531918794570284	0.0206094621768237	900874.427119569	172.534573209723	126.645833333333	45.7708333333333
125.1875	53.8125	0.053569885628501	0.0205534245096183	900522.712052401	172.740202114648	126.645833333333	45.7708333333333
125.229166666667	53.8125	0.0533487398849997	0.0203153175498209	900180.771545954	172.945976877021	126.645833333333	45.7708333333333
125.270833333333	53.8125	0.0537922359336559	0.0206300940576829	899848.616849252	173.151893545492	126.645833333333	45.7708333333333
125.3125	53.8125	0.054725615613617	0.0212532137237754	899526.258905733	173.357948150385	126.645833333333	45.7708333333333
125.354166666667	53.8125	0.0541846870122046	0.0202434344572872	899213.708351481	173.564136704174	126.645833333333	45.7708333333333
125.395833333333	53.8125	0.0545893166903628	0.0204638368936359	898910.975513523	173.770455201959	126.645833333333	45.7708333333333
125.4375	53.8125	0.0550783193281635	0.0209369408041933	898618.070408164	173.976899621952	126.645833333333	45.7708333333333
125.479166666667	53.8125	0.0508197304478864	0.0205891951424878	898335.002739366	174.183465925964	126.645833333333	45.7708333333333
125.520833333333	53.8125	0.0551352866134385	0.0189131435349961	898061.781897173	174.390150059901	126.645833333333	45.7708333333333
125.5625	53.8125	0.0498948423566449	0.0186331638166358	897798.416956195	174.596947954264	126.645833333333	45.7708333333333
125.604166666667	53.8125	0.0545176370608403	0.0191159179477196	897544.916674125	174.803855524653	126.645833333333	45.7708333333333
125.645833333333	53.8125	0.0548520240011555	0.0201227478636686	897301.289490316	175.010868672277	126.645833333333	45.7708333333333
125.6875	53.8125	0.0555708585753822	0.0204985635420011	897067.543524397	175.217983284468	126.645833333333	45.7708333333333
125.729166666667	53.8125	0.0507297110402985	0.0198161106939168	896843.686574953	175.425195235198	126.645833333333	45.7708333333333
125.770833333333	53.8125	0.0560187037053646	0.0205233223967005	896629.726118236	175.632500385605	126.645833333333	45.7708333333333
125.8125	53.8125	0.0559343940275125	0.0198184165908665	896425.669306951	175.839894584519	126.645833333333	45.7708333333333
125.854166666667	53.8125	0.055683125283751	0.0198771279074787	896231.522969068	176.047373668992	126.645833333333	45.7708333333333
125.895833333333	53.8125	0.055134503051181	0.0187690149618768	896047.293606701	176.254933464836	126.645833333333	45.7708333333333
125.9375	53.8125	0.0546450166082517	0.0182719099458832	895872.987395037	176.462569787159	126.645833333333	45.7708333333333
125.979166666667	53.8125	0.0547806415527471	0.0183219550489574	895708.610181318	176.670278440908	126.645833333333	45.7708333333333
126.020833333333	53.8125	0.0553971801485984	0.0191141023068606	895554.167483865	176.878055221416	126.645833333333	45.7708333333333
126.0625	53.8125	0.0556574161639308	0.0197393851221872	895409.664491176	177.08589591495	126.645833333333	45.7708333333333
126.104166666667	53.8125	0.0555691096265237	0.0201555852192711	895275.106061055	177.293796299262	126.645833333333	45.7708333333333
126.145833333333	53.8125	0.0506475491240756	0.0199754388030251	895150.496719811	177.501752144147	126.645833333333	45.7708333333333
126.1875	53.8125	0.0556806316356505	0.0200965183911587	895035.840661506	177.709759211996	126.645833333333	45.7708333333333
126.229166666667	53.8125	0.0551364653114907	0.0197303825684067	894931.141747256	177.917813258357	126.645833333333	45.7708333333333
126.270833333333	53.8125	0.0503512693219397	0.0196346537175582	894836.403504587	178.125910032502	126.645833333333	45.7708333333333
126.3125	53.8125	0.0555361330574044	0.0203492195706635	894751.62912685	178.334045277983	126.645833333333	45.7708333333333
126.354166666667	53.8125	0.0507790320301951	0.0207807941627661	894676.821472688	178.542214733204	126.645833333333	45.7708333333333
126.395833333333	53.8125	0.0506472371284472	0.0206194769203609	894611.983065554	178.750414131989	126.645833333333	45.7708333333333
126.4375	53.8125	0.0509836426832438	0.0203036697932677	894557.116093299	178.958639204147	126.645833333333	45.7708333333333
126.479166666667	53.8125	0.0549877370161184	0.0189660895476772	894512.222407797	179.166885676045	126.645833333333	45.7708333333333
126.520833333333	53.8125	0.0553240398638624	0.0191639133112981	894477.303524642	179.375149271183	126.645833333333	45.7708333333333
120.020833333333	53.7708333333333	0.0492376937111152	0.0149481320727782	1092484.40271402	144.769159004408	128.0625	45.4375
120.0625	53.7708333333333	0.0494857394016972	0.015975196614123	1090902.50189821	144.91950498982	128.0625	45.4375
120.104166666667	53.7708333333333	0.0495448511625959	0.0158636843614215	1089326.50817869	145.070239319454	128.0625	45.4375
120.145833333333	53.7708333333333	0.0492455718145035	0.0159146943612568	1087756.44772006	145.221362220827	128.0625	45.4375
120.1875	53.7708333333333	0.049728597437364	0.0171857443162026	1086192.34673868	145.372873905643	128.0625	45.4375
120.229166666667	53.7708333333333	0.0500119324019397	0.0172033814725703	1094072.18451433	144.619201120101	128.3125	45.4375
120.270833333333	53.7708333333333	0.0500834139855724	0.0184328975616938	1092484.40271402	144.769159004408	128.3125	45.4375
120.3125	53.7708333333333	0.0493978507236457	0.0161760128816398	1081536.0635758	145.829743536406	128.0625	45.4375
120.354166666667	53.7708333333333	0.0501095062832902	0.0189202048863271	1079996.06366485	145.982812148758	128.0625	45.4375
120.395833333333	53.7708333333333	0.0498577584182532	0.0179239981028138	1087756.44772006	145.221362220827	128.3125	45.4375
120.4375	53.7708333333333	0.0498088524884281	0.0180854502956105	1086192.34673868	145.372873905643	128.3125	45.4375
120.479166666667	53.7708333333333	0.0502012179229113	0.0199611799302332	1084634.23150163	145.524774569595	128.3125	45.4375
120.520833333333	53.7708333333333	0.0498489852985966	0.020018085367453	1083082.1283256	145.677064392163	128.3125	45.4375
120.5625	53.7708333333333	0.0499447500009078	0.0203469919317681	1081536.0635758	145.829743536406	128.3125	45.4375
120.604166666667	53.7708333333333	0.0497761232545552	0.0199951079189876	1079996.06366485	145.982812148758	128.3125	45.4375
120.645833333333	53.7708333333333	0.0498525794714337	0.0209600058087999	1078462.15505161	146.136270358823	128.3125	45.4375
120.6875	53.7708333333333	0.0498468715542422	0.0199147208857987	1076934.36424005	146.290118279171	128.3125	45.4375
120.729166666667	53.7708333333333	0.0499168590141934	0.0177891111185538	1075412.71777803	146.444356005131	128.3125	45.4375
120.770833333333	53.7708333333333	0.0500521169489376	0.0193644367640269	1073897.24225614	146.598983614584	128.3125	45.4375
120.8125	53.7708333333333	0.0498659864581078	0.0205911192916232	1072387.96430644	146.754001167759	128.3125	45.4375
120.854166666667	53.7708333333333	0.0500712686300894	0.0231406066573623	1070884.91060123	146.909408707024	128.3125	45.4375
120.895833333333	53.7708333333333	0.0509735355708419	0.0234474240416277	980697.126614939	152.800944276441	126.645833333333	45.7708333333333
120.9375	53.7708333333333	0.0507847966323031	0.023647648777147	979445.119531234	152.976392495847	126.645833333333	45.7708333333333
120.979166666667	53.7708333333333	0.0505958396983149	0.0227797464896701	978200.615290891	153.152246710644	126.645833333333	45.7708333333333
121.020833333333	53.7708333333333	0.0507974136506606	0.0223235603772216	976963.6429535	153.328506019215	126.645833333333	45.7708333333333
121.0625	53.7708333333333	0.050436959511832	0.0214945621840214	1063463.94192875	147.692296401412	128.3125	45.4375
121.104166666667	53.7708333333333	0.0501193769729543	0.0206293928017175	1061998.79590023	147.850043720792	128.3125	45.4375
121.145833333333	53.7708333333333	0.0503380877630742	0.0213373627077503	1060540.06184015	148.00818080542	128.3125	45.4375
121.1875	53.7708333333333	0.0505826806453516	0.0216003869161144	1059087.76669541	148.166707547348	128.3125	45.4375
121.229166666667	53.7708333333333	0.050898472792163	0.0217385702037577	970892.774697465	154.215845318323	126.645833333333	45.7708333333333
121.270833333333	53.7708333333333	0.0506441902505699	0.0206567304482418	969701.602207781	154.394514575715	126.645833333333	45.7708333333333
121.3125	53.7708333333333	0.051112760975577	0.0215586950825149	968518.164075357	154.573581771618	126.645833333333	45.7708333333333
121.354166666667	53.7708333333333	0.051821905361348	0.0217461580942171	967342.489054638	154.753045761031	126.645833333333	45.7708333333333
121.395833333333	53.7708333333333	0.0519575002976206	0.0212920856607738	966174.605850485	154.932905367711	126.645833333333	45.7708333333333
121.4375	53.7708333333333	0.0513714652919068	0.0208489576825042	965014.543115564	155.113159384	126.645833333333	45.7708333333333
121.479166666667	53.7708333333333	0.0523017224169732	0.0222085500200465	963862.329447711	155.293806570661	126.645833333333	45.7708333333333
121.520833333333	53.7708333333333	0.052314679575403	0.0216937860802497	962717.993387264	155.474845656714	126.645833333333	45.7708333333333
121.5625	53.7708333333333	0.0520641385392845	0.0207040766424396	961581.563414398	155.656275339281	126.645833333333	45.7708333333333
121.604166666667	53.7708333333333	0.0515277413340887	0.0206620513865767	960453.067946421	155.838094283427	126.645833333333	45.7708333333333
121.645833333333	53.7708333333333	0.0521675928942464	0.0222030537929446	959332.535335047	156.020301122016	126.645833333333	45.7708333333333
121.6875	53.7708333333333	0.0524563041066683	0.0228174284331828	958219.993863678	156.202894455563	126.645833333333	45.7708333333333
121.729166666667	53.7708333333333	0.0532193934634636	0.023480193376468	957115.471744627	156.385872852096	126.645833333333	45.7708333333333
121.770833333333	53.7708333333333	0.0535803887918031	0.0237872987987579	956018.997116349	156.569234847019	126.645833333333	45.7708333333333
121.8125	53.7708333333333	0.0528431732307404	0.0230244505626835	954930.598040656	156.75297894298	126.645833333333	45.7708333333333
121.854166666667	53.7708333333333	0.0525415443663048	0.0220003442924888	953850.302499891	156.93710360975	126.645833333333	45.7708333333333
121.895833333333	53.7708333333333	0.0523150967982143	0.021087096462316	952778.138394105	157.121607284096	126.645833333333	45.7708333333333
121.9375	53.7708333333333	0.0519589269949473	0.0207350483573413	951714.133538212	157.306488369671	126.645833333333	45.7708333333333
121.979166666667	53.7708333333333	0.052529263421569	0.0213009208732232	950658.315659124	157.491745236898	126.645833333333	45.7708333333333
122.020833333333	53.7708333333333	0.0529512583988975	0.0221781779039932	949610.712392866	157.677376222873	126.645833333333	45.7708333333333
122.0625	53.7708333333333	0.0534080487674366	0.0227424392735714	948571.351281692	157.863379631257	126.645833333333	45.7708333333333
122.104166666667	53.7708333333333	0.0533086670900896	0.0229702814610728	947540.25977117	158.049753732185	126.645833333333	45.7708333333333
122.145833333333	53.7708333333333	0.0540757945048935	0.0235179515273341	946517.465207253	158.236496762181	126.645833333333	45.7708333333333
122.1875	53.7708333333333	0.052141745407869	0.0203660368605773	945502.994833345	158.423606924071	126.645833333333	45.7708333333333
122.229166666667	53.7708333333333	0.0517345241373228	0.0202608110958377	944496.87578735	158.611082386907	126.645833333333	45.7708333333333
122.270833333333	53.7708333333333	0.0515102284228992	0.0203420879508212	943499.135098703	158.798921285898	126.645833333333	45.7708333333333
122.3125	53.7708333333333	0.0518629767283153	0.0209145474625616	942509.799685393	158.987121722344	126.645833333333	45.7708333333333
122.354166666667	53.7708333333333	0.0530052957955147	0.0225212506215263	941528.896350977	159.175681763577	126.645833333333	45.7708333333333
122.395833333333	53.7708333333333	0.0535740990141504	0.0231845125819825	940556.451781573	159.36459944291	126.645833333333	45.7708333333333
122.4375	53.7708333333333	0.0524219589700773	0.0218851663855305	939592.492542855	159.55387275959	126.645833333333	45.7708333333333
122.479166666667	53.7708333333333	0.0523422559132099	0.0209207518276562	938637.045077028	159.743499678756	126.645833333333	45.7708333333333
122.520833333333	53.7708333333333	0.0521702529274168	0.0205037667634219	937690.135699794	159.933478131412	126.645833333333	45.7708333333333
122.5625	53.7708333333333	0.0526671581051607	0.020686921453507	936751.790597321	160.123806014394	126.645833333333	45.7708333333333
122.604166666667	53.7708333333333	0.0519010342548782	0.0199981328345698	935822.035823186	160.314481190355	126.645833333333	45.7708333333333
122.645833333333	53.7708333333333	0.0527613546311045	0.0211968571374801	934900.897295321	160.50550148775	126.645833333333	45.7708333333333
122.6875	53.7708333333333	0.0530217648353172	0.0216443152906393	933988.400792956	160.696864700828	126.645833333333	45.7708333333333
122.729166666667	53.7708333333333	0.0533650997303418	0.0222148149209259	933084.571953547	160.888568589638	126.645833333333	45.7708333333333
122.770833333333	53.7708333333333	0.0539354148731152	0.02317816265315	932189.436269697	161.080610880031	126.645833333333	45.7708333333333
122.8125	53.7708333333333	0.0534996820253014	0.0222053421515605	931303.019086089	161.272989263681	126.645833333333	45.7708333333333
122.854166666667	53.7708333333333	0.052958126002798	0.0214783641266599	930425.345596391	161.465701398099	126.645833333333	45.7708333333333
122.895833333333	53.7708333333333	0.0524357920473707	0.0200508041728086	929556.440840174	161.658744906675	126.645833333333	45.7708333333333
122.9375	53.7708333333333	0.0521102851234546	0.0199724419771912	928696.329699828	161.852117378701	126.645833333333	45.7708333333333
122.979166666667	53.7708333333333	0.0520182970935889	0.0199921824971893	927845.036897466	162.045816369426	126.645833333333	45.7708333333333
123.020833333333	53.7708333333333	0.05150852936868	0.0198334082213429	927002.586991829	162.239839400101	126.645833333333	45.7708333333333
123.0625	53.7708333333333	0.0517930881098215	0.0201744608660145	926169.004375203	162.434183958044	126.645833333333	45.7708333333333
123.104166666667	53.7708333333333	0.0520276081494975	0.020491563485296	925344.313270321	162.628847496702	126.645833333333	45.7708333333333
123.145833333333	53.7708333333333	0.0525607686305895	0.0206757353873937	924528.537727271	162.82382743573	126.645833333333	45.7708333333333
123.1875	53.7708333333333	0.0528701805500813	0.0209759202762953	923721.701620411	163.019121161069	126.645833333333	45.7708333333333
123.229166666667	53.7708333333333	0.0533762783680752	0.021844297678026	922923.828645285	163.214726025041	126.645833333333	45.7708333333333
123.270833333333	53.7708333333333	0.0541724214095871	0.0228941345527208	922134.942315531	163.410639346443	126.645833333333	45.7708333333333
123.3125	53.7708333333333	0.0535936285011804	0.0220535059738801	921355.065959815	163.606858410658	126.645833333333	45.7708333333333
123.354166666667	53.7708333333333	0.05376529837525	0.0221188938645783	920584.222718751	163.803380469762	126.645833333333	45.7708333333333
123.395833333333	53.7708333333333	0.0547054843989467	0.0228805752806696	919822.435541836	164.000202742654	126.645833333333	45.7708333333333
123.4375	53.7708333333333	0.0535553199640895	0.021884354835384	919069.72718439	164.197322415182	126.645833333333	45.7708333333333
123.479166666667	53.7708333333333	0.0528258672067305	0.0207487042915997	918326.120204504	164.394736640278	126.645833333333	45.7708333333333
123.520833333333	53.7708333333333	0.0520563018085945	0.0200619356366468	917591.636959997	164.592442538113	126.645833333333	45.7708333333333
123.5625	53.7708333333333	0.0523479346094561	0.0206661479884631	916866.29960538	164.790437196244	126.645833333333	45.7708333333333
123.604166666667	53.7708333333333	0.0527011119903605	0.0213161218408505	916150.130088839	164.988717669779	126.645833333333	45.7708333333333
123.645833333333	53.7708333333333	0.0525488039191671	0.0202151478475195	915443.15014921	165.18728098155	126.645833333333	45.7708333333333
123.6875	53.7708333333333	0.0519711953689865	0.020003346267183	914745.381312989	165.38612412229	126.645833333333	45.7708333333333
123.729166666667	53.7708333333333	0.0525189417420146	0.0212858156062127	914056.844891339	165.585244050821	126.645833333333	45.7708333333333
123.770833333333	53.7708333333333	0.0527688832432882	0.0216218075289404	913377.561977117	165.78463769425	126.645833333333	45.7708333333333
123.8125	53.7708333333333	0.0538234832769768	0.0226179995471098	912707.553441917	165.984301948173	126.645833333333	45.7708333333333
123.854166666667	53.7708333333333	0.052470949958187	0.0207023141331961	912046.839933123	166.184233676889	126.645833333333	45.7708333333333
123.895833333333	53.7708333333333	0.0517343237903252	0.0196839057671284	911395.441870981	166.384429713618	126.645833333333	45.7708333333333
123.9375	53.7708333333333	0.0521286966315779	0.0203197079444457	910753.379445693	166.584886860732	126.645833333333	45.7708333333333
123.979166666667	53.7708333333333	0.0520312314683097	0.020926932493807	910120.672614522	166.785601889991	126.645833333333	45.7708333333333
124.020833333333	53.7708333333333	0.0524551636298394	0.021733961676268	909497.341098917	166.986571542791	126.645833333333	45.7708333333333
124.0625	53.7708333333333	0.0519205858818416	0.0208466212797974	908883.404381666	167.187792530415	126.645833333333	45.7708333333333
124.104166666667	53.7708333333333	0.0512660232409532	0.0196731437211554	908278.88170406	167.389261534298	126.645833333333	45.7708333333333
124.145833333333	53.7708333333333	0.0502146000773661	0.0185357127519905	907683.792063081	167.590975206297	126.645833333333	45.7708333333333
124.1875	53.7708333333333	0.0502705800123955	0.0176669570689736	1092453.16645163	156.736197025291	129.604166666667	44.6041666666667
124.229166666667	53.7708333333333	0.0500249603739779	0.0166415449625175	972285.871463508	160.755462988298	128.3125	45.4375
124.270833333333	53.7708333333333	0.0503047242849364	0.0183341760090898	1090297.52255952	157.06616235763	129.604166666667	44.6041666666667
124.3125	53.7708333333333	0.0500876625482125	0.0192205698025654	905398.135098983	168.400208593171	126.645833333333	45.7708333333333
124.354166666667	53.7708333333333	0.0507920356865158	0.0197922743606493	904850.486851409	168.603094368324	126.645833333333	45.7708333333333
124.395833333333	53.7708333333333	0.0509989884119355	0.019969365737859	904312.380337533	168.806204117773	126.645833333333	45.7708333333333
124.4375	53.7708333333333	0.0510146467287171	0.0200537394559784	903783.832767529	169.00953429459	126.645833333333	45.7708333333333
124.479166666667	53.7708333333333	0.0511336241866934	0.020568193725259	903264.861085672	169.213081324731	126.645833333333	45.7708333333333
124.520833333333	53.7708333333333	0.0512127809539387	0.0207846670269076	902755.481967765	169.416841607374	126.645833333333	45.7708333333333
124.5625	53.7708333333333	0.0513443040758264	0.0211976567628045	902255.7118186	169.620811515275	126.645833333333	45.7708333333333
124.604166666667	53.7708333333333	0.0517117229229278	0.0213717873077912	901765.566769441	169.824987395124	126.645833333333	45.7708333333333
124.645833333333	53.7708333333333	0.0509221528170083	0.0206612735901918	901285.062675544	170.029365567916	126.645833333333	45.7708333333333
124.6875	53.7708333333333	0.0509466069161453	0.0204540620660696	900814.215113721	170.23394232932	126.645833333333	45.7708333333333
124.729166666667	53.7708333333333	0.050997638598657	0.0206771394322288	900353.039379911	170.438713950069	126.645833333333	45.7708333333333
[truncated: 63,938 more rows]
