# Supplementary material for: Genomic insights into local adaptation and future climate-induced vulnerability of a keystone forest tree in East Asia
Source: Nat Commun. 2022 Nov 1;13:6541. doi: 10.1038/s41467-022-34206-8 (PMC9626627; doi:10.1038/s41467-022-34206-8)
Supplement: Supplementary file 8 — Source Data [file 41467_2022_34206_MOESM8_ESM.zip › Source data/supplementary_figures/local&forward&reverse/future_BCC_126_2080_reverseOffsetGF_19bio.csv]

x1	y1	local	reverseOffset	predDist	bearing	x2	y2
123.479166666667	54.6458333333333	0.0116890407171397	0.00597734534939541	261128.144938461	116.05435260776	127.020833333333	53.5625
123.520833333333	54.6458333333333	0.0117757842208007	0.00555584802609643	258714.686810746	116.349997263214	127.020833333333	53.5625
123.5625	54.6458333333333	0.0119525661554877	0.00536992764125913	162550.144349008	137.205397484421	125.229166666667	53.5625
123.604166666667	54.6458333333333	0.012695994132458	0.00511133180422938	160735.439044205	137.943021395884	125.229166666667	53.5625
123.645833333333	54.6458333333333	0.0127308367714124	0.00458708039110699	158946.730313101	138.696984975349	125.229166666667	53.5625
123.6875	54.6458333333333	0.0129604759531807	0.00391365829013907	157184.906285099	139.467598039014	125.229166666667	53.5625
123.729166666667	54.6458333333333	0.0136161631959233	0.00181293973102115	139876.178312611	128.368441782264	125.395833333333	53.8541666666667
123.770833333333	54.6458333333333	0.0138362067500237	0.00206316648172536	163985.151351405	119.718098895133	125.9375	53.8958333333333
123.8125	54.6458333333333	0.014084982720174	0.00237676127754093	152187.322436648	118.349565692328	125.854166666667	53.9791666666667
123.854166666667	54.6458333333333	0.0130292963498265	0.00294350317167915	154193.321491356	143.739370023171	125.229166666667	53.5208333333333
123.895833333333	54.6458333333333	0.0131388070837129	0.00421700883822306	148811.993453029	143.580512705077	125.229166666667	53.5625
123.9375	54.6458333333333	0.0129763892820358	0.00395636377517129	147231.602608172	144.456885030673	125.229166666667	53.5625
123.979166666667	54.6458333333333	0.0129625975490748	0.00422776455904503	145685.041912028	145.35170590134	125.229166666667	53.5625
124.020833333333	54.6458333333333	0.012644987851971	0.00487118800217979	144173.400610948	146.265150307459	125.229166666667	53.5625
124.0625	54.6458333333333	0.0123435890527607	0.00540513323107478	142697.788977646	147.197364270294	125.229166666667	53.5625
124.104166666667	54.6458333333333	0.0122918728667862	0.00528000683361343	141259.33664716	148.148461677887	125.229166666667	53.5625
124.145833333333	54.6458333333333	0.0120697589947483	0.0052622314294239	139859.190681784	149.118521017673	125.229166666667	53.5625
124.1875	54.6458333333333	0.0123245608562542	0.00460795743566456	138498.513350274	150.107582029834	125.229166666667	53.5625
123.395833333333	54.6041666666667	0.0119791823370679	0.00497274924923087	264011.006969872	114.570064467368	127.020833333333	53.5625
123.4375	54.6041666666667	0.0117977747617052	0.0052624234269459	261564.935591853	114.849299011977	127.020833333333	53.5625
123.479166666667	54.6041666666667	0.012273225094719	0.00483797176654919	162962.30628032	134.64073078534	125.229166666667	53.5625
123.520833333333	54.6041666666667	0.0123809933943539	0.00306054691576058	164465.517357321	136.455347281167	125.229166666667	53.5208333333333
123.5625	54.6041666666667	0.0127779393545209	0.00225012589684832	150301.875664525	122.957892231536	125.479166666667	53.8541666666667
123.604166666667	54.6041666666667	0.0128537650813537	0.00287520098549494	160805.277335347	137.914698582087	125.229166666667	53.5208333333333
123.645833333333	54.6041666666667	0.0128199665197458	0.00419107186017607	155492.517805296	137.569080773524	125.229166666667	53.5625
123.6875	54.6041666666667	0.0128776960081109	0.00389324689545926	153689.257201573	138.344026492718	125.229166666667	53.5625
123.729166666667	54.6041666666667	0.0127096027875528	0.00363473025583173	151913.520633582	139.136832103185	125.229166666667	53.5625
123.770833333333	54.6041666666667	0.0124936058258347	0.00379832363605547	150166.285157679	139.947841663287	125.229166666667	53.5625
123.8125	54.6041666666667	0.0127487055236998	0.00336643133451346	148448.557765279	140.77738758667	125.229166666667	53.5625
123.854166666667	54.6041666666667	0.0123081955499058	0.00476567992771372	146761.375173604	141.625788152698	125.229166666667	53.5625
123.895833333333	54.6041666666667	0.0126365267218762	0.00525189697476641	145105.803438812	142.493344811433	125.229166666667	53.5625
123.9375	54.6041666666667	0.0130360061392136	0.00457996139740611	143482.937370819	143.380339281666	125.229166666667	53.5625
123.979166666667	54.6041666666667	0.0133461888570354	0.00366753001763509	141893.899728405	144.28703044342	125.229166666667	53.5625
124.020833333333	54.6041666666667	0.013186783872877	0.00362970706679599	140339.84017261	145.21365102981	125.229166666667	53.5625
124.0625	54.6041666666667	0.0125731405890893	0.00268505512863009	160778.23659993	161.847595513293	124.8125	53.2291666666667
124.104166666667	54.6041666666667	0.0129532063595611	0.00274999656692031	159960.588406693	162.797952527734	124.8125	53.2291666666667
124.145833333333	54.6041666666667	0.0129614281019887	0.00341148138082849	135899.400623839	148.114949739355	125.229166666667	53.5625
124.1875	54.6041666666667	0.0126729601254328	0.00332999073037973	134497.2360436	149.122966319493	125.229166666667	53.5625
123.0625	54.5625	0.0118647399289464	0.00494177448394287	180306.865421844	127.236019624361	125.229166666667	53.5625
123.104166666667	54.5625	0.0118508083035187	0.00514559430995956	279516.523368488	111.86757756399	127.020833333333	53.5625
123.145833333333	54.5625	0.0120783979463705	0.00484482382396308	277017.223724756	112.109188781813	127.020833333333	53.5625
123.1875	54.5625	0.0113883497018668	0.00516557664857642	274522.238182956	112.354887772258	127.020833333333	53.5625
123.229166666667	54.5625	0.0122851079999887	0.00468257859082807	272031.686323323	112.60477965812	127.020833333333	53.5625
123.270833333333	54.5625	0.0120748515804749	0.00443957517034034	169786.08692069	130.163378215808	125.229166666667	53.5625
123.3125	54.5625	0.0124612485713821	0.0037538241754183	253103.18811566	112.328062413605	126.854166666667	53.6458333333333
123.354166666667	54.5625	0.0121779990538774	0.00421093742572066	250612.316869582	112.596165678381	126.854166666667	53.6458333333333
123.395833333333	54.5625	0.0119092837206314	0.0024884250838624	159491.563027517	118.75967680928	125.520833333333	53.8541666666667
123.4375	54.5625	0.0126277838407934	0.00226064518801195	157134.431469668	119.266651380004	125.520833333333	53.8541666666667
123.479166666667	54.5625	0.0125018873711277	0.0037015963540343	163042.357382466	134.612232559411	125.229166666667	53.5208333333333
123.520833333333	54.5625	0.0122592793651944	0.00410789084974254	157792.26448793	134.164371267666	125.229166666667	53.5625
123.5625	54.5625	0.0123687661527466	0.00366543205576106	155870.640610902	134.888697705253	125.229166666667	53.5625
123.604166666667	54.5625	0.0125376890943081	0.00357847565880986	153973.35574842	135.630570747191	125.229166666667	53.5625
123.645833333333	54.5625	0.0123678579886196	0.0035761810918431	152101.321374948	136.390410609358	125.229166666667	53.5625
123.6875	54.5625	0.0123572276764684	0.00381764606171594	150255.481942815	137.16863442011	125.229166666667	53.5625
123.729166666667	54.5625	0.0122550432925941	0.00348708698257596	148436.815324042	137.965654232793	125.229166666667	53.5625
123.770833333333	54.5625	0.0123023842916043	0.00412697545956383	146646.333133143	138.781874814776	125.229166666667	53.5625
123.8125	54.5625	0.0121691612701445	0.00487529100830155	144885.080911148	139.617691201039	125.229166666667	53.5625
123.854166666667	54.5625	0.0125659568567179	0.00417580525231017	143154.138149366	140.47348600165	125.229166666667	53.5625
123.895833333333	54.5625	0.0128681172711413	0.00360346939187754	141454.618129807	141.349626454294	125.229166666667	53.5625
123.9375	54.5625	0.0125876016847795	0.00487869232869941	139787.667557751	142.246461215415	125.229166666667	53.5625
123.979166666667	54.5625	0.0125439878642958	0.00477975168715466	138154.465960418	143.164316886583	125.229166666667	53.5625
124.020833333333	54.5625	0.0130568469433668	0.00357211908481628	136556.224824659	144.103494276482	125.229166666667	53.5625
124.0625	54.5625	0.0138413177802528	0.00260939449372685	133564.359474588	118.356419399579	125.854166666667	53.9791666666667
124.104166666667	54.5625	0.0149409965443884	0.00383899789172231	105331.845417141	118.392359578856	125.520833333333	54.1041666666667
124.145833333333	54.5625	0.0138318645119384	0.00261731568299127	128847.489163988	119.564008777255	125.854166666667	53.9791666666667
124.1875	54.5625	0.0144311136259884	0.00257967069386093	126510.445114682	120.200494037515	125.854166666667	53.9791666666667
124.229166666667	54.5625	0.013554685302424	0.00215648390960225	133854.348712201	122.971194928566	125.9375	53.8958333333333
122.895833333333	54.5208333333333	0.0121954809382061	0.00491932277210282	290465.419293171	109.862207494344	127.020833333333	53.5625
122.9375	54.5208333333333	0.0120890175010876	0.0050859209655661	287929.551421976	110.078579608146	127.020833333333	53.5625
122.979166666667	54.5208333333333	0.0120298311628507	0.00446445597548658	228770.829137034	130.932876494281	125.5625	53.1458333333333
123.020833333333	54.5208333333333	0.0118818792669546	0.00348991901572751	179266.586021424	113.433359616223	125.520833333333	53.8541666666667
123.0625	54.5208333333333	0.0119621302578824	0.00417429361244576	176794.590656076	113.815173776376	125.520833333333	53.8541666666667
123.104166666667	54.5208333333333	0.0120145148348113	0.00505804688157327	277822.319395756	110.980403354592	127.020833333333	53.5625
123.145833333333	54.5208333333333	0.0114249293765959	0.00522133957399315	275305.07467661	111.215415160957	127.020833333333	53.5625
123.1875	54.5208333333333	0.011374952947774	0.00474005446042172	272791.869091653	111.454448870661	127.020833333333	53.5625
123.229166666667	54.5208333333333	0.0126691103540822	0.00292924528900026	187988.555206356	118.545540203548	125.729166666667	53.6875
123.270833333333	54.5208333333333	0.0127271615365038	0.00225408245415559	185623.30267531	118.977542737972	125.729166666667	53.6875
123.3125	54.5208333333333	0.0132730312827693	0.00173191040055149	183268.02788189	119.420237136415	125.729166666667	53.6875
123.354166666667	54.5208333333333	0.0121332271762299	0.00388155399867989	165795.562451566	131.40580167518	125.229166666667	53.5208333333333
123.395833333333	54.5208333333333	0.0114904716582427	0.00236854052798224	157312.532833423	117.278916843435	125.520833333333	53.8541666666667
123.4375	54.5208333333333	0.0118583988425845	0.00250315173674463	154919.802595169	117.770369379453	125.520833333333	53.8541666666667
123.479166666667	54.5208333333333	0.0120076495978223	0.00415171103641155	156583.379483185	132.225388996783	125.229166666667	53.5625
123.520833333333	54.5208333333333	0.0121660184974142	0.00411945485767349	154596.591120414	132.931439943188	125.229166666667	53.5625
123.5625	54.5208333333333	0.0122163064276529	0.00387015128020315	152632.735492938	133.65532925852	125.229166666667	53.5625
123.604166666667	54.5208333333333	0.0122402452399374	0.00387086271772782	150692.709888367	134.397534927922	125.229166666667	53.5625
123.645833333333	54.5208333333333	0.0119142082594318	0.00452940536382017	148777.447210002	135.158536533287	125.229166666667	53.5625
123.6875	54.5208333333333	0.011958925489208	0.00461270755702101	146887.916784588	135.938813463409	125.229166666667	53.5625
123.729166666667	54.5208333333333	0.0118584144063528	0.00486134200134702	145025.125078701	136.738842881417	125.229166666667	53.5625
123.770833333333	54.5208333333333	0.011555685791852	0.00535888881325874	143190.116303848	137.559097431137	125.229166666667	53.5625
123.8125	54.5208333333333	0.0113740424273221	0.00546737941784532	318025.933943834	129.528242504741	127.4375	52.6458333333333
123.854166666667	54.5208333333333	0.0116972991232231	0.00535831953926705	139607.815790763	139.262134172868	125.229166666667	53.5625
123.895833333333	54.5208333333333	0.0117517944902218	0.00536970777403173	313884.616409743	130.222968662364	127.4375	52.6458333333333
123.9375	54.5208333333333	0.0112308663611968	0.00579638535802372	311829.896946182	130.576893479993	127.4375	52.6458333333333
123.979166666667	54.5208333333333	0.0122563382368256	0.00481870265963792	134471.051160771	141.979623792557	125.229166666667	53.5625
124.020833333333	54.5208333333333	0.0127495568605041	0.00329685449789478	132826.819389546	142.930538918984	125.229166666667	53.5625
124.0625	54.5208333333333	0.0126869188338525	0.00330059203342837	131218.753114223	143.904606017099	125.229166666667	53.5625
124.104166666667	54.5208333333333	0.0125803195598018	0.00377344579484233	129648.198624417	144.902142497854	125.229166666667	53.5625
124.145833333333	54.5208333333333	0.0122761741296472	0.00451377239356008	128116.536029665	145.923426529181	125.229166666667	53.5625
124.1875	54.5208333333333	0.0127488460230802	0.00437845321503649	126625.177191291	146.968691539554	125.229166666667	53.5625
124.229166666667	54.5208333333333	0.0129560168960944	0.00438178650579016	125175.563196935	148.038120444796	125.229166666667	53.5625
124.270833333333	54.5208333333333	0.0127083146548858	0.0039513873801862	123769.161343066	149.13183963908	125.229166666667	53.5625
124.3125	54.5208333333333	0.0125253458636538	0.0041658798823435	122407.461593424	150.249912803283	125.229166666667	53.5625
122.8125	54.4791666666667	0.0120779202788971	0.00400140672188451	212694.743546712	113.268971413579	125.770833333333	53.6875
122.854166666667	54.4791666666667	0.0122396066781179	0.00293877603643904	210216.606103585	113.59378617779	125.770833333333	53.6875
122.895833333333	54.4791666666667	0.0120783871824961	0.00397118853697146	207744.666294657	113.925937695933	125.770833333333	53.6875
122.9375	54.4791666666667	0.012153015768699	0.00560210539914925	286370.365672551	109.207564216531	127.020833333333	53.5625
122.979166666667	54.4791666666667	0.0119574375253576	0.00572003581054707	225759.249943947	130.043939157673	125.5625	53.1458333333333
123.020833333333	54.4791666666667	0.0118821963353313	0.00493691293591265	223698.876359485	130.52289321069	125.5625	53.1458333333333
123.0625	54.4791666666667	0.0119495205331388	0.0041335999438023	177651.769490786	126.017323667838	125.229166666667	53.5208333333333
123.104166666667	54.4791666666667	0.0115881090239185	0.00519789638835478	276195.587139842	110.082563858283	127.020833333333	53.5625
123.145833333333	54.4791666666667	0.0116537065564297	0.00526966403088181	273660.7999664	110.310681439221	127.020833333333	53.5625
123.1875	54.4791666666667	0.0118265814017439	0.00459156641091231	271129.777645376	110.542745321208	127.020833333333	53.5625
123.229166666667	54.4791666666667	0.0119291066233225	0.00455739412331442	249726.450263989	110.359987624999	126.770833333333	53.6458333333333
123.270833333333	54.4791666666667	0.0120036031014658	0.00228157723964329	183590.876381076	116.027285432087	125.770833333333	53.7291666666667
123.3125	54.4791666666667	0.0122692057857066	0.00216342293013372	160125.057808271	114.85101788888	125.520833333333	53.8541666666667
123.354166666667	54.4791666666667	0.0125080747054586	0.0016954964166132	166269.254676917	110.293552686411	125.729166666667	53.9375
123.395833333333	54.4791666666667	0.0120756860982907	0.00195412333737387	155241.518980994	115.757615128599	125.520833333333	53.8541666666667
123.4375	54.4791666666667	0.0117551948069454	0.00391866677839295	152813.883893933	116.231779026065	125.520833333333	53.8541666666667
123.479166666667	54.4791666666667	0.0117922499033548	0.00451349418845748	153504.772576855	130.943591107337	125.229166666667	53.5625
123.520833333333	54.4791666666667	0.0119129595457438	0.00464734738118554	151475.54147321	131.647089147289	125.229166666667	53.5625
123.5625	54.4791666666667	0.0119794841540018	0.00491178299027367	149468.638616203	132.369128579264	125.229166666667	53.5625
123.604166666667	54.4791666666667	0.0119713154579256	0.00367663929123121	147484.976213243	133.11024839538	125.229166666667	53.5625
123.645833333333	54.4791666666667	0.0119252553515083	0.00365759357330285	145525.505342409	133.870992751148	125.229166666667	53.5625
123.6875	54.4791666666667	0.0121646161059539	0.00411409464506259	143591.217065278	134.651909217334	125.229166666667	53.5625
123.729166666667	54.4791666666667	0.0119356863198319	0.00479327366002213	141683.143463526	135.453546756912	125.229166666667	53.5625
123.770833333333	54.4791666666667	0.0121000521846744	0.00504597856224792	317201.856278809	128.538497365355	127.4375	52.6458333333333
123.8125	54.4791666666667	0.0111764722231093	0.00558597120614988	315094.270501107	128.878258116501	127.4375	52.6458333333333
123.854166666667	54.4791666666667	0.0112209971690835	0.005697626406849	312996.801603569	129.222357230896	127.4375	52.6458333333333
123.895833333333	54.4791666666667	0.010878955644346	0.00602337396248255	310909.65506462	129.570861000101	127.4375	52.6458333333333
123.9375	54.4791666666667	0.0115480060697878	0.00541597925281314	132575.096950693	139.791540831949	125.229166666667	53.5625
123.979166666667	54.4791666666667	0.0118636792444279	0.00460809221037929	130848.382853259	140.728775292539	125.229166666667	53.5625
124.020833333333	54.4791666666667	0.0122418307541868	0.00437466769917133	129156.316457099	141.690373419461	125.229166666667	53.5625
124.0625	54.4791666666667	0.0120423679799666	0.00492500282597726	127500.277804523	142.676781413562	125.229166666667	53.5625
124.104166666667	54.4791666666667	0.0122636931173528	0.00443654375969349	125881.68937905	143.688412379666	125.229166666667	53.5625
124.145833333333	54.4791666666667	0.0125056799728213	0.00393565185634563	124302.014725817	144.725640368729	125.229166666667	53.5625
124.1875	54.4791666666667	0.012426747652781	0.00443612511552585	122762.756604102	145.788793986658	125.229166666667	53.5625
124.229166666667	54.4791666666667	0.0129091486672049	0.00363743653616385	121265.454623596	146.878149594271	125.229166666667	53.5625
124.270833333333	54.4791666666667	0.0134981645090198	0.00253215796510589	99032.9410791186	142.388196415749	125.1875	53.7708333333333
124.3125	54.4791666666667	0.0145538641509134	0.00247128530671557	96083.5995535482	118.335571458352	125.604166666667	54.0625
124.354166666667	54.4791666666667	0.0134507342111712	0.00235498710357324	93715.5144062969	119.15361856756	125.604166666667	54.0625
124.395833333333	54.4791666666667	0.013272667681968	0.0023997625138179	94312.5347635941	146.394645966293	125.1875	53.7708333333333
122.8125	54.4375	0.0121685714993536	0.0039659349188301	210905.513398617	112.111804697725	125.770833333333	53.6875
122.854166666667	54.4375	0.0120730842945779	0.00547767637533034	228377.481357944	126.410363829507	125.604166666667	53.1875
122.895833333333	54.4375	0.0119811449426718	0.00542589996192964	287446.094787174	108.124136793187	127.020833333333	53.5625
122.9375	54.4375	0.0118858999958519	0.00525220159148746	284878.131810805	108.327221334188	127.020833333333	53.5625
122.979166666667	54.4375	0.0116478600316218	0.00564190993499419	282313.207243856	108.533690972028	127.020833333333	53.5625
123.020833333333	54.4375	0.0117890602317355	0.00498652979524269	279751.405560929	108.743634646452	127.020833333333	53.5625
123.0625	54.4375	0.0115098527441618	0.00499022221269388	277192.814246477	108.957144272601	127.020833333333	53.5625
123.104166666667	54.4375	0.0113549011638069	0.00481769778383303	274637.52392508	109.174314858068	127.020833333333	53.5625
123.145833333333	54.4375	0.0120073530489874	0.00485912332483491	272085.628498222	109.395244624994	127.020833333333	53.5625
123.1875	54.4375	0.0116783107701679	0.00470724066085042	182930.916044522	134.424108368917	125.145833333333	53.2708333333333
123.229166666667	54.4375	0.0116483556750447	0.00407027816390047	210488.686394639	132.127297718825	125.5625	53.1458333333333
123.270833333333	54.4375	0.0123637948358649	0.00275910259439745	164814.718544561	115.842144203432	125.520833333333	53.7708333333333
123.3125	54.4375	0.0135212061680122	0.00155502486443756	162386.117430741	116.292015515943	125.520833333333	53.7708333333333
123.354166666667	54.4375	0.0111528190484125	0.00314752816941616	155753.234296129	113.755134850011	125.520833333333	53.8541666666667
123.395833333333	54.4375	0.0116516897181677	0.00200078415264357	153282.896864967	114.196317155831	125.520833333333	53.8541666666667
123.4375	54.4375	0.0117584629608533	0.00201684790199195	150821.226239336	114.651373832917	125.520833333333	53.8541666666667
123.479166666667	54.4375	0.0117497011861004	0.00414658176102898	150506.149320981	129.610030988808	125.229166666667	53.5625
123.520833333333	54.4375	0.0117721620827396	0.0044406313027927	148433.819852706	130.309408520456	125.229166666667	53.5625
123.5625	54.4375	0.0113779034412546	0.00518948999569754	246776.705590433	111.835476790638	127.020833333333	53.5625
123.604166666667	54.4375	0.011881251760719	0.00441745881901791	144355.012292527	131.766439451762	125.229166666667	53.5625
123.645833333333	54.4375	0.0117202846346706	0.00483622645048042	241767.028780512	112.380361609919	127.020833333333	53.5625
123.6875	54.4375	0.011649220833548	0.00439337121866394	140370.372675147	133.305246080116	125.229166666667	53.5625
123.729166666667	54.4375	0.0112915990599134	0.00536615425272891	316471.919743554	127.543685836045	127.4375	52.6458333333333
123.770833333333	54.4375	0.011291615334217	0.00561903509348625	314333.074391541	127.877750563973	127.4375	52.6458333333333
123.8125	54.4375	0.0111250392590821	0.00573951897520293	312203.970286277	128.216151938114	127.4375	52.6458333333333
123.854166666667	54.4375	0.0107796535388608	0.00612502131561705	365846.156130339	134.711035685908	127.645833333333	52.0625
123.895833333333	54.4375	0.0104655648720119	0.00609695799807002	307975.795971125	128.906241062688	127.4375	52.6458333333333
123.9375	54.4375	0.0112254682615927	0.00584017178751792	305877.14239123	129.258068911309	127.4375	52.6458333333333
123.979166666667	54.4375	0.011559755093141	0.00542929532956499	127291.644101481	139.407369294975	125.229166666667	53.5625
124.020833333333	54.4375	0.0117682069346369	0.00487385193796997	125549.878699226	140.378319075292	125.229166666667	53.5625
124.0625	54.4375	0.0112421707534076	0.00542385629793595	123843.887602215	141.375832039696	125.229166666667	53.5625
124.104166666667	54.4375	0.0122842186228026	0.00421906176239444	122175.170024299	142.400434460986	125.229166666667	53.5625
124.145833333333	54.4375	0.0120187397014585	0.00446837424070076	120545.274505547	143.45261503535	125.229166666667	53.5625
124.1875	54.4375	0.0119742198378902	0.00501272402068843	118955.797415833	144.532817527222	125.229166666667	53.5625
124.229166666667	54.4375	0.0122329633825286	0.0037518928558261	117408.380884449	145.641432833354	125.229166666667	53.5625
124.270833333333	54.4375	0.0115189924302895	0.00268532386860704	95045.8082968797	128.913414806313	125.395833333333	53.8958333333333
124.3125	54.4375	0.0119706357775814	0.00223982165443849	102603.139297178	135.879777277955	125.395833333333	53.7708333333333
124.354166666667	54.4375	0.0133996642873242	0.00207422207767437	110367.055965413	116.921392049596	125.854166666667	53.9791666666667
124.395833333333	54.4375	0.0125401928083819	0.00226747330559321	107963.763497915	117.605238553996	125.854166666667	53.9791666666667
124.4375	54.4375	0.012308980719669	0.00232600391205531	88954.499859529	146.225773341942	125.1875	53.7708333333333
124.479166666667	54.4375	0.0115648744575752	0.00299269772451453	92072.8087852396	143.361203173753	125.3125	53.7708333333333
122.270833333333	54.3958333333333	0.0119957142147674	0.00533265108152651	257760.507573367	121.325298540237	125.5625	53.1458333333333
122.3125	54.3958333333333	0.0126417294359134	0.00303899060524975	221169.154126675	107.027163546517	125.520833333333	53.7708333333333
122.354166666667	54.3958333333333	0.0121903089408626	0.00376683628597697	215612.677985015	104.949295857959	125.520833333333	53.8541666666667
122.395833333333	54.3958333333333	0.0120928319700493	0.00579394632736123	317230.461708438	105.117484602579	127.020833333333	53.5625
122.4375	54.3958333333333	0.0122084119442487	0.0055693227314859	248583.772895875	122.759950124457	125.5625	53.1458333333333
122.479166666667	54.3958333333333	0.0121754208096158	0.00281421026474282	210846.086334172	108.027098395627	125.520833333333	53.7708333333333
122.520833333333	54.3958333333333	0.0118941919541167	0.00456963007458341	205176.196788021	105.867817135027	125.520833333333	53.8541666666667
122.854166666667	54.3958333333333	0.0119088103568464	0.00560443447631834	288623.323849117	107.048892081881	127.020833333333	53.5625
122.895833333333	54.3958333333333	0.0119277299190926	0.00575850740387221	286037.253438018	107.24175299149	127.020833333333	53.5625
122.9375	54.3958333333333	0.0116889785602978	0.00562654293833553	283453.905663119	107.437823022057	127.020833333333	53.5625
122.979166666667	54.3958333333333	0.0115182478375257	0.00534674865867877	280873.35655611	107.637187204938	127.020833333333	53.5625
123.020833333333	54.3958333333333	0.0117175844348251	0.00557816562199446	403375.292871006	128.185231388107	127.645833333333	52.0625
123.0625	54.3958333333333	0.0117381591684644	0.00556527916303878	401252.048548153	128.457784386083	127.645833333333	52.0625
123.104166666667	54.3958333333333	0.0116388839763402	0.00517213833265101	213588.56338517	129.643586986408	125.5625	53.1458333333333
123.145833333333	54.3958333333333	0.0115906438340617	0.00492988664457633	211512.168530017	130.145194314127	125.5625	53.1458333333333
123.1875	54.3958333333333	0.011232610837304	0.00380299937719983	164023.484751153	110.616778176053	125.520833333333	53.8541666666667
123.229166666667	54.3958333333333	0.0114788862495064	0.00325485675058832	161493.568175032	110.988941275802	125.520833333333	53.8541666666667
123.270833333333	54.3958333333333	0.011825467593763	0.00273746486943984	179713.887340261	113.369604866086	125.770833333333	53.7291666666667
123.3125	54.3958333333333	0.0111574888761948	0.00369781834918787	156453.221785321	111.767663168069	125.520833333333	53.8541666666667
123.354166666667	54.3958333333333	0.0115002787028755	0.00424095701524495	153943.431807738	112.175283189171	125.520833333333	53.8541666666667
123.395833333333	54.3958333333333	0.0116174271467056	0.00480520075711065	199394.290318287	133.363383832606	125.5625	53.1458333333333
123.4375	54.3958333333333	0.0113453045816551	0.00425662153276017	148946.372441491	113.029928725438	125.520833333333	53.8541666666667
123.479166666667	54.3958333333333	0.0114405044906945	0.0042368487764862	147592.38183811	128.223044241376	125.229166666667	53.5625
123.520833333333	54.3958333333333	0.0117263089517061	0.00481508475039807	164686.767561032	138.830458386747	125.145833333333	53.2708333333333
123.5625	54.3958333333333	0.0116839022605055	0.00508379499590848	245089.421560223	110.829457983036	127.020833333333	53.5625
123.604166666667	54.3958333333333	0.0112570939279722	0.00512721772925181	242562.158124815	111.090716443107	127.020833333333	53.5625
123.645833333333	54.3958333333333	0.01159056189564	0.00477685209682399	139257.452829373	131.11905206073	125.229166666667	53.5625
123.6875	54.3958333333333	0.0116487313514762	0.00468293858028143	137230.721505492	131.896158890017	125.229166666667	53.5625
123.729166666667	54.3958333333333	0.0111945755715508	0.00508551986622744	313667.200818589	126.872480800859	127.4375	52.6458333333333
123.770833333333	54.3958333333333	0.0108389575745052	0.0055467361457305	311506.917125532	127.204923242066	127.4375	52.6458333333333
123.8125	54.3958333333333	0.0111489030617589	0.00615643036234268	309356.191229015	127.541763885616	127.4375	52.6458333333333
123.854166666667	54.3958333333333	0.0110276682007194	0.00608676131832849	307215.224607094	127.883074984401	127.4375	52.6458333333333
123.895833333333	54.3958333333333	0.0110277341347956	0.00567139827551909	305084.223461031	128.228929678269	127.4375	52.6458333333333
123.9375	54.3958333333333	0.0108885221481634	0.00582718662724551	302963.398815067	128.579401972221	127.4375	52.6458333333333
123.979166666667	54.3958333333333	0.0107220964340701	0.00561369813342576	300852.966616566	128.934566711602	127.4375	52.6458333333333
124.020833333333	54.3958333333333	0.0116219497648475	0.00519231318967191	122013.183462208	138.98944180884	125.229166666667	53.5625
124.0625	54.3958333333333	0.0112554249024684	0.00572064203911135	296664.168569354	129.659276938121	127.4375	52.6458333333333
124.104166666667	54.3958333333333	0.0120119555853931	0.00410454540476365	118534.264509242	141.032610123477	125.229166666667	53.5625
124.145833333333	54.3958333333333	0.0115953281662169	0.00440453797963411	116851.884597396	142.098415138709	125.229166666667	53.5625
124.1875	54.3958333333333	0.0113927884082657	0.00524962312353749	115209.793835773	143.194491191275	125.229166666667	53.5625
124.229166666667	54.3958333333333	0.0118266328838126	0.00410944391236617	113609.739810233	144.321368607175	125.229166666667	53.5625
124.270833333333	54.3958333333333	0.0114077920129111	0.00295859516529877	112053.523875156	145.479515921231	125.229166666667	53.5625
124.3125	54.3958333333333	0.0123308607434013	0.00241393268293197	113286.07298884	113.522532097746	125.895833333333	53.9791666666667
124.354166666667	54.3958333333333	0.0136926214402441	0.00246963928989784	108346.047345381	114.734185337874	125.854166666667	53.9791666666667
124.395833333333	54.3958333333333	0.0132144696513466	0.00254753401324023	320445.839304132	162.175176428708	125.8125	51.6458333333333
124.4375	54.3958333333333	0.0112222469737926	0.00362290974101836	299423.289247546	163.262426809703	125.6875	51.8125
124.479166666667	54.3958333333333	0.0117942520819413	0.00492331672146376	104996.357962416	151.74997226694	125.229166666667	53.5625
124.520833333333	54.3958333333333	0.0118181632171839	0.00541244156822871	103743.500438565	153.1006922868	125.229166666667	53.5625
122.020833333333	54.3541666666667	0.012517344064356	0.00444641830832735	235581.695950081	102.241071117536	125.520833333333	53.8541666666667
122.0625	54.3541666666667	0.0123049616775286	0.00486602703803032	232935.089954171	102.416344989741	125.520833333333	53.8541666666667
122.104166666667	54.3541666666667	0.0119721476925979	0.00464712925574518	230290.284378557	102.595257721143	125.520833333333	53.8541666666667
122.145833333333	54.3541666666667	0.0120869648571666	0.00441413701273068	227647.342909527	102.777933538148	125.520833333333	53.8541666666667
122.1875	54.3541666666667	0.0122911312588052	0.0049240702255054	225006.332168877	102.964502254948	125.520833333333	53.8541666666667
122.229166666667	54.3541666666667	0.0120035652333396	0.00532181227988581	215716.114796292	112.888635562924	125.229166666667	53.5625
122.270833333333	54.3541666666667	0.0121654761492049	0.00554413388156341	323935.715758905	103.851149298242	127.020833333333	53.5625
122.3125	54.3541666666667	0.0123062315527981	0.00589980721732246	321306.261687775	104.000699897404	127.020833333333	53.5625
122.354166666667	54.3541666666667	0.0120102563118582	0.00558553364869502	250725.146142817	121.132136329046	125.5625	53.1458333333333
122.395833333333	54.3541666666667	0.0119642089134392	0.00595910121691813	316052.567260826	104.306419408984	127.020833333333	53.5625
122.4375	54.3541666666667	0.0121930116368148	0.00614435704741342	302950.897067004	105.111924229692	126.854166666667	53.5625
122.479166666667	54.3541666666667	0.0122144104219328	0.00593802043656571	243808.443925286	122.22217022664	125.5625	53.1458333333333
122.520833333333	54.3541666666667	0.012082236741758	0.00596220019950032	241521.347217267	122.59870139218	125.5625	53.1458333333333
122.5625	54.3541666666667	0.0121235812841634	0.00576778979326216	239243.929524645	122.982094874835	125.5625	53.1458333333333
122.604166666667	54.3541666666667	0.0121079934968195	0.00598932631010935	302950.897067008	105.111924229692	127.020833333333	53.5625
122.645833333333	54.3541666666667	0.0120959958696146	0.00563602798027324	234719.260145068	123.770142782967	125.5625	53.1458333333333
122.895833333333	54.3541666666667	0.0117528641947607	0.00489686526274275	221408.709618444	126.317251353606	125.5625	53.1458333333333
122.9375	54.3541666666667	0.0118617553181767	0.00522019591577868	219232.217211449	126.770439620048	125.5625	53.1458333333333
122.979166666667	54.3541666666667	0.0116676883729748	0.00522644055868042	217068.675276927	127.232352069429	125.5625	53.1458333333333
123.020833333333	54.3541666666667	0.0117474093348935	0.00566768067796376	276909.968577504	106.926961795193	127.020833333333	53.5625
123.0625	54.3541666666667	0.0119611776875046	0.00593167247812684	398384.034913023	127.936126451811	127.645833333333	52.0625
123.104166666667	54.3541666666667	0.0120457677979037	0.00580118793398019	396251.384122547	128.210587707695	127.645833333333	52.0625
123.145833333333	54.3541666666667	0.0116200984664283	0.00541179227399067	269147.388552165	107.533429919266	127.020833333333	53.5625
123.1875	54.3541666666667	0.0113074541257232	0.00487743948013386	206459.414669409	129.680230239002	125.5625	53.1458333333333
123.229166666667	54.3541666666667	0.0116174856500225	0.00482688427863778	204382.287380356	130.199012884865	125.5625	53.1458333333333
123.270833333333	54.3541666666667	0.0117198556265212	0.00479005792008831	202321.149173942	130.728062264643	125.5625	53.1458333333333
123.3125	54.3541666666667	0.0115538796336646	0.00453504019039896	174567.84308998	132.90644063376	125.229166666667	53.2708333333333
123.354166666667	54.3541666666667	0.0114589334935427	0.00530554415142646	256270.119588952	108.618851935298	127.020833333333	53.5625
123.395833333333	54.3541666666667	0.0116464023865757	0.00463762302944827	166802.932336355	135.579402256979	125.145833333333	53.2708333333333
123.4375	54.3541666666667	0.0117326352789695	0.00483060873144477	164918.720009507	136.285533114776	125.145833333333	53.2708333333333
123.479166666667	54.3541666666667	0.011801005346757	0.00474358710684519	163058.910739666	137.007491266704	125.145833333333	53.2708333333333
123.520833333333	54.3541666666667	0.01152601415114	0.00501172632798262	246029.523322793	109.562424408348	127.020833333333	53.5625
123.5625	54.3541666666667	0.0110713129997142	0.00526453112684642	243478.779815159	109.809814907946	127.020833333333	53.5625
123.604166666667	54.3541666666667	0.0114261009105886	0.00548931606057821	371328.309635419	131.731250566217	127.645833333333	52.0625
123.645833333333	54.3541666666667	0.0113699509508729	0.00546369465405031	369311.524553974	132.044651669246	127.645833333333	52.0625
123.6875	54.3541666666667	0.0114565489790556	0.00548888478014996	367304.714933695	132.361301975135	127.645833333333	52.0625
123.729166666667	54.3541666666667	0.0111525055678587	0.00543225373556997	365308.045861468	132.6812385228	127.645833333333	52.0625
123.770833333333	54.3541666666667	0.0109436158226535	0.00533136498293102	308724.553638309	126.519872116293	127.4375	52.6458333333333
123.8125	54.3541666666667	0.0110360934339607	0.00509192813680542	306552.116908119	126.854941508858	127.4375	52.6458333333333
123.854166666667	54.3541666666667	0.0112509012083757	0.0051937800802015	304389.246906373	127.194543574316	127.4375	52.6458333333333
123.895833333333	54.3541666666667	0.0111810197954242	0.00594666792421902	357426.174763451	133.994590268019	127.645833333333	52.0625
123.9375	54.3541666666667	0.0108192556165836	0.00595396512807332	355482.783103264	134.331515630636	127.645833333333	52.0625
123.979166666667	54.3541666666667	0.0106759457611231	0.00572733614727036	297960.123537174	128.241317390853	127.4375	52.6458333333333
124.020833333333	54.3541666666667	0.0111036021289774	0.00562528950306034	295837.631980868	128.599826654715	127.4375	52.6458333333333
124.0625	54.3541666666667	0.0110362196323593	0.00588104211698211	293725.78857015	128.963261683617	127.4375	52.6458333333333
124.104166666667	54.3541666666667	0.0112760042926533	0.00588490123499164	291624.825365506	129.331703904091	127.4375	52.6458333333333
124.145833333333	54.3541666666667	0.0110790731402413	0.00550636603735436	289534.979944704	129.705235604866	127.4375	52.6458333333333
124.1875	54.3541666666667	0.0115713427183853	0.00453711436224959	111530.884003232	141.767055898564	125.229166666667	53.5625
124.229166666667	54.3541666666667	0.0117515416304131	0.00441276052718844	109875.587941813	142.910791267136	125.229166666667	53.5625
124.270833333333	54.3541666666667	0.0115408381601373	0.00380055081432833	108264.072991418	144.088533607078	125.229166666667	53.5625
124.3125	54.3541666666667	0.0122429071550106	0.00231948657819645	104314.064122865	138.671922062389	125.354166666667	53.6458333333333
124.354166666667	54.3541666666667	0.0118286003996667	0.00288447990541488	93781.2453348413	141.945701204249	125.229166666667	53.6875
124.395833333333	54.3541666666667	0.0134623297702427	0.00232431184126868	101112.26967935	116.742862676673	125.770833333333	53.9375
124.4375	54.3541666666667	0.0122550141159316	0.00288325768664243	100253.422647566	129.889707699343	125.604166666667	53.7708333333333
124.479166666667	54.3541666666667	0.0114449288177768	0.00408324975272981	81296.6294789424	137.530497389785	125.3125	53.8125
124.520833333333	54.3541666666667	0.0118214462700192	0.00584063361915341	99629.416616391	151.893973940437	125.229166666667	53.5625
121.479166666667	54.3125	0.0160321501806963	0.0019195131637174	279431.075248557	94.9446568690001	125.729166666667	54.0208333333333
121.520833333333	54.3125	0.0159175439747766	0.00337061990857151	108514.585425847	86.8735986304821	123.1875	54.3541666666667
121.5625	54.3125	0.0159803040842793	0.00298824780311766	259277.319793111	93.5229581894467	125.520833333333	54.1041666666667
121.604166666667	54.3125	0.0153971363755942	0.00196086460630526	271327.44464968	95.1956817781318	125.729166666667	54.0208333333333
121.645833333333	54.3125	0.0133493800967148	0.001616459372063	266188.889371343	101.481541516319	125.604166666667	53.7708333333333
121.6875	54.3125	0.0134600646340932	0.00164764512070615	263532.050567568	101.63284573317	125.604166666667	53.7708333333333
121.729166666667	54.3125	0.0145892381836396	0.00162073988478322	267478.498048108	97.3350403260639	125.770833333333	53.9375
121.770833333333	54.3125	0.0121937845508427	0.00251678211509241	250631.587101678	100.22014344324	125.520833333333	53.8541666666667
121.8125	54.3125	0.0120134012519343	0.00451287519212547	239380.667398825	109.019779573644	125.229166666667	53.5625
121.854166666667	54.3125	0.0119890094344537	0.00465400860085027	236818.809321329	109.26752360381	125.229166666667	53.5625
121.895833333333	54.3125	0.0123044400743116	0.00445816619865478	242630.830016492	100.664042590934	125.520833333333	53.8541666666667
121.9375	54.3125	0.0128664803450142	0.00296645049812565	247623.289704213	102.601166378738	125.604166666667	53.7708333333333
121.979166666667	54.3125	0.0150358338543202	0.00269787222546713	239691.993693754	103.128428035555	125.520833333333	53.7708333333333
122.020833333333	54.3125	0.0149542669132964	0.00265378103093876	237052.036364522	103.31126453451	125.520833333333	53.7708333333333
122.0625	54.3125	0.0136344522565074	0.00253009131562183	234414.091852208	103.497837285038	125.520833333333	53.7708333333333
122.104166666667	54.3125	0.0128730918599561	0.00289054194098146	237052.036364522	103.31126453451	125.604166666667	53.7708333333333
122.145833333333	54.3125	0.0119000540793883	0.00480532303083843	226666.664632911	101.635010855333	125.520833333333	53.8541666666667
122.1875	54.3125	0.0117001768098149	0.00389563646038939	224011.398465225	101.808879350261	125.520833333333	53.8541666666667
122.229166666667	54.3125	0.0124065900357827	0.00553200118669932	218147.362184879	123.926339433696	124.9375	53.1875
122.270833333333	54.3125	0.0122630984364067	0.00500349322023107	253061.983766891	119.531942798546	125.5625	53.1458333333333
122.3125	54.3125	0.0122368167230875	0.00354518907896254	228158.773013645	124.981437495619	125.104166666667	53.1041666666667
122.354166666667	54.3125	0.012059468915046	0.004966374401247	248358.970333168	120.216698495614	125.5625	53.1458333333333
122.395833333333	54.3125	0.011807733513667	0.00517524059544057	246019.801823292	120.568389108699	125.5625	53.1458333333333
122.4375	54.3125	0.0120869675335513	0.00590715481745712	312302.352286204	103.639399882633	127.020833333333	53.5625
122.479166666667	54.3125	0.0121075251172274	0.00682737220051425	426418.723058651	123.853701117012	127.645833333333	52.0625
122.520833333333	54.3125	0.0120585469395577	0.00620339216299447	307035.097089207	103.946141264752	127.020833333333	53.5625
122.5625	54.3125	0.0117910004756703	0.0060980611734372	304404.11108357	104.103052850577	127.020833333333	53.5625
122.604166666667	54.3125	0.0118504126844335	0.006117448047794	419691.046874749	124.573853364652	127.645833333333	52.0625
122.645833333333	54.3125	0.0121503060248151	0.00591347621165942	299147.659235847	104.424260830739	127.020833333333	53.5625
122.6875	54.3125	0.0121665096756927	0.00536493248197847	229899.346859542	123.219233233013	125.5625	53.1458333333333
122.729166666667	54.3125	0.0119977349010441	0.0048362811285014	196977.271974212	125.073675914811	125.145833333333	53.2708333333333
122.770833333333	54.3125	0.0119441489353193	0.00493548813427882	199203.210187999	124.591957724815	125.229166666667	53.2708333333333
122.8125	54.3125	0.0117976640033461	0.00504316595574907	223141.951388983	124.466302207797	125.5625	53.1458333333333
122.854166666667	54.3125	0.0119588156139737	0.00536437963207047	220911.953871956	124.898191514327	125.5625	53.1458333333333
122.895833333333	54.3125	0.0121490550179371	0.00534686984612984	218693.765676347	125.338522837638	125.5625	53.1458333333333
122.9375	54.3125	0.0118548311151879	0.00561344549561302	216487.750580914	125.78750876012	125.5625	53.1458333333333
122.979166666667	54.3125	0.0118571492142858	0.0056418940066854	278203.235665404	105.817469562488	127.020833333333	53.5625
123.020833333333	54.3125	0.0115958710490236	0.00562578040278841	275595.311008905	106.005047349245	127.020833333333	53.5625
123.0625	54.3125	0.0116212060764332	0.00555111676699882	272989.855530313	106.195884957536	127.020833333333	53.5625
123.104166666667	54.3125	0.0117702589507106	0.00554626732042447	270386.941523051	106.390073404312	127.020833333333	53.5625
123.145833333333	54.3125	0.0116013318592442	0.00585176262293788	391257.190973743	127.95687228072	127.645833333333	52.0625
123.1875	54.3125	0.0116737401607121	0.00527168843103393	265189.040873452	106.788883447324	127.020833333333	53.5625
123.229166666667	54.3125	0.0117394675853346	0.00532615858278265	386997.146757252	128.518209355556	127.645833333333	52.0625
123.270833333333	54.3125	0.0116459302185697	0.00521529117658949	332979.866822656	122.156089383907	127.4375	52.6458333333333
123.3125	54.3125	0.0115018290189342	0.00530807337022658	382770.539262226	129.091248085658	127.645833333333	52.0625
123.354166666667	54.3125	0.0114628994911795	0.00527356302234722	380670.124494409	129.382247597319	127.645833333333	52.0625
123.395833333333	54.3125	0.0114536701998125	0.00536147782272138	326125.018093098	123.018733978224	127.4375	52.6458333333333
123.4375	54.3125	0.0114603430933686	0.00549017892195296	376495.79559054	129.973393406203	127.645833333333	52.0625
123.479166666667	54.3125	0.0113047813292264	0.00534392627554398	247088.468531335	108.305320542609	127.020833333333	53.5625
123.520833333333	54.3125	0.0113308036446438	0.00533074172842278	244515.614573687	108.538822402553	127.020833333333	53.5625
123.5625	54.3125	0.011204665507821	0.00533219141421213	241946.309141756	108.776928218161	127.020833333333	53.5625
123.604166666667	54.3125	0.0112410196883188	0.00516770430953138	239380.667398828	109.019779573643	127.020833333333	53.5625
123.645833333333	54.3125	0.0115457872563753	0.00550238004933577	366221.61258943	131.506383817181	127.645833333333	52.0625
123.6875	54.3125	0.0115083117305844	0.00557471484805841	310402.915986484	125.169766362181	127.4375	52.6458333333333
123.729166666667	54.3125	0.0114832912627978	0.00559131426554904	362179.911556804	132.142437870023	127.645833333333	52.0625
123.770833333333	54.3125	0.0111211901986574	0.00562228756587329	360174.286236801	132.465518582566	127.645833333333	52.0625
123.8125	54.3125	0.0113878791219415	0.00545917242557403	358179.039595843	132.792020669865	127.645833333333	52.0625
123.854166666667	54.3125	0.0110369963257387	0.00588234174580267	356194.346727415	133.121983428488	127.645833333333	52.0625
123.895833333333	54.3125	0.010956529505521	0.00581831752466041	354220.385708765	133.45544621186	127.645833333333	52.0625
123.9375	54.3125	0.0112166762813443	0.00539870971083962	297267.310855169	127.182649114085	127.4375	52.6458333333333
123.979166666667	54.3125	0.0107974039773994	0.00556235428874904	295111.804747463	127.534580747681	127.4375	52.6458333333333
124.020833333333	54.3125	0.0113377298135609	0.0055347491289127	292966.517722862	127.891431946614	127.4375	52.6458333333333
124.0625	54.3125	0.0107211109097161	0.00578272304759121	290831.676662638	128.253287418007	127.4375	52.6458333333333
124.104166666667	54.3125	0.0106317682691982	0.00609269368313293	288707.514032057	128.620232929991	127.4375	52.6458333333333
124.145833333333	54.3125	0.0111874155974547	0.00549643335040948	286594.268002648	128.992355280514	127.4375	52.6458333333333
124.1875	54.3125	0.0115427431913907	0.00489390535210192	107925.925142228	140.243267209385	125.229166666667	53.5625
124.229166666667	54.3125	0.0115592734078161	0.00516779728727897	106212.723087788	141.401959997442	125.229166666667	53.5625
124.270833333333	54.3125	0.0119037002756101	0.00516205267815052	104543.066682498	142.597605611981	125.229166666667	53.5625
124.3125	54.3125	0.0116722051898065	0.00467459959011181	102919.075862547	143.830980346098	125.229166666667	53.5625
124.354166666667	54.3125	0.0116928878489743	0.00458825919092055	101342.946558837	145.102774875043	125.229166666667	53.5625
124.395833333333	54.3125	0.0117287446077338	0.00424266851691207	99816.946582877	146.413576719271	125.229166666667	53.5625
124.4375	54.3125	0.011480909394223	0.004758672982253	98343.4100801891	147.76385133953	125.229166666667	53.5625
124.479166666667	54.3125	0.0118118737632427	0.00520916089168058	96924.7303909592	149.153922032376	125.229166666667	53.5625
124.520833333333	54.3125	0.0117298713492652	0.00575208429698267	95563.3511674351	150.583948875142	125.229166666667	53.5625
124.5625	54.3125	0.0111257590361429	0.00610737136501141	94261.7556156248	152.053907060484	125.229166666667	53.5625
124.604166666667	54.3125	0.0107966959496161	0.00710410697731551	322492.564850425	139.697590665509	127.645833333333	52.0625
124.645833333333	54.3125	0.0110368828494597	0.00718899423752409	262181.826710958	133.894421500908	127.4375	52.6458333333333
121.354166666667	54.2708333333333	0.0126847952000756	0.00193209362245533	262419.430465962	104.867213208872	125.1875	53.6041666666667
121.395833333333	54.2708333333333	0.0133539123100918	0.00136534696703954	261567.699875114	99.6555519760809	125.3125	53.8125
121.4375	54.2708333333333	0.0130635590954959	0.00142203643013697	253158.203639099	102.253741471174	125.1875	53.7291666666667
121.479166666667	54.2708333333333	0.0130855606727629	0.00174300720580109	277414.161285799	120.8981084818	125.020833333333	52.9375
121.520833333333	54.2708333333333	0.0139502736506794	0.00147729846215235	261531.208857881	96.5479635186303	125.479166666667	53.9375
121.5625	54.2708333333333	0.0130842639062106	0.00198903875167828	243994.156112072	101.71180367903	125.1875	53.7708333333333
121.604166666667	54.2708333333333	0.0141339957710821	0.00154188229681899	279707.997440196	94.9388848327939	125.854166666667	53.9791666666667
121.645833333333	54.2708333333333	0.0134560378657753	0.00219663415293616	269624.150734051	96.2507804655143	125.729166666667	53.9375
121.6875	54.2708333333333	0.011950735600518	0.00376087287432885	245671.226910675	107.278847650519	125.229166666667	53.5625
121.729166666667	54.2708333333333	0.0122963159317077	0.00238708580436937	252530.68097907	99.0421363057792	125.520833333333	53.8541666666667
121.770833333333	54.2708333333333	0.011899068872256	0.00259717857681239	249850.348453169	99.1739245306547	125.520833333333	53.8541666666667
121.8125	54.2708333333333	0.0120926787109404	0.00369398654446187	247171.020824192	99.3082040945696	125.520833333333	53.8541666666667
121.854166666667	54.2708333333333	0.0121341505824388	0.00551152612656218	274981.478077073	115.578962826081	125.5625	53.1458333333333
121.895833333333	54.2708333333333	0.0121128314551717	0.00475242972824728	241815.517666775	99.5845644576486	125.520833333333	53.8541666666667
121.9375	54.2708333333333	0.0128425347846339	0.00293486929572041	246652.975445105	101.550224573338	125.604166666667	53.7708333333333
121.979166666667	54.2708333333333	0.0122937865786732	0.00383037118273668	236464.461637376	99.8719079397891	125.520833333333	53.8541666666667
122.020833333333	54.2708333333333	0.0124099172533635	0.00382938755656664	233790.699111346	100.019930985133	125.520833333333	53.8541666666667
122.0625	54.2708333333333	0.0120003464460183	0.00465435011234165	231118.16931132	100.170987353468	125.520833333333	53.8541666666667
122.104166666667	54.2708333333333	0.0116077633613775	0.0039042726246217	228446.916444539	100.325182034463	125.520833333333	53.8541666666667
122.145833333333	54.2708333333333	0.0120162136431202	0.00463006509656608	225776.986777753	100.482624844401	125.520833333333	53.8541666666667
122.1875	54.2708333333333	0.0122209729720433	0.00476740580216742	223108.428757833	100.643430702098	125.520833333333	53.8541666666667
122.229166666667	54.2708333333333	0.0119660576696516	0.00526051321966139	212280.342883703	110.582388815811	125.229166666667	53.5625
122.270833333333	54.2708333333333	0.0121569686562229	0.00485949610578876	217775.633130163	100.975618537344	125.520833333333	53.8541666666667
122.3125	54.2708333333333	0.01182712999683	0.00506362121806756	215111.504524819	101.147258620697	125.520833333333	53.8541666666667
122.354166666667	54.2708333333333	0.0118280544985945	0.00527128400220244	212448.965878185	101.32277866081	125.520833333333	53.8541666666667
122.395833333333	54.2708333333333	0.0121415459918163	0.00576676399446752	243693.809192874	119.629913888714	125.5625	53.1458333333333
122.4375	54.2708333333333	0.012127757634989	0.00636862725466576	311241.28895899	102.810321213408	127.020833333333	53.5625
122.479166666667	54.2708333333333	0.0120309951681842	0.00630117797181843	375620.471149346	116.763715323077	127.4375	52.6458333333333
122.520833333333	54.2708333333333	0.0118138791853804	0.00644183712164451	421587.63429035	123.570154718167	127.645833333333	52.0625
122.5625	54.2708333333333	0.0118835094142626	0.00608068001212027	419328.967551808	123.808869991732	127.645833333333	52.0625
122.604166666667	54.2708333333333	0.0120584334323853	0.00605904175648765	417076.625543818	124.049985595836	127.645833333333	52.0625
122.645833333333	54.2708333333333	0.0119868212389442	0.00588127216180496	298026.175786568	103.561318889193	127.020833333333	53.5625
122.6875	54.2708333333333	0.0119505028674497	0.00539488619037794	295388.176246113	103.71867051213	127.020833333333	53.5625
122.729166666667	54.2708333333333	0.0119246524231247	0.00533025674830096	194349.237231539	123.954938740389	125.145833333333	53.2708333333333
122.770833333333	54.2708333333333	0.0121122151605559	0.00502192087853104	222820.176137776	123.054797553515	125.5625	53.1458333333333
122.8125	54.2708333333333	0.0120336118811204	0.00530345316367913	220550.381207257	123.473290206817	125.5625	53.1458333333333
122.854166666667	54.2708333333333	0.0117356812217021	0.00630784177886151	274352.73205212	105.07454279069	126.854166666667	53.5625
122.895833333333	54.2708333333333	0.0117658540299683	0.00617292084684805	401496.293630758	125.807759426082	127.645833333333	52.0625
122.9375	54.2708333333333	0.0115356780722163	0.00593095784733011	399298.454998984	126.069270419203	127.645833333333	52.0625
122.979166666667	54.2708333333333	0.0118955099149231	0.00613943849592954	276974.98266137	104.894925521646	127.020833333333	53.5625
123.020833333333	54.2708333333333	0.0118551265696736	0.0052717357213129	209374.215907942	125.695200930591	125.5625	53.1458333333333
123.0625	54.2708333333333	0.0117026535286218	0.00577004778293337	261276.328929077	106.021551149953	126.854166666667	53.5625
123.104166666667	54.2708333333333	0.0117761844805735	0.00582346106466298	390581.663958905	127.142717994395	127.645833333333	52.0625
123.145833333333	54.2708333333333	0.0118694519054777	0.00607890491906412	388421.738325839	127.418112309228	127.645833333333	52.0625
123.1875	54.2708333333333	0.011586353054572	0.00595464993243573	386269.782360149	127.69639349331	127.645833333333	52.0625
123.229166666667	54.2708333333333	0.0120074376296867	0.00564699186275901	384125.93074149	127.977599126053	127.645833333333	52.0625
123.270833333333	54.2708333333333	0.0117485636885064	0.0055477443244834	381990.320655909	128.261767134618	127.645833333333	52.0625
123.3125	54.2708333333333	0.0117450805645156	0.00556567405959937	379863.091837081	128.548935785413	127.645833333333	52.0625
123.354166666667	54.2708333333333	0.0115780077170685	0.00549806299376195	377744.386607557	128.839143674753	127.645833333333	52.0625
123.395833333333	54.2708333333333	0.0115577787136481	0.00553377122693233	375634.349920037	129.132429718617	127.645833333333	52.0625
123.4375	54.2708333333333	0.0111488957578592	0.005241603177415	321331.069137159	122.623390615742	127.4375	52.6458333333333
123.479166666667	54.2708333333333	0.0116779564379384	0.00506902441899516	245671.226910678	107.278847650518	127.020833333333	53.5625
123.520833333333	54.2708333333333	0.0112761963787123	0.00503676146089131	316773.757079497	123.220490520725	127.4375	52.6458333333333
123.5625	54.2708333333333	0.0113321095039924	0.00538365018412574	367283.882004956	130.337144292507	127.645833333333	52.0625
123.604166666667	54.2708333333333	0.0113007515520427	0.00522642655260025	312247.868453214	123.833982120545	127.4375	52.6458333333333
123.645833333333	54.2708333333333	0.0113465112821393	0.00502252444124717	309997.140368653	124.147062154722	127.4375	52.6458333333333
123.6875	54.2708333333333	0.0113342974840455	0.00526865666955876	361119.559622073	131.274950782254	127.645833333333	52.0625
123.729166666667	54.2708333333333	0.0113195084777881	0.00539197781713192	359084.418714169	131.594297225741	127.645833333333	52.0625
123.770833333333	54.2708333333333	0.0110297930211594	0.00585030679306031	357059.376017429	131.917084257266	127.645833333333	52.0625
123.8125	54.2708333333333	0.011451769721324	0.00557620531143968	301079.942039011	125.443428220088	127.4375	52.6458333333333
123.854166666667	54.2708333333333	0.0110565590201906	0.005739248317279	353040.282252215	132.573145488585	127.645833333333	52.0625
123.895833333333	54.2708333333333	0.0111034323554064	0.0050648958696343	296675.484771875	126.119171010143	127.4375	52.6458333333333
123.9375	54.2708333333333	0.0116649227888589	0.00521400484493508	115836.232657121	132.366815090956	125.229166666667	53.5625
123.979166666667	54.2708333333333	0.0112995008494277	0.0054607545527558	113845.838434098	133.321503713335	125.229166666667	53.5625
124.020833333333	54.2708333333333	0.0110062709435287	0.00582033561171409	290141.121668975	127.16912826731	127.4375	52.6458333333333
124.0625	54.2708333333333	0.0108884396521854	0.00618575878997507	343181.790319082	134.276414200907	127.645833333333	52.0625
124.104166666667	54.2708333333333	0.0108845145238283	0.0058317574748679	285835.675584196	127.894351551917	127.4375	52.6458333333333
124.145833333333	54.2708333333333	0.0112501149148332	0.00529413540951807	106217.312673378	137.483271580737	125.229166666667	53.5625
124.1875	54.2708333333333	0.0111980959975037	0.0054799028872152	104402.573700444	138.615417656305	125.229166666667	53.5625
124.229166666667	54.2708333333333	0.0108644085366896	0.00605018498430598	279458.411128276	129.021879831869	127.4375	52.6458333333333
124.270833333333	54.2708333333333	0.0110608766943931	0.0058145493636865	100898.073275519	140.997812117343	125.229166666667	53.5625
124.3125	54.2708333333333	0.0109422444549708	0.00554609085177831	99212.727766944	142.250188810783	125.229166666667	53.5625
124.354166666667	54.2708333333333	0.011275653259514	0.00530528090578178	97575.0882309714	143.544648587981	125.229166666667	53.5625
124.395833333333	54.2708333333333	0.0115880526024231	0.00521609145514379	95987.5970060988	144.882042375968	125.229166666667	53.5625
124.4375	54.2708333333333	0.0109382148798471	0.00554337147591517	94452.7832531814	146.263096761282	125.229166666667	53.5625
124.479166666667	54.2708333333333	0.0112600500362886	0.00581484437258138	92973.2563700451	147.688389152652	125.229166666667	53.5625
124.520833333333	54.2708333333333	0.0110171202451862	0.00591186602756986	91551.6973197389	149.158321198898	125.229166666667	53.5625
124.5625	54.2708333333333	0.0110977532039333	0.00648727763951631	90190.847657114	150.67309081532	125.229166666667	53.5625
124.604166666667	54.2708333333333	0.0108352054995346	0.00706223707733237	260975.171159157	132.714319459735	127.4375	52.6458333333333
124.645833333333	54.2708333333333	0.0109773905900013	0.00727986827746035	317201.620918148	139.563731153461	127.645833333333	52.0625
124.6875	54.2708333333333	0.0106557884703642	0.0074312128665453	162727.005752644	118.098617786554	126.854166666667	53.5625
124.729166666667	54.2708333333333	0.010652341731466	0.00720747220512018	255056.454362142	134.057351090901	127.4375	52.6458333333333
121.1875	54.2291666666667	0.0124432791560883	0.00501829002732149	275819.21917539	103.964410822146	125.229166666667	53.5625
121.229166666667	54.2291666666667	0.0126312173426845	0.0037032791679313	273183.213624448	104.135825509025	125.229166666667	53.5625
121.270833333333	54.2291666666667	0.0125434318157067	0.002565566767314	264901.13030336	111.145834415339	124.979166666667	53.3125
121.3125	54.2291666666667	0.0123928719580571	0.00377149277526139	267917.271053059	104.487772333281	125.229166666667	53.5625
121.354166666667	54.2291666666667	0.012269513502493	0.00370392459960148	265287.456348259	104.668480512077	125.229166666667	53.5625
121.395833333333	54.2291666666667	0.0128851389284156	0.0035346008052632	262659.831559138	104.852468104335	125.229166666667	53.5625
121.4375	54.2291666666667	0.0119275271028719	0.00367539303924986	260034.463994025	105.039831672032	125.229166666667	53.5625
121.479166666667	54.2291666666667	0.0127816732538279	0.00207406973163416	285565.657098538	123.195985705922	125.020833333333	52.7708333333333
121.520833333333	54.2291666666667	0.012376101396822	0.00201223474743172	252774.835959961	99.0325382866769	125.3125	53.8125
121.5625	54.2291666666667	0.0124749453238007	0.00283681911666333	252172.618688269	105.623200434452	125.229166666667	53.5625
121.604166666667	54.2291666666667	0.0125765649997811	0.00242857072613299	247409.624471417	99.2983705282001	125.3125	53.8125
121.645833333333	54.2291666666667	0.0119384616857225	0.00376260946475669	246944.035345696	106.030937930976	125.229166666667	53.5625
121.6875	54.2291666666667	0.0119891245435808	0.0041865367690475	244333.784205215	106.240805116084	125.229166666667	53.5625
121.729166666667	54.2291666666667	0.0120396133214234	0.00381829777260298	241726.344357112	106.454838225236	125.229166666667	53.5625
121.770833333333	54.2291666666667	0.0117430592906758	0.00439735214067145	239121.80868185	106.673168829595	125.229166666667	53.5625
121.8125	54.2291666666667	0.0122122851180966	0.00583309457641011	249319.850207975	113.940462422718	125.229166666667	53.2708333333333
121.854166666667	54.2291666666667	0.0122045787516834	0.00611941667059021	246839.120845629	114.230253778372	125.229166666667	53.2708333333333
121.895833333333	54.2291666666667	0.0120264550721244	0.00464934091808687	241086.64970298	98.4981772481344	125.520833333333	53.8541666666667
121.9375	54.2291666666667	0.0119830806625419	0.00511664697558113	268084.746046277	115.254853475374	125.5625	53.1458333333333
121.979166666667	54.2291666666667	0.0117718383962823	0.00534083483761272	265630.046542216	115.538733868104	125.5625	53.1458333333333
122.020833333333	54.2291666666667	0.0122082039711747	0.00313785400479322	233028.487590731	98.897411300353	125.520833333333	53.8541666666667
122.0625	54.2291666666667	0.0121114329319094	0.00391323211109094	230344.399026829	99.035907260709	125.520833333333	53.8541666666667
122.104166666667	54.2291666666667	0.0122282063172779	0.00534420778839578	218402.633916033	108.592214729953	125.229166666667	53.5625
122.145833333333	54.2291666666667	0.0123395620040946	0.00574685815206499	215829.146754412	108.856124653476	125.229166666667	53.5625
122.1875	54.2291666666667	0.0123891106770787	0.00624043724932907	213259.750417192	109.125992238886	125.229166666667	53.5625
122.229166666667	54.2291666666667	0.0122833119240709	0.00635093589372178	224791.392136479	117.107435499995	125.229166666667	53.2708333333333
122.270833333333	54.2291666666667	0.0123443789452997	0.00625019246378075	222376.396970047	117.46031221976	125.229166666667	53.2708333333333
122.3125	54.2291666666667	0.0123711849716241	0.00623982929419162	219969.199702362	117.820555558904	125.229166666667	53.2708333333333
122.354166666667	54.2291666666667	0.0122171026573647	0.0063393885251064	304932.344415312	102.255672213273	126.854166666667	53.5625
122.395833333333	54.2291666666667	0.0121905263286346	0.00588709319925721	241434.494115037	118.673615849127	125.5625	53.1458333333333
122.4375	54.2291666666667	0.0121296931493875	0.00566324106761189	239054.371063909	119.019937636271	125.5625	53.1458333333333
122.479166666667	54.2291666666667	0.0119069803115049	0.006115756138757	373554.894276998	116.129279926196	127.4375	52.6458333333333
122.520833333333	54.2291666666667	0.0119210762468489	0.00625085328189339	419040.863664357	123.042538414292	127.645833333333	52.0625
122.5625	54.2291666666667	0.0121178885064176	0.00652341423934694	416766.117244587	123.279837057807	127.645833333333	52.0625
122.604166666667	54.2291666666667	0.0121058962003228	0.00628420199727454	414497.57772303	123.51955279047	127.645833333333	52.0625
122.645833333333	54.2291666666667	0.01222222270119	0.00630781807517976	412235.348345599	123.761718751036	127.645833333333	52.0625
122.6875	54.2291666666667	0.0119163860486095	0.00551771668481147	224951.461720963	121.24319632527	125.5625	53.1458333333333
122.729166666667	54.2291666666667	0.0118882902849542	0.00575461804161669	291674.219807764	102.994675351882	127.020833333333	53.5625
122.770833333333	54.2291666666667	0.0120181843803127	0.0051431908777049	220324.755323277	122.044266959144	125.5625	53.1458333333333
122.8125	54.2291666666667	0.0114716852062795	0.00494951511266299	218026.666593306	122.456980378681	125.5625	53.1458333333333
122.854166666667	54.2291666666667	0.0120165083115753	0.00567419753909248	283738.68562032	103.467410480244	127.020833333333	53.5625
122.895833333333	54.2291666666667	0.0119831030422743	0.00644325575390589	349401.621078782	118.43971390113	127.4375	52.6458333333333
122.9375	54.2291666666667	0.0117869043901841	0.0062157887746	396585.525913496	125.528360826263	127.645833333333	52.0625
122.979166666667	54.2291666666667	0.011584779734659	0.00588649621098854	394377.740883725	125.791373195829	127.645833333333	52.0625
123.020833333333	54.2291666666667	0.0117285025080818	0.00602224815075684	392177.289241758	126.057153362812	127.645833333333	52.0625
123.0625	54.2291666666667	0.0116246172026604	0.00636169013707112	389984.29587412	126.325738737629	127.645833333333	52.0625
123.104166666667	54.2291666666667	0.0112188950690154	0.00650076036514848	387798.888059912	126.597167145681	127.645833333333	52.0625
123.145833333333	54.2291666666667	0.0115787976703862	0.00644737098512626	385621.195513992	126.871476822832	127.645833333333	52.0625
123.1875	54.2291666666667	0.0129831446443463	0.00648143294283495	388646.502449448	127.391734485476	127.6875	52.0208333333333
123.229166666667	54.2291666666667	0.0122407000940144	0.00635816202483262	386491.613360876	127.669956513359	127.6875	52.0208333333333
123.270833333333	54.2291666666667	0.0128525764203136	0.00603390802123261	384344.830257868	127.951104752981	127.6875	52.0208333333333
123.3125	54.2291666666667	0.0114517183293305	0.00571499796316615	376990.26000797	127.99830699311	127.645833333333	52.0625
123.354166666667	54.2291666666667	0.0118036378872743	0.00549184009105349	374853.177840688	128.287610512801	127.645833333333	52.0625
123.395833333333	54.2291666666667	0.0113851332107756	0.00498509477321967	321164.60122094	121.632250834651	127.4375	52.6458333333333
123.4375	54.2291666666667	0.0114774014355402	0.00526628843933637	370604.802996964	128.875615346603	127.645833333333	52.0625
123.479166666667	54.2291666666667	0.0113802430305113	0.00510862651672128	368493.809105404	129.174398844769	127.645833333333	52.0625
123.520833333333	54.2291666666667	0.0117945852640936	0.00549057899949498	366391.814784894	129.476425083828	127.645833333333	52.0625
123.5625	54.2291666666667	0.0116482453055014	0.00570252434044319	364298.976536077	129.781735982217	127.645833333333	52.0625
123.604166666667	54.2291666666667	0.0109187868074824	0.00577871136959874	362215.453782795	130.090373763793	127.645833333333	52.0625
123.645833333333	54.2291666666667	0.0111778470861757	0.0055606590674739	360141.408916131	130.402380941994	127.645833333333	52.0625
123.6875	54.2291666666667	0.0113872291110174	0.00584936298435136	358077.007338127	130.717800302722	127.645833333333	52.0625
123.729166666667	54.2291666666667	0.0127718757632801	0.00604747542801871	361306.364502192	131.247964642497	127.6875	52.0208333333333
123.770833333333	54.2291666666667	0.0113695454150944	0.00582496890463636	353977.810970176	131.359047965482	127.645833333333	52.0625
123.8125	54.2291666666667	0.0113886663081636	0.00585820207635853	351943.362425895	131.684963028362	127.645833333333	52.0625
123.854166666667	54.2291666666667	0.0110339495331919	0.00582795503293069	349919.249745185	132.014463751251	127.645833333333	52.0625
123.895833333333	54.2291666666667	0.011150546768305	0.00567772305261629	347905.654022177	132.347593976337	127.645833333333	52.0625
123.9375	54.2291666666667	0.0108423074169681	0.0054760625573121	291754.930147766	125.732225751726	127.4375	52.6458333333333
123.979166666667	54.2291666666667	0.0109662788508889	0.0056911264513979	289553.969173777	126.079953264731	127.4375	52.6458333333333
124.020833333333	54.2291666666667	0.0110251168157241	0.00585259049548725	287362.790797279	126.432738734823	127.4375	52.6458333333333
124.0625	54.2291666666667	0.011062460561504	0.00624483201993834	339960.177520109	133.717291020293	127.645833333333	52.0625
124.104166666667	54.2291666666667	0.0109864785585603	0.00574761593914873	338001.998450338	134.069230251188	127.645833333333	52.0625
124.145833333333	54.2291666666667	0.0108954620798559	0.00576408802379695	280850.243488041	127.522382712805	127.4375	52.6458333333333
124.1875	54.2291666666667	0.0110153530294157	0.00596996593607053	278700.517920361	127.896346863862	127.4375	52.6458333333333
124.229166666667	54.2291666666667	0.0105668281541239	0.00624310214824529	276561.766859728	128.275849339692	127.4375	52.6458333333333
124.270833333333	54.2291666666667	0.0108470437860485	0.00598743998246664	274434.247628223	128.660990279326	127.4375	52.6458333333333
124.3125	54.2291666666667	0.0110970820078825	0.00554962129650408	95587.7547722239	140.548127228425	125.229166666667	53.5625
124.354166666667	54.2291666666667	0.0118513683703005	0.00513279911394672	93885.1815984092	141.862725050654	125.229166666667	53.5625
124.395833333333	54.2291666666667	0.0111976990962136	0.00541397459783719	92232.5284235166	143.224540467797	125.229166666667	53.5625
124.4375	54.2291666666667	0.0107739492337086	0.0063017682030307	266041.871818284	130.259985073901	127.4375	52.6458333333333
124.479166666667	54.2291666666667	0.0109008380207338	0.00621391498147418	263974.610063877	130.674863308167	127.4375	52.6458333333333
124.520833333333	54.2291666666667	0.0108401846789313	0.00674610227927804	261920.269285099	131.096005789815	127.4375	52.6458333333333
124.5625	54.2291666666667	0.0109668704399271	0.00670524863132349	259879.156612136	131.523520390918	127.4375	52.6458333333333
124.604166666667	54.2291666666667	0.0109373204876051	0.00688371090965956	257851.586885095	131.957515792243	127.4375	52.6458333333333
124.645833333333	54.2291666666667	0.0110457111650454	0.00744786087374511	313685.996227527	139.014723544159	127.645833333333	52.0625
124.6875	54.2291666666667	0.0109368003983379	0.00753612307912935	311911.16548009	139.425122278179	127.645833333333	52.0625
124.729166666667	54.2291666666667	0.0101638019615406	0.00760594125798362	251853.402403058	133.299483581832	127.4375	52.6458333333333
124.770833333333	54.2291666666667	0.0107400028463252	0.00758799728768446	308406.352495564	140.259416779366	127.645833333333	52.0625
124.8125	54.2291666666667	0.0112520596356443	0.00784963922159289	306676.88400492	140.683387831034	127.645833333333	52.0625
124.854166666667	54.2291666666667	0.0112101868801887	0.007904006564872	304963.055961654	141.111956668131	127.645833333333	52.0625
120.1875	54.1875	0.0155762363371704	0.00144795513160644	286326.068218508	91.0106422433962	124.5625	54.0625
120.229166666667	54.1875	0.015368082431243	0.00140114132738747	286326.068218508	91.0106422433962	124.604166666667	54.0625
120.270833333333	54.1875	0.0164089290707451	0.00177347903485195	278167.417853028	91.143121108781	124.520833333333	54.0625
120.3125	54.1875	0.0164508837889521	0.00172980343653407	274682.494831772	88.2933918631657	124.520833333333	54.1875
120.354166666667	54.1875	0.0157906381745059	0.00119639885761454	275447.950053388	91.1883572013368	124.5625	54.0625
120.979166666667	54.1875	0.0141211037808756	0.00156108237941917	274842.132960991	95.0929852588363	125.145833333333	53.8958333333333
121.020833333333	54.1875	0.0133224328787476	0.00189096433361859	281457.822465372	101.645681121787	125.1875	53.6041666666667
121.0625	54.1875	0.0126449419104566	0.00246993608695065	282694.521080639	102.553828594151	125.229166666667	53.5625
121.104166666667	54.1875	0.0125530757458932	0.00493326901006091	239984.501829921	113.82207742485	124.395833333333	53.2708333333333
121.145833333333	54.1875	0.0121202779738354	0.0064365544771648	237499.07375535	114.120956823101	124.395833333333	53.2708333333333
121.1875	54.1875	0.0126669579184995	0.00577743033264618	235019.502002611	114.425794600107	124.395833333333	53.2708333333333
121.229166666667	54.1875	0.0122230792960389	0.00434692538383278	272087.696193984	103.189297214147	125.229166666667	53.5625
121.270833333333	54.1875	0.0128401375436407	0.00414248407892524	263263.569022965	110.204926228715	124.979166666667	53.3125
121.3125	54.1875	0.0126056437448621	0.00298153216929313	260712.891345133	110.445221600175	124.979166666667	53.3125
121.354166666667	54.1875	0.0123539874499302	0.00458042167657263	264151.113087357	103.695801671054	125.229166666667	53.5625
121.395833333333	54.1875	0.0122010790809231	0.0053547100579271	222716.349291075	116.045739219736	124.395833333333	53.2708333333333
121.4375	54.1875	0.0121231736827386	0.00374462018661436	258869.710500505	104.048988954906	125.229166666667	53.5625
121.479166666667	54.1875	0.01249558458396	0.00353822809388008	256232.086990743	104.230518536833	125.229166666667	53.5625
121.520833333333	54.1875	0.0118881362039922	0.00403643643385091	253596.601954391	104.41547208058	125.229166666667	53.5625
121.5625	54.1875	0.0117200115207873	0.00376598210933261	250963.323687205	104.603954551256	125.229166666667	53.5625
121.604166666667	54.1875	0.0118619794288194	0.00392537186423374	248332.323313657	104.796075115665	125.229166666667	53.5625
121.645833333333	54.1875	0.0117269960849408	0.00425548957929959	245703.674932004	104.991947347168	125.229166666667	53.5625
121.6875	54.1875	0.0121682093612079	0.00296814603223718	243077.455768191	105.191689442128	125.229166666667	53.5625
121.729166666667	54.1875	0.0129564625638328	0.00215069016664545	258662.123745343	121.199688825586	125.020833333333	52.9375
121.770833333333	54.1875	0.012882524479642	0.00204275539277608	248808.14577948	117.649226008271	125.0625	53.1041666666667
121.8125	54.1875	0.0120192459316786	0.00477469054157066	247474.14912876	112.959520264885	125.229166666667	53.2708333333333
121.854166666667	54.1875	0.0120876243312556	0.00591522958325733	408812.27344518	112.545369750457	127.4375	52.6458333333333
121.895833333333	54.1875	0.0118477393506807	0.0063586423587084	451558.727460719	119.241821632739	127.645833333333	52.0625
121.9375	54.1875	0.012490451578556	0.00639555786840708	330703.211385948	100.146827202354	126.854166666667	53.5625
121.979166666667	54.1875	0.0117852722348481	0.00500473990441768	237499.07375535	114.120956823101	125.229166666667	53.2708333333333
122.020833333333	54.1875	0.0132470942820335	0.00265465448143584	359195.19841658	135.901550576438	125.645833333333	51.8125
122.0625	54.1875	0.0129718342226396	0.00263973880884196	232129.97291748	120.074692538811	125.0625	53.1041666666667
122.104166666667	54.1875	0.0121667379998628	0.00485279873610782	230078.687875784	115.054055019504	125.229166666667	53.2708333333333
122.145833333333	54.1875	0.0125136979921074	0.00576752610360982	214375.136346489	107.683453436726	125.229166666667	53.5625
122.1875	54.1875	0.0121689953682744	0.00635521106462153	388825.201148588	114.050532379672	127.4375	52.6458333333333
122.229166666667	54.1875	0.0122884603346914	0.00619037282173845	386343.223559934	114.24862514311	127.4375	52.6458333333333
122.270833333333	54.1875	0.0122108757128908	0.00621978485498199	383865.131081341	114.449060289866	127.4375	52.6458333333333
122.3125	54.1875	0.0121248712251172	0.00647983956159391	381391.000298128	114.651879706001	127.4375	52.6458333333333
122.354166666667	54.1875	0.011895891457265	0.00647453525029455	425752.300893272	121.589022373795	127.645833333333	52.0625
122.395833333333	54.1875	0.0120755902641264	0.00652734810081761	301315.896346721	101.538157086805	126.854166666667	53.5625
122.4375	54.1875	0.0117226401355337	0.00526216081457827	236839.185565317	118.039223909982	125.5625	53.1458333333333
122.479166666667	54.1875	0.0117877766390238	0.00547925551506163	234442.281855115	118.385529278931	125.5625	53.1458333333333
122.520833333333	54.1875	0.0119662634264545	0.00602277042949963	303981.60536742	101.402045357315	127.020833333333	53.5625
122.5625	54.1875	0.0123439637235392	0.00641897142206084	414239.305178272	122.744302899745	127.645833333333	52.0625
122.604166666667	54.1875	0.0120909106298922	0.00669945045782022	411954.566702919	122.982523691367	127.645833333333	52.0625
122.645833333333	54.1875	0.0120351145516451	0.0066815047455629	409676.01664493	123.223211133029	127.645833333333	52.0625
122.6875	54.1875	0.0122317602326362	0.00665782958512759	407403.759615995	123.466399755707	127.645833333333	52.0625
122.729166666667	54.1875	0.0120053867666647	0.00593587889007508	280040.319955658	102.708661079174	126.854166666667	53.5625
122.770833333333	54.1875	0.0114896418458652	0.00495661543945101	217899.472171059	121.010916267435	125.5625	53.1458333333333
122.8125	54.1875	0.0115521003793385	0.00473437622098405	181336.000575975	100.707359717505	125.520833333333	53.8541666666667
122.854166666667	54.1875	0.0115150115930714	0.00541460590672111	213257.064270605	121.831973812279	125.5625	53.1458333333333
122.895833333333	54.1875	0.011792381512602	0.00560346917444759	210951.434490388	122.255460370149	125.5625	53.1458333333333
122.9375	54.1875	0.0121536924091805	0.00651269684378748	393908.49287166	124.980048600014	127.645833333333	52.0625
122.979166666667	54.1875	0.0117677268132617	0.00591148482868415	342414.106982515	118.259137447795	127.4375	52.6458333333333
123.020833333333	54.1875	0.0118803762987501	0.0059910795242277	340021.081426919	118.509845663902	127.4375	52.6458333333333
123.0625	54.1875	0.0117342675126688	0.00556860783017552	337633.774356172	118.763865552245	127.4375	52.6458333333333
123.104166666667	54.1875	0.0117315077263489	0.00595864909846983	385051.840311058	126.0437802528	127.645833333333	52.0625
123.145833333333	54.1875	0.0118740597433833	0.0057426385246797	382856.327459806	126.316893875947	127.645833333333	52.0625
123.1875	54.1875	0.0117187397400117	0.00558040591016473	380668.535051663	126.592959253435	127.645833333333	52.0625
123.229166666667	54.1875	0.011825352412565	0.00533824646481327	378488.597714881	126.872016904726	127.645833333333	52.0625
123.270833333333	54.1875	0.0129864082380065	0.00606802853308027	381510.099939879	127.402524550427	127.6875	52.0208333333333
123.3125	54.1875	0.0128988132570884	0.00632654863153005	379353.424115361	127.685651226121	127.6875	52.0208333333333
123.354166666667	54.1875	0.0130113200215735	0.0063826699081923	377205.009311369	127.97181792987	127.6875	52.0208333333333
123.395833333333	54.1875	0.01284690648203	0.00610055608605021	375064.998222042	128.261064936	127.6875	52.0208333333333
123.4375	54.1875	0.0114950660486803	0.0057966598145534	367711.635587143	128.313637846784	127.645833333333	52.0625
123.479166666667	54.1875	0.0117215152286635	0.00526706475136976	365581.806273393	128.611524174762	127.645833333333	52.0625
123.520833333333	54.1875	0.0114695018054401	0.00582428347111355	363460.850635697	128.912698301404	127.645833333333	52.0625
123.5625	54.1875	0.0114652713390214	0.00607540558375715	361348.92565257	129.217204031576	127.645833333333	52.0625
123.604166666667	54.1875	0.0122222741389465	0.00606717598074554	359246.19131334	129.525085531147	127.645833333333	52.0625
123.645833333333	54.1875	0.0117616768472374	0.00596888957319019	357152.810666345	129.836387312109	127.645833333333	52.0625
123.6875	54.1875	0.0129780471732882	0.00631041430349258	360332.79057907	130.375500348073	127.6875	52.0208333333333
123.729166666667	54.1875	0.013006138018814	0.00616329728528861	358265.480386341	130.690881610803	127.6875	52.0208333333333
123.770833333333	54.1875	0.0113508500412521	0.00563660022651659	350930.468253241	130.79126430532	127.645833333333	52.0625
123.8125	54.1875	0.0112737029291823	0.00568053158075413	348876.195712005	131.116698657964	127.645833333333	52.0625
123.854166666667	54.1875	0.0110991071544291	0.0060781026842865	346832.139657611	131.445780427204	127.645833333333	52.0625
123.895833333333	54.1875	0.0110136129233123	0.00567092462671829	344798.482486845	131.778555810892	127.645833333333	52.0625
123.9375	54.1875	0.010763034155922	0.00531332341302464	289070.92408033	124.986510385594	127.4375	52.6458333333333
123.979166666667	54.1875	0.0111426953815245	0.0057213884772781	286847.138666504	125.331743749626	127.4375	52.6458333333333
124.020833333333	54.1875	0.0110575996775824	0.00623002773744645	338761.779287657	132.799508480448	127.645833333333	52.0625
124.0625	54.1875	0.0112380195020281	0.00640810342367516	336771.609978733	133.147523904411	127.645833333333	52.0625
124.104166666667	54.1875	0.0107512079426298	0.0060191875958911	334792.803178293	133.499466375383	127.645833333333	52.0625
124.145833333333	54.1875	0.0108641841065112	0.00598086077399128	332825.562229327	133.855382849538	127.645833333333	52.0625
124.1875	54.1875	0.0107427329376624	0.0058762980909595	275876.03831338	127.136702660224	127.4375	52.6458333333333
124.229166666667	54.1875	0.0110735357542329	0.00596218874204865	273713.048052852	127.514158756265	127.4375	52.6458333333333
124.270833333333	54.1875	0.0105997333186216	0.0062150902211776	271561.052696084	127.89734561961	127.4375	52.6458333333333
124.3125	54.1875	0.0108397788125197	0.00629558619775526	269420.316451802	128.28637031186	127.4375	52.6458333333333
124.354166666667	54.1875	0.0109772134689406	0.00620122168867499	267291.110582324	128.681341363691	127.4375	52.6458333333333
124.395833333333	54.1875	0.0110478728294227	0.00588263218598963	265173.713571673	129.082368729933	127.4375	52.6458333333333
124.4375	54.1875	0.0109311416251822	0.00548920541267228	86891.9173712295	142.86443442213	125.229166666667	53.5625
124.479166666667	54.1875	0.0107945164078147	0.00614108050182915	260975.497183793	129.903039027778	127.4375	52.6458333333333
124.520833333333	54.1875	0.010555654193953	0.00675181302925216	315676.23083119	137.245178703846	127.645833333333	52.0625
124.5625	54.1875	0.0106998260255523	0.00665522108909791	256828.04600501	130.749287172002	127.4375	52.6458333333333
124.604166666667	54.1875	0.01096080157003	0.00728627145955281	312011.110390597	138.046097594148	127.645833333333	52.0625
124.645833333333	54.1875	0.0113205000473396	0.00764699590478557	310199.871873029	138.453322345461	127.645833333333	52.0625
124.6875	54.1875	0.0115835056947779	0.00799329199653433	308403.183231101	138.865115116223	127.645833333333	52.0625
124.729166666667	54.1875	0.0113315892570469	0.00802402348703939	306621.300849633	139.281518387252	127.645833333333	52.0625
124.770833333333	54.1875	0.0113896769792733	0.0078995437539507	304854.484966447	139.702573843522	127.645833333333	52.0625
124.8125	54.1875	0.0115323291767523	0.00798024809094615	303102.999657384	140.128322294298	127.645833333333	52.0625
124.854166666667	54.1875	0.0116076989792797	0.00823088199445129	301367.112815594	140.558803590014	127.645833333333	52.0625
124.895833333333	54.1875	0.0119701074857862	0.00806362105696305	299647.096124838	140.99405653587	127.645833333333	52.0625
124.9375	54.1875	0.0115324705247975	0.00783718749151755	297943.225026414	141.43411880212	127.645833333333	52.0625
120.145833333333	54.1458333333333	0.0163717762454116	0.0016520849621008	291727.326144238	90.0146982215143	124.604166666667	54.0625
120.1875	54.1458333333333	0.0165332766149031	0.00237423927534464	291292.91795272	84.5420169873114	124.645833333333	54.3125
120.229166666667	54.1458333333333	0.0165349481586643	0.00215305201558396	275390.779240173	90.2242032890522	124.4375	54.0625
120.270833333333	54.1458333333333	0.0167607819794391	0.00228316379612332	272668.038475632	90.2603804927281	124.4375	54.0625
120.3125	54.1458333333333	0.0166936763882385	0.00231233636971568	269945.305568617	90.2969466645987	124.4375	54.0625
120.354166666667	54.1458333333333	0.0163622304224109	0.00233384037722817	280451.888903184	84.468220479895	124.645833333333	54.3125
120.395833333333	54.1458333333333	0.0161310914057358	0.00127792691222096	275390.77924017	90.2242032890522	124.604166666667	54.0625
120.4375	54.1458333333333	0.0155375854427903	0.00139500169456129	272668.038475628	90.2603804927282	124.604166666667	54.0625
120.479166666667	54.1458333333333	0.0157316132289682	0.00131367642129597	272668.038475632	90.2603804927281	124.645833333333	54.0625
120.520833333333	54.1458333333333	0.0142681052751811	0.00156424025443324	283890.28074418	91.0523717998025	124.854166666667	54.0208333333333
120.5625	54.1458333333333	0.0134310383059691	0.00351708690369904	286612.605430901	91.0087706591161	124.9375	54.0208333333333
120.9375	54.1458333333333	0.0126305962228877	0.00464198831741803	289729.389372653	101.208271796056	125.229166666667	53.5625
120.979166666667	54.1458333333333	0.0126737209994236	0.00518591705219585	287059.20035564	101.347761981718	125.229166666667	53.5625
121.020833333333	54.1458333333333	0.0128700056301366	0.00529764643629066	243179.406479045	112.237908794024	124.395833333333	53.2708333333333
121.0625	54.1458333333333	0.0125993660733827	0.00504932544895889	240661.671502248	112.517062463988	124.395833333333	53.2708333333333
121.104166666667	54.1458333333333	0.0128236111972688	0.00564142440682465	238149.067208087	112.801757043367	124.395833333333	53.2708333333333
121.145833333333	54.1458333333333	0.0121101088123933	0.00653874935129168	450399.806068439	109.198777225455	127.4375	52.6458333333333
121.1875	54.1458333333333	0.0128093891044287	0.00530783633519222	233139.917401885	113.388436601863	124.395833333333	53.2708333333333
121.229166666667	54.1458333333333	0.0126031082542781	0.00521481183989081	271067.075335038	102.235383375324	125.229166666667	53.5625
121.270833333333	54.1458333333333	0.0121698028315899	0.00450286597078576	268406.949030668	102.392424961446	125.229166666667	53.5625
121.3125	54.1458333333333	0.0124208893804454	0.0046381037288766	265748.438616782	102.552272143727	125.229166666667	53.5625
121.354166666667	54.1458333333333	0.012259851874749	0.0044482213869325	263091.594010039	102.715008195018	125.229166666667	53.5625
121.395833333333	54.1458333333333	0.0120846857945861	0.00604395556313203	435014.788238046	110.111431177175	127.4375	52.6458333333333
121.4375	54.1458333333333	0.0121955062731097	0.00426957759535381	257783.111962009	103.049496402609	125.229166666667	53.5625
121.479166666667	54.1458333333333	0.0123198385706839	0.00538840312001814	215796.115335876	115.642766215386	124.395833333333	53.2708333333333
121.520833333333	54.1458333333333	0.0122552303702758	0.00546189769644685	213345.120019487	115.993056805974	124.395833333333	53.2708333333333
121.5625	54.1458333333333	0.0121013436540092	0.00520513162524688	210901.500773905	116.351086408064	124.395833333333	53.2708333333333
121.604166666667	54.1458333333333	0.011625905287382	0.00420923513111303	241259.314227375	111.239202842143	124.979166666667	53.3125
121.645833333333	54.1458333333333	0.0117900985699049	0.00273864620890037	243379.973273489	97.2815275469443	125.3125	53.8125
121.6875	54.1458333333333	0.0126427396094235	0.00212065791703943	249368.432830647	115.137692374994	125.0625	53.1458333333333
121.729166666667	54.1458333333333	0.0128441747481721	0.0020612306909444	256290.307630278	120.313269405941	125.020833333333	52.9375
121.770833333333	54.1458333333333	0.0125248044833477	0.00305730819898527	244450.983034526	115.74783934281	125.0625	53.1458333333333
121.8125	54.1458333333333	0.0119291646072735	0.0049897394277073	245304.935929213	96.1011195105747	125.520833333333	53.8541666666667
121.854166666667	54.1458333333333	0.0120930827352633	0.00508498716817027	243179.406479045	112.237908794024	125.229166666667	53.2708333333333
121.895833333333	54.1458333333333	0.0121644009789427	0.0049679643905304	240661.671502248	112.517062463988	125.229166666667	53.2708333333333
121.9375	54.1458333333333	0.0122439882270481	0.00619067042271375	402011.897759257	112.300866460795	127.4375	52.6458333333333
121.979166666667	54.1458333333333	0.0120918458939003	0.00615347609839241	399494.425491606	112.482732403237	127.4375	52.6458333333333
122.020833333333	54.1458333333333	0.0120027982597913	0.00469343450052025	231775.011972625	96.6324213842536	125.520833333333	53.8541666666667
122.0625	54.1458333333333	0.0118944836081451	0.00541738539892583	218239.947469151	106.022763263341	125.229166666667	53.5625
122.104166666667	54.1458333333333	0.0121269050403076	0.00559422803453634	215624.489514989	106.256360639385	125.229166666667	53.5625
122.145833333333	54.1458333333333	0.0122038521825485	0.00674866669604754	389458.428023745	113.231492295654	127.4375	52.6458333333333
122.1875	54.1458333333333	0.0118446995761499	0.00672583258195366	432714.256884481	120.178651794418	127.645833333333	52.0625
122.229166666667	54.1458333333333	0.0119919955719438	0.00678715899757964	430363.108371248	120.394460913937	127.645833333333	52.0625
122.270833333333	54.1458333333333	0.0119578692185831	0.00627744657173921	381968.909531469	113.816509764733	127.4375	52.6458333333333
122.3125	54.1458333333333	0.0122652459247664	0.00624528318689288	379479.923115801	114.016199028358	127.4375	52.6458333333333
122.354166666667	54.1458333333333	0.0119624368752102	0.00655908365831211	423341.302976227	121.055118835658	127.645833333333	52.0625
122.395833333333	54.1458333333333	0.012287469015745	0.00647273434314339	300422.576786667	100.672125311155	126.854166666667	53.5625
122.4375	54.1458333333333	0.0116717680063348	0.00507917759183326	234694.734721611	117.040293572027	125.5625	53.1458333333333
122.479166666667	54.1458333333333	0.0117047991443418	0.00500545458282818	232273.268635161	117.379442531245	125.5625	53.1458333333333
122.520833333333	54.1458333333333	0.0115485278293553	0.00513991613229072	199372.01621709	98.1547656984548	125.520833333333	53.8541666666667
122.5625	54.1458333333333	0.0119793710392407	0.00610233115646001	300422.576786667	100.672125311155	127.020833333333	53.5625
122.604166666667	54.1458333333333	0.01198938184509	0.00608139858021814	297747.484004339	100.803005344926	127.020833333333	53.5625
122.645833333333	54.1458333333333	0.0121101110464037	0.00657399561564838	284390.326412827	101.489554377336	126.854166666667	53.5625
122.6875	54.1458333333333	0.0121973550495962	0.00687906005357737	404864.695122427	122.91960826328	127.645833333333	52.0625
122.729166666667	54.1458333333333	0.0121726242054162	0.00680919040905083	402582.268145475	123.163788729666	127.645833333333	52.0625
122.770833333333	54.1458333333333	0.0118474317490442	0.00685963408803575	400306.222500254	123.41055886968	127.645833333333	52.0625
122.8125	54.1458333333333	0.0118985165535189	0.00599723783375047	273728.769514923	102.081067214973	126.854166666667	53.5625
122.854166666667	54.1458333333333	0.0120465547616076	0.00604873906567298	395773.71839757	123.91201663517	127.645833333333	52.0625
122.895833333333	54.1458333333333	0.011881499567939	0.00635312266772477	393517.487097082	124.166779753988	127.645833333333	52.0625
122.9375	54.1458333333333	0.0119623858722241	0.00633711292446504	391268.091532763	124.424283534646	127.645833333333	52.0625
122.979166666667	54.1458333333333	0.0119021388322171	0.00621776701100319	263091.594010039	102.715008195018	126.854166666667	53.5625
123.020833333333	54.1458333333333	0.0119048581961821	0.00617664291129107	260436.467122685	102.880719638303	126.854166666667	53.5625
123.0625	54.1458333333333	0.011820904701327	0.00576964582821763	384562.124692692	125.21363147569	127.645833333333	52.0625
123.104166666667	54.1458333333333	0.0121494559757355	0.00617808419241658	382341.289648699	125.482493052754	127.645833333333	52.0625
123.145833333333	54.1458333333333	0.012005292672038	0.00598375099111453	380127.911436659	125.754295381495	127.645833333333	52.0625
123.1875	54.1458333333333	0.0116076323415023	0.0058323121384791	377922.121830296	126.029079981575	127.645833333333	52.0625
123.229166666667	54.1458333333333	0.0118112056191274	0.00563808623904948	375724.055236235	126.30688886633	127.645833333333	52.0625
123.270833333333	54.1458333333333	0.0118865240379536	0.00570965905569767	373533.848744183	126.587764538357	127.645833333333	52.0625
123.3125	54.1458333333333	0.0130998148856675	0.00662085703378075	376536.047335488	127.127808057059	127.6875	52.0208333333333
123.354166666667	54.1458333333333	0.0139683647873816	0.0072186713840531	464055.311897684	143.417667018316	127.270833333333	50.7291666666667
123.395833333333	54.1458333333333	0.0137312133040974	0.00694554679409925	372210.83188566	127.701130949802	127.6875	52.0208333333333
123.4375	54.1458333333333	0.0129213784487087	0.00632953107244108	370060.78438801	127.992512097632	127.6875	52.0208333333333
123.479166666667	54.1458333333333	0.0116181032824982	0.00607475815417614	362705.710184153	128.039665813765	127.645833333333	52.0625
123.520833333333	54.1458333333333	0.0128462023097277	0.0061315984036222	365786.551814691	128.584927431815	127.6875	52.0208333333333
123.5625	54.1458333333333	0.0132822189875722	0.00660229053697858	363662.672171454	128.886048268134	127.6875	52.0208333333333
123.604166666667	54.1458333333333	0.0128553136944575	0.00607022562942999	361547.825495217	129.190502954417	127.6875	52.0208333333333
123.645833333333	54.1458333333333	0.0130258460988544	0.00637274810247622	359442.171949716	129.498335751644	127.6875	52.0208333333333
123.6875	54.1458333333333	0.0136447802377032	0.00631391660297932	449042.829032548	145.280240271244	127.3125	50.7708333333333
123.729166666667	54.1458333333333	0.0130022930258472	0.00626544286640991	353182.018019076	130.442550554908	127.645833333333	52.0208333333333
123.770833333333	54.1458333333333	0.0133550516561291	0.00613855852815169	445966.33846712	145.92213051715	127.3125	50.7708333333333
123.8125	54.1458333333333	0.0129571564672233	0.00635575841352441	351114.800682332	130.76434513433	127.6875	52.0208333333333
123.854166666667	54.1458333333333	0.0123156849545992	0.00637946547428633	343779.864556125	130.866939922278	127.645833333333	52.0625
123.895833333333	54.1458333333333	0.0112240552066084	0.00579822860355497	341725.992421596	131.199225973158	127.645833333333	52.0625
123.9375	54.1458333333333	0.0107867537113389	0.00584635875997472	339682.580859673	131.535317993055	127.645833333333	52.0625
123.979166666667	54.1458333333333	0.0109223271626194	0.00611222984106248	337649.820486549	131.875265117588	127.645833333333	52.0625
124.020833333333	54.1458333333333	0.0110863034009191	0.00617896478866669	335627.905526434	132.219116695632	127.645833333333	52.0625
124.0625	54.1458333333333	0.0112528942211015	0.00611441173583037	279725.044741081	125.269977725308	127.4375	52.6458333333333
124.104166666667	54.1458333333333	0.0111510837755452	0.00625191458980361	277506.987640315	125.628286195401	127.4375	52.6458333333333
124.145833333333	54.1458333333333	0.0109152839231751	0.00600622482621644	275298.925383119	125.992085447286	127.4375	52.6458333333333
124.1875	54.1458333333333	0.0108585401512477	0.00570729134192652	273101.101161138	126.361482956222	127.4375	52.6458333333333
124.229166666667	54.1458333333333	0.0106394381902042	0.00556245974375188	270913.764905502	126.736587998329	127.4375	52.6458333333333
124.270833333333	54.1458333333333	0.0105784433510452	0.00580956589381562	268737.173465995	127.117511631555	127.4375	52.6458333333333
124.3125	54.1458333333333	0.0106595756777008	0.00618787895293695	266571.5907926	127.504366671243	127.4375	52.6458333333333
124.354166666667	54.1458333333333	0.0107557893671701	0.00643253248286941	264417.288119109	127.897267659801	127.4375	52.6458333333333
124.395833333333	54.1458333333333	0.0108479073148253	0.00612451961491212	262274.544148543	128.296330830017	127.4375	52.6458333333333
124.4375	54.1458333333333	0.0109152852466019	0.00657013248997407	260143.64524005	128.701674061454	127.4375	52.6458333333333
124.479166666667	54.1458333333333	0.0106777952174825	0.00662556568912955	258024.885596891	129.113416829392	127.4375	52.6458333333333
124.520833333333	54.1458333333333	0.010916221422466	0.00684281818429693	312286.685828972	136.667984848675	127.645833333333	52.0625
124.5625	54.1458333333333	0.0113070636759667	0.00736516570797361	310425.156720265	137.06711614457	127.645833333333	52.0625
124.604166666667	54.1458333333333	0.0113140922301696	0.00747372741557506	308577.594512964	137.470843673508	127.645833333333	52.0625
124.645833333333	54.1458333333333	0.0114750784550702	0.0077930793798386	306744.252211856	137.879214928593	127.645833333333	52.0625
124.6875	54.1458333333333	0.0116778596556758	0.00810208687937011	304925.386931782	138.292276815296	127.645833333333	52.0625
124.729166666667	54.1458333333333	0.0111982380216531	0.00829395604781645	303121.259900193	138.710075575358	127.645833333333	52.0625
124.770833333333	54.1458333333333	0.0116716270369121	0.00819029694579599	301332.136454615	139.132656707169	127.645833333333	52.0625
124.8125	54.1458333333333	0.0119970801514253	0.00812965795842141	412149.374637709	154.655624994332	127.3125	50.7708333333333
124.854166666667	54.1458333333333	0.0121096488258802	0.00806039996444519	410991.956939434	155.032012975797	127.3125	50.7708333333333
124.895833333333	54.1458333333333	0.0120382808781834	0.0084022164031085	296057.502452168	140.42953639358	127.645833333333	52.0625
124.9375	54.1458333333333	0.0123541638535326	0.00741441151522574	408726.033073363	155.790829253027	127.3125	50.7708333333333
124.979166666667	54.1458333333333	0.012256937207875	0.00789539039011749	407617.799560521	156.173232768175	127.3125	50.7708333333333
125.020833333333	54.1458333333333	0.0119121245530645	0.00762913546282671	290927.844590781	141.771005812494	127.645833333333	52.0625
125.0625	54.1458333333333	0.0113548892845966	0.00757829708921743	289251.517734944	142.22825665995	127.645833333333	52.0625
125.104166666667	54.1458333333333	0.0111913660564927	0.00741201232475225	287592.462863003	142.690616347736	127.645833333333	52.0625
125.145833333333	54.1458333333333	0.0109672445585989	0.00708302074591902	285950.98117173	143.158119497387	127.645833333333	52.0625
125.1875	54.1458333333333	0.0109240287458114	0.00707442530456224	284327.377582651	143.630798989075	127.645833333333	52.0625
120.145833333333	54.1041666666667	0.0165209860647613	0.00218327690730981	294479.319103697	83.6611396616752	124.645833333333	54.3125
120.1875	54.1041666666667	0.0156814784361249	0.00159741803017429	289037.79932265	89.1300065266312	124.604166666667	54.0625
120.229166666667	54.1041666666667	0.016710013375276	0.00198797642985073	280862.166634852	89.2074305537519	124.520833333333	54.0625
120.270833333333	54.1041666666667	0.0165675417858743	0.00240961550972321	278228.820335052	83.49801769197	124.520833333333	54.3125
120.3125	54.1041666666667	0.015953531318357	0.00143855756223928	284580.059743674	91.9815920084107	124.645833333333	53.9375
120.354166666667	54.1041666666667	0.0152362325728053	0.00162776199947169	294744.941184338	89.9800890756161	124.854166666667	54.0208333333333
120.395833333333	54.1041666666667	0.015829576705996	0.00167305122291968	289293.945572864	90.0478567472718	124.8125	54.0208333333333
120.4375	54.1041666666667	0.0152977774176944	0.00144595892693083	286568.449323898	90.0822255079879	124.8125	54.0208333333333
120.479166666667	54.1041666666667	0.0144897394274834	0.00135477029487775	286568.449323898	90.0822255079879	124.854166666667	54.0208333333333
120.520833333333	54.1041666666667	0.0134625887115515	0.0035913211742813	289293.945572864	90.0478567472718	124.9375	54.0208333333333
120.5625	54.1041666666667	0.0130206769087057	0.0047248887654498	286568.449323898	90.0822255079879	124.9375	54.0208333333333
120.604166666667	54.1041666666667	0.0131492559496618	0.00473032932502035	283842.955434979	90.1169299768705	124.9375	54.0208333333333
120.645833333333	54.1041666666667	0.0136127972287371	0.00370942676287314	281117.464934327	90.1519799240851	124.9375	54.0208333333333
120.6875	54.1041666666667	0.0141794762175183	0.0016213030001874	278391.978881162	90.1873855021852	124.9375	54.0208333333333
120.729166666667	54.1041666666667	0.0138958224362351	0.0023205147917521	275666.498367223	90.2231572650009	124.9375	54.0208333333333
120.9375	54.1041666666667	0.0127057095297655	0.00348093329354471	288863.713187979	100.306495005297	125.229166666667	53.5625
120.979166666667	54.1041666666667	0.0125771674212139	0.00441812506593848	286182.751990131	100.437967009203	125.229166666667	53.5625
121.020833333333	54.1041666666667	0.0128333516483265	0.0056161804486966	241462.358575443	111.21971095826	124.395833333333	53.2708333333333
121.0625	54.1041666666667	0.0125020371681039	0.00678036330007772	454065.4097351	108.354049548845	127.4375	52.6458333333333
121.104166666667	54.1041666666667	0.0122102928878309	0.00683756050142619	236390.361668673	111.765925356837	124.395833333333	53.2708333333333
121.145833333333	54.1041666666667	0.0124418723838754	0.00676120781949831	448896.012186479	108.640661102726	127.4375	52.6458333333333
121.1875	54.1041666666667	0.0123536938125458	0.00571276506004531	231338.030809001	112.334572070197	124.395833333333	53.2708333333333
121.229166666667	54.1041666666667	0.0127179255033281	0.00551320734186216	270122.198350205	101.274532497015	125.229166666667	53.5625
121.270833333333	54.1041666666667	0.0122914190254473	0.00666934777758297	441158.524622232	109.081682520703	127.4375	52.6458333333333
121.3125	54.1041666666667	0.0124090980578524	0.00629851067941588	438583.95098932	109.231749942349	127.4375	52.6458333333333
121.354166666667	54.1041666666667	0.0119322442012232	0.00654316019759246	436011.741055194	109.38339035843	127.4375	52.6458333333333
121.395833333333	54.1041666666667	0.0121572161631395	0.00723738213778787	476224.590616997	115.956484690261	127.645833333333	52.0625
121.4375	54.1041666666667	0.0120344167833117	0.00629355655399434	430874.585131125	109.691496838043	127.4375	52.6458333333333
121.479166666667	54.1041666666667	0.0121701442060807	0.00610542758161241	428309.728039758	109.848017649873	127.4375	52.6458333333333
121.520833333333	54.1041666666667	0.0123392453128944	0.00599833972788704	425747.41249891	110.006220980399	127.4375	52.6458333333333
121.5625	54.1041666666667	0.0123548879244736	0.00579927568545961	208884.247725138	115.211484939471	124.395833333333	53.2708333333333
121.604166666667	54.1041666666667	0.0121014968398725	0.00600900309354569	182781.141097249	114.537665924152	124.104166666667	53.3958333333333
121.645833333333	54.1041666666667	0.0120651596001334	0.00606318509431397	194777.210295307	114.295043349101	124.3125	53.3541666666667
121.6875	54.1041666666667	0.0117213788376169	0.00615068039196993	192296.688747955	114.663030614854	124.3125	53.3541666666667
121.729166666667	54.1041666666667	0.0118471500995741	0.00622393076286052	412975.643600201	110.823507219213	127.4375	52.6458333333333
121.770833333333	54.1041666666667	0.0121400611022907	0.00624456077201862	410429.604673659	110.992433739189	127.4375	52.6458333333333
121.8125	54.1041666666667	0.0122415405892712	0.00599932789159867	244005.346618563	110.954604286257	125.229166666667	53.2708333333333
121.854166666667	54.1041666666667	0.0123210953902948	0.0062866744743652	238923.9804616	111.490097962976	125.1875	53.2708333333333
121.895833333333	54.1041666666667	0.0120499359245184	0.00589982258587061	231964.668132332	111.006199390413	125.145833333333	53.3125
121.9375	54.1041666666667	0.0124210498945676	0.00639919728594509	331891.154435188	98.4553075644236	126.895833333333	53.5625
121.979166666667	54.1041666666667	0.012578945823344	0.00792090532272312	447442.380838279	119.60243447166	127.645833333333	51.9791666666667
122.020833333333	54.1041666666667	0.0120055501608139	0.00595755230561055	242869.563104041	113.486975780973	125.354166666667	53.1875
122.0625	54.1041666666667	0.0119025363644683	0.00651590254797415	323806.854871292	98.7703747418732	126.895833333333	53.5625
122.104166666667	54.1041666666667	0.0121732024283165	0.00668249066526555	390170.33273416	112.415083384958	127.4375	52.6458333333333
122.145833333333	54.1041666666667	0.0120917302384133	0.00704473000940528	432772.709145996	119.433874559339	127.645833333333	52.0625
122.1875	54.1041666666667	0.0119342042975434	0.00654957884021064	430401.486660539	119.645746862384	127.645833333333	52.0625
122.229166666667	54.1041666666667	0.0120982313856293	0.00702905348476449	428035.274801994	119.859778582344	127.645833333333	52.0625
122.270833333333	54.1041666666667	0.0118881286226349	0.00639350029661913	425674.157936813	120.076001051453	127.645833333333	52.0625
122.3125	54.1041666666667	0.0119370502928518	0.00667477833863409	423318.22212553	120.294446089968	127.645833333333	52.0625
122.354166666667	54.1041666666667	0.011944910786876	0.00709872710933029	420967.555159757	120.515146011577	127.645833333333	52.0625
122.395833333333	54.1041666666667	0.0120912081757258	0.00622269311842243	208884.247725138	115.211484939471	125.229166666667	53.2708333333333
122.4375	54.1041666666667	0.0121358669649897	0.00599284661002837	232622.972834378	116.023259040658	125.5625	53.1458333333333
122.479166666667	54.1041666666667	0.0122106376508896	0.00611182546159439	294228.934214159	100.049819361267	126.854166666667	53.5625
122.520833333333	54.1041666666667	0.0120188138770069	0.00621451263380681	227738.612715796	116.692918536089	125.5625	53.1458333333333
122.5625	54.1041666666667	0.0117863418038341	0.00593969836674468	225307.269148415	117.038069139563	125.5625	53.1458333333333
122.604166666667	54.1041666666667	0.0120819903376384	0.00628326812502222	286182.751990131	100.437967009203	126.854166666667	53.5625
122.645833333333	54.1041666666667	0.0120880011232632	0.00636158018084331	283502.933185452	100.571606319801	126.854166666667	53.5625
122.6875	54.1041666666667	0.011889118539492	0.0062813609979208	280824.290416243	100.707474024675	126.854166666667	53.5625
122.729166666667	54.1041666666667	0.0123395095763657	0.0065738943653195	278146.85859678	100.845633488839	126.854166666667	53.5625
122.770833333333	54.1041666666667	0.0128471589823955	0.00677904052510653	402841.603538011	123.138638548484	127.6875	52.0208333333333
122.8125	54.1041666666667	0.0135665648207327	0.0073363826319815	400562.615895832	123.385324777468	127.6875	52.0208333333333
122.854166666667	54.1041666666667	0.0137160950911141	0.00692246473560499	398290.119823504	123.63463854058	127.6875	52.0208333333333
122.895833333333	54.1041666666667	0.0122752802912559	0.00650152303713804	390931.688347834	123.605070675153	127.645833333333	52.0625
122.9375	54.1041666666667	0.0120965675188773	0.00646945068220208	388665.067325818	123.86101966822	127.645833333333	52.0625
122.979166666667	54.1041666666667	0.0122419054416596	0.00637717375760509	386405.267249292	124.119770591897	127.645833333333	52.0625
123.020833333333	54.1041666666667	0.0120341993685573	0.00646158743651873	384152.409263997	124.381364227795	127.645833333333	52.0625
123.0625	54.1041666666667	0.0126633476414745	0.00609644581813524	387029.031336881	124.921952242237	127.6875	52.0208333333333
123.104166666667	54.1041666666667	0.0132772176612898	0.00621998836570696	384797.928283102	125.187837436071	127.6875	52.0208333333333
123.145833333333	54.1041666666667	0.0132054410850336	0.00614519040836234	382574.153462474	125.456623636663	127.6875	52.0208333333333
123.1875	54.1041666666667	0.0131992809920148	0.00608289080848622	380357.836168344	125.728351932935	127.6875	52.0208333333333
123.229166666667	54.1041666666667	0.0119528941578029	0.00590873621566344	372996.667085374	125.733438861519	127.645833333333	52.0625
123.270833333333	54.1041666666667	0.0128170850852249	0.00630064379234205	375948.104322825	126.280801662653	127.6875	52.0208333333333
123.3125	54.1041666666667	0.013015393639437	0.00656910963218317	373754.961498151	126.561607756865	127.6875	52.0208333333333
123.354166666667	54.1041666666667	0.014315372831677	0.00696375389909797	407188.76100959	142.506051584696	126.895833333333	51.1458333333333
123.395833333333	54.1041666666667	0.0150593484895311	0.00743900942684108	458707.817766925	143.379737505271	127.270833333333	50.7291666666667
123.4375	54.1041666666667	0.0139556964814477	0.00706988116763642	457087.90647732	143.687283337223	127.270833333333	50.7291666666667
123.479166666667	54.1041666666667	0.0134545570869299	0.00659419002384973	365063.842642724	127.716384002354	127.6875	52.0208333333333
123.520833333333	54.1041666666667	0.0137978684460386	0.00691828464221365	453883.694274206	144.308565951669	127.270833333333	50.7291666666667
123.5625	54.1041666666667	0.0138128983147209	0.00691900641539158	452299.64670776	144.622315516201	127.270833333333	50.7291666666667
123.604166666667	54.1041666666667	0.0132587389788315	0.00644339475174611	358635.187126036	128.616840925289	127.6875	52.0208333333333
123.645833333333	54.1041666666667	0.0130839072301849	0.00637383136149095	356510.212389818	128.923783394847	127.6875	52.0208333333333
123.6875	54.1041666666667	0.0122038613750769	0.00590297889279149	349159.870184857	128.988855280011	127.645833333333	52.0625
123.729166666667	54.1041666666667	0.0114000256625668	0.00563258642468748	347046.167425884	129.30553716502	127.645833333333	52.0625
123.770833333333	54.1041666666667	0.0109878970275632	0.00565285191733791	344942.062470218	129.625886492044	127.645833333333	52.0625
123.8125	54.1041666666667	0.0107994663228271	0.00574509994108355	342847.732745791	129.949953631679	127.645833333333	52.0625
123.854166666667	54.1041666666667	0.0110021961537875	0.00602188689293692	340763.359203517	130.277789341075	127.645833333333	52.0625
123.895833333333	54.1041666666667	0.0108074951983583	0.00579910234163852	338689.126373498	130.609444742132	127.645833333333	52.0625
123.9375	54.1041666666667	0.011147273978725	0.00614030119469119	336625.222420755	130.944971297831	127.645833333333	52.0625
123.979166666667	54.1041666666667	0.0109434057644652	0.00577909308513609	334571.839200328	131.284420786594	127.645833333333	52.0625
124.020833333333	54.1041666666667	0.0110956872762284	0.00476912515003109	279324.098882461	124.137470047129	127.4375	52.6458333333333
124.0625	54.1041666666667	0.0111462494137074	0.00468661197963617	277072.895043636	124.487445271714	127.4375	52.6458333333333
124.104166666667	54.1041666666667	0.0111913986347713	0.00482286256532608	274831.191105691	124.842867479532	127.4375	52.6458333333333
124.145833333333	54.1041666666667	0.011046045797962	0.00484186698246898	272599.222207967	125.203847157279	127.4375	52.6458333333333
124.1875	54.1041666666667	0.0115573980172281	0.00485534260130831	270377.230209625	125.570496844711	127.4375	52.6458333333333
124.229166666667	54.1041666666667	0.0111742518509684	0.0050867294817856	268165.463880362	125.942931129903	127.4375	52.6458333333333
124.270833333333	54.1041666666667	0.0112050721611654	0.00544436359701083	265964.179094561	126.321266639685	127.4375	52.6458333333333
124.3125	54.1041666666667	0.011342672182869	0.00536207080715698	263773.639028701	126.705622024786	127.4375	52.6458333333333
124.354166666667	54.1041666666667	0.0110820032228373	0.00595308200305041	261594.11436178	127.096117939207	127.4375	52.6458333333333
124.395833333333	54.1041666666667	0.0109879645379905	0.0057921265565545	259425.883478484	127.492877013267	127.4375	52.6458333333333
124.4375	54.1041666666667	0.0107413079155831	0.00619349116354272	257269.232674872	127.896023819776	127.4375	52.6458333333333
124.479166666667	54.1041666666667	0.0106625306981389	0.00656595472573975	255124.456366162	128.305684832724	127.4375	52.6458333333333
124.520833333333	54.1041666666667	0.0111041846039399	0.00732918817498591	308929.57591252	136.078184343825	127.645833333333	52.0625
124.5625	54.1041666666667	0.0111914659961439	0.00752951807081274	307045.815867701	136.478087773166	127.645833333333	52.0625
124.604166666667	54.1041666666667	0.0114884930552155	0.00769934940054443	305175.930935959	136.882704068978	127.645833333333	52.0625
124.645833333333	54.1041666666667	0.0116170333910931	0.00799260045881017	303320.17836456	137.292084578434	127.645833333333	52.0625
124.6875	54.1041666666667	0.0118865506170153	0.00814425645427511	301478.819762438	137.706280129271	127.645833333333	52.0625
124.729166666667	54.1041666666667	0.0120495175129767	0.00833587451172355	299652.121110696	138.125340951209	127.645833333333	52.0625
124.770833333333	54.1041666666667	0.0122890700926235	0.0086199394554399	409149.494674199	153.999820393872	127.3125	50.7708333333333
124.8125	54.1041666666667	0.0126217852624293	0.00851476130701654	301449.807416078	139.105889394468	127.6875	52.0208333333333
124.854166666667	54.1041666666667	0.0129142472465385	0.00795853855734204	406792.28741188	154.756657209414	127.3125	50.7708333333333
124.895833333333	54.1041666666667	0.0131387397407802	0.00803779952010607	405638.170872656	155.138199852051	127.3125	50.7708333333333
124.9375	54.1041666666667	0.0127154492503325	0.00776928981104025	404500.566546745	155.521809763773	127.3125	50.7708333333333
124.979166666667	54.1041666666667	0.0131274033046725	0.00753412519559719	403379.614516638	155.907474266148	127.3125	50.7708333333333
125.020833333333	54.1041666666667	0.0129877112093071	0.0072865840288221	402275.454363135	156.295179857262	127.3125	50.7708333333333
125.0625	54.1041666666667	0.0126281734027138	0.0071228452939021	401188.22510017	156.684912201273	127.3125	50.7708333333333
125.104166666667	54.1041666666667	0.0130868249038388	0.00682780549100037	400118.065108405	157.076656118511	127.3125	50.7708333333333
125.145833333333	54.1041666666667	0.0128639949794461	0.00703149083679066	287688.539774735	142.664579630729	127.6875	52.0208333333333
125.1875	54.1041666666667	0.0126421178554343	0.0070736626653115	286044.424869126	143.132208036527	127.6875	52.0208333333333
125.229166666667	54.1041666666667	0.0126687529969547	0.00672517910345891	284418.204867837	143.605020995315	127.6875	52.0208333333333
125.270833333333	54.1041666666667	0.0126653062334175	0.00688660921243069	282810.189024312	144.08304972826	127.6875	52.0208333333333
125.3125	54.1041666666667	0.0120464572292079	0.00676133743711151	281220.690160347	144.56632347163	127.6875	52.0208333333333
125.354166666667	54.1041666666667	0.0124354943612928	0.00635088086550352	279650.024563262	145.0548693499	127.6875	52.0208333333333
125.395833333333	54.1041666666667	0.0118736211115224	0.00639505119700511	278098.511872517	145.548712245718	127.6875	52.0208333333333
125.4375	54.1041666666667	0.0105445162477323	0.00623865496767776	111055.049054706	122.304909937738	126.854166666667	53.5625
125.479166666667	54.1041666666667	0.0107698750024318	0.0061445749003286	108761.60558313	123.106292453402	126.854166666667	53.5625
125.520833333333	54.1041666666667	0.0108064852425838	0.00605584094002468	108761.60558313	123.106292453402	126.895833333333	53.5625
120.104166666667	54.0625	0.0153780955119606	0.00192895314540053	311149.913387249	88.9305741476991	124.854166666667	54.0208333333333
120.145833333333	54.0625	0.0155579726472129	0.00184267363750755	308422.14835909	88.9550070687187	124.854166666667	54.0208333333333
120.1875	54.0625	0.0149338665717334	0.00253738987220651	305694.362055587	88.9795747004549	124.854166666667	54.0208333333333
120.229166666667	54.0625	0.0153083923584168	0.00139224471618326	289913.051012301	90.9620232080891	124.645833333333	53.9375
120.270833333333	54.0625	0.0159111840953096	0.00127386368700625	287185.22351374	91.0050514939608	124.645833333333	53.9375
120.3125	54.0625	0.0152346544983868	0.00166565631840574	297510.879363984	89.0541229879547	124.854166666667	54.0208333333333
120.354166666667	54.0625	0.0153828564553711	0.00342853471166235	294783.011857851	89.0792672775429	124.854166666667	54.0208333333333
120.395833333333	54.0625	0.0150139903657927	0.00184143013904228	292055.125054427	89.1045658947957	124.854166666667	54.0208333333333
120.4375	54.0625	0.0147265345641908	0.00177222545177889	289327.219367489	89.1300232122531	124.854166666667	54.0208333333333
120.479166666667	54.0625	0.0147283826222627	0.00148851003051374	292055.125054431	89.1045658947956	124.9375	54.0208333333333
120.520833333333	54.0625	0.013911006376474	0.00177759334411951	289327.219367492	89.1300232122531	124.9375	54.0208333333333
120.5625	54.0625	0.0136624412343649	0.00378923696743128	286599.295217544	89.1556437688982	124.9375	54.0208333333333
120.604166666667	54.0625	0.0131869073019734	0.00544256513077955	283871.35303215	89.1814322781546	124.9375	54.0208333333333
120.645833333333	54.0625	0.013252620123979	0.00546728009508936	281143.39324626	89.2073936363507	124.9375	54.0208333333333
120.6875	54.0625	0.0129872980948678	0.00434376415160979	278415.416302597	89.2335329316798	124.9375	54.0208333333333
120.729166666667	54.0625	0.0129531164281198	0.00531265614543178	275687.422652028	89.2598554536939	124.9375	54.0208333333333
120.770833333333	54.0625	0.0127889563767081	0.00669556572710118	470857.658775227	106.857061054032	127.4375	52.6458333333333
120.8125	54.0625	0.0127165549588182	0.00541485337743096	270231.387076809	89.3130724037594	124.9375	54.0208333333333
120.854166666667	54.0625	0.0128082429731982	0.00217315660015175	267503.346098412	89.3399785113574	124.9375	54.0208333333333
120.895833333333	54.0625	0.0139073679540105	0.0012021902408286	255524.515754093	97.8480118522478	124.729166666667	53.6875
120.9375	54.0625	0.0134370033280054	0.00147829155190888	276683.815854829	92.1399613523926	125.145833333333	53.8958333333333
120.979166666667	54.0625	0.0132512149609218	0.00163934207391806	273957.538435305	92.195157607581	125.145833333333	53.8958333333333
121.020833333333	54.0625	0.0130288966793074	0.00402531434322823	256591.039087948	89.4497350078717	124.9375	54.0208333333333
121.0625	54.0625	0.0129021617230552	0.00538017069231559	253862.929137391	89.477741553674	124.9375	54.0208333333333
121.104166666667	54.0625	0.0124794973727724	0.00514780471697131	234710.108124848	110.714918861977	124.395833333333	53.2708333333333
121.145833333333	54.0625	0.0124973449654961	0.00579144477032402	232160.545474353	110.986896052087	124.395833333333	53.2708333333333
121.1875	54.0625	0.0119526738951119	0.00678502978196331	229615.669463037	111.264534357207	124.395833333333	53.2708333333333
121.229166666667	54.0625	0.0122432580417841	0.00727446028449495	442252.348028336	108.365729382448	127.4375	52.6458333333333
121.270833333333	54.0625	0.0121526101361768	0.00732832604953383	481619.100506774	114.935453718265	127.645833333333	52.0625
121.3125	54.0625	0.0121954772301066	0.00691993624421114	437078.217071492	108.658612546456	127.4375	52.6458333333333
121.354166666667	54.0625	0.0120768646298919	0.00718984589356915	434494.51287425	108.807368446034	127.4375	52.6458333333333
121.395833333333	54.0625	0.0122562543627246	0.00673162371150295	431913.104349862	108.957702317614	127.4375	52.6458333333333
121.4375	54.0625	0.0120386031298311	0.00616361853924537	429334.033795802	109.109641188617	127.4375	52.6458333333333
121.479166666667	54.0625	0.0124574811029136	0.0057804380087986	426757.344487912	109.263212669156	127.4375	52.6458333333333
121.520833333333	54.0625	0.0124813919529936	0.00583244886464065	424183.080707721	109.418444966581	127.4375	52.6458333333333
121.5625	54.0625	0.0125579292857868	0.00618847481175987	421611.287770676	109.575366900403	127.4375	52.6458333333333
121.604166666667	54.0625	0.0121008089215147	0.00689148820517092	419042.012055238	109.734007917624	127.4375	52.6458333333333
121.645833333333	54.0625	0.0120364928982341	0.00659068101941671	416475.301032918	109.89439810847	127.4375	52.6458333333333
121.6875	54.0625	0.0123459939257145	0.00696232313520216	457060.286584705	116.721279721613	127.645833333333	52.0625
121.729166666667	54.0625	0.0119514241198594	0.00720778823479586	454625.435392631	116.90944796088	127.645833333333	52.0625
121.770833333333	54.0625	0.0122434704885623	0.00730288087398575	452194.659187283	117.099460514585	127.645833333333	52.0625
121.8125	54.0625	0.0123277870903236	0.00729724311745858	449768.024868377	117.291344125267	127.645833333333	52.0625
121.854166666667	54.0625	0.0127115994112799	0.00751339575425973	447345.600667497	117.485125976925	127.645833333333	52.0625
121.895833333333	54.0625	0.0126073215262089	0.00763552298490536	444927.456178002	117.680833701676	127.645833333333	52.0625
121.9375	54.0625	0.0126505225477584	0.00789349902058227	442513.66238565	117.878495386426	127.645833333333	52.0625
121.979166666667	54.0625	0.0136230161339341	0.00779237926554113	445017.969644918	118.382651806386	127.6875	52.0208333333333
122.020833333333	54.0625	0.0117647834117888	0.00632514303097791	323132.193085196	97.9583181385144	126.854166666667	53.5625
122.0625	54.0625	0.0124661701542897	0.00645956056963632	390960.539412908	111.601617960243	127.4375	52.6458333333333
122.104166666667	54.0625	0.0124107636249555	0.00728782555801074	432903.464408317	118.689259755167	127.645833333333	52.0625
122.145833333333	54.0625	0.0123258617093984	0.00715359037474441	430512.539851668	118.897128928457	127.645833333333	52.0625
122.1875	54.0625	0.0122411875688361	0.00665396969107709	428126.422949176	119.107130507308	127.645833333333	52.0625
122.229166666667	54.0625	0.0122866449521486	0.0067805881850473	425745.195349845	119.319295948539	127.645833333333	52.0625
122.270833333333	54.0625	0.0133627947862098	0.00713104887644224	428331.585568858	119.835929540507	127.6875	52.0208333333333
122.3125	54.0625	0.0121015823148791	0.00672457322852839	420997.743009795	119.750246790344	127.645833333333	52.0625
122.354166666667	54.0625	0.0122919397009187	0.00653994758533801	418631.690032847	119.969097668614	127.645833333333	52.0625
122.395833333333	54.0625	0.0118263732981621	0.00645261531950328	416270.869963538	120.190243377198	127.645833333333	52.0625
122.4375	54.0625	0.0122892719452105	0.00701904224942408	413915.373147527	120.41371797456	127.645833333333	52.0625
122.479166666667	54.0625	0.0119415719629481	0.00674676396836957	411565.291788101	120.639556057889	127.645833333333	52.0625
122.520833333333	54.0625	0.0121010000699183	0.00656326126049098	290762.137127022	99.2782071443125	126.854166666667	53.5625
122.5625	54.0625	0.0122259605318634	0.00680809438897745	406881.753789343	121.09846379956	127.645833333333	52.0625
122.604166666667	54.0625	0.0124407780348622	0.00724850117608713	404548.491221253	121.331605397399	127.645833333333	52.0625
122.645833333333	54.0625	0.0122147314102194	0.00703748705901306	402221.032339184	121.567254370908	127.645833333333	52.0625
122.6875	54.0625	0.0120424839591007	0.00673443658784142	399899.479271996	121.805448094485	127.645833333333	52.0625
122.729166666667	54.0625	0.0122093957474027	0.00680881768108737	397583.936267121	122.046224513203	127.645833333333	52.0625
122.770833333333	54.0625	0.0120371481141564	0.00656011531990713	395274.509737052	122.289622147294	127.645833333333	52.0625
122.8125	54.0625	0.013548179226059	0.00693237699843372	398029.416628261	122.828605947346	127.6875	52.0208333333333
122.854166666667	54.0625	0.0141125027976311	0.00734230621863362	395740.094623346	123.076301753222	127.6875	52.0208333333333
122.895833333333	54.0625	0.0133398287163246	0.00657432169548915	393457.244384664	123.326681267613	127.6875	52.0208333333333
122.9375	54.0625	0.0127863027452086	0.00646006810578675	391180.979994707	123.579783680686	127.6875	52.0208333333333
122.979166666667	54.0625	0.0118900773202737	0.00622832651151173	383823.006242142	123.547317512667	127.645833333333	52.0625
123.020833333333	54.0625	0.0119656724619879	0.00598453407574202	381552.640544471	123.807284052195	127.645833333333	52.0625
123.0625	54.0625	0.0121577146537291	0.00603740439014573	379289.200918626	124.07015785637	127.645833333333	52.0625
123.104166666667	54.0625	0.0131027496176129	0.00612920141045539	382144.145265675	124.620225360091	127.6875	52.0208333333333
123.145833333333	54.0625	0.0136586829680904	0.00651601934710843	463005.328379241	140.593021223775	127.3125	50.7708333333333
123.1875	54.0625	0.0140573931529187	0.00668199138680752	410321.941322059	140.770919624549	126.895833333333	51.1458333333333
123.229166666667	54.0625	0.0138719557522105	0.00681696167351763	408602.630172677	141.100662425779	126.895833333333	51.1458333333333
123.270833333333	54.0625	0.0142693624311141	0.00687956190144283	406895.58739043	141.433041407197	126.895833333333	51.1458333333333
123.3125	54.0625	0.0137814195075262	0.00700382012566744	458298.502451401	142.420623903718	127.270833333333	50.7291666666667
123.354166666667	54.0625	0.0134686750343224	0.00664883049033863	368807.388144908	126.269582366052	127.6875	52.0208333333333
123.395833333333	54.0625	0.0144899925031839	0.00719161512183894	454993.906582623	143.031960523595	127.270833333333	50.7291666666667
123.4375	54.0625	0.0144612206694789	0.00715259184874413	453359.108291309	143.340773892332	127.270833333333	50.7291666666667
123.479166666667	54.0625	0.0129399203405296	0.00558366167728403	362245.227724275	127.136730836207	127.6875	52.0208333333333
123.520833333333	54.0625	0.0124343544410196	0.00547625866887878	354886.328616662	127.166441399745	127.645833333333	52.0625
123.5625	54.0625	0.0128089046886881	0.00585796102482279	357912.462368423	127.731397753564	127.6875	52.0208333333333
123.604166666667	54.0625	0.0113746571090855	0.00544328447072216	350555.613523978	127.772563755988	127.645833333333	52.0625
123.645833333333	54.0625	0.0120963523288184	0.00569212907767108	348403.587756546	128.080948785784	127.645833333333	52.0625
123.6875	54.0625	0.0113423724251071	0.00520772096255618	346260.672005745	128.392951260986	127.645833333333	52.0625
123.729166666667	54.0625	0.0114755517942381	0.00499800385302563	292910.527716913	121.061081185669	127.4375	52.6458333333333
123.770833333333	54.0625	0.0113013293232438	0.0054421130450311	342002.857740376	129.028016255413	127.645833333333	52.0625
123.8125	54.0625	0.011472608711892	0.00548815151474173	339888.311658877	129.351183855465	127.645833333333	52.0625
123.854166666667	54.0625	0.0113309050620781	0.005495984472585	337783.580584322	129.678179027111	127.645833333333	52.0625
123.895833333333	54.0625	0.0113600916949525	0.00540750721408552	335688.849852286	130.009055454769	127.645833333333	52.0625
123.9375	54.0625	0.0114400387089117	0.00523760292671638	281324.078768107	122.665850199016	127.4375	52.6458333333333
123.979166666667	54.0625	0.0110762547003948	0.00487678239070156	279031.686376816	123.001897559474	127.4375	52.6458333333333
124.020833333333	54.0625	0.0112050289424358	0.00467964649323213	276748.077938604	123.343224005958	127.4375	52.6458333333333
124.0625	54.0625	0.0113846497221616	0.00470221145298549	274473.473487745	123.689940273593	127.4375	52.6458333333333
124.104166666667	54.0625	0.0116337953363857	0.00454385710957725	272208.099524299	124.042159377539	127.4375	52.6458333333333
124.145833333333	54.0625	0.0115009055778234	0.00470861951299312	99993.4890980415	146.257031195895	124.979166666667	53.3125
124.1875	54.0625	0.0118299675900022	0.00476629274454766	98504.8478805906	147.610592251455	124.979166666667	53.3125
124.229166666667	54.0625	0.0116987256122399	0.00487672628818324	265469.726691022	125.132998319731	127.4375	52.6458333333333
124.270833333333	54.0625	0.0116965190615701	0.00500862516420721	263243.675944143	125.508404918242	127.4375	52.6458333333333
124.3125	54.0625	0.0117828219649119	0.00488697910322936	94380.3169248713	151.913296604404	124.979166666667	53.3125
124.354166666667	54.0625	0.0110365844824245	0.00585152127799812	258823.244976225	126.277652307092	127.4375	52.6458333333333
124.395833333333	54.0625	0.0111370213383289	0.00602561979150086	256629.411811064	126.67174905307	127.4375	52.6458333333333
124.4375	54.0625	0.0112461587370821	0.00578778627973306	76263.9510901506	136.541521911148	125.229166666667	53.5625
124.479166666667	54.0625	0.0110698484549854	0.00600853455681641	252275.938573499	127.479545509762	127.4375	52.6458333333333
124.520833333333	54.0625	0.0109377946759461	0.00641608172281488	250116.895167175	127.893514628607	127.4375	52.6458333333333
124.5625	54.0625	0.0108626128027599	0.00691111245150737	247970.05960094	128.314380886557	127.4375	52.6458333333333
124.604166666667	54.0625	0.010913133145819	0.00698946609144618	245835.752441926	128.742284318169	127.4375	52.6458333333333
124.645833333333	54.0625	0.0111207285713204	0.0072917341929958	299928.729255288	136.691611008604	127.645833333333	52.0625
124.6875	54.0625	0.0115026346443317	0.00781233416187307	298064.563551232	137.106793637183	127.645833333333	52.0625
124.729166666667	54.0625	0.011248613369612	0.00780034119319696	239511.348294589	130.069647858101	127.4375	52.6458333333333
124.770833333333	54.0625	0.0116731967002984	0.00865977609616332	294380.220025887	137.952199255487	127.645833333333	52.0625
124.8125	54.0625	0.0126010647503311	0.00863375537308504	403786.053011545	154.092993424701	127.3125	50.7708333333333
124.854166666667	54.0625	0.0131567425069736	0.00855534180320853	402602.251475916	154.475561367053	127.3125	50.7708333333333
124.895833333333	54.0625	0.0129383124071066	0.00832669219359336	401434.934706462	154.860272397684	127.3125	50.7708333333333
124.9375	54.0625	0.0133252143991866	0.00831693661162104	400284.24731264	155.247114818361	127.3125	50.7708333333333
124.979166666667	54.0625	0.013299598499765	0.00797100824338901	399150.333498333	155.636076083856	127.3125	50.7708333333333
125.020833333333	54.0625	0.0131036343003417	0.00767564976084123	398033.336995462	156.027142789866	127.3125	50.7708333333333
125.0625	54.0625	0.0131156870587641	0.00740390668853478	396933.400996276	156.420300661457	127.3125	50.7708333333333
125.104166666667	54.0625	0.0130137673746156	0.00703146313879834	395850.668084261	156.815534542073	127.3125	50.7708333333333
125.145833333333	54.0625	0.0131715230133154	0.00711564263631501	284014.971020544	142.097528383173	127.6875	52.0208333333333
125.1875	54.0625	0.0134224410729089	0.00700780156229404	282347.806113587	142.567926472292	127.6875	52.0208333333333
125.229166666667	54.0625	0.0128130079209256	0.00660111611578161	280698.528923301	143.043684682101	127.6875	52.0208333333333
125.270833333333	54.0625	0.0126775553801061	0.00679776830072303	279067.457159077	143.524838678186	127.6875	52.0208333333333
125.3125	54.0625	0.0130097328104271	0.00678283131737059	277454.912449306	144.011422135015	127.6875	52.0208333333333
125.354166666667	54.0625	0.0134463089875307	0.0068682033755196	275861.220243074	144.50346659971	127.6875	52.0208333333333
125.395833333333	54.0625	0.0128847310155603	0.00647736015549636	274286.70970069	145.001001352042	127.6875	52.0208333333333
125.4375	54.0625	0.0123666349922073	0.00622222649291467	272731.713572581	145.504053260838	127.6875	52.0208333333333
125.479166666667	54.0625	0.0122972706754374	0.00619638854232987	271196.568066092	146.012646636988	127.6875	52.0208333333333
125.520833333333	54.0625	0.0115289645498572	0.0058894896413186	269681.612699747	146.526803083292	127.6875	52.0208333333333
125.5625	54.0625	0.0106450797934872	0.00586457070178502	262740.52502457	147.054604067822	127.645833333333	52.0625
125.604166666667	54.0625	0.0107915605856501	0.00583137251740349	261267.50999478	147.590245162538	127.645833333333	52.0625
120.104166666667	54.0208333333333	0.0144714570072417	0.00382582395467985	311270.984038371	88.0776963552166	124.854166666667	54.0208333333333
120.145833333333	54.0208333333333	0.0151183499027108	0.00336194487759307	308541.548020217	88.0945652612533	124.854166666667	54.0208333333333
120.1875	54.0208333333333	0.015563599683508	0.00388128539430428	305812.08526777	88.1114339930138	124.854166666667	54.0208333333333
120.229166666667	54.0208333333333	0.0154923748185927	0.00376680231253439	303082.596017898	88.1283025520403	124.854166666667	54.0208333333333
120.270833333333	54.0208333333333	0.0154256301415576	0.00372203414627541	300353.080507452	88.1451709398754	124.854166666667	54.0208333333333
120.3125	54.0208333333333	0.0153612696116208	0.00344053553552056	297623.538973282	88.1620391580613	124.854166666667	54.0208333333333
120.354166666667	54.0208333333333	0.0148223985039793	0.00293795095054934	294893.971652236	88.1789072081403	124.854166666667	54.0208333333333
120.395833333333	54.0208333333333	0.0155432852594035	0.00161560806495554	272959.412753964	87.3404350870052	124.5625	54.0625
120.4375	54.0208333333333	0.0151896187727335	0.00162427125501477	278415.416302597	87.3257837259814	124.6875	54.0625
120.479166666667	54.0208333333333	0.0147308998982043	0.00137434701235721	272959.412753964	87.3404350870052	124.645833333333	54.0625
120.520833333333	54.0208333333333	0.0166697406095574	0.00193984137458156	270326.744428601	88.3307123485351	124.645833333333	54.0208333333333
120.5625	54.0208333333333	0.0149367443874673	0.00131947074974437	273927.930013489	96.1138024513693	124.6875	53.6875
120.604166666667	54.0208333333333	0.0132320676092631	0.00484447163994617	283975.449235831	88.246377758236	124.9375	54.0208333333333
120.645833333333	54.0208333333333	0.0130149723793131	0.0058258930182819	281245.756532759	88.2632449909165	124.9375	54.0208333333333
120.6875	54.0208333333333	0.0128679103941488	0.00682888838330659	278516.03946371	88.2801120647443	124.9375	54.0208333333333
120.729166666667	54.0208333333333	0.0133057184805288	0.00564282057076684	275786.298265481	88.2969789812618	124.9375	54.0208333333333
120.770833333333	54.0208333333333	0.0125521009675885	0.00775838945570165	469533.723896931	106.316421778472	127.4375	52.6458333333333
120.8125	54.0208333333333	0.0128959152303725	0.00535786009157041	270326.744428601	88.3307123485351	124.9375	54.0208333333333
120.854166666667	54.0208333333333	0.0141482132492638	0.00189643430634197	267596.93226351	88.3475788023757	124.9375	54.0208333333333
120.895833333333	54.0208333333333	0.0137316128783115	0.00274637228052777	264867.096916336	88.3644451050753	124.9375	54.0208333333333
120.9375	54.0208333333333	0.0128624023802279	0.00454716071196577	262137.238623844	88.3813112581762	124.9375	54.0208333333333
120.979166666667	54.0208333333333	0.0126414150475947	0.00453142976031623	259407.357622789	88.3981772632208	124.9375	54.0208333333333
121.020833333333	54.0208333333333	0.0125719635022281	0.00446243769046872	256677.454149913	88.4150431217515	124.9375	54.0208333333333
121.0625	54.0208333333333	0.0126792957148987	0.00368952649426276	279249.621276788	98.8383529454725	125.229166666667	53.5625
121.104166666667	54.0208333333333	0.012356787766393	0.00411835254579806	276551.532850758	98.959113568993	125.229166666667	53.5625
121.145833333333	54.0208333333333	0.0121469491458195	0.00439453838020537	273854.348411166	99.0819215227926	125.229166666667	53.5625
121.1875	54.0208333333333	0.0124726135910088	0.00524530780443227	227974.633858295	110.178712231858	124.395833333333	53.2708333333333
121.229166666667	54.0208333333333	0.0120732737894115	0.00676327565589658	440813.021995489	107.794535650755	127.4375	52.6458333333333
121.270833333333	54.0208333333333	0.0120162017286777	0.00691185852152471	438213.756285942	107.937302420768	127.4375	52.6458333333333
121.3125	54.0208333333333	0.0122924242069734	0.00611412251915465	220305.330117084	111.016347448093	124.395833333333	53.2708333333333
121.354166666667	54.0208333333333	0.0120364309315411	0.00437973276109753	260383.002933925	99.7288699407577	125.229166666667	53.5625
121.395833333333	54.0208333333333	0.0121902218492806	0.00443534044047115	257691.869287045	99.8653169313391	125.229166666667	53.5625
121.4375	54.0208333333333	0.0122272924466251	0.0050184842596318	212680.437539908	111.910594730381	124.395833333333	53.2708333333333
121.479166666667	54.0208333333333	0.0120300896592613	0.0049761326107434	252313.012735894	100.145862531819	125.229166666667	53.5625
121.520833333333	54.0208333333333	0.0119321583143504	0.00518868477402012	249625.365218688	100.290123730059	125.229166666667	53.5625
121.5625	54.0208333333333	0.0122219308895752	0.00626627225953671	205104.934077788	112.867381653562	124.395833333333	53.2708333333333
121.604166666667	54.0208333333333	0.0120147250206754	0.00662577224826184	417498.850262962	109.135771308442	127.4375	52.6458333333333
121.645833333333	54.0208333333333	0.012308193009531	0.00650354286690975	414920.021099926	109.293039459279	127.4375	52.6458333333333
121.6875	54.0208333333333	0.0124543028230532	0.00727943260452467	454993.748330163	116.200517576858	127.645833333333	52.0625
121.729166666667	54.0208333333333	0.01309186125081	0.00775951594386973	454958.528994437	116.887010550891	127.645833333333	52.0208333333333
121.770833333333	54.0208333333333	0.0134848684124661	0.00824114170622146	454958.528994437	116.887010550891	127.6875	52.0208333333333
121.8125	54.0208333333333	0.0132861260901167	0.00802974065215979	452524.833997896	117.076926576823	127.6875	52.0208333333333
121.854166666667	54.0208333333333	0.0141231549875504	0.00827165388451898	519565.951778455	132.62479577289	127.270833333333	50.7291666666667
121.895833333333	54.0208333333333	0.0135745087954301	0.0079014550171956	445248.867847987	117.658009902917	127.645833333333	52.0208333333333
121.9375	54.0208333333333	0.0142866240698148	0.00838636134647009	515562.482934834	133.102647986275	127.270833333333	50.7291666666667
121.979166666667	54.0208333333333	0.0138854237072332	0.00818042668148812	442832.150803002	117.855574939227	127.6875	52.0208333333333
122.020833333333	54.0208333333333	0.012368917596538	0.00721343647112735	435521.280538693	117.743323071689	127.645833333333	52.0625
122.0625	54.0208333333333	0.0124537624205586	0.00764628593999746	433106.506219102	117.945054623269	127.645833333333	52.0625
122.104166666667	54.0208333333333	0.0133613440706683	0.00777092265080534	435608.828883833	118.460281850477	127.6875	52.0208333333333
122.145833333333	54.0208333333333	0.0136072540632631	0.00782591384076264	433210.249261857	118.665953142778	127.6875	52.0208333333333
122.1875	54.0208333333333	0.0123548823588343	0.00727811549579995	425889.66897853	118.562807436331	127.645833333333	52.0625
122.229166666667	54.0208333333333	0.0133492336608045	0.00778780809102966	428427.349987666	119.083631402044	127.6875	52.0208333333333
122.270833333333	54.0208333333333	0.0138807663012907	0.00807413848252044	499869.6321973	135.084418186413	127.270833333333	50.7291666666667
122.3125	54.0208333333333	0.0126915515617907	0.00684741009849306	423664.005832416	119.509966290327	127.6875	52.0208333333333
122.354166666667	54.0208333333333	0.0122853794184703	0.00689697418036036	416334.344153655	119.416971853522	127.645833333333	52.0625
122.395833333333	54.0208333333333	0.012454482767238	0.00729056849656844	413958.058950425	119.636179145772	127.645833333333	52.0625
122.4375	54.0208333333333	0.0120245547108932	0.00724635621170321	411586.96789665	119.857721639811	127.645833333333	52.0625
122.479166666667	54.0208333333333	0.0119430462727068	0.00731033958324004	409221.162088555	120.08163468733	127.645833333333	52.0625
122.520833333333	54.0208333333333	0.012060435594455	0.00691379262191323	406860.734531057	120.307954215937	127.645833333333	52.0625
122.5625	54.0208333333333	0.012420873359524	0.00714079329174702	404505.780181339	120.536716735909	127.645833333333	52.0625
122.604166666667	54.0208333333333	0.0122716763175981	0.00696546203318852	402156.395993322	120.767959346792	127.645833333333	52.0625
122.645833333333	54.0208333333333	0.013386543540786	0.00729691479971923	404820.077980169	121.307158844819	127.6875	52.0208333333333
122.6875	54.0208333333333	0.0124475696306408	0.00708859300246074	397474.736175144	121.238036224167	127.645833333333	52.0625
122.729166666667	54.0208333333333	0.0122673929167757	0.00685062869021672	395142.664849939	121.476947692867	127.645833333333	52.0625
122.770833333333	54.0208333333333	0.013018119253614	0.0071424301162958	397846.70801875	122.021501981108	127.6875	52.0208333333333
122.8125	54.0208333333333	0.0136774156568756	0.00700300703053492	422892.148022331	137.498876861761	126.895833333333	51.1458333333333
122.854166666667	54.0208333333333	0.0152448364052825	0.00753950115174156	421052.501257101	137.806253328994	126.895833333333	51.1458333333333
122.895833333333	54.0208333333333	0.0141407062444689	0.00704896703070253	419223.753936822	138.116173512115	126.895833333333	51.1458333333333
122.9375	54.0208333333333	0.0133360712687712	0.00625904394675235	388635.039686035	123.010854990698	127.6875	52.0208333333333
122.979166666667	54.0208333333333	0.0123242256084495	0.00626827137139307	263075.225765413	99.5948704903746	126.895833333333	53.5625
123.020833333333	54.0208333333333	0.0117195309736037	0.00609501167818125	378991.764300626	123.22538585126	127.645833333333	52.0625
123.0625	54.0208333333333	0.0121222170507496	0.00584185897223108	376710.669277502	123.486532512915	127.645833333333	52.0625
123.104166666667	54.0208333333333	0.0132326983103827	0.00619280081708337	379528.453120621	124.044731404996	127.6875	52.0208333333333
123.145833333333	54.0208333333333	0.0120660715462232	0.00614686094038847	372169.327135954	124.017791078525	127.645833333333	52.0625
123.1875	54.0208333333333	0.0132948216417192	0.00630113342855962	375016.977024113	124.579207999405	127.6875	52.0208333333333
123.229166666667	54.0208333333333	0.0134220679615749	0.00619318416124908	372772.139849146	124.850984021592	127.6875	52.0208333333333
123.270833333333	54.0208333333333	0.0132329807195553	0.00565964678586945	370534.747199533	125.125845127154	127.6875	52.0208333333333
123.3125	54.0208333333333	0.0130171665631491	0.00540650225682583	368304.935511192	125.403837013587	127.6875	52.0208333333333
123.354166666667	54.0208333333333	0.0136343787028567	0.00582959905233093	366082.844071589	125.685005973783	127.6875	52.0208333333333
123.395833333333	54.0208333333333	0.0137495333090973	0.00686239280852309	451297.089187874	142.678470213047	127.270833333333	50.7291666666667
123.4375	54.0208333333333	0.0144906601351648	0.00668134930523189	449647.220832298	142.988527975739	127.270833333333	50.7291666666667
123.479166666667	54.0208333333333	0.0114795602846541	0.00481963601146336	354301.539672384	126.26921243736	127.645833333333	52.0625
123.520833333333	54.0208333333333	0.0116713271115601	0.00475639090033529	352103.894886118	126.565661445698	127.645833333333	52.0625
123.5625	54.0208333333333	0.0117598702421503	0.00494014687946005	349914.717785838	126.865617126535	127.645833333333	52.0625
123.604166666667	54.0208333333333	0.0113977899625436	0.00473992791536672	297652.292080926	119.383592901789	127.4375	52.6458333333333
123.645833333333	54.0208333333333	0.0116684113162293	0.0050251947235814	345562.412746025	127.476258350759	127.645833333333	52.0625
123.6875	54.0208333333333	0.0113386105833419	0.00531714648530039	343399.616448186	127.787050332772	127.645833333333	52.0625
123.729166666667	54.0208333333333	0.0113733322545772	0.00524618682787936	341245.951253368	128.101561842178	127.645833333333	52.0625
123.770833333333	54.0208333333333	0.0116024162700619	0.0052327462533688	339101.591874028	128.419847561418	127.645833333333	52.0625
123.8125	54.0208333333333	0.0114730210844158	0.00526763551284752	336966.71670066	128.741962732569	127.645833333333	52.0625
123.854166666667	54.0208333333333	0.0113681919262703	0.00535154999350559	334841.507869491	129.067963140451	127.645833333333	52.0625
123.895833333333	54.0208333333333	0.0115597805457173	0.0056764570622609	332726.15133022	129.397905093865	127.645833333333	52.0625
123.9375	54.0208333333333	0.0112162736597537	0.0054775149674028	330620.836913699	129.731845404865	127.645833333333	52.0625
123.979166666667	54.0208333333333	0.0114446489228552	0.00546716103117161	328525.758399388	130.069841365949	127.645833333333	52.0625
124.020833333333	54.0208333333333	0.0110452287655877	0.00565251712690059	326441.113582474	130.411950725063	127.645833333333	52.0625
124.0625	54.0208333333333	0.0110695803363929	0.00564175356267789	324367.10434055	130.758231658286	127.645833333333	52.0625
124.104166666667	54.0208333333333	0.0114911187679345	0.00541325534760969	269639.249407715	123.226033463896	127.4375	52.6458333333333
124.145833333333	54.0208333333333	0.0112290701760601	0.00548097947438803	320251.820899356	131.463542911014	127.645833333333	52.0625
124.1875	54.0208333333333	0.0112534370176296	0.00574914312749941	265088.947379581	123.940544832107	127.4375	52.6458333333333
124.229166666667	54.0208333333333	0.0111703159925054	0.00576015106414522	262828.169028242	124.306617910222	127.4375	52.6458333333333
124.270833333333	54.0208333333333	0.0109525180953784	0.0056066307951085	260577.306375028	124.678738843144	127.4375	52.6458333333333
124.3125	54.0208333333333	0.0110110644163351	0.00575106307909223	258336.619380118	125.057038079831	127.4375	52.6458333333333
124.354166666667	54.0208333333333	0.0113389670342852	0.00518972142369251	256106.375898555	125.44164867827	127.4375	52.6458333333333
124.395833333333	54.0208333333333	0.0115702745162445	0.00437170529250883	74955.1802188618	132.551551088186	125.229166666667	53.5625
124.4375	54.0208333333333	0.0114985937670393	0.00435755478667742	86585.1177479491	155.356524256176	124.979166666667	53.3125
124.479166666667	54.0208333333333	0.0117752300415377	0.00441635684188075	85483.1723893281	157.054329503387	124.979166666667	53.3125
124.520833333333	54.0208333333333	0.0118191707155558	0.00502898063592209	69147.3742702458	137.252701773854	125.229166666667	53.5625
124.5625	54.0208333333333	0.0116384560863275	0.00605017145617111	67324.173842086	138.993831312069	125.229166666667	53.5625
124.604166666667	54.0208333333333	0.0111016020427277	0.00659373476915618	65565.3007726178	140.829196660036	125.229166666667	53.5625
124.645833333333	54.0208333333333	0.0108117216470573	0.00703671838791144	240811.360441854	128.322361379537	127.4375	52.6458333333333
124.6875	54.0208333333333	0.0105515505411382	0.00713290248043053	238675.336364105	128.762561887711	127.4375	52.6458333333333
124.729166666667	54.0208333333333	0.0101895624789904	0.00729758504951615	236552.562730399	129.210385791204	127.4375	52.6458333333333
124.770833333333	54.0208333333333	0.0114854148280422	0.00822000361572063	290952.86591576	137.340945508609	127.645833333333	52.0625
124.8125	54.0208333333333	0.011541572872111	0.00883765530999538	289109.839826978	137.772513515821	127.645833333333	52.0625
124.854166666667	54.0208333333333	0.0122107846704426	0.00875798536239894	292678.418889494	138.355668130264	127.6875	52.0208333333333
124.895833333333	54.0208333333333	0.012794514793297	0.00843578394365527	290871.442450533	138.79121046659	127.6875	52.0208333333333
124.9375	54.0208333333333	0.0130553325844572	0.00829726446126254	289080.177441518	139.231965936327	127.6875	52.0208333333333
124.979166666667	54.0208333333333	0.0130976717113468	0.00776191108374191	394930.241439375	155.358869501037	127.3125	50.7708333333333
125.020833333333	54.0208333333333	0.0135773033882543	0.00799101747242756	393800.159252716	155.753335155432	127.3125	50.7708333333333
125.0625	54.0208333333333	0.013509999347064	0.0076817589817729	283803.619042431	140.58601251827	127.6875	52.0208333333333
125.104166666667	54.0208333333333	0.0134312475906934	0.00739245316038945	282078.190969967	141.048115957529	127.6875	52.0208333333333
125.145833333333	54.0208333333333	0.0138367371666135	0.00759546708949022	393785.036102548	157.594059445811	127.270833333333	50.7291666666667
125.1875	54.0208333333333	0.0135029106393994	0.00726560573625833	278679.34252277	141.988730386986	127.6875	52.0208333333333
125.229166666667	54.0208333333333	0.0134725898138298	0.00736273296213188	277006.56144093	142.467327750065	127.6875	52.0208333333333
125.270833333333	54.0208333333333	0.0134850928516899	0.00707099259083424	387385.779882941	158.164886860132	127.3125	50.7708333333333
125.3125	54.0208333333333	0.013433986765499	0.0066365668762768	389763.950372872	159.212530692841	127.270833333333	50.7291666666667
125.354166666667	54.0208333333333	0.0143980091796417	0.00701524070270338	336537.203040643	161.296302990017	126.895833333333	51.1458333333333
125.395833333333	54.0208333333333	0.0136010551908588	0.00665100204204828	388803.851948928	159.622074136632	127.3125	50.7291666666667
125.4375	54.0208333333333	0.0134338224329947	0.00642390047689216	384420.457077806	159.398627885568	127.354166666667	50.7708333333333
125.479166666667	54.0208333333333	0.0129812913169401	0.00636485191383981	267363.69663388	145.4573903318	127.6875	52.0208333333333
125.520833333333	54.0208333333333	0.0125852411795967	0.00616217071208631	265825.369309136	145.975785808256	127.6875	52.0208333333333
125.5625	54.0208333333333	0.0122398987779921	0.005901651980525	264307.635482861	146.499981977854	127.6875	52.0208333333333
125.604166666667	54.0208333333333	0.0122973987826399	0.00585113746114718	262810.852454854	147.029999115847	127.6875	52.0208333333333
125.645833333333	54.0208333333333	0.0118711101795611	0.0059834040535771	261335.380718494	147.565854229835	127.6875	52.0208333333333
125.6875	54.0208333333333	0.0115689298012959	0.006425113428291	92268.7791141852	123.091978762853	126.854166666667	53.5625
125.729166666667	54.0208333333333	0.0117791329022671	0.00651206665658277	92268.7791141888	123.091978762852	126.895833333333	53.5625
125.770833333333	54.0208333333333	0.0108083284734827	0.00629435311968917	87745.3439858172	125.10867769924	126.854166666667	53.5625
120.104166666667	53.9791666666667	0.0146476015498974	0.00427279706239326	314191.489297888	87.2162329054504	124.895833333333	54.0208333333333
120.145833333333	53.9791666666667	0.0147224668133701	0.00280008062343638	308730.521609177	87.2349892992939	124.854166666667	54.0208333333333
120.1875	53.9791666666667	0.0151716982324348	0.00301279938557393	306000.005656154	87.2441668669488	124.854166666667	54.0208333333333
120.229166666667	53.9791666666667	0.0146533135733625	0.0041856767188855	306000.005656158	87.2441668669488	124.895833333333	54.0208333333333
120.270833333333	53.9791666666667	0.0146027258357779	0.00439216511995737	300538.911454177	87.2621025419207	124.854166666667	54.0208333333333
120.3125	53.9791666666667	0.0147440431299025	0.00262705675134257	297808.333989981	87.2708529677304	124.854166666667	54.0208333333333
120.354166666667	53.9791666666667	0.0154444262601009	0.00123469824335107	275942.070710449	86.3718400147398	124.5625	54.0625
120.395833333333	53.9791666666667	0.0161133066026455	0.00162836251681503	273213.86523604	86.369452863573	124.5625	54.0625
120.4375	53.9791666666667	0.0146543511593775	0.00201213601923359	278670.282820361	86.3738500728527	124.6875	54.0625
120.479166666667	53.9791666666667	0.0149390863959201	0.00162995288355394	284155.159269765	87.3122640552183	124.8125	54.0208333333333
120.520833333333	53.9791666666667	0.0141362057879801	0.00155008707755481	284155.159269761	87.3122640552183	124.854166666667	54.0208333333333
120.5625	53.9791666666667	0.0141633620358169	0.00183019810319414	281424.469789825	87.3200463002364	124.854166666667	54.0208333333333
120.604166666667	53.9791666666667	0.0137858622947821	0.00211151535491516	284155.159269765	87.3122640552183	124.9375	54.0208333333333
120.645833333333	53.9791666666667	0.0132709809729948	0.00532457904388037	281424.469789829	87.3200463002364	124.9375	54.0208333333333
120.6875	53.9791666666667	0.0125721169007168	0.00775451832078698	473516.619564061	105.526246510802	127.4375	52.6458333333333
120.729166666667	53.9791666666667	0.0125874422563795	0.0083092886606646	470883.473588155	105.648915544792	127.4375	52.6458333333333
120.770833333333	53.9791666666667	0.0128709860091048	0.00715560646851325	468251.914017331	105.772774910123	127.4375	52.6458333333333
120.8125	53.9791666666667	0.0128984617386565	0.00480151682310613	270501.544782326	87.349340643059	124.9375	54.0208333333333
120.854166666667	53.9791666666667	0.0129981532120319	0.00331555134069886	267770.774077739	87.3561775309709	124.9375	54.0208333333333
120.895833333333	53.9791666666667	0.0136249833463865	0.00264489461255477	265039.98855249	87.3628077151921	124.9375	54.0208333333333
120.9375	53.9791666666667	0.0129989313430938	0.00568532847427911	262309.188704531	87.36922474515	124.9375	54.0208333333333
120.979166666667	53.9791666666667	0.0124117679086941	0.00458169835413778	259578.3750428	87.3754218987455	124.9375	54.0208333333333
121.020833333333	53.9791666666667	0.0124472823375248	0.00604595844049014	236781.848245779	108.081204781476	124.395833333333	53.2708333333333
121.0625	53.9791666666667	0.0124975384085796	0.00467163658121583	254116.708372219	87.3871282432877	124.9375	54.0208333333333
121.104166666667	53.9791666666667	0.0128124906915302	0.00607538581705743	231591.699909574	108.568982370392	124.395833333333	53.2708333333333
121.145833333333	53.9791666666667	0.012394582884834	0.0071099653113217	444644.062429768	106.944423147438	127.4375	52.6458333333333
121.1875	53.9791666666667	0.0122557635957534	0.00681406647552453	442030.002247983	107.081326494086	127.4375	52.6458333333333
121.229166666667	53.9791666666667	0.0123520871443329	0.00728556056012209	480282.827779052	113.763042270893	127.645833333333	52.0625
121.270833333333	53.9791666666667	0.0121596843099679	0.0058499429057046	221257.889110188	109.60830329747	124.395833333333	53.2708333333333
121.3125	53.9791666666667	0.0120304332079621	0.00415045743217731	262342.044845114	98.5966732290123	125.229166666667	53.5625
121.354166666667	53.9791666666667	0.0121067025287363	0.00450634453036906	216116.464280107	110.162749536096	124.395833333333	53.2708333333333
121.395833333333	53.9791666666667	0.0118786977898985	0.0040410648015509	256937.885575608	98.8469237598086	125.229166666667	53.5625
121.4375	53.9791666666667	0.0120713919201259	0.00363697840870805	254237.19349045	98.9755010642587	125.229166666667	53.5625
121.479166666667	53.9791666666667	0.0118515186655901	0.00519358496641338	251537.467432668	99.1064774696571	125.229166666667	53.5625
121.520833333333	53.9791666666667	0.0124614123739642	0.00657759347490398	421190.039801691	108.230111720458	127.4375	52.6458333333333
121.5625	53.9791666666667	0.0123298910908144	0.00701815414325695	460373.325800914	115.133281456478	127.645833333333	52.0625
121.604166666667	53.9791666666667	0.0124197417853288	0.00685423151108571	457900.270180294	115.312102454868	127.645833333333	52.0625
121.645833333333	53.9791666666667	0.0119196150916097	0.00608288084051876	413410.865037434	108.687224102588	127.4375	52.6458333333333
121.6875	53.9791666666667	0.0122924184249752	0.00731163886833647	457732.200084686	116.676646680295	127.645833333333	51.9791666666667
121.729166666667	53.9791666666667	0.0124282839467894	0.00775971777595263	450503.342216415	115.859223106237	127.645833333333	52.0625
121.770833333333	53.9791666666667	0.0135859146137989	0.00781952349589189	450432.709367741	116.552530943869	127.645833333333	52.0208333333333
121.8125	53.9791666666667	0.0123910721692242	0.00758468660465344	450422.430934686	117.246132095598	127.645833333333	51.9791666666667
121.854166666667	53.9791666666667	0.0136706076643083	0.00784774553563891	445550.151977117	116.934072895641	127.645833333333	52.0208333333333
121.895833333333	53.9791666666667	0.0143178666928622	0.00833569137156945	514416.769082754	132.485065188733	127.270833333333	50.7291666666667
121.9375	53.9791666666667	0.0173860090869455	0.00993152344618651	460739.078769919	131.16751311357	126.895833333333	51.1458333333333
121.979166666667	53.9791666666667	0.0166519407132385	0.0095613360900833	458685.24592397	131.425678951354	126.895833333333	51.1458333333333
122.020833333333	53.9791666666667	0.014029794549712	0.0081285558576656	438257.725632061	117.520893649356	127.6875	52.0208333333333
122.0625	53.9791666666667	0.0134024909186535	0.0074810012652348	435835.576533755	117.720484934719	127.6875	52.0208333333333
122.104166666667	53.9791666666667	0.0134610652568928	0.00791066889226672	433417.879752582	117.92211800392	127.6875	52.0208333333333
122.145833333333	53.9791666666667	0.0139752246980817	0.00835873315282835	502462.876197233	133.950310394691	127.270833333333	50.7291666666667
122.1875	53.9791666666667	0.0134607200965731	0.00753148214878697	428596.147695999	118.331632054593	127.6875	52.0208333333333
122.229166666667	53.9791666666667	0.013529147408952	0.00756358252300116	426192.268628342	118.539575603652	127.6875	52.0208333333333
122.270833333333	53.9791666666667	0.0135967386162345	0.00822818393899826	496596.222957997	134.707381045087	127.270833333333	50.7291666666667
122.3125	53.9791666666667	0.0133804977403182	0.00737529228602194	421398.887107188	118.961996108054	127.6875	52.0208333333333
122.354166666667	53.9791666666667	0.0123445714202064	0.00699072700967612	414076.157574174	118.858771090275	127.645833333333	52.0625
122.395833333333	53.9791666666667	0.0134746160688811	0.0077573245768659	416625.230967549	119.393347899514	127.6875	52.0208333333333
122.4375	53.9791666666667	0.0121625258180443	0.00714352113797828	409297.829893302	119.295452105824	127.645833333333	52.0625
122.479166666667	53.9791666666667	0.0126393860940643	0.00726135028997255	411871.992634876	119.833902777189	127.6875	52.0208333333333
122.520833333333	53.9791666666667	0.0120063779644538	0.00679489101895187	404540.11393871	119.741637544003	127.645833333333	52.0625
122.5625	53.9791666666667	0.0120199232367573	0.00691829492919364	402169.216120684	119.968386542281	127.645833333333	52.0625
122.604166666667	53.9791666666667	0.0122165611630408	0.0068862920870601	399803.75210632	120.19762342841	127.645833333333	52.0625
122.645833333333	53.9791666666667	0.0137338635499792	0.00753134677883182	402429.686585502	120.743754273067	127.6875	52.0208333333333
122.6875	53.9791666666667	0.0135128498750854	0.00718159206260634	400083.036164277	120.977419081253	127.6875	52.0208333333333
122.729166666667	53.9791666666667	0.0135309822739603	0.00732418748098585	397742.155331462	121.213640437393	127.6875	52.0208333333333
122.770833333333	53.9791666666667	0.0134290229766118	0.00707871457175852	395407.147355975	121.452457288964	127.6875	52.0208333333333
122.8125	53.9791666666667	0.0134840919772064	0.00689182273035079	393078.117693648	121.693909198831	127.6875	52.0208333333333
122.854166666667	53.9791666666667	0.0138957165208829	0.00695254061766254	390755.174036562	121.938036350777	127.6875	52.0208333333333
122.895833333333	53.9791666666667	0.0132402431806798	0.00645832866809481	388438.426363346	122.184879554737	127.6875	52.0208333333333
122.9375	53.9791666666667	0.0128741624926014	0.00654395574432856	386127.986990488	122.434480251685	127.6875	52.0208333333333
122.979166666667	53.9791666666667	0.0119255266401848	0.00602300239510988	378775.955169103	122.379287255457	127.645833333333	52.0625
123.020833333333	53.9791666666667	0.0118922379705451	0.00596871188583934	376470.573026268	122.63563164858	127.645833333333	52.0625
123.0625	53.9791666666667	0.0115342684168666	0.00602775119283894	374171.824771479	122.894924364957	127.645833333333	52.0625
123.104166666667	53.9791666666667	0.0123539690159049	0.00620794259416083	371879.834209594	123.157211348639	127.645833333333	52.0625
123.145833333333	53.9791666666667	0.0120670410911708	0.00565868327802184	369594.727843164	123.422539245898	127.645833333333	52.0625
123.1875	53.9791666666667	0.0120249063539535	0.00567952992079091	367316.634933118	123.690955408406	127.645833333333	52.0625
123.229166666667	53.9791666666667	0.0119932072252559	0.0053300096416929	365045.687560478	123.962507895806	127.645833333333	52.0625
123.270833333333	53.9791666666667	0.0133009455208971	0.00578707922984918	367885.862569222	124.53573991985	127.6875	52.0208333333333
123.3125	53.9791666666667	0.0138104576910068	0.0066700776774217	450983.040283211	141.703163533707	127.270833333333	50.7291666666667
123.354166666667	53.9791666666667	0.0147785302451388	0.00681278765147821	316610.636000438	135.775217474843	126.5625	51.8958333333333
123.395833333333	53.9791666666667	0.0133228314302785	0.00506095345276571	361164.126164744	125.374577583797	127.6875	52.0208333333333
123.4375	53.9791666666667	0.0118333563199786	0.00482742839995927	353802.961994036	125.369047027422	127.645833333333	52.0625
123.479166666667	53.9791666666667	0.0118848532873512	0.00472737652230282	351577.827507917	125.660466505385	127.645833333333	52.0625
123.520833333333	53.9791666666667	0.0114026099844188	0.00497361791484617	349360.847487295	125.955378609005	127.645833333333	52.0625
123.5625	53.9791666666667	0.0116804278480256	0.0049914384929837	347152.178916434	126.253837061131	127.645833333333	52.0625
123.604166666667	53.9791666666667	0.0116373007374225	0.00490940656582479	344951.982199221	126.555896278156	127.645833333333	52.0625
123.645833333333	53.9791666666667	0.0117109257634213	0.00532846545292339	342760.421230071	126.861611362984	127.645833333333	52.0625
123.6875	53.9791666666667	0.0117299975496637	0.00532755281800653	340577.663465505	127.171038096608	127.645833333333	52.0625
123.729166666667	53.9791666666667	0.0128502648051508	0.00568096201598078	343596.552717225	127.760651488942	127.6875	52.0208333333333
123.770833333333	53.9791666666667	0.0117648937641076	0.00555499058641068	336239.245620398	127.80125296378	127.645833333333	52.0625
123.8125	53.9791666666667	0.0116047576563755	0.0055791016620687	334083.938915712	128.122155952832	127.645833333333	52.0625
123.854166666667	53.9791666666667	0.0128209209310791	0.00608001737309423	337154.87819905	128.715378294132	127.6875	52.0208333333333
123.895833333333	53.9791666666667	0.0136972886871469	0.00654710423161004	428447.880202015	146.201437421722	127.270833333333	50.7291666666667
123.9375	53.9791666666667	0.0136311192000522	0.00629670291252621	426933.903828731	146.539609376919	127.270833333333	50.7291666666667
123.979166666667	53.9791666666667	0.0128216080212695	0.00569707348562211	328702.253767023	130.043045564129	127.645833333333	52.0208333333333
124.020833333333	53.9791666666667	0.0110220268753145	0.00546849838484391	323453.844591105	129.786979447566	127.645833333333	52.0625
124.0625	53.9791666666667	0.0112005491116861	0.00554401598354667	321358.475034523	130.13242681528	127.645833333333	52.0625
124.104166666667	53.9791666666667	0.0118063557118134	0.00573812044301268	418461.380773841	147.251307733217	127.3125	50.7708333333333
124.145833333333	53.9791666666667	0.0109634547729496	0.00601908346974717	317200.016675955	130.836294890208	127.645833333333	52.0625
124.1875	53.9791666666667	0.0108900892076746	0.00607778152690895	315137.35526475	131.194840405433	127.645833333333	52.0625
124.229166666667	53.9791666666667	0.0110835711514801	0.00595575265222066	313086.031432789	131.557877460263	127.645833333333	52.0625
124.270833333333	53.9791666666667	0.0108656776260868	0.00576987474194242	257966.747248264	123.832101161925	127.4375	52.6458333333333
124.3125	53.9791666666667	0.0106333630486259	0.0056916543275831	255700.926398798	124.206810285031	127.4375	52.6458333333333
124.354166666667	53.9791666666667	0.0106531348504239	0.0059070195878826	253445.241978384	124.587905241571	127.4375	52.6458333333333
124.395833333333	53.9791666666667	0.010989365070515	0.00560952265398182	251199.967829441	124.975528260567	127.4375	52.6458333333333
124.4375	53.9791666666667	0.0115402599968957	0.00503404210058334	69823.2242064073	131.299191764416	125.229166666667	53.5625
124.479166666667	53.9791666666667	0.01133235385545	0.00525625281821109	67794.0349205763	132.858341063218	125.229166666667	53.5625
124.520833333333	53.9791666666667	0.011112929036528	0.0062309616288214	65816.9722149521	134.511396036595	125.229166666667	53.5625
124.5625	53.9791666666667	0.0110811847673317	0.00699144943147429	242328.756964817	126.594248934406	127.4375	52.6458333333333
124.604166666667	53.9791666666667	0.0108591963220505	0.0070150186669478	158050.089790018	106.135454968796	126.895833333333	53.5625
124.645833333333	53.9791666666667	0.0108468371685312	0.00755665421466207	237963.389935956	127.44669222468	127.4375	52.6458333333333
124.6875	53.9791666666667	0.0112663571321952	0.00781528631836183	291337.511082993	135.866008220604	127.645833333333	52.0625
124.729166666667	53.9791666666667	0.0111868842519219	0.00820599827344207	289441.164484108	136.287938151191	127.645833333333	52.0625
124.770833333333	53.9791666666667	0.0117889814303654	0.00822476468572261	147581.209727519	107.454688277834	126.895833333333	53.5625
124.8125	53.9791666666667	0.0118017924744818	0.00824471081623283	144975.959973256	107.812696818814	126.895833333333	53.5625
124.854166666667	53.9791666666667	0.012217818048016	0.00842921206549858	394252.303776607	153.895474510393	127.3125	50.7708333333333
124.895833333333	53.9791666666667	0.012889896166529	0.008252213034245	393057.833792603	154.286613386853	127.3125	50.7708333333333
124.9375	53.9791666666667	0.0131463857527863	0.00812969394712841	391880.226561935	154.680019137905	127.3125	50.7708333333333
124.979166666667	53.9791666666667	0.012445670232928	0.00763814744098135	283784.894971262	139.072486521717	127.6875	52.0208333333333
125.020833333333	53.9791666666667	0.0131452086627983	0.00753918530560193	282002.21596015	139.525660858531	127.6875	52.0208333333333
125.0625	53.9791666666667	0.0129531174684256	0.00720402363521846	280236.084969313	139.984362362331	127.6875	52.0208333333333
125.104166666667	53.9791666666667	0.0129850238613497	0.0072042496654214	278486.817437572	140.44864316416	127.6875	52.0208333333333
125.145833333333	53.9791666666667	0.0135807288751338	0.00739254379039148	276754.733724767	140.918553997513	127.6875	52.0208333333333
125.1875	53.9791666666667	0.0146058684915987	0.00747004512393514	335871.663606204	159.143094337284	126.895833333333	51.1458333333333
125.229166666667	53.9791666666667	0.0139979510308168	0.00727737253663252	388456.940615906	157.739706646001	127.3125	50.7291666666667
125.270833333333	53.9791666666667	0.0139192978962173	0.00727469295153379	386421.898094223	158.556630269508	127.270833333333	50.7291666666667
125.3125	53.9791666666667	0.0143650460107252	0.0070235073879077	385431.651373858	158.968158358501	127.270833333333	50.7291666666667
125.354166666667	53.9791666666667	0.01471663590022	0.00683939453916705	332147.740264863	161.03999613423	126.895833333333	51.1458333333333
125.395833333333	53.9791666666667	0.0144341460405697	0.00705185755660753	383506.412920704	159.797237818556	127.270833333333	50.7291666666667
125.4375	53.9791666666667	0.0136437045239152	0.00659837657028799	265139.214166699	144.369474252996	127.6875	52.0208333333333
125.479166666667	53.9791666666667	0.0128026322206649	0.00605165027020195	263556.705784577	144.886037189979	127.6875	52.0208333333333
125.520833333333	53.9791666666667	0.0122303708955723	0.00574986360478475	261994.475429459	145.408599915758	127.6875	52.0208333333333
125.5625	53.9791666666667	0.0122228787235251	0.00575402655459964	260452.888524303	145.937190913947	127.6875	52.0208333333333
125.604166666667	53.9791666666667	0.0127677043493439	0.0059941850949535	258932.314304581	146.471835503902	127.6875	52.0208333333333
125.645833333333	53.9791666666667	0.0128859247441476	0.00594594749314573	257433.125633664	147.012555652127	127.6875	52.0208333333333
125.6875	53.9791666666667	0.0139747557194129	0.00640546638281195	315950.762614646	147.342605229317	128.145833333333	51.5625
125.729166666667	53.9791666666667	0.0128781398946534	0.00669865963329781	254500.413307773	148.112292569694	127.6875	52.0208333333333
125.770833333333	53.9791666666667	0.0121313468959674	0.00623346257440012	253067.651623896	148.671334764587	127.6875	52.0208333333333
125.8125	53.9791666666667	0.012174175270194	0.00615983896622383	251657.798942003	149.236502971664	127.6875	52.0208333333333
125.854166666667	53.9791666666667	0.0126112199230163	0.00627566397070391	250271.24290193	149.807799459575	127.6875	52.0208333333333
125.895833333333	53.9791666666667	0.0147810049452367	0.00698689623232761	691642.485452935	148.624868111342	130.770833333333	48.5625
120.0625	53.9375	0.0141802959404389	0.0053195291082905	317181.74958098	86.3705634906389	124.895833333333	54.0208333333333
120.104166666667	53.9375	0.0144864470815681	0.00416015145778772	314450.819337287	86.372854819225	124.895833333333	54.0208333333333
120.145833333333	53.9375	0.0143007329083105	0.0021219718329825	308988.940017889	86.3766645094301	124.854166666667	54.0208333333333
120.1875	53.9375	0.0146597246572719	0.0036168434279096	311719.882554564	86.3748907475709	124.9375	54.0208333333333
120.229166666667	53.9375	0.014060348964625	0.00375081471500088	308988.940017892	86.3766645094301	124.9375	54.0208333333333
120.270833333333	53.9375	0.0146725001562074	0.00229522939612022	300796.08603344	86.3803414477638	124.854166666667	54.0208333333333
120.3125	53.9375	0.0152327512840082	0.0016708448311455	295483.18010722	88.1808307354259	124.8125	53.9375
120.354166666667	53.9375	0.0142971611703746	0.0019720820746412	295334.16992185	86.3813464841994	124.854166666667	54.0208333333333
120.395833333333	53.9375	0.014567994511831	0.00377327368584552	292603.210507096	86.3813908469448	124.854166666667	54.0208333333333
120.4375	53.9375	0.0136904105849675	0.00470567629319005	289872.251434076	86.3811182706249	124.854166666667	54.0208333333333
120.479166666667	53.9375	0.0136395907926325	0.0051160714079285	289872.25143408	86.3811182706249	124.895833333333	54.0208333333333
120.520833333333	53.9375	0.0141247778474844	0.00357816574572838	284410.338217409	86.3795858068682	124.854166666667	54.0208333333333
120.5625	53.9375	0.0135705050711208	0.00357953044767669	281679.386097497	86.3783067881079	124.854166666667	54.0208333333333
120.604166666667	53.9375	0.0133294594557565	0.00419248936500629	284410.338217412	86.3795858068682	124.9375	54.0208333333333
120.645833333333	53.9375	0.0133597930373035	0.00546609780401588	281679.386097501	86.3783067881079	124.9375	54.0208333333333
120.6875	53.9375	0.0132524551370238	0.00597996627145182	278948.43836961	86.3766725330291	124.9375	54.0208333333333
120.729166666667	53.9375	0.0126509142057202	0.00790526566383941	469653.691186327	105.105089125465	127.4375	52.6458333333333
120.770833333333	53.9375	0.0128308947452485	0.0075204675274788	467012.575040457	105.226194266683	127.4375	52.6458333333333
120.8125	53.9375	0.0126124706043958	0.00519838048006541	270755.632610038	86.3695309295759	124.9375	54.0208333333333
120.854166666667	53.9375	0.0130174973241069	0.00558333493818926	268024.713699549	86.3663661205912	124.9375	54.0208333333333
120.895833333333	53.9375	0.0125895787522493	0.00596739836198693	265293.804989469	86.3627890038718	124.9375	54.0208333333333
120.9375	53.9375	0.0126886912118917	0.00673396073082764	456463.649134043	105.72267553231	127.4375	52.6458333333333
120.979166666667	53.9375	0.0129557151261783	0.00547865477466303	238002.054623519	106.782397882432	124.395833333333	53.2708333333333
121.020833333333	53.9375	0.0124432825795882	0.00691271569613417	451198.903640383	105.97843808311	127.4375	52.6458333333333
121.0625	53.9375	0.012593823449339	0.00605432021910127	232768.634469493	107.239312817759	124.395833333333	53.2708333333333
121.104166666667	53.9375	0.0121584608056472	0.00709595130355992	445940.952244403	106.23944344711	127.4375	52.6458333333333
121.145833333333	53.9375	0.0124872025729393	0.00704974393307191	443314.602160013	106.37196830195	127.4375	52.6458333333333
121.1875	53.9375	0.0123241659338934	0.00701407806882498	440690.045424452	106.505872186626	127.4375	52.6458333333333
121.229166666667	53.9375	0.0125511649927014	0.00655638747097087	438067.31517289	106.641178925267	127.4375	52.6458333333333
121.270833333333	53.9375	0.0121246838699986	0.00523462407562623	219744.954356122	108.469589971538	124.395833333333	53.2708333333333
121.3125	53.9375	0.0121073551800562	0.0040205008794942	261688.971533062	97.5931931542573	125.229166666667	53.5625
121.354166666667	53.9375	0.0120322196471783	0.00397720079785033	258976.911277656	97.707004138131	125.229166666667	53.5625
121.395833333333	53.9375	0.0117586122324819	0.0048655589727147	256265.586556575	97.8228675864048	125.229166666667	53.5625
121.4375	53.9375	0.0121382604555705	0.00565474452830423	186273.715575224	107.804713887968	124.104166666667	53.3958333333333
121.479166666667	53.9375	0.0120043377165279	0.00591338180021943	183670.518137897	108.099577196171	124.104166666667	53.3958333333333
121.520833333333	53.9375	0.0123413028892243	0.00612879567635427	181071.755027806	108.402428709522	124.104166666667	53.3958333333333
121.5625	53.9375	0.0120625471662204	0.00698459343876008	417155.46720413	107.777174814261	127.4375	52.6458333333333
121.604166666667	53.9375	0.0129993550302488	0.00753337322435713	460721.286236773	115.111825012528	127.6875	52.0208333333333
121.645833333333	53.9375	0.0123560715808533	0.00601404349168667	411948.338678531	108.077039582306	127.4375	52.6458333333333
121.6875	53.9375	0.0128994035096647	0.00742154961762221	453304.459873949	115.653293851187	127.645833333333	52.0208333333333
121.729166666667	53.9375	0.0136264963810399	0.00753984316056755	450839.676726308	115.837370693165	127.645833333333	52.0208333333333
121.770833333333	53.9375	0.0124952376382077	0.00718813397526832	446028.436228101	115.510861140673	127.645833333333	52.0625
121.8125	53.9375	0.0128954224332393	0.00714992638748146	448378.744179509	116.023285806965	127.6875	52.0208333333333
121.854166666667	53.9375	0.0121651904118667	0.00704682386982837	441096.876693439	115.884274581277	127.645833333333	52.0625
121.895833333333	53.9375	0.013810769568558	0.0085268504012105	511295.905723178	132.102636839372	127.270833333333	50.7291666666667
121.9375	53.9375	0.0166055920272772	0.00981122398005636	457699.561338559	130.731231209119	126.895833333333	51.1458333333333
121.979166666667	53.9375	0.0175100615922937	0.0102937930904084	455629.984087333	130.989139815536	126.895833333333	51.1458333333333
122.020833333333	53.9375	0.0146744919128619	0.00889798079374872	505239.9287518	132.827144501812	127.270833333333	50.7291666666667
122.0625	53.9375	0.0137750976458393	0.00821104939534333	503237.000291977	133.07224313665	127.270833333333	50.7291666666667
122.104166666667	53.9375	0.0137749665567413	0.00788980683982428	431265.629377788	117.378533840694	127.6875	52.0208333333333
122.145833333333	53.9375	0.0141790933141627	0.00830484237033735	499255.311740117	133.567920932648	127.270833333333	50.7291666666667
122.1875	53.9375	0.0127968136083982	0.00723459850242208	426414.736842169	117.7839417695	127.6875	52.0208333333333
122.229166666667	53.9375	0.0134683918629861	0.00732735378640197	423996.091596779	117.989833187496	127.6875	52.0208333333333
122.270833333333	53.9375	0.0136832237815621	0.00813512158778254	493344.669847465	134.325354730201	127.270833333333	50.7291666666667
122.3125	53.9375	0.0138590890945043	0.00796842516725736	491391.360236354	134.58160130389	127.270833333333	50.7291666666667
122.354166666667	53.9375	0.013459251647279	0.0071634268822827	416768.316736938	118.620650575312	127.6875	52.0208333333333
122.395833333333	53.9375	0.0134806378586324	0.00776891074951369	414368.721053437	118.835416631911	127.6875	52.0208333333333
122.4375	53.9375	0.0133563405566023	0.00746290916542351	411974.098883731	119.052487205138	127.6875	52.0208333333333
122.479166666667	53.9375	0.0127853307408068	0.00714171189292215	409584.538276123	119.271897811062	127.6875	52.0208333333333
122.520833333333	53.9375	0.012214191055352	0.00661350366158699	402259.538384815	119.168842540944	127.645833333333	52.0625
122.5625	53.9375	0.0124413283541099	0.00661651450774855	399872.751333437	119.393470929861	127.645833333333	52.0625
122.604166666667	53.9375	0.0124709390606542	0.00672880529023164	397491.258943495	119.620593180391	127.645833333333	52.0625
122.645833333333	53.9375	0.013439881873357	0.00688302344036162	400078.738941773	120.173672085927	127.6875	52.0208333333333
122.6875	53.9375	0.0135239318602607	0.0074628306637805	397715.874007618	120.405336910638	127.6875	52.0208333333333
122.729166666667	53.9375	0.01412397409719	0.0076566949357511	395358.63984624	120.639567763419	127.6875	52.0208333333333
122.770833333333	53.9375	0.0138211123005089	0.00727360195860865	393007.138579953	120.876404532409	127.6875	52.0208333333333
122.8125	53.9375	0.0147149892028097	0.00760434051839889	339404.832691242	130.502187794996	126.5625	51.8958333333333
122.854166666667	53.9375	0.0124225450376384	0.00644022056938323	383319.049883779	121.037952435086	127.645833333333	52.0625
122.895833333333	53.9375	0.0121775665095362	0.00608023654509307	380977.445304921	121.283673590623	127.645833333333	52.0625
122.9375	53.9375	0.0120154465054652	0.00637562386780442	378641.969785823	121.532223267	127.645833333333	52.0625
122.979166666667	53.9375	0.0121037235516091	0.00566853512648451	376312.738237485	121.783646509551	127.645833333333	52.0625
123.020833333333	53.9375	0.0119320862947549	0.00596176868860445	373989.868117592	122.037989102388	127.645833333333	52.0625
123.0625	53.9375	0.0118115481843267	0.00569426614455808	371673.479490395	122.295297574899	127.645833333333	52.0625
123.104166666667	53.9375	0.0119448691938999	0.00554278837108781	369363.695087795	122.555619207809	127.645833333333	52.0625
123.145833333333	53.9375	0.0120023470957226	0.00515417290473115	367060.640371622	122.819002038768	127.645833333333	52.0625
123.1875	53.9375	0.0121705117901673	0.00548373925850596	364764.44359715	123.085494867407	127.645833333333	52.0625
123.229166666667	53.9375	0.0132490524315151	0.00573882820652709	367550.513157216	123.665675709164	127.6875	52.0208333333333
123.270833333333	53.9375	0.0135949849467942	0.0066262770295297	449067.854749486	141.029876329832	127.270833333333	50.7291666666667
123.3125	53.9375	0.0162995587598197	0.00803266080729296	430044.791127001	129.179748716676	128.104166666667	51.3958333333333
123.354166666667	53.9375	0.0140148626384005	0.00612146113733102	313303.920285687	135.18414697233	126.5625	51.8958333333333
123.395833333333	53.9375	0.0119313953850552	0.00438353078656766	353391.02157749	124.466370811675	127.645833333333	52.0625
123.4375	53.9375	0.0118066444589043	0.00469347159568105	351138.830548091	124.752591570534	127.645833333333	52.0625
123.479166666667	53.9375	0.0132008659085649	0.00530000901846148	354019.212905226	125.343252510342	127.6875	52.0208333333333
123.520833333333	53.9375	0.0116731882186799	0.00489663198545641	346658.120105565	125.335507746897	127.645833333333	52.0625
123.5625	53.9375	0.0115452867486677	0.00509760423858518	344429.910171019	125.632313932173	127.645833333333	52.0625
123.604166666667	53.9375	0.0116131421369509	0.00474488785310479	342210.009183811	125.93276064812	127.645833333333	52.0625
123.645833333333	53.9375	0.0115156767051973	0.00480913628881804	339998.58065202	126.23690520325	127.645833333333	52.0625
123.6875	53.9375	0.0118002769794377	0.00513317051836707	337795.791728249	126.544805666239	127.645833333333	52.0625
123.729166666667	53.9375	0.01174966181397	0.00537499939484874	335601.813287058	126.85652085834	127.645833333333	52.0625
123.770833333333	53.9375	0.0131094779414382	0.00609533574048064	429269.315943428	144.84781712819	127.270833333333	50.7291666666667
123.8125	53.9375	0.0139256035829984	0.0066930114807473	427700.327912266	145.180834345985	127.270833333333	50.7291666666667
123.854166666667	53.9375	0.0127691998502093	0.00541282382221767	332125.081688827	128.420479195163	127.645833333333	52.0208333333333
123.895833333333	53.9375	0.0117310183363201	0.00521903425899634	326917.556507428	128.14273112329	127.645833333333	52.0625
123.9375	53.9375	0.0113374715517175	0.00514947099157295	324770.329378609	128.474427883042	127.645833333333	52.0625
123.979166666667	53.9375	0.0112918553672977	0.0050403145816593	271704.170555458	120.542132520211	127.4375	52.6458333333333
124.020833333333	53.9375	0.0113258407779127	0.00528725888164453	320505.829219072	129.150433609981	127.645833333333	52.0625
124.0625	53.9375	0.0114376565551983	0.00561162655663469	318388.958852797	129.494870666339	127.645833333333	52.0625
124.104166666667	53.9375	0.0111608328119039	0.00599986680538397	414568.437148084	146.905072604321	127.3125	50.7708333333333
124.145833333333	53.9375	0.0112514571581893	0.00558817362814146	262342.879309194	121.893453680814	127.4375	52.6458333333333
124.1875	53.9375	0.0111887154552082	0.00563270444554898	260024.021160028	122.245680095153	127.4375	52.6458333333333
124.229166666667	53.9375	0.010904558091275	0.00591846118097646	310028.914642158	130.917035568328	127.645833333333	52.0625
124.270833333333	53.9375	0.0113220929611731	0.00602375100055732	307966.86018609	131.284012498409	127.645833333333	52.0625
124.3125	53.9375	0.0110614862347169	0.00586500505814653	305916.44389271	131.655697982493	127.645833333333	52.0625
124.354166666667	53.9375	0.0108209350799788	0.00599237115814091	250841.615290148	123.716243062292	127.4375	52.6458333333333
124.395833333333	53.9375	0.0111132634804882	0.00519751871572967	69021.7032749166	126.870428811773	125.229166666667	53.5625
124.4375	53.9375	0.0115407658589012	0.00520631055977434	66853.2488358187	128.311894693789	125.229166666667	53.5625
124.479166666667	53.9375	0.0113788988769571	0.00587139309977235	64728.8753333784	129.847865063324	125.229166666667	53.5625
124.520833333333	53.9375	0.0110745914837943	0.00708674159594421	62653.0676437742	131.485703975611	125.229166666667	53.5625
124.5625	53.9375	0.0106810275429992	0.00747379374319326	156824.514483457	104.507939782868	126.854166666667	53.5625
124.604166666667	53.9375	0.011050778559429	0.00745729370679821	291909.884244946	134.395070267462	127.645833333333	52.0625
124.645833333333	53.9375	0.0112448885222896	0.00813387818054527	289961.507695578	134.806887614237	127.645833333333	52.0625
124.6875	53.9375	0.0113713851565054	0.00813861249660732	395093.405403006	152.04213317991	127.3125	50.7708333333333
124.729166666667	53.9375	0.0116189895071383	0.00818125460486649	393818.634174839	152.427075996739	127.3125	50.7708333333333
124.770833333333	53.9375	0.0117547699718409	0.00844726027813454	392560.20988268	152.814395520177	127.3125	50.7708333333333
124.8125	53.9375	0.0120032071951001	0.00824814337315641	282310.367969113	136.508103781905	127.645833333333	52.0625
124.854166666667	53.9375	0.0121202843642954	0.00819767261505848	390093.03454381	153.596131021386	127.3125	50.7708333333333
124.895833333333	53.9375	0.013283035665925	0.00802574398724192	388884.599460082	153.990527880098	127.3125	50.7708333333333
124.9375	53.9375	0.0132724802748956	0.00775212106702723	280297.404945763	138.45184886315	127.645833333333	52.0208333333333
124.979166666667	53.9375	0.0131281639118068	0.00759833100821662	280297.404945765	138.45184886315	127.6875	52.0208333333333
125.020833333333	53.9375	0.0130987843691901	0.00763182793897621	278490.610910621	138.90670923464	127.6875	52.0208333333333
125.0625	53.9375	0.0130613624768531	0.00761279015099153	276700.291474093	139.36726559659	127.6875	52.0208333333333
125.104166666667	53.9375	0.0136965286900396	0.00751208222324208	387394.131249228	156.257111791904	127.3125	50.7291666666667
125.145833333333	53.9375	0.0150287607091097	0.0076253571001778	332539.495554477	158.385021870187	126.895833333333	51.1458333333333
125.1875	53.9375	0.0160432885185726	0.00770197167073779	665166.285038963	143.103409164603	130.645833333333	49.0208333333333
125.229166666667	53.9375	0.0148590799164194	0.00752498557285211	383129.833760554	157.889298032036	127.270833333333	50.7291666666667
125.270833333333	53.9375	0.0144951531838026	0.00728413627637471	382109.001756803	158.302712276887	127.270833333333	50.7291666666667
125.3125	53.9375	0.0149927861503814	0.00744824829134056	381106.562104921	158.718233042178	127.270833333333	50.7291666666667
125.354166666667	53.9375	0.0145775058005564	0.00675570073676496	327765.138943021	160.776828318436	126.895833333333	51.1458333333333
125.395833333333	53.9375	0.014859167477066	0.00719146965101595	322951.763274081	143.806369391252	128.145833333333	51.5625
125.4375	53.9375	0.0134839542816651	0.00648130191559674	261383.710059343	143.777582896453	127.6875	52.0208333333333
125.479166666667	53.9375	0.0119914819389653	0.00575694869665994	259776.731629786	144.297995983801	127.6875	52.0208333333333
125.520833333333	53.9375	0.0125773494061979	0.00604651556692454	258190.057702767	144.824639669385	127.6875	52.0208333333333
125.5625	53.9375	0.0134718259142887	0.00655717237572535	256624.065439156	145.357548076907	127.6875	52.0208333333333
125.604166666667	53.9375	0.0133248665041687	0.00637479234039779	255079.136281425	145.896752107665	127.6875	52.0208333333333
125.645833333333	53.9375	0.0132625910185976	0.00641180752360093	253555.655771836	146.442279234973	127.6875	52.0208333333333
125.6875	53.9375	0.0164993102525396	0.00604206040682476	667690.091607392	146.612012817579	130.6875	48.8125
125.729166666667	53.9375	0.0142479237727782	0.00658669693431494	310570.377787227	147.339742331652	128.145833333333	51.5625
125.770833333333	53.9375	0.0135115119072693	0.00711166793925862	704290.917574672	148.284971501267	130.770833333333	48.4375
125.8125	53.9375	0.013905948361197	0.00671521152716905	307654.140900703	148.264862169886	128.145833333333	51.5625
125.854166666667	53.9375	0.0138728867189925	0.00673712257325134	306224.329130681	148.733736548155	128.145833333333	51.5625
125.895833333333	53.9375	0.0156586876422165	0.00634487243170078	688957.73183916	149.058104043557	130.6875	48.5208333333333
125.9375	53.9375	0.0178850000391552	0.00607690235947009	688957.731839157	149.058104043557	130.729166666667	48.5208333333333
125.979166666667	53.9375	0.0179252635994914	0.00569451448595827	687555.434846243	149.286642944646	130.729166666667	48.5208333333333
126.020833333333	53.9375	0.0179484416694292	0.0052013634410839	686162.539491119	149.516045522276	130.729166666667	48.5208333333333
120.0625	53.8958333333333	0.0145617103907683	0.00565053528623325	314778.213129586	85.5310553597999	124.854166666667	54.0208333333333
120.104166666667	53.8958333333333	0.0140372474135199	0.00606083151592432	312047.410101855	85.5257101550159	124.854166666667	54.0208333333333
120.145833333333	53.8958333333333	0.0140724980501656	0.00472323064264469	314778.21312959	85.5310553597999	124.9375	54.0208333333333
120.1875	53.8958333333333	0.0146990392591199	0.00287469945938322	279145.753285761	116.218016444408	123.895833333333	52.7291666666667
120.229166666667	53.8958333333333	0.015275035286654	0.00182587144643243	293043.400586153	84.5696915304873	124.6875	54.0625
120.270833333333	53.8958333333333	0.0150868243771653	0.00187304960070803	290316.592025533	84.5523913794854	124.6875	54.0625
120.3125	53.8958333333333	0.0150268835173551	0.00186157977798898	287589.863448645	84.5344434238141	124.6875	54.0625
120.354166666667	53.8958333333333	0.015242726519054	0.00132857163590507	281986.172081867	87.3237745071731	124.645833333333	53.9375
120.395833333333	53.8958333333333	0.0146511310075045	0.00204835899093444	290201.862649927	85.4679040646291	124.8125	54.0208333333333
120.4375	53.8958333333333	0.0141255728949346	0.00396366043049834	290201.862649923	85.4679040646291	124.854166666667	54.0208333333333
120.479166666667	53.8958333333333	0.0135485344611369	0.00533782470650466	290201.862649927	85.4679040646291	124.895833333333	54.0208333333333
120.520833333333	53.8958333333333	0.0135857242625243	0.00557091432469473	290201.862649927	85.4679040646291	124.9375	54.0208333333333
120.5625	53.8958333333333	0.0131309493357942	0.00592911299043672	287471.304077323	85.4586192777966	124.9375	54.0208333333333
120.604166666667	53.8958333333333	0.0133053567719467	0.00528210479637161	284740.781596046	85.4488330906097	124.9375	54.0208333333333
120.645833333333	53.8958333333333	0.0134115527236576	0.0062571640731234	282010.297213243	85.4385309521352	124.9375	54.0208333333333
120.6875	53.8958333333333	0.0131979271937209	0.00606413116829517	279279.853005279	85.4276977430701	124.9375	54.0208333333333
120.729166666667	53.8958333333333	0.012941938818056	0.00679153679363852	252572.180647579	104.503472782314	124.395833333333	53.2708333333333
120.770833333333	53.8958333333333	0.0125717739518087	0.00842299208550235	465816.044996843	104.676756603089	127.4375	52.6458333333333
120.8125	53.8958333333333	0.0122256513501291	0.00715106086009098	463167.005050099	104.796216559555	127.4375	52.6458333333333
120.854166666667	53.8958333333333	0.012345466399666	0.00738889771857966	460519.430812754	104.916857414649	127.4375	52.6458333333333
120.895833333333	53.8958333333333	0.0124120534246135	0.00738977345621267	457873.348619919	105.03869898831	127.4375	52.6458333333333
120.9375	53.8958333333333	0.012238388722742	0.00794833583031425	455228.785398745	105.161761529485	127.4375	52.6458333333333
120.979166666667	53.8958333333333	0.0124059913671571	0.00804642290994643	491829.393356914	111.806708886939	127.645833333333	52.0625
121.020833333333	53.8958333333333	0.0127299631443696	0.00799936918946426	449944.326639082	105.411632722458	127.4375	52.6458333333333
121.0625	53.8958333333333	0.0127384002340448	0.00729170740793656	447304.488065379	105.538484119226	127.4375	52.6458333333333
121.104166666667	53.8958333333333	0.0127437748054755	0.00660526864182696	444666.282428477	105.666641997445	127.4375	52.6458333333333
121.145833333333	53.8958333333333	0.0126255679140795	0.00500816384437713	226180.347893493	106.596984188926	124.395833333333	53.2708333333333
121.1875	53.8958333333333	0.0125349054285983	0.00552727895702849	223556.92765452	106.831286438315	124.395833333333	53.2708333333333
121.229166666667	53.8958333333333	0.0127578978500767	0.00471446214332679	220936.786566742	107.070750820046	124.395833333333	53.2708333333333
121.270833333333	53.8958333333333	0.0125425966814585	0.00367143186459397	253884.713634678	103.316601401545	124.979166666667	53.3125
121.3125	53.8958333333333	0.0121373892508832	0.00254773756793862	251220.201810766	103.494260876796	124.979166666667	53.3125
121.354166666667	53.8958333333333	0.0124277068196677	0.00569510372593688	190169.957527035	105.903473155206	124.104166666667	53.3958333333333
121.395833333333	53.8958333333333	0.0121538102454734	0.00602711173931031	187537.383619229	106.166619582081	124.104166666667	53.3958333333333
121.4375	53.8958333333333	0.0123409141231098	0.00716067562118198	464028.209198078	113.567656633982	127.645833333333	52.0625
121.479166666667	53.8958333333333	0.0128177356450541	0.00676933502518489	421001.127808356	106.882749982728	127.4375	52.6458333333333
121.520833333333	53.8958333333333	0.012387085815499	0.00696763683263079	463551.592431615	114.91352563004	127.645833333333	51.9791666666667
121.5625	53.8958333333333	0.0124323296226219	0.00788532200819395	456510.964218184	114.081131874206	127.645833333333	52.0625
121.604166666667	53.8958333333333	0.013397189797785	0.00824467516191214	456283.318594929	114.764907381648	127.645833333333	52.0208333333333
121.645833333333	53.8958333333333	0.0131102669440368	0.00758710924511248	453797.872382791	114.943288774414	127.645833333333	52.0208333333333
121.6875	53.8958333333333	0.0136590116805313	0.00807502354001895	451316.040505049	115.123449258843	127.645833333333	52.0208333333333
121.729166666667	53.8958333333333	0.0134890805824968	0.00777427648901759	448837.883762748	115.30541569807	127.645833333333	52.0208333333333
121.770833333333	53.8958333333333	0.0143477827940182	0.00834947237010108	446363.464211443	115.489215432601	127.645833333333	52.0208333333333
121.8125	53.8958333333333	0.013853587132448	0.00783892720484509	443892.845191063	115.674876288858	127.645833333333	52.0208333333333
121.854166666667	53.8958333333333	0.0142150707138267	0.00840383736537646	510246.606457344	131.477689075073	127.270833333333	50.7291666666667
121.895833333333	53.8958333333333	0.0136889262682834	0.00816030698283476	441426.091356486	115.862426587815	127.6875	52.0208333333333
121.9375	53.8958333333333	0.0141474069381179	0.00889871279426498	506157.330979436	131.955150836215	127.270833333333	50.7291666666667
121.979166666667	53.8958333333333	0.0149065951042659	0.00913028059091097	457932.208126638	130.705110589983	126.9375	51.1041666666667
122.020833333333	53.8958333333333	0.016351369997892	0.0093685420622236	450524.225947272	130.80654766522	126.895833333333	51.1458333333333
122.0625	53.8958333333333	0.0147533579685517	0.00855351268038472	500081.31224409	132.684895507834	127.270833333333	50.7291666666667
122.104166666667	53.8958333333333	0.0138597293479336	0.00793987050416334	429152.658955695	116.829546683735	127.6875	52.0208333333333
122.145833333333	53.8958333333333	0.0142152673092145	0.00837169138899104	496070.340423705	133.180601419108	127.270833333333	50.7291666666667
122.1875	53.8958333333333	0.0138060876265842	0.0081042420797954	424272.761723271	117.230669968541	127.6875	52.0208333333333
122.229166666667	53.8958333333333	0.0142511025670933	0.0086029204424503	492092.047888989	133.683814877374	127.270833333333	50.7291666666667
122.270833333333	53.8958333333333	0.0141619394278166	0.00866154328774343	490115.406957402	133.938274409552	127.270833333333	50.7291666666667
122.3125	53.8958333333333	0.0138604036669835	0.00817619654986556	488147.238974015	134.194655765435	127.270833333333	50.7291666666667
122.354166666667	53.8958333333333	0.0146977000483025	0.00854798996308158	486187.647495763	134.452973880638	127.270833333333	50.7291666666667
122.395833333333	53.8958333333333	0.014792275583612	0.00857302553171178	484236.737298264	134.713243657932	127.270833333333	50.7291666666667
122.4375	53.8958333333333	0.0138653085424475	0.00771036441013436	409742.038738204	118.486360921178	127.6875	52.0208333333333
122.479166666667	53.8958333333333	0.0129035809682835	0.00681178159020578	407337.002370603	118.703635331946	127.6875	52.0208333333333
122.520833333333	53.8958333333333	0.0125218434157207	0.00639859038593219	400019.69166265	118.589574175822	127.645833333333	52.0625
122.5625	53.8958333333333	0.0122677274350205	0.00660329106353273	397617.079485161	118.811972867404	127.645833333333	52.0625
122.604166666667	53.8958333333333	0.0123944776870988	0.00687590099650735	395219.620160179	119.03686947403	127.645833333333	52.0625
122.645833333333	53.8958333333333	0.01212239628735	0.00688914994962191	392827.408849619	119.264304223591	127.645833333333	52.0625
122.6875	53.8958333333333	0.0123739110064594	0.00673573753061662	390440.542831753	119.494318057069	127.645833333333	52.0625
122.729166666667	53.8958333333333	0.0129914203564529	0.00679977183661032	393015.361256642	120.05859009081	127.6875	52.0208333333333
122.770833333333	53.8958333333333	0.0161615651592013	0.00851261787067385	414642.768939003	135.889433402355	126.895833333333	51.1458333333333
122.8125	53.8958333333333	0.0149810082307076	0.0075352439966935	336411.254801612	129.902146418371	126.5625	51.8958333333333
122.854166666667	53.8958333333333	0.013590292412159	0.00701280418747868	334315.080195315	130.236776286421	126.5625	51.8958333333333
122.895833333333	53.8958333333333	0.0128201938809846	0.00628204766684587	383578.135397058	121.013664455662	127.6875	52.0208333333333
122.9375	53.8958333333333	0.0122059057064641	0.00609955011074793	376237.325467012	120.930946888811	127.645833333333	52.0625
122.979166666667	53.8958333333333	0.0120905980488292	0.0061976806104749	373890.78928662	121.180222648237	127.645833333333	52.0625
123.020833333333	53.8958333333333	0.0121809475308167	0.00597617178202175	371550.459310512	121.432431874303	127.645833333333	52.0625
123.0625	53.8958333333333	0.0134677919238304	0.0059696192826609	374237.213290188	122.013308616985	127.6875	52.0208333333333
123.104166666667	53.8958333333333	0.0127801322259554	0.00568357134728519	371917.888262665	122.270520583195	127.6875	52.0208333333333
123.145833333333	53.8958333333333	0.0123023613678588	0.00595493001396056	364567.908281794	122.207142332055	127.645833333333	52.0625
123.1875	53.8958333333333	0.0120462167582316	0.00531973304647807	362253.618523415	122.471571461781	127.645833333333	52.0625
123.229166666667	53.8958333333333	0.0119674101987605	0.00523932377679241	359946.156628274	122.739181158782	127.645833333333	52.0625
123.270833333333	53.8958333333333	0.0122126198909389	0.0052442949063364	357645.655539108	123.010023315652	127.645833333333	52.0625
123.3125	53.8958333333333	0.0135633271810396	0.00621481020982146	443740.842241056	140.962154760725	127.270833333333	50.7291666666667
123.354166666667	53.8958333333333	0.0182798806141072	0.0077424548577645	327645.731682244	136.048695029225	126.645833333333	51.7291666666667
123.395833333333	53.8958333333333	0.0148481834127776	0.00665038512050492	308086.876800196	134.971582239693	126.5625	51.8958333333333
123.4375	53.8958333333333	0.0130133584610072	0.00502014617527741	353611.931196755	124.440854338166	127.6875	52.0208333333333
123.479166666667	53.8958333333333	0.0137039506048262	0.00645476961474239	436932.949042494	142.212129384492	127.270833333333	50.7291666666667
123.520833333333	53.8958333333333	0.0137050064167815	0.00625574024447912	435260.581662652	142.530367282708	127.270833333333	50.7291666666667
123.5625	53.8958333333333	0.0133432777312427	0.00564863117702966	346870.219699306	125.309733487758	127.6875	52.0208333333333
123.604166666667	53.8958333333333	0.0114334812595277	0.00493167100685093	339509.223018852	125.299634557588	127.645833333333	52.0625
123.645833333333	53.8958333333333	0.011667128329656	0.00495387798771373	337277.876030817	125.602043444403	127.645833333333	52.0625
123.6875	53.8958333333333	0.0116149765491556	0.00542336475317336	335054.998255674	125.90825029183	127.645833333333	52.0625
123.729166666667	53.8958333333333	0.0128197464099938	0.00581697202396606	337996.154065062	126.518709954639	127.6875	52.0208333333333
123.770833333333	53.8958333333333	0.0135308439416859	0.00631240395461434	425485.824911337	144.488796408246	127.270833333333	50.7291666666667
123.8125	53.8958333333333	0.0145920850611684	0.00698124631429043	423901.27463257	144.823448187058	127.270833333333	50.7291666666667
123.854166666667	53.8958333333333	0.0133937985899551	0.00599034568720674	422329.847856195	145.160476466079	127.270833333333	50.7291666666667
123.895833333333	53.8958333333333	0.012801054784638	0.00569545196555688	329263.151068925	127.78876809467	127.6875	52.0208333333333
123.9375	53.8958333333333	0.0126321889208857	0.00540810456157407	327103.275064876	128.116278218366	127.6875	52.0208333333333
123.979166666667	53.8958333333333	0.0116917574285945	0.00496559180869855	319746.809788353	128.163287359133	127.645833333333	52.0625
124.020833333333	53.8958333333333	0.0109189413388098	0.00492249584084225	267001.426013431	120.017865232761	127.4375	52.6458333333333
124.0625	53.8958333333333	0.011400697686283	0.00524413839784967	264633.639885052	120.348195094879	127.4375	52.6458333333333
124.104166666667	53.8958333333333	0.0113013337250792	0.0052180147014336	262273.901081761	120.68417722926	127.4375	52.6458333333333
124.145833333333	53.8958333333333	0.0112238556927315	0.00520338453283029	259922.42959275	121.025945546401	127.4375	52.6458333333333
124.1875	53.8958333333333	0.0112417014226161	0.00544458444817636	257579.452648136	121.373637367082	127.4375	52.6458333333333
124.229166666667	53.8958333333333	0.0112494837972057	0.00552554104624867	307011.404292375	130.263512748663	127.645833333333	52.0625
124.270833333333	53.8958333333333	0.0111297606428359	0.00538516046498705	252919.929079008	122.087358218405	127.4375	52.6458333333333
124.3125	53.8958333333333	0.0111195552798246	0.00531296696062363	250603.875492077	122.453679479894	127.4375	52.6458333333333
124.354166666667	53.8958333333333	0.0112765527186498	0.00550322872350743	248297.303085562	122.826508814373	127.4375	52.6458333333333
124.395833333333	53.8958333333333	0.0111155167750751	0.00545120545347999	246000.479349634	123.206001454021	127.4375	52.6458333333333
124.4375	53.8958333333333	0.0110668846191079	0.00629673153344682	243713.68069854	123.592316359892	127.4375	52.6458333333333
124.479166666667	53.8958333333333	0.0110690834053477	0.00655366523527734	241437.192781843	123.985616259331	127.4375	52.6458333333333
124.520833333333	53.8958333333333	0.0111800895047163	0.00693584317864452	292669.189839955	132.929969089734	127.645833333333	52.0625
124.5625	53.8958333333333	0.0108406382296672	0.00698755373098449	290670.162443453	133.331242999146	127.645833333333	52.0625
124.604166666667	53.8958333333333	0.0111704818195153	0.00752210646076354	393630.566018893	150.95543768564	127.3125	50.7708333333333
124.645833333333	53.8958333333333	0.0113647283815657	0.00749569831558792	392308.746771586	151.338455107222	127.3125	50.7708333333333
124.6875	53.8958333333333	0.011543284860656	0.00773949920027796	391003.046473364	151.723934652764	127.3125	50.7708333333333
124.729166666667	53.8958333333333	0.0118232220716288	0.0079610075474027	389713.627574858	152.11187040469	127.3125	50.7708333333333
124.770833333333	53.8958333333333	0.012298259927958	0.00757848706551404	388440.652643067	152.502255541882	127.3125	50.7708333333333
124.8125	53.8958333333333	0.0121902405583507	0.00756557063484233	387184.284294615	152.89508231986	127.3125	50.7708333333333
124.854166666667	53.8958333333333	0.0119819619758505	0.00744363423117745	385944.685126929	153.290342051302	127.3125	50.7708333333333
124.895833333333	53.8958333333333	0.0131285732213474	0.00730009511005382	384722.017647393	153.688025086936	127.3125	50.7708333333333
124.9375	53.8958333333333	0.0131337715928412	0.00763218356135474	278691.037643728	137.365076559351	127.6875	52.0208333333333
124.979166666667	53.8958333333333	0.0133756105876728	0.00784659296004366	276843.67615344	137.815648883893	127.6875	52.0208333333333
125.020833333333	53.8958333333333	0.0138978591007063	0.00810706731771914	384277.482782295	155.572021296302	127.270833333333	50.7291666666667
125.0625	53.8958333333333	0.0148316458146771	0.00785785550672993	330318.926054711	157.139116612014	126.895833333333	51.1458333333333
125.104166666667	53.8958333333333	0.0151975105740727	0.00769346237833885	329265.192993922	157.611649323503	126.895833333333	51.1458333333333
125.145833333333	53.8958333333333	0.0149195437195994	0.00774382096047411	380959.217393763	156.797438023634	127.270833333333	50.7291666666667
125.1875	53.8958333333333	0.0138644972319177	0.00703872818467929	379889.11675173	157.210412138633	127.270833333333	50.7291666666667
125.229166666667	53.8958333333333	0.016234159937098	0.00737817385585579	681039.779755878	143.922828142279	130.6875	48.8125
125.270833333333	53.8958333333333	0.0168639388235621	0.00694037513404439	658172.96674881	143.309426969869	130.645833333333	49.0208333333333
125.3125	53.8958333333333	0.0180808945815778	0.00657002443258618	656540.656816522	143.534136825192	130.645833333333	49.0208333333333
125.354166666667	53.8958333333333	0.0181554913693819	0.0067289708534204	654917.006195047	143.759881560667	130.645833333333	49.0208333333333
125.395833333333	53.8958333333333	0.0179860216849641	0.00687432006449841	653302.079976433	143.986663327878	130.645833333333	49.0208333333333
125.4375	53.8958333333333	0.0181322661615708	0.00638316365804173	702640.343835878	146.174572137836	130.729166666667	48.5208333333333
125.479166666667	53.8958333333333	0.0156159438733163	0.00679558865123684	699608.208926298	146.613260804681	130.6875	48.5208333333333
125.520833333333	53.8958333333333	0.0147074241648027	0.00705990360406381	314386.531851017	144.617086607595	128.145833333333	51.5625
125.5625	53.8958333333333	0.0180038299335134	0.00599731784528295	698105.298987024	146.833921447427	130.729166666667	48.5208333333333
125.604166666667	53.8958333333333	0.018059101352449	0.00602888077540633	696611.237183064	147.05546034276	130.729166666667	48.5208333333333
125.645833333333	53.8958333333333	0.0181461990267245	0.00602174279863766	695126.081050778	147.277877919198	130.729166666667	48.5208333333333
125.6875	53.8958333333333	0.0179718644063158	0.00598095278374902	693649.888273823	147.501174518365	130.729166666667	48.5208333333333
125.729166666667	53.8958333333333	0.0178970138026155	0.00595627049675592	692182.716677272	147.725350393428	130.729166666667	48.5208333333333
125.770833333333	53.8958333333333	0.0164553442447378	0.00608208981526007	690724.624221601	147.95040570752	130.729166666667	48.5208333333333
125.8125	53.8958333333333	0.0163916078710212	0.00596676588442978	686405.403205114	148.630848531738	130.645833333333	48.5208333333333
125.854166666667	53.8958333333333	0.016495738389226	0.00619396853336455	657832.151492607	147.319764945658	130.6875	48.8125
125.895833333333	53.8958333333333	0.0180036102335863	0.00605661329242219	686405.403205114	148.630848531738	130.729166666667	48.5208333333333
125.9375	53.8958333333333	0.0179796071784115	0.00613461548895954	679393.728560789	149.782496642974	130.5625	48.5208333333333
125.979166666667	53.8958333333333	0.0177800605588732	0.00628767586097996	678019.975760541	150.015458614369	130.5625	48.5208333333333
126.020833333333	53.8958333333333	0.018600908619995	0.00616864123154571	676655.887719535	150.249296358039	130.5625	48.5208333333333
126.0625	53.8958333333333	0.0195088167360328	0.00625378786390761	675301.523446448	150.484008943023	130.5625	48.5208333333333
126.104166666667	53.8958333333333	0.018181100366799	0.00602952166614994	627247.570410567	148.002231594996	130.645833333333	49.0208333333333
126.145833333333	53.8958333333333	0.0178645578760465	0.00576280084543657	678019.975760541	150.015458614369	130.729166666667	48.5208333333333
120.020833333333	53.8541666666667	0.0149296408299235	0.00427954363804619	317903.587779426	84.7033753277276	124.854166666667	54.0208333333333
120.0625	53.8541666666667	0.014588088072647	0.00286347084115661	315173.457136649	84.6911927916503	124.854166666667	54.0208333333333
120.104166666667	53.8541666666667	0.0144206340145721	0.00306956629809547	312443.381554138	84.6785027880121	124.854166666667	54.0208333333333
120.145833333333	53.8541666666667	0.0144229913674531	0.00334070758704355	279608.607991712	115.08438217895	123.895833333333	52.7291666666667
120.1875	53.8541666666667	0.0153289661438171	0.00229187238036764	304132.006885062	86.3848817612091	124.8125	53.9375
120.229166666667	53.8541666666667	0.0150809095959104	0.00187388656015776	293518.566533598	83.6690738598817	124.6875	54.0625
120.270833333333	53.8541666666667	0.0140984107193497	0.00313432913336794	301523.679271278	84.6223927758679	124.854166666667	54.0208333333333
120.3125	53.8541666666667	0.0142187195641619	0.00388170253572533	298793.916787876	84.6069545496007	124.854166666667	54.0208333333333
120.354166666667	53.8541666666667	0.0148141947946607	0.00340777343268395	296064.225076409	84.5909208579869	124.854166666667	54.0208333333333
120.395833333333	53.8541666666667	0.0137689939232566	0.00394671294202584	293334.607070173	84.5742750997623	124.854166666667	54.0208333333333
120.4375	53.8541666666667	0.0139618054700838	0.00427175136308023	290605.065803715	84.5570000513195	124.854166666667	54.0208333333333
120.479166666667	53.8541666666667	0.013500500263296	0.00455402331101606	290605.065803719	84.5570000513195	124.895833333333	54.0208333333333
120.520833333333	53.8541666666667	0.0132865376471806	0.00520727084009556	290605.065803719	84.5570000513195	124.9375	54.0208333333333
120.5625	53.8541666666667	0.0130694146443743	0.00614435925311637	287875.604417616	84.5390778373129	124.9375	54.0208333333333
120.604166666667	53.8541666666667	0.0128527323328344	0.00700407872175608	285146.226163541	84.5204898995849	124.9375	54.0208333333333
120.645833333333	53.8541666666667	0.012621566528472	0.00793921860977545	472645.557513283	103.781553472124	127.4375	52.6458333333333
120.6875	53.8541666666667	0.0124996191924671	0.00790818056911725	469983.274287213	103.89477814471	127.4375	52.6458333333333
120.729166666667	53.8541666666667	0.0123382528816215	0.00814546847232562	251450.810029651	103.480896620355	124.395833333333	53.2708333333333
120.770833333333	53.8541666666667	0.0125613244119837	0.00865122005672716	464662.653628377	104.124541582992	127.4375	52.6458333333333
120.8125	53.8541666666667	0.0123593668224613	0.0078932937564279	462004.363468881	104.241117396261	127.4375	52.6458333333333
120.854166666667	53.8541666666667	0.0123916182968999	0.00842700331556202	497800.533894098	110.860893717357	127.645833333333	52.0625
120.895833333333	53.8541666666667	0.0122814996218354	0.0080749955687842	456691.945668823	104.477752861725	127.4375	52.6458333333333
120.9375	53.8541666666667	0.0129354322847049	0.00638604042638712	238145.618706429	104.422385470226	124.395833333333	53.2708333333333
120.979166666667	53.8541666666667	0.0126646184476885	0.0063072792775333	451385.247294213	104.719165895723	127.4375	52.6458333333333
121.020833333333	53.8541666666667	0.0127698017758193	0.00614670515274201	232839.52952732	104.826387200195	124.395833333333	53.2708333333333
121.0625	53.8541666666667	0.0127100331322536	0.00488091473012524	255129.61107906	84.2659844981515	124.9375	54.0208333333333
121.104166666667	53.8541666666667	0.0123150287159621	0.00403831618707872	252401.532853834	84.2376604561308	124.9375	54.0208333333333
121.145833333333	53.8541666666667	0.012922712706854	0.00284034088611042	249673.593081992	84.208349279453	124.9375	54.0208333333333
121.1875	53.8541666666667	0.0129025960924311	0.00286031998804557	246945.797311006	84.1780183133928	124.9375	54.0208333333333
121.229166666667	53.8541666666667	0.0119433885367581	0.00432268353305248	266084.125514842	95.3915099302843	125.229166666667	53.5625
121.270833333333	53.8541666666667	0.0121058693895555	0.00460497457542347	216984.888924904	106.146846660442	124.395833333333	53.2708333333333
121.3125	53.8541666666667	0.0119422161398475	0.00452042521706922	260625.475772528	95.572716205245	125.229166666667	53.5625
121.354166666667	53.8541666666667	0.0120697484473377	0.00467197566194575	247502.268106276	102.632683087815	124.979166666667	53.3125
121.395833333333	53.8541666666667	0.0125590851269143	0.00626534894191867	424945.305004157	106.003941727821	127.4375	52.6458333333333
121.4375	53.8541666666667	0.0123404704252241	0.0074947068437997	462193.458393063	113.041627778314	127.645833333333	52.0625
121.479166666667	53.8541666666667	0.0123326571081301	0.00673373168761996	459671.905110283	113.208898175176	127.645833333333	52.0625
121.520833333333	53.8541666666667	0.0127352406764155	0.00634098741968449	417046.708821894	106.416946575913	127.4375	52.6458333333333
121.5625	53.8541666666667	0.0124354220899448	0.00705275794102706	414417.581325546	106.557685358278	127.4375	52.6458333333333
121.604166666667	53.8541666666667	0.0136212530777646	0.00806796043304682	454360.123651561	114.234772425792	127.645833333333	52.0208333333333
121.645833333333	53.8541666666667	0.0142922565535539	0.00837013074672365	517611.108204733	129.924218586054	127.270833333333	50.7291666666667
121.6875	53.8541666666667	0.0144474436345935	0.00859067766420611	515511.904254535	130.153080543798	127.270833333333	50.7291666666667
121.729166666667	53.8541666666667	0.0138835529903941	0.00812195882279308	513419.789307246	130.383674944708	127.270833333333	50.7291666666667
121.770833333333	53.8541666666667	0.0148767564657719	0.00881239844006021	511334.851074864	130.616017088032	127.270833333333	50.7291666666667
121.8125	53.8541666666667	0.0153681657687631	0.00887775567009257	458052.585489098	129.082847040094	126.895833333333	51.1458333333333
121.854166666667	53.8541666666667	0.0139489016515214	0.00824163205884747	439422.89525439	115.319155243216	127.645833333333	52.0208333333333
121.895833333333	53.8541666666667	0.013022525400565	0.00762986203756763	436946.332323387	115.506413653246	127.645833333333	52.0208333333333
121.9375	53.8541666666667	0.0123218211540013	0.00762927534946754	436827.732748182	116.221308707954	127.645833333333	51.9791666666667
121.979166666667	53.8541666666667	0.0139250094801311	0.00837587421032946	501020.960257631	131.8044829158	127.270833333333	50.7291666666667
122.020833333333	53.8541666666667	0.0140421042021107	0.00851986501371613	498980.988289014	132.047635491514	127.270833333333	50.7291666666667
122.0625	53.8541666666667	0.0172675716155468	0.00979371925051013	445421.974062775	130.619594121903	126.895833333333	51.1458333333333
122.104166666667	53.8541666666667	0.0153638044408547	0.00913596430609128	443344.879613494	130.88363753841	126.895833333333	51.1458333333333
122.145833333333	53.8541666666667	0.0142604851084926	0.00866326647327149	492908.399309309	132.788292193752	127.270833333333	50.7291666666667
122.1875	53.8541666666667	0.0127967917086536	0.00738121507146972	422170.821538608	116.67183594887	127.6875	52.0208333333333
122.229166666667	53.8541666666667	0.0123399530505033	0.00747944596596233	414882.59363089	116.530142334897	127.645833333333	52.0625
122.270833333333	53.8541666666667	0.0141403503389019	0.00884639338539981	486908.876872844	133.546075375302	127.270833333333	50.7291666666667
122.3125	53.8541666666667	0.0138395157578745	0.00801766633347757	484925.74589434	133.802548579941	127.270833333333	50.7291666666667
122.354166666667	53.8541666666667	0.0141331344053283	0.00852527499739791	482951.142839831	134.060987209331	127.270833333333	50.7291666666667
122.395833333333	53.8541666666667	0.0153045062987982	0.00912164427930415	480985.173398201	134.32140684522	127.270833333333	50.7291666666667
122.4375	53.8541666666667	0.0165257011014024	0.00918806212584196	471032.372035805	123.208032833995	128.104166666667	51.3958333333333
122.479166666667	53.8541666666667	0.0152232759834728	0.0083977943950656	350737.403569051	126.761128122125	126.5625	51.8958333333333
122.520833333333	53.8541666666667	0.0142153916475737	0.00785992831233594	348545.136552752	127.064359775772	126.5625	51.8958333333333
122.5625	53.8541666666667	0.0137316064904611	0.00746592925102178	400303.891892095	118.566376429712	127.6875	52.0208333333333
122.604166666667	53.8541666666667	0.013168408804823	0.00710154822303644	397898.356151058	118.78867082896	127.6875	52.0208333333333
122.645833333333	53.8541666666667	0.0136312119198504	0.00712011994976227	395497.972170782	119.013463268864	127.6875	52.0208333333333
122.6875	53.8541666666667	0.0144801401466837	0.00772680236921319	339865.750262809	128.314027047852	126.5625	51.8958333333333
122.729166666667	53.8541666666667	0.0148490090323888	0.00776936359489573	337719.192165609	128.635903080675	126.5625	51.8958333333333
122.770833333333	53.8541666666667	0.0160768846209915	0.00855057405778915	452868.207381187	125.000015764221	128.104166666667	51.3958333333333
122.8125	53.8541666666667	0.015158354221447	0.00787919750354991	333455.289331491	129.291397898625	126.5625	51.8958333333333
122.854166666667	53.8541666666667	0.0140927279332364	0.00700093794628774	331338.3219871	129.625130764913	126.5625	51.8958333333333
122.895833333333	53.8541666666667	0.0140541579927104	0.00712625262483635	381209.337203884	120.416981995438	127.6875	52.0208333333333
122.9375	53.8541666666667	0.0135119470711024	0.00660328365639353	378847.803246022	120.660428766937	127.6875	52.0208333333333
122.979166666667	53.8541666666667	0.0122066636494969	0.00649158161975081	371510.914215071	120.568998938457	127.645833333333	52.0625
123.020833333333	53.8541666666667	0.0134140443010625	0.00613737050930674	374142.775826088	121.155890676218	127.6875	52.0208333333333
123.0625	53.8541666666667	0.0138359297209573	0.00645983448936852	371799.512268785	121.407999116542	127.6875	52.0208333333333
123.104166666667	53.8541666666667	0.0138112127898761	0.00644936527713372	369462.573096359	121.663089409687	127.6875	52.0208333333333
123.145833333333	53.8541666666667	0.0139306988650919	0.00669379012689317	447202.24417366	139.365125274949	127.270833333333	50.7291666666667
123.1875	53.8541666666667	0.0139976114139382	0.006653066320898	445422.107955154	139.666053059622	127.270833333333	50.7291666666667
123.229166666667	53.8541666666667	0.0131598508738576	0.00549838892029845	362490.93143529	122.446742035875	127.6875	52.0208333333333
123.270833333333	53.8541666666667	0.013748240670061	0.00591811051594529	360180.533425148	122.714254475501	127.6875	52.0208333333333
123.3125	53.8541666666667	0.0136562167624921	0.00616987982782511	357877.09592444	122.9850002641	127.6875	52.0208333333333
123.354166666667	53.8541666666667	0.0169259583316138	0.0078378401465978	422095.425997746	128.473753644974	128.104166666667	51.3958333333333
123.395833333333	53.8541666666667	0.0184737740405421	0.00845036895626943	322406.972571071	135.861430898183	126.645833333333	51.7291666666667
123.4375	53.8541666666667	0.0164365323719328	0.00695514443428369	381982.794853174	140.688002104121	126.895833333333	51.1458333333333
123.479166666667	53.8541666666667	0.0163543852678622	0.00668261780525483	380252.242278272	141.040995700417	126.895833333333	51.1458333333333
123.520833333333	53.8541666666667	0.0134662805315855	0.00588528459005892	346469.18826462	124.389107039011	127.6875	52.0208333333333
123.5625	53.8541666666667	0.0121349748188034	0.00504710440701554	339110.04276661	124.359707411979	127.645833333333	52.0625
123.604166666667	53.8541666666667	0.0115942290475347	0.00486925091484216	336850.613056781	124.656434516322	127.645833333333	52.0625
123.645833333333	53.8541666666667	0.0115530737553554	0.004918761367578	334599.309489622	124.956936485298	127.645833333333	52.0625
123.6875	53.8541666666667	0.0118388702988455	0.00527257132298015	332356.297966052	125.261276013633	127.645833333333	52.0625
123.729166666667	53.8541666666667	0.0129533376072197	0.00552510155360137	335257.078285552	125.882328746643	127.6875	52.0208333333333
123.770833333333	53.8541666666667	0.0128080627851751	0.00561187901104575	333039.906906652	126.192313299101	127.6875	52.0208333333333
123.8125	53.8541666666667	0.0151096709704002	0.00693171164808598	420119.063372742	144.459610469961	127.270833333333	50.7291666666667
123.854166666667	53.8541666666667	0.0136101818455839	0.00592725429765808	418531.876976604	144.798309412292	127.270833333333	50.7291666666667
123.895833333333	53.8541666666667	0.0117120394311713	0.00505688101735104	327288.963574592	128.089871998007	127.645833333333	51.9791666666667
123.9375	53.8541666666667	0.0115967169657007	0.0047507261731599	269515.816869371	118.514976032183	127.4375	52.6458333333333
123.979166666667	53.8541666666667	0.0112421595425062	0.00482143476181647	267110.154407641	118.829378987392	127.4375	52.6458333333333
124.020833333333	53.8541666666667	0.0112552454948881	0.00494791719087732	264711.809358802	119.149183812661	127.4375	52.6458333333333
124.0625	53.8541666666667	0.0113671370348797	0.00514867114430856	262320.983253664	119.474521535539	127.4375	52.6458333333333
124.104166666667	53.8541666666667	0.0114376402659519	0.0051995750579776	259937.884386416	119.805526729008	127.4375	52.6458333333333
124.145833333333	53.8541666666667	0.0111836921397342	0.00502526991419685	257562.728066853	120.14233759195	127.4375	52.6458333333333
124.1875	53.8541666666667	0.0113202712645271	0.00510759703201831	255195.736881822	120.485096028741	127.4375	52.6458333333333
124.229166666667	53.8541666666667	0.0113243553385488	0.00514925204290297	252837.140966088	120.8339477276	127.4375	52.6458333333333
124.270833333333	53.8541666666667	0.0112906036780892	0.00525602076405769	71121.6494908155	116.770139583385	125.229166666667	53.5625
124.3125	53.8541666666667	0.0108527232799645	0.00557040320065346	248146.094914053	121.550533041451	127.4375	52.6458333333333
124.354166666667	53.8541666666667	0.0110392624290664	0.00565795475174134	297747.331764345	130.707304778557	127.645833333333	52.0625
124.395833333333	53.8541666666667	0.0111593025676588	0.00609814779499877	295674.790482653	131.087344089909	127.645833333333	52.0625
124.4375	53.8541666666667	0.0111604570690783	0.00632013472076277	293614.282091463	131.472497856703	127.645833333333	52.0625
124.479166666667	53.8541666666667	0.0106242540510536	0.00653064624719957	291566.062403749	131.86284377821	127.645833333333	52.0625
124.520833333333	53.8541666666667	0.0109707716347967	0.00682710338614573	289530.392918881	132.258459993852	127.645833333333	52.0625
124.5625	53.8541666666667	0.0114025887792224	0.00691495277718885	390935.619991529	150.241386965954	127.3125	50.7708333333333
124.604166666667	53.8541666666667	0.0121021719567765	0.00697600072120257	389582.667539346	150.624724278918	127.3125	50.7708333333333
124.645833333333	53.8541666666667	0.0128819362928289	0.00699110811412738	388245.753932042	151.010602299247	127.3125	50.7708333333333
124.6875	53.8541666666667	0.0132308852208706	0.00697323133793034	386925.045868737	151.399016592119	127.3125	50.7708333333333
124.729166666667	53.8541666666667	0.0121829375829734	0.00760552776593178	279549.860131689	134.318352794173	127.645833333333	52.0625
124.770833333333	53.8541666666667	0.0114088260476675	0.00764439275161785	277595.312736225	134.747247735804	127.645833333333	52.0625
124.8125	53.8541666666667	0.0119971253910185	0.0076881796560947	275655.312425595	135.181966287502	127.645833333333	52.0625
124.854166666667	53.8541666666667	0.0130851505229088	0.00731068453366703	381807.610292492	152.977915322139	127.3125	50.7708333333333
124.895833333333	53.8541666666667	0.0134337904184543	0.00780317065336534	277184.904961309	136.265893159088	127.6875	52.0208333333333
124.9375	53.8541666666667	0.0134364044650286	0.00765160961213611	275297.12916354	136.711724566464	127.6875	52.0208333333333
124.979166666667	53.8541666666667	0.013746011731817	0.00774828597659182	378147.882161247	154.188362231332	127.3125	50.7708333333333
125.020833333333	53.8541666666667	0.0136859937908704	0.00722719953565325	376962.834811511	154.596792788753	127.3125	50.7708333333333
125.0625	53.8541666666667	0.0137223763507763	0.00729197706804227	375795.495998682	155.007675998092	127.3125	50.7708333333333
125.104166666667	53.8541666666667	0.0134963528823933	0.00704007523305403	267905.625507902	138.554771302693	127.6875	52.0208333333333
125.145833333333	53.8541666666667	0.013750073675649	0.0070496408223441	376701.132536787	156.519859273411	127.270833333333	50.7291666666667
125.1875	53.8541666666667	0.0148408894507889	0.00736849883040099	375617.837697419	156.936719151393	127.270833333333	50.7291666666667
125.229166666667	53.8541666666667	0.0136512644785815	0.00678970248361484	374552.947671576	157.355874573279	127.270833333333	50.7291666666667
125.270833333333	53.8541666666667	0.0136021988087862	0.00678314233606157	260785.691716152	140.496690876201	127.6875	52.0208333333333
125.3125	53.8541666666667	0.0160347604288115	0.0071018128174423	674067.067686782	144.13434871878	130.6875	48.8125
125.354166666667	53.8541666666667	0.0182209727264098	0.00675385076565586	651182.307833578	143.519497612817	130.645833333333	49.0208333333333
125.395833333333	53.8541666666667	0.0182101020548213	0.006556235331622	649556.511674133	143.746976787946	130.645833333333	49.0208333333333
125.4375	53.8541666666667	0.0181010026403273	0.00672272360506736	692723.938870621	146.84768467515	130.5625	48.5208333333333
125.479166666667	53.8541666666667	0.0197760888758062	0.00690083086625676	693366.685590968	149.191673349006	130.270833333333	48.3958333333333
125.520833333333	53.8541666666667	0.0195712029635285	0.00666388016671604	691967.075484783	149.419580447646	130.270833333333	48.3958333333333
125.5625	53.8541666666667	0.0187921591141908	0.00651151525003347	694227.826050632	146.625363964035	130.729166666667	48.5208333333333
125.604166666667	53.8541666666667	0.0186758398043456	0.00611712080298935	692723.938870621	146.84768467515	130.729166666667	48.5208333333333
125.645833333333	53.8541666666667	0.0180784216290467	0.00621604291296889	691228.976819299	147.070898266515	130.729166666667	48.5208333333333
125.6875	53.8541666666667	0.018084055899565	0.00638259046218703	683890.096746098	148.200371673136	130.5625	48.5208333333333
125.729166666667	53.8541666666667	0.0179818078392402	0.00614592083407811	688266.062321484	147.520005762842	130.729166666667	48.5208333333333
125.770833333333	53.8541666666667	0.0179586897294264	0.00592894146767532	686798.227356147	147.745900278116	130.729166666667	48.5208333333333
125.8125	53.8541666666667	0.0163870165387907	0.00599924822108979	685128.396200181	148.838298942759	130.604166666667	48.4791666666667
125.854166666667	53.8541666666667	0.017841980324758	0.0060445642240602	683890.096746098	148.200371673136	130.729166666667	48.5208333333333
125.895833333333	53.8541666666667	0.0179178123608678	0.00609327991295503	682449.919396201	148.428948599878	130.729166666667	48.5208333333333
125.9375	53.8541666666667	0.0178238999241638	0.00592176660447942	675390.28857039	149.585237587564	130.5625	48.5208333333333
125.979166666667	53.8541666666667	0.0178818752850248	0.00587250379728391	674007.031067124	149.81917326136	130.5625	48.5208333333333
126.020833333333	53.8541666666667	0.0177666693670954	0.00601657532123339	672633.469352806	150.054000071495	130.5625	48.5208333333333
126.0625	53.8541666666667	0.0194749372601527	0.00603576284809093	671269.663390377	150.289717163555	130.5625	48.5208333333333
126.104166666667	53.8541666666667	0.0210551522872399	0.0055349012647279	627107.074316963	149.858356250613	130.395833333333	48.8958333333333
126.145833333333	53.8541666666667	0.0182732792136356	0.00562901597785548	674007.031067122	149.81917326136	130.729166666667	48.5208333333333
126.1875	53.8541666666667	0.0177628534752565	0.00591007369313941	667237.380490875	151.002199912172	130.5625	48.5208333333333
126.229166666667	53.8541666666667	0.0175093605118463	0.00571808141333509	665913.198236806	151.241467343343	130.5625	48.5208333333333
126.270833333333	53.8541666666667	0.0184603275712054	0.00570837089053551	669915.673202528	150.5263235721	130.729166666667	48.5208333333333
126.3125	53.8541666666667	0.0183120510720704	0.00540981696261514	668571.558863526	150.763818219066	130.729166666667	48.5208333333333
120.020833333333	53.8125	0.014362219900958	0.00446524132235128	323823.164744879	83.9098625217991	124.9375	54.0208333333333
120.0625	53.8125	0.0136331111115238	0.0044295089304426	315636.29504117	83.8536204038574	124.854166666667	54.0208333333333
120.104166666667	53.8125	0.0144496483896372	0.00405053568657775	312907.535631778	83.8336312466399	124.854166666667	54.0208333333333
120.145833333333	53.8125	0.0139388441244932	0.00425500493924306	310178.880738401	83.8129939356137	124.854166666667	54.0208333333333
120.1875	53.8125	0.0138432904126193	0.00521068260061085	307450.33409999	83.7916912456586	124.854166666667	54.0208333333333
120.229166666667	53.8125	0.0140229690030537	0.00488942853025626	304721.899580789	83.769705336762	124.854166666667	54.0208333333333
120.270833333333	53.8125	0.0136417688837345	0.00602084507516941	307450.334099993	83.7916912456586	124.9375	54.0208333333333
120.3125	53.8125	0.0136495006687472	0.00498499244412953	301993.581175976	83.7470177263924	124.895833333333	54.0208333333333
120.354166666667	53.8125	0.0134738706768703	0.00626241320916772	301993.58117598	83.7470177263924	124.9375	54.0208333333333
120.395833333333	53.8125	0.0137137788109384	0.00551475364472826	299265.383017643	83.723609260373	124.9375	54.0208333333333
120.4375	53.8125	0.0133085277356351	0.00656059595617305	296537.309381046	83.6994600821592	124.9375	54.0208333333333
120.479166666667	53.8125	0.0135128010990667	0.00701308617288754	293809.364691263	83.6745496004182	124.9375	54.0208333333333
120.520833333333	53.8125	0.0134461696257471	0.0057666802600903	291081.55353017	83.6488564548001	124.9375	54.0208333333333
120.5625	53.8125	0.0133219482028805	0.0057079406378655	288353.88064386	83.6223584797816	124.9375	54.0208333333333
120.604166666667	53.8125	0.0128977018829753	0.00636344718838008	285626.350950453	83.5950326664556	124.9375	54.0208333333333
120.645833333333	53.8125	0.0128266912080826	0.00777370960679188	471562.261012017	103.23529069804	127.4375	52.6458333333333
120.6875	53.8125	0.0126011767490939	0.00728525467053556	253091.199836895	102.282168507734	124.395833333333	53.2708333333333
120.729166666667	53.8125	0.012685870879381	0.00818152255203056	466221.327300718	103.457100516512	127.4375	52.6458333333333
120.770833333333	53.8125	0.0127468375890863	0.00838423698100929	463552.721975662	103.569631743688	127.4375	52.6458333333333
120.8125	53.8125	0.0127281874772556	0.00697344440172498	245053.746629141	102.794027442219	124.395833333333	53.2708333333333
120.854166666667	53.8125	0.0129523363010584	0.00718144845129686	458219.347405162	103.798038944989	127.4375	52.6458333333333
120.895833333333	53.8125	0.0125142368422277	0.00861462693017628	455554.624905967	103.913952982035	127.4375	52.6458333333333
120.9375	53.8125	0.0125632450232226	0.00939052914966011	452891.24431694	104.03103338753	127.4375	52.6458333333333
120.979166666667	53.8125	0.0122001599297471	0.00861456455683174	450229.230366771	104.149300263223	127.4375	52.6458333333333
121.020833333333	53.8125	0.012296043544977	0.00764743189934744	447568.608354199	104.268774159787	127.4375	52.6458333333333
121.0625	53.8125	0.0125077985977912	0.00668225552973937	255634.581300226	83.2322524680286	124.9375	54.0208333333333
121.104166666667	53.8125	0.0127286304963524	0.0060148706591868	203914.477010757	101.93359783937	124.104166666667	53.3958333333333
121.145833333333	53.8125	0.0123114083121297	0.00511083794641632	250184.104145478	83.152177402308	124.9375	54.0208333333333
121.1875	53.8125	0.0122328580677719	0.00504258864275939	247459.215007459	83.1102607447814	124.9375	54.0208333333333
121.229166666667	53.8125	0.0120712785408073	0.00647346043222522	218394.020966222	104.744890347693	124.395833333333	53.2708333333333
121.270833333333	53.8125	0.0123705145856049	0.00664215288318917	431635.599743041	105.012175513037	127.4375	52.6458333333333
121.3125	53.8125	0.0123058007255737	0.00644854475286057	428985.481102277	105.140714325825	127.4375	52.6458333333333
121.354166666667	53.8125	0.0126740091056445	0.00614969713049641	426336.979383568	105.270642262253	127.4375	52.6458333333333
121.395833333333	53.8125	0.0124077869188832	0.00677510848448276	423690.125818335	105.401984506429	127.4375	52.6458333333333
121.4375	53.8125	0.0127102588390004	0.00760787994859491	421044.95239797	105.534766831101	127.4375	52.6458333333333
121.479166666667	53.8125	0.0137498268683185	0.00740186033235993	460030.320379981	113.188609557706	127.645833333333	52.0208333333333
121.520833333333	53.8125	0.0126662145767865	0.00683849348289948	415759.777894631	105.804757855666	127.4375	52.6458333333333
121.5625	53.8125	0.0127234863797915	0.00662975021647959	413119.844803163	105.942021195458	127.4375	52.6458333333333
121.604166666667	53.8125	0.0126200175145897	0.00711160654239694	410481.72788923	106.080833931268	127.4375	52.6458333333333
121.645833333333	53.8125	0.0128692759458856	0.00788224297692143	452206.813840267	114.390004242095	127.645833333333	51.9791666666667
121.6875	53.8125	0.0139294821168736	0.00820529791170592	447456.751180659	114.049863234689	127.645833333333	52.0208333333333
121.729166666667	53.8125	0.016794015393968	0.0100350682770876	459445.898155775	128.136878041403	126.895833333333	51.1458333333333
121.770833333333	53.8125	0.015701024799226	0.00968317358516354	508328.013847382	130.220068393184	127.270833333333	50.7291666666667
121.8125	53.8125	0.0149945171205282	0.0092993485702507	460432.141804403	128.808581906784	126.9375	51.1041666666667
121.854166666667	53.8125	0.013425881921681	0.00808449863762343	437459.642542215	114.770957817971	127.645833333333	52.0208333333333
121.895833333333	53.8125	0.0141697047926774	0.0087352709261343	502073.79565854	130.927058918661	127.270833333333	50.7291666666667
121.9375	53.8125	0.012790254171194	0.00789133535468102	434969.441951346	114.955923374741	127.6875	52.0208333333333
121.979166666667	53.8125	0.0137733311505288	0.00854946290153223	497941.568311131	131.407517948385	127.270833333333	50.7291666666667
122.020833333333	53.8125	0.0147099676603983	0.00889667873658582	495886.912030128	131.650535403383	127.270833333333	50.7291666666667
122.0625	53.8125	0.0139307061976239	0.00832922770349255	493840.022163071	131.895433063626	127.270833333333	50.7291666666667
122.104166666667	53.8125	0.0148841103544532	0.0092147453143094	491800.996365029	132.142227154116	127.270833333333	50.7291666666667
122.145833333333	53.8125	0.0186814016790373	0.0101155501012685	381966.046845661	125.548091816894	126.645833333333	51.7291666666667
122.1875	53.8125	0.0144659952995835	0.00818429479509688	363693.722441543	124.135711126354	126.5625	51.8958333333333
122.229166666667	53.8125	0.0136280089250102	0.00717717558463645	417647.058754418	116.306643921392	127.6875	52.0208333333333
122.270833333333	53.8125	0.0137140899616827	0.00771224351969309	415188.852732842	116.507986676583	127.6875	52.0208333333333
122.3125	53.8125	0.014229475342613	0.00834785917944154	481727.334043922	133.405213457638	127.270833333333	50.7291666666667
122.354166666667	53.8125	0.0143627570207728	0.00869152518992236	479737.61382382	133.663727919993	127.270833333333	50.7291666666667
122.395833333333	53.8125	0.0164544021500438	0.00980912978469065	425907.253144045	132.34124323008	126.895833333333	51.1458333333333
122.4375	53.8125	0.0151595507987516	0.00871561416724007	350202.116849293	125.851845989211	126.5625	51.8958333333333
122.479166666667	53.8125	0.0129306005875029	0.0067096892673004	400533.317198486	117.76345012022	127.645833333333	52.0208333333333
122.520833333333	53.8125	0.0122084544955819	0.0059422566438749	352986.818290045	109.593693671021	127.4375	52.6458333333333
122.5625	53.8125	0.0121700506083026	0.00658716206692545	393230.90535604	117.629269002167	127.645833333333	52.0625
122.604166666667	53.8125	0.0134636069615924	0.00699477592539161	395685.836735135	118.200893087042	127.6875	52.0208333333333
122.645833333333	53.8125	0.0135200175915599	0.0064685699488289	393269.561666116	118.423344400124	127.6875	52.0208333333333
122.6875	53.8125	0.0138798314581408	0.00704312101824309	390858.387599164	118.648336750737	127.6875	52.0208333333333
122.729166666667	53.8125	0.0146400482394836	0.00760691089624753	462229.593006056	136.082770131717	127.270833333333	50.7291666666667
122.770833333333	53.8125	0.0171115276969541	0.00884426606503445	450224.200745602	124.517371074783	128.104166666667	51.3958333333333
122.8125	53.8125	0.0150356172725417	0.00801162511915513	458441.563392729	136.643631646659	127.270833333333	50.7291666666667
122.854166666667	53.8125	0.0141097010348387	0.00725963153032086	456562.252678805	136.927334204637	127.270833333333	50.7291666666667
122.895833333333	53.8125	0.0137451707489832	0.00677424105509885	378882.462839354	119.812904080407	127.6875	52.0208333333333
122.9375	53.8125	0.0134687812132865	0.00621199520140322	376503.984800239	120.054047620179	127.6875	52.0208333333333
122.979166666667	53.8125	0.0120691445857529	0.00604180670773771	369173.925498223	119.949965320757	127.645833333333	52.0625
123.020833333333	53.8125	0.012786300024987	0.00604233003258349	371764.598797196	120.544932365147	127.6875	52.0208333333333
123.0625	53.8125	0.0134425483058914	0.0058156282219224	369403.91787221	120.794769192141	127.6875	52.0208333333333
123.104166666667	53.8125	0.0127048839823519	0.00550167590414815	367049.400733469	121.047600818228	127.6875	52.0208333333333
123.145833333333	53.8125	0.0135287414570722	0.00601975247078457	364701.167562787	121.303477191921	127.6875	52.0208333333333
123.1875	53.8125	0.0145394412789338	0.00712176260284804	441897.129208356	139.277491558081	127.270833333333	50.7291666666667
123.229166666667	53.8125	0.0144383201495248	0.00704212566841743	440112.091429855	139.581549779537	127.270833333333	50.7291666666667
123.270833333333	53.8125	0.0149400744831339	0.00721315999210666	438338.185017763	139.887941741385	127.270833333333	50.7291666666667
123.3125	53.8125	0.0143921760719117	0.00657624227793022	436575.546251366	140.196681026552	127.270833333333	50.7291666666667
123.354166666667	53.8125	0.0184945935814505	0.0082855164158715	321032.736673921	134.900709798064	126.645833333333	51.7291666666667
123.395833333333	53.8125	0.0184729746057453	0.0086238358069921	319095.108472166	135.28201554467	126.645833333333	51.7291666666667
123.4375	53.8125	0.0162728931177118	0.00746668424105303	414914.750612244	128.511646751466	128.104166666667	51.3958333333333
123.479166666667	53.8125	0.0135574730292262	0.00562394191726647	429640.439746857	141.455373400493	127.270833333333	50.7291666666667
123.520833333333	53.8125	0.0132049400780397	0.00525193801858911	343871.112444294	123.752058698032	127.6875	52.0208333333333
123.5625	53.8125	0.0120411609946322	0.00524020197570987	336514.412331504	123.708476263954	127.645833333333	52.0625
123.604166666667	53.8125	0.0124021271482202	0.00511718666333132	334235.1844081	124.003084523699	127.645833333333	52.0625
123.645833333333	53.8125	0.0124901187025742	0.00507418887411007	331963.899699546	124.301502211502	127.645833333333	52.0625
123.6875	53.8125	0.0114136321574967	0.0050321970241973	329700.723140236	124.603794344639	127.645833333333	52.0625
123.729166666667	53.8125	0.0130962205191076	0.00527009125551195	332560.097229893	125.235544448069	127.6875	52.0208333333333
123.770833333333	53.8125	0.0131247837561224	0.00540698002199854	330322.613360421	125.543698037627	127.6875	52.0208333333333
123.8125	53.8125	0.0163098140725152	0.00737846289235114	395927.590338182	131.044978658282	128.104166666667	51.3958333333333
123.854166666667	53.8125	0.0135502118136191	0.00576664606361209	414750.985480671	144.429522065407	127.270833333333	50.7291666666667
123.895833333333	53.8125	0.0131200327183434	0.00463146551658762	321460.84158482	126.816647992782	127.645833333333	52.0208333333333
123.9375	53.8125	0.0115982451600313	0.00481654040851957	316301.682009525	126.502681278718	127.645833333333	52.0625
123.979166666667	53.8125	0.0114577695102793	0.00507047138306922	314100.225267807	126.83400142573	127.645833333333	52.0625
124.020833333333	53.8125	0.0116067689639298	0.00529772843149122	311908.346799517	127.169753055857	127.645833333333	52.0625
124.0625	53.8125	0.0111202868055115	0.00553533010506459	309726.25070269	127.510010311239	127.645833333333	52.0625
124.104166666667	53.8125	0.0112009516040818	0.00541838954388626	307554.145938467	127.854848294594	127.645833333333	52.0625
124.145833333333	53.8125	0.0113153173611839	0.00504231035481868	305392.246437162	128.204343049471	127.645833333333	52.0625
124.1875	53.8125	0.0107519671374815	0.0051055622354938	252874.59297359	119.580023444014	127.4375	52.6458333333333
124.229166666667	53.8125	0.0112031517972046	0.00504131999288386	71685.4750085167	112.435785056943	125.229166666667	53.5625
124.270833333333	53.8125	0.011347691271907	0.00545966148775756	248117.249043509	120.273338432162	127.4375	52.6458333333333
124.3125	53.8125	0.0110779312519549	0.00572525035396818	66646.0444962361	114.306844892839	125.229166666667	53.5625
124.354166666667	53.8125	0.0110825385940114	0.00594519996864669	243394.01201353	120.992356056481	127.4375	52.6458333333333
124.395833333333	53.8125	0.0111360871603929	0.00616369892832909	292647.793132102	130.40347431491	127.645833333333	52.0625
124.4375	53.8125	0.0107224121037713	0.00644421090642068	290563.760417917	130.787769070949	127.645833333333	52.0625
124.479166666667	53.8125	0.0109102264769352	0.00671358314607608	288491.836152966	131.177359344932	127.645833333333	52.0625
124.520833333333	53.8125	0.0110120574384046	0.00688614767721886	286432.28380468	131.572328185333	127.645833333333	52.0625
124.5625	53.8125	0.0117512257995296	0.00705960315043233	386916.464031567	149.900944143324	127.3125	50.7708333333333
124.604166666667	53.8125	0.0117048183899387	0.00711031425846798	282351.378983141	132.378736387504	127.645833333333	52.0625
124.645833333333	53.8125	0.0112593275396623	0.0069913543759683	280330.58399933	132.790344270016	127.645833333333	52.0625
124.6875	53.8125	0.0108865300187855	0.00677547691639486	278323.276104609	133.20766761017	127.645833333333	52.0625
124.729166666667	53.8125	0.0109165512739385	0.00668680170649742	145815.940250844	100.125973270014	126.895833333333	53.5625
124.770833333333	53.8125	0.0112433000956097	0.00689611724207976	143115.061422122	100.353067861618	126.895833333333	53.5625
124.8125	53.8125	0.0120818390100773	0.00683307848990276	378951.289192422	152.256895485892	127.3125	50.7708333333333
124.854166666667	53.8125	0.0134589661360686	0.00694170857147524	377682.179361625	152.658651704342	127.3125	50.7708333333333
124.895833333333	53.8125	0.0129022589579924	0.0069084888959439	273852.751030333	135.595530364627	127.6875	52.0208333333333
124.9375	53.8125	0.0130463534188938	0.00700640878219902	271939.955167165	136.042151549064	127.6875	52.0208333333333
124.979166666667	53.8125	0.013838275836134	0.00698883615926844	378208.587174275	154.168196657569	127.3125	50.7291666666667
125.020833333333	53.8125	0.0134312466614991	0.00699872848020412	268161.208865394	136.953669662481	127.6875	52.0208333333333
125.0625	53.8125	0.0129249941462796	0.00658388434876805	371597.319301184	154.705911852664	127.3125	50.7708333333333
125.104166666667	53.8125	0.0126548116756573	0.00649794893558769	264447.154127832	137.890070364992	127.6875	52.0208333333333
125.145833333333	53.8125	0.014724879326855	0.00694442267762115	319646.060532391	157.467146929177	126.895833333333	51.1458333333333
125.1875	53.8125	0.0136855597304699	0.00688098978182499	371355.366624893	156.656734924361	127.270833333333	50.7291666666667
125.229166666667	53.8125	0.0136422371178524	0.00695910119440051	370277.161182581	157.079905396895	127.270833333333	50.7291666666667
125.270833333333	53.8125	0.0149105434778781	0.00737311687921849	369217.678090742	157.505429783993	127.270833333333	50.7291666666667
125.3125	53.8125	0.0180783029819312	0.00676896866048228	649104.772193444	143.049242252772	130.645833333333	49.0208333333333
125.354166666667	53.8125	0.0182532183678786	0.00660361200695928	647459.270380502	143.276341626503	130.645833333333	49.0208333333333
125.395833333333	53.8125	0.0182243168415237	0.00661135942708606	645822.508581238	143.504511148894	130.645833333333	49.0208333333333
125.4375	53.8125	0.0181654118816891	0.00674749347391742	688845.916608103	146.637563557688	130.5625	48.5208333333333
125.479166666667	53.8125	0.0211689587591984	0.00634177680293827	645032.814055825	146.001708643839	130.395833333333	48.8958333333333
125.520833333333	53.8125	0.0180807727284912	0.00647295269126	495970.184617769	161.561793041817	127.6875	49.5625
125.5625	53.8125	0.0183662351832984	0.00586585314915142	698435.466209069	146.790187881355	130.729166666667	48.4375
125.604166666667	53.8125	0.0181561860544696	0.00600853666720332	688845.916608103	146.637563557688	130.729166666667	48.5208333333333
125.645833333333	53.8125	0.0180693968585585	0.00652269823832182	681412.255690264	147.76668398381	130.5625	48.5208333333333
125.6875	53.8125	0.0180332978835953	0.00647353075079218	679953.011144363	147.995234435398	130.5625	48.5208333333333
125.729166666667	53.8125	0.0195792970588178	0.00632734174541047	678503.069060131	148.224694069122	130.5625	48.5208333333333
125.770833333333	53.8125	0.0215162207689766	0.00569913039288704	674415.746988785	148.039517215454	130.604166666667	48.5625
125.8125	53.8125	0.0217560650719285	0.00591588090237932	672967.641327029	148.270695070303	130.604166666667	48.5625
125.854166666667	53.8125	0.0213630911115264	0.00528538186492205	573926.737990829	152.223253385736	129.520833333333	49.1875
125.895833333333	53.8125	0.0185422812300405	0.00548785756133832	488781.442941565	164.609302548384	127.6875	49.5625
125.9375	53.8125	0.0179870529308886	0.00522896390157928	488060.967828843	164.952996481665	127.6875	49.5625
125.979166666667	53.8125	0.0180160345407339	0.0052399808723236	487356.41404864	165.297647013653	127.6875	49.5625
126.020833333333	53.8125	0.018512517144965	0.00569687762717736	671822.319359997	152.037176473838	130.270833333333	48.3958333333333
126.0625	53.8125	0.0196653475468256	0.00574526727665026	670540.464885384	152.277211006159	130.270833333333	48.3958333333333
126.104166666667	53.8125	0.0214284704456398	0.00542035863261614	623100.895355325	149.644911620209	130.395833333333	48.8958333333333
126.145833333333	53.8125	0.0214471562461033	0.00517421926050496	621719.090656114	149.896143867793	130.395833333333	48.8958333333333
126.1875	53.8125	0.0215381104936788	0.00512197716702252	620347.71885623	150.148417802417	130.395833333333	48.8958333333333
126.229166666667	53.8125	0.0183785936427464	0.00562330406481303	661851.388248407	151.049010817468	130.5625	48.5208333333333
126.270833333333	53.8125	0.0183452331897118	0.00558398653404355	660527.896333785	151.290248671367	130.5625	48.5208333333333
126.3125	53.8125	0.0213788865557269	0.00505922925933019	616296.899105521	150.91147848283	130.395833333333	48.8958333333333
126.354166666667	53.8125	0.0214594874605932	0.00488448726258111	614967.957497563	151.167907154375	130.395833333333	48.8958333333333
126.395833333333	53.8125	0.021536052520977	0.00479813747172333	613649.798388197	151.425370733579	130.395833333333	48.8958333333333
126.4375	53.8125	0.0213736318925073	0.00459197212433702	612342.491838102	151.683867392137	130.395833333333	48.8958333333333
126.479166666667	53.8125	0.020850524160327	0.00454384395045491	556098.023014156	156.48198020524	129.520833333333	49.1875
126.520833333333	53.8125	0.0211028795579335	0.00505166730850797	649844.072601222	152.341451564808	130.604166666667	48.5625
120.020833333333	53.7708333333333	0.0134920788011058	0.00624603550035076	197591.710721967	96.9014515583784	122.979166666667	53.5208333333333
120.0625	53.7708333333333	0.0133103233214737	0.00689632084278646	194864.686148108	97.0323320888297	122.979166666667	53.5208333333333
120.104166666667	53.7708333333333	0.013228288546076	0.00685955408284821	178670.489899684	116.891937538127	122.479166666667	53.0208333333333
120.145833333333	53.7708333333333	0.0134176589604971	0.00582596488907778	316166.428562949	83.0186856470086	124.9375	54.0208333333333
120.1875	53.7708333333333	0.013450125974951	0.00748743225566858	313439.567992652	82.9914520721056	124.9375	54.0208333333333
120.229166666667	53.7708333333333	0.0136376058336806	0.00593642604192462	310712.869015158	82.9634448655531	124.9375	54.0208333333333
120.270833333333	53.7708333333333	0.0135262124505916	0.00720996210082139	307986.336877302	82.934643533806	124.9375	54.0208333333333
120.3125	53.7708333333333	0.0135412007606998	0.00603744118279988	305259.977004628	82.9050268548139	124.9375	54.0208333333333
120.354166666667	53.7708333333333	0.0132681721337678	0.00792122002463824	302533.795009389	82.8745728454565	124.9375	54.0208333333333
120.395833333333	53.7708333333333	0.0133161655764099	0.00648929283060723	299807.796698999	82.8432587272218	124.9375	54.0208333333333
120.4375	53.7708333333333	0.0133387739325095	0.00675192356417358	297081.988084976	82.8110608900162	124.9375	54.0208333333333
120.479166666667	53.7708333333333	0.0129216977189494	0.00826850663193229	294356.375392336	82.7779548539866	124.9375	54.0208333333333
120.520833333333	53.7708333333333	0.0127477927130678	0.00780167725559621	291630.965069528	82.743915229226	124.9375	54.0208333333333
120.5625	53.7708333333333	0.0127179675447499	0.00828447580077351	260235.182489202	100.799778145408	124.395833333333	53.2708333333333
120.604166666667	53.7708333333333	0.0129091435090169	0.00812000121877119	257537.201185588	100.948028847388	124.395833333333	53.2708333333333
120.645833333333	53.7708333333333	0.0125241129561798	0.00879313244969663	470522.109801736	102.686564171691	127.4375	52.6458333333333
120.6875	53.7708333333333	0.0126137876236301	0.00798465689249583	467842.44025757	102.794029634579	127.4375	52.6458333333333
120.729166666667	53.7708333333333	0.0129029319035937	0.00664247203649271	249451.614238616	101.409833795009	124.395833333333	53.2708333333333
120.770833333333	53.7708333333333	0.0128110672263452	0.00751138319629955	246759.359532041	101.569758201452	124.395833333333	53.2708333333333
120.8125	53.7708333333333	0.0125568689300122	0.00824715516328546	244068.657990341	101.732839635595	124.395833333333	53.2708333333333
120.854166666667	53.7708333333333	0.0121870577735483	0.00961272819943372	457135.439390795	103.234517753565	127.4375	52.6458333333333
120.895833333333	53.7708333333333	0.0123116005667594	0.0100097277920856	454461.716300566	103.347387818925	127.4375	52.6458333333333
120.9375	53.7708333333333	0.0123411571860019	0.00985454129035868	451789.248913934	103.46139511947	127.4375	52.6458333333333
120.979166666667	53.7708333333333	0.0123879605172024	0.00914449615043072	449118.06056371	103.576559413564	127.4375	52.6458333333333
121.020833333333	53.7708333333333	0.0123810954971656	0.00939285982331478	446448.17512435	103.692900905594	127.4375	52.6458333333333
121.0625	53.7708333333333	0.0122857685541879	0.00877351469419516	443779.617027582	103.810440258182	127.4375	52.6458333333333
121.104166666667	53.7708333333333	0.0125199474890198	0.00749200536155026	441112.411278536	103.929198604777	127.4375	52.6458333333333
121.145833333333	53.7708333333333	0.012574083316968	0.007831113597769	438446.583472411	104.049197562661	127.4375	52.6458333333333
121.1875	53.7708333333333	0.0123245970496185	0.00778606575022588	435782.159811761	104.17045924635	127.4375	52.6458333333333
121.229166666667	53.7708333333333	0.0127023343963665	0.00801263762216969	475598.237000933	112.189972918624	127.645833333333	51.9791666666667
121.270833333333	53.7708333333333	0.0123377660848231	0.00743310917981028	430457.6328815	104.416861818886	127.4375	52.6458333333333
121.3125	53.7708333333333	0.0126406607442301	0.00799296867632797	427797.585217433	104.542049549744	127.4375	52.6458333333333
121.354166666667	53.7708333333333	0.0136025670296396	0.00837217013722914	471986.295456842	126.023808315796	126.8125	51.1458333333333
121.395833333333	53.7708333333333	0.0139398966387839	0.00805508300536324	469767.59717434	126.254207558106	126.8125	51.1458333333333
121.4375	53.7708333333333	0.0130964990503116	0.00768126269190936	467555.460802275	126.48663236458	126.8125	51.1458333333333
121.479166666667	53.7708333333333	0.0142532647158399	0.00895426126823569	520286.613279729	128.234058357657	127.270833333333	50.7291666666667
121.520833333333	53.7708333333333	0.0143722437784303	0.00830641791524589	457929.189067144	124.489648812694	126.9375	51.3125
121.5625	53.7708333333333	0.0139684030900611	0.00771364255394283	453159.627789045	112.991245762189	127.645833333333	52.0208333333333
121.604166666667	53.7708333333333	0.0130136291772425	0.00764205981268514	452825.859860288	113.679631567486	127.645833333333	51.9791666666667
121.645833333333	53.7708333333333	0.0142266573673582	0.0088832348889977	511707.906910023	129.129484347007	127.270833333333	50.7291666666667
121.6875	53.7708333333333	0.0143356288580966	0.00879743047979699	509580.213688135	129.357687795318	127.270833333333	50.7291666666667
121.729166666667	53.7708333333333	0.0167713546819001	0.0103010248096821	507459.48655132	129.58766251196	127.270833333333	50.7291666666667
121.770833333333	53.7708333333333	0.0176265762782935	0.0108043345116864	454425.831450774	127.925006408577	126.895833333333	51.1458333333333
121.8125	53.7708333333333	0.0148637348662571	0.00910510937592802	503239.285353398	130.052991362006	127.270833333333	50.7291666666667
121.854166666667	53.7708333333333	0.0143230362920951	0.00879007539177714	501139.991679299	130.288378483967	127.270833333333	50.7291666666667
121.895833333333	53.7708333333333	0.0139818772309553	0.00822933834492569	433033.145016314	114.400458336769	127.645833333333	52.0208333333333
121.9375	53.7708333333333	0.0135663127687323	0.00799382076421501	433033.145016314	114.400458336769	127.6875	52.0208333333333
121.979166666667	53.7708333333333	0.0142882377306401	0.00844315460502139	494886.446093732	131.005629969934	127.270833333333	50.7291666666667
122.020833333333	53.7708333333333	0.0154378520101277	0.00907785139098713	441557.539302942	129.442201193373	126.895833333333	51.1458333333333
122.0625	53.7708333333333	0.0163436796929917	0.00963312072667341	439439.861771776	129.703098406715	126.895833333333	51.1458333333333
122.104166666667	53.7708333333333	0.0167039695002904	0.00992385982347951	437330.211870644	129.966356572612	126.895833333333	51.1458333333333
122.145833333333	53.7708333333333	0.0188450694565317	0.0103436344475088	379288.588330541	124.978770730719	126.645833333333	51.7291666666667
122.1875	53.7708333333333	0.0139529112521134	0.00758125712083818	415612.576228506	115.734336120643	127.645833333333	52.0208333333333
122.229166666667	53.7708333333333	0.0136263527795834	0.00695121255879463	415612.576228509	115.734336120643	127.6875	52.0208333333333
122.270833333333	53.7708333333333	0.0122415477255888	0.0069207349439733	408343.163644997	115.573012830695	127.645833333333	52.0625
122.3125	53.7708333333333	0.0136257363192603	0.00762913433792643	408206.984037198	116.337683039935	127.645833333333	52.0208333333333
122.354166666667	53.7708333333333	0.0148978088431606	0.00902790022375224	476547.524312646	133.261128099198	127.270833333333	50.7291666666667
122.395833333333	53.7708333333333	0.0164839764148737	0.0098564684550282	422797.533179411	131.877400129356	126.895833333333	51.1458333333333
122.4375	53.7708333333333	0.0150368191621833	0.00792039878413245	420756.487665774	132.160461925526	126.895833333333	51.1458333333333
122.479166666667	53.7708333333333	0.0135865356474688	0.00733964660949253	400840.549397951	116.961417959257	127.6875	52.0208333333333
122.520833333333	53.7708333333333	0.0135879016395119	0.00679977201416298	398394.15255818	117.174036196791	127.6875	52.0208333333333
122.5625	53.7708333333333	0.0138177822830731	0.00689322638768324	395952.438200934	117.389072971434	127.6875	52.0208333333333
122.604166666667	53.7708333333333	0.0134590173170157	0.00648839360871059	393515.494319292	117.606568543888	127.6875	52.0208333333333
122.645833333333	53.7708333333333	0.0139711068773323	0.00746715776050967	462757.951534344	135.128999776047	127.270833333333	50.7291666666667
122.6875	53.7708333333333	0.0150293466645731	0.00797676854998033	460824.369196775	135.404336571188	127.270833333333	50.7291666666667
122.729166666667	53.7708333333333	0.0163686899182702	0.00882915196617564	406733.09706505	134.215913075151	126.895833333333	51.1458333333333
122.770833333333	53.7708333333333	0.0186875907921792	0.00958900882509444	346442.883282832	129.41318256859	126.645833333333	51.7291666666667
122.8125	53.7708333333333	0.0152086677908025	0.00820918384857882	455080.732383619	136.243462691908	127.270833333333	50.7291666666667
122.854166666667	53.7708333333333	0.0146418685489613	0.00757089928420485	453185.627765498	136.527598438426	127.270833333333	50.7291666666667
122.895833333333	53.7708333333333	0.0134344717256564	0.00612580108863694	376598.288215715	119.201429486551	127.6875	52.0208333333333
122.9375	53.7708333333333	0.0133699447723415	0.00607453791868206	374202.928837446	119.440139243335	127.6875	52.0208333333333
122.979166666667	53.7708333333333	0.0134427297836022	0.00605252546018367	371813.229034491	119.681706096604	127.6875	52.0208333333333
123.020833333333	53.7708333333333	0.0120503384308605	0.00600192094566299	364488.218607699	119.568106680909	127.645833333333	52.0625
123.0625	53.7708333333333	0.0122262445624677	0.00619579519345919	362101.628104062	119.816107439866	127.645833333333	52.0625
123.104166666667	53.7708333333333	0.0135716485132165	0.00592317927475386	440253.061554169	137.604838192931	127.3125	50.7708333333333
123.145833333333	53.7708333333333	0.0131603121833241	0.00593761833924892	362313.277793611	120.677527808291	127.6875	52.0208333333333
123.1875	53.7708333333333	0.013786031930994	0.00644987813599905	438392.857824001	138.88269743951	127.270833333333	50.7291666666667
123.229166666667	53.7708333333333	0.0146199214215811	0.00723567240795463	436591.727933437	139.187571346846	127.270833333333	50.7291666666667
123.270833333333	53.7708333333333	0.0187920214936253	0.00815156759576133	451419.628726354	140.625199205689	127.3125	50.5625
123.3125	53.7708333333333	0.0163157508110727	0.00754721242834644	418572.187750103	127.213957199642	128.104166666667	51.3958333333333
123.354166666667	53.7708333333333	0.0162580196459495	0.00754868601419161	416388.079337053	127.475962800663	128.104166666667	51.3958333333333
123.395833333333	53.7708333333333	0.0185122104819455	0.00845684555392951	315816.610519408	134.690507748283	126.645833333333	51.7291666666667
123.4375	53.7708333333333	0.016969525156233	0.0075700020187438	412043.02922888	128.007753970103	128.104166666667	51.3958333333333
123.479166666667	53.7708333333333	0.0136356268744378	0.0056471724663877	426023.093828069	141.067310619644	127.270833333333	50.7291666666667
123.520833333333	53.7708333333333	0.013097306165369	0.0049943415719485	341316.250905397	123.105392099602	127.6875	52.0208333333333
123.5625	53.7708333333333	0.0130780328639251	0.00529189887523797	339018.681066782	123.392473138119	127.6875	52.0208333333333
123.604166666667	53.7708333333333	0.0135858146229963	0.00590549191080235	420898.283206897	142.040256911115	127.270833333333	50.7291666666667
123.645833333333	53.7708333333333	0.0131233538754405	0.00504769048754365	334446.572959988	123.977749131826	127.6875	52.0208333333333
123.6875	53.7708333333333	0.0129791663131173	0.00488624697183358	332172.353265514	124.276071205682	127.6875	52.0208333333333
123.729166666667	53.7708333333333	0.0133702792244138	0.00582276487829029	415885.099788217	143.035707531568	127.270833333333	50.7291666666667
123.770833333333	53.7708333333333	0.0134904645553131	0.00606199518131574	414239.550397941	143.372578310077	127.270833333333	50.7291666666667
123.8125	53.7708333333333	0.0169288192462444	0.00733795077970908	392897.88778315	130.535571478056	128.104166666667	51.3958333333333
123.854166666667	53.7708333333333	0.0132692862189062	0.00522400765787201	410987.643651441	144.053962838266	127.270833333333	50.7291666666667
123.895833333333	53.7708333333333	0.0118391322825136	0.00477435095151143	315797.312614172	125.497077862248	127.645833333333	52.0625
123.9375	53.7708333333333	0.0123412725717677	0.00490373419096652	318703.369803046	126.149747832187	127.6875	52.0208333333333
123.979166666667	53.7708333333333	0.012713852670662	0.00531694217532571	316489.603236402	126.476626068847	127.6875	52.0208333333333
124.020833333333	53.7708333333333	0.013312246339779	0.00580505606617987	314285.216780086	126.807864796348	127.6875	52.0208333333333
124.0625	53.7708333333333	0.0121957154713454	0.00523266942022807	306924.478091122	126.823797471023	127.645833333333	52.0625
124.104166666667	53.7708333333333	0.0116543688803238	0.00487945163271295	304730.237547906	127.166892215132	127.645833333333	52.0625
124.145833333333	53.7708333333333	0.0109562664723155	0.00496666652089046	191429.124302419	95.7970942950523	127.020833333333	53.5625
124.1875	53.7708333333333	0.0112399781163641	0.00476189780575648	84479.104608928	130.815438992093	125.145833333333	53.2708333333333
124.229166666667	53.7708333333333	0.0113540140106911	0.00435066433979859	70046.8402910416	108.92752007787	125.229166666667	53.5625
124.270833333333	53.7708333333333	0.0113995925197449	0.00551081657190977	245811.956572735	119.340218962265	127.4375	52.6458333333333
124.3125	53.7708333333333	0.0108625985962189	0.00608873086435165	243421.176816696	119.690697525652	127.4375	52.6458333333333
124.354166666667	53.7708333333333	0.0110701960476594	0.00587157659073652	241038.799564528	120.047785086218	127.4375	52.6458333333333
124.395833333333	53.7708333333333	0.0112974001863907	0.00598321579744307	289663.405912683	129.70541134746	127.645833333333	52.0625
124.4375	53.7708333333333	0.0112963229462856	0.00605951022876583	287555.664773408	130.08861261918	127.645833333333	52.0625
124.479166666667	53.7708333333333	0.0109322002858324	0.00643831480208619	285459.839575655	130.477210953387	127.645833333333	52.0625
124.520833333333	53.7708333333333	0.0109283595790235	0.00658960794653078	283376.195421041	130.871294475473	127.645833333333	52.0625
124.5625	53.7708333333333	0.0116430108274112	0.0070190522641003	382911.300080843	149.553364892419	127.3125	50.7708333333333
124.604166666667	53.7708333333333	0.0120003387509732	0.00664779865844167	381527.180975235	149.94229627193	127.3125	50.7708333333333
124.645833333333	53.7708333333333	0.0112265754528164	0.00662936968866568	380159.259048346	150.333922973265	127.3125	50.7708333333333
124.6875	53.7708333333333	0.010850101352028	0.00674497347373968	275168.953652517	132.504266644511	127.645833333333	52.0625
124.729166666667	53.7708333333333	0.011263885799689	0.00666277026183631	377472.710830351	151.125249186166	127.3125	50.7708333333333
[truncated: 63,938 more rows]
