# Supplementary material for: Genomic insights into local adaptation and future climate-induced vulnerability of a keystone forest tree in East Asia
Source: Nat Commun. 2022 Nov 1;13:6541. doi: 10.1038/s41467-022-34206-8 (PMC9626627; doi:10.1038/s41467-022-34206-8)
Supplement: Supplementary file 8 — Source Data [file 41467_2022_34206_MOESM8_ESM.zip › Source data/supplementary_figures/local&forward&reverse/future_BCC_126_2100_forwardOffsetGF_19bio.csv]

x1	y1	local	forwardOffset	predDist	bearing	x2	y2
123.479166666667	54.6458333333333	0.0119453732733053	0.00204292771292841	222140.235342553	-80.2028759956107	120.0625	54.9375
123.520833333333	54.6458333333333	0.0120794647434687	0.0022443841841543	247504.975034298	-69.9287505875635	119.854166666667	55.3541666666667
123.5625	54.6458333333333	0.0124778073647061	0.00247931472051411	261842.345309734	-74.0281052505669	119.604166666667	55.2291666666667
123.604166666667	54.6458333333333	0.0128935854758668	0.00252749252087649	264429.183241902	-74.1545733202318	119.604166666667	55.2291666666667
123.645833333333	54.6458333333333	0.0129873499190171	0.00252396905778771	269607.621885916	-74.399243183659	119.5625	55.2291666666667
123.6875	54.6458333333333	0.0131827185986594	0.00272747540355577	282839.750978553	-58.9509580378676	119.8125	55.8958333333333
123.729166666667	54.6458333333333	0.0138495939084758	0.0026176328463299	454181.38479031	-58.0869105118586	117.4375	56.6458333333333
123.770833333333	54.6458333333333	0.0140829278014907	0.0026355048859797	453163.373541725	-60.6228510738477	117.354166666667	56.4791666666667
123.8125	54.6458333333333	0.014323149468292	0.00274721644376102	492510.132912025	-63.7848129341438	116.645833333333	56.3958333333333
123.854166666667	54.6458333333333	0.0132396074804523	0.00209702497730249	497340.766579905	-63.9904090843593	116.604166666667	56.3958333333333
123.895833333333	54.6458333333333	0.0134488279970099	0.00240904825028592	294433.877896413	-60.1334569757836	119.8125	55.8958333333333
123.9375	54.6458333333333	0.0134403053601306	0.00203485470505367	296769.115597895	-60.3580349071226	119.8125	55.8958333333333
123.979166666667	54.6458333333333	0.0134632985558746	0.00253599587005946	299109.523883013	-60.5788349927816	119.8125	55.8958333333333
124.020833333333	54.6458333333333	0.0129195992123016	0.00250395612947906	292980.668402086	-75.3780774806922	119.5625	55.2291666666667
124.0625	54.6458333333333	0.0126226776762981	0.00222053598204804	293898.801674022	-74.4899466407991	119.604166666667	55.2708333333333
124.104166666667	54.6458333333333	0.0128703879790903	0.00186973629382799	298188.445985578	-75.5714651929247	119.5625	55.2291666666667
124.145833333333	54.6458333333333	0.0125808208581009	0.00200133450652966	299085.223720508	-74.6979620220863	119.604166666667	55.2708333333333
124.1875	54.6458333333333	0.0125823391817848	0.00255270387075111	303400.656415429	-75.7570399835408	119.5625	55.2291666666667
123.395833333333	54.6041666666667	0.0120715530943561	0.00275818642617416	241611.994197298	-68.3423646636828	119.854166666667	55.3541666666667
123.4375	54.6041666666667	0.0120894541758016	0.00225199460368286	220333.346901667	-78.9297903490475	120.0625	54.9375
123.479166666667	54.6041666666667	0.0125867311010116	0.0030382574956911	258008.709789728	-72.7780467027126	119.604166666667	55.2291666666667
123.520833333333	54.6041666666667	0.0125923080305568	0.0026279721383814	506539.60081622	-66.5875587942168	116.020833333333	56.1875
123.5625	54.6041666666667	0.0129903797536255	0.00276764122995626	482577.271837784	-62.7589279489307	116.604166666667	56.3958333333333
123.604166666667	54.6041666666667	0.0130963633695391	0.00211284733942318	280697.778673807	-57.6421808030703	119.8125	55.8958333333333
123.645833333333	54.6041666666667	0.0132935891264579	0.00266742162633976	270891.798850717	-73.454890187671	119.5625	55.2291666666667
123.6875	54.6041666666667	0.0130635540149248	0.00285371780852672	273473.770230539	-73.5816360013236	119.5625	55.2291666666667
123.729166666667	54.6041666666667	0.0129034745571808	0.00299011413023945	517797.716593144	-69.6367307671665	115.9375	55.9791666666667
123.770833333333	54.6041666666667	0.0127804730209354	0.00305543109089526	296214.196489602	-78.2318389456886	119.229166666667	55.0625
123.8125	54.6041666666667	0.0130175378624234	0.00257135934585803	292148.838918952	-58.8879988669855	119.8125	55.8958333333333
123.854166666667	54.6041666666667	0.0128402172221507	0.00231389831697932	281229.491228931	-73.9460201351445	119.604166666667	55.2291666666667
123.895833333333	54.6041666666667	0.0129312883589901	0.00224453837742811	286407.692706416	-74.1764320853604	119.5625	55.2291666666667
123.9375	54.6041666666667	0.0133101645550226	0.00234035097749228	288998.982529639	-74.2880823083366	119.5625	55.2291666666667
123.979166666667	54.6041666666667	0.0136233957755917	0.00185145901625626	301414.978862721	-59.8114120080836	119.8125	55.8958333333333
124.020833333333	54.6041666666667	0.0134767711039999	0.00185403727757785	303745.018549383	-60.0327882819394	119.8125	55.8958333333333
124.0625	54.6041666666667	0.0133688737260656	0.00202504811139971	405774.618480938	-63.3275530011878	118.229166666667	56.1041666666667
124.104166666667	54.6041666666667	0.0134174125716369	0.00170731604547812	474229.876794313	-61.1434635227715	117.354166666667	56.4791666666667
124.145833333333	54.6041666666667	0.0134150272779487	0.00183510889441679	310765.592992713	-60.6754062337846	119.8125	55.8958333333333
124.1875	54.6041666666667	0.0131317363715741	0.00199986553276275	313115.554165731	-60.8826853326178	119.8125	55.8958333333333
123.0625	54.5625	0.0121525610678576	0.00315418750266927	106951.913800833	-99.3270768439907	121.4375	54.3958333333333
123.104166666667	54.5625	0.0121115825537885	0.00285853890052338	109612.631995212	-99.0652222128446	121.4375	54.3958333333333
123.145833333333	54.5625	0.0121604228414566	0.00336044600881608	112275.248109461	-98.8149786752645	121.4375	54.3958333333333
123.1875	54.5625	0.0116502041035056	0.00305700132975427	204774.662374193	-74.3172274795846	120.104166666667	55.0208333333333
123.229166666667	54.5625	0.0126146921488477	0.0031986864143359	117605.654833183	-98.3461980367707	121.4375	54.3958333333333
123.270833333333	54.5625	0.0123776388600417	0.00341662979327162	526826.707204914	-68.32031445605	115.395833333333	56.0625
123.3125	54.5625	0.0127082646489288	0.00258161151579745	520579.762611262	-67.6015485119867	115.5625	56.1041666666667
123.354166666667	54.5625	0.0124520502146753	0.00313306754060516	531838.650271863	-68.4667878435577	115.395833333333	56.0625
123.395833333333	54.5625	0.0121308006458861	0.00255728487143089	501014.842475184	-65.8377514842045	116.020833333333	56.1875
123.4375	54.5625	0.0128575695452429	0.00269934576824816	531838.650271867	-68.4667878435578	115.479166666667	56.0625
123.479166666667	54.5625	0.0127372138800628	0.00285900291901525	511676.734074451	-59.5358505721946	116.270833333333	56.6875
123.520833333333	54.5625	0.0125530390734904	0.00324905102972716	541877.389897814	-68.7496956046357	115.395833333333	56.0625
123.5625	54.5625	0.0126413175376207	0.00309009190097064	509363.656001087	-68.8647260012736	115.9375	55.9791666666667
123.604166666667	54.5625	0.0127646762368745	0.00295381246966538	280913.910953969	-57.6694719351101	119.8125	55.8541666666667
123.645833333333	54.5625	0.0126695980838034	0.00315532327002963	274095.24867807	-57.9823041542632	119.9375	55.8125
123.6875	54.5625	0.0126345769483847	0.00322700823506726	277929.093916688	-51.6478441758771	120.1875	56.0625
123.729166666667	54.5625	0.0124929491060916	0.00306906613447092	287775.170679477	-58.4293006795695	119.8125	55.8541666666667
123.770833333333	54.5625	0.0126079857126196	0.00270596662443849	240086.823735997	-84.0576676142	120.0625	54.7291666666667
123.8125	54.5625	0.0124275078582375	0.00258558428234266	242767.775253455	-84.0897331079372	120.0625	54.7291666666667
123.854166666667	54.5625	0.0128441800326214	0.00267433943582448	285126.299111635	-73.1667811054605	119.5625	55.2291666666667
123.895833333333	54.5625	0.0133298357203173	0.00234131043366783	299161.426477672	-58.5937103527868	119.8125	55.8958333333333
123.9375	54.5625	0.0129056749271478	0.00228869549458033	250811.522868398	-84.1796358227004	120.0625	54.7291666666667
123.979166666667	54.5625	0.012882365396742	0.00235100613293057	310354.637508012	-77.7350649895138	119.229166666667	55.0625
124.020833333333	54.5625	0.0133386549367301	0.00225575397666516	306088.153907638	-59.2812011969089	119.8125	55.8958333333333
124.0625	54.5625	0.0141853860327469	0.0027756949094653	511105.159979791	-63.4520880653496	116.645833333333	56.3958333333333
124.104166666667	54.5625	0.0153830250255243	0.00360447634120872	481965.337188875	-58.5117724240559	117.395833333333	56.6458333333333
124.145833333333	54.5625	0.0140613137797173	0.00271076713055664	515931.679369386	-63.6515020077194	116.645833333333	56.3958333333333
124.1875	54.5625	0.0146923218694214	0.00300743911499244	518348.042583999	-63.7495758182255	116.645833333333	56.3958333333333
124.229166666667	54.5625	0.0140697257228549	0.00274581266080361	483546.917560964	-61.0234431491767	117.354166666667	56.4791666666667
122.895833333333	54.5208333333333	0.0124977350919017	0.00274926732457739	95594.0162641615	-97.7754861296735	121.4375	54.3958333333333
122.9375	54.5208333333333	0.012032020299711	0.00278284308774093	98268.0960764285	-97.5291995841272	121.4375	54.3958333333333
122.979166666667	54.5208333333333	0.0121979214450608	0.00290560912470494	511098.510780196	-67.2993652936731	115.395833333333	56.0625
123.020833333333	54.5208333333333	0.0120443025752789	0.00286162902207415	504999.887953345	-66.5429135031122	115.5625	56.1041666666667
123.0625	54.5208333333333	0.0121895415643571	0.00281638444697728	518572.435998794	-67.5426976499864	115.354166666667	56.0625
123.104166666667	54.5208333333333	0.0119533214271979	0.00315900881447048	108978.137289155	-96.6566887500885	121.4375	54.3958333333333
123.145833333333	54.5208333333333	0.0114746144094937	0.00314848915313145	127274.253653146	-93.3820901280409	121.1875	54.4375
123.1875	54.5208333333333	0.0116477829624679	0.00310793889462054	129967.801622702	-93.2783500624628	121.1875	54.4375
123.229166666667	54.5208333333333	0.012669671287489	0.00276344124974532	542666.717653204	-69.7875296237862	115.0625	55.9375
123.270833333333	54.5208333333333	0.0129674252332021	0.00332619045794296	548544.542014148	-67.4280367061643	115.104166666667	56.1458333333333
123.3125	54.5208333333333	0.0134963184946762	0.0033683376111783	552297.666748917	-68.0384124667025	115.0625	56.1041666666667
123.354166666667	54.5208333333333	0.0123783626105948	0.0027646651152407	536060.805172785	-68.0784616846599	115.354166666667	56.0625
123.395833333333	54.5208333333333	0.0116903543666601	0.00251436761035337	527339.679462929	-67.2920217500482	115.5625	56.1041666666667
123.4375	54.5208333333333	0.0120480630084098	0.00289988529126823	529829.352276449	-67.3705487501939	115.5625	56.1041666666667
123.479166666667	54.5208333333333	0.0123098340666659	0.00338454719184568	543575.594066121	-68.2951445025229	115.354166666667	56.0625
123.520833333333	54.5208333333333	0.0124760434170561	0.00300464048511777	224549.666034222	-82.6643899152445	120.0625	54.7291666666667
123.5625	54.5208333333333	0.0125327580616575	0.00299323512368097	227225.846639144	-82.7174893950739	120.0625	54.7291666666667
123.604166666667	54.5208333333333	0.0125018772968675	0.00283484692376403	229902.339329822	-82.7689570123204	120.0625	54.7291666666667
123.645833333333	54.5208333333333	0.0122482091440134	0.00253764892722444	232579.13240652	-82.8188489186429	120.0625	54.7291666666667
123.6875	54.5208333333333	0.0122911693976955	0.00267144452048273	235256.214689967	-82.8672187268007	120.0625	54.7291666666667
123.729166666667	54.5208333333333	0.0124473384850257	0.0026733758004768	240703.657365244	-77.3979671480329	120.0625	54.9375
123.770833333333	54.5208333333333	0.0118827135756896	0.00213285739817686	243337.300285455	-77.5027608656913	120.0625	54.9375
123.8125	54.5208333333333	0.0116039933645806	0.00227545800009815	226765.570196202	-77.9849782600451	120.354166666667	54.8958333333333
123.854166666667	54.5208333333333	0.0119798763095366	0.00205143376799053	248607.715331087	-77.7046039034907	120.0625	54.9375
123.895833333333	54.5208333333333	0.0120684739340703	0.00195051198556488	251244.419994206	-77.801813751862	120.0625	54.9375
123.9375	54.5208333333333	0.0115526227448879	0.0018216325625872	251667.032021643	-82.0740965664906	120.0625	54.7708333333333
123.979166666667	54.5208333333333	0.0125884395205562	0.00214373880971127	254003.046087908	-83.1672201937796	120.0625	54.7291666666667
124.020833333333	54.5208333333333	0.01303381063089	0.00264916072752907	306746.679137449	-69.6390103711101	119.479166666667	55.3958333333333
124.0625	54.5208333333333	0.0129539422804587	0.00273734740933211	309277.35073823	-69.7789967384431	119.479166666667	55.3958333333333
124.104166666667	54.5208333333333	0.0129080773908015	0.00272355608965618	319260.278828737	-77.1301129987132	119.229166666667	55.0625
124.145833333333	54.5208333333333	0.012825876484729	0.00202853935752515	264720.452468569	-83.3120021854493	120.0625	54.7291666666667
124.1875	54.5208333333333	0.013263493839282	0.00222363412997066	324522.447436732	-77.2748314629839	119.229166666667	55.0625
124.229166666667	54.5208333333333	0.0132545755829667	0.00216175243312084	327154.644691205	-77.3450337189292	119.229166666667	55.0625
124.270833333333	54.5208333333333	0.0133208343012024	0.00232906914541412	329787.559003078	-77.4138433711457	119.229166666667	55.0625
124.3125	54.5208333333333	0.0130553725121832	0.00214808572992013	332421.172414453	-77.4812931382189	119.229166666667	55.0625
122.8125	54.4791666666667	0.0121025821540152	0.0029265658554405	509333.367130082	-66.1521325218707	115.3125	56.1041666666667
122.854166666667	54.4791666666667	0.0122642331047079	0.00341371579232735	523086.357223592	-66.0966107579743	115.145833333333	56.1458333333333
122.895833333333	54.4791666666667	0.0115737814845027	0.0029885626235082	514277.227390533	-66.3274296491064	115.3125	56.1041666666667
122.9375	54.4791666666667	0.0119611009676491	0.00244155560807954	97768.5367459406	-94.8337662110348	121.4375	54.3958333333333
122.979166666667	54.4791666666667	0.0120884247726091	0.00271825041810513	100460.103696006	-94.670517193505	121.4375	54.3958333333333
123.020833333333	54.4791666666667	0.0120300029382898	0.00286665056921513	101044.196820305	-97.2874043195822	121.479166666667	54.3541666666667
123.0625	54.4791666666667	0.0121403664937179	0.00292635479275721	520361.780009217	-67.0717710907767	115.354166666667	56.0625
123.104166666667	54.4791666666667	0.0116401512288735	0.0028975335426726	124384.863712395	-91.3568613646456	121.1875	54.4375
123.145833333333	54.4791666666667	0.0116745774081988	0.00293522308036357	206272.942759188	-73.0920549739064	120.0625	54.9791666666667
123.1875	54.4791666666667	0.0120827460318782	0.00303137742456652	113926.233375145	-93.9580035082646	121.4375	54.3958333333333
123.229166666667	54.4791666666667	0.0121675941695344	0.003216997173529	114454.401027247	-96.2702990134161	121.479166666667	54.3541666666667
123.270833333333	54.4791666666667	0.0122620147489056	0.00295101783480055	525339.68101653	-67.2332688332958	115.479166666667	56.0625
123.3125	54.4791666666667	0.0124917953085323	0.00266042901992234	527830.82658927	-67.3126326283729	115.479166666667	56.0625
123.354166666667	54.4791666666667	0.0127496607290138	0.00250497246321642	530323.406868739	-67.3910896743103	115.479166666667	56.0625
123.395833333333	54.4791666666667	0.012303593596374	0.00268544668695471	532817.400832784	-67.4686521805567	115.479166666667	56.0625
123.4375	54.4791666666667	0.0119649570401278	0.00281898699296545	542807.106072845	-67.770193794767	115.354166666667	56.0625
123.479166666667	54.4791666666667	0.0120829952496746	0.00321610126715879	132795.771699251	-93.1744813707787	121.4375	54.3958333333333
123.520833333333	54.4791666666667	0.0121338469965502	0.00312915398838968	225188.834048237	-81.4943595706968	120.0625	54.7291666666667
123.5625	54.4791666666667	0.0122949216822928	0.00299725743553839	231271.710247062	-75.8319723660313	120.0625	54.9375
123.604166666667	54.4791666666667	0.0121974111289057	0.002843959610437	230532.042529311	-81.6258050547777	120.0625	54.7291666666667
123.645833333333	54.4791666666667	0.012204034647624	0.00291415364254797	233204.312191415	-81.6886849671539	120.0625	54.7291666666667
123.6875	54.4791666666667	0.0124325665446593	0.00266074399592351	235877.004137712	-81.74975513831	120.0625	54.7291666666667
123.729166666667	54.4791666666667	0.0122868122813751	0.00249451573420919	238550.103250431	-81.8090761194368	120.0625	54.7291666666667
123.770833333333	54.4791666666667	0.0123552460761268	0.00269140160910512	241223.595069236	-81.8667058021244	120.0625	54.7291666666667
123.8125	54.4791666666667	0.011422640699358	0.00230288756853456	247013.651237352	-80.9048943592201	120.020833333333	54.7708333333333
123.854166666667	54.4791666666667	0.0114878393303686	0.0021953247050104	247013.651237348	-80.90489435922	120.0625	54.7708333333333
123.895833333333	54.4791666666667	0.0111315946757027	0.00196916863762391	252348.384707436	-81.0315586950342	120.020833333333	54.7708333333333
123.9375	54.4791666666667	0.0120567603825571	0.00198152026775643	252348.384707436	-81.0315586950342	120.0625	54.7708333333333
123.979166666667	54.4791666666667	0.0124819280013725	0.0022810872973048	254596.48034012	-82.131342140497	120.0625	54.7291666666667
124.020833333333	54.4791666666667	0.0125803714411617	0.0022250494898784	257272.057310957	-82.179907831359	120.0625	54.7291666666667
124.0625	54.4791666666667	0.0124001673385969	0.00217576054151045	259947.941437052	-82.22712399637	120.0625	54.7291666666667
124.104166666667	54.4791666666667	0.0126685635929863	0.00214547288560956	262624.122402815	-82.2730317330371	120.0625	54.7291666666667
124.145833333333	54.4791666666667	0.0130455231903453	0.00242075361301587	322949.942182514	-76.4014338921766	119.229166666667	55.0625
124.1875	54.4791666666667	0.0129931593831629	0.00207333316434384	267977.335598862	-82.3610781623436	120.0625	54.7291666666667
124.229166666667	54.4791666666667	0.0133992864078656	0.00233078414945199	344314.743694583	-80.1060145596909	118.9375	54.8958333333333
124.270833333333	54.4791666666667	0.014041485060406	0.00272993329965333	524492.10849843	-72.4303699974283	116.3125	55.6458333333333
124.3125	54.4791666666667	0.0148990656709354	0.00334525730799796	521228.783259784	-71.3174975225052	116.4375	55.7291666666667
124.354166666667	54.4791666666667	0.0137676937550506	0.00296477375936152	529643.370369479	-72.53886815433	116.3125	55.6458333333333
124.395833333333	54.4791666666667	0.01349668304511	0.00272463196439879	523787.778141151	-71.3780927989127	116.479166666667	55.7291666666667
122.8125	54.4375	0.011839952754117	0.0030766025203541	511226.143478616	-65.677706160254	115.3125	56.1041666666667
122.854166666667	54.4375	0.0121212357852457	0.00323162099485915	92084.1541678876	-92.3107835953933	121.4375	54.3958333333333
122.895833333333	54.4375	0.0122266024550754	0.00266911662131506	94785.6437187478	-92.2114829441146	121.4375	54.3958333333333
122.9375	54.4375	0.012075767220156	0.0027680082042384	97487.3099565825	-92.1167467104779	121.4375	54.3958333333333
122.979166666667	54.4375	0.0118816489790586	0.00346254587759079	116251.416018261	-89.2712359476961	121.1875	54.4375
123.020833333333	54.4375	0.0120120644012958	0.00262778711914879	102891.11326278	-91.9395302355846	121.4375	54.3958333333333
123.0625	54.4375	0.0116862268307927	0.00336105732634189	121658.146371242	-89.2373379398362	121.1875	54.4375
123.104166666667	54.4375	0.0116555381059699	0.00306987209788858	124361.495697951	-89.2203888341156	121.1875	54.4375
123.145833333333	54.4375	0.0123004567648256	0.00304369729396454	110997.810409287	-91.6998729735611	121.4375	54.3958333333333
123.1875	54.4375	0.0116881007952611	0.00310077233718891	113700.266112076	-91.6259707035094	121.4375	54.3958333333333
123.229166666667	54.4375	0.0118504366786636	0.00280330365966898	114041.054510444	-93.9536292257969	121.479166666667	54.3541666666667
123.270833333333	54.4375	0.0122086115246653	0.0031711973873146	527151.829150698	-66.7694828719334	115.479166666667	56.0625
123.3125	54.4375	0.0137643090752771	0.00346466851231358	535946.335653602	-66.5344267579371	115.395833333333	56.1041666666667
123.354166666667	54.4375	0.011353926971594	0.00328164213982027	539592.397543771	-67.1668209633951	115.354166666667	56.0625
123.395833333333	54.4375	0.0118062586098519	0.00317008804868265	534611.780223949	-67.0105831207879	115.479166666667	56.0625
123.4375	54.4375	0.0119375122524402	0.00312737293736502	537101.371376646	-67.0891436258671	115.479166666667	56.0625
123.479166666667	54.4375	0.0120042253308057	0.00291461443556504	130230.525224404	-93.2708696775869	121.479166666667	54.3541666666667
123.520833333333	54.4375	0.0120963643474049	0.0029365652306323	225921.387686688	-80.3314437932608	120.0625	54.7291666666667
123.5625	54.4375	0.0117183789699701	0.00292298844898098	154097.568023866	-89.0339437244623	121.1875	54.4375
123.604166666667	54.4375	0.0121980208680841	0.00309775793980224	140729.11139104	-91.0072698905953	121.4375	54.3958333333333
123.645833333333	54.4375	0.012064250480006	0.00291610946963911	143432.309321677	-90.9547119524392	121.4375	54.3958333333333
123.6875	54.4375	0.0120643222885898	0.00308469939268743	236587.061831983	-80.6385874259541	120.0625	54.7291666666667
123.729166666667	54.4375	0.0117805195945565	0.00239105173939055	239808.308890561	-79.6083208010886	120.0625	54.7708333333333
123.770833333333	54.4375	0.011576584367497	0.00220689122859497	242467.905221843	-79.6897934150404	120.0625	54.7708333333333
123.8125	54.4375	0.011423593847841	0.00233434036979095	287768.8791258	-80.7960020067787	119.395833333333	54.7708333333333
123.854166666667	54.4375	0.0111372399988043	0.00186714842438246	295056.46164105	-82.7412841859024	119.3125	54.6875
123.895833333333	54.4375	0.011435659716229	0.00191765743660584	297738.484068799	-82.7732307734388	119.3125	54.6875
123.9375	54.4375	0.0115185225117524	0.00210405632806145	253112.857626134	-79.9949853807093	120.0625	54.7708333333333
123.979166666667	54.4375	0.0118213484678388	0.00212562575836104	255775.630471987	-80.0664294419027	120.0625	54.7708333333333
124.020833333333	54.4375	0.0121192506431604	0.0023943056179292	257944.033486671	-81.1597588107514	120.0625	54.7291666666667
124.0625	54.4375	0.0115871361370114	0.00205157560140872	261102.880045144	-80.2039057210349	120.0625	54.7708333333333
124.104166666667	54.4375	0.0125572791823721	0.00235192230704401	263287.81600042	-81.2733911077775	120.0625	54.7291666666667
124.145833333333	54.4375	0.0124248076532555	0.00213832428370825	265960.308000466	-81.3279828477651	120.0625	54.7291666666667
124.1875	54.4375	0.0123211473852289	0.00212486401100555	268633.183328481	-81.381150369993	120.0625	54.7291666666667
124.229166666667	54.4375	0.0125099185460265	0.00261791844462302	271306.429729222	-81.4329355671287	120.0625	54.7291666666667
124.270833333333	54.4375	0.0123393012608369	0.00336530873594396	327325.830966106	-59.3705024098994	119.770833333333	55.8541666666667
124.3125	54.4375	0.0126474556723268	0.00273111711134346	344471.348613437	-90.9336864908286	119.020833333333	54.2708333333333
124.354166666667	54.4375	0.0138699633426189	0.00345690101248557	598370.08835704	-68.3023546831968	115.395833333333	56.1041666666667
124.395833333333	54.4375	0.0127473315547277	0.00300925339394962	594719.746141094	-68.6739823491661	115.479166666667	56.0625
124.4375	54.4375	0.0128224521349282	0.00282494871099501	341375.57387302	-90.1995356798573	119.1875	54.3125
124.479166666667	54.4375	0.0123770248989892	0.00218108836342462	335638.641687485	-89.4813685155985	119.3125	54.3541666666667
122.270833333333	54.3958333333333	0.0118861170613009	0.0028077153429996	51654.8187985044	-94.8295660090837	121.479166666667	54.3541666666667
122.3125	54.3958333333333	0.0123537879988545	0.00318649908733965	472470.587395376	-64.1073060963265	115.479166666667	56.0625
122.354166666667	54.3958333333333	0.0117034810768931	0.00324296906976532	57050.3386790993	-94.3073549680071	121.479166666667	54.3541666666667
122.395833333333	54.3958333333333	0.0119712971583958	0.00261997904937175	62245.2771921907	-89.6104064188556	121.4375	54.3958333333333
122.4375	54.3958333333333	0.0122504468254864	0.00260893946990443	64951.5491223715	-89.5934672814466	121.4375	54.3958333333333
122.479166666667	54.3958333333333	0.0124187838385512	0.0033925678349573	482226.859832713	-64.5338075100469	115.479166666667	56.0625
122.520833333333	54.3958333333333	0.0112619775085013	0.00264466101235893	67850.7826117377	-93.4960534714112	121.479166666667	54.3541666666667
122.854166666667	54.3958333333333	0.0119304265595375	0.00286372131168858	92013.9171559479	-89.4240736478262	121.4375	54.3958333333333
122.895833333333	54.3958333333333	0.0117891878208664	0.00319435271769156	94720.1136280887	-89.4071340250365	121.4375	54.3958333333333
122.9375	54.3958333333333	0.0118773059090185	0.00348543565262708	352018.917174344	-128.553339929009	118.895833333333	52.3541666666667
122.979166666667	54.3958333333333	0.0118293189622018	0.00363160975819843	354139.857694553	-128.246950338826	118.895833333333	52.3541666666667
123.020833333333	54.3958333333333	0.0119852680015967	0.00367816408584378	509225.101653083	-65.6085359669322	115.5625	56.0625
123.0625	54.3958333333333	0.0120006152107649	0.00367970268194936	511690.774313443	-65.699619167939	115.5625	56.0625
123.104166666667	54.3958333333333	0.0116224149762261	0.00252985974684746	108250.967068793	-89.3224350818325	121.4375	54.3958333333333
123.145833333333	54.3958333333333	0.0118368861450968	0.00277968036290216	110957.110316866	-89.3054951166894	121.4375	54.3958333333333
123.1875	54.3958333333333	0.0106956020587514	0.00261758207937643	111110.146681229	-91.6977956282647	121.479166666667	54.3541666666667
123.229166666667	54.3958333333333	0.0114444356194468	0.00317274781086518	113815.347083878	-91.6239600600971	121.479166666667	54.3541666666667
123.270833333333	54.3958333333333	0.0117749023431316	0.00357577729980258	528998.344524205	-66.3089114776412	115.479166666667	56.0625
123.3125	54.3958333333333	0.0112316125325451	0.00278453035115137	119226.031628487	-91.4840350120904	121.479166666667	54.3541666666667
123.354166666667	54.3958333333333	0.0117456974789881	0.00280637914162358	121931.501372556	-91.4176019459454	121.479166666667	54.3541666666667
123.395833333333	54.3958333333333	0.0118072603250817	0.00257674324292157	127193.757851275	-89.2038539625038	121.4375	54.3958333333333
123.4375	54.3958333333333	0.0115356550409296	0.0027758896554413	127342.664245637	-91.2910451570518	121.479166666667	54.3541666666667
123.479166666667	54.3958333333333	0.01170385688637	0.00283543606174384	130048.346267404	-91.230658999043	121.479166666667	54.3541666666667
123.520833333333	54.3958333333333	0.0118143364176073	0.00279714007812277	135311.93471532	-89.1530324405151	121.4375	54.3958333333333
123.5625	54.3958333333333	0.0120593833755164	0.00312890014859038	230086.655541834	-78.1252806834496	120.0625	54.7708333333333
123.604166666667	54.3958333333333	0.011456520844886	0.00280667744298058	214445.326570382	-73.6537496607097	120.395833333333	54.8958333333333
123.645833333333	54.3958333333333	0.0118834552863926	0.00298234214662794	143430.005125978	-89.1022102338189	121.4375	54.3958333333333
123.6875	54.3958333333333	0.0119730514435732	0.00308522679726935	241513.88087771	-74.0702193332614	120.0625	54.9375
123.729166666667	54.3958333333333	0.0115663218916315	0.00246543255080488	240688.116596513	-78.5227941207197	120.0625	54.7708333333333
123.770833333333	54.3958333333333	0.011152434824196	0.00242637523909304	290320.788153229	-81.7673987015829	119.3125	54.6875
123.8125	54.3958333333333	0.0113151209787293	0.00200302756551393	292999.378794352	-81.8094039497921	119.3125	54.6875
123.854166666667	54.3958333333333	0.0111888015638582	0.00183799103074708	291766.501022042	-79.0416905662625	119.395833333333	54.8125
123.895833333333	54.3958333333333	0.0115060703559477	0.00200994468892947	298357.388823589	-81.8902369765615	119.3125	54.6875
123.9375	54.3958333333333	0.0111434231657624	0.00200071185802536	301036.79161273	-81.9291210911538	119.3125	54.6875
123.979166666667	54.3958333333333	0.0112883513533396	0.00227179120171964	259273.762511244	-79.1267642635867	120.020833333333	54.7708333333333
124.020833333333	54.3958333333333	0.0119738012737004	0.00237941825515384	259273.762511244	-79.1267642635867	120.0625	54.7708333333333
124.0625	54.3958333333333	0.0116121827342536	0.00211444792214018	261931.860404349	-79.2046685028409	120.0625	54.7708333333333
124.104166666667	54.3958333333333	0.0124091382664258	0.00221358737663456	264031.276573593	-80.2790870157359	120.0625	54.7291666666667
124.145833333333	54.3958333333333	0.0121920706346217	0.00238534044230493	266699.013338875	-80.3434934298895	120.0625	54.7291666666667
124.1875	54.3958333333333	0.0117346624669841	0.00220258831269593	269910.154618276	-79.4271648008637	120.0625	54.7708333333333
124.229166666667	54.3958333333333	0.0123519108223067	0.00224069850605572	272035.982833317	-80.4675169528118	120.0625	54.7291666666667
124.270833333333	54.3958333333333	0.0123784921013568	0.00292840566374864	316451.800901473	-87.1781452615102	119.395833333333	54.4375
124.3125	54.3958333333333	0.0125501793958021	0.00305682393312568	591396.577744729	-68.134507391602	115.479166666667	56.0625
124.354166666667	54.3958333333333	0.0138108550284201	0.00380659614351282	609004.61866773	-68.5626458258814	115.229166666667	56.0625
124.395833333333	54.3958333333333	0.0136659313100896	0.0033750724043735	635440.6678613	-72.1393234746073	114.729166666667	55.7708333333333
124.4375	54.3958333333333	0.0120599023110887	0.00254754607882729	354657.826337792	-96.0829711433283	119.0625	53.9375
124.479166666667	54.3958333333333	0.0121286978229728	0.00281686406026621	194995.414134002	-90.1431389702125	121.479166666667	54.3541666666667
124.520833333333	54.3958333333333	0.0123450488976672	0.00237265407645081	278876.800598834	-94.9562540210444	120.270833333333	54.1041666666667
122.020833333333	54.3541666666667	0.0119013835916712	0.00294857625663549	454543.040166625	-62.0050824807771	115.5625	56.1041666666667
122.0625	54.3541666666667	0.0120444849516975	0.00261791800731699	37926.9959051172	-89.7629808092506	121.479166666667	54.3541666666667
122.104166666667	54.3541666666667	0.0122066406704749	0.00260368589968472	40636.0498927282	-89.7460507565735	121.479166666667	54.3541666666667
122.145833333333	54.3541666666667	0.0122458136385103	0.00281702918824611	43345.1003323685	-89.7291206810382	121.479166666667	54.3541666666667
122.1875	54.3541666666667	0.0120784057192155	0.00257343227059548	46054.1469874973	-89.712190581121	121.479166666667	54.3541666666667
122.229166666667	54.3541666666667	0.0120623738538542	0.00287423049219217	51654.8187985005	-84.5269268415637	121.4375	54.3958333333333
122.270833333333	54.3541666666667	0.0120777639718427	0.00255715793576351	54352.0887836242	-84.766282440726	121.4375	54.3958333333333
122.3125	54.3541666666667	0.0119581005384523	0.00275430807493882	57050.3386790993	-84.9813994352485	121.4375	54.3958333333333
122.354166666667	54.3541666666667	0.012138191073884	0.00265474252403774	59749.4348495386	-85.1755545105453	121.4375	54.3958333333333
122.395833333333	54.3541666666667	0.0120424464950323	0.00308473843553115	62449.266683451	-85.351460261281	121.4375	54.3958333333333
122.4375	54.3541666666667	0.0119119375541546	0.00330280581076961	81717.1898872247	-82.9742654078628	121.1875	54.4375
122.479166666667	54.3541666666667	0.0121204239424711	0.00306303568621322	67850.782611734	-85.6572232452449	121.4375	54.3958333333333
122.520833333333	54.3541666666667	0.0121043705543147	0.00295190213836695	70552.3231534295	-85.7906004596045	121.4375	54.3958333333333
122.5625	54.3541666666667	0.0119056302130645	0.00300676993562548	73254.3072781744	-85.9128901170127	121.4375	54.3958333333333
122.604166666667	54.3541666666667	0.0119665554498529	0.00332721343253717	75956.6867538406	-86.025273914273	121.4375	54.3958333333333
122.645833333333	54.3541666666667	0.0120466085941251	0.0027143507584305	78659.4199374093	-86.1287715729517	121.4375	54.3958333333333
122.895833333333	54.3541666666667	0.0120245044583314	0.00283020920172508	94881.508976625	-86.6056403668006	121.4375	54.3958333333333
122.9375	54.3541666666667	0.0118432270886551	0.00273874408390503	97585.9207742103	-86.6664182906598	121.4375	54.3958333333333
122.979166666667	54.3541666666667	0.0119478703384688	0.00269799349573645	100290.493885323	-86.7230049174426	121.4375	54.3958333333333
123.020833333333	54.3541666666667	0.0118488312130058	0.00322500952470769	102995.214694155	-86.7757302009901	121.4375	54.3958333333333
123.0625	54.3541666666667	0.0119443245310783	0.00380436029042464	513616.763087038	-65.2290803232955	115.5625	56.0625
123.104166666667	54.3541666666667	0.01197603568045	0.00365412527303507	357760.790637485	-126.758454752555	118.895833333333	52.3541666666667
123.145833333333	54.3541666666667	0.0118861950421586	0.00306166224356538	111110.146681226	-86.9135562111368	121.4375	54.3958333333333
123.1875	54.3541666666667	0.011305909637101	0.00278511258218402	111069.516337683	-89.305856906444	121.479166666667	54.3541666666667
123.229166666667	54.3541666666667	0.0119214756326493	0.00265833053302198	116520.644573671	-86.9908427958726	121.4375	54.3958333333333
123.270833333333	54.3541666666667	0.0118141025111284	0.00263899896476045	119226.031628483	-87.0257027303356	121.4375	54.3958333333333
123.3125	54.3541666666667	0.0117421458212191	0.00260535507205172	121931.501372556	-87.0582641668834	121.4375	54.3958333333333
123.354166666667	54.3541666666667	0.0114930931083943	0.0030634946004534	141029.299199822	-85.3484673894046	121.1875	54.4375
123.395833333333	54.3541666666667	0.0116944457057455	0.00271690382753901	127342.664245633	-87.1170772824016	121.4375	54.3958333333333
123.4375	54.3541666666667	0.0117878104035752	0.00274160877192601	130048.346267404	-87.1435913905414	121.4375	54.3958333333333
123.479166666667	54.3541666666667	0.0118670296401015	0.00293316812602394	132754.088663402	-87.1683343374351	121.4375	54.3958333333333
123.520833333333	54.3541666666667	0.0118462734314674	0.0033175982253354	135459.886898489	-87.1914122155386	121.4375	54.3958333333333
123.5625	54.3541666666667	0.0114129068189465	0.00301946503260236	154532.483698599	-85.5937740126665	121.1875	54.4375
123.604166666667	54.3541666666667	0.0116525327843344	0.00277532733229272	238846.371095508	-71.6274317730368	120.0625	54.9791666666667
123.645833333333	54.3541666666667	0.0116440337680815	0.00259912045187816	241418.619766509	-71.7963102849349	120.0625	54.9791666666667
123.6875	54.3541666666667	0.0116171426322987	0.00257751067079935	243993.333931984	-71.9612680330404	120.0625	54.9791666666667
123.729166666667	54.3541666666667	0.0114650107601363	0.00257762425354146	246570.435464464	-72.1224242536261	120.0625	54.9791666666667
123.770833333333	54.3541666666667	0.0112933618943118	0.00276298087731871	249149.849388593	-72.2798935447174	120.0625	54.9791666666667
123.8125	54.3541666666667	0.0113950767775697	0.00282641546951257	293695.993157589	-80.9144207596519	119.3125	54.6875
123.854166666667	54.3541666666667	0.011134192074469	0.00246740361449293	296371.265889501	-80.9633572046205	119.3125	54.6875
123.895833333333	54.3541666666667	0.0113530296970168	0.00202688344754042	295335.271088182	-78.2250298794435	119.395833333333	54.8125
123.9375	54.3541666666667	0.0110110051371986	0.0020459029825723	297987.692204907	-78.2975417370901	119.395833333333	54.8125
123.979166666667	54.3541666666667	0.0109929910627652	0.00235201667164065	260188.507054115	-78.1242734874435	120.020833333333	54.7708333333333
124.020833333333	54.3541666666667	0.0114151870296763	0.00219305354171966	260188.507054115	-78.1242734874435	120.0625	54.7708333333333
124.0625	54.3541666666667	0.0113275446913151	0.0023804399520213	265492.389002677	-78.2977235725152	120.020833333333	54.7708333333333
124.104166666667	54.3541666666667	0.0115009917440555	0.00247732560204806	307516.194471593	-80.2863727386113	119.395833333333	54.7291666666667
124.145833333333	54.3541666666667	0.0116657821920562	0.00242025078516162	268145.560737688	-78.3813712538159	120.0625	54.7708333333333
124.1875	54.3541666666667	0.0121127193467016	0.00241386027653864	270178.908391017	-79.4370112452599	120.0625	54.7291666666667
124.229166666667	54.3541666666667	0.0122957507495706	0.00227001142643798	272842.385354369	-79.5075419486077	120.0625	54.7291666666667
124.270833333333	54.3541666666667	0.0120614183540008	0.00232786187582852	275506.46231942	-79.5763805884523	120.0625	54.7291666666667
124.3125	54.3541666666667	0.0126734346058991	0.00364691939364427	333344.086425132	-88.7141936235949	119.1875	54.3125
124.354166666667	54.3541666666667	0.012280454531549	0.00332392339073966	336647.407443257	-90.2684510750635	119.1875	54.2291666666667
124.395833333333	54.3541666666667	0.0139626033484457	0.0041071369351272	613230.091614232	-68.2189400452026	115.229166666667	56.0625
124.4375	54.3541666666667	0.0127593858550996	0.00317407010781423	600665.124916893	-67.9120291121585	115.479166666667	56.0625
124.479166666667	54.3541666666667	0.0124542595564971	0.00303529091977287	195038.963066741	-88.7809529487808	121.479166666667	54.3541666666667
124.520833333333	54.3541666666667	0.0123652904254031	0.00224889863129875	280655.976945712	-92.9947925171369	120.229166666667	54.1458333333333
121.479166666667	54.3125	0.0157346604379841	0.00457871706150173	405329.125314394	-59.0123758551012	115.895833333333	56.0625
121.520833333333	54.3125	0.0158164763050207	0.00429633069725049	405628.557370241	-59.7629569199222	115.895833333333	56.0208333333333
121.5625	54.3125	0.0157038352555555	0.00449667225725344	365690.91559378	-42.0764401752107	117.5625	56.6875
121.604166666667	54.3125	0.0154562809523115	0.00459439219698907	412321.072767675	-59.4929671550012	115.895833333333	56.0625
121.645833333333	54.3125	0.0133364683190673	0.00377756348473459	438236.476268473	-61.1089752797733	115.479166666667	56.0625
121.6875	54.3125	0.0134712798598622	0.00393443808472081	440612.342850798	-61.2453305350745	115.479166666667	56.0625
121.729166666667	54.3125	0.0147233380897226	0.00442755240518222	457327.065779598	-62.155034757228	115.229166666667	56.0625
121.770833333333	54.3125	0.0119988363562747	0.00357606720504988	442494.156278488	-60.6946412952288	115.5625	56.1041666666667
121.8125	54.3125	0.0120077496641625	0.00286453187319131	122440.426051302	-67.0301530294312	120.0625	54.7291666666667
121.854166666667	54.3125	0.0119882163660033	0.0028222740530686	124941.400914558	-67.4819012390497	120.0625	54.7291666666667
121.895833333333	54.3125	0.0116361401417839	0.00299830554750797	456738.39958339	-61.4922119691283	115.4375	56.1041666666667
121.9375	54.3125	0.012663968136712	0.0031673975705664	454930.619973141	-62.0297123712199	115.479166666667	56.0625
121.979166666667	54.3125	0.0150293378179952	0.00405153098392026	473622.200809253	-65.9532236093837	115.0625	55.8541666666667
122.020833333333	54.3125	0.0148867021818522	0.00396315204578438	483543.116857276	-66.3420163973928	114.9375	55.8541666666667
122.0625	54.3125	0.0136465533542815	0.00331138950440858	468688.757791077	-62.1149216106275	115.395833333333	56.1041666666667
122.104166666667	54.3125	0.0128999124766447	0.0030873164725402	464532.753523604	-62.5221741641184	115.479166666667	56.0625
122.145833333333	54.3125	0.0121770833113173	0.00240665274814949	43614.3208630959	-83.6248818407239	121.479166666667	54.3541666666667
122.1875	54.3125	0.0113504961955168	0.0030035260912923	466293.160415618	-61.9932851952164	115.5625	56.1041666666667
122.229166666667	54.3125	0.0122947222427785	0.00360952253290796	308025.029544617	-92.4043510644191	117.520833333333	54.1041666666667
122.270833333333	54.3125	0.0123175011574175	0.00330457369272201	478297.505422232	-62.5875474402444	115.4375	56.1041666666667
122.3125	54.3125	0.0121691822839294	0.00336571439832092	473487.941859675	-62.353979186761	115.5625	56.1041666666667
122.354166666667	54.3125	0.0121435961276288	0.00316054842881011	57107.7043266589	-84.9863116418637	121.479166666667	54.3541666666667
122.395833333333	54.3125	0.0118933150928064	0.00265066041634392	59809.5500730507	-85.1802633311517	121.479166666667	54.3541666666667
122.4375	54.3125	0.012379695367079	0.00310052144763873	65675.6724193274	-81.4744074217147	121.4375	54.3958333333333
122.479166666667	54.3125	0.0119771207401842	0.00334219340845212	262589.187563442	-110.261580038399	118.770833333333	53.4375
122.520833333333	54.3125	0.0122232914668487	0.00338165864191071	71043.4877298278	-82.0577341264383	121.4375	54.3958333333333
122.5625	54.3125	0.0120195192493035	0.00347319531920073	90429.6865378609	-80.5907311891639	121.1875	54.4375
122.604166666667	54.3125	0.0118272682856966	0.00361588744496068	93105.9481563135	-80.8301834783795	121.1875	54.4375
122.645833333333	54.3125	0.0119831029643274	0.00319739956457582	79107.9963795075	-82.7755383713947	121.4375	54.3958333333333
122.6875	54.3125	0.012040829647093	0.00280095594642101	81798.8998544157	-82.9811141361963	121.4375	54.3958333333333
122.729166666667	54.3125	0.0120418732435207	0.00281808841618291	84490.9512031353	-83.172514004583	121.4375	54.3958333333333
122.770833333333	54.3125	0.0120613963957958	0.00283682487946835	84150.6438687986	-86.316020284189	121.479166666667	54.3541666666667
122.8125	54.3125	0.0119108252202389	0.00276276931868856	86856.9840055289	-86.3976393742824	121.479166666667	54.3541666666667
122.854166666667	54.3125	0.0122288735218722	0.00261424025630286	92572.9822849396	-83.6739821536985	121.4375	54.3958333333333
122.895833333333	54.3125	0.0120310151371945	0.0026349266954099	95268.671758157	-83.820310459504	121.4375	54.3958333333333
122.9375	54.3125	0.0119323504789425	0.0027619618984107	97965.083813409	-83.9576528980495	121.4375	54.3958333333333
122.979166666667	54.3125	0.0120993071499978	0.00292713024473084	100662.159479885	-84.0867294437203	121.4375	54.3958333333333
123.020833333333	54.3125	0.0118954153179821	0.00319823572170072	103359.845903556	-84.2081853605597	121.4375	54.3958333333333
123.0625	54.3125	0.0119213166217378	0.0031781507055763	106058.095572595	-84.3226006230441	121.4375	54.3958333333333
123.104166666667	54.3125	0.011752216565223	0.00340289788537768	355004.65909046	-126.159363109565	118.895833333333	52.3541666666667
123.145833333333	54.3125	0.011623027138281	0.00336287111328829	359399.689374833	-125.582446654174	118.854166666667	52.3541666666667
123.1875	54.3125	0.0117166213762061	0.00315341349400563	114155.815858666	-84.6285837004045	121.4375	54.3958333333333
123.229166666667	54.3125	0.0116436419794247	0.00325006166273192	133400.501507276	-83.1840567279683	121.1875	54.4375
123.270833333333	54.3125	0.0112550166792618	0.00309604083616667	136093.441981782	-83.2860249876254	121.1875	54.4375
123.3125	54.3125	0.0118007358452107	0.00320806088975663	138786.933899331	-83.3833785592775	121.1875	54.4375
123.354166666667	54.3125	0.0117617221492766	0.00316347563452908	141480.94485057	-83.4763801330734	121.1875	54.4375
123.395833333333	54.3125	0.0113831227225386	0.00314661180726226	165504.909560305	-85.7550109298206	120.854166666667	54.3958333333333
123.4375	54.3125	0.0117387226880161	0.00330423632154208	168209.350408918	-85.7897991768882	120.854166666667	54.3958333333333
123.479166666667	54.3125	0.0115902021333372	0.00303578125681198	170834.740973402	-88.9339097006914	120.854166666667	54.3125
123.520833333333	54.3125	0.0116023427559448	0.00296108603504608	173546.083085492	-88.9169855649844	120.854166666667	54.3125
123.5625	54.3125	0.0115070415681383	0.00294151393056885	154957.807070059	-83.884030926369	121.1875	54.4375
123.604166666667	54.3125	0.0115770729258512	0.00292885550580597	178968.721652416	-88.883136999017	120.854166666667	54.3125
123.645833333333	54.3125	0.0115870424484185	0.00259439335671182	280456.675825128	-76.8289017237001	119.395833333333	54.8125
123.6875	54.3125	0.0116862475017401	0.00279520649927357	283097.650630219	-76.9201955224962	119.395833333333	54.8125
123.729166666667	54.3125	0.0116193349673798	0.00254057308136704	285739.592567558	-77.0094876226931	119.395833333333	54.8125
123.770833333333	54.3125	0.0113457146413412	0.00231286808157527	288382.474141133	-77.0968323300103	119.395833333333	54.8125
123.8125	54.3125	0.0115130239976499	0.00254407407274153	253169.874176666	-71.4335661237013	120.0625	54.9791666666667
123.854166666667	54.3125	0.0114176940140956	0.00209570718734446	293670.951073304	-77.2658872650952	119.395833333333	54.8125
123.895833333333	54.3125	0.0111396852858008	0.0024541011175015	296316.496172637	-77.3476968255195	119.395833333333	54.8125
123.9375	54.3125	0.0115987659371641	0.00261128572125112	302478.474921615	-80.190486870305	119.3125	54.6875
123.979166666667	54.3125	0.0110959799398476	0.00272443536213703	305150.860227972	-80.2434777137323	119.3125	54.6875
124.020833333333	54.3125	0.0116703860663296	0.00241006011401744	261182.36922199	-77.1291181575687	120.0625	54.7708333333333
124.0625	54.3125	0.0110413322514838	0.00235060560942488	266471.772377969	-77.3217295127481	120.020833333333	54.7708333333333
124.104166666667	54.3125	0.0109178084620988	0.00226265125851334	313170.490283124	-80.3952852532388	119.3125	54.6875
124.145833333333	54.3125	0.0115277716691483	0.00234013094812212	269117.954992199	-77.4146948321146	120.0625	54.7708333333333
124.1875	54.3125	0.0121574822477369	0.00263796911691316	271067.447894858	-78.4738233904352	120.0625	54.7291666666667
124.229166666667	54.3125	0.0121373952301414	0.00246760942822093	261483.73678583	-92.4432425916158	120.229166666667	54.1458333333333
124.270833333333	54.3125	0.0121264891096592	0.00258092969070625	264193.149518071	-92.3845168543895	120.229166666667	54.1458333333333
124.3125	54.3125	0.0119800013217588	0.0024172351153954	279042.170420768	-78.7073274844166	120.0625	54.7291666666667
124.354166666667	54.3125	0.011980419844709	0.00228580702338668	281701.832536913	-78.7815830694094	120.0625	54.7291666666667
124.395833333333	54.3125	0.0123019595995942	0.00242732166419024	284362.170534657	-78.8541320140317	120.0625	54.7291666666667
124.4375	54.3125	0.0120440862919551	0.00267980640536482	287023.164699436	-78.9250213521203	120.0625	54.7291666666667
124.479166666667	54.3125	0.0121557415666539	0.00251212078068229	289684.79602769	-78.994296420145	120.0625	54.7291666666667
124.520833333333	54.3125	0.0120493878765785	0.00225447601261726	280451.888903184	-92.0491252012426	120.229166666667	54.1458333333333
124.5625	54.3125	0.011635967736038	0.0020162225222876	333520.389212406	-93.5200682558131	119.479166666667	54.0208333333333
124.604166666667	54.3125	0.0110594615880081	0.00168731500534706	266151.081363996	-90.3385015420491	120.520833333333	54.2291666666667
124.645833333333	54.3125	0.0113543381614506	0.00189268420980236	294003.376884193	-91.7893905880207	120.145833333333	54.1458333333333
121.354166666667	54.2708333333333	0.0127074130101128	0.00275522996134453	141156.455131592	-87.2377087639192	119.1875	54.3125
121.395833333333	54.2708333333333	0.0128432129969787	0.00331823460704649	143867.880167462	-87.2562942967105	119.1875	54.3125
121.4375	54.2708333333333	0.0130980687713165	0.00337796467297753	146579.345854922	-87.2735662766893	119.1875	54.3125
121.479166666667	54.2708333333333	0.0132056515916793	0.00367372732947558	149290.849059041	-87.2895962514392	119.1875	54.3125
121.520833333333	54.2708333333333	0.0139971366266586	0.00397235534717328	154722.490337016	-89.0359565114539	119.145833333333	54.2708333333333
121.5625	54.2708333333333	0.0130406286858575	0.00303554286573429	154713.956493297	-87.3181913102193	119.1875	54.3125
121.604166666667	54.2708333333333	0.0142609215228755	0.00394854863192298	160150.810032486	-89.0021269371686	119.145833333333	54.2708333333333
121.645833333333	54.2708333333333	0.0131282841269302	0.00331241661796224	160137.181213035	-87.3425575292375	119.1875	54.3125
121.6875	54.2708333333333	0.0115030239213279	0.00236730054223864	174652.995836723	-99.6463863524443	119.0625	53.9791666666667
121.729166666667	54.2708333333333	0.0122529351315872	0.00341874809917364	162864.949063809	-88.9852120155196	119.229166666667	54.2708333333333
121.770833333333	54.2708333333333	0.0118147365798632	0.00349645085577743	180988.632346317	-100.729350474868	119.0625	53.9375
121.8125	54.2708333333333	0.0115318812611659	0.00306933671217008	183656.574961122	-100.538152739093	119.0625	53.9375
121.854166666667	54.2708333333333	0.0119561308642988	0.00295830465003858	30467.1288258814	-62.6574733400528	121.4375	54.3958333333333
121.895833333333	54.2708333333333	0.0120519794761801	0.00260314735211418	28660.6971921604	-70.9473800283049	121.479166666667	54.3541666666667
121.9375	54.2708333333333	0.0128841358456582	0.00335939457693281	457124.196212556	-61.5171627098703	115.479166666667	56.0625
121.979166666667	54.2708333333333	0.012006556411389	0.00336720778912083	33837.9553885607	-73.8870816198758	121.479166666667	54.3541666666667
122.020833333333	54.2708333333333	0.012096670825429	0.00347716837072537	36453.4551300912	-75.0386579667588	121.479166666667	54.3541666666667
122.0625	54.2708333333333	0.0115715267473112	0.00290621451789372	39082.0806773492	-76.0334253887443	121.479166666667	54.3541666666667
122.104166666667	54.2708333333333	0.0113256405719788	0.00310538997943036	41721.3503263477	-76.9004426684257	121.479166666667	54.3541666666667
122.145833333333	54.2708333333333	0.0116210258821711	0.00288823028147201	44369.3638163527	-77.6621186642103	121.479166666667	54.3541666666667
122.1875	54.2708333333333	0.0121801829071755	0.00282766464493342	47024.6431967122	-78.3359826694364	121.479166666667	54.3541666666667
122.229166666667	54.2708333333333	0.0120072452778848	0.00296963269755051	49686.0227359597	-78.9359263740173	121.479166666667	54.3541666666667
122.270833333333	54.2708333333333	0.0122167044927918	0.00284871832723409	52352.5712672435	-79.4730898505835	121.479166666667	54.3541666666667
122.3125	54.2708333333333	0.0119013437699253	0.00271526821712692	55023.5364345986	-79.9565035958263	121.479166666667	54.3541666666667
122.354166666667	54.2708333333333	0.0118896327589558	0.00277986840224088	57698.3040105277	-80.3935606481332	121.479166666667	54.3541666666667
122.395833333333	54.2708333333333	0.0121247248807573	0.00312887508537196	63873.6487938397	-77.0292182553292	121.4375	54.3958333333333
122.4375	54.2708333333333	0.0120955396931452	0.00350934136861109	318087.107195443	-130.671344095317	118.895833333333	52.3541666666667
122.479166666667	54.2708333333333	0.0118337304720918	0.00313156710998264	261019.285055265	-109.307006131008	118.770833333333	53.4375
122.520833333333	54.2708333333333	0.0120871898143669	0.00308518814346643	263582.966891986	-109.078359752409	118.770833333333	53.4375
122.5625	54.2708333333333	0.0117693824230609	0.00331745591752579	266150.157965657	-108.85379609891	118.770833333333	53.4375
122.604166666667	54.2708333333333	0.0119466024248381	0.00328756176536404	93956.6759927439	-78.0371585270953	121.1875	54.4375
122.645833333333	54.2708333333333	0.0122722830252182	0.00313175540365982	79823.9575705375	-79.4713038479997	121.4375	54.3958333333333
122.6875	54.2708333333333	0.0122200226314716	0.00291888156831169	82494.1610596581	-79.7825216754399	121.4375	54.3958333333333
122.729166666667	54.2708333333333	0.011905654214354	0.00276367290074344	85166.8934289543	-80.0731534528906	121.4375	54.3958333333333
122.770833333333	54.2708333333333	0.0122458739556736	0.00273290070960694	87841.9229525401	-80.3450613491765	121.4375	54.3958333333333
122.8125	54.2708333333333	0.0121923081384519	0.00270736406415256	90519.0450809107	-80.5998913272201	121.4375	54.3958333333333
122.854166666667	54.2708333333333	0.0118307250860201	0.00296959931275489	109936.999904306	-79.6085253668498	121.1875	54.4375
122.895833333333	54.2708333333333	0.0119839647790819	0.00316824828940228	257176.676031432	-105.245723670888	119.145833333333	53.6041666666667
122.9375	54.2708333333333	0.0118280273264743	0.00314668487600048	289397.205563699	-106.999216330281	118.770833333333	53.4375
122.979166666667	54.2708333333333	0.0117557793847695	0.00321163733053237	117955.032345873	-80.2239482122106	121.1875	54.4375
123.020833333333	54.2708333333333	0.0118232656167547	0.00261828272673541	103930.351779489	-81.6637765652978	121.4375	54.3958333333333
123.0625	54.2708333333333	0.0116794031780118	0.00340005185588565	123308.235107969	-80.5860634224884	121.1875	54.4375
123.104166666667	54.2708333333333	0.012108214782029	0.00323562252369475	299801.431616944	-106.259986453136	118.770833333333	53.4375
123.145833333333	54.2708333333333	0.0115940748403395	0.00279204803295422	291543.75871906	-104.910659215198	118.895833333333	53.5208333333333
123.1875	54.2708333333333	0.0116506735006782	0.00317729634830079	294167.945356975	-104.741033860757	118.895833333333	53.5208333333333
123.229166666667	54.2708333333333	0.0119665371299071	0.00333926059317916	307629.77493592	-105.735429156221	118.770833333333	53.4375
123.270833333333	54.2708333333333	0.01203925105632	0.0032190805408842	507153.576842155	-64.9916626175674	115.895833333333	55.9791666666667
123.3125	54.2708333333333	0.0117477228642027	0.00310344158712379	509614.586820036	-65.0866696260726	115.895833333333	55.9791666666667
123.354166666667	54.2708333333333	0.011879500187195	0.00338516055892414	512077.482169193	-65.1805988063271	115.895833333333	55.9791666666667
123.395833333333	54.2708333333333	0.0117681496722114	0.00305453270996521	318098.058150486	-105.072362878231	118.770833333333	53.4375
123.4375	54.2708333333333	0.0114943149107274	0.0032319071355558	147455.398083054	-81.8592306127547	121.1875	54.4375
123.479166666667	54.2708333333333	0.0117269325601056	0.00329004038977195	150142.982010311	-81.9723715604606	121.1875	54.4375
123.520833333333	54.2708333333333	0.0112768629363166	0.00318818101361424	152831.299352011	-82.0809372505904	121.1875	54.4375
123.5625	54.2708333333333	0.0116189038646744	0.00300184621170232	239388.453102668	-69.3501741718269	120.0625	54.9791666666667
123.604166666667	54.2708333333333	0.0115761546583425	0.00289153427769362	241930.222584446	-69.5431370685659	120.0625	54.9791666666667
123.645833333333	54.2708333333333	0.0116176831579804	0.0030182660700625	244475.151091624	-69.7317318698271	120.0625	54.9791666666667
123.6875	54.2708333333333	0.0115376934999157	0.00282789610248114	247023.140106121	-69.9160883993253	120.0625	54.9791666666667
123.729166666667	54.2708333333333	0.0115020936982871	0.00276787488189177	286817.734573191	-76.107274502058	119.395833333333	54.8125
123.770833333333	54.2708333333333	0.0112361874252502	0.00276039601965937	289453.4258182	-76.2025329285475	119.395833333333	54.8125
123.8125	54.2708333333333	0.0113335103372507	0.00263296691957574	293959.536719464	-77.2777512730312	119.354166666667	54.7708333333333
123.854166666667	54.2708333333333	0.0113145748943964	0.00236136567760027	294727.973470895	-76.3870260526839	119.395833333333	54.8125
123.895833333333	54.2708333333333	0.0114635450662304	0.00317602475723012	256985.871619216	-75.9203910712282	120.020833333333	54.7708333333333
123.9375	54.2708333333333	0.011926227106468	0.00285025516784753	256985.871619216	-75.9203910712282	120.0625	54.7708333333333
123.979166666667	54.2708333333333	0.0116682911323789	0.00242522800769318	259619.526693113	-76.0323970419425	120.0625	54.7708333333333
124.020833333333	54.2708333333333	0.0115348330780943	0.00260689753120563	264890.596279805	-76.2487123980967	120.020833333333	54.7708333333333
124.0625	54.2708333333333	0.0111144176044817	0.0019438626670166	311308.216051915	-79.5049646632333	119.3125	54.6875
124.104166666667	54.2708333333333	0.0115185553769852	0.00234634279561882	313977.605285612	-79.5614425280693	119.3125	54.6875
124.145833333333	54.2708333333333	0.0116083952141151	0.00227328023777837	270166.42792615	-76.4552587186403	120.0625	54.7708333333333
124.1875	54.2708333333333	0.0115872934300348	0.00214139187101902	272806.040929124	-76.5550429949059	120.0625	54.7708333333333
124.229166666667	54.2708333333333	0.011397062674594	0.00237900180097364	316647.474001311	-79.6166820601073	119.395833333333	54.6875
124.270833333333	54.2708333333333	0.0116729497655005	0.00221334664239911	279987.293329428	-77.7771615832832	120.020833333333	54.7291666666667
124.3125	54.2708333333333	0.0115853631722558	0.00233505194894603	282640.732053213	-77.8599238910372	120.020833333333	54.7291666666667
124.354166666667	54.2708333333333	0.0116169261776909	0.0023711145852026	285294.986140902	-77.9408309200505	120.020833333333	54.7291666666667
124.395833333333	54.2708333333333	0.0121857059633968	0.00246302232756049	272182.375508379	-91.2382945143503	120.229166666667	54.1458333333333
124.4375	54.2708333333333	0.0114606613549277	0.00228802564498747	233355.199457454	-87.4066724185539	120.854166666667	54.3125
124.479166666667	54.2708333333333	0.0118013309824933	0.0019503490354061	277610.31451924	-91.147106447076	120.229166666667	54.1458333333333
124.520833333333	54.2708333333333	0.0115657472331937	0.0018770590171079	330556.326661206	-92.7812232154696	119.479166666667	54.0208333333333
124.5625	54.2708333333333	0.0116498548364687	0.00187884330867816	333267.751308777	-92.7249116365595	119.479166666667	54.0208333333333
124.604166666667	54.2708333333333	0.0113846529057276	0.00197485847525042	291180.873097425	-90.9284907168447	120.145833333333	54.1458333333333
124.645833333333	54.2708333333333	0.0114497681389362	0.00150767290219453	291585.050423647	-91.8372961581126	120.1875	54.1041666666667
124.6875	54.2708333333333	0.0109608888570891	0.0021714346587218	271848.209845204	-90.2636386544799	120.520833333333	54.1875
124.729166666667	54.2708333333333	0.011192067335211	0.00224564361909894	276361.711726631	-94.0697375156448	120.520833333333	54.0208333333333
121.1875	54.2291666666667	0.0125259132127343	0.00294133162846183	157412.09825342	-50.9970082405153	119.270833333333	55.1041666666667
121.229166666667	54.2291666666667	0.0120959466430998	0.00248126364176278	217342.333517313	-86.2017714920568	117.895833333333	54.3125
121.270833333333	54.2291666666667	0.0125772946609348	0.00245170970418706	222765.068814607	-86.2275384124549	117.854166666667	54.3125
121.3125	54.2291666666667	0.0124651859986793	0.00200002924737096	149777.525465066	-99.7937893941425	119.0625	53.9791666666667
121.354166666667	54.2291666666667	0.0121933834139169	0.00222644889148955	152456.053901099	-99.5866009538796	119.0625	53.9791666666667
121.395833333333	54.2291666666667	0.011913752287993	0.00217621237245551	155136.192839913	-99.3859857534104	119.0625	53.9791666666667
121.4375	54.2291666666667	0.0120192554012645	0.00249337251469023	157817.859323824	-99.1916125515675	119.0625	53.9791666666667
121.479166666667	54.2291666666667	0.0126692991445834	0.00315846895457348	149581.90960197	-85.5151238235599	119.1875	54.3125
121.520833333333	54.2291666666667	0.0124196299909958	0.00302329267347514	149441.364871081	-87.2918883895746	119.229166666667	54.2708333333333
121.5625	54.2291666666667	0.011897888550368	0.00255732364201202	166792.07581711	-100.208900602093	119.0625	53.9375
121.604166666667	54.2291666666667	0.0122324222312759	0.00271871787102954	154869.950882216	-87.3204378794477	119.229166666667	54.2708333333333
121.645833333333	54.2291666666667	0.0120324970320854	0.00246720797114103	116748.352694342	-60.8864961284167	120.0625	54.7291666666667
121.6875	54.2291666666667	0.0118976544630077	0.00263134482306795	178493.338666959	-100.914577875072	119.020833333333	53.8958333333333
121.729166666667	54.2291666666667	0.0114159236810048	0.00247803969689791	177501.754417334	-99.456050555581	119.0625	53.9375
121.770833333333	54.2291666666667	0.0117742739837292	0.00297311887965281	183833.08758167	-100.52731301482	119.020833333333	53.8958333333333
121.8125	54.2291666666667	0.0120346835878073	0.00324515264582912	30656.7458439931	-52.608578904776	121.4375	54.3958333333333
121.854166666667	54.2291666666667	0.0122661972313532	0.00314393564901958	32856.6575251726	-55.4545267359195	121.4375	54.3958333333333
121.895833333333	54.2291666666667	0.0116103204651535	0.00296476700585445	30491.4581002211	-62.681231610097	121.479166666667	54.3541666666667
121.9375	54.2291666666667	0.0120296936157015	0.00317415410555069	37458.3827323959	-60.1100372457142	121.4375	54.3958333333333
121.979166666667	54.2291666666667	0.0118353502322665	0.00280316896945152	39836.8791354937	-62.0251670497278	121.4375	54.3958333333333
122.020833333333	54.2291666666667	0.0121270816055397	0.00355879471476328	461237.462321413	-60.4813428036321	115.5625	56.1041666666667
122.0625	54.2291666666667	0.0118317134557345	0.00330853014909981	40452.6225945055	-69.6455072191114	121.479166666667	54.3541666666667
122.104166666667	54.2291666666667	0.0120309362783182	0.00311285009113064	198984.22369271	-98.1720381570231	119.104166666667	53.9375
122.145833333333	54.2291666666667	0.0122310204363437	0.00301604739332518	201674.408547862	-98.028758073145	119.104166666667	53.9375
122.1875	54.2291666666667	0.0121875265324066	0.00303598244381653	178569.150926151	-96.3623074366754	119.479166666667	54.0208333333333
122.229166666667	54.2291666666667	0.0120079830217627	0.00314691793005808	181270.047586001	-96.2336003258557	119.479166666667	54.0208333333333
122.270833333333	54.2291666666667	0.0120901165509725	0.00309274669278776	183971.59860451	-96.1081766446667	119.479166666667	54.0208333333333
122.3125	54.2291666666667	0.0122043369890812	0.00316827698410522	186673.774653881	-95.9858945773746	119.479166666667	54.0208333333333
122.354166666667	54.2291666666667	0.012115356915787	0.00334991276126003	189376.548060209	-95.8666203172905	119.479166666667	54.0208333333333
122.395833333333	54.2291666666667	0.0121749684337566	0.00327126866035094	65071.7829776045	-73.0466641237243	121.4375	54.3958333333333
122.4375	54.2291666666667	0.0120470881905636	0.00321436226352722	67675.4047324297	-73.6843171113497	121.4375	54.3958333333333
122.479166666667	54.2291666666667	0.0114724868376768	0.00317468381869016	259522.749886128	-108.341155776878	118.770833333333	53.4375
122.520833333333	54.2291666666667	0.0118163245452969	0.00306861069846827	262103.649057048	-108.120701914965	118.770833333333	53.4375
122.5625	54.2291666666667	0.0120812627053094	0.00310667279089252	264687.770727111	-107.904220907774	118.770833333333	53.4375
122.604166666667	54.2291666666667	0.0118737362300111	0.00333447417771281	267275.020548649	-107.691602260047	118.770833333333	53.4375
122.645833333333	54.2291666666667	0.0119854166221918	0.00282848713665704	325616.714243021	-128.329215171082	118.895833333333	52.3541666666667
122.6875	54.2291666666667	0.0119749585437006	0.00276467499187422	83441.77917909	-76.6469932260754	121.4375	54.3958333333333
122.729166666667	54.2291666666667	0.0122297401822369	0.00292998994957934	86087.7214780739	-77.0313578415183	121.4375	54.3958333333333
122.770833333333	54.2291666666667	0.0120962553175096	0.00296114248430873	88737.6270474574	-77.3917736936284	121.4375	54.3958333333333
122.8125	54.2291666666667	0.0117831021334362	0.00275610740062253	87928.4642097554	-80.3544536748018	121.479166666667	54.3541666666667
122.854166666667	54.2291666666667	0.0123019162735657	0.00309017093145347	94047.984007202	-78.0487419062034	121.4375	54.3958333333333
122.895833333333	54.2291666666667	0.0119695466058617	0.00281455445085669	285466.129173285	-106.30291129723	118.770833333333	53.4375
122.9375	54.2291666666667	0.0118551541303564	0.00310673050262841	288075.396590479	-106.117647010178	118.770833333333	53.4375
122.979166666667	54.2291666666667	0.0118397906438327	0.0032511218963284	290687.083286874	-105.93540732701	118.770833333333	53.4375
123.020833333333	54.2291666666667	0.0119491719135816	0.00307586611394723	293301.123746376	-105.7561141363	118.770833333333	53.4375
123.0625	54.2291666666667	0.0119231948574049	0.00276771108508491	285116.224226905	-104.35970994995	118.895833333333	53.5208333333333
123.104166666667	54.2291666666667	0.0112849294142443	0.00213647836191235	287749.610421552	-104.19195989104	118.895833333333	53.5208333333333
123.145833333333	54.2291666666667	0.0117818780529284	0.00216631414623652	290384.931222578	-104.026947389355	118.895833333333	53.5208333333333
123.1875	54.2291666666667	0.0123842020502863	0.0023184064267742	293022.133534915	-103.864600507315	118.895833333333	53.5208333333333
123.229166666667	54.2291666666667	0.011795918410506	0.00268065254765137	295661.16611248	-103.70484973634	118.895833333333	53.5208333333333
123.270833333333	54.2291666666667	0.0117920221315582	0.0027262496870482	298301.979479641	-103.54762789831	118.895833333333	53.5208333333333
123.3125	54.2291666666667	0.011753435996108	0.00323386447142508	300944.525856543	-103.392870051607	118.895833333333	53.5208333333333
123.354166666667	54.2291666666667	0.0118723733237159	0.00297335691589766	322924.177101822	-118.461397603314	119.145833333333	52.7708333333333
123.395833333333	54.2291666666667	0.0116964488673473	0.00340920816436298	365389.305381189	-122.995151670821	118.895833333333	52.3541666666667
123.4375	54.2291666666667	0.011825539331175	0.0034755079756641	518959.128546477	-64.9008528048689	115.895833333333	55.9791666666667
123.479166666667	54.2291666666667	0.0117206794291233	0.00326633922532766	150860.572258237	-80.2282425317378	121.1875	54.4375
123.520833333333	54.2291666666667	0.0117287434777459	0.0032258643938093	523884.270262538	-65.0851207119513	115.895833333333	55.9791666666667
123.5625	54.2291666666667	0.0118740913029723	0.00301890894304022	277467.802374663	-74.7773313036838	119.395833333333	54.8125
123.604166666667	54.2291666666667	0.0111005461159855	0.00288303839100343	280090.454275972	-74.8895417839863	119.395833333333	54.8125
123.645833333333	54.2291666666667	0.0110416348163311	0.0027294083134909	282714.478599383	-74.9993550732151	119.395833333333	54.8125
123.6875	54.2291666666667	0.0112590711626686	0.00281852040779044	285339.836573553	-75.1068360980087	119.395833333333	54.8125
123.729166666667	54.2291666666667	0.0129698753465468	0.00297505559394863	327455.873739976	-101.967955378405	118.895833333333	53.5208333333333
123.770833333333	54.2291666666667	0.0114879380946707	0.00279378236851944	290594.405258542	-75.3150497584051	119.395833333333	54.8125
123.8125	54.2291666666667	0.0113565507911554	0.00242399073839124	293223.545116782	-75.4159012316306	119.395833333333	54.8125
123.854166666667	54.2291666666667	0.0112617726858335	0.00225206879835849	295853.876808005	-75.5146582958742	119.395833333333	54.8125
123.895833333333	54.2291666666667	0.0113872177964224	0.00252131639163692	301533.942373004	-78.4007752159837	119.3125	54.6875
123.9375	54.2291666666667	0.0111616992465006	0.00291086771440947	260777.813027953	-75.0440250051059	120.020833333333	54.7708333333333
123.979166666667	54.2291666666667	0.0113012387698571	0.00272396586929446	263403.786070241	-75.1628424744492	120.020833333333	54.7708333333333
124.020833333333	54.2291666666667	0.0111999521246448	0.00232590579395079	309522.268515994	-78.6038412601859	119.3125	54.6875
124.0625	54.2291666666667	0.0115145042614098	0.00224735464681085	309022.315998624	-75.9788704867775	119.395833333333	54.8125
124.104166666667	54.2291666666667	0.011192549397839	0.00221183703209827	314850.918085767	-78.7320580802306	119.3125	54.6875
124.145833333333	54.2291666666667	0.0112071029633197	0.00243188376983497	273921.525380875	-75.6120591870905	120.020833333333	54.7708333333333
124.1875	54.2291666666667	0.0113191335742584	0.00240791133609935	276554.220028619	-75.718215325256	120.020833333333	54.7708333333333
124.229166666667	54.2291666666667	0.0108160891849395	0.00206561217006441	322848.215711661	-78.9143454846623	119.3125	54.6875
124.270833333333	54.2291666666667	0.0114027395769278	0.00222051112478536	281823.259091415	-75.9236244056149	120.020833333333	54.7708333333333
124.3125	54.2291666666667	0.0114269189147088	0.00212209777430293	281823.259091415	-75.9236244056149	120.0625	54.7708333333333
124.354166666667	54.2291666666667	0.0120441789383507	0.00255346987362251	269404.368688088	-90.2991703473426	120.229166666667	54.1458333333333
124.395833333333	54.2291666666667	0.0114785982670771	0.0023582145619119	272121.630994123	-90.2625467085739	120.229166666667	54.1458333333333
124.4375	54.2291666666667	0.0110843853701567	0.00221026592289444	282734.614336233	-89.1815277248764	120.104166666667	54.1875
124.479166666667	54.2291666666667	0.0114693684129068	0.00228593075595666	259794.745933298	-93.514330941264	120.520833333333	54.0208333333333
124.520833333333	54.2291666666667	0.0111409826313655	0.00200762551389093	288168.614094901	-89.1299762452678	120.104166666667	54.1875
124.5625	54.2291666666667	0.011602787629829	0.00201311020019411	265219.516558141	-93.3754819524872	120.520833333333	54.0208333333333
124.604166666667	54.2291666666667	0.0112542559724629	0.00219771654805243	267932.191662859	-93.3076526219234	120.520833333333	54.0208333333333
124.645833333333	54.2291666666667	0.0112937349270239	0.00163904475058233	291473.190681095	-90.9266732271347	120.1875	54.1041666666667
124.6875	54.2291666666667	0.011443440984731	0.00166013389777161	294190.146250956	-90.8844696030306	120.1875	54.1041666666667
124.729166666667	54.2291666666667	0.0107132220853237	0.0020323227754452	291877.028960059	-91.8345684567486	120.270833333333	54.0625
124.770833333333	54.2291666666667	0.0109321797539415	0.00179125834393392	294592.969245851	-91.7840103183837	120.270833333333	54.0625
124.8125	54.2291666666667	0.0118467417751154	0.00154759931769858	308173.726125918	-91.540116319655	120.104166666667	54.0625
124.854166666667	54.2291666666667	0.0114779188853421	0.00159808397255477	300025.069461654	-91.6847216774482	120.270833333333	54.0625
120.1875	54.1875	0.0156722916858181	0.00373577694923716	212566.800769698	-35.3675141340657	118.229166666667	55.7291666666667
120.229166666667	54.1875	0.0154213627062339	0.00396054260411437	192671.6499084	-29.3192114440001	118.729166666667	55.6875
120.270833333333	54.1875	0.0165387282534965	0.00459866132411355	277827.456376144	-38.6966928143855	117.479166666667	56.1041666666667
120.3125	54.1875	0.016383639680393	0.00457154289805343	279535.446899318	-39.0978599946783	117.479166666667	56.1041666666667
120.354166666667	54.1875	0.0157667524808669	0.00374635122796105	219033.951106544	-37.5549061751364	118.229166666667	55.7291666666667
120.979166666667	54.1875	0.0140648178169723	0.00332577759540982	117607.489596371	-82.4793197953006	119.1875	54.3125
121.020833333333	54.1875	0.013055491832308	0.00253911989078921	156188.94300139	-58.8366224226659	118.9375	54.8958333333333
121.0625	54.1875	0.0123304283066884	0.00257392830392144	120304.545753026	-82.6154415638701	119.229166666667	54.3125
121.104166666667	54.1875	0.0123937935563654	0.00315384701681199	155405.38552875	-50.4294656353809	119.229166666667	55.0625
121.145833333333	54.1875	0.0121810997505789	0.00345977362483441	130700.170866148	-59.5020479336515	119.395833333333	54.7708333333333
121.1875	54.1875	0.0124268199312036	0.00342325337031805	160371.488923736	-49.7095118803912	119.270833333333	55.1041666666667
121.229166666667	54.1875	0.0123163243667781	0.00284332490664986	162455.270695167	-50.296175065846	119.270833333333	55.1041666666667
121.270833333333	54.1875	0.0126213650981843	0.00240874971462054	139674.389713972	-81.5059830473742	119.145833333333	54.3541666666667
121.3125	54.1875	0.0123337264461207	0.00244160865670648	225828.091027797	-85.0655936038577	117.854166666667	54.3125
121.354166666667	54.1875	0.0122121027373049	0.00285246498701575	126076.132798598	-95.558561414162	119.4375	54.0625
121.395833333333	54.1875	0.0122605288526314	0.00328335931769105	128783.718611918	-95.4079249718523	119.4375	54.0625
121.4375	54.1875	0.0121808663365686	0.0021240443682717	157143.715650262	-97.5224264067828	119.0625	53.9791666666667
121.479166666667	54.1875	0.0113987085169104	0.00230304463872269	159840.836674221	-97.3613056651085	119.0625	53.9791666666667
121.520833333333	54.1875	0.0117940549752966	0.00252139573529047	166952.746225939	-100.198416428262	119.020833333333	53.8958333333333
121.5625	54.1875	0.0118114677942871	0.00249478825264368	169630.62502376	-100.002261467771	119.020833333333	53.8958333333333
121.604166666667	54.1875	0.0119668323370776	0.0025885188948211	116751.862851122	-58.2820715739353	120.0625	54.7291666666667
121.645833333333	54.1875	0.0117800333544729	0.00271873442936393	145631.579787198	-96.422741476252	119.4375	54.0208333333333
121.6875	54.1875	0.0118701766113276	0.00259446982882146	174105.766750362	-98.1318697215244	119.0625	53.9375
121.729166666667	54.1875	0.0129378046413276	0.00373033251494514	470517.611976135	-64.6433291731407	114.9375	55.8125
121.770833333333	54.1875	0.0129588933800595	0.00376359614186731	483816.183498617	-65.7874057483292	114.729166666667	55.7708333333333
121.8125	54.1875	0.0119033426807495	0.0029622040112249	185728.934347731	-98.9340302151486	119.020833333333	53.8958333333333
121.854166666667	54.1875	0.012115723591975	0.00331578703345848	156449.475109221	-95.846602651768	119.479166666667	54.0208333333333
121.895833333333	54.1875	0.0118608058865904	0.00289874742199454	222101.765995492	-110.807774029088	118.770833333333	53.4375
121.9375	54.1875	0.0120676371061041	0.003438564233233	287717.514131902	-133.928530315523	118.895833333333	52.3541666666667
121.979166666667	54.1875	0.0118466334460421	0.00265210132460892	37486.8733459492	-60.1351919231396	121.479166666667	54.3541666666667
122.020833333333	54.1875	0.0128819946415071	0.00366507954842112	466360.87514829	-60.7681329886058	115.479166666667	56.0625
122.0625	54.1875	0.0128717663232681	0.00382749669708083	501226.538245539	-66.4459033904101	114.729166666667	55.7708333333333
122.104166666667	54.1875	0.0122351535635259	0.00273669490374973	201079.068699656	-96.7205105285029	119.0625	53.9375
122.145833333333	54.1875	0.0121716270621287	0.00275244012803261	177603.330435171	-93.3946830443785	119.4375	54.0625
122.1875	54.1875	0.0122270273590526	0.00288518684577885	177603.330435174	-93.3946830443784	119.479166666667	54.0625
122.229166666667	54.1875	0.0122171047281879	0.00286228555556256	180825.226182604	-94.7729802037957	119.479166666667	54.0208333333333
122.270833333333	54.1875	0.0121643122934854	0.00274541780812005	183536.029589583	-94.6688051790565	119.479166666667	54.0208333333333
122.3125	54.1875	0.0117003793639271	0.00269711903336899	247741.853578092	-108.252968696129	118.770833333333	53.4375
122.354166666667	54.1875	0.0119242078960472	0.002753441179423	250326.717796349	-108.024454456737	118.770833333333	53.4375
122.395833333333	54.1875	0.0119756361586537	0.00358460617194981	66572.1282386707	-69.2258157187192	121.4375	54.3958333333333
122.4375	54.1875	0.0117827396014851	0.00301486242011143	69121.7764643158	-69.9923413672543	121.4375	54.3958333333333
122.479166666667	54.1875	0.0118483609974962	0.00303796560617644	71683.421372835	-70.7030020210171	121.4375	54.3958333333333
122.520833333333	54.1875	0.0121069783353868	0.0032912127784602	74255.8205587037	-71.3633560211314	121.4375	54.3958333333333
122.5625	54.1875	0.0120297779529677	0.003297870939366	318474.990641469	-128.349734660576	118.895833333333	52.3541666666667
122.604166666667	54.1875	0.0119335531258267	0.00324482927979304	265902.294979188	-106.740023185588	118.770833333333	53.4375
122.645833333333	54.1875	0.0120411178586146	0.00338521321812295	268508.425961376	-106.53931826419	118.770833333333	53.4375
122.6875	54.1875	0.0122382322947868	0.00339595080320849	271117.245486032	-106.342149701036	118.770833333333	53.4375
122.729166666667	54.1875	0.0121953371112728	0.00360304989946996	327084.957322314	-127.03472865588	118.895833333333	52.3541666666667
122.770833333333	54.1875	0.0114951486640061	0.00284282341097201	86170.6012167731	-77.043879957002	121.479166666667	54.3541666666667
122.8125	54.1875	0.0110205505719028	0.00240574337022375	88823.3044544597	-77.403955831371	121.479166666667	54.3541666666667
122.854166666667	54.1875	0.0115145460998073	0.0029148462946243	95116.6677307091	-75.314728795763	121.4375	54.3958333333333
122.895833333333	54.1875	0.0120531209345155	0.00298840761329319	97750.0771414773	-75.6855460418216	121.4375	54.3958333333333
122.9375	54.1875	0.0119413088943183	0.00323240828697244	286822.46049449	-105.228166884757	118.770833333333	53.4375
122.979166666667	54.1875	0.0118188735973876	0.00299092219165994	289448.073934844	-105.053201600738	118.770833333333	53.4375
123.020833333333	54.1875	0.0119317476028128	0.00276406925202926	292075.827118918	-104.881080088201	118.770833333333	53.4375
123.0625	54.1875	0.0120760136450065	0.0028494870074962	282743.607314003	-104.515811616102	118.9375	53.4791666666667
123.104166666667	54.1875	0.0120343253682562	0.00268262863303805	285377.823533146	-104.345388480528	118.9375	53.4791666666667
123.145833333333	54.1875	0.0117786897864994	0.00264594223482042	288014.02782103	-104.177775418943	118.9375	53.4791666666667
123.1875	54.1875	0.0118466269259267	0.00304694804556832	302607.10421638	-104.219590980094	118.770833333333	53.4375
123.229166666667	54.1875	0.0118796453632336	0.0035319374511099	531404.888875613	-63.7731521338797	115.5625	56.0625
123.270833333333	54.1875	0.0129758574641466	0.00290900252977401	297249.7148891	-102.679136559003	118.895833333333	53.5208333333333
123.3125	54.1875	0.0130586334080513	0.00281100437044605	299904.184616543	-102.531520386605	118.895833333333	53.5208333333333
123.354166666667	54.1875	0.0130021739258022	0.0028091614107581	302560.163081585	-102.386199117352	118.895833333333	53.5208333333333
123.395833333333	54.1875	0.013036842995447	0.00280262530904787	305217.60999256	-102.243114088416	118.895833333333	53.5208333333333
123.4375	54.1875	0.0120490566147774	0.00322120288668277	307876.486419073	-102.102208575639	118.895833333333	53.5208333333333
123.479166666667	54.1875	0.0119752655507757	0.00336613229963238	237803.959671191	-66.8653356231659	120.0625	54.9791666666667
123.520833333333	54.1875	0.0114748199035499	0.00335339375284696	276109.493994477	-73.7350569807894	119.395833333333	54.8125
123.5625	54.1875	0.011899424531048	0.00273226366977125	315861.322741211	-101.692029369187	118.895833333333	53.5208333333333
123.604166666667	54.1875	0.0116140179635292	0.0027816229533198	318525.553233078	-101.559310812882	118.895833333333	53.5208333333333
123.645833333333	54.1875	0.0116061958767136	0.00281600122615668	318229.409444906	-93.894024454436	118.8125	53.8958333333333
123.6875	54.1875	0.0132179214053271	0.00300520234569092	323857.74256142	-101.299594248836	118.895833333333	53.5208333333333
123.729166666667	54.1875	0.01239083940585	0.00292265209662857	326525.638702705	-101.172504503992	118.895833333333	53.5208333333333
123.770833333333	54.1875	0.011184295447284	0.00259366372117085	291804.589479139	-74.4347264846666	119.395833333333	54.8125
123.8125	54.1875	0.0115049872572305	0.00226727584075456	294425.554788394	-74.5430249981524	119.395833333333	54.8125
123.854166666667	54.1875	0.0113208694796747	0.00225258674000742	297047.876331072	-74.6491125914469	119.395833333333	54.8125
123.895833333333	54.1875	0.0112026907361349	0.00229861819640779	299671.517595359	-74.7530462010526	119.395833333333	54.8125
123.9375	54.1875	0.0110733619577405	0.00285821278180845	262013.034404653	-74.0646920219372	120.020833333333	54.7708333333333
123.979166666667	54.1875	0.0115582349777826	0.00247712447324665	307814.050308212	-77.6921790798854	119.3125	54.6875
124.020833333333	54.1875	0.0111537286760253	0.0021403300362377	307550.012913032	-75.0524644481076	119.395833333333	54.8125
124.0625	54.1875	0.0113995376982593	0.00230178204509923	310178.592011781	-75.1483146170196	119.395833333333	54.8125
124.104166666667	54.1875	0.0112308997426114	0.00195749100663501	301670.943085161	-73.026110330938	119.604166666667	54.8958333333333
124.145833333333	54.1875	0.01105649319308	0.00201936535039415	304273.286712618	-73.1418812299089	119.604166666667	54.8958333333333
124.1875	54.1875	0.0110275473287075	0.00229413388180516	277734.687276267	-74.7915482171083	120.020833333333	54.7708333333333
124.229166666667	54.1875	0.0109343570157477	0.00217297457977762	323771.931882016	-78.1095874756229	119.3125	54.6875
124.270833333333	54.1875	0.0111811757334347	0.0021838385033502	284735.796972886	-76.0360426151133	119.979166666667	54.7291666666667
124.3125	54.1875	0.011183113887461	0.00210290162062067	281335.06740363	-73.9782133541202	120.104166666667	54.8125
124.354166666667	54.1875	0.0113098978649609	0.00220251957709645	326433.916892313	-78.174219429636	119.395833333333	54.6875
124.395833333333	54.1875	0.0113887932178667	0.00231141587685037	288244.633919141	-75.2258392599722	120.0625	54.7708333333333
124.4375	54.1875	0.0115271739825322	0.00232890178785025	324797.286203964	-91.262807456742	119.479166666667	54.0208333333333
124.479166666667	54.1875	0.0113761743747153	0.00224780164751462	259551.714197207	-92.4929606787684	120.520833333333	54.0208333333333
124.520833333333	54.1875	0.0108859069941803	0.00139018607225174	279991.827390882	-86.3613716271988	120.229166666667	54.2708333333333
124.5625	54.1875	0.0110402526307661	0.00142064807654402	269244.798797144	-88.3271962020382	120.4375	54.1875
124.604166666667	54.1875	0.0114579371962363	0.00148050357228406	288715.023410693	-90.049682572115	120.1875	54.1041666666667
124.645833333333	54.1875	0.0115505479729455	0.00163141005416699	297204.769020851	-90.8409874737686	120.104166666667	54.0625
124.6875	54.1875	0.0118788322349117	0.00159696559953098	299924.520980127	-90.7997304054825	120.104166666667	54.0625
124.729166666667	54.1875	0.0119089308494856	0.00145039238862307	302644.300134798	-90.7589110386681	120.104166666667	54.0625
124.770833333333	54.1875	0.0119590947084298	0.00167397921522292	305364.104825393	-90.7185176760089	120.104166666667	54.0625
124.8125	54.1875	0.0120433039298913	0.00153410899670112	308083.93344265	-90.6785390327657	120.104166666667	54.0625
124.854166666667	54.1875	0.0122891661159497	0.00151031980365781	307137.364645486	-86.3602093432149	120.145833333333	54.2708333333333
124.895833333333	54.1875	0.0125050692259188	0.00170133053405592	309851.906268427	-86.3584738547347	120.145833333333	54.2708333333333
124.9375	54.1875	0.0123069619208598	0.00157728197398517	277277.282177015	-86.359678505865	120.6875	54.2708333333333
120.145833333333	54.1458333333333	0.0163405032432573	0.0049550751350618	276490.047842816	-36.8778767248434	117.479166666667	56.1041666666667
120.1875	54.1458333333333	0.0164405927591094	0.00490830276977162	244916.474458317	-26.4012438893647	118.4375	56.1041666666667
120.229166666667	54.1458333333333	0.016341447954055	0.00492737225485223	246138.525648527	-26.9349830399251	118.4375	56.1041666666667
120.270833333333	54.1458333333333	0.0165392122951352	0.00448416066033534	274568.721961299	-37.9087879115771	117.5625	56.0625
120.3125	54.1458333333333	0.0165562122060058	0.00446675444267289	276249.32421054	-38.3204045322387	117.5625	56.0625
120.354166666667	54.1458333333333	0.0164682443151176	0.00473173273481124	284852.368284013	-38.9010033788552	117.479166666667	56.1041666666667
120.395833333333	54.1458333333333	0.016088251386074	0.00407872167723261	222728.620778175	-36.8279789326775	118.270833333333	55.7291666666667
120.4375	54.1458333333333	0.0155594586528987	0.00393910874561644	224370.628795419	-37.3506507026581	118.270833333333	55.7291666666667
120.479166666667	54.1458333333333	0.0158431267144788	0.00440930120787399	205040.396037337	-32.4670101905098	118.729166666667	55.6875
120.520833333333	54.1458333333333	0.0142308883119899	0.00364483379906128	132213.503253773	-50.2021886167027	118.9375	54.8958333333333
120.5625	54.1458333333333	0.013487547033644	0.00234206074468954	87629.8666606786	-67.7481734531808	119.3125	54.4375
120.9375	54.1458333333333	0.0127027802650305	0.00251489195252396	150323.663509382	-46.558874246938	119.229166666667	55.0625
120.979166666667	54.1458333333333	0.012435014406582	0.00290154965753402	88055.3817918415	-42.117920390299	120.0625	54.7291666666667
121.020833333333	54.1458333333333	0.0123661802448294	0.00302383770621812	119993.526853513	-75.864778387765	119.229166666667	54.3958333333333
121.0625	54.1458333333333	0.0124289717478298	0.0030824840782816	106695.972013602	-94.3286306669658	119.4375	54.0625
121.104166666667	54.1458333333333	0.0127399010812642	0.00338666307829957	117208.558336468	-70.8530528465	119.395833333333	54.4791666666667
121.145833333333	54.1458333333333	0.0122237311372564	0.00345152149697789	124951.483617681	-71.9833209986095	119.3125	54.4791666666667
121.1875	54.1458333333333	0.0129615471641917	0.00310579132008779	165456.481070053	-49.0607360037521	119.229166666667	55.1041666666667
121.229166666667	54.1458333333333	0.0126908308670601	0.00300080982233806	117559.7102016	-93.799185784821	119.4375	54.0625
121.270833333333	54.1458333333333	0.0122836662735488	0.00256600738578506	101798.614208685	-49.8788625710238	120.0625	54.7291666666667
121.3125	54.1458333333333	0.012160378163122	0.0027636529810178	103894.976791476	-50.8129968948019	120.0625	54.7291666666667
121.354166666667	54.1458333333333	0.0121615687018167	0.0026265126633558	106018.820130796	-51.7092697331366	120.0625	54.7291666666667
121.395833333333	54.1458333333333	0.0118287866338278	0.0034407943413509	145605.703279867	-64.711164667311	119.354166666667	54.6875
121.4375	54.1458333333333	0.012165166858546	0.002495168065419	110342.578575524	-53.3952792958179	120.0625	54.7291666666667
121.479166666667	54.1458333333333	0.0120510542106102	0.00349557688479248	133866.42609314	-93.1456459975903	119.4375	54.0625
121.520833333333	54.1458333333333	0.0121615975064855	0.00366879628761392	134333.980299148	-95.1173211874841	119.479166666667	54.0208333333333
121.5625	54.1458333333333	0.0121993245049744	0.00354338432351444	139304.239932352	-92.9565353153571	119.4375	54.0625
121.604166666667	54.1458333333333	0.0115563999460933	0.00276678599459892	142472.184057427	-94.7259438671253	119.4375	54.0208333333333
121.645833333333	54.1458333333333	0.01180324199194	0.00288016785486292	170806.223326998	-96.7552246646955	119.0625	53.9375
121.6875	54.1458333333333	0.0122371759460259	0.00363533567996278	160995.161585528	-84.0460925221393	119.229166666667	54.2708333333333
121.729166666667	54.1458333333333	0.0129767488648915	0.00407910347821628	269945.305568617	-90.2969466645987	117.604166666667	54.0625
121.770833333333	54.1458333333333	0.0121122422641334	0.00383000357266346	266968.061924172	-89.3402417698627	117.6875	54.1041666666667
121.8125	54.1458333333333	0.0120369891113566	0.00302108727972206	185065.395882608	-97.5158420524433	119.020833333333	53.8958333333333
121.854166666667	54.1458333333333	0.0118566923015821	0.00296135140116045	158761.042828193	-94.0480341546017	119.4375	54.0208333333333
121.895833333333	54.1458333333333	0.0120706134961798	0.00288992506484218	161063.504486348	-92.3050108527659	119.4375	54.0625
121.9375	54.1458333333333	0.011847522767283	0.00327833015499038	284519.559313341	-133.256327831678	118.895833333333	52.3541666666667
121.979166666667	54.1458333333333	0.0122018152456765	0.0033132880129381	44940.8719566718	-51.5226511721428	121.4375	54.3958333333333
122.020833333333	54.1458333333333	0.011594742646333	0.00275835879196359	195168.860523563	-95.6242135885987	119.0625	53.9375
122.0625	54.1458333333333	0.0119684224828242	0.00325640221025831	49318.626492172	-55.3973438528012	121.4375	54.3958333333333
122.104166666667	54.1458333333333	0.0122122098146839	0.00326972429285464	174667.898499572	-91.9631609477852	119.4375	54.0625
122.145833333333	54.1458333333333	0.0123159417716353	0.00344450782133817	175062.493165447	-93.4774725247454	119.479166666667	54.0208333333333
122.1875	54.1458333333333	0.0118498723513873	0.00274230623742073	237644.005434096	-109.194936612299	118.8125	53.3958333333333
122.229166666667	54.1458333333333	0.0119935136440986	0.00252347410371433	240217.327747516	-108.947924909756	118.8125	53.3958333333333
122.270833333333	54.1458333333333	0.0119728730137268	0.00261793365200561	229141.469010897	-107.558569786299	118.979166666667	53.4791666666667
122.3125	54.1458333333333	0.0120400057594035	0.00280666454382408	231739.072315174	-107.321988449012	118.979166666667	53.4791666666667
122.354166666667	54.1458333333333	0.0118766558298624	0.00307075380186603	248930.715113621	-107.00982731554	118.770833333333	53.4375
122.395833333333	54.1458333333333	0.0117774763268909	0.00359732980859568	307080.131799713	-129.068460885298	118.895833333333	52.3541666666667
122.4375	54.1458333333333	0.0116075005964526	0.00304066436226082	66631.1056103729	-69.2450112800238	121.479166666667	54.3541666666667
122.479166666667	54.1458333333333	0.0114798191368624	0.00276403938490678	69183.6295384458	-70.0109362415557	121.479166666667	54.3541666666667
122.520833333333	54.1458333333333	0.0115925876018165	0.00270617621671698	71748.1419998904	-70.7210273653836	121.479166666667	54.3541666666667
122.5625	54.1458333333333	0.0120456609421224	0.00325016933721238	78396.8815619316	-68.75349376669	121.4375	54.3958333333333
122.604166666667	54.1458333333333	0.0120662646303863	0.00323662291064352	80940.3122953607	-69.4186807485951	121.4375	54.3958333333333
122.645833333333	54.1458333333333	0.0122097975305728	0.0036437875855689	319946.795416288	-127.027167744258	118.895833333333	52.3541666666667
122.6875	54.1458333333333	0.0122670333472812	0.0031158959335197	269848.964370036	-105.39772754188	118.770833333333	53.4375
122.729166666667	54.1458333333333	0.0120282307465144	0.00355592359095713	272475.167769876	-105.212190028237	118.770833333333	53.4375
122.770833333333	54.1458333333333	0.0119233395573483	0.00381594672837639	275103.664627772	-105.029874585604	118.770833333333	53.4375
122.8125	54.1458333333333	0.0121972428021956	0.00364620773431234	88908.9402555125	-77.4161091160333	121.479166666667	54.3125
122.854166666667	54.1458333333333	0.0122981787647688	0.00341059639388599	330928.540081443	-125.442748614856	118.895833333333	52.3541666666667
122.895833333333	54.1458333333333	0.0122021591560157	0.00336641359019266	283002.267820322	-104.501388269951	118.770833333333	53.4375
122.9375	54.1458333333333	0.0118208871330797	0.00350592083563758	335381.67727103	-124.836659575959	118.895833333333	52.3541666666667
122.979166666667	54.1458333333333	0.0119798646420471	0.00331697294824003	337620.513545824	-124.539292665682	118.895833333333	52.3541666666667
123.020833333333	54.1458333333333	0.0119693019259678	0.00327094748679355	339867.311970335	-124.245629036817	118.895833333333	52.3541666666667
123.0625	54.1458333333333	0.0120822719341718	0.00348227348415628	293562.105791958	-103.836804196342	118.770833333333	53.4375
123.104166666667	54.1458333333333	0.0118967418033621	0.00314185475164846	285616.977424895	-102.388929335882	118.895833333333	53.5208333333333
123.145833333333	54.1458333333333	0.0120504037607453	0.00350733481300874	298853.199973763	-103.520352898575	118.770833333333	53.4375
123.1875	54.1458333333333	0.0118536563250943	0.00370286998263904	128955.535416638	-74.6421117246823	121.270833333333	54.4375
123.229166666667	54.1458333333333	0.0115281075622285	0.0035510709814688	293601.793923517	-101.947227769415	118.895833333333	53.5208333333333
123.270833333333	54.1458333333333	0.0118662904717971	0.00327441705017197	296266.280638736	-101.804681121748	118.895833333333	53.5208333333333
123.3125	54.1458333333333	0.0129565866015858	0.00294207678114904	301599.341455062	-101.526253030727	118.854166666667	53.5208333333333
123.354166666667	54.1458333333333	0.0138228611792786	0.002868027413875	304267.842106577	-101.390256903767	118.854166666667	53.5208333333333
123.395833333333	54.1458333333333	0.0136342570042742	0.00300789987784967	306937.609372569	-101.256332797926	118.854166666667	53.5208333333333
123.4375	54.1458333333333	0.013104716841916	0.0028288505420664	306937.609372569	-101.256332797926	118.895833333333	53.5208333333333
123.479166666667	54.1458333333333	0.0117512736106722	0.0026097925125228	309608.609577528	-101.124428051199	118.895833333333	53.5208333333333
123.520833333333	54.1458333333333	0.0124564303766438	0.0027506193696036	312280.810174906	-100.994491738332	118.895833333333	53.5208333333333
123.5625	54.1458333333333	0.0131652791973491	0.00263446496220299	314954.179700472	-100.866474601203	118.895833333333	53.5208333333333
123.604166666667	54.1458333333333	0.0130823104292137	0.00282053383137328	317628.687727973	-100.740328982452	118.895833333333	53.5208333333333
123.645833333333	54.1458333333333	0.0131743695929283	0.00313501566044284	320304.304826922	-100.616008762189	118.895833333333	53.5208333333333
123.6875	54.1458333333333	0.013221159408051	0.00288572757313486	297140.046949249	-82.7862972219013	119.145833333333	54.3958333333333
123.729166666667	54.1458333333333	0.0132619886950503	0.00316016708052185	323386.151086483	-92.9424043769223	118.8125	53.8958333333333
123.770833333333	54.1458333333333	0.0131787853202437	0.00268044186443839	302542.849337121	-82.8487611607052	119.145833333333	54.3958333333333
123.8125	54.1458333333333	0.0126247943478589	0.00289589267844402	328824.781719677	-92.8267553837319	118.8125	53.8958333333333
123.854166666667	54.1458333333333	0.0125813362539024	0.00265233668492042	298309.152855591	-73.7906999645105	119.395833333333	54.8125
123.895833333333	54.1458333333333	0.0112018246331018	0.0025360192706219	290119.553477539	-71.5388553885366	119.604166666667	54.8958333333333
123.9375	54.1458333333333	0.0110471236565158	0.00254019524151066	303541.136309733	-74.0104607392992	119.395833333333	54.8125
123.979166666667	54.1458333333333	0.0111843358423006	0.00246253184827042	306159.261824144	-74.1170887742813	119.395833333333	54.8125
124.020833333333	54.1458333333333	0.0113795504562444	0.00257659063961457	308778.76041787	-74.2216205926464	119.395833333333	54.8125
124.0625	54.1458333333333	0.0115330659129417	0.00226538797154287	313110.684350002	-75.2559619649715	119.354166666667	54.7708333333333
124.104166666667	54.1458333333333	0.0114168725121297	0.0020571900821153	315744.352559217	-75.3479742522816	119.354166666667	54.7708333333333
124.145833333333	54.1458333333333	0.0112380111124556	0.00194884224037385	318379.115943834	-75.4381834591378	119.354166666667	54.7708333333333
124.1875	54.1458333333333	0.0111156687372557	0.00203895703804685	321014.946625256	-75.5266332548185	119.354166666667	54.7708333333333
124.229166666667	54.1458333333333	0.0109517007208009	0.00199708034754618	323651.817614408	-75.6133659332964	119.354166666667	54.7708333333333
124.270833333333	54.1458333333333	0.0111823432528602	0.00217090249976336	327415.820988913	-77.3805197047657	119.3125	54.6875
124.3125	54.1458333333333	0.0110005883077849	0.0020659266418318	282650.254495866	-73.075147940947	120.104166666667	54.8125
124.354166666667	54.1458333333333	0.0113738899336682	0.00204095805310659	285255.95853999	-73.2006348505011	120.104166666667	54.8125
124.395833333333	54.1458333333333	0.0111983351236677	0.00205911666944945	280299.263800626	-87.3125720987357	120.104166666667	54.1875
124.4375	54.1458333333333	0.0111975320542011	0.00211990222813442	280401.735433788	-88.2605000465279	120.145833333333	54.1458333333333
124.479166666667	54.1458333333333	0.0112057110822747	0.00199055103703304	285738.770162606	-87.2968362957969	120.104166666667	54.1875
124.520833333333	54.1458333333333	0.0110131068026801	0.00152958185243158	280324.349222828	-85.4159140148147	120.229166666667	54.2708333333333
124.5625	54.1458333333333	0.0116485038732457	0.00139527305766283	288466.688407514	-85.445610292934	120.145833333333	54.2708333333333
124.604166666667	54.1458333333333	0.0119046160113938	0.0015357212521732	291180.873097425	-85.4545094401446	120.145833333333	54.2708333333333
124.645833333333	54.1458333333333	0.0120332314621165	0.00154812747100513	293895.090401215	-85.4629318399983	120.145833333333	54.2708333333333
124.6875	54.1458333333333	0.0123151522200991	0.00151548076241795	296609.338491087	-85.47089056893	120.145833333333	54.2708333333333
124.729166666667	54.1458333333333	0.0118598499313698	0.00154967494525495	299323.615596931	-85.4783982295567	120.145833333333	54.2708333333333
124.770833333333	54.1458333333333	0.0123525672494935	0.0015231432977409	302037.920003743	-85.4854669719277	120.145833333333	54.2708333333333
124.8125	54.1458333333333	0.01273186660506	0.00306054949200195	437187.459264241	-90.3366668486718	118.145833333333	53.9375
124.854166666667	54.1458333333333	0.0131815097920888	0.00308196474676762	439910.182228157	-90.3009194507829	118.145833333333	53.9375
124.895833333333	54.1458333333333	0.0130055226755394	0.00151823507730146	310180.980655678	-85.5041548165852	120.145833333333	54.2708333333333
124.9375	54.1458333333333	0.0129574300723805	0.00293067061944128	445355.653739676	-90.2301156033484	118.145833333333	53.9375
124.979166666667	54.1458333333333	0.0131900241905918	0.00292469210205383	448078.400107937	-90.1950507458876	118.145833333333	53.9375
125.020833333333	54.1458333333333	0.0123313069123328	0.00158408997244172	297172.855829692	-89.9475049379638	120.479166666667	54.0625
125.0625	54.1458333333333	0.0118717412911316	0.00158950592604789	285752.538219689	-85.4362208256555	120.6875	54.2708333333333
125.104166666667	54.1458333333333	0.0117245372728138	0.00169208354254712	288466.68840751	-85.445610292934	120.6875	54.2708333333333
125.145833333333	54.1458333333333	0.0114626290662262	0.00159359256820816	302056.843370647	-87.2457227293406	120.520833333333	54.1875
125.1875	54.1458333333333	0.0114576700387072	0.00174334034795148	304776.452877094	-87.2366798522198	120.520833333333	54.1875
120.145833333333	54.1041666666667	0.016538143064241	0.00495136468389481	273888.44661121	-34.6087896048463	117.645833333333	56.1041666666667
120.1875	54.1041666666667	0.0156580571076418	0.00427560483867153	199543.743279249	-27.3667967118961	118.729166666667	55.6875
120.229166666667	54.1041666666667	0.0168299632092114	0.00457077787802715	225492.053256095	-33.8254653340359	118.229166666667	55.7708333333333
120.270833333333	54.1041666666667	0.0166777413597721	0.00501751803742716	278242.485730427	-37.3223725816192	117.5625	56.0625
120.3125	54.1041666666667	0.0161677660641235	0.00462042322359058	203630.34827022	-26.7426477596105	118.854166666667	55.7291666666667
120.354166666667	54.1041666666667	0.0151521116201723	0.00391046722763926	204773.032180425	-29.9425483778887	118.729166666667	55.6875
120.395833333333	54.1041666666667	0.0157465556140624	0.00354268597442264	231366.912668978	-37.6597392185847	118.145833333333	55.7291666666667
120.4375	54.1041666666667	0.0153107776160853	0.00353543111775131	233041.465882216	-38.1563621955419	118.145833333333	55.7291666666667
120.479166666667	54.1041666666667	0.0144506624343093	0.00392709591812979	133193.296577619	-47.9526821517165	118.9375	54.8958333333333
120.520833333333	54.1041666666667	0.0134858699911543	0.00268314450483516	87026.2529701985	-64.2749403440978	119.3125	54.4375
120.5625	54.1041666666667	0.0130943203386838	0.00289373308420285	90234.571391523	-68.3899169286993	119.270833333333	54.3958333333333
120.604166666667	54.1041666666667	0.0130714754717504	0.00282580073127574	92773.6410032147	-68.9765089039938	119.270833333333	54.3958333333333
120.645833333333	54.1041666666667	0.0134422165896297	0.00237852993272683	94456.1512223295	-66.3307911591393	119.3125	54.4375
120.6875	54.1041666666667	0.0141710294228231	0.00260758339593216	188788.365834769	-45.6757714780457	118.5625	55.2708333333333
120.729166666667	54.1041666666667	0.0133330712061584	0.00266395869594739	101994.964964169	-68.0773748555827	119.270833333333	54.4375
120.9375	54.1041666666667	0.0120988895626288	0.00244142232368942	113848.738288525	-77.5557323135025	119.229166666667	54.3125
120.979166666667	54.1041666666667	0.0126767422674349	0.0026261438549854	155498.20464364	-45.975174185241	119.229166666667	55.0625
121.020833333333	54.1041666666667	0.0126627732045395	0.00301561930114571	158674.573077441	-44.74201161196	119.270833333333	55.1041666666667
121.0625	54.1041666666667	0.0122807060217973	0.00358649278681546	149480.881565981	-57.3729800892394	119.104166666667	54.8125
121.104166666667	54.1041666666667	0.0122611779644073	0.00356967309078368	151782.977174784	-57.894102823308	119.104166666667	54.8125
121.145833333333	54.1041666666667	0.0117634018547745	0.00346345918217112	135625.666933226	-60.6537357192208	119.3125	54.6875
121.1875	54.1041666666667	0.0124346341405857	0.00339203087377316	104091.213051967	-44.0718653825053	120.0625	54.7708333333333
121.229166666667	54.1041666666667	0.0125395384319703	0.00300571021872003	168531.853248967	-47.8698616499513	119.270833333333	55.1041666666667
121.270833333333	54.1041666666667	0.0118945762022518	0.00322790645583766	137221.205600095	-67.3813163502148	119.3125	54.5625
121.3125	54.1041666666667	0.012244165686668	0.00369031856683066	174984.532401655	-76.695551588402	118.6875	54.4375
121.354166666667	54.1041666666667	0.0120073021320966	0.00345427346076319	142267.189892131	-68.1592051617072	119.3125	54.5625
121.395833333333	54.1041666666667	0.0119081693869294	0.00321099597983095	140547.310798431	-102.510518097589	119.3125	53.8125
121.4375	54.1041666666667	0.012128605030108	0.00349112376723882	206247.565276014	-79.6782520372675	118.3125	54.3958333333333
121.479166666667	54.1041666666667	0.0118057083390496	0.00368459491905959	181359.880438697	-111.523993240219	118.9375	53.4791666666667
121.520833333333	54.1041666666667	0.0124089770272191	0.00400637674966021	133692.143003181	-91.1609331152015	119.479166666667	54.0625
121.5625	54.1041666666667	0.0121389749879472	0.00364505195837323	136417.108546333	-91.1043272210373	119.479166666667	54.0625
121.604166666667	54.1041666666667	0.0122156940219944	0.00350999106047772	139443.230576124	-92.953151529043	119.479166666667	54.0208333333333
121.645833333333	54.1041666666667	0.0119204525041158	0.00320884350747703	142165.218889108	-92.8631393513914	119.479166666667	54.0208333333333
121.6875	54.1041666666667	0.011804937297974	0.00351796614419828	144887.417833154	-92.7758753256806	119.479166666667	54.0208333333333
121.729166666667	54.1041666666667	0.0119050575178175	0.003319875597031	147317.445315134	-90.8926012446443	119.479166666667	54.0625
121.770833333333	54.1041666666667	0.0122144621718489	0.00325895253782984	150332.398222446	-92.6089952848698	119.479166666667	54.0208333333333
121.8125	54.1041666666667	0.0120076439531454	0.00318917625451174	153055.157124032	-92.5291075027146	119.479166666667	54.0208333333333
121.854166666667	54.1041666666667	0.0123083034328037	0.00353786673411226	275400.521892979	-133.821388181483	118.9375	52.3541666666667
121.895833333333	54.1041666666667	0.0120288481017236	0.00343633920159863	44119.2428211676	-42.4350381631604	121.4375	54.3958333333333
121.9375	54.1041666666667	0.0121304328595608	0.00322146579577504	281361.702424346	-132.568939628114	118.895833333333	52.3541666666667
121.979166666667	54.1041666666667	0.0123638091608596	0.00369327974237778	207983.545388624	-106.973501339549	118.979166666667	53.5208333333333
122.020833333333	54.1041666666667	0.0120206536944604	0.00333032123828599	283375.466676463	-132.162759557851	118.9375	52.3541666666667
122.0625	54.1041666666667	0.0120048511795318	0.00333542031818528	287441.366315069	-131.366855779233	118.895833333333	52.3541666666667
122.104166666667	54.1041666666667	0.012119718350171	0.00295469383625739	231945.165444083	-107.30537217798	118.770833333333	53.4375
122.145833333333	54.1041666666667	0.0121329080710707	0.00243607957854943	233571.42203115	-108.374640566543	118.8125	53.3958333333333
122.1875	54.1041666666667	0.0119144024549587	0.00269857275958385	237155.884696896	-106.847035362453	118.770833333333	53.4375
122.229166666667	54.1041666666667	0.0121277606655008	0.00272178080647255	227785.235723538	-106.446760825529	118.9375	53.4791666666667
122.270833333333	54.1041666666667	0.0117992208548701	0.00278614849693625	242378.989996583	-106.40697924886	118.770833333333	53.4375
122.3125	54.1041666666667	0.0118742655182506	0.00274259043608359	244994.937736611	-106.193453780137	118.770833333333	53.4375
122.354166666667	54.1041666666667	0.0119820601385032	0.00252025908675087	236844.518225312	-104.507761072264	118.895833333333	53.5208333333333
122.395833333333	54.1041666666667	0.0119583540688954	0.0033619751128725	191187.566733219	-91.5991734940711	119.479166666667	54.0208333333333
122.4375	54.1041666666667	0.012118678624949	0.00351190155581359	72818.8666028806	-63.1182951739135	121.4375	54.3958333333333
122.479166666667	54.1041666666667	0.0118616182594248	0.00377273542660767	91966.1040256818	-65.6833593593625	121.1875	54.4375
122.520833333333	54.1041666666667	0.0120921497554079	0.00347853113884847	77718.5653126826	-64.8701288050336	121.4375	54.3958333333333
122.5625	54.1041666666667	0.011845280183559	0.00328550738107285	80194.1103218014	-65.6638315535126	121.4375	54.3958333333333
122.604166666667	54.1041666666667	0.0119936921057085	0.00384868837689301	76978.7293885483	-72.0121839676159	121.479166666667	54.3125
122.645833333333	54.1041666666667	0.0121196365396477	0.00391787101076079	317175.532468249	-126.358859962831	118.895833333333	52.3541666666667
122.6875	54.1041666666667	0.0116005081813904	0.00385930545384587	319374.986196991	-126.035588843366	118.895833333333	52.3541666666667
122.729166666667	54.1041666666667	0.0121973000833567	0.00381436390417078	321583.427667577	-125.716518917698	118.895833333333	52.3541666666667
122.770833333333	54.1041666666667	0.012420424917275	0.00334903071502624	263336.879501876	-102.702156543026	118.895833333333	53.5208333333333
122.8125	54.1041666666667	0.0134685222093872	0.00284119921118331	265996.52376585	-102.539557646747	118.895833333333	53.5208333333333
122.854166666667	54.1041666666667	0.0134646413523366	0.00304307096033877	268657.83244183	-102.37984542115	118.895833333333	53.5208333333333
122.895833333333	54.1041666666667	0.0119780114430387	0.00405906721392662	281876.685451657	-103.589274002828	118.770833333333	53.4375
122.9375	54.1041666666667	0.0121715401900356	0.00375860014199732	284526.790094447	-103.426806204758	118.770833333333	53.4375
122.979166666667	54.1041666666667	0.0119993899321161	0.00377011106717061	287178.674469274	-103.267026936281	118.770833333333	53.4375
123.020833333333	54.1041666666667	0.0118611014296782	0.00377012085499947	289832.288823081	-103.1098641248	118.770833333333	53.4375
123.0625	54.1041666666667	0.0121103842672064	0.00322961884844646	281987.660848263	-101.621777216043	118.895833333333	53.5208333333333
123.104166666667	54.1041666666667	0.0127703919143095	0.00280846230286848	284657.972004999	-101.477741136355	118.895833333333	53.5208333333333
123.145833333333	54.1041666666667	0.0132687826149987	0.0027869044120077	287329.635375887	-101.336069646044	118.895833333333	53.5208333333333
123.1875	54.1041666666667	0.0132639082087078	0.00280812574618715	290002.612680385	-101.196698535249	118.895833333333	53.5208333333333
123.229166666667	54.1041666666667	0.0117478731414783	0.00288851848377279	292676.867009469	-101.059565855722	118.895833333333	53.5208333333333
123.270833333333	54.1041666666667	0.013089505444475	0.00240509540770559	295352.362765211	-100.924611824034	118.895833333333	53.5208333333333
123.3125	54.1041666666667	0.0130822061360186	0.00262130159931463	298029.065603431	-100.791778729609	118.895833333333	53.5208333333333
123.354166666667	54.1041666666667	0.0137280228635445	0.00269956657354598	303385.96109592	-100.532254354297	118.854166666667	53.5208333333333
123.395833333333	54.1041666666667	0.0148207275564607	0.00294599185027133	306066.090854944	-100.405457251023	118.854166666667	53.5208333333333
123.4375	54.1041666666667	0.0138152198931359	0.00285495567271912	308747.301810403	-100.280569285959	118.854166666667	53.5208333333333
123.479166666667	54.1041666666667	0.0130249631697364	0.00288829797472172	311429.5651243	-100.15754188402	118.854166666667	53.5208333333333
123.520833333333	54.1041666666667	0.0134977490585802	0.00295064333904868	314112.852924611	-100.036328078384	118.854166666667	53.5208333333333
123.5625	54.1041666666667	0.0135194658868707	0.00292653336617927	316797.13826529	-99.9168824455697	118.854166666667	53.5208333333333
123.604166666667	54.1041666666667	0.0130122905788977	0.00288731587864943	316797.138265287	-99.9168824455698	118.895833333333	53.5208333333333
123.645833333333	54.1041666666667	0.0129444186561844	0.00302980263085922	319482.395088243	-99.7991610435593	118.895833333333	53.5208333333333
123.6875	54.1041666666667	0.0122368099932817	0.00276610129330897	289228.365820517	-72.4440039149249	119.395833333333	54.8125
123.729166666667	54.1041666666667	0.011478611284661	0.0029934420797465	291827.83433379	-72.5716987656235	119.395833333333	54.8125
123.770833333333	54.1041666666667	0.0112961003519871	0.00275888512833012	341219.86548883	-113.900420561149	119.145833333333	52.7708333333333
123.8125	54.1041666666667	0.0111045729585603	0.00257745013754234	297032.126476445	-72.8194892319723	119.395833333333	54.8125
123.854166666667	54.1041666666667	0.0113241102570771	0.00255683146652103	299636.855302163	-72.9397135279746	119.395833333333	54.8125
123.895833333333	54.1041666666667	0.0111186087552837	0.00254462225971709	302243.245420126	-73.0575728130185	119.395833333333	54.8125
123.9375	54.1041666666667	0.0111303119720705	0.00241257076378366	304851.253317743	-73.1731262918832	119.395833333333	54.8125
123.979166666667	54.1041666666667	0.0113223543302337	0.00236997112522715	307460.836924461	-73.2864312590021	119.395833333333	54.8125
124.020833333333	54.1041666666667	0.0115013920765671	0.00308199535178894	311698.030368515	-74.3386385725213	119.354166666667	54.7708333333333
124.0625	54.1041666666667	0.0117440136215534	0.0034084092795026	269786.059874444	-88.3289525072561	119.9375	54.1041666666667
124.104166666667	54.1041666666667	0.0117588013278557	0.00302065118912225	340431.88157948	-84.7667384030562	118.895833333333	54.2708333333333
124.145833333333	54.1041666666667	0.0115474732113594	0.00298466023269878	319576.674165476	-74.6340397467642	119.354166666667	54.7708333333333
124.1875	54.1041666666667	0.0121669490673498	0.00319670116518338	310838.64441108	-88.93042146165	119.4375	54.0625
124.229166666667	54.1041666666667	0.0118012812474175	0.00286963549651597	258800.243665067	-87.3697909606729	120.270833333333	54.1458333333333
124.270833333333	54.1041666666667	0.0115798659772429	0.00273888543298897	313111.459116316	-78.6998684450958	119.520833333333	54.5625
124.3125	54.1041666666667	0.0118388550421854	0.00255214325804595	286131.663488912	-88.2276439648092	119.9375	54.1041666666667
124.354166666667	54.1041666666667	0.0115306351202087	0.00209931553949312	331833.811038946	-79.1152151201797	119.3125	54.5625
124.395833333333	54.1041666666667	0.011470777274003	0.00222347477677754	321132.054422642	-78.8854962592616	119.520833333333	54.5625
124.4375	54.1041666666667	0.011070811831286	0.00178490010488406	261514.973459232	-86.3472066636701	120.4375	54.1875
124.479166666667	54.1041666666667	0.0105227840624946	0.00124496162354696	269674.908918038	-86.3580913945495	120.354166666667	54.1875
124.520833333333	54.1041666666667	0.0113928333602768	0.00139265003532393	299595.143564192	-86.3693023331235	119.9375	54.1875
124.5625	54.1041666666667	0.0117798297753178	0.00145986667500223	302315.170073739	-86.3683867957114	119.9375	54.1875
124.604166666667	54.1041666666667	0.0118199035164813	0.00155339109920809	291585.050423647	-84.546650176408	120.145833333333	54.2708333333333
124.645833333333	54.1041666666667	0.0119226754698832	0.00148933068761591	294298.250764185	-84.5634442135197	120.145833333333	54.2708333333333
124.6875	54.1041666666667	0.012413250583396	0.0014983176133426	297011.525401075	-84.5796225327338	120.145833333333	54.2708333333333
124.729166666667	54.1041666666667	0.0123317625976261	0.00153485138581859	277958.97027431	-88.2782989418286	120.479166666667	54.1041666666667
124.770833333333	54.1041666666667	0.0128548478729809	0.00255827159990723	434459.297828422	-89.7619697973915	118.145833333333	53.9375
124.8125	54.1041666666667	0.0131812002880052	0.00180701296389865	283407.45694377	-88.2445291165554	120.479166666667	54.1041666666667
124.854166666667	54.1041666666667	0.0134692791599752	0.00304340255354336	439910.233034422	-89.6978252393121	118.145833333333	53.9375
124.895833333333	54.1041666666667	0.0135872787892925	0.00234356999541288	288855.845191897	-88.2107586516062	120.479166666667	54.1041666666667
124.9375	54.1041666666667	0.0133145754973565	0.00302188914210278	445361.136263043	-89.634423232425	118.145833333333	53.9375
124.979166666667	54.1041666666667	0.0135009084915802	0.00287453171662061	448086.573917537	-89.6029922006087	118.145833333333	53.9375
125.020833333333	54.1041666666667	0.0135037849141906	0.00291184748188139	402947.966206889	-86.1827544970644	118.854166666667	54.1875
125.0625	54.1041666666667	0.0137264118523523	0.00291195190524199	453537.417485952	-89.5406538233383	118.145833333333	53.9375
125.104166666667	54.1041666666667	0.0129828953171712	0.00314622384759966	408386.817960052	-86.1665418197425	118.854166666667	54.1875
125.145833333333	54.1041666666667	0.0133810846093945	0.00162619854866922	291585.050423647	-84.546650176408	120.6875	54.2708333333333
125.1875	54.1041666666667	0.0135656707353028	0.0014265094435327	294298.250764185	-84.5634442135197	120.6875	54.2708333333333
125.229166666667	54.1041666666667	0.0135162291310936	0.00147299526245344	291585.050423647	-84.546650176408	120.770833333333	54.2708333333333
125.270833333333	54.1041666666667	0.0131614717146539	0.00136155948069684	294298.250764185	-84.5634442135197	120.770833333333	54.2708333333333
125.3125	54.1041666666667	0.0132289770561149	0.00192804538929657	284269.891257828	-81.6876450856209	120.979166666667	54.3958333333333
125.354166666667	54.1041666666667	0.0131320402595504	0.00178801643701767	259033.670074857	-84.2900647038331	121.395833333333	54.2708333333333
125.395833333333	54.1041666666667	0.0130146377362852	0.00165269575811609	261984.115687659	-83.3020798138649	121.395833333333	54.3125
125.4375	54.1041666666667	0.011740133981585	0.0016505291243918	256321.757841753	-84.2634158225771	121.520833333333	54.2708333333333
125.479166666667	54.1041666666667	0.012205205933957	0.00203747109602657	259033.670074857	-84.2900647038331	121.520833333333	54.2708333333333
125.520833333333	54.1041666666667	0.0121621987960009	0.00180947289433666	264691.109838593	-83.337270829942	121.479166666667	54.3125
120.104166666667	54.0625	0.0150020684558231	0.00416169557623827	201272.255419692	-25.4486307079809	118.729166666667	55.6875
120.145833333333	54.0625	0.0152406353762724	0.00415230646050062	202458.842686957	-26.1119511218989	118.729166666667	55.6875
120.1875	54.0625	0.0143619011719532	0.00383195156414153	72885.4764780883	-54.690815229523	119.270833333333	54.4375
120.229166666667	54.0625	0.0154534750622464	0.00434157579631876	204916.086052341	-27.4144870533324	118.729166666667	55.6875
120.270833333333	54.0625	0.0160954269366168	0.00462591833164552	206593.173204197	-25.5223368293537	118.854166666667	55.7291666666667
120.3125	54.0625	0.0153873494163221	0.00401561266159355	206593.173204197	-25.5223368293537	118.895833333333	55.7291666666667
120.354166666667	54.0625	0.0149611021155657	0.00414765873318233	177349.367456015	-39.9496822036374	118.5625	55.2708333333333
120.395833333333	54.0625	0.0150041835200084	0.00377803622071355	179112.801975819	-40.5849913957361	118.5625	55.2708333333333
120.4375	54.0625	0.0145017030591094	0.00389594132502344	200877.356832143	-30.6564604841581	118.8125	55.6041666666667
120.479166666667	54.0625	0.0144367770631612	0.00393408560751025	89137.2606021779	-61.588512212583	119.270833333333	54.4375
120.520833333333	54.0625	0.0135896467489222	0.00319663717762057	138334.280803654	-47.2496341186302	118.9375	54.8958333333333
120.5625	54.0625	0.0131021063428582	0.00193608994002906	142744.432028668	-43.7474394413536	119.020833333333	54.9791666666667
120.604166666667	54.0625	0.0133809726139339	0.00308727931387702	98866.6580568761	-64.470418160042	119.229166666667	54.4375
120.645833333333	54.0625	0.013305936429446	0.00321380285405979	101334.994409175	-65.1018643254675	119.229166666667	54.4375
120.6875	54.0625	0.0130221374042651	0.00258973957303522	106908.151799417	-94.319332518387	119.0625	53.9791666666667
120.729166666667	54.0625	0.0129613298487838	0.00293203812245052	99557.70934806	-67.5458856357752	119.3125	54.3958333333333
120.770833333333	54.0625	0.0126223779630787	0.00363304868756499	100872.112484778	-62.0707354629989	119.395833333333	54.4791666666667
120.8125	54.0625	0.012938089546704	0.0033095084905282	108287.437089591	-71.9134706718318	119.229166666667	54.3541666666667
120.854166666667	54.0625	0.0128122882781568	0.00249887887956089	108810.709670203	-66.81869193549	119.3125	54.4375
120.895833333333	54.0625	0.0139775631042352	0.00376292003216718	114937.379711696	-75.2977945054959	119.1875	54.3125
120.9375	54.0625	0.0133504222081087	0.00301339006587163	117578.120625802	-75.6018142656964	119.1875	54.3125
120.979166666667	54.0625	0.0132684038942013	0.00283713502747487	116624.060658257	-77.82283499506	119.229166666667	54.2708333333333
121.020833333333	54.0625	0.0130361346628234	0.00235619502772408	164254.96290892	-52.8060125392597	118.979166666667	54.9375
121.0625	54.0625	0.0131570581214687	0.00308980387401673	165808.44473594	-44.8864042194341	119.229166666667	55.1041666666667
121.104166666667	54.0625	0.0125665399637249	0.00318494308251966	165808.444735938	-44.8864042194332	119.270833333333	55.1041666666667
121.145833333333	54.0625	0.0125965191489196	0.00373447002434174	167744.338075118	-45.5129645498728	119.270833333333	55.1041666666667
121.1875	54.0625	0.0120164154188766	0.00369574545259699	168206.500412593	-74.6202655578586	118.6875	54.4375
121.229166666667	54.0625	0.012040344808916	0.00346992716382687	193780.530277266	-77.7813186839638	118.3125	54.3958333333333
121.270833333333	54.0625	0.0122163318563928	0.00359446273321059	195720.90054871	-79.2548926276925	118.3125	54.3541666666667
121.3125	54.0625	0.0121365570845268	0.00357360773436106	147410.654473865	-61.0305184369828	119.3125	54.6875
121.354166666667	54.0625	0.0121412107352035	0.00352917450465193	136935.970818636	-100.897473512013	119.3125	53.8125
121.395833333333	54.0625	0.0119714536144119	0.00351456573253015	204456.691628598	-78.2969460470705	118.3125	54.3958333333333
121.4375	54.0625	0.0117835848724431	0.00368821755068584	154618.731712741	-62.4005293456868	119.3125	54.6875
121.479166666667	54.0625	0.0123047935536227	0.00387100390758368	130950.656643867	-89.1903139287769	119.479166666667	54.0625
121.520833333333	54.0625	0.0124955110853109	0.00393730280795832	165724.281191226	-97.030800969344	119.020833333333	53.8541666666667
121.5625	54.0625	0.0123763261836776	0.00384895771449957	238246.133033786	-81.8255438104139	117.9375	54.3125
121.604166666667	54.0625	0.0121874053438128	0.00313486295132014	187417.48982557	-109.187892156368	118.9375	53.4791666666667
121.645833333333	54.0625	0.0121459024985122	0.00326654228098361	201166.913252765	-110.496170155417	118.8125	53.3958333333333
121.6875	54.0625	0.012354124644133	0.00284004661832353	192580.194237584	-108.587917329846	118.9375	53.4791666666667
121.729166666667	54.0625	0.0120487349252015	0.00261251855646346	196253.019591622	-96.9529787061007	118.770833333333	53.8125
121.770833333333	54.0625	0.0123740497377454	0.00280254053963588	211427.78893174	-109.329287132295	118.770833333333	53.3958333333333
121.8125	54.0625	0.0121914655240471	0.00275701049782423	211427.78893174	-109.329287132295	118.8125	53.3958333333333
121.854166666667	54.0625	0.0120094964155245	0.00282158841939048	198814.052466575	-106.487173682359	118.979166666667	53.5208333333333
121.895833333333	54.0625	0.0126433848988905	0.00262911427321673	201431.818587997	-106.233491767039	118.979166666667	53.5208333333333
121.9375	54.0625	0.0121927680847267	0.00279400126070868	204052.921125674	-105.985890645836	118.979166666667	53.5208333333333
121.979166666667	54.0625	0.0138555668006627	0.00247520075712655	211934.999861275	-105.277383523087	118.895833333333	53.5208333333333
122.020833333333	54.0625	0.0119957609465883	0.00349619798683386	282334.354413904	-131.060505018814	118.895833333333	52.3541666666667
122.0625	54.0625	0.0121844612103866	0.00356732470662749	284397.650145196	-130.666091615698	118.895833333333	52.3541666666667
122.104166666667	54.0625	0.0122936607208105	0.00211367144057928	214568.230473351	-105.051967292197	118.979166666667	53.5208333333333
122.145833333333	54.0625	0.0123719351866839	0.0023747927128478	222484.064012027	-104.405378286685	118.895833333333	53.5208333333333
122.1875	54.0625	0.0121306701956598	0.00300577219004802	235853.529088618	-105.769168197538	118.770833333333	53.4375
122.229166666667	54.0625	0.0123074563223375	0.00267562257057759	238480.447691502	-105.557568024853	118.770833333333	53.4375
122.270833333333	54.0625	0.013439937643833	0.00205424693296533	230422.150061056	-103.799802568572	118.895833333333	53.5208333333333
122.3125	54.0625	0.0121783379245805	0.00290073861969912	231783.6514356	-104.899095460225	118.9375	53.4791666666667
122.354166666667	54.0625	0.0121140012167285	0.003041556425185	246376.908907197	-104.947716502393	118.770833333333	53.4375
122.395833333333	54.0625	0.0118616199666442	0.00314666751029985	249014.018156837	-104.752322164577	118.770833333333	53.4375
122.4375	54.0625	0.0121966154807199	0.00275131847757999	251653.473919071	-104.560671778055	118.770833333333	53.4375
122.479166666667	54.0625	0.0120194707452013	0.0035103467575742	254295.202232727	-104.372651931943	118.770833333333	53.4375
122.520833333333	54.0625	0.0121704246392129	0.00405821395228761	307841.117691848	-126.668966703753	118.895833333333	52.3541666666667
122.5625	54.0625	0.0121861590075559	0.00356705025602256	259585.195374585	-104.007072031664	118.770833333333	53.4375
122.604166666667	54.0625	0.0121032302784527	0.00337203581480005	251682.967872185	-102.356560168621	118.895833333333	53.5208333333333
122.645833333333	54.0625	0.012025249355676	0.00370389331781968	254348.8370136	-102.191553954165	118.895833333333	53.5208333333333
122.6875	54.0625	0.01208474879248	0.00384819585401452	267535.543436652	-103.483338518873	118.770833333333	53.4375
122.729166666667	54.0625	0.0122738607997228	0.00397106902159183	270189.510489702	-103.314953149088	118.770833333333	53.4375
122.770833333333	54.0625	0.0118194412507992	0.00369757980209185	272845.307952945	-103.149517003433	118.770833333333	53.4375
122.8125	54.0625	0.0136340354586172	0.00312752932581264	265028.246326859	-101.56136339459	118.895833333333	53.5208333333333
122.854166666667	54.0625	0.0138620740794161	0.00298633661388031	267701.839028481	-101.410836105694	118.895833333333	53.5208333333333
122.895833333333	54.0625	0.013418351247912	0.00355774888404936	270376.837348742	-101.262953345	118.895833333333	53.5208333333333
122.9375	54.0625	0.0126043024485105	0.00379674890495319	273053.199068446	-101.117638713378	118.895833333333	53.5208333333333
122.979166666667	54.0625	0.0119325767864833	0.00347789725217795	286149.93574765	-102.363760917064	118.770833333333	53.4375
123.020833333333	54.0625	0.011941725502676	0.0033088227161438	278409.8517996	-100.834422425099	118.895833333333	53.5208333333333
123.0625	54.0625	0.0119271979523201	0.00322812654101514	281090.066120862	-100.696381770242	118.895833333333	53.5208333333333
123.104166666667	54.0625	0.012797778949048	0.00280545930193453	283771.490322585	-100.560631007643	118.895833333333	53.5208333333333
123.145833333333	54.0625	0.0131093505551609	0.00250916397470971	286454.08951749	-100.427106816188	118.895833333333	53.5208333333333
123.1875	54.0625	0.0134534207620696	0.00246700787904343	289137.830089411	-100.29574815097	118.895833333333	53.5208333333333
123.229166666667	54.0625	0.013068680179016	0.0024962487382403	291822.679636222	-100.166496143621	118.895833333333	53.5208333333333
123.270833333333	54.0625	0.0135915471144206	0.00266897177028739	297195.581794583	-99.9140869490787	118.854166666667	53.5208333333333
123.3125	54.0625	0.0135644309237831	0.00265410009462008	299883.575199356	-99.7908220803889	118.854166666667	53.5208333333333
123.354166666667	54.0625	0.0135999787461146	0.00289797098203167	302572.559070812	-99.6694483403494	118.854166666667	53.5208333333333
123.395833333333	54.0625	0.0147408301868168	0.00295594414044545	305262.506320017	-99.5499164166586	118.854166666667	53.5208333333333
123.4375	54.0625	0.0146951021040631	0.00294371677624971	307953.390786854	-99.4321786728699	118.854166666667	53.5208333333333
123.479166666667	54.0625	0.0131778391529813	0.00316962752314867	307953.39078685	-99.43217867287	118.895833333333	53.5208333333333
123.520833333333	54.0625	0.0118685702039545	0.00330010016670605	280324.535734207	-71.0057802988063	119.395833333333	54.8125
123.5625	54.0625	0.0127749008688315	0.00304538771900925	313337.871142565	-99.2019031444329	118.895833333333	53.5208333333333
123.604166666667	54.0625	0.0116304812615485	0.00303121476201894	285488.390512124	-71.2951072560612	119.395833333333	54.8125
123.645833333333	54.0625	0.0115632931267134	0.00280809001813808	288073.595161354	-71.4354231040746	119.395833333333	54.8125
123.6875	54.0625	0.0116716742350484	0.00283539904249186	203499.961166581	-75.5955773914884	120.645833333333	54.4791666666667
123.729166666667	54.0625	0.0116108331937062	0.00297378565478438	235107.808928948	-65.414711660476	120.395833333333	54.8958333333333
123.770833333333	54.0625	0.0115724476226386	0.00290061647891251	260869.698557913	-65.4753019418618	120.0625	54.9791666666667
123.8125	54.0625	0.0115141021812902	0.00302084915285772	298434.916358647	-71.9694090456578	119.395833333333	54.8125
123.854166666667	54.0625	0.011437081111669	0.00275850758813012	301030.10325426	-72.0964282411674	119.395833333333	54.8125
123.895833333333	54.0625	0.0113699301856629	0.0028653147137913	305803.975201737	-74.9965125317104	119.3125	54.6875
123.9375	54.0625	0.0117856567290676	0.00305661721569196	308439.801245579	-75.0940183714767	119.3125	54.6875
123.979166666667	54.0625	0.0114285650575464	0.00319561168533821	213959.839254918	-81.211857399159	120.729166666667	54.3125
124.020833333333	54.0625	0.0116352638653687	0.00331306865499565	229309.460657163	-89.7417168944554	120.520833333333	54.0208333333333
124.0625	54.0625	0.0117333935210511	0.00339897267860615	248163.878112375	-86.3230275901687	120.270833333333	54.1458333333333
124.104166666667	54.0625	0.0117459891379675	0.00302196753976044	305506.324454215	-88.110438144494	119.4375	54.0625
124.145833333333	54.0625	0.0121317035655497	0.00321434138452426	308233.057145361	-88.0935605309162	119.4375	54.0625
124.1875	54.0625	0.012613306995334	0.00296683652160154	330484.447899274	-82.3220883161452	119.145833333333	54.3541666666667
124.229166666667	54.0625	0.0121525946210942	0.00279230401541368	313686.442083624	-88.0598047801675	119.4375	54.0625
124.270833333333	54.0625	0.0121145415667797	0.00272885031499797	316413.09385697	-88.0429266399162	119.4375	54.0625
124.3125	54.0625	0.012283729670753	0.00262695592262134	344864.329269793	-90.9570209136244	119.0625	53.8958333333333
124.354166666667	54.0625	0.0116848814271109	0.00232568281399312	331328.711613998	-74.2281663677843	119.395833333333	54.7708333333333
124.395833333333	54.0625	0.0115413412742063	0.00229476557973775	321866.314827595	-88.0091698219596	119.479166666667	54.0625
124.4375	54.0625	0.0115618127450492	0.00209147073208776	324788.406290564	-88.810311166955	119.479166666667	54.0208333333333
124.479166666667	54.0625	0.0114175894718864	0.00211030901225443	327516.035866363	-88.7866166742794	119.479166666667	54.0208333333333
124.520833333333	54.0625	0.0112889726111559	0.00183167558546981	267289.824913529	-85.3632766804317	120.4375	54.1875
124.5625	54.0625	0.0111540248469978	0.00108861943877348	275447.950053388	-85.4011114501456	120.354166666667	54.1875
124.604166666667	54.0625	0.0114568500998355	0.00105536742204803	275447.950053384	-85.4011114501456	120.395833333333	54.1875
124.645833333333	54.0625	0.0114422556636893	0.00124413217445858	278167.417853028	-85.4125693005331	120.395833333333	54.1875
124.6875	54.0625	0.0117878008575478	0.00120596596727598	278415.416302597	-89.2335329316798	120.4375	54.0208333333333
124.729166666667	54.0625	0.0118777734367164	0.00149912052109386	280836.279726985	-86.3698567835325	120.4375	54.1458333333333
124.770833333333	54.0625	0.0120281660940881	0.00163831779729441	280964.566208855	-88.262329090006	120.479166666667	54.0625
124.8125	54.0625	0.0123511488497845	0.00265389763660522	437231.198335452	-89.1230040646782	118.145833333333	53.9375
124.854166666667	54.0625	0.0133637517445191	0.00302878089603457	386963.524964102	-85.5440351079085	118.9375	54.1875
124.895833333333	54.0625	0.0134785942163523	0.00324936550730743	442686.976170549	-89.0667399228161	118.145833333333	53.9375
124.9375	54.0625	0.0134363513316945	0.00324335921020318	445414.832797145	-89.0388142309075	118.145833333333	53.9375
124.979166666667	54.0625	0.0138292843549112	0.00299788673447541	448142.667172038	-89.0110227654738	118.145833333333	53.9375
125.020833333333	54.0625	0.0135717877040236	0.00320853524192685	450870.478761188	-88.9833630830434	118.145833333333	53.9375
125.0625	54.0625	0.0135956076179403	0.00325399712494365	453598.267037672	-88.9558327988931	118.145833333333	53.9375
125.104166666667	54.0625	0.0137580154572116	0.00323901162049457	408723.043379421	-85.5187336290984	118.854166666667	54.1875
125.145833333333	54.0625	0.0136537256176923	0.00159327562384204	292062.26930433	-83.6415381760033	120.6875	54.2708333333333
125.1875	54.0625	0.013795000666979	0.0015881655113006	294773.782457978	-83.6666452951147	120.6875	54.2708333333333
125.229166666667	54.0625	0.0132995605996172	0.00158179150336426	292062.26930433	-83.6415381760033	120.770833333333	54.2708333333333
125.270833333333	54.0625	0.0134599607780058	0.00142612302934703	294773.782457978	-83.6666452951147	120.770833333333	54.2708333333333
125.3125	54.0625	0.0138740471898965	0.0013896139204619	292062.269304334	-83.6415381760033	120.854166666667	54.2708333333333
125.354166666667	54.0625	0.0142159078981973	0.0015950852678011	294773.782457978	-83.6666452951147	120.854166666667	54.2708333333333
125.395833333333	54.0625	0.0136974579729928	0.00158752865296169	290363.85482633	-80.8713887677404	120.979166666667	54.3958333333333
125.4375	54.0625	0.0129337862403291	0.00178033948181181	293057.723491953	-80.922373366148	120.979166666667	54.3958333333333
125.479166666667	54.0625	0.0128604099245911	0.00200766982496096	267973.224403079	-82.3869540922958	121.395833333333	54.3125
125.520833333333	54.0625	0.0117559477506284	0.00176381431014067	270677.541314012	-82.4298499169091	121.395833333333	54.3125
125.5625	54.0625	0.0116111561756243	0.00182538683791441	273382.123591858	-82.4715626577584	121.395833333333	54.3125
125.604166666667	54.0625	0.0114429555962494	0.0017285015155521	276086.962510296	-82.5121269669364	121.395833333333	54.3125
120.104166666667	54.0208333333333	0.0138595500634204	0.00329350239848193	71444.754235714	-49.1850028363642	119.270833333333	54.4375
120.145833333333	54.0208333333333	0.0147672750809926	0.00353891759230652	172644.60593351	-35.6569365312238	118.5625	55.2708333333333
120.1875	54.0208333333333	0.0146274556383436	0.00349609846024065	174250.044642135	-36.3528391955406	118.5625	55.2708333333333
120.229166666667	54.0208333333333	0.01456599305892	0.00346383380409484	175881.946058007	-37.035620149507	118.5625	55.2708333333333
120.270833333333	54.0208333333333	0.0144965436943508	0.00344858874071864	177539.579899751	-37.7054354815145	118.5625	55.2708333333333
120.3125	54.0208333333333	0.0144641729788725	0.00334134904041133	179222.231592858	-38.3624504493414	118.5625	55.2708333333333
120.354166666667	54.0208333333333	0.0146396774482184	0.00304761943654183	180929.202552674	-39.0068383751235	118.5625	55.2708333333333
120.395833333333	54.0208333333333	0.0155509594979993	0.0036817403308286	240403.337496657	-36.7910875828833	118.104166666667	55.7291666666667
120.4375	54.0208333333333	0.0153835039480496	0.00368526105004577	245392.05186195	-38.2223148799911	118.020833333333	55.7291666666667
120.479166666667	54.0208333333333	0.0148575821977534	0.0038746318668287	304315.827346722	-45.2994403515648	117.020833333333	55.8958333333333
120.520833333333	54.0208333333333	0.0164222477634721	0.00464802090373999	295809.138090717	-37.2095708712349	117.645833333333	56.1041666666667
120.5625	54.0208333333333	0.0151112356101398	0.00421612646894502	308219.812897721	-45.9460878428297	117.020833333333	55.8958333333333
120.604166666667	54.0208333333333	0.0131741595622479	0.00253773053048942	100952.190285749	-62.0947598939882	119.229166666667	54.4375
120.645833333333	54.0208333333333	0.0130925322159932	0.00350723581972991	99643.937059795	-67.5662559208471	119.229166666667	54.3541666666667
120.6875	54.0208333333333	0.0129467793280578	0.00364897928851092	199601.379551402	-64.1474887058982	117.895833333333	54.7708333333333
120.729166666667	54.0208333333333	0.0133391466623818	0.0032374069150483	151779.010317882	-44.671633861461	119.0625	54.9791666666667
120.770833333333	54.0208333333333	0.0125284424508557	0.00324516174996316	207002.086348153	-65.0366980191948	117.854166666667	54.7708333333333
120.8125	54.0208333333333	0.0131438829847011	0.00315739147315111	155665.201269936	-46.034576102125	119.0625	54.9791666666667
120.854166666667	54.0208333333333	0.0139061803199149	0.00305272244028852	113191.361576058	-65.1714219458466	119.270833333333	54.4375
120.895833333333	54.0208333333333	0.0133088936552577	0.0023979894507878	161657.325654333	-47.9511501952854	119.020833333333	54.9791666666667
120.9375	54.0208333333333	0.013020833553711	0.00272176324725014	161657.325654333	-47.9511501952854	119.0625	54.9791666666667
120.979166666667	54.0208333333333	0.012445007662002	0.00255512218241788	116478.616850388	-68.3268084160655	119.3125	54.3958333333333
121.020833333333	54.0208333333333	0.0124676151683464	0.00253909021193827	119020.494764075	-68.7789239517467	119.3125	54.3958333333333
121.0625	54.0208333333333	0.0120617461714136	0.0021701148870312	131229.145129631	-91.215966627979	119.0625	53.9791666666667
121.104166666667	54.0208333333333	0.0121577760640259	0.00250120001690746	167833.179929611	-45.5427370641181	119.229166666667	55.0625
121.145833333333	54.0208333333333	0.0122607310103681	0.00286225603869472	169792.679846107	-46.154509219709	119.229166666667	55.0625
121.1875	54.0208333333333	0.0123110864776744	0.00325620414384332	114733.809909157	-86.9753300521053	119.4375	54.0625
121.229166666667	54.0208333333333	0.011932981349662	0.00381349175538644	172110.22238216	-73.3394850349527	118.6875	54.4375
121.270833333333	54.0208333333333	0.0120987506099826	0.00361248393913856	165300.801544603	-110.445023433026	118.9375	53.4791666666667
121.3125	54.0208333333333	0.0121272466522873	0.00408557512310743	177348.867867466	-73.7788293656328	118.6875	54.4375
121.354166666667	54.0208333333333	0.0121489093744515	0.00287763193387298	180830.442473356	-47.3322500273598	119.270833333333	55.1041666666667
121.395833333333	54.0208333333333	0.0120767408739477	0.00299128898425244	182847.333529204	-47.878555305917	119.270833333333	55.1041666666667
121.4375	54.0208333333333	0.012125571786252	0.00318899302610749	131098.223886781	-87.1634779943032	119.4375	54.0625
121.479166666667	54.0208333333333	0.0119247908382345	0.00305197322338316	133825.866487351	-87.1879561401704	119.4375	54.0625
121.520833333333	54.0208333333333	0.0119370595056337	0.00287747994880694	136553.564384759	-87.2107825936698	119.4375	54.0625
121.5625	54.0208333333333	0.0121253345368761	0.00358542239274972	167939.678560766	-95.3130848129241	119.020833333333	53.8541666666667
121.604166666667	54.0208333333333	0.0121228614578194	0.00346846904241513	185944.797987237	-107.838500490584	118.9375	53.4791666666667
121.645833333333	54.0208333333333	0.0122100776816679	0.00337256067419472	188546.561287974	-107.550862857845	118.9375	53.4791666666667
121.6875	54.0208333333333	0.0123388411520471	0.00278805291943742	191152.405912545	-107.270603019564	118.9375	53.4791666666667
121.729166666667	54.0208333333333	0.0125630597666768	0.00266722953966611	196375.685504378	-106.731083644657	118.895833333333	53.4791666666667
121.770833333333	54.0208333333333	0.0132764753627307	0.00207840104352876	192283.199560602	-105.692564335332	118.979166666667	53.5208333333333
121.8125	54.0208333333333	0.013283281259375	0.00203734932234181	200184.84035778	-104.959342550383	118.895833333333	53.5208333333333
121.854166666667	54.0208333333333	0.0138726772621696	0.00175682802893348	202824.67481115	-104.726767743265	118.895833333333	53.5208333333333
121.895833333333	54.0208333333333	0.0136682710021858	0.00196698683586378	200184.84035778	-104.959342550383	118.979166666667	53.5208333333333
121.9375	54.0208333333333	0.0139679645611306	0.00155888788109747	208112.590190001	-104.278052343202	118.895833333333	53.5208333333333
121.979166666667	54.0208333333333	0.0134604105605618	0.002323119139292	210760.462439234	-104.061509965135	118.895833333333	53.5208333333333
122.020833333333	54.0208333333333	0.0125853908308107	0.00317334399378337	224088.856417617	-105.525284332629	118.770833333333	53.4375
122.0625	54.0208333333333	0.012215620479073	0.00256233332326503	216063.551907618	-103.643121441013	118.895833333333	53.5208333333333
122.104166666667	54.0208333333333	0.0134381715796262	0.00207546820940679	218718.589257803	-103.4409273606	118.895833333333	53.5208333333333
122.145833333333	54.0208333333333	0.013202475062857	0.00174301287084419	221375.842148383	-103.243181349316	118.895833333333	53.5208333333333
122.1875	54.0208333333333	0.0123572117022817	0.00238556786117012	224035.230845996	-103.049728641881	118.895833333333	53.5208333333333
122.229166666667	54.0208333333333	0.0132636027373678	0.00204907332988491	226696.679285336	-102.860421407015	118.895833333333	53.5208333333333
122.270833333333	54.0208333333333	0.013750938509631	0.0019019583905276	229360.114863485	-102.675118372922	118.895833333333	53.5208333333333
122.3125	54.0208333333333	0.0121537526714044	0.00250996288301764	232025.468247641	-102.493684476125	118.895833333333	53.5208333333333
122.354166666667	54.0208333333333	0.0122492257231038	0.00307030609328802	234692.673195353	-102.315990532025	118.895833333333	53.5208333333333
122.395833333333	54.0208333333333	0.0118497193077718	0.00304265846966119	237361.666386279	-102.141912925674	118.895833333333	53.5208333333333
122.4375	54.0208333333333	0.0121045235291718	0.00311122377926159	240032.387264627	-101.971333321387	118.895833333333	53.5208333333333
122.479166666667	54.0208333333333	0.0119020846570244	0.00308045595881023	242704.777891541	-101.804138389885	118.895833333333	53.5208333333333
122.520833333333	54.0208333333333	0.012096827687816	0.00342778457450847	245378.782806717	-101.640219551802	118.895833333333	53.5208333333333
122.5625	54.0208333333333	0.0122777470986731	0.00299637636620452	248054.34889854	-101.479472736435	118.895833333333	53.5208333333333
122.604166666667	54.0208333333333	0.0119073321331063	0.00316481410891811	250731.425282216	-101.321798154731	118.895833333333	53.5208333333333
122.645833333333	54.0208333333333	0.0134547274991196	0.00274729019749101	253409.963185318	-101.167100085554	118.895833333333	53.5208333333333
122.6875	54.0208333333333	0.0124549377809106	0.00330493342055155	256089.915840182	-101.01528667437	118.895833333333	53.5208333333333
122.729166666667	54.0208333333333	0.0120251245965138	0.00349268907852998	269159.237653841	-102.354785304678	118.770833333333	53.4375
122.770833333333	54.0208333333333	0.0123939889646675	0.00292352949991645	261453.887757475	-100.719964613315	118.895833333333	53.5208333333333
122.8125	54.0208333333333	0.0134871354809468	0.00344673387482607	294548.84504869	-97.2700590875612	118.395833333333	53.6041666666667
122.854166666667	54.0208333333333	0.0149098125955118	0.00376469024719059	297258.150887179	-97.169929998412	118.395833333333	53.6041666666667
122.895833333333	54.0208333333333	0.0139833891501778	0.00390437353160305	299968.047938097	-97.0713054719059	118.395833333333	53.6041666666667
122.9375	54.0208333333333	0.0134362436774411	0.00301553948967301	272196.950887393	-100.160281746761	118.895833333333	53.5208333333333
122.979166666667	54.0208333333333	0.0119932084867966	0.00435666396771508	285192.872354232	-101.454209144594	118.770833333333	53.4375
123.020833333333	54.0208333333333	0.0117173390311826	0.00360046365945129	277575.442708089	-99.8947397309083	118.895833333333	53.5208333333333
123.0625	54.0208333333333	0.0122999922659964	0.0034658590458763	280266.308689512	-99.7653068400365	118.895833333333	53.5208333333333
123.104166666667	54.0208333333333	0.0133287014984734	0.00288440173899354	282958.212423344	-99.6380158407265	118.895833333333	53.5208333333333
123.145833333333	54.0208333333333	0.0123549156073117	0.00311489042816343	285651.123656929	-99.5128069640611	118.895833333333	53.5208333333333
123.1875	54.0208333333333	0.013417013808787	0.00283873387353063	288345.013247949	-99.3896226144906	118.895833333333	53.5208333333333
123.229166666667	54.0208333333333	0.0131741688968618	0.00295602608726819	291039.853114063	-99.268407273303	118.895833333333	53.5208333333333
123.270833333333	54.0208333333333	0.0127044076895235	0.00337207572251078	293735.616185231	-99.1491074071169	118.895833333333	53.5208333333333
123.3125	54.0208333333333	0.0133131492353049	0.0035023845293719	296432.276358539	-99.0316713811036	118.895833333333	53.5208333333333
123.354166666667	54.0208333333333	0.0133304716192295	0.00328144134886988	299129.80845542	-98.9160493766549	118.895833333333	53.5208333333333
123.395833333333	54.0208333333333	0.0140290951231148	0.00297278290818924	304527.392086191	-98.690056774212	118.854166666667	53.5208333333333
123.4375	54.0208333333333	0.0137926354621174	0.00299771968047066	307227.397530071	-98.5795949363244	118.854166666667	53.5208333333333
123.479166666667	54.0208333333333	0.0116682897216807	0.00344178319122349	358045.976724525	-119.3413183767	118.895833333333	52.3541666666667
123.520833333333	54.0208333333333	0.0117928198673969	0.0033046165831186	165569.116472495	-71.0763373051096	121.104166666667	54.4791666666667
123.5625	54.0208333333333	0.0118669159536763	0.00335026726834467	172110.222382164	-73.339485034953	121.020833333333	54.4375
123.604166666667	54.0208333333333	0.0117883409878908	0.00319294843111617	164275.899955181	-72.6239769909775	121.1875	54.4375
123.645833333333	54.0208333333333	0.0120383878907395	0.00292250291855247	255451.439407868	-63.8695219578302	120.0625	54.9791666666667
123.6875	54.0208333333333	0.0116892097277593	0.00292118516749158	204702.941458026	-74.3386197189479	120.645833333333	54.4791666666667
123.729166666667	54.0208333333333	0.0117554380090812	0.00284580015672916	207333.607038725	-74.5087751769082	120.645833333333	54.4791666666667
123.770833333333	54.0208333333333	0.0116967457654463	0.00299714812886947	208988.625421066	-75.914572367455	120.645833333333	54.4375
123.8125	54.0208333333333	0.0116385986420254	0.00292672021851069	299902.813795029	-71.1274752938578	119.395833333333	54.8125
123.854166666667	54.0208333333333	0.0116675179179854	0.00274117161966142	302487.989522219	-71.261100764404	119.395833333333	54.8125
123.895833333333	54.0208333333333	0.0117132914112801	0.00253707723056147	309713.363445039	-91.5278595476579	119.1875	53.8541666666667
123.9375	54.0208333333333	0.011496349977924	0.00279040070971767	345156.513286935	-111.843099682618	119.1875	52.7708333333333
123.979166666667	54.0208333333333	0.0114968238780682	0.00288856658647003	347693.18675424	-111.642227027423	119.1875	52.7708333333333
124.020833333333	54.0208333333333	0.0113526048635931	0.00267155379840964	350233.367933989	-111.444022725631	119.1875	52.7708333333333
124.0625	54.0208333333333	0.0113956757076282	0.00268747590313866	320633.771143393	-91.3432769184288	119.1875	53.8541666666667
124.104166666667	54.0208333333333	0.0118356687181542	0.00269073768333183	222788.78018363	-80.2560114606005	120.729166666667	54.3125
124.145833333333	54.0208333333333	0.0115877319156259	0.00247311562960062	218771.26798253	-77.6696434816069	120.854166666667	54.3958333333333
124.1875	54.0208333333333	0.0115777374051891	0.00234527751064406	248682.931276656	-84.1879957502853	120.395833333333	54.1875
124.229166666667	54.0208333333333	0.0115425766184954	0.00223060268959208	251399.923663411	-84.2174555005477	120.395833333333	54.1875
124.270833333333	54.0208333333333	0.0112904720109593	0.0025105704318489	225480.681342543	-80.3398952253336	120.854166666667	54.3125
124.3125	54.0208333333333	0.0113501317848635	0.00238736797993681	228173.243894306	-80.4214009097094	120.854166666667	54.3125
124.354166666667	54.0208333333333	0.0119707579377598	0.00266974207283784	267557.212081484	-85.3671501085122	120.270833333333	54.1458333333333
124.395833333333	54.0208333333333	0.012130854479369	0.0023638959154648	292376.955995255	-72.6039233501356	120.0625	54.7291666666667
124.4375	54.0208333333333	0.0118093804890181	0.00261675869606812	355741.83087483	-90.0486897078279	119.020833333333	53.8958333333333
124.479166666667	54.0208333333333	0.0121864342113107	0.00259603476055872	355413.686843442	-89.3028883410889	119.0625	53.9375
124.520833333333	54.0208333333333	0.0121266753889866	0.0028430191687262	278391.978881162	-86.3710236831383	120.270833333333	54.1041666666667
124.5625	54.0208333333333	0.0119883516264991	0.00205941768674135	283890.280744184	-85.4376079677083	120.229166666667	54.1458333333333
124.604166666667	54.0208333333333	0.0113387286389895	0.00180010935591076	335834.666072298	-87.9258681039624	119.479166666667	54.0208333333333
124.645833333333	54.0208333333333	0.011138172735858	0.00190977519213851	305694.362055591	-87.2422969372302	119.979166666667	54.0625
124.6875	54.0208333333333	0.010891016765415	0.00195884306340641	281424.469789829	-89.2073600418968	120.395833333333	53.9791666666667
124.729166666667	54.0208333333333	0.0107443731565799	0.00186569104481713	286885.831143472	-89.1556460530976	120.354166666667	53.9791666666667
124.770833333333	54.0208333333333	0.01215931620551	0.001642702819899	308422.14835909	-87.2331182191653	120.0625	54.0625
124.8125	54.0208333333333	0.012147898615537	0.00145736389881474	283871.35303215	-87.3103979892475	120.479166666667	54.0625
124.854166666667	54.0208333333333	0.0127475981366052	0.00132264232372894	297510.879363984	-87.2689856401943	120.3125	54.0625
124.895833333333	54.0208333333333	0.0133368646151935	0.00144823872478393	289293.945572864	-86.3755428218071	120.479166666667	54.1041666666667
124.9375	54.0208333333333	0.0137006657087849	0.00142686726169316	292019.443183183	-86.3758320674191	120.479166666667	54.1041666666667
124.979166666667	54.0208333333333	0.0136001189692087	0.00316010313280971	400951.421392699	-84.8697598413846	118.854166666667	54.1875
125.020833333333	54.0208333333333	0.0140896145176654	0.00317345080381405	450976.565165197	-88.3952083720677	118.145833333333	53.9375
125.0625	54.0208333333333	0.0139709706843675	0.001738363728036	300496.986716455	-83.7200141127314	120.479166666667	54.2291666666667
125.104166666667	54.0208333333333	0.0138735075042937	0.00173073090409804	284485.929660672	-82.6338203129816	120.770833333333	54.2708333333333
125.145833333333	54.0208333333333	0.01431074351345	0.00162748033247792	287194.461641212	-82.6700677152684	120.770833333333	54.2708333333333
125.1875	54.0208333333333	0.0141565581523223	0.00163518879833376	289903.211020868	-82.7053220931057	120.770833333333	54.2708333333333
125.229166666667	54.0208333333333	0.0141538658028414	0.00156852860603713	292612.170833224	-82.7396109419127	120.770833333333	54.2708333333333
125.270833333333	54.0208333333333	0.0141571083213817	0.00335028171140038	235469.207030816	-135.792686080067	122.854166666667	52.4791666666667
125.3125	54.0208333333333	0.0140607642191596	0.00144445323600566	292612.170833228	-82.7396109419128	120.854166666667	54.2708333333333
125.354166666667	54.0208333333333	0.0148714925892299	0.00357342866175107	239311.847427445	-134.78879551914	122.854166666667	52.4791666666667
125.395833333333	54.0208333333333	0.0144301019218437	0.00352450855777887	260120.212661963	-82.2578078289245	121.4375	54.2708333333333
125.4375	54.0208333333333	0.0144842160219037	0.0034587871121261	262826.42748002	-82.3044212451342	121.4375	54.2708333333333
125.479166666667	54.0208333333333	0.0139848709107693	0.00165113268375959	296515.054616892	-80.0876678474557	120.979166666667	54.3958333333333
125.520833333333	54.0208333333333	0.0133737063648868	0.00179401530722462	319701.949587938	-78.0203953094097	120.6875	54.5208333333333
125.5625	54.0208333333333	0.0130129135957935	0.00182423629882031	301896.358018228	-80.1991442228188	120.979166666667	54.3958333333333
125.604166666667	54.0208333333333	0.0130230507084165	0.00187058381631841	276729.516995023	-81.5606393440584	121.395833333333	54.3125
125.645833333333	54.0208333333333	0.012717163877782	0.00188641791634685	258905.382620279	-79.1383863518486	121.729166666667	54.3958333333333
125.6875	54.0208333333333	0.0125932735980139	0.00226700417135055	273654.124362436	-82.4783126917514	121.520833333333	54.2708333333333
125.729166666667	54.0208333333333	0.0124803973542397	0.00189544994192969	276361.711726631	-82.5188289373243	121.520833333333	54.2708333333333
125.770833333333	54.0208333333333	0.0125021685170283	0.00227622694933503	279069.547066132	-82.5582311488964	121.520833333333	54.2708333333333
120.104166666667	53.9791666666667	0.0144725139218545	0.0031063151388847	245379.226469196	-45.9924291463621	117.3125	55.4791666666667
120.145833333333	53.9791666666667	0.0146572653654402	0.00332896951795898	176433.554084934	-34.7791846203658	118.5625	55.2708333333333
120.1875	53.9791666666667	0.0146075604782331	0.00334015422711319	178006.394668242	-35.4681824021916	118.5625	55.2708333333333
120.229166666667	53.9791666666667	0.0146151057406114	0.00311017646470406	251337.4722622	-47.1908498157782	117.3125	55.4791666666667
120.270833333333	53.9791666666667	0.0144194305060722	0.00294150102453118	253349.229436184	-47.5771941342732	117.3125	55.4791666666667
120.3125	53.9791666666667	0.0147063809807092	0.00325678597688022	182881.306498061	-37.4608896125822	118.5625	55.2708333333333
120.354166666667	53.9791666666667	0.0156247922163801	0.00446481967826481	302658.624868282	-38.7530039146504	117.3125	56.0625
120.395833333333	53.9791666666667	0.0163227998671088	0.00454382495813808	244669.091159518	-34.5044644547476	118.1875	55.7708333333333
120.4375	53.9791666666667	0.0146296332263354	0.00351258487488278	144304.136788586	-66.4893581588979	118.395833333333	54.4791666666667
120.479166666667	53.9791666666667	0.0149202186858143	0.00381234468147138	189720.775510747	-39.9498990843111	118.5625	55.2708333333333
120.520833333333	53.9791666666667	0.0139302300997701	0.00331545712562476	96199.2318889048	-57.4676974071799	119.270833333333	54.4375
120.5625	53.9791666666667	0.0141664532836431	0.00296519036183204	98514.5189562522	-58.2893691989442	119.270833333333	54.4375
120.604166666667	53.9791666666667	0.0137754564712015	0.00264764436076527	178843.353788336	-69.2544021243187	118.020833333333	54.5208333333333
120.645833333333	53.9791666666667	0.0133082795283769	0.00342913553610231	105575.754731365	-60.5314896441164	119.229166666667	54.4375
120.6875	53.9791666666667	0.0127371836814823	0.00347573995893032	204105.189136802	-63.2772648100336	117.854166666667	54.7708333333333
120.729166666667	53.9791666666667	0.0126718193238253	0.00322574407254025	150040.403286466	-61.5511767759889	118.6875	54.6041666666667
120.770833333333	53.9791666666667	0.0126962146377256	0.00320673318368022	209001.653553314	-63.8844180192199	117.854166666667	54.7708333333333
120.8125	53.9791666666667	0.0130534820443513	0.00277176127097533	158919.864224474	-44.8312595370553	119.0625	54.9791666666667
120.854166666667	53.9791666666667	0.0125816053955795	0.00226416925645541	112784.654301939	-62.4833888121445	119.3125	54.4375
120.895833333333	53.9791666666667	0.0130246821443418	0.00242313569356951	164799.475148248	-46.7540019812219	119.020833333333	54.9791666666667
120.9375	53.9791666666667	0.0129640906313061	0.00364108198980655	114912.468877045	-60.4090426224366	119.395833333333	54.4791666666667
120.979166666667	53.9791666666667	0.0125867029455843	0.00294860733919735	166800.713813551	-47.3637237309115	119.0625	54.9791666666667
121.020833333333	53.9791666666667	0.0123245391468819	0.00394218500761718	131229.145129631	-87.1659423817713	119.020833333333	54.0208333333333
121.0625	53.9791666666667	0.0126800348308538	0.00293198598580284	170860.890134651	-48.5387711743124	119.0625	54.9791666666667
121.104166666667	53.9791666666667	0.0126238569370849	0.00404231702314016	226324.529099076	-65.7895819567334	117.895833333333	54.7708333333333
121.145833333333	53.9791666666667	0.0124292031953618	0.00363892555093285	163185.470067568	-79.1880590741961	118.6875	54.2291666666667
121.1875	53.9791666666667	0.0121970016017179	0.00357944577426051	193312.278400925	-74.9566071292039	118.3125	54.3958333333333
121.229166666667	53.9791666666667	0.0123006110604936	0.00359462312108264	156941.322962343	-108.057516725212	118.979166666667	53.5208333333333
121.270833333333	53.9791666666667	0.0122673408718686	0.00432044778399764	176096.55174097	-72.1156319276589	118.6875	54.4375
121.3125	53.9791666666667	0.0119685323021068	0.00300200168900447	182039.068857971	-45.7099108829174	119.270833333333	55.1041666666667
121.354166666667	53.9791666666667	0.0122272872585971	0.00311504919403442	125962.196474291	-85.0020877024089	119.4375	54.0625
121.395833333333	53.9791666666667	0.0117597632260053	0.0027236959346	156243.823148637	-92.4426887778472	119.020833333333	53.8958333333333
121.4375	53.9791666666667	0.0110691869021024	0.00199753850163414	155812.917154576	-89.0394985090386	119.0625	53.9791666666667
121.479166666667	53.9791666666667	0.0119482423465426	0.00294410516915251	134133.385540122	-85.2092167859956	119.4375	54.0625
121.520833333333	53.9791666666667	0.0122494347747513	0.00376286843137605	179341.444521548	-107.031767171743	118.9375	53.4791666666667
121.5625	53.9791666666667	0.0121785294557748	0.00315349831977983	273213.86523604	-86.369452863573	117.395833333333	54.0625
121.604166666667	53.9791666666667	0.0125620272832641	0.00296390733862349	184576.894402063	-106.468344669179	118.9375	53.4791666666667
121.645833333333	53.9791666666667	0.0120994328363822	0.00372983566292603	184576.894402067	-106.468344669178	118.979166666667	53.4791666666667
121.6875	53.9791666666667	0.0124797719501446	0.00293582026257348	185790.034979934	-104.840301974493	118.979166666667	53.5208333333333
121.729166666667	53.9791666666667	0.0124847911089595	0.00250392114547811	188434.03993911	-104.59400310914	118.979166666667	53.5208333333333
121.770833333333	53.9791666666667	0.0127093974700208	0.00244993172806678	191080.967721734	-104.354058301225	118.979166666667	53.5208333333333
121.8125	53.9791666666667	0.0126471784965157	0.00298599542161781	189807.713760156	-103.012277407302	119.020833333333	53.5625
121.854166666667	53.9791666666667	0.0136433638882588	0.00275009700995039	192472.367934232	-102.795635481822	119.020833333333	53.5625
121.895833333333	53.9791666666667	0.0142886139370724	0.00183280228729839	199038.112537999	-103.669873838816	118.979166666667	53.5208333333333
121.9375	53.9791666666667	0.0167133673285748	0.00222512179711038	207017.579143503	-103.034475225215	118.895833333333	53.5208333333333
121.979166666667	53.9791666666667	0.01534587162627	0.00212369824934058	209681.917382331	-102.832575746836	118.895833333333	53.5208333333333
122.020833333333	53.9791666666667	0.0135018905060415	0.00204459056661347	212348.370553678	-102.635322359648	118.895833333333	53.5208333333333
122.0625	53.9791666666667	0.0128574123300492	0.00229737492181835	215016.859074355	-102.442545690709	118.895833333333	53.5208333333333
122.104166666667	53.9791666666667	0.0132167076305808	0.00192938781764746	217687.307192858	-102.254084332182	118.895833333333	53.5208333333333
122.145833333333	53.9791666666667	0.0138322207808224	0.00202595175410418	220359.642764246	-102.069784388762	118.895833333333	53.5208333333333
122.1875	53.9791666666667	0.0134984369705372	0.00219244930555795	223033.797040442	-101.889499054892	118.895833333333	53.5208333333333
122.229166666667	53.9791666666667	0.0123716480232276	0.00239666640636571	225709.704474794	-101.713088219531	118.895833333333	53.5208333333333
122.270833333333	53.9791666666667	0.0132646339194228	0.00200694796913804	228387.3025398	-101.54041809649	118.895833333333	53.5208333333333
122.3125	53.9791666666667	0.0134525530987563	0.00247016052189586	231066.531556926	-101.371360878453	118.895833333333	53.5208333333333
122.354166666667	53.9791666666667	0.0122621229240293	0.00262123610669671	233747.334537683	-101.205794412983	118.895833333333	53.5208333333333
122.395833333333	53.9791666666667	0.0135409839933003	0.00241568876870634	236429.657035088	-101.043601898947	118.895833333333	53.5208333333333
122.4375	53.9791666666667	0.0119417879545148	0.00274265170761667	239113.447004696	-100.88467160189	118.895833333333	53.5208333333333
122.479166666667	53.9791666666667	0.0121829295536509	0.0027913059562587	241798.654674572	-100.728896587038	118.895833333333	53.5208333333333
122.520833333333	53.9791666666667	0.0120781643537564	0.00340784362793083	244485.232423504	-100.576174468694	118.895833333333	53.5208333333333
122.5625	53.9791666666667	0.0120756232358531	0.0032753472620807	247173.13466685	-100.426407174883	118.895833333333	53.5208333333333
122.604166666667	53.9791666666667	0.0119590495018166	0.00322693287841963	249862.31774952	-100.279500726202	118.895833333333	53.5208333333333
122.645833333333	53.9791666666667	0.0134512645352348	0.00231729453740055	252552.739845555	-100.135365027899	118.895833333333	53.5208333333333
122.6875	53.9791666666667	0.0135567065878715	0.00247732242165051	255244.360863823	-99.9939136742939	118.895833333333	53.5208333333333
122.729166666667	53.9791666666667	0.0135251682886938	0.00278653084969763	257937.142359441	-99.8550637646978	118.895833333333	53.5208333333333
122.770833333333	53.9791666666667	0.0128647405991684	0.00298434528907016	260631.047450526	-99.7187357300719	118.895833333333	53.5208333333333
122.8125	53.9791666666667	0.0134607171353208	0.00258388244542979	263326.040739858	-99.5848531697154	118.895833333333	53.5208333333333
122.854166666667	53.9791666666667	0.0138280592520696	0.00277677746435729	266022.088241185	-99.4533426973188	118.895833333333	53.5208333333333
122.895833333333	53.9791666666667	0.0134685336422877	0.00324592665651844	268719.157309839	-99.3241337957736	118.895833333333	53.5208333333333
122.9375	53.9791666666667	0.0123957374094387	0.00347610554302969	271417.216577334	-99.197158680176	118.895833333333	53.5208333333333
122.979166666667	53.9791666666667	0.0120074119007724	0.0039248020143182	284308.206551016	-100.538769277177	118.770833333333	53.4375
123.020833333333	53.9791666666667	0.0119262499058125	0.00390926516352601	286996.361730648	-100.405474639156	118.770833333333	53.4375
123.0625	53.9791666666667	0.0118586533475915	0.00354089562460084	279517.039760934	-98.8289965168618	118.895833333333	53.5208333333333
123.104166666667	53.9791666666667	0.0123376925594343	0.0032276802819428	276816.18624958	-98.9496515594006	118.979166666667	53.5208333333333
123.145833333333	53.9791666666667	0.011948716785429	0.00323849307766047	283227.481006361	-99.6279221805525	118.9375	53.4791666666667
123.1875	53.9791666666667	0.0121476504457615	0.00317201226241713	282218.769577686	-98.7103289609844	118.979166666667	53.5208333333333
123.229166666667	53.9791666666667	0.0122451414960518	0.00336537164316599	300671.605342313	-114.930361857388	119.1875	52.7708333333333
123.270833333333	53.9791666666667	0.0133031153077532	0.00327902767751954	293033.949053646	-98.2544453436021	118.895833333333	53.5208333333333
123.3125	53.9791666666667	0.0136540118477192	0.0030075515023897	295739.691170015	-98.1449160635141	118.895833333333	53.5208333333333
123.354166666667	53.9791666666667	0.0145982784225613	0.00296929521740705	301153.358816462	-97.9308555415151	118.854166666667	53.5208333333333
123.395833333333	53.9791666666667	0.0134629048480375	0.0035837617639811	554100.779688299	-62.0833632368719	115.520833333333	56.0625
123.4375	53.9791666666667	0.0118439147704492	0.00363808155661832	155411.133646884	-69.9271025535533	121.1875	54.4375
123.479166666667	53.9791666666667	0.0118865177185513	0.00336115309681194	157981.282402284	-70.233887574751	121.1875	54.4375
123.520833333333	53.9791666666667	0.0117733695163839	0.00341890763343002	155411.133646884	-69.9271025535533	121.270833333333	54.4375
123.5625	53.9791666666667	0.011759066861524	0.00312132380466921	163135.947566335	-70.8168131060607	121.1875	54.4375
123.604166666667	53.9791666666667	0.0117612356185016	0.00312256763228921	165720.015336285	-71.0938722457754	121.1875	54.4375
123.645833333333	53.9791666666667	0.0117036443566423	0.00293712119553892	291159.358833705	-69.7060490743511	119.395833333333	54.8125
123.6875	53.9791666666667	0.0118238948434537	0.00290571731216252	293724.607353291	-69.8573182476568	119.395833333333	54.8125
123.729166666667	53.9791666666667	0.0123063918732159	0.00262216739370955	296292.317273681	-70.0056735912971	119.395833333333	54.8125
123.770833333333	53.9791666666667	0.0117211301630076	0.00273477989894461	298862.424265684	-70.151187516197	119.395833333333	54.8125
123.8125	53.9791666666667	0.0117041255257923	0.00263502257559024	301434.866127317	-70.2939301465964	119.395833333333	54.8125
123.854166666667	53.9791666666667	0.012993015771754	0.00253496812153415	331166.123795039	-89.5653414960654	118.8125	53.8958333333333
123.895833333333	53.9791666666667	0.013828946936396	0.00279813919015626	333899.727554341	-89.5353345634649	118.8125	53.8958333333333
123.9375	53.9791666666667	0.0135747376724469	0.00217581602512653	346009.582343833	-110.929091156137	119.145833333333	52.7708333333333
123.979166666667	53.9791666666667	0.0132064989053715	0.0021692518601644	348564.561852724	-110.735157224031	119.145833333333	52.7708333333333
124.020833333333	53.9791666666667	0.0113818580231171	0.0027635731496621	348564.561852724	-110.735157224031	119.1875	52.7708333333333
124.0625	53.9791666666667	0.0115167660943445	0.00269902733888676	320558.555206613	-90.5152409271322	119.1875	53.8541666666667
124.104166666667	53.9791666666667	0.0115027637759671	0.00232686492789584	326918.879669968	-79.8401096635903	119.145833333333	54.3958333333333
124.145833333333	53.9791666666667	0.0109796248476001	0.00217938056252282	322091.630165033	-71.343829407409	119.395833333333	54.8125
124.1875	53.9791666666667	0.0111649959310471	0.00210814477573326	324682.598574098	-71.4644482932663	119.395833333333	54.8125
124.229166666667	53.9791666666667	0.011296582035648	0.00197347563955741	316899.608263531	-69.3494733177082	119.604166666667	54.8958333333333
124.270833333333	53.9791666666667	0.0111595843941978	0.00187178451617228	257338.431035564	-83.2465116441685	120.354166666667	54.1875
124.3125	53.9791666666667	0.0110033340380656	0.00237412449604586	237052.086936328	-79.5468392249283	120.729166666667	54.3125
124.354166666667	53.9791666666667	0.0109886213541751	0.00224626195987023	252253.305344147	-82.116947571803	120.520833333333	54.2291666666667
124.395833333333	53.9791666666667	0.0111800110525954	0.00214091645127067	234364.145643644	-79.4595346014616	120.854166666667	54.3125
124.4375	53.9791666666667	0.0118449419791996	0.00254275175671578	276133.761044843	-84.4462764055368	120.229166666667	54.1458333333333
124.479166666667	53.9791666666667	0.0116444265154627	0.00272032916915586	275998.993309737	-85.4087274460588	120.270833333333	54.1041666666667
124.520833333333	53.9791666666667	0.0114245244791237	0.00258104943682418	262309.188704531	-87.36922474515	120.520833333333	54.0208333333333
124.5625	53.9791666666667	0.0114171576204228	0.00239121562863077	265039.98855249	-87.3628077151921	120.520833333333	54.0208333333333
124.604166666667	53.9791666666667	0.0111853405655715	0.00312798536721582	423811.540069876	-88.014076947415	118.145833333333	53.9375
124.645833333333	53.9791666666667	0.0107275165852193	0.00156618020699977	286854.94788239	-86.377725215278	120.270833333333	54.0625
124.6875	53.9791666666667	0.0115645493681688	0.00140338256122986	300496.090354226	-86.3775869445585	120.104166666667	54.0625
124.729166666667	53.9791666666667	0.0119125298711176	0.00137959327738046	303224.315334346	-86.3766498386766	120.104166666667	54.0625
124.770833333333	53.9791666666667	0.0121136811433893	0.00253516767152601	434739.444718964	-87.9308345437441	118.145833333333	53.9375
124.8125	53.9791666666667	0.0120976248684087	0.00297748333893461	437471.332369116	-87.9101464947178	118.145833333333	53.9375
124.854166666667	53.9791666666667	0.0125181067846007	0.00266405241387405	440203.184065595	-87.8895056276677	118.145833333333	53.9375
124.895833333333	53.9791666666667	0.0134210425070605	0.00307253643268954	390513.910312036	-84.1863385368754	118.9375	54.1875
124.9375	53.9791666666667	0.013476924912854	0.00316243441729501	398672.935087642	-84.2055080713573	118.854166666667	54.1875
124.979166666667	53.9791666666667	0.0135397961692951	0.00165497338420542	295039.634126533	-86.3785769154218	120.479166666667	54.0625
125.020833333333	53.9791666666667	0.0134540103586642	0.00186213145665563	297767.862987359	-86.3782320020293	120.479166666667	54.0625
125.0625	53.9791666666667	0.0134919391576532	0.00201745995041878	273213.86523604	-86.369452863573	120.895833333333	54.0625
125.104166666667	53.9791666666667	0.0134853545587662	0.00208641248163394	275942.070710445	-86.3718400147398	120.895833333333	54.0625
125.145833333333	53.9791666666667	0.0141668906508735	0.00195212096911286	287822.886561894	-81.7549810959148	120.770833333333	54.2708333333333
125.1875	53.9791666666667	0.0155218364809871	0.00330342610660835	224862.957306503	-125.632944524301	122.479166666667	52.7708333333333
125.229166666667	53.9791666666667	0.0144812547429506	0.00334892527827291	230242.812429889	-135.509614635299	122.854166666667	52.4791666666667
125.270833333333	53.9791666666667	0.0151109414092634	0.00154616889097783	290528.468700672	-81.7986980606457	120.854166666667	54.2708333333333
125.3125	53.9791666666667	0.0149618477596164	0.00164057678281295	299500.657563499	-80.1530295312359	120.770833333333	54.3541666666667
125.354166666667	53.9791666666667	0.0165775600616642	0.00339800845231497	226269.252213427	-131.541994029658	122.854166666667	52.6041666666667
125.395833333333	53.9791666666667	0.0148865023156342	0.00161298121709612	294663.421413296	-79.1423665999391	120.9375	54.3958333333333
125.4375	53.9791666666667	0.0141124511897998	0.00163098101055193	305519.564491853	-75.8777083393946	120.854166666667	54.5625
125.479166666667	53.9791666666667	0.0136974006389144	0.00173792909735785	308171.15930807	-75.9680677947084	120.854166666667	54.5625
125.520833333333	53.9791666666667	0.0127172728258957	0.00165391908817797	310823.788832969	-76.0565966709272	120.854166666667	54.5625
125.5625	53.9791666666667	0.0127190220613317	0.00173990320840549	305407.015868022	-79.3960802736565	120.9375	54.3958333333333
125.604166666667	53.9791666666667	0.0134948813935839	0.00173214556428677	316132.044180551	-76.2283443075834	120.854166666667	54.5625
125.645833333333	53.9791666666667	0.0136564450284349	0.00178250303347995	280145.376773599	-80.6714144831893	121.395833333333	54.3125
125.6875	53.9791666666667	0.0144107365299279	0.00153759754868944	262494.918138085	-78.2235852862087	121.729166666667	54.3958333333333
125.729166666667	53.9791666666667	0.0141937599941983	0.0017819385527692	265171.49008578	-78.3105385371479	121.729166666667	54.3958333333333
125.770833333333	53.9791666666667	0.0130714694164809	0.0015623559968945	279707.997440196	-81.6167964603872	121.520833333333	54.2708333333333
125.8125	53.9791666666667	0.0132776111612798	0.00142603178606563	270527.099933312	-78.4782786901313	121.729166666667	54.3958333333333
125.854166666667	53.9791666666667	0.0136625789723662	0.00151365418539832	285117.607469884	-81.7101139922136	121.520833333333	54.2708333333333
125.895833333333	53.9791666666667	0.0164774560873661	0.00159475036921885	287822.886561894	-81.7549810959148	121.520833333333	54.2708333333333
120.0625	53.9375	0.0141424561239658	0.00359011493680403	167118.569696884	-40.7777500491203	118.354166666667	55.0625
120.104166666667	53.9375	0.0142642584093728	0.00313791396709913	168917.899659294	-41.446959943576	118.354166666667	55.0625
120.145833333333	53.9375	0.0143813433052558	0.00320894583362769	180262.146593627	-33.9385380719694	118.5625	55.2708333333333
120.1875	53.9375	0.0142535350680812	0.00325900064778078	181803.405557592	-34.6202936462608	118.5625	55.2708333333333
120.229166666667	53.9375	0.0134420464371167	0.00309374543475201	81719.6279032361	-46.7049461320766	119.3125	54.4375
120.270833333333	53.9375	0.014549793370579	0.00323451004647773	184964.934955687	-35.9483700686247	118.5625	55.2708333333333
120.3125	53.9375	0.0150726533969885	0.00399987298461881	138827.381054332	-63.4854745162856	118.395833333333	54.4791666666667
120.354166666667	53.9375	0.0140208600813143	0.00332518476890026	89991.7426060854	-51.3604167631727	119.270833333333	54.4375
120.395833333333	53.9375	0.0136624458826757	0.00226841150694947	167934.226787926	-66.2953149093185	118.020833333333	54.5208333333333
120.4375	53.9375	0.0135537609887225	0.00260215072506182	143743.958792439	-64.3930003878384	118.4375	54.4791666666667
120.479166666667	53.9375	0.0136953492096449	0.00295218755484452	98770.6734548686	-55.1991475668929	119.229166666667	54.4375
120.520833333333	53.9375	0.0135751191217647	0.00212374560279181	175479.09688219	-67.2738245194007	118.020833333333	54.5208333333333
120.5625	53.9375	0.0136544023232865	0.00245202726110452	181909.144960774	-75.6409088246501	117.854166666667	54.3125
120.604166666667	53.9375	0.0131559785330391	0.00268767545698528	181909.14496077	-75.6409088246499	117.895833333333	54.3125
120.645833333333	53.9375	0.0133877934424354	0.00342108396576604	107932.779798559	-58.3877959403501	119.229166666667	54.4375
120.6875	53.9375	0.0134204999646315	0.00358644605114545	156679.660385312	-41.6083546647877	119.0625	54.9791666666667
120.729166666667	53.9375	0.0126010449845247	0.00351387039942333	208654.71601729	-62.4444384938794	117.854166666667	54.7708333333333
120.770833333333	53.9375	0.0123046993554676	0.00347555165053752	145690.936332424	-62.7260958425882	118.770833333333	54.5208333333333
120.8125	53.9375	0.0124782099298395	0.00323247704005046	105985.752137744	-71.5402410960529	119.270833333333	54.2291666666667
120.854166666667	53.9375	0.0129455118804072	0.00349306662311573	112643.315359434	-57.050274136778	119.395833333333	54.4791666666667
120.895833333333	53.9375	0.0128842923203096	0.00373519999235111	115594.886106626	-82.3798658610806	119.145833333333	54.0625
120.9375	53.9375	0.0128505795062215	0.00402453897163162	195188.619394751	-76.4740055880291	118.020833333333	54.3125
120.979166666667	53.9375	0.0129007099964775	0.00349450114742039	119611.733107019	-59.0912220458725	119.395833333333	54.4791666666667
121.020833333333	53.9375	0.0123468577668118	0.0037221352388685	160448.493508347	-65.2203817054726	118.770833333333	54.5208333333333
121.0625	53.9375	0.0126856848024663	0.00412186461344895	134266.759238821	-85.2136252055555	119.020833333333	54.0208333333333
121.104166666667	53.9375	0.0122091229656035	0.00374437432589124	189321.687811061	-73.2398592724228	118.3125	54.3958333333333
121.145833333333	53.9375	0.0126426584436678	0.00363904101675636	167934.226787926	-66.2953149093185	118.770833333333	54.5208333333333
121.1875	53.9375	0.0121142941536286	0.00378694203709201	159684.452211621	-107.703060233521	118.895833333333	53.4791666666667
121.229166666667	53.9375	0.0126197949554555	0.00372394177120867	175657.954293241	-76.7457699677629	118.604166666667	54.2708333333333
121.270833333333	53.9375	0.0122929107743159	0.00386728203015505	121021.152671143	-82.6575578439096	119.4375	54.0625
121.3125	53.9375	0.0119111489570149	0.00255689418560868	150642.61704608	-90.8377980904005	119.020833333333	53.8958333333333
121.354166666667	53.9375	0.0113049339888454	0.0022212636212599	150492.740714083	-87.307819870725	119.0625	53.9791666666667
121.395833333333	53.9375	0.0116176677795595	0.00281748021240749	129166.471816594	-83.0250192841537	119.4375	54.0625
121.4375	53.9375	0.0118895307620499	0.00355955121115037	159132.915799916	-92.3644696379784	119.020833333333	53.8541666666667
121.479166666667	53.9375	0.0121409449209785	0.00367493780103079	161867.072903551	-92.2911193035984	119.020833333333	53.8541666666667
121.520833333333	53.9375	0.0122941955233189	0.00367359862047169	295554.317485777	-94.5027064861	117.0625	53.6458333333333
121.5625	53.9375	0.012211686116836	0.00336929240339547	180675.53626664	-105.338156583563	118.9375	53.4791666666667
121.604166666667	53.9375	0.0127075244074838	0.00262664904674838	179339.166973979	-103.92449752484	118.979166666667	53.5208333333333
121.645833333333	53.9375	0.0121376868280956	0.00367199403216162	183316.122422295	-105.078544507621	118.979166666667	53.4791666666667
121.6875	53.9375	0.0130921342172268	0.0023994451021706	184656.616819576	-103.449565252501	118.979166666667	53.5208333333333
121.729166666667	53.9375	0.0131948919017489	0.00237993809701678	187319.251006866	-103.221500652224	118.979166666667	53.5208333333333
121.770833333333	53.9375	0.0120496747682575	0.00237754743857459	189984.344113204	-102.999360047726	118.979166666667	53.5208333333333
121.8125	53.9375	0.0125764825223065	0.00270751920290487	197993.374742793	-102.366137122142	118.895833333333	53.5208333333333
121.854166666667	53.9375	0.0123288678330705	0.00291837472785137	212513.41613463	-105.23276993001	118.770833333333	53.3958333333333
121.895833333333	53.9375	0.0137669914330326	0.00224439215666808	203343.276239708	-101.969516041979	118.895833333333	53.5208333333333
121.9375	53.9375	0.0167161713212214	0.00255431833475168	206021.142228535	-101.778278316746	118.895833333333	53.5208333333333
121.979166666667	53.9375	0.0167163702421931	0.00261330929856246	211382.330915307	-101.409067989559	118.854166666667	53.5208333333333
122.020833333333	53.9375	0.0140268616084465	0.00234318625523117	211382.330915307	-101.409067989559	118.895833333333	53.5208333333333
122.0625	53.9375	0.0134761647249567	0.00188180140104409	214065.515154417	-101.230768715603	118.895833333333	53.5208333333333
122.104166666667	53.9375	0.0134004156608932	0.00218887707427451	216750.339305623	-101.056468606921	118.895833333333	53.5208333333333
122.145833333333	53.9375	0.0140091011474944	0.00201129856966491	219436.742269136	-100.886023177781	118.895833333333	53.5208333333333
122.1875	53.9375	0.0123384517254587	0.00265137038248658	222124.665854684	-100.719294709403	118.895833333333	53.5208333333333
122.229166666667	53.9375	0.0129731875719414	0.00247717020673598	224814.05461171	-100.556151864934	118.895833333333	53.5208333333333
122.270833333333	53.9375	0.0133945548358549	0.00200996611388605	227504.855671171	-100.396469329946	118.895833333333	53.5208333333333
122.3125	53.9375	0.0134837267789137	0.00200154419183405	230197.018598028	-100.240127476557	118.895833333333	53.5208333333333
122.354166666667	53.9375	0.0127415523742924	0.00262830543770118	232890.495253656	-100.087012049394	118.895833333333	53.5208333333333
122.395833333333	53.9375	0.0134119896830726	0.00225170767919975	235585.239667367	-99.9370138718136	118.895833333333	53.5208333333333
122.4375	53.9375	0.0128801947895604	0.00248008211665788	238281.207916364	-99.7900285708857	118.895833333333	53.5208333333333
122.479166666667	53.9375	0.0125298765756124	0.00279579745784046	240978.358013513	-99.6459563197805	118.895833333333	53.5208333333333
122.520833333333	53.9375	0.0123194488950402	0.00333560964326908	253887.307555071	-101.144300399745	118.770833333333	53.4375
122.5625	53.9375	0.0123387017963255	0.00355029278279357	301998.57009347	-124.209238990578	118.895833333333	52.3541666666667
122.604166666667	53.9375	0.0119450354741063	0.00356201092580101	259259.703845383	-100.843987433524	118.770833333333	53.4375
122.645833333333	53.9375	0.0128945225111597	0.00309650763673625	251777.999192738	-99.0969472807183	118.895833333333	53.5208333333333
122.6875	53.9375	0.0134067056222471	0.00277194346223925	254480.489483303	-98.9660858991384	118.895833333333	53.5208333333333
122.729166666667	53.9375	0.0136294623334635	0.00257516006628776	257183.944910409	-98.8376215462435	118.895833333333	53.5208333333333
122.770833333333	53.9375	0.0136501395439389	0.00269531582987924	259888.334439389	-98.7114802276899	118.895833333333	53.5208333333333
122.8125	53.9375	0.0140641749107689	0.00269336251596236	262593.628293934	-98.5875909298177	118.895833333333	53.5208333333333
122.854166666667	53.9375	0.012203151521811	0.0036471281011589	328063.072336017	-122.790656937311	118.8125	52.2708333333333
122.895833333333	53.9375	0.0121925537140503	0.00342851374802175	320366.037271527	-121.747391028202	118.895833333333	52.3541666666667
122.9375	53.9375	0.0120650625157757	0.0036812020001258	332678.743037171	-122.213739711359	118.8125	52.2708333333333
122.979166666667	53.9375	0.0121657334729221	0.00384021223308656	325034.415078125	-121.173314640253	118.895833333333	52.3541666666667
123.020833333333	53.9375	0.0120503543758336	0.00348738314697085	286195.064450249	-99.4928643714568	118.770833333333	53.4375
123.0625	53.9375	0.0120149523441405	0.00373438003495209	288894.490963471	-99.3698936927145	118.770833333333	53.4375
123.104166666667	53.9375	0.0118261403548223	0.00367175251876581	291594.866018909	-99.248888686199	118.770833333333	53.4375
123.145833333333	53.9375	0.0121540779985883	0.00322854592599741	334454.000286478	-120.0706619705	118.895833333333	52.3541666666667
123.1875	53.9375	0.0122655603795778	0.00340392828992928	346695.042672055	-120.570440111854	118.8125	52.2708333333333
123.229166666667	53.9375	0.013403583011587	0.00305879011192103	301246.148084715	-113.87825306026	119.145833333333	52.7708333333333
123.270833333333	53.9375	0.0134336229565511	0.00249477160293521	292404.117440047	-97.3557138299569	118.895833333333	53.5208333333333
123.3125	53.9375	0.0162403600226013	0.00253171181509712	297833.135225827	-97.1542637905482	118.854166666667	53.5208333333333
123.354166666667	53.9375	0.0139473165939619	0.00297725888199159	308773.468806192	-113.162261224214	119.145833333333	52.7708333333333
123.395833333333	53.9375	0.0120358258551722	0.00316166219600947	348773.5340427	-118.522345327762	118.895833333333	52.3541666666667
123.4375	53.9375	0.0119461245235403	0.00342404035954173	157063.259244076	-68.3381819639387	121.1875	54.4375
123.479166666667	53.9375	0.0127083003111725	0.00316817004442169	313813.78100203	-112.702711307471	119.1875	52.7708333333333
123.520833333333	53.9375	0.0117784010112375	0.0033881916979236	172419.008221189	-70.1589614953981	121.020833333333	54.4375
123.5625	53.9375	0.0116682376205041	0.00324211975568123	199611.42005324	-71.2415107096252	120.645833333333	54.4791666666667
123.604166666667	53.9375	0.0118774001892648	0.00309568088087891	167280.243658109	-69.5912680057772	121.1875	54.4375
123.645833333333	53.9375	0.0115181368033348	0.0031630159297113	169847.294315914	-69.8796640436366	121.1875	54.4375
123.6875	53.9375	0.0117489298225054	0.00299945732477261	238805.933115561	-62.1396148154135	120.395833333333	54.8958333333333
123.729166666667	53.9375	0.0114794831095388	0.00282679519320584	297909.921020598	-69.1680627747716	119.395833333333	54.8125
123.770833333333	53.9375	0.0131655772964696	0.002687174241153	325762.138743214	-88.8110297321186	118.8125	53.8958333333333
123.8125	53.9375	0.0138669202025395	0.00265188694953643	327731.598658782	-96.1457392046641	118.895833333333	53.5208333333333
123.854166666667	53.9375	0.012258260870651	0.00254726264516709	339250.643896921	-110.59596177476	119.145833333333	52.7708333333333
123.895833333333	53.9375	0.0117668244510904	0.00289750241664642	220437.261607307	-72.8141777398829	120.645833333333	54.4791666666667
123.9375	53.9375	0.0117604570406792	0.00287187147597478	211180.338547283	-77.3211214599854	120.770833333333	54.3125
123.979166666667	53.9375	0.0116646972235137	0.00287062536399217	224582.744307264	-74.3057308550614	120.645833333333	54.4375
124.020833333333	53.9375	0.0116618639809952	0.00296838930577674	227218.132537511	-74.458819857841	120.645833333333	54.4375
124.0625	53.9375	0.0116058463326104	0.00244781817703337	320150.117569398	-72.9670709712965	119.3125	54.6875
124.104166666667	53.9375	0.0112102929078093	0.00225893963744274	327768.708506222	-79.0428030867156	119.145833333333	54.3958333333333
124.145833333333	53.9375	0.0112320331245762	0.00245149535015067	325385.907874157	-73.1822944160604	119.3125	54.6875
124.1875	53.9375	0.0115431707646803	0.00237947349048919	328006.010485489	-73.2869233555751	119.3125	54.6875
124.229166666667	53.9375	0.0111171436681689	0.00201196254058404	252503.047918673	-82.124094899254	120.395833333333	54.1875
124.270833333333	53.9375	0.0113673334037142	0.00222473010911047	291424.266570621	-69.7245716102325	120.020833333333	54.7708333333333
124.3125	53.9375	0.0113023131288951	0.00205127587177109	257924.910599946	-82.2239409081893	120.395833333333	54.1875
124.354166666667	53.9375	0.0111763957763669	0.00234376593201337	252931.069379708	-81.0768003349792	120.520833333333	54.2291666666667
124.395833333333	53.9375	0.0116835211116975	0.00267246619335937	235256.681792195	-78.3495372571765	120.854166666667	54.3125
124.4375	53.9375	0.0118578404637432	0.00252745422512921	276621.081814783	-83.4907485357288	120.229166666667	54.1458333333333
124.479166666667	53.9375	0.0116804642050508	0.00269455190974022	240618.659917077	-78.5459685007572	120.854166666667	54.3125
124.520833333333	53.9375	0.0113873583784299	0.00233792740770403	243301.025882979	-78.6403784627681	120.854166666667	54.3125
124.5625	53.9375	0.0109875221138269	0.00187399857607183	281729.678978938	-85.4347771442709	120.270833333333	54.0625
124.604166666667	53.9375	0.0111936818251058	0.00148169024588201	284457.432166304	-85.4450975542447	120.270833333333	54.0625
124.645833333333	53.9375	0.0115805976593401	0.00130180841959317	295368.806754248	-85.4813575138614	120.145833333333	54.0625
124.6875	53.9375	0.0121343352034537	0.00268815273442645	429464.623636166	-87.3549413308093	118.145833333333	53.9375
124.729166666667	53.9375	0.0120625983767508	0.00269914021365538	432198.104645724	-87.338080992285	118.145833333333	53.9375
124.770833333333	53.9375	0.012165113940962	0.00269844394631125	434931.548257599	-87.3212204093519	118.145833333333	53.9375
124.8125	53.9375	0.0125671904121273	0.00143014238622099	284457.432166308	-85.4450975542448	120.479166666667	54.0625
124.854166666667	53.9375	0.0127767638187895	0.00254826805356025	440398.322339266	-87.2874985040709	118.145833333333	53.9375
124.895833333333	53.9375	0.0135976184800617	0.00282311083001751	443131.652334527	-87.2706371786287	118.145833333333	53.9375
124.9375	53.9375	0.0129674069754473	0.00124764679023721	292640.9127191	-85.4730177152607	120.479166666667	54.0625
124.979166666667	53.9375	0.0133869064805378	0.00210599540407229	283122.160069746	-80.7360130004829	120.6875	54.2708333333333
125.020833333333	53.9375	0.0133942803531873	0.00211323203323621	285823.095147637	-80.7907372716512	120.6875	54.2708333333333
125.0625	53.9375	0.0132993967870209	0.0021713827919913	270819.090506779	-85.3880190385781	120.9375	54.0625
125.104166666667	53.9375	0.014141964876767	0.00324195761915411	217458.404815517	-137.396649128112	122.9375	52.4791666666667
125.145833333333	53.9375	0.0150304302325556	0.00325912125967685	219320.568385387	-136.837122812154	122.9375	52.4791666666667
125.1875	53.9375	0.016444011233079	0.00176748052579501	292265.094995514	-79.0852646867322	120.770833333333	54.3541666666667
125.229166666667	53.9375	0.0152806038678676	0.00168116416221716	294952.312138123	-79.1523150297103	120.770833333333	54.3541666666667
125.270833333333	53.9375	0.0153643398722593	0.00161595901558139	297640.125124644	-79.2178495303335	120.770833333333	54.3541666666667
125.3125	53.9375	0.0154837833140377	0.00162972735533655	300328.51703519	-79.2819085586942	120.770833333333	54.3541666666667
125.354166666667	53.9375	0.0149803716633	0.00325414711848721	199444.421429308	-139.331777938793	123.4375	52.5625
125.395833333333	53.9375	0.0153447811595262	0.00193249047658232	270791.055661887	-78.4889282311779	121.3125	54.3541666666667
125.4375	53.9375	0.0141542152656317	0.00175507005207831	267478.498048108	-79.3895226156571	121.395833333333	54.3125
125.479166666667	53.9375	0.0125893005860664	0.00152256077612807	261531.208857881	-80.2449998401699	121.520833333333	54.2708333333333
125.520833333333	53.9375	0.0135302817739936	0.00176031192231458	272859.029820359	-79.5343007854236	121.395833333333	54.3125
125.5625	53.9375	0.0147522862843175	0.00179048609092672	275550.224611513	-79.6040747055699	121.395833333333	54.3125
125.604166666667	53.9375	0.0145979164283344	0.00175982433019012	278242.013489491	-79.6721721143358	121.395833333333	54.3125
125.645833333333	53.9375	0.0145992467587493	0.00184706485235453	267824.872170394	-75.3747668241257	121.645833333333	54.4791666666667
125.6875	53.9375	0.0164807264144177	0.00219408668077697	273123.067897166	-75.5977720877577	121.604166666667	54.4791666666667
125.729166666667	53.9375	0.0164655793477076	0.0014996274413287	273123.067897163	-75.5977720877576	121.645833333333	54.4791666666667
125.770833333333	53.9375	0.0140651514278304	0.00159659540389195	280421.651031294	-80.679909469008	121.520833333333	54.2708333333333
125.8125	53.9375	0.0150040179854071	0.0018724379295969	271491.437145731	-77.5197924187028	121.729166666667	54.3958333333333
125.854166666667	53.9375	0.0155702501974772	0.00181702099939605	274163.657740705	-77.6097810720414	121.729166666667	54.3958333333333
125.895833333333	53.9375	0.0175158823690357	0.00150421715344244	276836.789922786	-77.6977060518887	121.729166666667	54.3958333333333
125.9375	53.9375	0.0188090818060284	0.00203265585372748	279510.8066211	-77.7836258873108	121.729166666667	54.3958333333333
125.979166666667	53.9375	0.0188597161310016	0.00206503028950837	282185.681773255	-77.8675969401582	121.729166666667	54.3958333333333
126.020833333333	53.9375	0.018875053913172	0.00165878934420271	284861.390278817	-77.9496735032545	121.729166666667	54.3958333333333
120.0625	53.8958333333333	0.0141458518513389	0.00351281558661334	170657.29589695	-39.7609979512592	118.354166666667	55.0625
120.104166666667	53.8958333333333	0.0139824778203776	0.00351940507671348	172421.45556498	-40.4270566651183	118.354166666667	55.0625
120.145833333333	53.8958333333333	0.0135673561056492	0.00277377959285607	155117.042714138	-62.495807693012	118.020833333333	54.5208333333333
120.1875	53.8958333333333	0.0144933953009131	0.00363367806440828	185638.579884314	-33.807276944108	118.5625	55.2708333333333
120.229166666667	53.8958333333333	0.0152360917574733	0.00420979970780235	248587.090616622	-33.9273479166274	118.020833333333	55.7291666666667
120.270833333333	53.8958333333333	0.0151054174645087	0.00425920637733166	138550.504256142	-61.2974351279588	118.395833333333	54.4791666666667
120.3125	53.8958333333333	0.0151269515791933	0.00412637034934223	140958.829752805	-61.7986971055097	118.395833333333	54.4791666666667
120.354166666667	53.8958333333333	0.0153501365625515	0.00464413323918505	143378.282753041	-62.2825120302722	118.395833333333	54.4791666666667
120.395833333333	53.8958333333333	0.0147653731686991	0.00349379256719096	145808.308508532	-62.7496738725671	118.395833333333	54.4791666666667
120.4375	53.8958333333333	0.0134944400266752	0.00215026564021785	172335.062105371	-65.2164072463166	118.020833333333	54.5208333333333
120.479166666667	53.8958333333333	0.0133254160651374	0.00304426188740865	101488.962300587	-53.0489140430239	119.229166666667	54.4375
120.520833333333	53.8958333333333	0.0134180002370316	0.0033025687289315	103690.543633288	-53.9254126925602	119.229166666667	54.4375
120.5625	53.8958333333333	0.0130512549662716	0.00371408487357185	101000.567959507	-59.1234990881345	119.229166666667	54.3541666666667
120.604166666667	53.8958333333333	0.0131405823499937	0.00328619935707905	108164.660600742	-55.5683071900538	119.229166666667	54.4375
120.645833333333	53.8958333333333	0.0132255465209478	0.00378306842372928	100143.878015205	-78.7190106480469	119.145833333333	54.0625
120.6875	53.8958333333333	0.0134415458352023	0.00378638446996768	108132.158398993	-61.2606770535587	119.229166666667	54.3541666666667
120.729166666667	53.8958333333333	0.0130028542840685	0.00408180946618636	208440.703415486	-61.0001801978931	117.895833333333	54.7708333333333
120.770833333333	53.8958333333333	0.0124285833843816	0.00364420717899295	157016.357629376	-59.0176953417239	118.6875	54.6041666666667
120.8125	53.8958333333333	0.0124151828794195	0.00358621723491755	150277.692853735	-61.5997847306243	118.770833333333	54.5208333333333
120.854166666667	53.8958333333333	0.0122573669204516	0.00356292990887692	152692.349310859	-62.0551631642708	118.770833333333	54.5208333333333
120.895833333333	53.8958333333333	0.0126544082684723	0.00373020396399314	155117.042714138	-62.495807693012	118.770833333333	54.5208333333333
120.9375	53.8958333333333	0.0120651604802392	0.00363016940708652	155669.433614966	-73.5216593307836	118.645833333333	54.2708333333333
120.979166666667	53.8958333333333	0.0119928999346151	0.0035104260853449	181642.239861813	-72.6120707327319	118.3125	54.3541666666667
121.020833333333	53.8958333333333	0.0128565522953219	0.00353917566694049	163563.988288951	-74.2394625820443	118.604166666667	54.2708333333333
121.0625	53.8958333333333	0.0126509518965309	0.00372977556421419	166201.601391836	-74.4624928239562	118.604166666667	54.2708333333333
121.104166666667	53.8958333333333	0.0124420905468498	0.0038989591966474	167375.706675734	-64.4987822697468	118.770833333333	54.5208333333333
121.145833333333	53.8958333333333	0.0127970419378828	0.00347972110033186	183047.240085288	-41.9363710827967	119.229166666667	55.1041666666667
121.1875	53.8958333333333	0.0124148353449379	0.00388794493762343	133769.640511848	-60.23916718944	119.395833333333	54.4791666666667
121.229166666667	53.8958333333333	0.0124337950004713	0.00313480195406384	186750.511405686	-43.1197497255271	119.229166666667	55.1041666666667
121.270833333333	53.8958333333333	0.0121141610079605	0.00243505535228498	147993.972561642	-68.9777761690983	119.145833333333	54.3541666666667
121.3125	53.8958333333333	0.0122024484001054	0.00256063829249145	148050.953455361	-85.4992456384677	119.0625	53.9791666666667
121.354166666667	53.8958333333333	0.0120049198713782	0.00353418913302044	123857.485108738	-82.7929892224521	119.479166666667	54.0208333333333
121.395833333333	53.8958333333333	0.0122556829895278	0.00380909706439315	156270.175073658	-90.7410559516849	119.020833333333	53.8541666666667
121.4375	53.8958333333333	0.0119651075663934	0.00341820717431828	171541.305011295	-104.673866262533	118.9375	53.4791666666667
121.479166666667	53.8958333333333	0.0127335421795919	0.00361951022049723	167601.901529382	-103.426139033414	119.020833333333	53.5208333333333
121.520833333333	53.8958333333333	0.0125454847255093	0.00317821832029527	179504.519022467	-103.91083165583	118.895833333333	53.4791666666667
121.5625	53.8958333333333	0.0119202339439377	0.00281353354957157	175606.706286696	-102.705043139578	118.979166666667	53.5208333333333
121.604166666667	53.8958333333333	0.0134673357489438	0.00274295508497346	186399.480697657	-90.2809087723415	118.770833333333	53.8541666666667
121.645833333333	53.8958333333333	0.0124455292125944	0.00272556415672225	180955.548832039	-102.257312733199	118.979166666667	53.5208333333333
121.6875	53.8958333333333	0.013844852718262	0.00256073348382218	183633.336806051	-102.042499165974	118.979166666667	53.5208333333333
121.729166666667	53.8958333333333	0.0136593276387953	0.00237572803215522	186313.239044169	-101.833379416458	118.979166666667	53.5208333333333
121.770833333333	53.8958333333333	0.0140090850116888	0.00214281026405313	206214.420262421	-101.766439237533	118.729166666667	53.4791666666667
121.8125	53.8958333333333	0.0137382420397103	0.00219228082382236	191679.027954659	-101.431282202172	118.979166666667	53.5208333333333
121.854166666667	53.8958333333333	0.0138625064911231	0.00240392749111714	194364.747622628	-101.237866443872	118.979166666667	53.5208333333333
121.895833333333	53.8958333333333	0.0136290948085541	0.00245803873931832	202432.297133171	-100.685757156646	118.895833333333	53.5208333333333
121.9375	53.8958333333333	0.0139906451477885	0.00240659483645696	205124.713793094	-100.510494326055	118.895833333333	53.5208333333333
121.979166666667	53.8958333333333	0.0142043038578857	0.00233790421820862	206838.699678579	-99.0864860437756	118.895833333333	53.5625
122.020833333333	53.8958333333333	0.0154364835893677	0.00232322914878798	213210.794380322	-100.008732077818	118.854166666667	53.5208333333333
122.0625	53.8958333333333	0.0137808888434035	0.00211637321129965	213210.794380322	-100.008732077818	118.895833333333	53.5208333333333
122.104166666667	53.8958333333333	0.0137928729898551	0.00225251392248819	215908.911387605	-99.8489934484556	118.895833333333	53.5208333333333
122.145833333333	53.8958333333333	0.0136026137898142	0.00237361165922054	218608.32025201	-99.6927836686909	118.895833333333	53.5208333333333
122.1875	53.8958333333333	0.0135812553153008	0.00244634441585189	221308.972790399	-99.5399752008601	118.895833333333	53.5208333333333
122.229166666667	53.8958333333333	0.0140268996570097	0.00208984509062564	224010.823110322	-99.3904465038202	118.895833333333	53.5208333333333
122.270833333333	53.8958333333333	0.014160020491628	0.0022607464973376	225798.023901901	-98.0926093909601	118.895833333333	53.5625
122.3125	53.8958333333333	0.0134533967165791	0.0021089732044628	229417.944183875	-99.1007702000855	118.895833333333	53.5208333333333
122.354166666667	53.8958333333333	0.014008289111505	0.00212225690102513	232123.133445694	-98.9604065126334	118.895833333333	53.5208333333333
122.395833333333	53.8958333333333	0.0139673462123371	0.00210440229274604	234829.357280733	-98.8228898552369	118.895833333333	53.5208333333333
122.4375	53.8958333333333	0.0139084900228389	0.00234072739366621	237536.579414218	-98.6881239475354	118.895833333333	53.5208333333333
122.479166666667	53.8958333333333	0.0124046292761341	0.00311850023672616	240244.765182854	-98.5560167556535	118.895833333333	53.5208333333333
122.520833333333	53.8958333333333	0.0124433017157159	0.00320110947264963	297135.273613879	-123.800768531787	118.895833333333	52.3541666666667
122.5625	53.8958333333333	0.0123350784641757	0.00334206527266958	255728.998211137	-99.9732490806974	118.770833333333	53.4375
122.604166666667	53.8958333333333	0.0123099287917005	0.00344019184222181	258427.319863825	-99.8346405925644	118.770833333333	53.4375
122.645833333333	53.8958333333333	0.0121380045659277	0.00338829894545527	261126.763088866	-99.6985497474239	118.770833333333	53.4375
122.6875	53.8958333333333	0.0120587728441822	0.00333121055725483	316354.362953966	-123.295575185541	118.8125	52.2708333333333
122.729166666667	53.8958333333333	0.012410622467389	0.00321376193192392	318647.856413521	-122.991878478954	118.8125	52.2708333333333
122.770833333333	53.8958333333333	0.0152180402341406	0.00245291711234981	259226.435712299	-97.6987719303009	118.895833333333	53.5208333333333
122.8125	53.8958333333333	0.0141547127278936	0.00287319824702815	261941.249348041	-97.585061487694	118.895833333333	53.5208333333333
122.854166666667	53.8958333333333	0.0136797192044138	0.00391060385647599	325574.781266206	-122.105142874114	118.8125	52.2708333333333
122.895833333333	53.8958333333333	0.0124662034386542	0.00315685961341254	327898.690067608	-121.817439780539	118.8125	52.2708333333333
122.9375	53.8958333333333	0.0119778236702775	0.00331048619175719	320300.768783158	-120.7513263465	118.895833333333	52.3541666666667
122.979166666667	53.8958333333333	0.0120647300188103	0.003722193615688	322658.216863588	-120.469290267271	118.895833333333	52.3541666666667
123.020833333333	53.8958333333333	0.0119458762399188	0.00354105138294859	285466.826423547	-98.5753686721738	118.770833333333	53.4375
123.0625	53.8958333333333	0.01296795896895	0.00348758567861	278244.308172147	-96.942525815484	118.895833333333	53.5208333333333
123.104166666667	53.8958333333333	0.0123153166425135	0.00379408837979293	339623.295132948	-120.434861009184	118.8125	52.2708333333333
123.145833333333	53.8958333333333	0.0119475408820454	0.00352294490106294	332154.453106131	-119.378965927376	118.895833333333	52.3541666666667
123.1875	53.8958333333333	0.01188668872413	0.00334977492459027	334544.411943425	-119.115486968563	118.895833333333	52.3541666666667
123.229166666667	53.8958333333333	0.0117598412270982	0.00330378332937703	336940.458971525	-118.855512743983	118.895833333333	52.3541666666667
123.270833333333	53.8958333333333	0.0121782119219009	0.00355706033060521	341750.301857852	-118.345817423942	118.854166666667	52.3541666666667
123.3125	53.8958333333333	0.0138672365871664	0.00295871530117521	294568.619822129	-96.3599818832481	118.895833333333	53.5208333333333
123.354166666667	53.8958333333333	0.0186020291818397	0.00267652371551223	300014.147378348	-96.1774509993511	118.854166666667	53.5208333333333
123.395833333333	53.8958333333333	0.0144439670589174	0.00260156565936697	351437.553708705	-117.365686654476	118.8125	52.3541666666667
123.4375	53.8958333333333	0.0134724657627505	0.00294399234267633	309514.023523343	-112.14070458379	119.1875	52.7708333333333
123.479166666667	53.8958333333333	0.0135082050008064	0.00256952177722551	305461.525801611	-96.0002293709848	118.895833333333	53.5208333333333
123.520833333333	53.8958333333333	0.0134984155119059	0.00260716765017266	317143.272167219	-111.481846498333	119.145833333333	52.7708333333333
123.5625	53.8958333333333	0.0130405487083963	0.00281788857251212	319693.999265156	-111.268689689811	119.145833333333	52.7708333333333
123.604166666667	53.8958333333333	0.0116602448610467	0.00337348652949074	176602.686046081	-69.0120729303556	121.0625	54.4375
123.645833333333	53.8958333333333	0.0117730788423772	0.00319695742190964	171497.892621894	-68.4250168187773	121.1875	54.4375
123.6875	53.8958333333333	0.0116466348975266	0.00298580853860465	208888.652655965	-70.6628641986072	120.645833333333	54.4791666666667
123.729166666667	53.8958333333333	0.012822839292321	0.0024133722496916	299590.531320798	-68.339683044756	119.395833333333	54.8125
123.770833333333	53.8958333333333	0.0131141087564173	0.00267068177472459	302137.652622005	-68.4977448182631	119.395833333333	54.8125
123.8125	53.8958333333333	0.0142020972867467	0.00288487201020026	327267.558668636	-95.3391603466987	118.895833333333	53.5208333333333
123.854166666667	53.8958333333333	0.0134292268572235	0.00287051244037147	329994.987536546	-95.2614199328073	118.895833333333	53.5208333333333
123.895833333333	53.8958333333333	0.0128384123940974	0.00278247655410055	309795.206323983	-68.954644577603	119.395833333333	54.8125
123.9375	53.8958333333333	0.0123248020365959	0.00265957692817553	224453.347983109	-71.8566437726483	120.645833333333	54.4791666666667
123.979166666667	53.8958333333333	0.011726683946093	0.00300368339152099	214906.19875955	-76.2419857440216	120.770833333333	54.3125
124.020833333333	53.8958333333333	0.0113318017723848	0.00307107246227034	230141.616419653	-85.120363764924	120.520833333333	54.0208333333333
124.0625	53.8958333333333	0.0116252857399034	0.00294089250403133	280324.231785005	-68.0385348936452	120.020833333333	54.7708333333333
124.104166666667	53.8958333333333	0.0110035479548936	0.00294117573501136	282866.163630445	-68.2123830448744	120.020833333333	54.7708333333333
124.145833333333	53.8958333333333	0.0116571237690844	0.00296005163792571	282866.163630445	-68.2123830448744	120.0625	54.7708333333333
124.1875	53.8958333333333	0.01095073626317	0.0027732320636157	287959.109394554	-68.5499657742259	120.020833333333	54.7708333333333
124.229166666667	53.8958333333333	0.0116488604243913	0.00253457943033561	250474.378142294	-81.0217581885751	120.4375	54.1875
124.270833333333	53.8958333333333	0.011155310638491	0.00257642867873769	253180.194231514	-81.0849616511256	120.4375	54.1875
124.3125	53.8958333333333	0.0114054924279074	0.00262779369813538	249248.292746932	-85.2684954685809	120.520833333333	54.0208333333333
124.354166666667	53.8958333333333	0.011278238640069	0.00247095710943956	233565.880076244	-77.1339606755866	120.854166666667	54.3125
124.395833333333	53.8958333333333	0.0113210367764941	0.00249196446365296	254708.044628994	-85.3034855435411	120.520833333333	54.0208333333333
124.4375	53.8958333333333	0.0113658340764265	0.00221965217692542	257438.020542151	-85.3198878355886	120.520833333333	54.0208333333333
124.479166666667	53.8958333333333	0.0109696493273105	0.00234760511283292	261300.35321582	-81.2646203915092	120.520833333333	54.1875
124.520833333333	53.8958333333333	0.0114833422864257	0.00177032938338283	299238.836836614	-81.9376651186482	119.979166666667	54.1875
124.5625	53.8958333333333	0.0111187115363371	0.00153167236955963	293043.400586153	-84.5696915304873	120.104166666667	54.0625
124.604166666667	53.8958333333333	0.0118616503403577	0.00287153488240334	424234.104422078	-86.7638734204106	118.145833333333	53.9375
124.645833333333	53.8958333333333	0.0116053869464177	0.00267142917466859	426968.859807829	-86.7510357093977	118.145833333333	53.9375
124.6875	53.8958333333333	0.012291079247717	0.00243701098978134	301224.27526162	-84.6178808512877	120.104166666667	54.0625
124.729166666667	53.8958333333333	0.012149053825746	0.00244433936379023	303951.373360126	-84.632762333705	120.104166666667	54.0625
124.770833333333	53.8958333333333	0.0125890054476562	0.00232757333684855	344933.122823865	-75.4915598503617	119.604166666667	54.5625
124.8125	53.8958333333333	0.0126863352518696	0.00232908214496062	347585.390822647	-75.5710288260732	119.604166666667	54.5625
124.854166666667	53.8958333333333	0.012602514744324	0.00265869590979478	440642.108424694	-86.686095745062	118.145833333333	53.9375
124.895833333333	53.8958333333333	0.0134417815375726	0.00280724253356885	443376.650563458	-86.6729639206341	118.145833333333	53.9375
124.9375	53.8958333333333	0.0136293166621279	0.00172112942801662	281209.933685521	-79.7480349308966	120.6875	54.2708333333333
124.979166666667	53.8958333333333	0.0134660277202739	0.00183855158898681	283905.619105414	-79.8128509861192	120.6875	54.2708333333333
125.020833333333	53.8958333333333	0.0140115288109275	0.00163050813342368	295770.285987036	-84.5863617696419	120.520833333333	54.0625
125.0625	53.8958333333333	0.0144560530706548	0.00324808908031286	212194.216825472	-137.127317437373	122.9375	52.4791666666667
125.104166666667	53.8958333333333	0.0150531866052534	0.00323644518363605	214067.843720795	-136.556697688854	122.9375	52.4791666666667
125.145833333333	53.8958333333333	0.0154799945187657	0.00170239065052454	282459.866948154	-77.8787901423698	120.895833333333	54.3541666666667
125.1875	53.8958333333333	0.0150215365299288	0.00190529772412205	293178.56606415	-78.1959140952336	120.770833333333	54.3541666666667
125.229166666667	53.8958333333333	0.015347679977128	0.0019840057150727	295860.148521918	-78.2708389673655	120.770833333333	54.3541666666667
125.270833333333	53.8958333333333	0.0173023051227567	0.00195032845718121	298542.451109252	-78.3441143359662	120.770833333333	54.3541666666667
125.3125	53.8958333333333	0.0185226839638392	0.00197833100132817	266407.351771191	-77.3451163277323	121.3125	54.3541666666667
125.354166666667	53.8958333333333	0.018542355053137	0.00196674108738141	269080.445491611	-77.4393217673132	121.3125	54.3541666666667
125.395833333333	53.8958333333333	0.0186313358556696	0.00214151154556591	271754.507266138	-77.5313414449285	121.3125	54.3541666666667
125.4375	53.8958333333333	0.0187607191844065	0.00183280099314241	258492.454824324	-73.9050949074553	121.604166666667	54.4791666666667
125.479166666667	53.8958333333333	0.015655963780505	0.00147972932508751	251256.125769054	-75.6889703468591	121.729166666667	54.3958333333333
125.520833333333	53.8958333333333	0.0166731658812426	0.00186509797553717	253910.971142089	-75.8081868670683	121.729166666667	54.3958333333333
125.5625	53.8958333333333	0.0187661828618421	0.00217658343257962	266395.568405117	-74.2953020492547	121.604166666667	54.4791666666667
125.604166666667	53.8958333333333	0.018780253385345	0.00217980861777263	269033.260935146	-74.4196120356015	121.604166666667	54.4791666666667
125.645833333333	53.8958333333333	0.0186827572245099	0.0021983222737288	261883.620270217	-76.1492701195535	121.729166666667	54.3958333333333
125.6875	53.8958333333333	0.0186416871930045	0.00220428260404569	274313.33525277	-74.6600816617292	121.604166666667	54.4791666666667
125.729166666667	53.8958333333333	0.0188447156652759	0.00228514490377615	267205.068087436	-76.3636648474533	121.729166666667	54.3958333333333
125.770833333333	53.8958333333333	0.0173923934536249	0.00146446042987671	269867.581171947	-76.4671910613107	121.729166666667	54.3958333333333
125.8125	53.8958333333333	0.0187011357397796	0.00397384487785359	276424.69954574	-78.6591345954713	121.645833333333	54.3125
125.854166666667	53.8958333333333	0.0187100879437035	0.0019193573360141	282244.498412209	-75.0015322114924	121.645833333333	54.4791666666667
125.895833333333	53.8958333333333	0.0185881424553753	0.00202757751180145	287538.823724547	-75.2171409185943	121.604166666667	54.4791666666667
125.9375	53.8958333333333	0.0185545794157779	0.00198109894059895	287538.823724547	-75.2171409185943	121.645833333333	54.4791666666667
125.979166666667	53.8958333333333	0.0185989392468521	0.00212930551068964	219309.516215779	-128.341319285683	123.4375	52.6458333333333
126.020833333333	53.8958333333333	0.0190381607558316	0.0021702072455728	290586.068765028	-72.5248834408399	121.729166666667	54.6041666666667
126.0625	53.8958333333333	0.0201285738459851	0.00215560652877739	293199.704436834	-72.6519948424641	121.729166666667	54.6041666666667
126.104166666667	53.8958333333333	0.0190692278991558	0.00218250167014874	295815.133902186	-72.7765605741156	121.729166666667	54.6041666666667
126.145833333333	53.8958333333333	0.0185751482200768	0.00209471871914543	298432.309099268	-72.898645882156	121.729166666667	54.6041666666667
120.020833333333	53.8541666666667	0.0143662938005454	0.00301479363202864	150167.701933076	-59.5795753798777	118.020833333333	54.5208333333333
120.0625	53.8541666666667	0.0145042467685658	0.00318793364416268	185148.55446893	-30.9954651036504	118.5625	55.2708333333333
120.104166666667	53.8541666666667	0.0142051822635352	0.00326505601728899	186574.648759261	-31.6835374765678	118.5625	55.2708333333333
120.145833333333	53.8541666666667	0.0144525212041937	0.00317914530944382	159491.563027517	-59.5165310866946	118.020833333333	54.5625
120.1875	53.8541666666667	0.0149985241743533	0.00385600309170963	136131.196644077	-58.5447093172542	118.395833333333	54.4791666666667
120.229166666667	53.8541666666667	0.0151632140236156	0.00436581931080199	249473.812350472	-32.3561937230189	118.104166666667	55.7291666666667
120.270833333333	53.8541666666667	0.0138243996025612	0.00264405385062585	164551.606009092	-62.2875019467032	118.020833333333	54.5208333333333
120.3125	53.8541666666667	0.0138948137201984	0.00250825852856275	166983.455542795	-62.6915094732157	118.020833333333	54.5208333333333
120.354166666667	53.8541666666667	0.013847053336234	0.00275235806877372	169424.042066475	-63.0834126661498	118.020833333333	54.5208333333333
120.395833333333	53.8541666666667	0.0137848165642909	0.00269334079426537	171872.992555361	-63.4636864807736	118.020833333333	54.5208333333333
120.4375	53.8541666666667	0.0138269278095007	0.00270614011680787	171872.992555361	-63.4636864807736	118.0625	54.5208333333333
120.479166666667	53.8541666666667	0.0135366163033428	0.00298878203626515	104342.617926005	-51.0135726151908	119.229166666667	54.4375
120.520833333333	53.8541666666667	0.0133279060196594	0.00309744952094974	106487.330778455	-51.9083639853859	119.229166666667	54.4375
120.5625	53.8541666666667	0.012943745851725	0.00372174193734025	103457.13113872	-56.9187774292414	119.229166666667	54.3541666666667
120.604166666667	53.8541666666667	0.0131075439990364	0.00421534920517657	203649.878745661	-58.840008653872	117.895833333333	54.7708333333333
120.645833333333	53.8541666666667	0.0126150546379753	0.00396029329994497	143131.25120136	-58.0158404440764	118.770833333333	54.5208333333333
120.6875	53.8541666666667	0.012517432494229	0.00397514434222247	210728.075986158	-59.8976608037995	117.854166666667	54.7708333333333
120.729166666667	53.8541666666667	0.012497457915181	0.0038374957383712	157144.921187723	-57.0873479740976	118.6875	54.6041666666667
120.770833333333	53.8541666666667	0.012602170996638	0.00385003957342062	159453.243787922	-57.5891746068584	118.6875	54.6041666666667
120.8125	53.8541666666667	0.0123999621102064	0.00360067805240184	140312.751093169	-83.451558530157	118.6875	53.9791666666667
120.854166666667	53.8541666666667	0.0124926760293014	0.00347837622262566	151844.04223671	-71.3250079782337	118.645833333333	54.2708333333333
120.895833333333	53.8541666666667	0.0125098156359041	0.00362016894066995	231118.16931132	-77.0286344393254	117.4375	54.2708333333333
120.9375	53.8541666666667	0.0129287943242437	0.00396579304612847	177816.887950488	-37.8214523466831	119.229166666667	55.1041666666667
120.979166666667	53.8541666666667	0.0128383370265124	0.0041746463042691	169793.994054245	-77.9516443887015	118.4375	54.1458333333333
121.020833333333	53.8541666666667	0.0128096910266811	0.00394291113899013	181228.791883464	-39.1240420166674	119.229166666667	55.1041666666667
121.0625	53.8541666666667	0.0130116095266327	0.00278512742272746	189222.354506995	-65.8354882259154	118.395833333333	54.5208333333333
121.104166666667	53.8541666666667	0.0124402218044384	0.00262282278516826	131737.885972192	-62.0409088730793	119.3125	54.3958333333333
121.145833333333	53.8541666666667	0.0123280346783491	0.00248626150877322	136259.448896175	-60.8025668385479	119.3125	54.4375
121.1875	53.8541666666667	0.0123374438285186	0.00248536748807315	138659.007299592	-61.3218233063984	119.3125	54.4375
121.229166666667	53.8541666666667	0.0121286426586396	0.00289698323154042	139053.667328413	-63.5316114700938	119.3125	54.3958333333333
121.270833333333	53.8541666666667	0.0122395612960364	0.00297049103677121	122552.232234887	-78.3532065562488	119.4375	54.0625
121.3125	53.8541666666667	0.0118366659133332	0.00252534377723521	125238.707808944	-78.5731221460351	119.4375	54.0625
121.354166666667	53.8541666666667	0.0121637223085399	0.00269595929275141	127927.221140472	-78.783090103457	119.4375	54.0625
121.395833333333	53.8541666666667	0.0123069351794317	0.00392797008885658	175617.372276557	-90.4363667820603	118.729166666667	53.8125
121.4375	53.8541666666667	0.0125051373043865	0.00318719412074922	173096.668577233	-102.925723050305	118.895833333333	53.4791666666667
121.479166666667	53.8541666666667	0.0120352846134983	0.00323219604107041	173096.668577229	-102.925723050305	118.9375	53.4791666666667
121.520833333333	53.8541666666667	0.0128576937932557	0.00389281203387859	169270.447551821	-101.650521280423	119.020833333333	53.5208333333333
121.5625	53.8541666666667	0.0128624668084455	0.00333819702622598	171956.874358501	-101.432689728028	119.020833333333	53.5208333333333
121.604166666667	53.8541666666667	0.0137693065909077	0.0027548297029871	177335.745299178	-101.015310038904	118.979166666667	53.5208333333333
121.645833333333	53.8541666666667	0.0139256391177505	0.00257943475216514	180028.007855278	-100.815223916073	118.979166666667	53.5208333333333
121.6875	53.8541666666667	0.0142674746242109	0.00255046514116913	187166.470759989	-98.8601666346498	118.895833333333	53.5625
121.729166666667	53.8541666666667	0.0136767822471687	0.00227519764262224	185417.772190893	-100.431027786663	118.979166666667	53.5208333333333
121.770833333333	53.8541666666667	0.0140094968405522	0.00233296656177849	193514.40876688	-99.8913799748759	118.895833333333	53.5208333333333
121.8125	53.8541666666667	0.0149913373432102	0.00217626892334836	196216.217579513	-99.7204736478911	118.895833333333	53.5208333333333
121.854166666667	53.8541666666667	0.0138581123426982	0.00276490459713993	210713.739367295	-100.16174508944	118.729166666667	53.4791666666667
121.895833333333	53.8541666666667	0.0126949269055386	0.00321588335505656	196216.217579513	-99.7204736478911	118.979166666667	53.5208333333333
121.9375	53.8541666666667	0.01216374997368	0.00329383106619678	198919.390401831	-99.5537544658164	118.979166666667	53.5208333333333
121.979166666667	53.8541666666667	0.0134664595743709	0.00239093424806324	207036.5495921	-99.0770979568973	118.895833333333	53.5208333333333
122.020833333333	53.8541666666667	0.0139660993633906	0.00215620880494248	209744.648955028	-98.9255464028871	118.895833333333	53.5208333333333
122.0625	53.8541666666667	0.0166435993316692	0.00237954790436362	215164.142216443	-98.6326222047363	118.854166666667	53.5208333333333
122.104166666667	53.8541666666667	0.0148102994743567	0.00221273827175118	217875.452350092	-98.4909989040752	118.854166666667	53.5208333333333
122.145833333333	53.8541666666667	0.0138182219313944	0.00214550655316415	217875.452350092	-98.4909989040752	118.895833333333	53.5208333333333
122.1875	53.8541666666667	0.0123829820193485	0.0027952208462488	220587.75236211	-98.3524444243412	118.895833333333	53.5208333333333
122.229166666667	53.8541666666667	0.0123281245220948	0.0027175200821597	223301.00526723	-98.21684799373	118.895833333333	53.5208333333333
122.270833333333	53.8541666666667	0.0140284335286503	0.00228579325482638	226015.175832303	-98.0841040577409	118.895833333333	53.5208333333333
122.3125	53.8541666666667	0.0136910565594937	0.00202881513505675	228730.230473792	-97.9541119785247	118.895833333333	53.5208333333333
122.354166666667	53.8541666666667	0.014018675941022	0.00224292798122293	231446.137162368	-97.8267757545788	118.895833333333	53.5208333333333
122.395833333333	53.8541666666667	0.0149937505128069	0.00240824130930082	236880.385807052	-97.5797084963847	118.854166666667	53.5208333333333
122.4375	53.8541666666667	0.0152266831714032	0.0022331444077928	239598.670704823	-97.4598063724902	118.854166666667	53.5208333333333
122.479166666667	53.8541666666667	0.0152222368488971	0.00249305649961069	239598.670704819	-97.4598063724903	118.895833333333	53.5208333333333
122.520833333333	53.8541666666667	0.0139313873321764	0.00272388805433285	242317.693383351	-97.3422174830716	118.895833333333	53.5208333333333
122.5625	53.8541666666667	0.0137191344408707	0.00296038413908343	245037.428363825	-97.2268654131783	118.895833333333	53.5208333333333
122.604166666667	53.8541666666667	0.012305624368602	0.00336181550720059	247757.851269379	-97.113677050469	118.895833333333	53.5208333333333
122.645833333333	53.8541666666667	0.0135773614708512	0.00330279098465579	250478.938765978	-97.0025824100954	118.895833333333	53.5208333333333
122.6875	53.8541666666667	0.0142522748391116	0.00296803110198051	253200.668506996	-96.8935144705227	118.895833333333	53.5208333333333
122.729166666667	53.8541666666667	0.0142687971693902	0.00273210334779259	255923.0190813	-96.786409019503	118.895833333333	53.5208333333333
122.770833333333	53.8541666666667	0.0151647798815987	0.00239726723139214	261369.50147356	-96.5778419217886	118.854166666667	53.5208333333333
122.8125	53.8541666666667	0.0147911724894128	0.00227911179947909	261369.50147356	-96.5778419217886	118.895833333333	53.5208333333333
122.854166666667	53.8541666666667	0.0138245316280971	0.00298491103014114	264093.594723211	-96.4762646389633	118.895833333333	53.5208333333333
122.895833333333	53.8541666666667	0.013381703036761	0.00316875512282174	266818.231586308	-96.3764183247168	118.895833333333	53.5208333333333
122.9375	53.8541666666667	0.0124688513557711	0.00370225351332018	269543.394655546	-96.278250810949	118.895833333333	53.5208333333333
122.979166666667	53.8541666666667	0.0118591939211976	0.0038185146247978	282095.111415576	-97.7613499345756	118.770833333333	53.4375
123.020833333333	53.8541666666667	0.0134958578048218	0.00328162650261911	274995.233170834	-96.0867537213287	118.895833333333	53.5208333333333
123.0625	53.8541666666667	0.0137306354668352	0.00298433198422321	277721.877091074	-95.9933297232682	118.895833333333	53.5208333333333
123.104166666667	53.8541666666667	0.0136257798569844	0.00312035978764273	280448.984104364	-95.901395497719	118.895833333333	53.5208333333333
123.145833333333	53.8541666666667	0.0140630006430768	0.00286674515108942	283176.539907578	-95.8109082391875	118.895833333333	53.5208333333333
123.1875	53.8541666666667	0.0139554586457366	0.00267935428681139	285904.530732118	-95.7218267567915	118.895833333333	53.5208333333333
123.229166666667	53.8541666666667	0.0132452261019896	0.0034317834077547	295076.721623351	-112.481626218467	119.1875	52.7708333333333
123.270833333333	53.8541666666667	0.0135041748284714	0.00321191340888157	291361.764894637	-95.5477239841775	118.895833333333	53.5208333333333
123.3125	53.8541666666667	0.013466499042204	0.00326803004956743	294090.983149592	-95.4626277307606	118.895833333333	53.5208333333333
123.354166666667	53.8541666666667	0.0162846498848165	0.00270481038695778	299550.562649756	-95.2961682179537	118.854166666667	53.5208333333333
123.395833333333	53.8541666666667	0.0186197283846635	0.00268850222494387	302280.901408234	-95.2147378521394	118.854166666667	53.5208333333333
123.4375	53.8541666666667	0.0163039471494422	0.00279306028706569	566197.038789272	-61.5682819044945	115.4375	56.0208333333333
123.479166666667	53.8541666666667	0.015157641046825	0.00280976433305491	566197.038789272	-61.5682819044945	115.479166666667	56.0208333333333
123.520833333333	53.8541666666667	0.0132633809117115	0.00257845263958931	315474.442315842	-110.698701925692	119.145833333333	52.7708333333333
123.5625	53.8541666666667	0.0122072391222094	0.00291769295517883	315474.442315842	-110.698701925692	119.1875	52.7708333333333
123.604166666667	53.8541666666667	0.0118111700210753	0.00319306139802511	192301.407030002	-73.4727184428885	120.770833333333	54.3125
123.645833333333	53.8541666666667	0.0117632063563942	0.00315801778697505	197381.089927326	-71.0545553106899	120.770833333333	54.3958333333333
123.6875	53.8541666666667	0.0118711462053687	0.00295910668753188	210469.76694629	-69.4719383970392	120.645833333333	54.4791666666667
123.729166666667	53.8541666666667	0.012469258673069	0.00260636021158945	301333.092465871	-67.5207235936472	119.395833333333	54.8125
123.770833333333	53.8541666666667	0.0128900479482757	0.00236499118457118	303868.126233165	-67.6847414964989	119.395833333333	54.8125
123.8125	53.8541666666667	0.0140365501455419	0.00287792655144632	326868.611143879	-94.5304565620734	118.895833333333	53.5208333333333
123.854166666667	53.8541666666667	0.0137792967186478	0.002439419900742	336099.893784577	-109.11707041451	119.145833333333	52.7708333333333
123.895833333333	53.8541666666667	0.011890848383622	0.0028178668872403	336099.893784577	-109.11707041451	119.1875	52.7708333333333
123.9375	53.8541666666667	0.0120892757287116	0.00327807830343564	330315.753059709	-95.2553493577738	118.979166666667	53.4791666666667
123.979166666667	53.8541666666667	0.0116511863106383	0.00295020608365314	218706.036084119	-75.1996099613123	120.729166666667	54.3125
124.020833333333	53.8541666666667	0.0116599847059966	0.00283062878261123	221357.834648399	-75.347387794579	120.729166666667	54.3125
124.0625	53.8541666666667	0.0117983846682832	0.00286836355804786	224011.398465229	-75.4912662831304	120.729166666667	54.3125
124.104166666667	53.8541666666667	0.0114853605737892	0.00292923108905007	226666.664632911	-75.6313799094514	120.729166666667	54.3125
124.145833333333	53.8541666666667	0.0115951339458661	0.00295261168036772	221357.834648399	-75.347387794579	120.854166666667	54.3125
124.1875	53.8541666666667	0.0116570811602284	0.00303942910170896	224011.398465229	-75.4912662831304	120.854166666667	54.3125
124.229166666667	53.8541666666667	0.0116118926450679	0.00298112321009905	244218.151325339	-84.1466334493422	120.520833333333	54.0208333333333
124.270833333333	53.8541666666667	0.0115229817442742	0.00284769049891457	229323.573112917	-75.7678571544167	120.854166666667	54.3125
124.3125	53.8541666666667	0.0112082314570944	0.0024946751095598	231982.066570342	-75.9008208219402	120.854166666667	54.3125
124.354166666667	53.8541666666667	0.0112250445332743	0.00234247946055304	254534.654583163	-79.0148455674559	120.520833333333	54.2291666666667
124.395833333333	53.8541666666667	0.0114656216931553	0.00203453306396032	264747.381333811	-80.3297100719841	120.395833333333	54.1875
124.4375	53.8541666666667	0.0114743456116183	0.00197529499398886	294507.985504314	-80.9633532010035	119.979166666667	54.1875
124.479166666667	53.8541666666667	0.0109309629244054	0.00152886495168524	282072.218126378	-78.8216220403405	120.229166666667	54.2708333333333
124.520833333333	53.8541666666667	0.0112628889742223	0.00148044233511993	284762.406323116	-78.8950150546959	120.229166666667	54.2708333333333
124.5625	53.8541666666667	0.0117054699303891	0.00242690373636617	268998.302619926	-83.4064823695324	120.479166666667	54.0625
124.604166666667	53.8541666666667	0.0120108261807569	0.00235675654480716	335551.72819076	-74.3936223803827	119.604166666667	54.5625
124.645833333333	53.8541666666667	0.0127592682269417	0.00232454053633945	274446.119712636	-83.4712331316823	120.479166666667	54.0625
124.6875	53.8541666666667	0.0130302477980035	0.002804297995863	429992.34853423	-86.1221138393259	118.145833333333	53.9375
124.729166666667	53.8541666666667	0.0123256366315833	0.00160745471679973	279894.620481526	-83.532150904965	120.479166666667	54.0625
124.770833333333	53.8541666666667	0.011766792868998	0.00160279023684501	285146.226163537	-84.5204898995849	120.4375	54.0208333333333
124.8125	53.8541666666667	0.0123117715585288	0.00156212753844386	285343.758436451	-83.5894547706074	120.479166666667	54.0625
124.854166666667	53.8541666666667	0.0136406131783778	0.00299319800991993	394883.578001328	-82.1868423375604	118.854166666667	54.1875
124.895833333333	53.8541666666667	0.0137336338738644	0.00179975932247202	290793.49042508	-83.643347456818	120.479166666667	54.0625
124.9375	53.8541666666667	0.013679195393535	0.00185244748342507	294982.828439743	-80.0662038575628	120.479166666667	54.2291666666667
124.979166666667	53.8541666666667	0.014060331073498	0.00331153209515423	403033.391230502	-82.2456836425864	118.854166666667	54.1875
125.020833333333	53.8541666666667	0.0140828636131409	0.00321418265388719	405750.2440397	-82.2643200225418	118.854166666667	54.1875
125.0625	53.8541666666667	0.0138441143859543	0.00330142161328328	408467.215367914	-82.2824839146375	118.854166666667	54.1875
125.104166666667	53.8541666666667	0.0139690681389809	0.00169250586022661	277170.287625254	-83.5021570473718	120.895833333333	54.0625
125.145833333333	53.8541666666667	0.0142474512582888	0.00190305531007283	279894.620481526	-83.532150904965	120.895833333333	54.0625
125.1875	53.8541666666667	0.0148626438514953	0.00210675243784343	282619.112582226	-83.5612415408065	120.895833333333	54.0625
125.229166666667	53.8541666666667	0.0141343216760375	0.00197553802344732	285343.758436447	-83.5894547706073	120.895833333333	54.0625
125.270833333333	53.8541666666667	0.0137538696683406	0.00191908177283543	264797.484716948	-76.2704510580871	121.3125	54.3541666666667
125.3125	53.8541666666667	0.0164593771094714	0.00204076662406499	267461.60765017	-76.3762961376854	121.3125	54.3541666666667
125.354166666667	53.8541666666667	0.0188754637521006	0.00176193880613481	263989.855204475	-77.2604684742429	121.395833333333	54.3125
125.395833333333	53.8541666666667	0.0187507317726667	0.00191055600246133	253239.325526605	-69.2734609830923	121.729166666667	54.6041666666667
125.4375	53.8541666666667	0.019129581271858	0.00207009410622019	255805.294686	-69.4572138858868	121.729166666667	54.6041666666667
125.479166666667	53.8541666666667	0.0217007600590317	0.00205175958610375	144134.667649597	-51.605520171423	123.729166666667	54.6458333333333
125.520833333333	53.8541666666667	0.02032747775243	0.0020763500393518	155241.518980994	-62.5195042165258	123.395833333333	54.4791666666667
125.5625	53.8541666666667	0.0195438236821014	0.00203085109701866	263521.154488517	-69.9849956415287	121.729166666667	54.6041666666667
125.604166666667	53.8541666666667	0.019452336521655	0.00242423194282443	260382.573087948	-75.0484160968327	121.729166666667	54.3958333333333
125.645833333333	53.8541666666667	0.0186914944034602	0.00245099942226872	275576.46386674	-73.7307490770177	121.5625	54.4791666666667
125.6875	53.8541666666667	0.0189045969744273	0.00252738255340511	278209.369001448	-73.855357003666	121.5625	54.4791666666667
125.729166666667	53.8541666666667	0.0186245544101653	0.00235580781902508	268336.252783462	-75.4018621961017	121.729166666667	54.3958333333333
125.770833333333	53.8541666666667	0.018585776020031	0.00178747008500596	278209.369001448	-73.855357003666	121.645833333333	54.4791666666667
125.8125	53.8541666666667	0.0170392882930587	0.00179875980061876	280843.914569916	-73.9773111375114	121.645833333333	54.4791666666667
125.854166666667	53.8541666666667	0.0184774429915295	0.00197622577006919	281618.902921309	-71.0928402336212	121.729166666667	54.6041666666667
125.895833333333	53.8541666666667	0.0184856938714345	0.00197799545841324	284213.95917604	-71.2383390914857	121.729166666667	54.6041666666667
125.9375	53.8541666666667	0.0186134960306222	0.00193461951355585	286811.232244104	-71.380898053439	121.729166666667	54.6041666666667
125.979166666667	53.8541666666667	0.0186952836708864	0.00196567807571109	291397.593172667	-74.4400001170967	121.645833333333	54.4791666666667
126.020833333333	53.8541666666667	0.0185748528406728	0.00204383681113596	292012.188614541	-71.6575006720465	121.729166666667	54.6041666666667
126.0625	53.8541666666667	0.0220175631992255	0.00209711369085125	294615.75697434	-71.7916902192102	121.729166666667	54.6041666666667
126.104166666667	53.8541666666667	0.0216602094630139	0.00252100150611192	297221.312089838	-71.9232318509512	121.729166666667	54.6041666666667
126.145833333333	53.8541666666667	0.0190353827832884	0.00217724749419468	299828.801269266	-72.0521926527547	121.729166666667	54.6041666666667
126.1875	53.8541666666667	0.0185981537996839	0.00221620269871603	302438.17359169	-72.1786375303358	121.729166666667	54.6041666666667
126.229166666667	53.8541666666667	0.0183479883488353	0.00214011296557665	305049.379834525	-72.3026292945067	121.729166666667	54.6041666666667
126.270833333333	53.8541666666667	0.0190484678312083	0.00206952338334984	307662.372404501	-72.4242287422638	121.729166666667	54.6041666666667
126.3125	53.8541666666667	0.0202361273314592	0.00210865161177958	310277.105271856	-72.5434947342792	121.729166666667	54.6041666666667
120.020833333333	53.8125	0.0137108313688791	0.00261324357967841	152568.31148737	-58.0778388846802	118.020833333333	54.5208333333333
120.0625	53.8125	0.0136557554970085	0.00267730149118246	154904.204729332	-58.5811530961677	118.020833333333	54.5208333333333
120.104166666667	53.8125	0.0134985915591348	0.00254639427842025	157252.472711752	-59.0689719152016	118.020833333333	54.5208333333333
120.145833333333	53.8125	0.0132951129317982	0.00245296850247294	159612.568454505	-59.5419027081844	118.020833333333	54.5208333333333
120.1875	53.8125	0.0136354530574334	0.00323138890324509	159612.568454505	-59.5419027081844	118.0625	54.5208333333333
120.229166666667	53.8125	0.0138477307515203	0.00298790833053418	164366.199516338	-60.4453977348126	118.020833333333	54.5208333333333
120.270833333333	53.8125	0.0135073804323919	0.00380926185507527	97351.1330771262	-43.969708978273	119.229166666667	54.4375
120.3125	53.8125	0.0135047696426449	0.00310786892164177	171211.667316562	-58.1170857470911	118.0625	54.6041666666667
120.354166666667	53.8125	0.0135330502749158	0.00398903568231733	182427.540814912	-45.8286340181879	118.3125	54.9375
120.395833333333	53.8125	0.0134626113560647	0.00330161205765064	103232.931799334	-47.1621234375783	119.229166666667	54.4375
120.4375	53.8125	0.0131854499205117	0.00388936157039706	99438.6345905468	-52.1893773990419	119.229166666667	54.3541666666667
120.479166666667	53.8125	0.0135553961215091	0.00441819882526123	166755.600216445	-32.8758806725684	119.0625	55.0625
120.520833333333	53.8125	0.0135566243130191	0.00369047038660914	160731.257879142	-35.515666640991	119.0625	54.9791666666667
120.5625	53.8125	0.0132981454048943	0.00371599828897391	111525.066387502	-50.8698466451623	119.229166666667	54.4375
120.604166666667	53.8125	0.0133505783973968	0.00419812132815065	108313.996897551	-55.6224416980877	119.229166666667	54.3541666666667
120.645833333333	53.8125	0.0126620723649066	0.00423033964822166	210748.063749775	-58.4668556683884	117.854166666667	54.7708333333333
120.6875	53.8125	0.0128676690583319	0.00391983404159347	210748.063749775	-58.4668556683884	117.895833333333	54.7708333333333
120.729166666667	53.8125	0.0129122685631129	0.00374672366799947	159712.244938987	-55.6908157095006	118.6875	54.6041666666667
120.770833333333	53.8125	0.0127780439796806	0.00410394064087437	161986.234015781	-56.2045049509076	118.6875	54.6041666666667
120.8125	53.8125	0.0129891074978004	0.00425708004760383	217804.894959192	-59.5000360974185	117.895833333333	54.7708333333333
120.854166666667	53.8125	0.0129881701399766	0.00436964628263839	115588.989503868	-75.3811480475675	119.145833333333	54.0625
120.895833333333	53.8125	0.0125623131353114	0.00392438402500945	168886.946936549	-57.6592560721273	118.6875	54.6041666666667
120.9375	53.8125	0.0126223378807628	0.00390301831813575	234865.918428255	-76.0433796229486	117.4375	54.2708333333333
120.979166666667	53.8125	0.0120431366950496	0.00416260239670442	257978.601920503	-74.9390200089242	117.145833333333	54.3541666666667
121.020833333333	53.8125	0.0127659283175272	0.00413441628316978	237530.211570668	-76.169541460364	117.479166666667	54.2708333333333
121.0625	53.8125	0.0128414357637524	0.00392916672888983	264203.554630396	-91.4037545236751	117.0625	53.6875
121.104166666667	53.8125	0.012846302898585	0.00384718249953753	131582.584221094	-77.001442624789	119.145833333333	54.0625
121.145833333333	53.8125	0.012397233134409	0.00318319417130613	141181.695609303	-61.8468457330683	119.229166666667	54.3958333333333
121.1875	53.8125	0.0123716238278376	0.0031262757404152	118246.554042732	-75.6835062006239	119.4375	54.0625
121.229166666667	53.8125	0.012195763306212	0.00397158424569923	222576.155751149	-74.1927893516797	117.9375	54.3125
121.270833333333	53.8125	0.0127283355005329	0.00371710532292419	170827.138858614	-82.7235727643418	118.6875	53.9791666666667
121.3125	53.8125	0.0127651961994288	0.00368640304331576	173549.870622974	-82.8049434923476	118.6875	53.9791666666667
121.354166666667	53.8125	0.012984424967345	0.00392667196394441	157601.332328507	-100.944553010878	119.020833333333	53.5208333333333
121.395833333333	53.8125	0.0127282887272783	0.00341026747086867	160296.996480517	-100.724990824135	119.020833333333	53.5208333333333
121.4375	53.8125	0.0127510152992884	0.00305386387674437	162057.37607273	-98.9108213306465	119.020833333333	53.5625
121.479166666667	53.8125	0.0140896639973887	0.0028215345553456	177503.068199551	-101.004238669438	118.854166666667	53.4791666666667
121.520833333333	53.8125	0.0129489216909546	0.0032493394165944	180198.103741167	-100.804327857913	118.854166666667	53.4791666666667
121.5625	53.8125	0.0128490356389635	0.0035298741918572	171098.006271854	-99.9107006985291	119.020833333333	53.5208333333333
121.604166666667	53.8125	0.0130152914974581	0.00336699107530994	172913.445746858	-98.2171668908149	119.020833333333	53.5625
121.645833333333	53.8125	0.0130502129295981	0.00308170414014629	175630.406893933	-98.0558591706298	119.020833333333	53.5625
121.6875	53.8125	0.0140573589659275	0.00270777145058605	199108.856749547	-99.5439696425554	118.729166666667	53.4791666666667
121.729166666667	53.8125	0.015561916775842	0.00270864474540108	192771.890143973	-98.5337733073998	118.854166666667	53.5208333333333
121.770833333333	53.8125	0.0151231370547085	0.00261576526752744	191952.984555547	-97.173989100712	118.895833333333	53.5625
121.8125	53.8125	0.0144517321971912	0.00280678025119031	189230.295638105	-97.3116082521107	118.979166666667	53.5625
121.854166666667	53.8125	0.0130247722189273	0.00309427263782047	289377.189230154	-80.8689516437162	117.479166666667	54.1458333333333
121.895833333333	53.8125	0.01385424149353	0.00305678321043641	212657.126496671	-98.7683334007743	118.729166666667	53.4791666666667
121.9375	53.8125	0.012475175744751	0.00278628278151281	203637.009198716	-97.9446136968984	118.895833333333	53.5208333333333
121.979166666667	53.8125	0.0137000383158159	0.00213171850139752	206355.712735977	-97.8059150358572	118.895833333333	53.5208333333333
122.020833333333	53.8125	0.0141445167273159	0.00212849130360046	209075.30834904	-97.6703870527972	118.895833333333	53.5208333333333
122.0625	53.8125	0.0138937503165611	0.0020402358865883	211795.760757525	-97.5379085815714	118.895833333333	53.5208333333333
122.104166666667	53.8125	0.0140907322664901	0.00230336721339829	217239.103564766	-97.2816453745585	118.854166666667	53.5208333333333
122.145833333333	53.8125	0.0173991077441808	0.00259837022669822	219219.454459857	-95.9630161025793	118.854166666667	53.5625
122.1875	53.8125	0.0140796914505392	0.0023968260071066	214517.036448026	-97.4083645028472	118.979166666667	53.5208333333333
122.229166666667	53.8125	0.0128351800729615	0.00279034432175248	217239.103564766	-97.2816453745585	118.979166666667	53.5208333333333
122.270833333333	53.8125	0.0135253071042635	0.00250122998337526	225409.757701003	-96.9174213963947	118.895833333333	53.5208333333333
122.3125	53.8125	0.0141291470304448	0.00207399851813792	222685.492341141	-97.0362705537644	118.979166666667	53.5208333333333
122.354166666667	53.8125	0.0139822494937083	0.00226302700322453	230860.299444465	-96.6869496863282	118.895833333333	53.5208333333333
122.395833333333	53.8125	0.0155260025225511	0.00243866180495432	236313.361888094	-96.4655613531427	118.854166666667	53.5208333333333
122.4375	53.8125	0.0148365670020016	0.00239216183453963	239040.782185905	-96.3580803995675	118.854166666667	53.5208333333333
122.479166666667	53.8125	0.0127218612665419	0.00312456866343608	233586.527074402	-96.5751595978247	118.979166666667	53.5208333333333
122.520833333333	53.8125	0.0123411160467154	0.00329883662117266	292077.061004975	-122.289727146144	118.895833333333	52.3541666666667
122.5625	53.8125	0.0122009521069595	0.0033855845874539	254286.692419988	-97.915602710551	118.770833333333	53.4375
122.604166666667	53.8125	0.0135653386041245	0.00293342371906566	247226.353132194	-96.0476445084335	118.895833333333	53.5208333333333
122.645833333333	53.8125	0.0125184618580709	0.00318583477906354	249955.916872456	-95.9479509732789	118.895833333333	53.5208333333333
122.6875	53.8125	0.013410560563578	0.00267826989710638	252685.971044366	-95.8500483291602	118.895833333333	53.5208333333333
122.729166666667	53.8125	0.0138928849260485	0.00253426083309762	255416.498999129	-95.753879449667	118.895833333333	53.5208333333333
122.770833333333	53.8125	0.0152847658078974	0.00239747144657191	260878.913084363	-95.5665263091465	118.854166666667	53.5208333333333
122.8125	53.8125	0.0147123043508164	0.00232349051253639	260878.913084363	-95.5665263091465	118.895833333333	53.5208333333333
122.854166666667	53.8125	0.0140295974877154	0.00264355657272612	263610.769234005	-95.4752392637469	118.895833333333	53.5208333333333
122.895833333333	53.8125	0.0134180335584329	0.00294705912262823	266343.039139507	-95.3854801899833	118.895833333333	53.5208333333333
122.9375	53.8125	0.012329239774933	0.00349691652125383	269075.709272453	-95.2972027561567	118.895833333333	53.5208333333333
122.979166666667	53.8125	0.0120928492066827	0.00374197205101714	281506.300814431	-96.826663744662	118.770833333333	53.4375
123.020833333333	53.8125	0.0123615957072553	0.00355089590094601	284231.711719741	-96.7274754402603	118.770833333333	53.4375
123.0625	53.8125	0.0130150371660086	0.00330730319526545	283164.299723149	-112.600962361752	119.1875	52.7708333333333
123.104166666667	53.8125	0.0123756393749491	0.00329750783692748	285700.365609804	-112.356091761539	119.1875	52.7708333333333
123.145833333333	53.8125	0.0133345902947986	0.00292892483581491	282744.625707792	-94.8765428065245	118.895833333333	53.5208333333333
123.1875	53.8125	0.0139419745733601	0.00243879718453899	285479.44117769	-94.7962795190757	118.895833333333	53.5208333333333
123.229166666667	53.8125	0.0138329201356246	0.00244550520176747	288214.575718358	-94.7172204918473	118.895833333333	53.5208333333333
123.270833333333	53.8125	0.0138647745507991	0.00255736294656833	290950.019404933	-94.6393318905045	118.895833333333	53.5208333333333
123.3125	53.8125	0.013578745939532	0.00289031913304844	293685.762672437	-94.5625811308842	118.895833333333	53.5208333333333
123.354166666667	53.8125	0.0164366757055541	0.00261294605849598	299158.111391662	-94.412368712226	118.854166666667	53.5208333333333
123.395833333333	53.8125	0.0185762195414623	0.00276313161641933	301894.699368782	-94.3388476381071	118.854166666667	53.5208333333333
123.4375	53.8125	0.0152748605562128	0.00290920096363234	301894.699368782	-94.3388476381071	118.895833333333	53.5208333333333
123.479166666667	53.8125	0.0134096534785137	0.00276539143456522	311286.327302383	-110.113021543209	119.145833333333	52.7708333333333
123.520833333333	53.8125	0.0133344492162311	0.00304905142613666	201975.948803863	-67.285992495581	120.645833333333	54.4791666666667
123.5625	53.8125	0.0120291927350259	0.00299946206177397	204510.113910656	-67.5493803629291	120.645833333333	54.4791666666667
123.604166666667	53.8125	0.0119340732760921	0.00286537746851054	207049.034378858	-67.8059013311277	120.645833333333	54.4791666666667
123.645833333333	53.8125	0.0121003305550364	0.00285795003374816	209592.536528452	-68.0557927623231	120.645833333333	54.4791666666667
123.6875	53.8125	0.0116346192127932	0.00309868838558185	243260.108221567	-58.9740879024594	120.4375	54.8958333333333
123.729166666667	53.8125	0.012119559856096	0.0026848948819611	214692.630776026	-68.5365858452574	120.645833333333	54.4791666666667
123.770833333333	53.8125	0.0126502623868594	0.00256896692467726	217248.91384598	-68.7679131016458	120.645833333333	54.4791666666667
123.8125	53.8125	0.0151728217079597	0.0030936178351848	326534.993288722	-93.7199432418093	118.895833333333	53.5208333333333
123.854166666667	53.8125	0.0138828471479166	0.00244096133886613	334609.754795239	-108.367433963612	119.145833333333	52.7708333333333
123.895833333333	53.8125	0.0121924791193014	0.00290178831295638	334609.754795239	-108.367433963612	119.1875	52.7708333333333
123.9375	53.8125	0.0117698335830451	0.00305889009319759	214663.433274192	-73.6971153514663	120.770833333333	54.3125
123.979166666667	53.8125	0.0116386702492406	0.00296857076493225	217298.80584924	-73.8667596726483	120.770833333333	54.3125
124.020833333333	53.8125	0.0117179781744709	0.00258832181500759	232665.216199746	-70.040968261203	120.645833333333	54.4791666666667
124.0625	53.8125	0.0114608319438716	0.00247768287515955	235246.547920025	-70.235600989149	120.645833333333	54.4791666666667
124.104166666667	53.8125	0.0115663686647484	0.00235333712287169	237830.995115717	-70.4256397094883	120.645833333333	54.4791666666667
124.145833333333	53.8125	0.0116529854559497	0.00272273649048169	227861.796080582	-74.5021418928077	120.770833333333	54.3125
124.1875	53.8125	0.0111403237068054	0.00283999560747556	225217.976526573	-74.3494785164913	120.854166666667	54.3125
124.229166666667	53.8125	0.0115703870804733	0.00308906934140769	227861.796080582	-74.5021418928077	120.854166666667	54.3125
124.270833333333	53.8125	0.0115981188092355	0.00270679188737634	247459.215007459	-83.1102607447814	120.520833333333	54.0208333333333
124.3125	53.8125	0.0113570345374067	0.00251260940465162	233155.155920284	-74.7959278937567	120.854166666667	54.3125
124.354166666667	53.8125	0.0111289644497344	0.00255220040706329	281760.621623777	-79.7667626867958	120.104166666667	54.1875
124.395833333333	53.8125	0.0114642056631028	0.00197012632641702	284461.825855479	-79.8314392661572	120.104166666667	54.1875
124.4375	53.8125	0.0109544239411779	0.00150168646823287	263811.922310457	-83.3435503021527	120.4375	54.0208333333333
124.479166666667	53.8125	0.0112768370380148	0.00136830148365006	266538.105798491	-83.3784428402281	120.4375	54.0208333333333
124.520833333333	53.8125	0.0113784177347681	0.00135063829342823	269264.479119364	-83.4122877244362	120.4375	54.0208333333333
124.5625	53.8125	0.0120733395175544	0.00184022282336538	271991.035636198	-83.4451163834943	120.4375	54.0208333333333
124.604166666667	53.8125	0.012299624013391	0.00126341981397322	274717.76896579	-83.4769590041559	120.4375	54.0208333333333
124.645833333333	53.8125	0.0115905951999785	0.00130240030083134	277444.672966195	-83.5078445918103	120.4375	54.0208333333333
124.6875	53.8125	0.0114795268212763	0.00131477548097978	280171.74172501	-83.537801027577	120.4375	54.0208333333333
124.729166666667	53.8125	0.011343566590643	0.00280229399097164	433066.970348105	-85.5018636977425	118.145833333333	53.9375
124.770833333333	53.8125	0.0115544694707995	0.00237887977968329	282898.96954835	-83.5668551221282	120.479166666667	54.0208333333333
124.8125	53.8125	0.0124595281142294	0.00251452427732229	285626.350950453	-83.5950326664556	120.479166666667	54.0208333333333
124.854166666667	53.8125	0.0136629838331606	0.0033432853843987	395540.676252141	-81.5221398568116	118.854166666667	54.1875
124.895833333333	53.8125	0.0134007979490134	0.00183916206175238	264129.406957537	-82.3389743200585	120.895833333333	54.0625
124.9375	53.8125	0.0133770744038962	0.00177854608025263	277642.27623432	-77.731734272131	120.770833333333	54.2708333333333
124.979166666667	53.8125	0.0139975870934269	0.00341673065976432	403685.238887288	-81.594335738708	118.854166666667	54.1875
125.020833333333	53.8125	0.0137396563598168	0.00185594782852037	301210.894246554	-79.3112093731436	120.479166666667	54.2291666666667
125.0625	53.8125	0.0134370788281584	0.00325316725815952	206078.613960371	-133.337275963154	122.854166666667	52.5208333333333
125.104166666667	53.8125	0.013340028436488	0.00187284500383275	277733.304798464	-82.5521346870841	120.895833333333	54.0625
125.145833333333	53.8125	0.0143611464378692	0.00304280816854474	202820.458008939	-132.412605148502	122.9375	52.5625
125.1875	53.8125	0.0142474214447074	0.00183630290608393	283176.651236172	-82.6293968737346	120.895833333333	54.0625
125.229166666667	53.8125	0.0142276150799415	0.00193206372650975	285898.674625051	-82.6664434217845	120.895833333333	54.0625
125.270833333333	53.8125	0.0154012057476571	0.00201646554237691	290741.969147869	-75.348602174276	120.9375	54.3958333333333
125.3125	53.8125	0.0185730937688886	0.00191053730808141	262385.413617308	-76.1749256982098	121.395833333333	54.3125
125.354166666667	53.8125	0.0188657222057238	0.00172209701214856	265051.110068785	-76.2831585075947	121.395833333333	54.3125
125.395833333333	53.8125	0.0188364232796892	0.00186896859314823	254917.486439737	-68.2990359427235	121.729166666667	54.6041666666667
125.4375	53.8125	0.0187352446772738	0.00197709768142762	257469.258938616	-68.4912916507533	121.729166666667	54.6041666666667
125.479166666667	53.8125	0.0220136765201798	0.00224763680078975	260024.371922089	-68.6794398274646	121.729166666667	54.6041666666667
125.520833333333	53.8125	0.0190530902916783	0.00201718953570039	262582.72699767	-68.8635952345247	121.729166666667	54.6041666666667
125.5625	53.8125	0.018753013941747	0.00204873710944809	258979.144683873	-73.9348555019388	121.729166666667	54.3958333333333
125.604166666667	53.8125	0.0190246594395452	0.00189769021709781	261617.430693104	-74.067641952534	121.729166666667	54.3958333333333
125.645833333333	53.8125	0.0186895951709734	0.00198236076618364	270276.314873917	-69.3931929242858	121.729166666667	54.6041666666667
125.6875	53.8125	0.0188301411031781	0.00213295979870645	272846.725313521	-69.5624466213341	121.729166666667	54.6041666666667
125.729166666667	53.8125	0.0200663152774428	0.00210926983208208	275419.937724736	-69.7282240442657	121.729166666667	54.6041666666667
125.770833333333	53.8125	0.0222635403450525	0.00216151502197637	277995.873416214	-69.8906180891008	121.729166666667	54.6041666666667
125.8125	53.8125	0.0221232539941169	0.00222370883517009	280574.456496425	-70.0497185060724	121.729166666667	54.6041666666667
125.854166666667	53.8125	0.022143617739798	0.00258824402013556	280574.456496421	-70.0497185060722	121.770833333333	54.6041666666667
125.895833333333	53.8125	0.0192961871984531	0.00220423707416553	261516.129057053	-67.7142115342488	122.145833333333	54.6458333333333
125.9375	53.8125	0.0187691459467508	0.00201086824108967	188692.315426491	-64.2436624183594	123.3125	54.5208333333333
125.979166666667	53.8125	0.0188872259399029	0.00218856298084183	268923.441890608	-70.3363320524212	122.0625	54.5625
126.020833333333	53.8125	0.019471512994744	0.00216227545710108	293504.607859963	-70.7987526005355	121.729166666667	54.6041666666667
126.0625	53.8125	0.020405249151884	0.00246212321921534	290741.969147872	-75.3486021742761	121.729166666667	54.3958333333333
126.104166666667	53.8125	0.021973413412613	0.00213407039823545	298692.825142808	-71.0781338081378	121.729166666667	54.6041666666667
126.145833333333	53.8125	0.0219267730908855	0.00275635566212373	301290.154163166	-71.2137777174264	121.729166666667	54.6041666666667
126.1875	53.8125	0.0218622109185938	0.00218874883040476	303889.555531526	-71.3468131929982	121.729166666667	54.6041666666667
126.229166666667	53.8125	0.0199704962282154	0.00220969945988945	306490.975626149	-71.4773045956339	121.729166666667	54.6041666666667
126.270833333333	53.8125	0.019034274890005	0.00227614628547756	309094.362581896	-71.605314254023	121.729166666667	54.6041666666667
126.3125	53.8125	0.0218481181048987	0.00221308222122135	311699.666220215	-71.7309025414162	121.729166666667	54.6041666666667
126.354166666667	53.8125	0.0220641644457142	0.00274549216164343	355709.573632618	-67.323154093342	121.229166666667	54.9375
126.395833333333	53.8125	0.0220580886576863	0.00241505184192372	358243.240484695	-67.4587009897949	121.229166666667	54.9375
126.4375	53.8125	0.0220370407394344	0.0027307262924477	360779.376731818	-67.5921053547066	121.229166666667	54.9375
126.479166666667	53.8125	0.0214159347423183	0.00275299245423154	322139.099406036	-72.2101850271859	121.729166666667	54.6041666666667
126.520833333333	53.8125	0.022186449741848	0.00269112777213114	322139.099406036	-72.2101850271859	121.770833333333	54.6041666666667
120.020833333333	53.7708333333333	0.0134130828452691	0.00382172359227386	162823.881414893	-52.4561094059535	118.020833333333	54.6458333333333
120.0625	53.7708333333333	0.0132228442126359	0.00437138115240964	138941.83531477	-54.7223671057615	118.3125	54.4791666666667
120.104166666667	53.7708333333333	0.0131922457133967	0.00411245704874447	141193.092752912	-55.3328038750997	118.3125	54.4791666666667
120.145833333333	53.7708333333333	0.0134488207237969	0.00359966992417887	143460.729920658	-55.9234805660474	118.3125	54.4791666666667
120.1875	53.7708333333333	0.013311526692774	0.00455362848952318	180945.588190441	-54.7519013488413	117.895833333333	54.6875
120.229166666667	53.7708333333333	0.0136236416479312	0.00379235329934908	98917.4079686112	-40.992249593124	119.229166666667	54.4375
120.270833333333	53.7708333333333	0.0131484570651381	0.00441763724480392	146011.273206909	-54.3897287570271	118.4375	54.5208333333333
120.3125	53.7708333333333	0.0134451578408082	0.00365879953470395	102603.13929718	-43.2426075353088	119.229166666667	54.4375
120.354166666667	53.7708333333333	0.0135478014256246	0.00455760984247183	174356.955312872	-47.5120756698664	118.354166666667	54.8125
120.395833333333	53.7708333333333	0.0131254099929522	0.00392716933791751	167816.645758354	-30.508539625893	119.0625	55.0625
120.4375	53.7708333333333	0.0131581581208802	0.00399552935068083	169227.224564063	-31.2762947005992	119.0625	55.0625
120.479166666667	53.7708333333333	0.0127187433804231	0.00419642034902871	201761.304406176	-55.4767356415509	117.895833333333	54.7708333333333
120.520833333333	53.7708333333333	0.0129977271217641	0.0040503665685067	204030.288733343	-55.8804091009144	117.895833333333	54.7708333333333
120.5625	53.7708333333333	0.0128981302994522	0.0039542195210783	208600.102219325	-56.660200637205	117.854166666667	54.7708333333333
120.604166666667	53.7708333333333	0.0129239861275157	0.00410503190764986	210900.239802665	-57.0368356440651	117.854166666667	54.7708333333333
120.645833333333	53.7708333333333	0.0124192501417006	0.00412863210778823	157937.685669146	-53.2455300314056	118.6875	54.6041666666667
120.6875	53.7708333333333	0.0126252368632275	0.00405908241688327	215529.347312546	-57.764818794644	117.854166666667	54.7708333333333
120.729166666667	53.7708333333333	0.0131283289074563	0.00406948851787278	177475.246222317	-32.6480119126026	119.229166666667	55.1041666666667
120.770833333333	53.7708333333333	0.0128269608414245	0.00433943940652144	217857.703021769	-58.1166384409327	117.895833333333	54.7708333333333
120.8125	53.7708333333333	0.0127926443585581	0.00382682808796935	222540.570355874	-58.7970588453635	117.854166666667	54.7708333333333
120.854166666667	53.7708333333333	0.0124639521951705	0.00365385517087686	311862.168769336	-69.9727149173132	116.3125	54.6458333333333
120.895833333333	53.7708333333333	0.0124067941897681	0.00373388444957309	314444.479299072	-70.1105426721411	116.3125	54.6458333333333
120.9375	53.7708333333333	0.0123739278635768	0.00371517828681305	317029.017598673	-70.2458489086946	116.3125	54.6458333333333
120.979166666667	53.7708333333333	0.0125732760211419	0.00393585648433243	238681.278659082	-75.0890037889378	117.4375	54.2708333333333
121.020833333333	53.7708333333333	0.0125035974812909	0.00345028223429905	241336.906067011	-75.2233321965294	117.4375	54.2708333333333
121.0625	53.7708333333333	0.0122495140041143	0.00338272959178612	243994.156112072	-75.3543686793832	117.4375	54.2708333333333
121.104166666667	53.7708333333333	0.0124658739631536	0.00371839330989503	160623.457582533	-80.7251983827523	118.6875	53.9791666666667
121.145833333333	53.7708333333333	0.0125110231033876	0.00346840180832365	163335.321981996	-80.8471558449007	118.6875	53.9791666666667
121.1875	53.7708333333333	0.0122277651691616	0.00354937847777075	155053.720979665	-101.160016079691	118.895833333333	53.4791666666667
121.229166666667	53.7708333333333	0.012628623184144	0.00332878562929004	160448.563099739	-100.714230095076	118.854166666667	53.4791666666667
121.270833333333	53.7708333333333	0.012382462521263	0.00344797876025975	257302.95453961	-75.9636829458709	117.4375	54.2708333333333
121.3125	53.7708333333333	0.0127633040977286	0.00331115304576836	165851.114527399	-100.295280380339	118.854166666667	53.4791666666667
121.354166666667	53.7708333333333	0.0140271323935359	0.00303476826033514	176676.487813659	-99.5281620952071	118.729166666667	53.4791666666667
121.395833333333	53.7708333333333	0.0142673032060825	0.00335690392499015	334434.369496481	-98.3828718205053	116.4375	53.2291666666667
121.4375	53.7708333333333	0.0129774159921464	0.00344769229948245	337152.679836051	-98.2813939794805	116.4375	53.2291666666667
121.479166666667	53.7708333333333	0.0141686744603151	0.00275536549221587	184810.889257798	-99.0066861098646	118.729166666667	53.4791666666667
121.520833333333	53.7708333333333	0.0142345864621174	0.00280148347283491	187524.941037672	-98.8419467970049	118.729166666667	53.4791666666667
121.5625	53.7708333333333	0.0140672005707128	0.0029493699557692	190240.191464821	-98.6814297996822	118.729166666667	53.4791666666667
121.604166666667	53.7708333333333	0.012996557447614	0.00301828241481608	172311.750005167	-96.6911490332099	119.020833333333	53.5625
121.645833333333	53.7708333333333	0.0141164413547115	0.00260723139761424	195674.085035018	-98.3723663383212	118.729166666667	53.4791666666667
121.6875	53.7708333333333	0.0143101270510067	0.00255642650836561	185963.771742318	-96.0362463136932	118.895833333333	53.5625
121.729166666667	53.7708333333333	0.0158043064372156	0.00273241600642899	188696.152569693	-95.9151818824419	118.895833333333	53.5625
121.770833333333	53.7708333333333	0.0168613150694903	0.00278777650730805	191429.124302419	-95.7970942950523	118.895833333333	53.5625
121.8125	53.7708333333333	0.0150371060368103	0.0025911590063875	194162.661069739	-95.6818584453496	118.895833333333	53.5625
121.854166666667	53.7708333333333	0.0140058508872495	0.00236600423118851	196896.73841932	-95.5693561073168	118.895833333333	53.5625
121.895833333333	53.7708333333333	0.0139739768302664	0.00263378700866062	194864.686148112	-97.0323320888295	118.979166666667	53.5208333333333
121.9375	53.7708333333333	0.013712539186837	0.00251241669276346	197591.710721971	-96.9014515583782	118.979166666667	53.5208333333333
121.979166666667	53.7708333333333	0.0139196470698518	0.0023911505320801	200319.480464514	-96.7736776216928	118.979166666667	53.5208333333333
122.020833333333	53.7708333333333	0.0147951018588561	0.00210868150077872	208506.959211893	-96.4077834123426	118.895833333333	53.5208333333333
122.0625	53.7708333333333	0.0154123148780733	0.00242702390761987	213968.47807101	-96.17727186866	118.854166666667	53.5208333333333
122.104166666667	53.7708333333333	0.0154289846012813	0.00258530254586427	216700.122116555	-96.0657388480106	118.854166666667	53.5208333333333
122.145833333333	53.7708333333333	0.0190083486653675	0.00252291181809376	218786.282219209	-94.7554910103776	118.854166666667	53.5625
122.1875	53.7708333333333	0.0140936428760214	0.00268777569834805	231083.466750405	-96.6797834599052	118.729166666667	53.4791666666667
122.229166666667	53.7708333333333	0.012494895476382	0.00306034295182536	222165.066127586	-95.8496629818147	118.895833333333	53.5208333333333
122.270833333333	53.7708333333333	0.0121412626987297	0.00299349695882936	219432.325318783	-95.9565647458639	118.979166666667	53.5208333333333
122.3125	53.7708333333333	0.013088694753745	0.00237659026721451	222165.066127589	-95.8496629818145	118.979166666667	53.5208333333333
122.354166666667	53.7708333333333	0.0143465922740155	0.00232589093558594	229740.500962967	-94.3971320951534	118.895833333333	53.5625
122.395833333333	53.7708333333333	0.0155024254510292	0.00254978723630569	235836.148924253	-95.3464870519342	118.854166666667	53.5208333333333
122.4375	53.7708333333333	0.013767291410951	0.00280855075640032	235836.148924253	-95.3464870519342	118.895833333333	53.5208333333333
122.479166666667	53.7708333333333	0.0134974268164936	0.00263964201019076	238571.716535534	-95.2516179828796	118.895833333333	53.5208333333333
122.520833333333	53.7708333333333	0.0129147886461043	0.0030428539718444	241307.696637236	-95.1585191161941	118.895833333333	53.5208333333333
122.5625	53.7708333333333	0.0134237844058799	0.00268709795246997	244044.074432691	-95.0671311618944	118.895833333333	53.5208333333333
122.604166666667	53.7708333333333	0.0125897925698092	0.00327304701693503	246780.83576898	-94.9773974367885	118.895833333333	53.5208333333333
122.645833333333	53.7708333333333	0.0137899753143193	0.00235950102389406	249517.967101859	-94.8892637233795	118.895833333333	53.5208333333333
122.6875	53.7708333333333	0.0140699230915943	0.00209058991274999	252255.455462927	-94.8026781377963	118.895833333333	53.5208333333333
122.729166666667	53.7708333333333	0.0152581980039708	0.00231424771731765	257731.454092918	-94.6339547482665	118.854166666667	53.5208333333333
122.770833333333	53.7708333333333	0.0172585525970962	0.00257682500142599	260469.94103738	-94.5517237695604	118.854166666667	53.5208333333333
122.8125	53.7708333333333	0.014757335131507	0.00248025089765241	263208.738308809	-94.4708543583301	118.854166666667	53.5208333333333
122.854166666667	53.7708333333333	0.013691485768256	0.00228828468620421	263208.738308806	-94.4708543583302	118.895833333333	53.5208333333333
122.895833333333	53.7708333333333	0.0133440455303266	0.00315086011499959	265947.835394002	-94.3913045902085	118.895833333333	53.5208333333333
122.9375	53.7708333333333	0.0134741584839201	0.0034018464788165	268687.222197736	-94.3130342380096	118.895833333333	53.5208333333333
122.979166666667	53.7708333333333	0.0122741514372017	0.00370924680781466	271426.889021767	-94.2360046870147	118.895833333333	53.5208333333333
123.020833333333	53.7708333333333	0.0121685746452391	0.00354242480943157	281777.411470843	-96.8192531179903	118.8125	53.3958333333333
123.0625	53.7708333333333	0.0120439642227859	0.00335619782684389	276907.025805515	-94.085521118505	118.895833333333	53.5208333333333
123.104166666667	53.7708333333333	0.0127828488220696	0.00347591774725142	284505.566224474	-96.7201518864667	118.854166666667	53.3958333333333
123.145833333333	53.7708333333333	0.0133469635659744	0.00301193411834738	282388.175377775	-93.9395743014636	118.895833333333	53.5208333333333
123.1875	53.7708333333333	0.0134778708298444	0.00264989148426291	285129.109406121	-93.8682206450551	118.895833333333	53.5208333333333
123.229166666667	53.7708333333333	0.0147859417114714	0.00239723464496592	287870.272574257	-93.7979058092567	118.895833333333	53.5208333333333
123.270833333333	53.7708333333333	0.0187331066237377	0.00283526843581002	293353.256949926	-93.6602764138038	118.854166666667	53.5208333333333
123.3125	53.7708333333333	0.0147217229593446	0.00276246767705009	293353.256949926	-93.6602764138038	118.895833333333	53.5208333333333
123.354166666667	53.7708333333333	0.0161965743127598	0.00273919610404989	296095.064124253	-93.5929064347852	118.895833333333	53.5208333333333
123.395833333333	53.7708333333333	0.0185640787307461	0.00290581671849566	301579.275208438	-93.4609248802397	118.854166666667	53.5208333333333
123.4375	53.7708333333333	0.0163527929301493	0.00299067795875989	301579.275208438	-93.4609248802397	118.895833333333	53.5208333333333
123.479166666667	53.7708333333333	0.0135425747766412	0.00303128442436456	309722.191012398	-109.308046395061	119.145833333333	52.7708333333333
123.520833333333	53.7708333333333	0.0126851601729246	0.00309971165048388	203811.536845003	-66.0837049469786	120.645833333333	54.4791666666667
123.5625	53.7708333333333	0.0132327638329691	0.00305850979393117	206325.640226502	-66.3594818650045	120.645833333333	54.4791666666667
123.604166666667	53.7708333333333	0.0134393586178854	0.00279420275374376	317514.567032365	-108.717074150118	119.145833333333	52.7708333333333
123.645833333333	53.7708333333333	0.0132840352708625	0.00273490397477251	211369.36304823	-66.8901146818529	120.645833333333	54.4791666666667
123.6875	53.7708333333333	0.0122209769943477	0.00259475019367458	213898.614909742	-67.1454372349896	120.645833333333	54.4791666666667
123.729166666667	53.7708333333333	0.0131763421504194	0.00246545957889162	204277.833401252	-70.2753206743598	120.770833333333	54.3541666666667
123.770833333333	53.7708333333333	0.0134027145184633	0.00255808697916714	218971.041626348	-67.6371894622635	120.645833333333	54.4791666666667
123.8125	53.7708333333333	0.0163065323579654	0.00308614775578443	330560.208171853	-107.788911882976	119.145833333333	52.7708333333333
123.854166666667	53.7708333333333	0.013147933182841	0.00266215745452483	333177.464331335	-107.611224038812	119.145833333333	52.7708333333333
123.895833333333	53.7708333333333	0.0116995698332469	0.00315474228591621	202151.164315894	-67.3063705053488	121.020833333333	54.4375
123.9375	53.7708333333333	0.0121965585935815	0.00289953316777532	335797.280102218	-107.436046088195	119.1875	52.7708333333333
123.979166666667	53.7708333333333	0.0122016817979171	0.00258916986125719	320107.516441421	-66.9181438163804	119.395833333333	54.8125
124.020833333333	53.7708333333333	0.01297131429596	0.00241609073663809	222462.991529062	-71.7209037577229	120.770833333333	54.3541666666667
124.0625	53.7708333333333	0.0116571136488179	0.00213772953439665	236854.943871209	-69.180273099177	120.645833333333	54.4791666666667
124.104166666667	53.7708333333333	0.0117540272274473	0.00273239406259733	238046.365540077	-70.4435205490712	120.645833333333	54.4375
124.145833333333	53.7708333333333	0.0110972652133599	0.00305979866973441	207230.018526542	-67.8258850289591	121.1875	54.4375
124.1875	53.7708333333333	0.0114706093675639	0.00309363063664741	192934.08104061	-67.7566685231875	121.4375	54.3958333333333
124.229166666667	53.7708333333333	0.0115313163117113	0.00289857917650815	265824.302087261	-79.353669898727	120.229166666667	54.1458333333333
124.270833333333	53.7708333333333	0.011618321227781	0.00286445944759477	231778.229812693	-73.5458138454118	120.854166666667	54.3125
124.3125	53.7708333333333	0.0109628360238928	0.00263468467147598	250779.303748722	-82.1006713611097	120.520833333333	54.0208333333333
124.354166666667	53.7708333333333	0.0114243426200668	0.00202946309311456	261082.212386972	-78.1892746333279	120.4375	54.1875
124.395833333333	53.7708333333333	0.011500287653198	0.00173373049885396	263771.793647417	-78.2779116774414	120.4375	54.1875
124.4375	53.7708333333333	0.0112028864536246	0.00189521137991471	269153.488921095	-78.4488594870423	120.395833333333	54.1875
124.479166666667	53.7708333333333	0.011029387130784	0.00140569280091192	267112.568006919	-82.3908481325565	120.4375	54.0208333333333
124.520833333333	53.7708333333333	0.0112237936203273	0.00138702659273963	269835.824246785	-82.4346058810131	120.4375	54.0208333333333
124.5625	53.7708333333333	0.0119631947400204	0.00225868551817517	272559.352895595	-82.4771526867502	120.4375	54.0208333333333
124.604166666667	53.7708333333333	0.0119073686424225	0.0022293306163627	275283.144940968	-82.518524369709	120.4375	54.0208333333333
124.645833333333	53.7708333333333	0.0115095485033214	0.00243640904179824	275283.144940972	-82.518524369709	120.479166666667	54.0208333333333
124.6875	53.7708333333333	0.0111627391341837	0.00163019510148899	297411.524776184	-77.4181081494099	120.229166666667	54.2708333333333
124.729166666667	53.7708333333333	0.0116278609134838	0.00256106057173803	280731.484870879	-82.5978787416463	120.479166666667	54.0208333333333
[truncated: 63,938 more rows]
