# Supplementary material for: Genomic insights into local adaptation and future climate-induced vulnerability of a keystone forest tree in East Asia
Source: Nat Commun. 2022 Nov 1;13:6541. doi: 10.1038/s41467-022-34206-8 (PMC9626627; doi:10.1038/s41467-022-34206-8)
Supplement: Supplementary file 8 — Source Data [file 41467_2022_34206_MOESM8_ESM.zip › Source data/supplementary_figures/local&forward&reverse/future_BCC_370_2080_forwardOffsetGF_19bio.csv]

x1	y1	local	forwardOffset	predDist	bearing	x2	y2
123.479166666667	54.6458333333333	0.0323985415037417	0.00320739782124986	413398.877803623	-64.4354677103552	117.479166666667	56.1041666666667
123.520833333333	54.6458333333333	0.0324150621631397	0.00316396088500756	388996.590651327	-57.7761845056541	118.1875	56.3958333333333
123.5625	54.6458333333333	0.0326650153527564	0.00318635107687611	391274.336135742	-57.9520710699514	118.1875	56.3958333333333
123.604166666667	54.6458333333333	0.0332712470852133	0.00360441352351473	391274.336135742	-57.9520710699514	118.229166666667	56.3958333333333
123.645833333333	54.6458333333333	0.0333365833545156	0.0037399210868099	405308.951125645	-59.711403551946	117.979166666667	56.3541666666667
123.6875	54.6458333333333	0.0340701546750614	0.00338913516693253	397912.951813349	-56.9387298084516	118.270833333333	56.4791666666667
123.729166666667	54.6458333333333	0.0323327027340525	0.00319153667052032	393446.393985691	-57.3530142294168	118.354166666667	56.4375
123.770833333333	54.6458333333333	0.0324533914149102	0.00306516135776448	395713.510660933	-57.5289647369865	118.354166666667	56.4375
123.8125	54.6458333333333	0.0292002298268748	0.00351715780885107	397985.034324089	-57.7027131392875	118.354166666667	56.4375
123.854166666667	54.6458333333333	0.0318759093409647	0.00292123603052632	424493.144031679	-61.6244642832504	117.8125	56.3125
123.895833333333	54.6458333333333	0.034258969187855	0.00296968638608926	416967.664537767	-60.4747086650357	118.020833333333	56.3541666666667
123.9375	54.6458333333333	0.034448174292301	0.00341568618683507	419309.913504834	-60.6216940652829	118.020833333333	56.3541666666667
123.979166666667	54.6458333333333	0.033875671339217	0.00357401522431832	424004.447326342	-60.9102182665348	117.979166666667	56.3541666666667
124.020833333333	54.6458333333333	0.0334057783669877	0.00381361139403365	414279.197799576	-59.5934298134292	118.229166666667	56.3958333333333
124.0625	54.6458333333333	0.033137608414392	0.00363496895443631	418926.201115804	-59.8977158727275	118.1875	56.3958333333333
124.104166666667	54.6458333333333	0.0334350572455129	0.00358867365267394	418926.201115804	-59.8977158727275	118.229166666667	56.3958333333333
124.145833333333	54.6458333333333	0.0332367058233492	0.00336881476137607	423587.358543279	-60.1945616214335	118.1875	56.3958333333333
124.1875	54.6458333333333	0.0332387378603266	0.00328964902272275	423587.358543283	-60.1945616214338	118.229166666667	56.3958333333333
123.395833333333	54.6041666666667	0.0322153824368265	0.00278067369057376	386994.375823692	-56.0537258539749	118.1875	56.4375
123.4375	54.6041666666667	0.0317992446078496	0.0028693320980408	389310.534231656	-55.4599420387809	118.229166666667	56.4791666666667
123.479166666667	54.6041666666667	0.0330203934143509	0.00322014705009938	391471.516079854	-56.4257761158079	118.1875	56.4375
123.520833333333	54.6041666666667	0.0343922932997732	0.00257552420233664	391531.038433585	-55.6492037278222	118.270833333333	56.4791666666667
123.5625	54.6041666666667	0.0318836827432663	0.00290122648517796	410301.051171307	-60.048678989078	117.8125	56.3125
123.604166666667	54.6041666666667	0.0344770108649031	0.00335085422939588	385063.821709958	-59.0257918288935	118.270833333333	56.2708333333333
123.645833333333	54.6041666666667	0.0337392635878479	0.00359917533505146	407667.897578697	-59.1492607731707	117.979166666667	56.3541666666667
123.6875	54.6041666666667	0.0338438749090869	0.00343177398312279	400462.092768874	-56.3832839300746	118.270833333333	56.4791666666667
123.729166666667	54.6041666666667	0.0338690008800329	0.00329501487550572	402706.703956332	-56.5612292979321	118.270833333333	56.4791666666667
123.770833333333	54.6041666666667	0.0336147775986135	0.00347267579123534	400482.443844068	-57.1425243221862	118.3125	56.4375
123.8125	54.6041666666667	0.0342041530496619	0.0028167433839446	407209.589904562	-56.9106567958806	118.270833333333	56.4791666666667
123.854166666667	54.6041666666667	0.0332654176434279	0.00365788140505972	407440.492736515	-58.4035008343049	118.229166666667	56.3958333333333
123.895833333333	54.6041666666667	0.0334325218938805	0.00356701624919103	412035.390169599	-58.7277595239032	118.1875	56.3958333333333
123.9375	54.6041666666667	0.0339814141451544	0.0033563607472351	423939.948748143	-60.2206254024267	117.979166666667	56.3541666666667
123.979166666667	54.6041666666667	0.0345388595348369	0.00312617771995414	431436.779113922	-61.3551156784302	117.854166666667	56.3125
124.020833333333	54.6041666666667	0.0347834498889212	0.00310730886135153	426278.682378107	-60.3662357357677	118.020833333333	56.3541666666667
124.0625	54.6041666666667	0.0318595197694773	0.00289455176157386	426716.923850239	-61.0773155260959	118.020833333333	56.3125
124.104166666667	54.6041666666667	0.0316451168012867	0.00297023229841567	429075.279992949	-61.2170738203791	118.020833333333	56.3125
124.145833333333	54.6041666666667	0.0348114048228267	0.00314713542887957	433314.838911031	-60.7925080250938	118.020833333333	56.3541666666667
124.1875	54.6041666666667	0.0344160313833338	0.00303259050431942	435666.694478503	-60.9311659458681	118.020833333333	56.3541666666667
123.0625	54.5625	0.0330580533403095	0.00307134536691274	372005.439112086	-53.8869604596589	118.1875	56.4375
123.104166666667	54.5625	0.0321762314285034	0.00322596434852308	439412.605984965	-53.6282076968019	117.3125	56.7708333333333
123.145833333333	54.5625	0.0328285710078744	0.00327608244316509	376371.891059634	-54.3025800378892	118.1875	56.4375
123.1875	54.5625	0.0352047012053974	0.00339008165090248	362575.765220979	-55.5348026481418	118.354166666667	56.3125
123.229166666667	54.5625	0.0322284076585556	0.00260959779881437	380760.87622806	-54.7078545041293	118.1875	56.4375
123.270833333333	54.5625	0.0331779882562885	0.00304821534174384	382963.574875173	-54.9067073880853	118.1875	56.4375
123.3125	54.5625	0.0339605413755481	0.00300467732494012	383180.412162968	-54.1136815752544	118.270833333333	56.4791666666667
123.354166666667	54.5625	0.0333306422054383	0.00325521979106685	387384.913787331	-55.2970295501089	118.1875	56.4375
123.395833333333	54.5625	0.0345254772194137	0.00261546307375225	401073.163680752	-58.6875344544043	117.854166666667	56.3125
123.4375	54.5625	0.0347088017557264	0.00281295320275421	383323.149853487	-59.6731761170132	118.104166666667	56.1875
123.479166666667	54.5625	0.0339337792377539	0.00294261147125992	391958.886532072	-54.9021411870745	118.270833333333	56.4791666666667
123.520833333333	54.5625	0.0331724630894934	0.00322668163649483	389603.371569552	-55.4885711612391	118.3125	56.4375
123.5625	54.5625	0.0334936166541386	0.00326646089496718	396379.698819044	-55.282090187672	118.270833333333	56.4791666666667
123.604166666667	54.5625	0.0336763789677679	0.00284073241642987	398597.690125858	-55.4686138039065	118.270833333333	56.4791666666667
123.645833333333	54.5625	0.0335538629095946	0.00328256951286	400820.625289216	-55.6528809144462	118.270833333333	56.4791666666667
123.6875	54.5625	0.0333519427249692	0.00294909102189996	403048.421714918	-55.8349239512477	118.270833333333	56.4791666666667
123.729166666667	54.5625	0.0336683319765578	0.00270488620351873	405280.998441743	-56.0147748481267	118.270833333333	56.4791666666667
123.770833333333	54.5625	0.0334820821190792	0.00355530880429678	405333.822536227	-57.5153775745159	118.229166666667	56.3958333333333
123.8125	54.5625	0.0328259680248943	0.00337686750126522	412053.258645413	-57.2794348884628	118.1875	56.4375
123.854166666667	54.5625	0.0334772900241947	0.00356727843001712	421616.284535007	-59.3793006953255	117.979166666667	56.3541666666667
123.895833333333	54.5625	0.0344670478397188	0.00296336614126911	421616.284535007	-59.3793006953255	118.020833333333	56.3541666666667
123.9375	54.5625	0.033440096492309	0.00354693390435529	414462.015556196	-58.1804864181898	118.229166666667	56.3958333333333
123.979166666667	54.5625	0.033493479038411	0.00351290299062724	393070.240849121	-61.1053900709615	118.4375	56.1458333333333
124.020833333333	54.5625	0.0347160072774567	0.00299385636820872	428590.973135421	-59.8280828058289	118.020833333333	56.3541666666667
124.0625	54.5625	0.0297019204673295	0.00351889910472076	416597.023866443	-57.6121100716592	118.354166666667	56.4375
124.104166666667	54.5625	0.0268354370400799	0.00447648066987428	429438.461225145	-61.2424333523208	118.020833333333	56.2708333333333
124.145833333333	54.5625	0.0295644751938234	0.00342949668750406	421157.354867134	-57.9368527686248	118.354166666667	56.4375
124.1875	54.5625	0.0285237601924677	0.00381454834285778	429438.461225147	-61.242433352321	118.104166666667	56.2708333333333
124.229166666667	54.5625	0.0325091745396919	0.00333330680384136	460328.033000567	-64.7604595193416	117.520833333333	56.1458333333333
122.895833333333	54.5208333333333	0.0324736265124691	0.00271609177620229	366151.914545746	-52.4442343745389	118.1875	56.4375
122.9375	54.5208333333333	0.0329614008186604	0.00322750159392659	368294.048127978	-52.6659712286782	118.1875	56.4375
122.979166666667	54.5208333333333	0.0334203761349438	0.00309014564812971	332028.529615943	-49.3895662940504	118.895833333333	56.3958333333333
123.020833333333	54.5208333333333	0.0340336746028183	0.00309334624654598	367308.461519717	-57.6290926777432	118.020833333333	56.1875
123.0625	54.5208333333333	0.0335714730800448	0.00298629526650101	336141.355307854	-49.9202902749088	118.895833333333	56.3958333333333
123.104166666667	54.5208333333333	0.0328557506668857	0.00337201392287701	442178.866360963	-53.1450596695111	117.3125	56.7708333333333
123.145833333333	54.5208333333333	0.0351914465421041	0.00344918327083201	367432.127586669	-58.4579010278684	118.104166666667	56.1458333333333
123.1875	54.5208333333333	0.0350524848130693	0.00316443627757173	446506.490222678	-53.4921835905078	117.3125	56.7708333333333
123.229166666667	54.5208333333333	0.0345856964785783	0.00315147717379239	416611.574864126	-61.8616259530141	117.3125	56.1458333333333
123.270833333333	54.5208333333333	0.0330841208116272	0.00285682934943425	448318.625491535	-55.0161251482498	117.270833333333	56.6875
123.3125	54.5208333333333	0.0325058621822456	0.0032219185896794	396676.663613219	-55.3107805802305	118.020833333333	56.4375
123.354166666667	54.5208333333333	0.033813163640235	0.00292773617246111	350778.961357226	-51.672428316699	118.895833333333	56.3958333333333
123.395833333333	54.5208333333333	0.0344407249312722	0.00270323926405691	409488.242157515	-61.4309288190976	117.604166666667	56.1458333333333
123.4375	54.5208333333333	0.0346623853259272	0.00266747601719411	411859.466521027	-61.5763467901415	117.604166666667	56.1458333333333
123.479166666667	54.5208333333333	0.0335532711477871	0.00319981397600917	357159.629098711	-52.3760200128605	118.895833333333	56.3958333333333
123.520833333333	54.5208333333333	0.0334020584326993	0.00353332307905852	359299.906164366	-52.6045762406481	118.895833333333	56.3958333333333
123.5625	54.5208333333333	0.033205934556426	0.0034747208123183	361446.677997543	-52.8302185190341	118.895833333333	56.3958333333333
123.604166666667	54.5208333333333	0.0332180662250622	0.00356391788804431	398831.956661415	-56.2596559534664	118.229166666667	56.3958333333333
123.645833333333	54.5208333333333	0.0328803572173882	0.00334863308486449	405590.066701883	-56.0431294977643	118.1875	56.4375
123.6875	54.5208333333333	0.0327030047251941	0.00319596747351029	407830.368100808	-56.2207350595391	118.1875	56.4375
123.729166666667	54.5208333333333	0.0321949300475977	0.00326953721081277	410075.291720907	-56.3962106606862	118.1875	56.4375
123.770833333333	54.5208333333333	0.0319059647285397	0.00321549831724178	434029.982003496	-63.5013669684685	117.520833333333	56.1041666666667
123.8125	54.5208333333333	0.0353157399298265	0.0030102964528651	451851.507202	-65.0036080553587	117.229166666667	56.0625
123.854166666667	54.5208333333333	0.0320965251503646	0.00330684731890294	438864.47393145	-63.7477249746702	117.520833333333	56.1041666666667
123.895833333333	54.5208333333333	0.0321451976673429	0.00318083888631493	441285.541935089	-63.8685968751963	117.520833333333	56.1041666666667
123.9375	54.5208333333333	0.0352755862900243	0.00296369970448624	459197.383450447	-65.3286831730348	117.229166666667	56.0625
123.979166666667	54.5208333333333	0.033212065840512	0.00368925986295192	423637.730485322	-57.4060102447608	118.1875	56.4375
124.020833333333	54.5208333333333	0.0342620555500444	0.00337000390878617	392205.692759758	-58.0340333331154	118.645833333333	56.2708333333333
124.0625	54.5208333333333	0.0341799094768095	0.00340577399978605	394496.825558216	-58.2074000837008	118.645833333333	56.2708333333333
124.104166666667	54.5208333333333	0.0336844679732639	0.00341086177681009	396792.232194804	-58.3785650006304	118.645833333333	56.2708333333333
124.145833333333	54.5208333333333	0.0336293222127738	0.00345676973020793	399459.240696159	-67.2262121215989	118.270833333333	55.7708333333333
124.1875	54.5208333333333	0.0338021048836512	0.00330920274660608	442583.628224808	-60.0187388851151	117.979166666667	56.3541666666667
124.229166666667	54.5208333333333	0.0340177872026291	0.00347149107872849	444922.338089229	-60.1582474474796	117.979166666667	56.3541666666667
124.270833333333	54.5208333333333	0.0339970882727312	0.0036112792254084	447264.297798414	-60.2961167362527	117.979166666667	56.3541666666667
124.3125	54.5208333333333	0.0336969722793078	0.0035408657849968	409426.732295584	-67.6760056711374	118.270833333333	55.7708333333333
122.8125	54.4791666666667	0.033925852576419	0.00323252874313776	335066.007944733	-48.7880108226783	118.729166666667	56.3958333333333
122.854166666667	54.4791666666667	0.0348553636864989	0.00326064399100728	401385.785239507	-56.4677141350975	117.4375	56.3541666666667
122.895833333333	54.4791666666667	0.0338613328260621	0.00323623255050092	420222.209930146	-49.6892560069401	117.645833333333	56.8125
122.9375	54.4791666666667	0.0323289096325136	0.00316151370160656	371125.173716165	-52.0972566863922	118.1875	56.4375
122.979166666667	54.4791666666667	0.0327260406108383	0.00333495376300923	438556.650217279	-52.1295133853297	117.3125	56.7708333333333
123.020833333333	54.4791666666667	0.033204030928048	0.00349687126140047	426428.366668044	-50.2915462586061	117.645833333333	56.8125
123.0625	54.4791666666667	0.0334996538606054	0.00299408093896156	339146.156615971	-49.3212908612439	118.895833333333	56.3958333333333
123.104166666667	54.4791666666667	0.035153763264959	0.0033242655032194	367595.307391146	-57.6564856298145	118.104166666667	56.1458333333333
123.145833333333	54.4791666666667	0.0355615637437798	0.00307851096111408	358881.325259794	-54.3250907950136	118.4375	56.2708333333333
123.1875	54.4791666666667	0.0352336965182419	0.00327315062105937	449281.285623545	-53.0175341156005	117.3125	56.7708333333333
123.229166666667	54.4791666666667	0.0334390228497017	0.00323862617143933	386194.313251515	-53.5858297399592	118.1875	56.4375
123.270833333333	54.4791666666667	0.0350259969760115	0.00271807451389114	404664.663762303	-60.4096840405089	117.604166666667	56.1458333333333
123.3125	54.4791666666667	0.0348022241981623	0.00268158497468182	407015.053865706	-60.5633582827294	117.604166666667	56.1458333333333
123.354166666667	54.4791666666667	0.0331185793549224	0.00274394870677247	383492.871129861	-58.1394012198228	118.104166666667	56.1875
123.395833333333	54.4791666666667	0.0351273100339948	0.0031792696660944	385789.008496768	-58.3170667232672	118.104166666667	56.1875
123.4375	54.4791666666667	0.0334521293489508	0.00296256890926114	357890.951635703	-51.5588331706721	118.895833333333	56.3958333333333
123.479166666667	54.4791666666667	0.0330899018512512	0.00307898388357966	399334.506396478	-54.7642990134411	118.1875	56.4375
123.520833333333	54.4791666666667	0.0326883328192481	0.00322411606645366	401543.082208651	-54.9525317167208	118.1875	56.4375
123.5625	54.4791666666667	0.0324420780675625	0.00334935028282513	403756.722963728	-55.138515195665	118.1875	56.4375
123.604166666667	54.4791666666667	0.0332572901274993	0.00348456099956195	366406.407074694	-52.4739798050856	118.895833333333	56.3958333333333
123.645833333333	54.4791666666667	0.0332894897044995	0.00353866433079232	368551.571933561	-52.6956425673339	118.895833333333	56.3958333333333
123.6875	54.4791666666667	0.0332209452947357	0.00369981226725067	366018.657835727	-53.3023637107198	118.9375	56.3541666666667
123.729166666667	54.4791666666667	0.0325841647999514	0.00346396131053418	412660.286803072	-55.8605850548672	118.1875	56.4375
123.770833333333	54.4791666666667	0.0330065985764338	0.00337477748733016	436119.114267462	-62.9568782098946	117.520833333333	56.1041666666667
123.8125	54.4791666666667	0.0352723209088658	0.00310403857166314	453830.822781945	-64.4737791383185	117.229166666667	56.0625
123.854166666667	54.4791666666667	0.0352719110810197	0.00304952603376005	456269.176760536	-64.5858615011422	117.229166666667	56.0625
123.895833333333	54.4791666666667	0.0357273415221219	0.00309618410142818	458709.784254377	-64.6965697430292	117.229166666667	56.0625
123.9375	54.4791666666667	0.0325033413402941	0.00337064890604739	445762.641781003	-63.453053998845	117.520833333333	56.1041666666667
123.979166666667	54.4791666666667	0.0335602646078212	0.00379170670876977	448180.004203031	-63.5732973235235	117.520833333333	56.1041666666667
124.020833333333	54.4791666666667	0.0335814038253166	0.0037648895693708	393850.512172026	-66.2518675862594	118.270833333333	55.7708333333333
124.0625	54.4791666666667	0.0329394431047041	0.00386709006886483	453022.20941658	-63.8093825717831	117.520833333333	56.1041666666667
124.104166666667	54.4791666666667	0.0335037875215421	0.00378023112277843	398799.473314314	-66.4965993946187	118.270833333333	55.7708333333333
124.145833333333	54.4791666666667	0.033868708934775	0.00359904650493012	401277.377581611	-66.6163840388889	118.270833333333	55.7708333333333
124.1875	54.4791666666667	0.0336658568559933	0.00334407626395358	403757.507129745	-66.7344880235541	118.270833333333	55.7708333333333
124.229166666667	54.4791666666667	0.0347352006168865	0.00342061717259155	405246.452348566	-66.1117280617698	118.3125	55.8125
124.270833333333	54.4791666666667	0.0329033776046181	0.00336905535376259	431636.057115209	-60.0263018054841	118.229166666667	56.2708333333333
124.3125	54.4791666666667	0.0285139736757689	0.00413198147831073	448093.937410312	-60.9992043510429	117.979166666667	56.2708333333333
124.354166666667	54.4791666666667	0.0316360341102065	0.00371868946623892	410189.969700668	-66.3494433000493	118.354166666667	55.8125
124.395833333333	54.4791666666667	0.032272363468932	0.00345514024304847	476497.105927925	-64.2770066383561	117.479166666667	56.1458333333333
122.8125	54.4375	0.0338806393388012	0.00325025397468519	361160.507054636	-55.4121626660386	118.020833333333	56.1875
122.854166666667	54.4375	0.0322262523689643	0.00353961649030748	417214.572018993	-50.9584566896613	117.5625	56.6875
122.895833333333	54.4375	0.035688582600438	0.00335850251024409	437189.063920962	-51.2842015186001	117.3125	56.7708333333333
122.9375	54.4375	0.0344405821177867	0.00341251360036907	439301.316399611	-51.4705889239709	117.3125	56.7708333333333
122.979166666667	54.4375	0.0361401146047661	0.00341271163411727	447445.595462594	-52.8734890604655	117.145833333333	56.7291666666667
123.020833333333	54.4375	0.035538385238695	0.00329161989320024	443542.092164157	-51.8375355128648	117.3125	56.7708333333333
123.0625	54.4375	0.0355694174510145	0.00346452629166741	451766.628568871	-53.2192607968676	117.145833333333	56.7291666666667
123.104166666667	54.4375	0.0354634601722792	0.00345244259148644	447804.043349612	-52.1968633149439	117.3125	56.7708333333333
123.145833333333	54.4375	0.0326070371652743	0.00317409522356259	384656.762478686	-52.6211511296888	118.1875	56.4375
123.1875	54.4375	0.0328771149986604	0.00310158484446989	386808.138365661	-52.8301733471275	118.1875	56.4375
123.229166666667	54.4375	0.0333085888263921	0.00328229144985507	388965.437594946	-53.0366905517889	118.1875	56.4375
123.270833333333	54.4375	0.0352227179227029	0.00350900748994897	381407.276158073	-57.1882569691824	118.104166666667	56.1875
123.3125	54.4375	0.0326290826373705	0.00358381696021573	416354.619465901	-60.4552031299759	117.479166666667	56.1458333333333
123.354166666667	54.4375	0.0334440486611972	0.00311096878445091	426302.079382637	-61.7495259178759	117.3125	56.1041666666667
123.395833333333	54.4375	0.0343857341705489	0.00267695352409753	414004.319466035	-60.3049542812153	117.604166666667	56.1458333333333
123.4375	54.4375	0.0345204718636117	0.00270490246856389	416354.619465901	-60.4552031299759	117.604166666667	56.1458333333333
123.479166666667	54.4375	0.0332153964415657	0.00322254032136205	362896.810394679	-51.2171776154312	118.895833333333	56.3958333333333
123.520833333333	54.4375	0.0329379790081894	0.00324223956136052	404224.323540113	-54.4150289533152	118.1875	56.4375
123.5625	54.4375	0.035512161527035	0.00343578175767396	441319.574947085	-63.231920179181	117.229166666667	56.0625
123.604166666667	54.4375	0.0325684356501823	0.00332554243405941	408631.99372018	-54.7881961755335	118.1875	56.4375
123.645833333333	54.4375	0.0322205130688036	0.00325154624680544	410843.395546106	-54.9714966586197	118.1875	56.4375
123.6875	54.4375	0.0325414814040469	0.00322633466314963	413059.732848475	-55.152648746112	118.1875	56.4375
123.729166666667	54.4375	0.0350679416978729	0.00325521984073404	450995.659941656	-63.7155765675211	117.229166666667	56.0625
123.770833333333	54.4375	0.0353399514510169	0.00337199399139229	453420.946614228	-63.8328052203626	117.229166666667	56.0625
123.8125	54.4375	0.0351369385138697	0.00336914860640028	455848.657802099	-63.948603766327	117.229166666667	56.0625
123.854166666667	54.4375	0.035058228929216	0.0034642299875721	386095.022274621	-58.3440715021989	118.5625	56.1458333333333
123.895833333333	54.4375	0.0355930826069006	0.00330433634125793	388398.533581005	-58.5193334489515	118.5625	56.1458333333333
123.9375	54.4375	0.0350146206606766	0.00345240950588355	463145.948448309	-64.2876300963391	117.229166666667	56.0625
123.979166666667	54.4375	0.0324237744393731	0.0035402359293687	450263.311538503	-63.0456411933077	117.520833333333	56.1041666666667
124.020833333333	54.4375	0.0325137775598333	0.00367615897421072	452674.503962064	-63.166690452241	117.520833333333	56.1041666666667
124.0625	54.4375	0.0325214348115531	0.0034114096250694	455088.259112179	-63.2862749589509	117.520833333333	56.1041666666667
124.104166666667	54.4375	0.0337170584648231	0.00383027048115642	400671.695497476	-65.889165747924	118.270833333333	55.7708333333333
124.145833333333	54.4375	0.0336732612664265	0.00376535762515361	403140.60589941	-66.0121327991354	118.270833333333	55.7708333333333
124.1875	54.4375	0.033194781904384	0.00370991048199474	462344.490822134	-63.6364546161065	117.520833333333	56.1041666666667
124.229166666667	54.4375	0.0338762495960215	0.00312287240190498	401841.088524795	-54.9813071884477	118.895833333333	56.3958333333333
124.270833333333	54.4375	0.0346342652132269	0.00279232299118897	490070.485065651	-65.4308881264193	117.104166666667	56.0625
124.3125	54.4375	0.0347914383234895	0.00283960280955233	439502.736238832	-61.1697029549901	118.104166666667	56.1875
124.354166666667	54.4375	0.0329571259727809	0.00349425477915098	473682.205318797	-63.5573127838977	117.520833333333	56.1458333333333
124.395833333333	54.4375	0.032443638916863	0.00296303435343671	478528.330548693	-63.7776322686035	117.479166666667	56.1458333333333
124.4375	54.4375	0.032539881305997	0.00328142374873893	480954.815985066	-63.8858671826578	117.479166666667	56.1458333333333
124.479166666667	54.4375	0.0349306250868341	0.00330969261089163	507061.660630226	-67.1738102880369	116.979166666667	55.9791666666667
122.270833333333	54.3958333333333	0.0328032696868076	0.00318907460383053	344188.751073668	-47.0170353613296	118.1875	56.4375
122.3125	54.3958333333333	0.0350095263839216	0.00353467606938141	333464.838562881	-51.5575245074201	118.104166666667	56.1875
122.354166666667	54.3958333333333	0.0338709247602083	0.00346243866817182	339856.973064199	-52.307093594388	118.020833333333	56.1875
122.395833333333	54.3958333333333	0.0329277100892009	0.0034953390277154	415362.103556599	-48.4053530104354	117.3125	56.7708333333333
122.4375	54.3958333333333	0.0322315259983535	0.00344097647403993	352176.835546285	-48.0826969095602	118.1875	56.4375
122.479166666667	54.3958333333333	0.0348890504977918	0.0035978024482481	365897.089158639	-55.8535181478151	117.604166666667	56.1458333333333
122.520833333333	54.3958333333333	0.0333945910039667	0.00353431068296301	348478.22631159	-53.260537295011	118.020833333333	56.1875
122.854166666667	54.3958333333333	0.035626025711196	0.00350700967911607	438009.963744532	-50.6244378039844	117.3125	56.7708333333333
122.895833333333	54.3958333333333	0.035564441507567	0.00369604844694832	440104.812276508	-50.8138076346313	117.3125	56.7708333333333
122.9375	54.3958333333333	0.0360054629687225	0.00370298116359782	448118.401950573	-52.2268915358401	117.145833333333	56.7291666666667
122.979166666667	54.3958333333333	0.0358869031894767	0.00371043697578457	450260.164938143	-52.4036943607563	117.145833333333	56.7291666666667
123.020833333333	54.3958333333333	0.0363564435462843	0.00354028702068835	452406.996444351	-52.5786586836995	117.145833333333	56.7291666666667
123.0625	54.3958333333333	0.0363791075377482	0.0035709565392824	454558.823886623	-52.7518062963767	117.145833333333	56.7291666666667
123.104166666667	54.3958333333333	0.0355611750396826	0.00338556626299527	450661.801418595	-51.731717487678	117.3125	56.7708333333333
123.145833333333	54.3958333333333	0.0325128044877191	0.00373358216463397	452789.203104633	-51.9096668219784	117.3125	56.7708333333333
123.1875	54.3958333333333	0.0333499032360242	0.00343438906359589	383940.299747166	-56.6072301777828	118.020833333333	56.1875
123.229166666667	54.3958333333333	0.0338760363441491	0.00350561908766035	386202.298586897	-56.7941629278751	118.020833333333	56.1875
123.270833333333	54.3958333333333	0.0345315394652028	0.00320806183965745	409324.531799423	-59.2820412419914	117.604166666667	56.1458333333333
123.3125	54.3958333333333	0.0332524135012052	0.00345552755323534	390740.626197882	-57.1609292068925	118.020833333333	56.1875
123.354166666667	54.3958333333333	0.0331198570369376	0.00358193922882413	393136.359133913	-58.1155160489329	117.979166666667	56.1458333333333
123.395833333333	54.3958333333333	0.0321576139488107	0.00340991849354453	400406.146359523	-53.3032621750888	118.1875	56.4375
123.4375	54.3958333333333	0.0329958995397149	0.00328669467918046	402578.882256623	-53.4993442222701	118.1875	56.4375
123.479166666667	54.3958333333333	0.032908800574223	0.00319629366563909	404757.095190345	-53.6931345094242	118.1875	56.4375
123.520833333333	54.3958333333333	0.0321194364932232	0.00324222694513696	406940.696434799	-53.8846642022459	118.1875	56.4375
123.5625	54.3958333333333	0.0354789824973083	0.0036288521750411	428516.832516012	-61.2040601594419	117.520833333333	56.1041666666667
123.604166666667	54.3958333333333	0.0356164016085038	0.00327242405648318	400049.548326583	-58.6281972913138	118.104166666667	56.1458333333333
123.645833333333	54.3958333333333	0.0327710864717525	0.00347961091279906	413522.967668035	-54.4459950044603	118.1875	56.4375
123.6875	54.3958333333333	0.0324922313714736	0.00349260765689655	415727.267860028	-54.6287855070945	118.1875	56.4375
123.729166666667	54.3958333333333	0.0350779887575798	0.00327802945892257	453068.560502708	-63.1905565792192	117.229166666667	56.0625
123.770833333333	54.3958333333333	0.035772250730724	0.0031949631390898	383980.004272245	-57.4004606226631	118.5625	56.1458333333333
123.8125	54.3958333333333	0.0362503662799102	0.00353279875066138	438028.47814301	-61.7510690735825	117.604166666667	56.1041666666667
123.854166666667	54.3958333333333	0.0363849650515048	0.00341231729138542	440413.972506541	-61.8836626271352	117.604166666667	56.1041666666667
123.895833333333	54.3958333333333	0.0358553397217008	0.00349352227544227	390840.55420158	-57.9401956924858	118.5625	56.1458333333333
123.9375	54.3958333333333	0.0357225770636368	0.00349984841540628	393136.359133913	-58.1155160489329	118.5625	56.1458333333333
123.979166666667	54.3958333333333	0.0352545853562968	0.00328356436288371	467605.824536284	-63.8863203471834	117.229166666667	56.0625
124.020833333333	54.3958333333333	0.0319621352963749	0.00352723957984367	454786.894318807	-62.6461594709437	117.520833333333	56.1041666666667
124.0625	54.3958333333333	0.0352743566188413	0.00347688866091918	459599.616696699	-62.8882782195074	117.479166666667	56.1041666666667
124.104166666667	54.3958333333333	0.0336440160942708	0.00377655476209061	402588.574852023	-65.287457313318	118.270833333333	55.7708333333333
124.145833333333	54.3958333333333	0.0329938726952871	0.0038104836619438	462009.861030805	-63.007177230528	117.520833333333	56.1041666666667
124.1875	54.3958333333333	0.032635550283037	0.00325866207789495	464422.639263143	-63.1246638747898	117.520833333333	56.1041666666667
124.229166666667	54.3958333333333	0.0336286763197079	0.00360374530680569	409975.093055879	-65.6604741571386	118.270833333333	55.7708333333333
124.270833333333	54.3958333333333	0.0338769364341638	0.00293675766168635	496472.033484397	-66.2484326524565	116.979166666667	55.9791666666667
124.3125	54.3958333333333	0.0323999222821696	0.00313789868548044	475765.623005272	-63.0581102021819	117.479166666667	56.1458333333333
124.354166666667	54.3958333333333	0.0317395229058832	0.00393936320077247	475765.623005269	-63.0581102021817	117.520833333333	56.1458333333333
124.395833333333	54.3958333333333	0.0325627237872506	0.00365602053078311	443317.723838262	-59.4119270163661	118.229166666667	56.2708333333333
124.4375	54.3958333333333	0.0340119226780907	0.00334379160269739	421377.796094341	-65.5371360248144	118.3125	55.8125
124.479166666667	54.3958333333333	0.033767712240735	0.00367568527311193	415600.299511484	-64.5732356911946	118.479166666667	55.8541666666667
124.520833333333	54.3958333333333	0.0331158700991333	0.00355788451579633	427291.351990381	-66.4736525090492	118.270833333333	55.7708333333333
122.020833333333	54.3541666666667	0.0336742204676167	0.00319938895860343	368598.337731011	-58.565313894687	116.979166666667	55.9791666666667
122.0625	54.3541666666667	0.0333471780691125	0.00346021088365273	303198.000227835	-40.1567938345622	118.895833333333	56.3958333333333
122.104166666667	54.3541666666667	0.0329362601347091	0.00346606068285507	330092.456284721	-50.1537030613136	118.020833333333	56.1875
122.145833333333	54.3541666666667	0.0332137821016236	0.00334481145853584	332176.416409696	-50.4190822061955	118.020833333333	56.1875
122.1875	54.3541666666667	0.0332103212861939	0.00355303140714157	334268.318397207	-50.6809326936939	118.020833333333	56.1875
122.229166666667	54.3541666666667	0.0327761660689425	0.00334890238317976	345408.160860286	-46.1826152799547	118.1875	56.4375
122.270833333333	54.3541666666667	0.0326165295719961	0.00342291784685957	412453.257172009	-47.2780194964909	117.3125	56.7708333333333
122.3125	54.3541666666667	0.0354096563256683	0.00351753634320815	414447.022963263	-47.4979774569897	117.3125	56.7708333333333
122.354166666667	54.3541666666667	0.0321927448865616	0.00348951842056447	351312.484829015	-46.9987283077931	118.1875	56.4375
122.395833333333	54.3541666666667	0.0355284985959041	0.00378428251191478	418455.424082485	-47.9310957523243	117.3125	56.7708333333333
122.4375	54.3541666666667	0.0358327580787052	0.00411210272339101	425839.642451166	-49.4765623693142	117.145833333333	56.7291666666667
122.479166666667	54.3541666666667	0.0331467592775842	0.00411230135240169	422490.98592087	-48.3553151741171	117.3125	56.7708333333333
122.520833333333	54.3541666666667	0.0356806332672521	0.00402962035684607	372923.279053058	-56.4806558842149	117.520833333333	56.1041666666667
122.5625	54.3541666666667	0.032923518177175	0.00402529506983226	375184.37623051	-56.675098047156	117.520833333333	56.1041666666667
122.604166666667	54.3541666666667	0.0355458269192124	0.00417070435727883	428593.562812067	-48.9753846194183	117.3125	56.7708333333333
122.645833333333	54.3541666666667	0.0329832829320637	0.00366099350446799	365384.227024406	-48.7926207266658	118.1875	56.4375
122.895833333333	54.3541666666667	0.0322994453484465	0.00358900540380975	377746.201282725	-50.2153606001613	118.1875	56.4375
122.9375	54.3541666666667	0.0323324703710517	0.00364325390980392	379831.44857643	-50.4427861873062	118.1875	56.4375
122.979166666667	54.3541666666667	0.0325647990698933	0.00359082395596305	447232.901347098	-50.7244549355155	117.3125	56.7708333333333
123.020833333333	54.3541666666667	0.0355779300642298	0.00372736792687221	449332.790650086	-50.9089987644904	117.3125	56.7708333333333
123.0625	54.3541666666667	0.0366573577398457	0.00388030416408201	457380.936025716	-52.2900979298242	117.145833333333	56.7291666666667
123.104166666667	54.3541666666667	0.036541758091151	0.00365197753446532	459526.631694571	-52.4625707325604	117.145833333333	56.7291666666667
123.145833333333	54.3541666666667	0.0355259525485854	0.00370978268330474	455664.995810182	-51.4514431802081	117.3125	56.7708333333333
123.1875	54.3541666666667	0.032653213068681	0.00369230675376886	392482.049846415	-51.7523920212914	118.1875	56.4375
123.229166666667	54.3541666666667	0.032212810821075	0.0035568170477815	394612.671652363	-51.9618209465069	118.1875	56.4375
123.270833333333	54.3541666666667	0.0323097829137845	0.00343114985822137	396749.359618067	-52.1688133212561	118.1875	56.4375
123.3125	54.3541666666667	0.0323443400106717	0.00322500954556246	398892.015501733	-52.3734015352787	118.1875	56.4375
123.354166666667	54.3541666666667	0.0357277524497444	0.00389398073541128	366505.70367661	-54.2195376048884	118.5625	56.1875
123.395833333333	54.3541666666667	0.0321955029575269	0.00332025756462848	403194.847141056	-52.7754930196624	118.1875	56.4375
123.4375	54.3541666666667	0.0321159637504066	0.00354808853372051	405354.835395967	-52.973059050963	118.1875	56.4375
123.479166666667	54.3541666666667	0.0322490760067465	0.00346012163514778	407520.416500161	-53.1683464453989	118.1875	56.4375
123.520833333333	54.3541666666667	0.0356510035790406	0.00393409252987667	428410.045700552	-60.5209745441032	117.520833333333	56.1041666666667
123.5625	54.3541666666667	0.0355737302993643	0.00349230384293857	445574.168799754	-62.168594628403	117.229166666667	56.0625
123.604166666667	54.3541666666667	0.036340084484399	0.00330328636809258	377468.165932221	-56.0599060126338	118.5625	56.1458333333333
123.645833333333	54.3541666666667	0.0357181711104137	0.00316962737622434	379718.241363968	-56.2541090277701	118.5625	56.1458333333333
123.6875	54.3541666666667	0.0352820040314729	0.00314776804831599	381973.384966844	-56.4458199889845	118.5625	56.1458333333333
123.729166666667	54.3541666666667	0.0353424867522214	0.00322057257857454	384233.506703234	-56.6350773116826	118.5625	56.1458333333333
123.770833333333	54.3541666666667	0.0351646902793812	0.00332312302355318	386512.315249436	-56.0338864174229	118.604166666667	56.1875
123.8125	54.3541666666667	0.0353435787380417	0.00325349341419681	442618.565101246	-61.3549696288672	117.5625	56.1041666666667
123.854166666667	54.3541666666667	0.0352996508935996	0.00328040319811669	402358.326830207	-57.3085092533028	118.395833333333	56.1875
123.895833333333	54.3541666666667	0.0365651175591466	0.00347258640133109	444997.580464429	-61.4881440113787	117.604166666667	56.1041666666667
123.9375	54.3541666666667	0.0361856463296357	0.00350590107180795	447379.583490959	-61.6197192491816	117.604166666667	56.1041666666667
123.979166666667	54.3541666666667	0.0356951774159364	0.00312298025088615	397893.970346676	-57.7211660533483	118.5625	56.1458333333333
124.020833333333	54.3541666666667	0.035171819977457	0.00335533524375645	472088.781657338	-63.492464720233	117.229166666667	56.0625
124.0625	54.3541666666667	0.0352525852024512	0.00349485969473928	474514.252483358	-63.6044192951421	117.229166666667	56.0625
124.104166666667	54.3541666666667	0.0351784632569334	0.00373402739175411	476942.062800309	-63.7150606782199	117.229166666667	56.0625
124.145833333333	54.3541666666667	0.0354905227628829	0.00325305706968558	479372.176201161	-63.8244075796443	117.229166666667	56.0625
124.1875	54.3541666666667	0.0328952673345147	0.00370376622506577	466537.561178074	-62.6174806280101	117.520833333333	56.1041666666667
124.229166666667	54.3541666666667	0.0333672581753724	0.00382829428828187	411908.258744113	-65.0734759071059	118.270833333333	55.7708333333333
124.270833333333	54.3541666666667	0.0335450009873211	0.00327895990329659	414366.219538419	-65.1973712809901	118.270833333333	55.7708333333333
124.3125	54.3541666666667	0.0326734021088047	0.00364495801110396	496444.540415093	-64.5550948989685	117.104166666667	56.0625
124.354166666667	54.3541666666667	0.0351118217632628	0.00331248753545968	498891.848129481	-64.6547215435902	117.104166666667	56.0625
124.395833333333	54.3541666666667	0.0329199373942285	0.00364607592901244	480290.506478788	-62.6781611887009	117.520833333333	56.1458333333333
124.4375	54.3541666666667	0.0332597630158411	0.00322035067526523	458733.969117881	-61.5947860852093	117.9375	56.1458333333333
124.479166666667	54.3541666666667	0.0339506358243893	0.00335558867837783	507219.823393262	-65.5384187153443	117.0625	56.0208333333333
124.520833333333	54.3541666666667	0.032631456338998	0.00381983802447544	485861.275721878	-63.5253730727583	117.520833333333	56.1041666666667
121.479166666667	54.3125	0.0276559800959684	0.00552232761968388	309448.573361698	-43.8088636931425	118.020833333333	56.2708333333333
121.520833333333	54.3125	0.0271761034756448	0.00577007158926972	308508.827436969	-38.6656304740402	118.395833333333	56.4375
121.5625	54.3125	0.0273196571326569	0.00561380149554644	310209.701361018	-39.0226631267431	118.395833333333	56.4375
121.604166666667	54.3125	0.0279735687222828	0.0051050771572096	348660.162678581	-54.1910513275046	117.0625	56.0625
121.645833333333	54.3125	0.0321249335351594	0.00384159713430375	334487.112627487	-50.710955499469	117.479166666667	56.1458333333333
121.6875	54.3125	0.0321861764686356	0.00401340957192102	336589.827967737	-50.9692632238314	117.479166666667	56.1458333333333
121.729166666667	54.3125	0.029555047258439	0.00453108044931582	359921.443386674	-54.4405152245884	117.020833333333	56.1041666666667
121.770833333333	54.3125	0.0345114404609789	0.00389481640698419	334487.112627487	-50.710955499469	117.604166666667	56.1458333333333
121.8125	54.3125	0.0329982660018103	0.00388680391422348	273389.055550542	-49.764564986392	118.479166666667	55.8541666666667
121.854166666667	54.3125	0.0329768375132966	0.00379372003577538	331579.170032118	-42.9983615954077	118.1875	56.4375
121.895833333333	54.3125	0.0334234306967714	0.00342458769161017	361881.525634569	-56.339283086906	117.0625	56.0208333333333
121.9375	54.3125	0.0328646376424773	0.00348284226039946	320857.167213469	-47.8646517192008	118.104166666667	56.1875
121.979166666667	54.3125	0.0288201040019873	0.00448072023339324	368693.409650576	-56.1120302815105	117.0625	56.0625
122.020833333333	54.3125	0.0288844513719646	0.00439683612934132	370947.204522296	-56.3115763420097	117.0625	56.0625
122.0625	54.3125	0.0325210370457707	0.00348837013492784	355841.90512728	-53.1459282994298	117.479166666667	56.1458333333333
122.104166666667	54.3125	0.0329153082788372	0.0032141920038706	328973.13459133	-48.9974078107036	118.104166666667	56.1875
122.145833333333	54.3125	0.0332093506671206	0.0037007671818368	334487.112627487	-50.710955499469	117.979166666667	56.1458333333333
122.1875	54.3125	0.0335864434794311	0.00346918610376534	380269.588431192	-58.6873880071348	116.979166666667	55.9791666666667
122.229166666667	54.3125	0.0333771538047903	0.00407514909762779	375814.542338682	-54.2702551220164	117.3125	56.1875
122.270833333333	54.3125	0.0332211705031704	0.00369326424759555	338700.191267312	-51.2241454899867	118.020833333333	56.1458333333333
122.3125	54.3125	0.0345239151601388	0.00363395332945149	335150.623406487	-49.8085277474444	118.1875	56.1875
122.354166666667	54.3125	0.0333424513680827	0.00365123188182139	342943.293499601	-51.7238391136879	118.020833333333	56.1458333333333
122.395833333333	54.3125	0.0329614771728809	0.00365832839690356	356461.688522747	-46.7173016094088	118.1875	56.4375
122.4375	54.3125	0.0355389563546742	0.00412275414396731	423578.640244021	-47.6777039911639	117.3125	56.7708333333333
122.479166666667	54.3125	0.0362507628985407	0.00434883151237319	430917.646167882	-49.2086656464031	117.145833333333	56.7291666666667
122.520833333333	54.3125	0.035559871574086	0.00427840961044022	375504.33602526	-55.8913285435766	117.520833333333	56.1041666666667
122.5625	54.3125	0.0356366576874204	0.00429963254065583	391454.602306391	-57.9944411171817	117.229166666667	56.0625
122.604166666667	54.3125	0.0358019346963635	0.00409371792083143	437104.570418529	-49.8034889633926	117.145833333333	56.7291666666667
122.645833333333	54.3125	0.0356843003622528	0.00403279437555015	433686.591148147	-48.7148508102365	117.3125	56.7708333333333
122.6875	54.3125	0.0323055618190921	0.00360213076094781	370483.217565103	-48.4958151675539	118.1875	56.4375
122.729166666667	54.3125	0.0328005924383339	0.00322588747027681	372517.920458078	-48.7381542459514	118.1875	56.4375
122.770833333333	54.3125	0.0330939515934223	0.00326686465204619	374560.143725854	-48.9776694597485	118.1875	56.4375
122.8125	54.3125	0.0328634808561888	0.00350933575052645	376609.764300973	-49.2143965790643	118.1875	56.4375
122.854166666667	54.3125	0.0322164619695313	0.00355565807988315	378666.661335524	-49.4483710376611	118.1875	56.4375
122.895833333333	54.3125	0.032330673157963	0.00341590415084627	380730.716164711	-49.679627926761	118.1875	56.4375
122.9375	54.3125	0.0329930846883777	0.00385026209272673	398205.161568088	-57.7484106771566	117.520833333333	56.1041666666667
122.979166666667	54.3125	0.0356205910440564	0.00372356094080013	450183.262125626	-50.26825507622	117.3125	56.7708333333333
123.020833333333	54.3125	0.0356800456079875	0.00391568748334265	452271.58091527	-50.4537186922434	117.3125	56.7708333333333
123.0625	54.3125	0.0355851337003389	0.00387490992784897	454365.46058402	-50.6373175061769	117.3125	56.7708333333333
123.104166666667	54.3125	0.0363535684432903	0.00393532658788261	354104.850732312	-52.0588912548508	118.604166666667	56.1875
123.145833333333	54.3125	0.0366310132733216	0.00411433597327724	371744.837822076	-53.0323894792722	118.354166666667	56.2291666666667
123.1875	54.3125	0.0357356766522426	0.00393861815673358	460679.698149469	-51.1771321359519	117.3125	56.7708333333333
123.229166666667	54.3125	0.0357521098362359	0.00389590723203938	360551.131123183	-52.7523612572152	118.604166666667	56.1875
123.270833333333	54.3125	0.0357050260962706	0.00370614292421603	362713.039989241	-52.9776205621491	118.604166666667	56.1875
123.3125	54.3125	0.0358376815072679	0.00356360519816453	364881.327483925	-53.2000039314994	118.604166666667	56.1875
123.354166666667	54.3125	0.0360882704282678	0.00346982300146224	367055.879798649	-53.4195540791364	118.604166666667	56.1875
123.395833333333	54.3125	0.0354578139484985	0.00350344321157707	369236.585476274	-53.6363130997193	118.604166666667	56.1875
123.4375	54.3125	0.0355020546610503	0.00367157353532893	371423.335360908	-53.8503224716147	118.604166666667	56.1875
123.479166666667	54.3125	0.0356155304701345	0.00359541702868644	442991.295303215	-61.3800388678682	117.229166666667	56.0625
123.520833333333	54.3125	0.035631309599501	0.00362990192500833	445373.283333301	-61.5131245780771	117.229166666667	56.0625
123.5625	54.3125	0.0354498583123345	0.00346339210181969	447758.257650764	-61.6446115374138	117.229166666667	56.0625
123.604166666667	54.3125	0.0352914295961093	0.00338714097367068	450146.169944232	-61.7745231973782	117.229166666667	56.0625
123.645833333333	54.3125	0.0362108861901748	0.0032546325802625	382314.109524742	-55.6768239012479	118.5625	56.1458333333333
123.6875	54.3125	0.0361860507603799	0.00339180600520291	398298.557024806	-54.6892065672116	118.4375	56.2708333333333
123.729166666667	54.3125	0.0360103840396953	0.00346891030189792	386803.619635631	-56.0619869085227	118.5625	56.1458333333333
123.770833333333	54.3125	0.0361310450980631	0.00324729517518099	389055.956331885	-56.2509338743185	118.5625	56.1458333333333
123.8125	54.3125	0.03558391834891	0.00320604573704233	391313.230088782	-56.4375065189324	118.5625	56.1458333333333
123.854166666667	54.3125	0.0359672673653197	0.0033732382641359	393575.355159855	-56.6217406253583	118.5625	56.1458333333333
123.895833333333	54.3125	0.036613439547208	0.00353748123025668	411667.237957686	-55.7967638859577	118.395833333333	56.2708333333333
123.9375	54.3125	0.0355753613657207	0.0031519997830515	398113.825084648	-56.9833334282984	118.5625	56.1458333333333
123.979166666667	54.3125	0.0352582108648709	0.00322768851527433	413912.40001678	-55.9737347762131	118.4375	56.2708333333333
124.020833333333	54.3125	0.0352818564467635	0.00333487077439399	474176.909339852	-62.9918725843144	117.229166666667	56.0625
124.0625	54.3125	0.0352760217600275	0.0034342762578836	476594.20923359	-63.1058911935435	117.229166666667	56.0625
124.104166666667	54.3125	0.0352583355334422	0.00345369283398629	407245.39981429	-57.6799668184514	118.5625	56.1458333333333
124.145833333333	54.3125	0.0356142612528862	0.00335700520625453	468688.757791077	-62.1149216106275	117.479166666667	56.1041666666667
124.1875	54.3125	0.0327962769664862	0.00381804444341621	468688.757791077	-62.1149216106275	117.520833333333	56.1041666666667
124.229166666667	54.3125	0.0323338456254895	0.00373948559301659	471087.03211516	-62.2351463057671	117.520833333333	56.1041666666667
124.270833333333	54.3125	0.0326775990835013	0.00373821623919917	473487.941859675	-62.353979186761	117.520833333333	56.1041666666667
124.3125	54.3125	0.0330866903873316	0.00383256172372444	475891.446284939	-62.4714398203634	117.520833333333	56.1041666666667
124.354166666667	54.3125	0.0331367333324789	0.00364888467989676	421238.24920631	-64.8672462896401	118.270833333333	55.7708333333333
124.395833333333	54.3125	0.0336625704783553	0.00368429021764534	423694.554746415	-64.9890263280228	118.270833333333	55.7708333333333
124.4375	54.3125	0.0330975554975185	0.00382279969718785	426153.281173457	-65.1092050546226	118.270833333333	55.7708333333333
124.479166666667	54.3125	0.0333862985060491	0.0037891346387319	428614.385957855	-65.2278084852263	118.270833333333	55.7708333333333
124.520833333333	54.3125	0.0330750559069499	0.00386536472098371	487946.515753114	-63.0388211411197	117.520833333333	56.1041666666667
124.5625	54.3125	0.0332772180103771	0.0037252474541275	490364.774727233	-63.1484409661445	117.520833333333	56.1041666666667
124.604166666667	54.3125	0.0360809516314521	0.00367795797966488	508227.002359717	-64.474138480539	117.229166666667	56.0625
124.645833333333	54.3125	0.0360453777660048	0.0035001519452237	510675.113685297	-64.5712091016746	117.229166666667	56.0625
121.354166666667	54.2708333333333	0.0342753373056238	0.00424039050608712	259311.581179678	-47.3282548606203	118.3125	55.8125
121.395833333333	54.2708333333333	0.0315319254446145	0.00443281719473623	325096.18886104	-48.4690118594919	117.479166666667	56.1458333333333
121.4375	54.2708333333333	0.031665539356159	0.00440312610010855	327132.718082435	-48.7502507627017	117.479166666667	56.1458333333333
121.479166666667	54.2708333333333	0.0318758352224917	0.00433921461492757	329177.974961439	-49.0277906917084	117.479166666667	56.1458333333333
121.520833333333	54.2708333333333	0.0310424349125549	0.00444644056616601	331231.797102633	-49.3016847817677	117.479166666667	56.1458333333333
121.5625	54.2708333333333	0.0320368009966436	0.00410840674443141	306446.679501445	-44.471117382434	118.104166666667	56.1875
121.604166666667	54.2708333333333	0.0305322586444641	0.00433171607866754	335364.50416096	-49.8387451927639	117.479166666667	56.1458333333333
121.645833333333	54.2708333333333	0.0317077673947321	0.00409170007349488	265351.812185381	-48.419195791261	118.479166666667	55.8125
121.6875	54.2708333333333	0.0331132515774253	0.00377668732468234	353326.708708119	-54.6668537364525	117.0625	56.0208333333333
121.729166666667	54.2708333333333	0.0349127743193164	0.00412195709753009	314139.976651231	-45.7497388441567	118.104166666667	56.1875
121.770833333333	54.2708333333333	0.0343782503912564	0.00400920046611632	323068.553081049	-48.1840203049466	117.895833333333	56.1458333333333
121.8125	54.2708333333333	0.0336119110613645	0.00407874277449086	321998.060595027	-46.9632994276329	118.020833333333	56.1875
121.854166666667	54.2708333333333	0.0322287819091295	0.00374574483288509	343174.141454045	-51.7535321145297	117.520833333333	56.1041666666667
121.895833333333	54.2708333333333	0.033108284519773	0.00375330422821249	364472.633600615	-55.7330756690182	117.0625	56.0208333333333
121.9375	54.2708333333333	0.034547625460474	0.00347653663933596	323986.924799943	-47.2569256053281	118.104166666667	56.1875
121.979166666667	54.2708333333333	0.0341450435074711	0.00361929207153057	330009.116689386	-48.1152113001746	118.020833333333	56.1875
122.020833333333	54.2708333333333	0.0343428434057077	0.00372305182069733	332034.484491752	-48.3939476708721	118.020833333333	56.1875
122.0625	54.2708333333333	0.0335079165956016	0.00370335810556898	373489.064328456	-56.5362971959711	117.0625	56.0208333333333
122.104166666667	54.2708333333333	0.0337071735485252	0.00363131441407855	336111.198079416	-48.9406871323388	118.020833333333	56.1875
122.145833333333	54.2708333333333	0.0335373032274544	0.00365101452365302	338162.229248623	-49.208790220386	118.020833333333	56.1875
122.1875	54.2708333333333	0.0333591497270499	0.00367598058087853	340221.505491827	-49.4734480435122	118.020833333333	56.1875
122.229166666667	54.2708333333333	0.0332000575003931	0.00419672732423701	336811.614902928	-50.9991670965664	118.020833333333	56.1041666666667
122.270833333333	54.2708333333333	0.0332187452949126	0.00382938164481706	384873.917857285	-57.4825964588217	117.0625	56.0208333333333
122.3125	54.2708333333333	0.033238133331688	0.0040992468619511	341045.886754964	-51.5054186691434	118.020833333333	56.1041666666667
122.354166666667	54.2708333333333	0.0329716890413507	0.00406882828616597	357703.053224361	-45.9131576714194	118.1875	56.4375
122.395833333333	54.2708333333333	0.0325912124819591	0.00414604682448278	371453.219188153	-54.6984002781621	117.520833333333	56.1041666666667
122.4375	54.2708333333333	0.0358646370187038	0.00444767428312001	337443.080673818	-50.1020149543299	118.270833333333	56.1458333333333
122.479166666667	54.2708333333333	0.0355248696365266	0.00435759339312386	373671.456588566	-54.904934771923	117.5625	56.1041666666667
122.520833333333	54.2708333333333	0.0362584274301767	0.00452601880638219	327992.623306317	-47.832829697404	118.604166666667	56.1875
122.5625	54.2708333333333	0.0355816109830887	0.00404231919953539	330009.116689388	-48.1152113001751	118.604166666667	56.1875
122.604166666667	54.2708333333333	0.0355922548033859	0.00396621552153664	332034.484491752	-48.3939476708721	118.604166666667	56.1875
122.645833333333	54.2708333333333	0.0357653835343961	0.00402793966533587	436760.615905248	-48.2583631755994	117.3125	56.7708333333333
122.6875	54.2708333333333	0.0356232865186074	0.00390359247185328	387094.86033631	-56.0900342323797	117.520833333333	56.1041666666667
122.729166666667	54.2708333333333	0.0320829749360576	0.00372167931007624	375592.806653619	-48.2069180844173	118.1875	56.4375
122.770833333333	54.2708333333333	0.0325381564607387	0.00321213515740757	377620.460004562	-48.4473591862505	118.1875	56.4375
122.8125	54.2708333333333	0.0322991950591387	0.00341955298495326	379655.626197644	-48.6850443290622	118.1875	56.4375
122.854166666667	54.2708333333333	0.0359072907693063	0.00365395959403293	344364.198042384	-49.9926222814655	118.604166666667	56.1875
122.895833333333	54.2708333333333	0.0360917805331301	0.00373567000707697	346447.32422936	-50.2472345607834	118.604166666667	56.1875
122.9375	54.2708333333333	0.0359468806868248	0.00380922076450617	348538.115138464	-50.4985932871831	118.604166666667	56.1875
122.979166666667	54.2708333333333	0.0361255575291497	0.00417125476563068	417022.06026885	-59.1000541907594	117.229166666667	56.0625
123.020833333333	54.2708333333333	0.032648758981882	0.00368582116319467	389939.992462424	-49.8333144326242	118.1875	56.4375
123.0625	54.2708333333333	0.0356949535865455	0.00425770807913352	463112.713381527	-51.3837330544516	117.145833333333	56.7291666666667
123.104166666667	54.2708333333333	0.0365496425816973	0.00413828157412199	356490.99895505	-52.3225892969568	118.5625	56.1458333333333
123.145833333333	54.2708333333333	0.0367905812360507	0.00426825232626049	358642.822221332	-52.5536564536267	118.5625	56.1458333333333
123.1875	54.2708333333333	0.0365249376059996	0.00413021141001539	376708.000332298	-52.6836911867475	118.354166666667	56.2291666666667
123.229166666667	54.2708333333333	0.0366196750679173	0.00398598716122239	362966.190728722	-53.006941773717	118.5625	56.1458333333333
123.270833333333	54.2708333333333	0.0365240153992363	0.00372857361891082	365137.500928386	-53.2292473615817	118.5625	56.1458333333333
123.3125	54.2708333333333	0.0365513596662386	0.00341726258699559	367315.07577666	-53.4487188096423	118.5625	56.1458333333333
123.354166666667	54.2708333333333	0.0362122622923395	0.00373934376978224	369498.80374395	-53.6653982716345	118.5625	56.1458333333333
123.395833333333	54.2708333333333	0.0365283895944057	0.00365816519906783	371688.575605618	-53.8793272827864	118.5625	56.1458333333333
123.4375	54.2708333333333	0.0354080166642221	0.00347650589700045	426052.777780095	-59.0006930666782	117.5625	56.1041666666667
123.479166666667	54.2708333333333	0.0355119597128608	0.00390857867642898	433049.94241762	-59.4541408687368	117.479166666667	56.1041666666667
123.520833333333	54.2708333333333	0.0355264659517377	0.00347558236596013	378541.625377036	-53.7010410139158	118.604166666667	56.1875
123.5625	54.2708333333333	0.0362219107307615	0.00339853577264162	380505.995429154	-54.7083480800707	118.5625	56.1458333333333
123.604166666667	54.2708333333333	0.0361205927065005	0.00309743644746774	382724.425650585	-54.909126481198	118.5625	56.1458333333333
123.645833333333	54.2708333333333	0.03597027872675	0.00326999324186941	384948.290111973	-55.1073908744186	118.5625	56.1458333333333
123.6875	54.2708333333333	0.0359222317841101	0.00335375928067519	387177.494386448	-55.3031785829194	118.5625	56.1458333333333
123.729166666667	54.2708333333333	0.0362368258847645	0.00374451149287524	389411.945980608	-55.4965263488253	118.5625	56.1458333333333
123.770833333333	54.2708333333333	0.0362074117434116	0.0037256099421585	407621.690198738	-54.7180230629861	118.395833333333	56.2708333333333
123.8125	54.2708333333333	0.0361066448308217	0.00356608857067093	407621.690198738	-54.7180230629861	118.4375	56.2708333333333
123.854166666667	54.2708333333333	0.0359222615184902	0.00343616439142455	409840.170846194	-54.9031890294316	118.4375	56.2708333333333
123.895833333333	54.2708333333333	0.0352968734365491	0.00343576561124608	451862.201669932	-60.5865504541602	117.5625	56.1041666666667
123.9375	54.2708333333333	0.0357539528777028	0.00374141628812849	456597.70933553	-60.8532678656491	117.520833333333	56.1041666666667
123.979166666667	54.2708333333333	0.0352881169399826	0.00351706844641922	473894.500104515	-62.3783374559454	117.229166666667	56.0625
124.020833333333	54.2708333333333	0.0352154656409753	0.0035562572859141	476300.965176027	-62.4957150885722	117.229166666667	56.0625
124.0625	54.2708333333333	0.0354214663623986	0.00362285049234965	407465.968187835	-56.9596927000027	118.5625	56.1458333333333
124.104166666667	54.2708333333333	0.0352851864719363	0.00333663079485528	409743.782100961	-57.1326415687181	118.5625	56.1458333333333
124.145833333333	54.2708333333333	0.0325540896333614	0.00344405238270107	468488.882382523	-61.4933812696755	117.520833333333	56.1041666666667
124.1875	54.2708333333333	0.034244419306917	0.00371038056381025	470875.730979508	-61.6170004030623	117.520833333333	56.1041666666667
124.229166666667	54.2708333333333	0.035271961380396	0.00366382107548259	488370.818332321	-63.0626878366214	117.229166666667	56.0625
124.270833333333	54.2708333333333	0.0352093488101547	0.00347722679839356	490792.030177064	-63.1722272569713	117.229166666667	56.0625
124.3125	54.2708333333333	0.035748478325605	0.00346705354904468	493215.570906859	-63.2805228526202	117.229166666667	56.0625
124.354166666667	54.2708333333333	0.0326543117900368	0.00363640768611426	480450.384879796	-62.0974724180531	117.520833333333	56.1041666666667
124.395833333333	54.2708333333333	0.0328025017949901	0.003579402345959	482850.656316576	-62.2141857776366	117.520833333333	56.1041666666667
124.4375	54.2708333333333	0.0345149518162368	0.00354938066167212	485253.490861625	-62.3295747504496	117.520833333333	56.1041666666667
124.479166666667	54.2708333333333	0.0333380888085325	0.0036624473173094	487658.849774955	-62.4436575264701	117.520833333333	56.1041666666667
124.520833333333	54.2708333333333	0.0333225674910043	0.00374720011119659	490066.695032625	-62.556451992997	117.520833333333	56.1041666666667
124.5625	54.2708333333333	0.0332960548310763	0.00381588636634192	492476.989311165	-62.6679757401431	117.520833333333	56.1041666666667
124.604166666667	54.2708333333333	0.0359684049422949	0.00356347229078683	510242.702483986	-64.0051634600576	117.229166666667	56.0625
124.645833333333	54.2708333333333	0.0362959474523241	0.00357251933759146	492476.989311165	-62.6679757401431	117.604166666667	56.1041666666667
124.6875	54.2708333333333	0.0359638263737727	0.00372509775076565	515126.665213949	-64.2019356711052	117.229166666667	56.0625
124.729166666667	54.2708333333333	0.0357912496679256	0.00372783237996316	517571.670544415	-64.2986863474947	117.229166666667	56.0625
121.1875	54.2291666666667	0.032701386309675	0.00441581212946567	310272.75944955	-47.3855813880256	117.520833333333	56.0625
121.229166666667	54.2291666666667	0.0333117447730393	0.00433027799089416	256611.927082279	-45.4365116535853	118.3125	55.8125
121.270833333333	54.2291666666667	0.034203720460719	0.00405311941426451	258554.395846739	-45.8251377482124	118.3125	55.8125
121.3125	54.2291666666667	0.0331292096935588	0.00423690126608446	251565.439757811	-45.8196638553513	118.4375	55.7708333333333
121.354166666667	54.2291666666667	0.0328230884750821	0.00417458205410185	261466.932189949	-47.7280251393722	118.270833333333	55.7708333333333
121.395833333333	54.2291666666667	0.0338204334617085	0.004152727329297	264457.126825787	-46.9549881294369	118.3125	55.8125
121.4375	54.2291666666667	0.0325310091061108	0.00389260910154284	265511.339533208	-48.4493564958669	118.270833333333	55.7708333333333
121.479166666667	54.2291666666667	0.0328599647418456	0.00421290532149031	306029.704473363	-43.205692791219	118.104166666667	56.1875
121.520833333333	54.2291666666667	0.0345181917604468	0.00423520254160909	270467.058591163	-48.0328176225547	118.3125	55.8125
121.5625	54.2291666666667	0.0340527954303939	0.00400778985205453	272492.96602483	-48.3809757416866	118.3125	55.8125
121.604166666667	54.2291666666667	0.0344236103623801	0.00394398597310213	274529.754978547	-48.7237294785794	118.3125	55.8125
121.645833333333	54.2291666666667	0.0326388231801791	0.00378759275849778	275813.402035782	-50.1546955690901	118.270833333333	55.7708333333333
121.6875	54.2291666666667	0.0329171221519908	0.00390212308809117	277904.619338791	-50.4797405003342	118.270833333333	55.7708333333333
121.729166666667	54.2291666666667	0.0331738206188978	0.00376777647265743	358232.078445835	-54.2796963210078	117.0625	56.0208333333333
121.770833333333	54.2291666666667	0.0329087337564194	0.00380803147034733	334812.932119445	-41.3049767188729	118.1875	56.4375
121.8125	54.2291666666667	0.0319602200560193	0.00393965705034956	343951.842293637	-50.9013077859828	117.520833333333	56.1041666666667
121.854166666667	54.2291666666667	0.0341580758808937	0.00400179640491504	346064.364746661	-51.1510540711469	117.520833333333	56.1041666666667
121.895833333333	54.2291666666667	0.0331513088312763	0.00388993174422759	367103.988144292	-55.1355013644049	117.0625	56.0208333333333
121.9375	54.2291666666667	0.032683951615192	0.00409846573184942	350311.419065551	-51.6408648460371	117.520833333333	56.1041666666667
121.979166666667	54.2291666666667	0.0322405840407422	0.00386446375034441	343917.575934024	-42.8371481146069	118.1875	56.4375
122.020833333333	54.2291666666667	0.0346969568304002	0.00385254600683288	382882.095002005	-57.3256204250052	116.854166666667	55.9791666666667
122.0625	54.2291666666667	0.0339392872613584	0.00383861988195213	337149.43841632	-48.0777759266842	118.020833333333	56.1875
122.104166666667	54.2291666666667	0.0328370458652262	0.0039997294366218	358889.888809233	-52.5830775663785	117.520833333333	56.1041666666667
122.145833333333	54.2291666666667	0.0326198060454207	0.0039412687524999	361051.346933141	-52.8111045511819	117.520833333333	56.1041666666667
122.1875	54.2291666666667	0.0327053818128647	0.00403833262921417	363219.299857577	-53.0362101855096	117.520833333333	56.1041666666667
122.229166666667	54.2291666666667	0.0344061386924115	0.00411857716631454	365393.63121113	-53.2584379321486	117.520833333333	56.1041666666667
122.270833333333	54.2291666666667	0.0357263245690783	0.00399016929106154	367574.227032945	-53.4778306275267	117.520833333333	56.1041666666667
122.3125	54.2291666666667	0.0358501503742747	0.00405087969235098	369760.975721319	-53.6944304842834	117.520833333333	56.1041666666667
122.354166666667	54.2291666666667	0.0358324687265568	0.0042574307179932	371953.767983183	-53.9082790943361	117.520833333333	56.1041666666667
122.395833333333	54.2291666666667	0.0326410891666115	0.00418501707611929	374152.49678447	-54.1194174323957	117.520833333333	56.1041666666667
122.4375	54.2291666666667	0.0324337526673786	0.00392631296490437	364831.5016839	-45.9164473959148	118.1875	56.4375
122.479166666667	54.2291666666667	0.0354753342784778	0.00443501768529142	376357.057301317	-54.3278858598958	117.5625	56.1041666666667
122.520833333333	54.2291666666667	0.0356425075970906	0.00423924944585775	378567.346872206	-54.5337241293072	117.5625	56.1041666666667
122.5625	54.2291666666667	0.0365416852525231	0.00428603304897315	333123.421488443	-47.5218540448235	118.604166666667	56.1875
122.604166666667	54.2291666666667	0.0363960500140467	0.00400302174751724	357214.361269289	-51.5021989053785	118.104166666667	56.1458333333333
122.645833333333	54.2291666666667	0.0356532312123947	0.00385838973505948	337149.43841632	-48.0777759266842	118.604166666667	56.1875
122.6875	54.2291666666667	0.0320446729607049	0.00378061273076621	376694.06756161	-47.4403405108758	118.1875	56.4375
122.729166666667	54.2291666666667	0.0357041540223356	0.00388558818115395	443901.341609744	-48.2113516202533	117.3125	56.7708333333333
122.770833333333	54.2291666666667	0.0323151525608996	0.00371003065904433	380712.619549106	-47.9256277911733	118.1875	56.4375
122.8125	54.2291666666667	0.0328139383578737	0.00377441636825148	382733.393161131	-48.1641703967459	118.1875	56.4375
122.854166666667	54.2291666666667	0.0360043178554795	0.00398382264385249	398701.83265243	-56.2741756573845	117.520833333333	56.1041666666667
122.895833333333	54.2291666666667	0.0362608967991014	0.00426022721713775	398701.83265243	-56.2741756573845	117.5625	56.1041666666667
122.9375	54.2291666666667	0.0366541624833821	0.00417784302647362	351506.47090901	-49.9158433992051	118.604166666667	56.1875
122.979166666667	54.2291666666667	0.0360101301672439	0.00381527735597908	353589.283374717	-50.1653718783808	118.604166666667	56.1875
123.020833333333	54.2291666666667	0.0362302818318127	0.00396535003716233	355679.628926391	-50.4117724169871	118.604166666667	56.1875
123.0625	54.2291666666667	0.0367157857496565	0.00425525532746307	357214.361269289	-51.5021989053785	118.5625	56.1458333333333
123.104166666667	54.2291666666667	0.0369099534476336	0.00418510968026926	407779.399614612	-56.9872885627945	117.604166666667	56.1041666666667
123.145833333333	54.2291666666667	0.0369990668161498	0.00434100958025869	377901.507799406	-51.1060208613387	118.395833333333	56.2708333333333
123.1875	54.2291666666667	0.0376801287044958	0.00437009828160538	380019.7281306	-51.3292431342337	118.395833333333	56.2708333333333
123.229166666667	54.2291666666667	0.0371691630523647	0.00421815101504525	382144.523829545	-51.5497973329708	118.395833333333	56.2708333333333
123.270833333333	54.2291666666667	0.0372389171311523	0.0038901717682357	384275.785070296	-51.76771964738	118.395833333333	56.2708333333333
123.3125	54.2291666666667	0.036599347457685	0.00389040949122421	386000.440007385	-52.7689046834258	118.354166666667	56.2291666666667
123.354166666667	54.2291666666667	0.0368472842587221	0.00396063979612382	386413.404115127	-51.9830458232922	118.4375	56.2708333333333
123.395833333333	54.2291666666667	0.0359853805620083	0.00375547858599425	388557.275275065	-52.1958111618335	118.4375	56.2708333333333
123.4375	54.2291666666667	0.0364756117493086	0.00387331667965797	392517.638649145	-53.387401006156	118.354166666667	56.2291666666667
123.479166666667	54.2291666666667	0.0361295075425166	0.00363348811531427	379134.454220031	-52.927897861284	118.604166666667	56.1875
123.520833333333	54.2291666666667	0.0365338184647534	0.00372392203371648	381004.698826033	-53.9378339833801	118.5625	56.1458333333333
123.5625	54.2291666666667	0.0364013344549897	0.003874618747346	383204.167592859	-54.1430039246369	118.5625	56.1458333333333
123.604166666667	54.2291666666667	0.0363099104034314	0.00388958768706996	401546.126495568	-53.4205464580467	118.395833333333	56.2708333333333
123.645833333333	54.2291666666667	0.03638324920651	0.00377962315096041	403730.967209144	-53.6163370571195	118.395833333333	56.2708333333333
123.6875	54.2291666666667	0.0365382119719719	0.0038970431098682	405921.283713153	-53.8098332690012	118.395833333333	56.2708333333333
123.729166666667	54.2291666666667	0.0377489065964943	0.00436117381138487	408116.987066784	-54.001066425859	118.395833333333	56.2708333333333
123.770833333333	54.2291666666667	0.036516555866931	0.00384376184535576	410317.99001237	-54.1900674284797	118.395833333333	56.2708333333333
123.8125	54.2291666666667	0.0361174173192549	0.00366064170516089	396516.589542309	-55.3219623955354	118.5625	56.1458333333333
123.854166666667	54.2291666666667	0.0357575808546769	0.00358211195363488	398753.729835704	-55.5101110001341	118.5625	56.1458333333333
123.895833333333	54.2291666666667	0.0358558443863532	0.0035325336546835	400995.892136117	-55.6959672192265	118.5625	56.1458333333333
123.9375	54.2291666666667	0.0353085790951677	0.00363047199681934	473667.170671068	-61.7639556420023	117.229166666667	56.0625
123.979166666667	54.2291666666667	0.0352544197000132	0.00361119571269278	476062.478957483	-61.8846716676743	117.229166666667	56.0625
124.020833333333	54.2291666666667	0.0354033203343686	0.00371097531682637	407751.673812986	-56.2401112245481	118.5625	56.1458333333333
124.0625	54.2291666666667	0.0366379372129143	0.0038462463985518	461237.462321416	-60.4813428036323	117.604166666667	56.1041666666667
124.104166666667	54.2291666666667	0.0355303409296132	0.00337256548031061	412279.132180408	-56.5920074396668	118.5625	56.1458333333333
124.145833333333	54.2291666666667	0.0353652715785509	0.00341118537275061	485670.13093624	-62.3539210891409	117.229166666667	56.0625
124.1875	54.2291666666667	0.0353893633221522	0.00355478396279863	488078.449397553	-62.4679230852243	117.229166666667	56.0625
124.229166666667	54.2291666666667	0.0357810499346548	0.00367966791024107	419104.17987379	-57.1041712265472	118.5625	56.1458333333333
124.270833333333	54.2291666666667	0.0351960407974082	0.00340612413971124	492902.504196497	-62.6920809606791	117.229166666667	56.0625
124.3125	54.2291666666667	0.0355914129940112	0.00350054523393162	495318.166583335	-62.8022717354188	117.229166666667	56.0625
124.354166666667	54.2291666666667	0.0326246412032562	0.00361932198644085	482638.149764533	-61.6118125750172	117.520833333333	56.1041666666667
124.395833333333	54.2291666666667	0.0330415518398451	0.00348056947917552	485030.018716598	-61.7304098467964	117.520833333333	56.1041666666667
124.4375	54.2291666666667	0.035743532678248	0.00341913697429751	502579.264075681	-63.1254947576035	117.229166666667	56.0625
124.479166666667	54.2291666666667	0.0358240216887465	0.00349662325623565	505004.217791224	-63.2308408593937	117.229166666667	56.0625
124.520833333333	54.2291666666667	0.0357775333950532	0.00349864876597237	507431.409233742	-63.3350162633485	117.229166666667	56.0625
124.5625	54.2291666666667	0.0359345798688045	0.00369012681220442	509860.805584447	-63.4380366272531	117.229166666667	56.0625
124.604166666667	54.2291666666667	0.0359729781425165	0.00373535004114357	512292.374613408	-63.5399173521632	117.229166666667	56.0625
124.645833333333	54.2291666666667	0.0367398544251587	0.00369574426745009	494623.590571848	-62.1916549433428	117.604166666667	56.1041666666667
124.6875	54.2291666666667	0.036680410568982	0.00369623735904073	497028.314436847	-62.3037684859365	117.604166666667	56.1041666666667
124.729166666667	54.2291666666667	0.0358861032409741	0.00421600979457605	499435.495863577	-62.4146372386368	117.604166666667	56.1041666666667
124.770833333333	54.2291666666667	0.0361709283355372	0.00410048800969367	501845.098633869	-62.5242778651251	117.604166666667	56.1041666666667
124.8125	54.2291666666667	0.0368756662053933	0.00417721299774737	504257.087181597	-62.6327067583098	117.604166666667	56.1041666666667
124.854166666667	54.2291666666667	0.0367985380598309	0.00435601310192601	439122.41529918	-63.7894471839981	118.5625	55.8125
120.1875	54.1875	0.0275525042443291	0.00765863483125227	215597.496045803	-32.2173837457151	118.354166666667	55.8125
120.229166666667	54.1875	0.0277459812673736	0.00705111282738235	217059.154469415	-32.790929311686	118.354166666667	55.8125
120.270833333333	54.1875	0.0269345893225835	0.00789679709092003	272526.832749451	-30.7660973481932	118.020833333333	56.2708333333333
120.3125	54.1875	0.0268125994598242	0.00766630682872222	273927.501660834	-31.2209649332283	118.020833333333	56.2708333333333
120.354166666667	54.1875	0.0276993131555474	0.00728874657210521	221578.678078242	-34.4639713834964	118.354166666667	55.8125
120.979166666667	54.1875	0.0308150808494363	0.00528972397132274	246834.12437035	-41.8104281411665	118.354166666667	55.8125
121.020833333333	54.1875	0.0315100952218904	0.00461587051583955	250491.286367607	-42.6703773966439	118.3125	55.8125
121.0625	54.1875	0.0340031100681748	0.00443492376970642	252342.203650266	-43.0905816179575	118.3125	55.8125
121.104166666667	54.1875	0.0325443411814095	0.00501073816226676	309488.472692568	-46.1407738831608	117.520833333333	56.0625
121.145833333333	54.1875	0.0347638749030683	0.00515760209154964	316447.525989705	-46.1205542238875	117.479166666667	56.1041666666667
121.1875	54.1875	0.03182122665919	0.00468968359508396	313431.450928223	-46.7621365486359	117.520833333333	56.0625
121.229166666667	54.1875	0.0326329617653824	0.00417700148499237	315417.990294458	-47.0666516700447	117.520833333333	56.0625
121.270833333333	54.1875	0.0327954645789045	0.00430427687220924	272671.018331764	-45.8580812270577	118.145833333333	55.8541666666667
121.3125	54.1875	0.0339729470887956	0.00412832645009335	263740.465985725	-45.480781508537	118.3125	55.8125
121.354166666667	54.1875	0.032428204316197	0.00403045997530945	321435.565915567	-47.9562125583224	117.520833333333	56.0625
121.395833333333	54.1875	0.0315039220747014	0.00407971520217369	323460.142269882	-48.2449244451802	117.520833333333	56.0625
121.4375	54.1875	0.0328735235810062	0.00395119606518643	260655.366918995	-46.2380954224484	118.4375	55.7708333333333
121.479166666667	54.1875	0.0332630980425734	0.0042521569216308	291671.744443286	-40.4003552466142	118.4375	56.1458333333333
121.520833333333	54.1875	0.0324956398827411	0.00394750952150848	272656.638341947	-48.411132226671	118.270833333333	55.7708333333333
121.5625	54.1875	0.0325600971933131	0.00391494550966379	274696.424458882	-48.7538306684902	118.270833333333	55.7708333333333
121.604166666667	54.1875	0.0326981131764031	0.00390001864807365	276746.853526626	-49.0912125314547	118.270833333333	55.7708333333333
121.645833333333	54.1875	0.0325316571239172	0.0037151145311087	335792.197971544	-49.8990261719224	117.520833333333	56.0625
121.6875	54.1875	0.0337955271766058	0.0038860139917706	281675.625524807	-48.6776076498991	118.3125	55.8125
121.729166666667	54.1875	0.0321018581659635	0.0040041880028042	316885.419515382	-43.9312612508767	118.1875	56.1875
121.770833333333	54.1875	0.0320273712086546	0.00414719763017004	325154.564722728	-43.0492424503589	118.1875	56.2708333333333
121.8125	54.1875	0.0331359097869967	0.004039085465585	325367.066900786	-46.397226417722	118.020833333333	56.1458333333333
121.854166666667	54.1875	0.0356619366268215	0.00432823928725017	348992.232214187	-50.558629386326	117.520833333333	56.1041666666667
121.895833333333	54.1875	0.035708935087393	0.00439261232049073	348992.232214187	-50.558629386326	117.5625	56.1041666666667
121.9375	54.1875	0.0358182352027961	0.00452483604636169	351096.585742232	-50.8066553169222	117.5625	56.1041666666667
121.979166666667	54.1875	0.0329923794276596	0.00385287739480271	347332.776732288	-42.3174694525757	118.1875	56.4375
122.020833333333	54.1875	0.031969408388305	0.00398470840036456	362234.81573609	-51.1625077727303	117.479166666667	56.1458333333333
122.0625	54.1875	0.0322056939024401	0.00408806930548258	332316.628539851	-46.3677200518448	118.1875	56.1875
122.104166666667	54.1875	0.0331303297533097	0.00409468151471299	380923.525102391	-55.5653057648989	117.0625	56.0208333333333
122.145833333333	54.1875	0.0327732060184615	0.00399720504738458	363873.421597234	-52.2299397801608	117.520833333333	56.1041666666667
122.1875	54.1875	0.0357177148825466	0.00436825119561939	322373.985841831	-47.0245968411111	118.395833333333	56.1041666666667
122.229166666667	54.1875	0.0356781622947541	0.00425969897364989	368186.773126025	-52.6807117940766	117.520833333333	56.1041666666667
122.270833333333	54.1875	0.0355211058675018	0.00409349549525435	370353.114146612	-52.9018539004039	117.520833333333	56.1041666666667
122.3125	54.1875	0.0354021225679395	0.00417121409185675	370353.114146612	-52.9018539004039	117.5625	56.1041666666667
122.354166666667	54.1875	0.0355719440623571	0.00418752010546282	372525.747880869	-53.120221590362	117.5625	56.1041666666667
122.395833333333	54.1875	0.0358496481227777	0.00448598784842035	431105.195880995	-46.1031337438576	117.3125	56.7708333333333
122.4375	54.1875	0.0323467998165538	0.00388945034692124	368073.159512756	-45.3984118834477	118.1875	56.4375
122.479166666667	54.1875	0.0321130272918998	0.00392395588824227	370014.202902527	-45.6601321481629	118.1875	56.4375
122.520833333333	54.1875	0.0356339305942566	0.00425498469111294	437016.899486717	-46.7431207304334	117.3125	56.7708333333333
122.5625	54.1875	0.0357974093897854	0.00443387198992355	336272.798503654	-46.939558546935	118.604166666667	56.1875
122.604166666667	54.1875	0.0361098520500351	0.00455429490028661	354510.592793431	-49.3429204109711	118.270833333333	56.1875
122.645833333333	54.1875	0.0362077309371623	0.00430665964884349	448249.435076795	-48.6374118318634	117.145833333333	56.7291666666667
122.6875	54.1875	0.0365805634122625	0.0041268110447043	450293.988269567	-48.8320329953773	117.145833333333	56.7291666666667
122.729166666667	54.1875	0.0358623326245844	0.00464560465006502	452344.593482345	-49.0247372925426	117.145833333333	56.7291666666667
122.770833333333	54.1875	0.032484798711605	0.00389781936452997	383835.851597883	-47.4123534916107	118.1875	56.4375
122.8125	54.1875	0.0331635940278441	0.00400404092093621	377230.86646448	-52.742508965261	117.979166666667	56.1458333333333
122.854166666667	54.1875	0.0328719128428541	0.00411177511058405	453075.705282134	-48.3605862625837	117.3125	56.7708333333333
122.895833333333	54.1875	0.0357411154344523	0.00395440687726832	455111.548190698	-48.5540182446843	117.3125	56.7708333333333
122.9375	54.1875	0.0366822069416047	0.00433030758888716	354510.592793434	-49.3429204109715	118.604166666667	56.1875
122.979166666667	54.1875	0.0359174622844293	0.00402534791823654	405800.462474258	-56.0889464866548	117.5625	56.1041666666667
123.020833333333	54.1875	0.0363744788860672	0.00406042875632172	408060.201543807	-56.268038613465	117.5625	56.1041666666667
123.0625	54.1875	0.0362547074045342	0.00400670076619208	410324.633402611	-56.4449679672587	117.5625	56.1041666666667
123.104166666667	54.1875	0.0369962108205086	0.00401531623135661	362234.815736086	-51.16250777273	118.5625	56.1458333333333
123.145833333333	54.1875	0.0364754218460002	0.0041073025215793	414867.264764885	-56.7924627802889	117.5625	56.1041666666667
123.1875	54.1875	0.0366852797341532	0.00384694092042242	380830.627164582	-50.5635723621327	118.4375	56.2708333333333
123.229166666667	54.1875	0.0366764028583861	0.0037489375300034	384536.474671773	-51.7974630328891	118.354166666667	56.2291666666667
123.270833333333	54.1875	0.037544742704538	0.00396473366722806	387163.055634014	-51.2292294806401	118.395833333333	56.2708333333333
123.3125	54.1875	0.0378208996816835	0.00423182740852163	389286.970271836	-51.4459190202544	118.395833333333	56.2708333333333
123.354166666667	54.1875	0.037674280330643	0.00421600081278877	391417.25873006	-51.6600678764725	118.395833333333	56.2708333333333
123.395833333333	54.1875	0.0375443816706503	0.00424603363816538	393553.816749949	-51.8717098748517	118.395833333333	56.2708333333333
123.4375	54.1875	0.0367605531539547	0.00413037893671164	395301.178654947	-52.8484914166882	118.354166666667	56.2291666666667
123.479166666667	54.1875	0.0366080300744858	0.00362127370132567	381573.011232339	-53.1692679310167	118.5625	56.1458333333333
123.520833333333	54.1875	0.0361950568284043	0.00399109183462582	399648.702110367	-53.2516903205881	118.354166666667	56.2291666666667
123.5625	54.1875	0.0372952990811732	0.00433080362864807	402160.726557338	-52.6938714156664	118.395833333333	56.2708333333333
123.604166666667	54.1875	0.0372860486024457	0.00410386683695009	404327.13529009	-52.8934721228344	118.395833333333	56.2708333333333
123.645833333333	54.1875	0.0372042669367566	0.00401550963322827	406499.227607111	-53.0907602973209	118.395833333333	56.2708333333333
123.6875	54.1875	0.0380275644400065	0.00438082964490472	408676.912114495	-53.2857668934675	118.395833333333	56.2708333333333
123.729166666667	54.1875	0.0373203329474511	0.0041080071963662	410860.099119037	-53.4785224594046	118.395833333333	56.2708333333333
123.770833333333	54.1875	0.0364090131521663	0.00358740295385064	413048.700595457	-53.6690571388928	118.395833333333	56.2708333333333
123.8125	54.1875	0.0361667096906147	0.00342777363464704	399173.570165488	-54.7752127201966	118.5625	56.1458333333333
123.854166666667	54.1875	0.0366577777612951	0.00375535532587368	451804.872911784	-59.2931770704184	117.604166666667	56.1041666666667
123.895833333333	54.1875	0.0360480326248755	0.0033616825413035	417441.803009217	-54.043582404381	118.4375	56.2708333333333
123.9375	54.1875	0.0351572899873168	0.0034303418408947	405862.669626624	-55.3382545097048	118.5625	56.1458333333333
123.979166666667	54.1875	0.0353910333847618	0.00346728219066482	408102.434360133	-55.5214520915133	118.5625	56.1458333333333
124.020833333333	54.1875	0.0366926035811382	0.00372654354546737	461186.492198712	-59.8484797904245	117.604166666667	56.1041666666667
124.0625	54.1875	0.0368132995868399	0.00389381348462264	463540.112119678	-59.9833559054988	117.604166666667	56.1041666666667
124.104166666667	54.1875	0.0356185362808799	0.00346061266784881	414850.771179377	-56.0580372733253	118.5625	56.1458333333333
124.145833333333	54.1875	0.0363658853042626	0.00337174433477959	417109.63397683	-56.2326650944861	118.5625	56.1458333333333
124.1875	54.1875	0.0354559811978745	0.00347856157040438	419373.077364786	-56.4052257730768	118.5625	56.1458333333333
124.229166666667	54.1875	0.0353636950942231	0.00364045318595787	421641.026773525	-56.5757485084652	118.5625	56.1458333333333
124.270833333333	54.1875	0.0354332236403872	0.00371611035753688	495047.349544381	-62.2160694141609	117.229166666667	56.0625
124.3125	54.1875	0.0354250524059433	0.00358845934671467	497455.033128008	-62.3281039098098	117.229166666667	56.0625
124.354166666667	54.1875	0.0353466680727171	0.00340522585150301	499865.173018463	-62.4388940012744	117.229166666667	56.0625
124.395833333333	54.1875	0.0356262770312466	0.00328200488243769	502277.733002488	-62.5484563557982	117.229166666667	56.0625
124.4375	54.1875	0.0357680541026184	0.00349933385946782	489629.806622753	-61.3700896401218	117.520833333333	56.1041666666667
124.479166666667	54.1875	0.035769079244876	0.00342848640791838	507109.971645731	-62.7639631726403	117.229166666667	56.0625
124.520833333333	54.1875	0.0362162954605233	0.00327268528424921	489629.806622753	-61.3700896401218	117.604166666667	56.1041666666667
124.5625	54.1875	0.0361916928569447	0.00343808175110264	492018.607508018	-61.4878545096414	117.604166666667	56.1041666666667
124.604166666667	54.1875	0.0365989431704766	0.00356032918058613	494410.062312329	-61.6043156338114	117.604166666667	56.1041666666667
124.645833333333	54.1875	0.0370169233334873	0.00402697126787245	496804.131862556	-61.719490419051	117.604166666667	56.1041666666667
124.6875	54.1875	0.0375840331839202	0.00437413612073672	499200.777690482	-61.8333959923726	117.604166666667	56.1041666666667
124.729166666667	54.1875	0.0375299232012179	0.00430587496127468	501599.96201798	-61.9460492061986	117.604166666667	56.1041666666667
124.770833333333	54.1875	0.0371065380136547	0.00444504275731682	448965.643555341	-57.7952756505946	118.645833333333	56.1875
124.8125	54.1875	0.0379964258899719	0.0043504168655652	506405.798423049	-62.1676646204877	117.604166666667	56.1041666666667
124.854166666667	54.1875	0.0383744832295252	0.00436773882582679	453576.304787032	-58.09367009661	118.645833333333	56.1875
124.895833333333	54.1875	0.0382985279642358	0.00438039812057929	455887.216155691	-58.2403421649835	118.645833333333	56.1875
124.9375	54.1875	0.0380454605589221	0.00366734548284701	458201.771909272	-58.3853612155604	118.645833333333	56.1875
120.145833333333	54.1458333333333	0.0267828161821045	0.00800993207995755	272489.034267138	-28.8943686441182	118.020833333333	56.2708333333333
120.1875	54.1458333333333	0.0271360503358469	0.00862472484843894	273814.335747961	-29.3591952776547	118.020833333333	56.2708333333333
120.229166666667	54.1458333333333	0.0269793181163323	0.00915252255199428	280431.693699108	-23.7869015415535	118.395833333333	56.4375
120.270833333333	54.1458333333333	0.0269756539547895	0.00931295878514151	281540.168938443	-24.2599112690103	118.395833333333	56.4375
120.3125	54.1458333333333	0.0270137887526774	0.00928155980078338	282669.053265427	-24.7290419386912	118.395833333333	56.4375
120.354166666667	54.1458333333333	0.0271126455013676	0.00836363113692567	279304.304600225	-31.1717842597048	118.020833333333	56.2708333333333
120.395833333333	54.1458333333333	0.0267930843545632	0.00763562154541396	226942.927412662	-34.3345017350777	118.354166666667	55.8125
120.4375	54.1458333333333	0.0277480266201865	0.00720939015147656	228489.029966755	-34.8644090315833	118.354166666667	55.8125
120.479166666667	54.1458333333333	0.0271614020870019	0.00706697983443549	230055.650269787	-35.3869161170229	118.354166666667	55.8125
120.520833333333	54.1458333333333	0.0307586725415347	0.00629741968113625	231642.371481221	-35.9020785220155	118.354166666667	55.8125
120.5625	54.1458333333333	0.0339407308597005	0.00542784028516266	234874.479722277	-36.9106089551015	118.3125	55.8125
120.9375	54.1458333333333	0.0327195220227329	0.00468319514438756	248775.619975733	-42.2740586031414	118.270833333333	55.7708333333333
120.979166666667	54.1458333333333	0.032706346333641	0.00489182238756173	250614.667421738	-42.7007778396384	118.270833333333	55.7708333333333
121.020833333333	54.1458333333333	0.0325300067920116	0.00479946215752944	308855.18349921	-44.889360466412	117.520833333333	56.0625
121.0625	54.1458333333333	0.032575368020833	0.00471337765504508	310782.164705723	-45.2110478052575	117.520833333333	56.0625
121.104166666667	54.1458333333333	0.0320858784145206	0.00497498216044032	312719.845488731	-45.5285490429613	117.520833333333	56.0625
121.145833333333	54.1458333333333	0.0349468429383735	0.00535840530131787	326982.378820985	-49.7629898222103	117.145833333333	55.9791666666667
121.1875	54.1458333333333	0.0321297516377969	0.00465714018754488	314668.027505307	-45.8419189677993	117.5625	56.0625
121.229166666667	54.1458333333333	0.0320628492604879	0.0041371412189667	318595.120891712	-46.4564827624027	117.520833333333	56.0625
121.270833333333	54.1458333333333	0.0326368317395603	0.0043143939195155	263884.435538988	-45.5112151122344	118.270833333333	55.7708333333333
121.3125	54.1458333333333	0.0324455075376499	0.00436075350076282	322561.933467898	-47.0551719595838	117.520833333333	56.0625
121.354166666667	54.1458333333333	0.0326246757201264	0.00421217245303282	267794.167258954	-46.2601852031441	118.270833333333	55.7708333333333
121.395833333333	54.1458333333333	0.034814531745735	0.00445184085728233	327530.682807011	-46.7222439686892	117.5625	56.1041666666667
121.4375	54.1458333333333	0.0323524281055162	0.00410216208854623	271752.369989354	-46.9864841381461	118.270833333333	55.7708333333333
121.479166666667	54.1458333333333	0.0317682644586338	0.00423228676061569	333519.624458652	-47.5829985578983	117.520833333333	56.1041666666667
121.520833333333	54.1458333333333	0.0318840871367671	0.00448555642528321	295363.214071757	-41.1672337808562	118.395833333333	56.1041666666667
121.5625	54.1458333333333	0.0317102397441339	0.00434245724922518	334686.438263806	-48.7602331069661	117.520833333333	56.0625
121.604166666667	54.1458333333333	0.0326749600839738	0.00370748324590225	336738.095389055	-49.0316826541498	117.520833333333	56.0625
121.645833333333	54.1458333333333	0.0340109892052724	0.00414795219559666	282741.901680785	-47.6420091751474	118.3125	55.8125
121.6875	54.1458333333333	0.0345929101906922	0.00431909766123144	318377.920006667	-43.0339242812011	118.1875	56.1875
121.729166666667	54.1458333333333	0.0321680998192824	0.00440723491633717	320241.616031584	-43.3560330675384	118.1875	56.1875
121.770833333333	54.1458333333333	0.0351472936982438	0.00413677953699971	325898.307301564	-44.298924306636	118.104166666667	56.1875
121.8125	54.1458333333333	0.0330093618429578	0.00413427853765407	328582.721870991	-45.8121067943292	118.020833333333	56.1458333333333
121.854166666667	54.1458333333333	0.032847125671869	0.00385476846770233	345378.867766887	-40.9009902391177	118.1875	56.4375
121.895833333333	54.1458333333333	0.0327079100713208	0.00379204139038499	347167.099186106	-41.2066205088844	118.1875	56.4375
121.9375	54.1458333333333	0.0357629321878625	0.00442106208997818	354045.645576911	-50.225545420547	117.5625	56.1041666666667
121.979166666667	54.1458333333333	0.0356302155359985	0.00419016219060406	358245.803043754	-50.7150215037994	117.520833333333	56.1041666666667
122.020833333333	54.1458333333333	0.033278813118192	0.00405712566452626	379115.68910744	-54.5909780928219	117.0625	56.0208333333333
122.0625	54.1458333333333	0.0324668245529835	0.00420261519181145	362475.050193897	-51.1923215107934	117.520833333333	56.1041666666667
122.104166666667	54.1458333333333	0.0323850843124104	0.00423735300110516	364600.264472708	-51.4265125305669	117.520833333333	56.1041666666667
122.145833333333	54.1458333333333	0.0359007430055503	0.0046826479554051	379349.585775268	-53.7880194814469	117.229166666667	56.0625
122.1875	54.1458333333333	0.0359151643064512	0.00465511721493516	366732.374696077	-51.6577869331176	117.5625	56.1041666666667
122.229166666667	54.1458333333333	0.0361119693815861	0.00477520392308118	368871.260533069	-51.8861860855612	117.5625	56.1041666666667
122.270833333333	54.1458333333333	0.0355392597580983	0.00421034887470799	371016.804045122	-52.1117508236844	117.5625	56.1041666666667
122.3125	54.1458333333333	0.0355922649797075	0.00425303499574516	373168.889638702	-52.3345214511219	117.5625	56.1041666666667
122.354166666667	54.1458333333333	0.0360376009211762	0.00437120285883298	329722.219015602	-44.9084451643122	118.604166666667	56.1875
122.395833333333	54.1458333333333	0.0358650662607038	0.0046965141791411	377492.236141981	-52.7718389268342	117.5625	56.1041666666667
122.4375	54.1458333333333	0.032461139400042	0.00379956230185912	371344.389233886	-44.8894708158855	118.1875	56.4375
122.479166666667	54.1458333333333	0.0327135608239577	0.00386802168675588	373270.370376804	-45.151547512025	118.1875	56.4375
122.520833333333	54.1458333333333	0.0328882370419519	0.00396222836415795	375205.086523013	-45.4107518561855	118.1875	56.4375
122.5625	54.1458333333333	0.0356971327979214	0.00417147560559498	442180.060218077	-46.5138240812654	117.3125	56.7708333333333
122.604166666667	54.1458333333333	0.0356721794426164	0.00429233407307113	444158.932596323	-46.7214519941437	117.3125	56.7708333333333
122.645833333333	54.1458333333333	0.0363522992032416	0.00469800710928901	451327.621437576	-48.1962384534202	117.145833333333	56.7291666666667
122.6875	54.1458333333333	0.0368195748163242	0.004786934784676	453360.352610909	-48.3915333757973	117.145833333333	56.7291666666667
122.729166666667	54.1458333333333	0.0369396226389539	0.00483424253064826	455399.216514435	-48.5849292686881	117.145833333333	56.7291666666667
122.770833333333	54.1458333333333	0.0368109465243714	0.00465108859229141	457444.130418185	-48.7764459146957	117.145833333333	56.7291666666667
122.8125	54.1458333333333	0.0363728617320056	0.00461093390007903	459495.012818293	-48.9661029433679	117.145833333333	56.7291666666667
122.854166666667	54.1458333333333	0.0366852852762151	0.00420173740364197	461551.783420454	-49.1539198288768	117.145833333333	56.7291666666667
122.895833333333	54.1458333333333	0.036701952722495	0.00433643153420807	463614.363123444	-49.3399158878999	117.145833333333	56.7291666666667
122.9375	54.1458333333333	0.0367178958433565	0.00434080664890038	465682.674002696	-49.524110277694	117.145833333333	56.7291666666667
122.979166666667	54.1458333333333	0.0359309211479377	0.00411981620203869	467756.639293979	-49.706521994357	117.145833333333	56.7291666666667
123.020833333333	54.1458333333333	0.0360852838383381	0.00409917896691391	361661.295896614	-49.2804235849803	118.604166666667	56.1875
123.0625	54.1458333333333	0.036630208551447	0.00409162516250091	386537.6104957	-52.8276359805827	118.104166666667	56.1458333333333
123.104166666667	54.1458333333333	0.0370078754704486	0.00446587656491262	381080.347127472	-50.5936390748263	118.354166666667	56.2291666666667
123.145833333333	54.1458333333333	0.0369167716492801	0.00411342252615689	367268.533492172	-50.8319461060633	118.5625	56.1458333333333
123.1875	54.1458333333333	0.0365975520792678	0.00399520210324869	474601.589066577	-49.6071391804796	117.270833333333	56.7708333333333
123.229166666667	54.1458333333333	0.0367806307937828	0.00406039022409217	387421.835975131	-51.2591171819813	118.354166666667	56.2291666666667
123.270833333333	54.1458333333333	0.0369763504260131	0.00394366007597126	389548.771803247	-51.4757446194866	118.354166666667	56.2291666666667
123.3125	54.1458333333333	0.0375461815974232	0.00435792121158293	392194.266499337	-50.9167181547708	118.395833333333	56.2708333333333
123.354166666667	54.1458333333333	0.0387150156968651	0.00489954867794122	394310.987973221	-51.1321508362964	118.395833333333	56.2708333333333
123.395833333333	54.1458333333333	0.0380494391036404	0.0047430187400671	396434.096746324	-51.3450969583279	118.395833333333	56.2708333333333
123.4375	54.1458333333333	0.0377157391617752	0.00428053388348967	398563.489992721	-51.5555889409345	118.395833333333	56.2708333333333
123.479166666667	54.1458333333333	0.0374126024012106	0.0041263048807776	400699.066767028	-51.7636588248213	118.395833333333	56.2708333333333
123.520833333333	54.1458333333333	0.0378591012794074	0.00410006651354402	402840.727970328	-51.969338270512	118.395833333333	56.2708333333333
123.5625	54.1458333333333	0.0383503139106566	0.00453041832096311	404988.376316479	-52.1726585578981	118.395833333333	56.2708333333333
123.604166666667	54.1458333333333	0.0379291189375404	0.00419929897284845	407141.916298872	-52.3736505861391	118.395833333333	56.2708333333333
123.645833333333	54.1458333333333	0.0382064633778176	0.00422816123098215	409301.254157612	-52.572344873889	118.395833333333	56.2708333333333
123.6875	54.1458333333333	0.0381671049291291	0.00442738827220636	406295.696770349	-54.6167998220781	118.354166666667	56.1458333333333
123.729166666667	54.1458333333333	0.0375481408642645	0.00455963316821353	413636.957004165	-52.9629604034718	118.395833333333	56.2708333333333
123.770833333333	54.1458333333333	0.0378293360776412	0.00434628308332273	410745.672075206	-54.9888743233941	118.354166666667	56.1458333333333
123.8125	54.1458333333333	0.0378616200875752	0.0044169450500739	417994.768491412	-53.3447417129574	118.395833333333	56.2708333333333
123.854166666667	54.1458333333333	0.0378216594453484	0.00411565747565174	420181.748225859	-53.5323918130605	118.395833333333	56.2708333333333
123.895833333333	54.1458333333333	0.0365961946709466	0.00357900481873246	422373.998175673	-53.7179193427548	118.395833333333	56.2708333333333
123.9375	54.1458333333333	0.0360527517363989	0.00362201932126997	424571.435926232	-53.9013521868149	118.395833333333	56.2708333333333
123.979166666667	54.1458333333333	0.0358646808330722	0.00379419116994404	426773.980563218	-54.0827178607968	118.395833333333	56.2708333333333
124.020833333333	54.1458333333333	0.0362731821523042	0.0037873405428813	463533.342865657	-59.3536337783623	117.604166666667	56.1041666666667
124.0625	54.1458333333333	0.0362235793946084	0.00362108219751326	412908.154635984	-56.6474713444994	118.520833333333	56.0625
124.104166666667	54.1458333333333	0.0361755479036933	0.0035231073001025	485267.47896527	-61.1556891471784	117.270833333333	56.0625
124.145833333333	54.1458333333333	0.0357650783857725	0.00343098741557882	487653.821429207	-61.2760347197224	117.270833333333	56.0625
124.1875	54.1458333333333	0.0355457410279948	0.00332781642456492	490042.897076377	-61.3950412045844	117.270833333333	56.0625
124.229166666667	54.1458333333333	0.0352491594783301	0.0031916898381407	492434.665280169	-61.5127265876503	117.270833333333	56.0625
124.270833333333	54.1458333333333	0.0354652302741963	0.00347018418575151	480009.425014818	-60.2789202677371	117.5625	56.1041666666667
124.3125	54.1458333333333	0.0351772681716841	0.00360159863011038	499625.729912035	-61.8580316706752	117.229166666667	56.0625
124.354166666667	54.1458333333333	0.035480050795827	0.00354355039268683	502027.876564749	-61.9706067875678	117.229166666667	56.0625
124.395833333333	54.1458333333333	0.0358084748616355	0.00334814759420448	504432.52337502	-62.0819464864785	117.229166666667	56.0625
124.4375	54.1458333333333	0.0357366977708962	0.00336405154939667	506839.633905834	-62.1920670888474	117.229166666667	56.0625
124.479166666667	54.1458333333333	0.0358793881631612	0.00347231066934863	509249.172368036	-62.3009846552615	117.229166666667	56.0625
124.520833333333	54.1458333333333	0.0361024403818717	0.0036592556540425	491868.839652806	-60.8968273789171	117.604166666667	56.1041666666667
124.5625	54.1458333333333	0.0372255933961542	0.00361126029358084	494249.225025127	-61.0163532047824	117.604166666667	56.1041666666667
124.604166666667	54.1458333333333	0.0373864651830806	0.0040346214026408	496632.347613087	-61.1345688283354	117.604166666667	56.1041666666667
124.645833333333	54.1458333333333	0.0377616738613774	0.00412798627457889	499018.167356477	-61.2514915425888	117.604166666667	56.1041666666667
124.6875	54.1458333333333	0.0378515511930932	0.00423794874359894	501406.644908565	-61.3671383676645	117.604166666667	56.1041666666667
124.729166666667	54.1458333333333	0.0380777359114269	0.00426971847962956	529767.440166892	-65.3094577466571	117.020833333333	55.8958333333333
124.770833333333	54.1458333333333	0.0382376513589069	0.00422927646683184	532242.160973918	-65.3979182009199	117.020833333333	55.8958333333333
124.8125	54.1458333333333	0.038212316250223	0.00529783225521158	467872.237016655	-58.9758424205372	118.354166666667	56.1458333333333
124.854166666667	54.1458333333333	0.0380265707075748	0.00527054519042381	470207.189458252	-59.112844729915	118.354166666667	56.1458333333333
124.895833333333	54.1458333333333	0.0386966657161626	0.00439048655234558	458345.310662452	-57.7482307250234	118.645833333333	56.1875
124.9375	54.1458333333333	0.0382600030723193	0.00503446288939256	474887.015142083	-59.3822986206641	118.354166666667	56.1458333333333
124.979166666667	54.1458333333333	0.0383823668564301	0.00491935462752046	477231.789444769	-59.5147906525337	118.354166666667	56.1458333333333
125.020833333333	54.1458333333333	0.0385811976149173	0.0035569925339273	520605.648858052	-62.2483368775551	117.604166666667	56.1041666666667
125.0625	54.1458333333333	0.0382209029245362	0.00359578676846172	467585.338389655	-58.3254208525828	118.645833333333	56.1875
125.104166666667	54.1458333333333	0.0377375262685775	0.00349242385985029	469904.283470536	-58.4657458196138	118.645833333333	56.1875
125.145833333333	54.1458333333333	0.0375620841047802	0.00344456600837467	472226.696955289	-58.6045237677016	118.645833333333	56.1875
125.1875	54.1458333333333	0.0376394824279778	0.00353232779817006	503223.966842287	-60.8797447181224	118.104166666667	56.1458333333333
120.145833333333	54.1041666666667	0.0270355981975691	0.00857299401786546	276558.562686551	-28.430376414686	118.020833333333	56.2708333333333
120.1875	54.1041666666667	0.0279799364341207	0.00712154697473635	223499.675986146	-30.9500452099423	118.354166666667	55.8125
120.229166666667	54.1041666666667	0.0270015556892331	0.00904086360846628	279192.060843038	-29.3463522874752	118.020833333333	56.2708333333333
120.270833333333	54.1041666666667	0.0274524369853203	0.00938428981907329	285774.763510551	-23.8781057659432	118.395833333333	56.4375
120.3125	54.1041666666667	0.0262337426316781	0.00769087574939572	227806.592034663	-32.6129356276393	118.354166666667	55.8125
120.354166666667	54.1041666666667	0.0280166539755901	0.00724661844636961	229286.345941373	-33.1527398140417	118.354166666667	55.8125
120.395833333333	54.1041666666667	0.0276483671876422	0.00774954510455586	230787.454733816	-33.6853519809726	118.354166666667	55.8125
120.4375	54.1041666666667	0.0279473774230051	0.00730226180714088	232309.503920121	-34.2108114706895	118.354166666667	55.8125
120.479166666667	54.1041666666667	0.0301486615503125	0.00635326726272535	233852.08408834	-34.7291617348043	118.354166666667	55.8125
120.520833333333	54.1041666666667	0.0337876398308022	0.00568814465165662	236997.226279573	-35.7447272797999	118.3125	55.8125
120.5625	54.1041666666667	0.0332027076316686	0.00548729806512833	236612.33111422	-37.4336233941378	118.270833333333	55.7708333333333
120.604166666667	54.1041666666667	0.0332800311351423	0.00545497975415664	238278.194042503	-37.920154233346	118.270833333333	55.7708333333333
120.645833333333	54.1041666666667	0.0339572051739615	0.00534717142425458	241858.998819411	-37.2160487952068	118.3125	55.8125
120.6875	54.1041666666667	0.0318877847857893	0.00587167765488478	236997.226279576	-35.7447272798007	118.479166666667	55.8125
120.729166666667	54.1041666666667	0.0312726826749306	0.00497804232716326	245191.770106603	-38.1629435594174	118.3125	55.8125
120.9375	54.1041666666667	0.033407003433853	0.00475721832186028	253823.068278418	-40.4151244064446	118.3125	55.8125
120.979166666667	54.1041666666667	0.0327110201778845	0.00461520762724622	254042.47635462	-41.9917657566437	118.270833333333	55.7708333333333
121.020833333333	54.1041666666667	0.0323502878759981	0.00474304462800236	312158.080502682	-44.2890546252704	117.520833333333	56.0625
121.0625	54.1041666666667	0.0319068322664534	0.00535791534610506	314066.721011182	-44.6110425307981	117.520833333333	56.0625
121.104166666667	54.1041666666667	0.0349118480074102	0.0054561124626131	327939.865544921	-48.8714797582137	117.145833333333	55.9791666666667
121.145833333333	54.1041666666667	0.03474097842877	0.00502467407239198	290703.998492948	-35.9684199841399	118.395833333333	56.1875
121.1875	54.1041666666667	0.0316064156256581	0.00466542408165956	322946.034776454	-44.9352687440537	117.520833333333	56.1041666666667
121.229166666667	54.1041666666667	0.0321340607593782	0.00456723798822038	321807.674474775	-45.8584387250109	117.520833333333	56.0625
121.270833333333	54.1041666666667	0.0348745830531783	0.00493325032794891	324876.233681532	-45.2415976346854	117.5625	56.1041666666667
121.3125	54.1041666666667	0.034732502872676	0.00493787934251935	290173.658900215	-38.7111875383154	118.395833333333	56.1041666666667
121.354166666667	54.1041666666667	0.0348708656771668	0.00486837953570691	298895.557423504	-37.915128547577	118.395833333333	56.1875
121.395833333333	54.1041666666667	0.0355619632364921	0.00514475646071959	300577.413728649	-38.2910422302661	118.395833333333	56.1875
121.4375	54.1041666666667	0.0347939787499831	0.00475249735103896	302273.22305869	-38.6625648967506	118.395833333333	56.1875
121.479166666667	54.1041666666667	0.034735202179137	0.00480001246742313	303982.751297828	-39.0297346592494	118.395833333333	56.1875
121.520833333333	54.1041666666667	0.0350034817335115	0.00486886611108249	298870.095920607	-40.5823826535003	118.395833333333	56.1041666666667
121.5625	54.1041666666667	0.0352613763522547	0.00458369380200575	337761.721144036	-48.1691807584686	117.520833333333	56.0625
121.604166666667	54.1041666666667	0.0351860953927427	0.00481105166955728	302442.094045626	-41.2989928900951	118.395833333333	56.1041666666667
121.645833333333	54.1041666666667	0.0352393523376482	0.00470501621670531	344710.190805274	-48.1021131215486	117.520833333333	56.1041666666667
121.6875	54.1041666666667	0.0355191358149899	0.00490097337083579	358479.973282963	-50.7449103621447	117.229166666667	56.0625
121.729166666667	54.1041666666667	0.0356140358237729	0.00477263301744855	346743.116864291	-48.3689198091705	117.5625	56.1041666666667
121.770833333333	54.1041666666667	0.0356620391779135	0.00470888372733726	350833.95934675	-48.8926306367904	117.520833333333	56.1041666666667
121.8125	54.1041666666667	0.0325053493429573	0.00423378551885412	352891.58463309	-49.1496235349232	117.520833333333	56.1041666666667
121.854166666667	54.1041666666667	0.0327949030737687	0.00478776897921695	354957.156517039	-49.4034332138128	117.520833333333	56.1041666666667
121.895833333333	54.1041666666667	0.0325225712770512	0.00438297343503852	357030.536346023	-49.6541029664444	117.520833333333	56.1041666666667
121.9375	54.1041666666667	0.0357785688017087	0.00474129999982955	326071.938951808	-44.3297201094104	118.270833333333	56.1458333333333
121.979166666667	54.1041666666667	0.0367436475678687	0.00589776399685927	397310.139557776	-44.6309304968151	117.4375	56.5625
122.020833333333	54.1041666666667	0.0328466769916893	0.00446754873186578	363296.17688707	-50.3876987923394	117.520833333333	56.1041666666667
122.0625	54.1041666666667	0.0355944117693364	0.00483251138097719	331831.985282289	-45.2383961447742	118.270833333333	56.1458333333333
122.104166666667	54.1041666666667	0.0360199877195824	0.00463065301442393	365399.454850403	-50.6262326492301	117.5625	56.1041666666667
122.145833333333	54.1041666666667	0.0368339336430316	0.00490036850845865	365399.454850406	-50.6262326492304	117.604166666667	56.1041666666667
122.1875	54.1041666666667	0.0360581345871385	0.00449225962179959	369627.349275849	-51.0945497835702	117.5625	56.1041666666667
122.229166666667	54.1041666666667	0.0366207645566229	0.00489120961031577	369627.349275849	-51.0945497835702	117.604166666667	56.1041666666667
122.270833333333	54.1041666666667	0.0357144190730137	0.00415204640774965	373882.885086703	-51.5514670229832	117.5625	56.1041666666667
122.3125	54.1041666666667	0.036201463982377	0.00446142704173899	331123.032145808	-44.0425160932651	118.604166666667	56.1875
122.354166666667	54.1041666666667	0.0366715755297415	0.00479571692623732	376020.723606457	-51.7757491910578	117.604166666667	56.1041666666667
122.395833333333	54.1041666666667	0.0355448141142124	0.00428113450228673	382473.160629058	-52.4323510056561	117.520833333333	56.1041666666667
122.4375	54.1041666666667	0.0357215713467932	0.00463970804591365	384636.58153731	-52.6459286097797	117.520833333333	56.1041666666667
122.479166666667	54.1041666666667	0.0357729921063509	0.00471514750678742	441471.802963183	-45.6595236471823	117.3125	56.7708333333333
122.520833333333	54.1041666666667	0.0358081105583248	0.00442651801659267	443424.603273168	-45.8715886043169	117.3125	56.7708333333333
122.5625	54.1041666666667	0.0355911950604796	0.00435126179595816	445384.393996608	-46.0816403807152	117.3125	56.7708333333333
122.604166666667	54.1041666666667	0.0357278475267111	0.00476488546056097	452417.569443937	-47.5632653300014	117.145833333333	56.7291666666667
122.645833333333	54.1041666666667	0.0359716586000293	0.00486648983051752	449324.577690424	-46.4957819097602	117.3125	56.7708333333333
122.6875	54.1041666666667	0.0358753928674398	0.00480031617558298	451304.789386374	-46.6999101830084	117.3125	56.7708333333333
122.729166666667	54.1041666666667	0.0366780151999557	0.00486426499095207	458480.337456976	-48.1510152199246	117.145833333333	56.7291666666667
122.770833333333	54.1041666666667	0.0378993317722507	0.00487428235114196	460513.627421249	-48.3431830410735	117.145833333333	56.7291666666667
122.8125	54.1041666666667	0.0377612542030222	0.00505103770786427	459291.045898634	-47.4972512481416	117.270833333333	56.7708333333333
122.854166666667	54.1041666666667	0.0380003009866753	0.00454606550453942	461303.534269175	-47.6918876684778	117.270833333333	56.7708333333333
122.895833333333	54.1041666666667	0.0368503514286775	0.00432523320476214	466649.457501581	-48.9087065889183	117.145833333333	56.7291666666667
122.9375	54.1041666666667	0.0368144175461955	0.00427766466405339	468706.456971759	-49.093616973555	117.145833333333	56.7291666666667
122.979166666667	54.1041666666667	0.0369429773903851	0.00427890685527929	470769.188738614	-49.2767595140183	117.145833333333	56.7291666666667
123.020833333333	54.1041666666667	0.0364885299584476	0.00436840450212442	472837.57704534	-49.458152519882	117.145833333333	56.7291666666667
123.0625	54.1041666666667	0.0372195258701302	0.00450708094232573	381955.010245788	-49.83133354453	118.354166666667	56.2291666666667
123.104166666667	54.1041666666667	0.0378973485111038	0.0047830968303121	383440.221456442	-50.8480557920427	118.3125	56.1875
123.145833333333	54.1041666666667	0.0380060028125359	0.00461584338307565	385557.106571436	-51.0698103226045	118.3125	56.1875
123.1875	54.1041666666667	0.0379148926437527	0.00458707143878523	387680.581115901	-51.288952825692	118.3125	56.1875
123.229166666667	54.1041666666667	0.0373973223956215	0.00441948751191473	374421.898330766	-50.7414393650126	118.5625	56.1458333333333
123.270833333333	54.1041666666667	0.038115092349318	0.00438418744666404	393037.976615123	-50.1762406088783	118.395833333333	56.2708333333333
123.3125	54.1041666666667	0.0381965097111641	0.00441599430759836	395134.54712055	-50.395357664475	118.395833333333	56.2708333333333
123.354166666667	54.1041666666667	0.0383293407403516	0.00491101211061264	391516.441900821	-52.4945186794982	118.354166666667	56.1458333333333
123.395833333333	54.1041666666667	0.0393300943508074	0.00485384690400658	399347.403288044	-50.8261326685541	118.395833333333	56.2708333333333
123.4375	54.1041666666667	0.0386685202359442	0.00473527736183428	401463.480575899	-51.0378538236112	118.395833333333	56.2708333333333
123.479166666667	54.1041666666667	0.0383324339573401	0.00427716431162318	403585.854857995	-51.2471723052787	118.395833333333	56.2708333333333
123.520833333333	54.1041666666667	0.0385497261414376	0.00455100719243136	405714.426559907	-51.4541188445901	118.395833333333	56.2708333333333
123.5625	54.1041666666667	0.0385538795699706	0.00456792484578891	407849.097894198	-51.658723821122	118.395833333333	56.2708333333333
123.604166666667	54.1041666666667	0.0383999097453496	0.00425160289544939	409989.772828707	-51.8610172621473	118.395833333333	56.2708333333333
123.645833333333	54.1041666666667	0.0382412693850718	0.00409798610245132	412136.357055197	-52.0610288421249	118.395833333333	56.2708333333333
123.6875	54.1041666666667	0.037409867409597	0.00363484873213898	414288.757958367	-52.2587878825036	118.395833333333	56.2708333333333
123.729166666667	54.1041666666667	0.036091799397534	0.00352622193484313	414288.757958365	-52.2587878825034	118.4375	56.2708333333333
123.770833333333	54.1041666666667	0.0361037264299771	0.00380619944679464	416446.884585267	-52.4543233518267	118.4375	56.2708333333333
123.8125	54.1041666666667	0.0359931414485455	0.00373441064720641	420779.959329462	-52.8388376895152	118.395833333333	56.2708333333333
123.854166666667	54.1041666666667	0.0367682179143847	0.00384478734363378	422954.733582857	-53.0278727351822	118.395833333333	56.2708333333333
123.895833333333	54.1041666666667	0.0360530536642995	0.00375077482058477	425134.885773845	-53.2147965664101	118.395833333333	56.2708333333333
123.9375	54.1041666666667	0.0360947506658096	0.00396466450166656	411208.698457264	-54.2765870113959	118.5625	56.1458333333333
123.979166666667	54.1041666666667	0.036204055403163	0.00354503455147509	413423.972533292	-54.4631603997914	118.5625	56.1458333333333
124.020833333333	54.1041666666667	0.0355958887348298	0.00307158697949926	426915.548764459	-54.8244891998342	118.395833333333	56.1875
124.0625	54.1041666666667	0.0352889457613621	0.00313292471592233	468606.405614054	-59.6515406695906	117.5625	56.0625
124.104166666667	54.1041666666667	0.0358628739436418	0.00330029586061438	426797.096531914	-56.2518806186936	118.395833333333	56.1041666666667
124.145833333333	54.1041666666667	0.0358899603434554	0.00325890777017455	433620.387754989	-55.3454783888939	118.395833333333	56.1875
124.1875	54.1041666666667	0.033203406952139	0.00344044259278573	475676.770414555	-60.0477472184699	117.5625	56.0625
124.229166666667	54.1041666666667	0.0356536396243605	0.00325684711845901	433615.554816837	-56.7507311451915	118.395833333333	56.1041666666667
124.270833333333	54.1041666666667	0.0356960815565575	0.00327824802425676	500724.101125873	-62.4872604430022	117.145833333333	55.9791666666667
124.3125	54.1041666666667	0.0329119744838292	0.00322620784896905	485146.893795524	-60.5556889233573	117.520833333333	56.0625
124.354166666667	54.1041666666667	0.0353510363053973	0.00340324540331227	505563.421623573	-62.7048622480516	117.145833333333	55.9791666666667
124.395833333333	54.1041666666667	0.0355166576947836	0.00333798985920556	507986.620026678	-62.8118634566765	117.145833333333	55.9791666666667
124.4375	54.1041666666667	0.0358515955450683	0.00335491576266554	491772.151863757	-60.3053261748011	117.5625	56.1041666666667
124.479166666667	54.1041666666667	0.0361227585874173	0.00338690219318746	509019.707911095	-61.7312848869818	117.270833333333	56.0625
124.520833333333	54.1041666666667	0.0367312096986411	0.00392621152593979	494141.175825813	-60.4278935134218	117.604166666667	56.1041666666667
124.5625	54.1041666666667	0.0372148020795071	0.00401420741690511	496513.061539536	-60.5491275671903	117.604166666667	56.1041666666667
124.604166666667	54.1041666666667	0.0375653572042558	0.00411264994963998	498887.767347548	-60.6690457729589	117.604166666667	56.1041666666667
124.645833333333	54.1041666666667	0.0379250038193724	0.00411434981484417	501265.252328772	-60.787665297008	117.604166666667	56.1041666666667
124.6875	54.1041666666667	0.0382147868722675	0.00408010586894896	529255.064781112	-64.7651934745141	117.020833333333	55.8958333333333
124.729166666667	54.1041666666667	0.0384731543419592	0.00408865965394541	531721.389595314	-64.8564377300919	117.020833333333	55.8958333333333
124.770833333333	54.1041666666667	0.0381664000710428	0.00521361935790698	471566.055809415	-87.6422775470451	117.5625	54.0625
124.8125	54.1041666666667	0.0387194868526448	0.00448784848675165	456259.561406132	-56.9597023998872	118.645833333333	56.1875
124.854166666667	54.1041666666667	0.0384407888225766	0.00539390337507292	472604.730877995	-58.6311936166964	118.354166666667	56.1458333333333
124.895833333333	54.1041666666667	0.0382975318676365	0.00454377391372662	541604.76997852	-65.2115399153226	117.020833333333	55.8958333333333
124.9375	54.1041666666667	0.0386169999532019	0.00516093771425936	477265.741573077	-58.9040323136246	118.354166666667	56.1458333333333
124.979166666667	54.1041666666667	0.0385475170818442	0.0049187282003398	479601.244060945	-59.0382120499301	118.354166666667	56.1458333333333
125.020833333333	54.1041666666667	0.0387289997218266	0.00451421722645888	481940.0123204	-59.1709248662824	118.354166666667	56.1458333333333
125.0625	54.1041666666667	0.0386457741652109	0.00439571815313785	484281.998208228	-59.3021900056884	118.354166666667	56.1458333333333
125.104166666667	54.1041666666667	0.0385851649292	0.00451504340563402	486627.154438358	-59.4320264180217	118.354166666667	56.1458333333333
125.145833333333	54.1041666666667	0.0389151884073703	0.00336660357776128	474659.204613805	-58.1275288825465	118.645833333333	56.1875
125.1875	54.1041666666667	0.0392513536458486	0.00327399456716324	476975.512155691	-58.2664126855222	118.645833333333	56.1875
125.229166666667	54.1041666666667	0.0393860801839096	0.00320059121848959	479295.275670626	-58.4037880049581	118.645833333333	56.1875
125.270833333333	54.1041666666667	0.0388489566267514	0.00291203083256069	481618.444398301	-58.5396744333635	118.645833333333	56.1875
125.3125	54.1041666666667	0.0384326729264906	0.00310044920166859	480973.030003092	-56.0100703711972	118.854166666667	56.3541666666667
125.354166666667	54.1041666666667	0.0389018923674737	0.00288173953288282	483234.788894001	-56.156711956244	118.854166666667	56.3541666666667
125.395833333333	54.1041666666667	0.03842820016874	0.00279655290787322	485500.412419574	-56.3018267904861	118.854166666667	56.3541666666667
125.4375	54.1041666666667	0.0378285695830144	0.00280618113705069	519767.644708254	-61.1096711956408	118.104166666667	56.1458333333333
125.479166666667	54.1041666666667	0.0371980096628246	0.00352272137485165	522155.214308907	-61.2201645118482	118.104166666667	56.1458333333333
125.520833333333	54.1041666666667	0.0372449165260294	0.00365213681776928	524545.301097735	-61.3294959061364	118.104166666667	56.1458333333333
120.104166666667	54.0625	0.0276323056837811	0.00685402111916893	224779.093921256	-29.2176156841564	118.354166666667	55.8125
120.145833333333	54.0625	0.0278345714193393	0.00717929807536015	226122.654262147	-29.7870778034652	118.354166666667	55.8125
120.1875	54.0625	0.0308574980460337	0.00670915391836359	223459.344987356	-28.6411635403797	118.479166666667	55.8125
120.229166666667	54.0625	0.0277528715042263	0.00701826384602743	228879.522529633	-30.905046265493	118.354166666667	55.8125
120.270833333333	54.0625	0.0269379233326659	0.00755266382791094	230291.99453106	-31.4535736371207	118.354166666667	55.8125
120.3125	54.0625	0.0281574192974149	0.00735275503416729	231726.606741948	-31.995152485625	118.354166666667	55.8125
120.354166666667	54.0625	0.0308337032230831	0.00730635616031372	228879.522529633	-30.905046265493	118.479166666667	55.8125
120.395833333333	54.0625	0.0290597403756105	0.00708282420994976	234660.619251275	-33.0575617656289	118.354166666667	55.8125
120.4375	54.0625	0.0302177435404584	0.00675889220095804	231726.606741948	-31.995152485625	118.479166666667	55.8125
120.479166666667	54.0625	0.0302091796475729	0.00636281453398216	237678.336747177	-34.0925124486211	118.354166666667	55.8125
120.520833333333	54.0625	0.0317570026500341	0.00557618707110467	234660.619251275	-33.0575617656289	118.479166666667	55.8125
120.5625	54.0625	0.0340506651269144	0.00543711296344786	247626.587704853	-35.4209059870467	118.270833333333	55.8541666666667
120.604166666667	54.0625	0.032729887671562	0.00615056806114526	295482.156804487	-39.8780810646184	117.5625	56.0625
120.645833333333	54.0625	0.0326853924621195	0.00580936516155058	297238.13340658	-40.2477361504951	117.5625	56.0625
120.6875	54.0625	0.0333581029286713	0.00502802211502923	238688.057862283	-36.2712288015485	118.4375	55.7708333333333
120.729166666667	54.0625	0.0328561647684078	0.00492440934981652	246987.466527578	-38.6562000060147	118.270833333333	55.7708333333333
120.770833333333	54.0625	0.0315792821340569	0.00517737186141811	304393.214955623	-41.6812366290223	117.520833333333	56.0625
120.8125	54.0625	0.0326168288105764	0.00550414356020673	304393.214955623	-41.6812366290223	117.5625	56.0625
120.854166666667	54.0625	0.0340841340797899	0.004707204990551	253915.024154959	-38.8678154075366	118.3125	55.8125
120.895833333333	54.0625	0.0307886516345589	0.00541355062510478	253915.024154961	-38.8678154075372	118.354166666667	55.8125
120.9375	54.0625	0.0313658527323156	0.00491676874632005	250524.425979901	-37.9645924282307	118.479166666667	55.8125
120.979166666667	54.0625	0.0313217926821303	0.00478678195715719	252211.300934376	-38.419353788362	118.479166666667	55.8125
121.020833333333	54.0625	0.0332030155096022	0.00508515494481383	271435.309331515	-41.5491233197087	118.145833333333	55.8541666666667
121.0625	54.0625	0.0328259389443634	0.00543742314014159	259340.001456834	-37.0885292530817	118.5625	55.8958333333333
121.104166666667	54.0625	0.0327639372965728	0.00495094072823811	319286.448583485	-44.3416391016473	117.520833333333	56.0625
121.145833333333	54.0625	0.0316483639279829	0.00496572642979883	321198.654700588	-44.6557697773714	117.520833333333	56.0625
121.1875	54.0625	0.0348478543086453	0.00527381408150462	296059.732067129	-35.8349993632169	118.395833333333	56.1875
121.229166666667	54.0625	0.0350157721634478	0.00553746728601806	297664.546045048	-36.2267876213075	118.395833333333	56.1875
121.270833333333	54.0625	0.0350843158291385	0.00551236738066146	299284.324670783	-36.6141710168965	118.395833333333	56.1875
121.3125	54.0625	0.0349071916819301	0.00513348506196949	300918.825718082	-36.9971807794361	118.395833333333	56.1875
121.354166666667	54.0625	0.034993524762822	0.00532242573264957	302567.810013633	-37.3758491706632	118.395833333333	56.1875
121.395833333333	54.0625	0.034944575482662	0.00507625775473059	304231.041469871	-37.7502094108847	118.395833333333	56.1875
121.4375	54.0625	0.0346743609695298	0.00485167676389489	335910.579285986	-45.8564686632079	117.5625	56.1041666666667
121.479166666667	54.0625	0.0336643828533749	0.00465358949846646	300659.949654658	-39.6470831986216	118.395833333333	56.1041666666667
121.520833333333	54.0625	0.0352592102079892	0.0048262964898074	338862.435577815	-47.3118733819384	117.520833333333	56.0625
121.5625	54.0625	0.035448603951659	0.00531766251608143	341826.427442437	-46.7107483032771	117.5625	56.1041666666667
121.604166666667	54.0625	0.0355330577423889	0.00540493501811524	343816.846211839	-46.9885573298113	117.5625	56.1041666666667
121.645833333333	54.0625	0.0353796676041807	0.00490251392511827	345816.233364008	-47.2629646139116	117.5625	56.1041666666667
121.6875	54.0625	0.0360285156083545	0.0051470212911919	347824.433535424	-47.5340139149508	117.5625	56.1041666666667
121.729166666667	54.0625	0.0364174980480488	0.00523706350526486	347824.433535424	-47.5340139149508	117.604166666667	56.1041666666667
121.770833333333	54.0625	0.0363459007433691	0.00542900655246845	351866.665868476	-48.0662119669031	117.5625	56.1041666666667
121.8125	54.0625	0.0367693104988677	0.00543674899123955	353900.401555973	-48.3274465536095	117.5625	56.1041666666667
121.854166666667	54.0625	0.0365914812471855	0.00540548113497273	353900.401555973	-48.3274465536095	117.604166666667	56.1041666666667
121.895833333333	54.0625	0.03667120145834	0.00553869125865859	355942.357225	-48.5854948020046	117.604166666667	56.1041666666667
121.9375	54.0625	0.0368485410787699	0.00588460611148177	357992.391496774	-48.8403987078828	117.604166666667	56.1041666666667
121.979166666667	54.0625	0.0375923438207887	0.00571426462954501	360050.365655224	-49.0921998779831	117.604166666667	56.1041666666667
122.020833333333	54.0625	0.0356103250569535	0.00498085511329295	333200.741055567	-44.3764127891317	118.270833333333	56.1458333333333
122.0625	54.0625	0.035881673161362	0.00478600669369761	366270.579293268	-49.8293970100162	117.5625	56.1041666666667
122.104166666667	54.0625	0.0369857801289395	0.00517850825686292	366270.579293268	-49.8293970100162	117.604166666667	56.1041666666667
122.145833333333	54.0625	0.0368248227268944	0.00502567532183806	368358.97753123	-50.0691952067433	117.604166666667	56.1041666666667
122.1875	54.0625	0.0362707361779322	0.00461611062579412	372557.504401886	-50.5401281777674	117.5625	56.1041666666667
122.229166666667	54.0625	0.0368119099610272	0.00468993071257445	374667.388045417	-50.7713407193741	117.5625	56.1041666666667
122.270833333333	54.0625	0.0371848883512484	0.00511379111697159	374667.388045419	-50.7713407193744	117.604166666667	56.1041666666667
122.3125	54.0625	0.0366237257886873	0.00472865803449445	378907.800677122	-51.2254490270611	117.5625	56.1041666666667
122.354166666667	54.0625	0.0363208060650323	0.00466145946817827	381038.098418855	-51.4484199021459	117.5625	56.1041666666667
122.395833333333	54.0625	0.0356585873503436	0.00469256265265676	383174.973283841	-51.6687179162731	117.5625	56.1041666666667
122.4375	54.0625	0.0366973298509402	0.00473256707769302	385318.315092431	-51.8863794997717	117.5625	56.1041666666667
122.479166666667	54.0625	0.0363601990122248	0.0045491987669892	449590.412258288	-46.5269777137422	117.145833333333	56.7291666666667
122.520833333333	54.0625	0.0362060033756849	0.0047036215004312	451573.628486395	-46.7310834145877	117.145833333333	56.7291666666667
122.5625	54.0625	0.0367921053051565	0.00470182668226067	453563.474599973	-46.9332514688354	117.145833333333	56.7291666666667
122.604166666667	54.0625	0.0372715743733914	0.00503515261202305	455559.863013059	-47.1335009236161	117.145833333333	56.7291666666667
122.645833333333	54.0625	0.0371671418402145	0.00491076901725547	457562.70737967	-47.3318507142967	117.145833333333	56.7291666666667
122.6875	54.0625	0.0370504297858409	0.00492130571414041	459571.922579067	-47.5283196608193	117.145833333333	56.7291666666667
122.729166666667	54.0625	0.0369815919140355	0.00473653003721472	461587.424701007	-47.7229264642755	117.145833333333	56.7291666666667
122.770833333333	54.0625	0.0369054936219227	0.00489060948521229	463609.13103098	-47.9156897037052	117.145833333333	56.7291666666667
122.8125	54.0625	0.0377136812459995	0.00489505946843239	462437.062787339	-47.0743463017626	117.270833333333	56.7708333333333
122.854166666667	54.0625	0.0384837810780112	0.00500348618776025	464437.941654494	-47.2695026446725	117.270833333333	56.7708333333333
122.895833333333	54.0625	0.0379542677550668	0.0045298711445016	466445.096611105	-47.4628351229731	117.270833333333	56.7708333333333
122.9375	54.0625	0.0374715285211625	0.004570538438596	471756.385163481	-48.6686741686568	117.145833333333	56.7291666666667
122.979166666667	54.0625	0.0369682469912754	0.00480016223456157	382199.78995919	-49.8615205676399	118.270833333333	56.1875
123.020833333333	54.0625	0.0371678960963488	0.00487655653381647	366984.639517916	-49.0060128073877	118.5625	56.1458333333333
123.0625	54.0625	0.0372599074013447	0.00481026830636093	369047.658863974	-49.2499160229712	118.5625	56.1458333333333
123.104166666667	54.0625	0.0377203215278931	0.00474964326160144	386385.132758439	-50.3153825144292	118.3125	56.1875
123.145833333333	54.0625	0.0379220710542874	0.00486477984302102	383692.895911882	-50.8779605248717	118.354166666667	56.1458333333333
123.1875	54.0625	0.0381328899524862	0.00501143444509116	385812.798259592	-51.099655145804	118.354166666667	56.1458333333333
123.229166666667	54.0625	0.037952181822431	0.00499071788389137	387939.290576515	-51.3187365172736	118.354166666667	56.1458333333333
123.270833333333	54.0625	0.0381201247920351	0.00496286104358555	390072.264334868	-51.5352394612798	118.354166666667	56.1458333333333
123.3125	54.0625	0.0385473827028521	0.0046400065289093	398107.080163436	-49.8817493011277	118.395833333333	56.2708333333333
123.354166666667	54.0625	0.0385337917396603	0.00431965737140158	400196.742673392	-50.0994636428184	118.395833333333	56.2708333333333
123.395833333333	54.0625	0.0384803370475293	0.00466474479673365	402293.017738469	-50.3147351569432	118.395833333333	56.2708333333333
123.4375	54.0625	0.0391565377768556	0.00466599795446155	404395.801783449	-50.5275942900559	118.395833333333	56.2708333333333
123.479166666667	54.0625	0.0375166518196871	0.00402581196088276	404395.801783446	-50.5275942900556	118.4375	56.2708333333333
123.520833333333	54.0625	0.0369400122636287	0.00373595196031747	406504.993054038	-50.7380711695499	118.4375	56.2708333333333
123.5625	54.0625	0.0372336446827791	0.00379698798293495	410742.199175131	-51.1519970681327	118.395833333333	56.2708333333333
123.604166666667	54.0625	0.0365098923778352	0.00362859661422846	410742.199175128	-51.1519970681324	118.4375	56.2708333333333
123.645833333333	54.0625	0.0369868083059026	0.00358123687580334	415003.857323633	-51.556747411289	118.395833333333	56.2708333333333
123.6875	54.0625	0.0361380399310766	0.00319654271573945	400830.696250186	-52.5802674713906	118.5625	56.1458333333333
123.729166666667	54.0625	0.0362827721253396	0.00316003415065033	403000.390623245	-52.7820078454845	118.5625	56.1458333333333
123.770833333333	54.0625	0.0359746529055751	0.00333234725620625	405175.861499603	-52.9814019073482	118.5625	56.1458333333333
123.8125	54.0625	0.0362273880190277	0.00360813726476747	407357.015562794	-53.1784811550738	118.5625	56.1458333333333
123.854166666667	54.0625	0.0363511731579635	0.00369854309782165	409543.761238947	-53.373276674385	118.5625	56.1458333333333
123.895833333333	54.0625	0.0361537124463979	0.00343992158383167	411736.008663166	-53.5658191403547	118.5625	56.1458333333333
123.9375	54.0625	0.0358682049208873	0.00354728342068568	427928.158468173	-52.7182123573212	118.4375	56.2708333333333
123.979166666667	54.0625	0.0354153986815581	0.00332654574752519	427390.382892314	-54.1404722717462	118.395833333333	56.1875
124.020833333333	54.0625	0.0357322736267785	0.00334124396026589	470654.262652599	-58.5191915869772	117.5625	56.1041666666667
124.0625	54.0625	0.0357212968557968	0.00345302255001803	427138.365008506	-55.5661899778722	118.395833333333	56.1041666666667
124.104166666667	54.0625	0.0326036429220556	0.00343052914525483	475658.42399983	-59.4346484560506	117.520833333333	56.0625
124.145833333333	54.0625	0.0330337816375017	0.00354504391259364	475658.42399983	-59.4346484560506	117.5625	56.0625
124.1875	54.0625	0.0335938303836097	0.0040729019176306	386284.062205654	-56.8285253383062	119.020833333333	55.8541666666667
124.229166666667	54.0625	0.0324557251492827	0.00348427940059206	482720.131707678	-59.8272762238785	117.520833333333	56.0625
124.270833333333	54.0625	0.0326183819395006	0.00340846955021836	485080.25730944	-59.9552775658474	117.520833333333	56.0625
124.3125	54.0625	0.0335266019897042	0.00392672442447059	487443.417762591	-60.0818733112776	117.520833333333	56.0625
124.354166666667	54.0625	0.036161508725186	0.003621230530682	494085.994983406	-59.8390630478763	117.479166666667	56.1041666666667
124.395833333333	54.0625	0.0361156899872241	0.0035232389530003	508841.301115431	-61.160954409619	117.229166666667	56.0625
124.4375	54.0625	0.034520959928908	0.00359362404356382	496446.356922884	-59.9632911418713	117.520833333333	56.1041666666667
124.479166666667	54.0625	0.0358871414062637	0.00353777851760548	513626.232722141	-61.3867681348668	117.229166666667	56.0625
124.520833333333	54.0625	0.0361424452856539	0.0033729429582635	498809.66385145	-60.0861812404258	117.5625	56.1041666666667
124.5625	54.0625	0.0363741490931153	0.00333754909942104	498809.663851453	-60.0861812404259	117.604166666667	56.1041666666667
124.604166666667	54.0625	0.0367169427448898	0.00335100076465345	501175.873270915	-60.2077506340038	117.604166666667	56.1041666666667
124.645833333333	54.0625	0.036675055620911	0.00334947721382023	503544.943426206	-60.3280163496036	117.604166666667	56.1041666666667
124.6875	54.0625	0.037359437336063	0.00337193376228222	505916.83329037	-60.4469951548856	117.604166666667	56.1041666666667
124.729166666667	54.0625	0.0373988655342007	0.00379343893911285	508291.502549896	-60.5647035622509	117.604166666667	56.1041666666667
124.770833333333	54.0625	0.037667561984833	0.00416255252367584	510668.911590371	-60.6811578328723	117.604166666667	56.1041666666667
124.8125	54.0625	0.0381143429373404	0.00493014520882321	474504.230535046	-87.0636387878202	117.5625	54.0625
124.854166666667	54.0625	0.0386151497107431	0.00502562445512348	474504.230535046	-87.0636387878202	117.604166666667	54.0625
124.895833333333	54.0625	0.0386255981139935	0.00520104003240434	571764.636370023	-63.7542988839806	116.645833333333	56.0625
124.9375	54.0625	0.0386115729994607	0.00525500841008794	574212.511820203	-63.8406968020421	116.645833333333	56.0625
124.979166666667	54.0625	0.0388313966507343	0.00464053477525239	482003.597991131	-58.5663593861026	118.354166666667	56.1458333333333
125.020833333333	54.0625	0.0387298147409066	0.00458279304839062	484333.114341615	-58.7006990991833	118.354166666667	56.1458333333333
125.0625	54.0625	0.0387725766270455	0.00436687305372568	486665.935938475	-58.8335883608835	118.354166666667	56.1458333333333
125.104166666667	54.0625	0.0388916965029512	0.00431683705604663	489002.014651799	-58.9650459127523	118.354166666667	56.1458333333333
125.145833333333	54.0625	0.0396557818505558	0.00327419778085571	477124.315608818	-57.655438202412	118.645833333333	56.1875
125.1875	54.0625	0.0396260136992617	0.00325311469746249	479431.039338572	-57.795895230377	118.645833333333	56.1875
125.229166666667	54.0625	0.0395548291405179	0.00284264178379734	481741.308234129	-57.9348425846434	118.645833333333	56.1875
125.270833333333	54.0625	0.0392123197449339	0.0027983864614102	484055.07071655	-58.0722996079503	118.645833333333	56.1875
125.3125	54.0625	0.0394615194883451	0.00261375278898623	486372.276107162	-58.2082853613786	118.645833333333	56.1875
125.354166666667	54.0625	0.0396466269622639	0.00244616788546841	485832.914119312	-55.7033027612671	118.854166666667	56.3541666666667
125.395833333333	54.0625	0.0391561656203579	0.00241409974138877	488088.754129841	-55.849756305551	118.854166666667	56.3541666666667
125.4375	54.0625	0.0388764562341975	0.00253078680673472	490348.488752683	-55.9947039137561	118.854166666667	56.3541666666667
125.479166666667	54.0625	0.0388447956240103	0.0026180240240488	492612.063588694	-56.1381637618223	118.854166666667	56.3541666666667
125.520833333333	54.0625	0.0383902480442718	0.00267852309986429	494879.425138691	-56.2801537862775	118.854166666667	56.3541666666667
125.5625	54.0625	0.0381417813124164	0.00268688427866928	529170.898008194	-60.9976395572808	118.104166666667	56.1458333333333
125.604166666667	54.0625	0.0381470609515751	0.00264177143102478	531558.261044212	-61.1062313864802	118.104166666667	56.1458333333333
120.104166666667	54.0208333333333	0.0312468238181052	0.00658391071575719	225018.094058372	-26.9228422956847	118.479166666667	55.8125
120.145833333333	54.0208333333333	0.0307234054337264	0.00769815339735144	235661.681086303	-26.9711925706597	118.4375	55.8958333333333
120.1875	54.0208333333333	0.0313587901114114	0.00769231561798638	227540.461013064	-28.0816298699115	118.479166666667	55.8125
120.229166666667	54.0208333333333	0.0312354662647256	0.00753029154932507	228837.977614039	-28.6510363359777	118.479166666667	55.8125
120.270833333333	54.0208333333333	0.0327064625297939	0.00749361604941067	230159.172037668	-29.2137706021566	118.479166666667	55.8125
120.3125	54.0208333333333	0.0319706760470712	0.00717737693485524	231503.638431308	-29.7698293229017	118.479166666667	55.8125
120.354166666667	54.0208333333333	0.0320271066075003	0.00720994913551017	232870.97324524	-30.3192145684197	118.479166666667	55.8125
120.395833333333	54.0208333333333	0.0279393520388312	0.00752630255521901	238561.024251681	-32.4502377978773	118.354166666667	55.8125
120.4375	54.0208333333333	0.0281769409768321	0.00706030519293196	240036.750491829	-32.9664588603161	118.354166666667	55.8125
120.479166666667	54.0208333333333	0.0283844095057001	0.00613297792589499	241532.989248116	-33.4761187202151	118.354166666667	55.8125
120.520833333333	54.0208333333333	0.0267353246573314	0.00804991281132156	296859.829467847	-31.4518260917915	118.020833333333	56.2708333333333
120.5625	54.0208333333333	0.0280485401005217	0.00606178088223419	244585.491244215	-34.4758906900659	118.354166666667	55.8125
120.604166666667	54.0208333333333	0.0330661506920298	0.00565642018983424	257801.739626001	-36.6681434946941	118.145833333333	55.8541666666667
120.645833333333	54.0208333333333	0.0329784190920878	0.00625997762343618	300792.840491018	-39.6773767192789	117.5625	56.0625
120.6875	54.0208333333333	0.0316732528502503	0.00599760991526136	302543.140714259	-40.0415202711793	117.5625	56.0625
120.729166666667	54.0208333333333	0.0327554817615727	0.0058783208967241	304306.648527059	-40.4012624906833	117.5625	56.0625
120.770833333333	54.0208333333333	0.034736808842401	0.00562856678515256	248805.914264001	-39.1430333359627	118.270833333333	55.7291666666667
120.8125	54.0208333333333	0.0328360725030443	0.00562292699746681	307872.374898584	-41.1077187476387	117.5625	56.0625
120.854166666667	54.0208333333333	0.0317868936937035	0.00561167389253709	250920.255031343	-36.3983775736318	118.479166666667	55.8125
120.895833333333	54.0208333333333	0.0321095632104788	0.00556749296320665	261439.316926384	-36.0325400510367	118.4375	55.8958333333333
120.9375	54.0208333333333	0.0326113837744527	0.00555040605924389	313314.415877238	-42.1355028858378	117.5625	56.0625
120.979166666667	54.0208333333333	0.0326672082611446	0.00492211552607271	261010.158546747	-40.6301540106382	118.270833333333	55.7708333333333
121.020833333333	54.0208333333333	0.0326292934827798	0.00480321340286451	262796.050367666	-41.0481789423521	118.270833333333	55.7708333333333
121.0625	54.0208333333333	0.0333615421488657	0.00464250356890273	266191.341974743	-40.3631747772901	118.3125	55.8125
121.104166666667	54.0208333333333	0.0326038973723348	0.00449719155895503	266412.292421584	-41.8666099069862	118.270833333333	55.7708333333333
121.145833333333	54.0208333333333	0.0324336386881662	0.0046440207519325	268242.042036179	-42.2671605353904	118.270833333333	55.7708333333333
121.1875	54.0208333333333	0.0319447550906796	0.00452003261457516	326419.199505324	-44.3911726718018	117.520833333333	56.0625
121.229166666667	54.0208333333333	0.0348386391244447	0.0052303898888037	301418.190321666	-35.7061641153509	118.395833333333	56.1875
121.270833333333	54.0208333333333	0.0350376360436394	0.00535958384958633	303019.515748923	-36.0915353741774	118.395833333333	56.1875
121.3125	54.0208333333333	0.0349730084107611	0.00505875572807612	297467.946591873	-37.5945827164796	118.395833333333	56.1041666666667
121.354166666667	54.0208333333333	0.0325992454979865	0.00414951622681683	334143.132300912	-45.5952766549516	117.520833333333	56.0625
121.395833333333	54.0208333333333	0.0323978648507396	0.00403298077609489	336099.038968838	-45.8871188228832	117.520833333333	56.0625
121.4375	54.0208333333333	0.0318128300744258	0.00411188236155983	338064.568906369	-46.175378207039	117.520833333333	56.0625
121.479166666667	54.0208333333333	0.0320992443461642	0.00412452947193885	343058.123640315	-45.8688194197431	117.520833333333	56.1041666666667
121.520833333333	54.0208333333333	0.0318203478206967	0.00432437842060558	345022.941646863	-46.1506767716326	117.520833333333	56.1041666666667
121.5625	54.0208333333333	0.0352702823798401	0.00505158899048363	307716.029888546	-39.8119281218455	118.395833333333	56.1041666666667
121.604166666667	54.0208333333333	0.035286584565229	0.00525890697045355	346997.010598008	-46.4291413331125	117.5625	56.1041666666667
121.645833333333	54.0208333333333	0.0353334297150226	0.00499075274288102	348980.172808482	-46.704255143419	117.5625	56.1041666666667
121.6875	54.0208333333333	0.0364417765450308	0.00550995168764764	350972.273434795	-46.9760599894933	117.5625	56.1041666666667
121.729166666667	54.0208333333333	0.0366501125493037	0.00597025153926357	360274.747566215	-49.1224312102551	117.354166666667	56.0625
121.770833333333	54.0208333333333	0.0371872917681564	0.00594097043924335	361061.627103865	-48.2868925488739	117.4375	56.1041666666667
121.8125	54.0208333333333	0.0371212997538927	0.00582816644977683	354982.684527892	-47.5099085720114	117.604166666667	56.1041666666667
121.854166666667	54.0208333333333	0.0380938557205223	0.0057910615705972	357000.699152374	-47.7720344704093	117.604166666667	56.1041666666667
121.895833333333	54.0208333333333	0.0378724867090983	0.00579572411203996	372799.948505603	-50.5700371901784	117.270833333333	56.0625
121.9375	54.0208333333333	0.0383217666974142	0.00582383076879739	361061.627103868	-48.2868925488742	117.604166666667	56.1041666666667
121.979166666667	54.0208333333333	0.0377678351000592	0.00588208668757379	363104.260537067	-48.5397049676189	117.604166666667	56.1041666666667
122.020833333333	54.0208333333333	0.0367374597044093	0.00527601498485286	325097.68875836	-40.7260894596947	118.604166666667	56.1875
122.0625	54.0208333333333	0.0369302704938617	0.00540886318670583	367213.185805875	-49.0362945565887	117.604166666667	56.1041666666667
122.104166666667	54.0208333333333	0.0376305121486816	0.00570279474868866	369279.212951437	-49.2801498414471	117.604166666667	56.1041666666667
122.145833333333	54.0208333333333	0.0377100246682725	0.00545521778150635	371352.777389737	-49.5210969085527	117.604166666667	56.1041666666667
122.1875	54.0208333333333	0.0371850809742025	0.00524524256780399	373433.752832087	-49.7591738725458	117.604166666667	56.1041666666667
122.229166666667	54.0208333333333	0.0375693172356127	0.00556140817743061	375522.015338628	-49.9944184588494	117.604166666667	56.1041666666667
122.270833333333	54.0208333333333	0.0378474614771242	0.00547496402128712	351734.415493762	-43.0299527271665	118.395833333333	56.2708333333333
122.3125	54.0208333333333	0.0368652605572677	0.00504070297613219	379719.917285735	-50.4565594211978	117.604166666667	56.1041666666667
122.354166666667	54.0208333333333	0.0367000147400681	0.00520415278499683	381829.320226788	-50.6835292551937	117.604166666667	56.1041666666667
122.395833333333	54.0208333333333	0.0368442341778037	0.00539469945117029	383945.537153331	-50.9078136195568	117.604166666667	56.1041666666667
122.4375	54.0208333333333	0.0366853872500355	0.00538731809014414	386068.455266688	-51.1294482232032	117.604166666667	56.1041666666667
122.479166666667	54.0208333333333	0.0365816218992481	0.00537619616620382	388197.963878154	-51.3484683620064	117.604166666667	56.1041666666667
122.520833333333	54.0208333333333	0.0367274682968748	0.00509291366853849	347285.184079281	-44.4311541617185	118.604166666667	56.1875
122.5625	54.0208333333333	0.036938560854535	0.00524735188476711	453810.028237927	-45.4445563236082	117.270833333333	56.7708333333333
122.604166666667	54.0208333333333	0.0369280097335022	0.00516523243687369	394624.956657635	-51.990188714706	117.604166666667	56.1041666666667
122.645833333333	54.0208333333333	0.0380070731790984	0.00506747158505983	457715.815768306	-45.8562910919531	117.270833333333	56.7708333333333
122.6875	54.0208333333333	0.0370606067477845	0.00496813055322385	462716.067865453	-47.1054636010922	117.145833333333	56.7291666666667
122.729166666667	54.0208333333333	0.0367324527330704	0.00495946164346758	464719.956441578	-47.3005935434547	117.145833333333	56.7291666666667
122.770833333333	54.0208333333333	0.0376470261286462	0.00501253029246161	403280.185749304	-52.8112817436805	117.604166666667	56.1041666666667
122.8125	54.0208333333333	0.0380495849730378	0.00562207524954655	443250.572226774	-48.1654097670567	117.4375	56.5625
122.854166666667	54.0208333333333	0.0385736526859074	0.00581452576436805	466730.122821175	-47.4938982983613	117.229166666667	56.7291666666667
122.895833333333	54.0208333333333	0.038338358411554	0.00565069785623991	447332.788193065	-48.5641392523914	117.4375	56.5625
122.9375	54.0208333333333	0.0382461267369365	0.00475614646263905	381077.202836204	-48.8680931542621	118.3125	56.1875
122.979166666667	54.0208333333333	0.0368422884234358	0.00557456358301736	451439.910924428	-48.955015897435	117.4375	56.5625
123.020833333333	54.0208333333333	0.0366087371925126	0.00503630753378854	387280.825524666	-49.5641183071084	118.270833333333	56.1875
123.0625	54.0208333333333	0.0370355906496426	0.00474804778750771	372091.563596976	-48.7095113479715	118.5625	56.1458333333333
123.104166666667	54.0208333333333	0.0380209267662305	0.0047627871180372	374147.342256975	-48.9515411354219	118.5625	56.1458333333333
123.145833333333	54.0208333333333	0.0371615797764509	0.00484943626114827	390834.793631239	-48.2448641734998	118.4375	56.2708333333333
123.1875	54.0208333333333	0.0382194832646575	0.00490095316965747	392875.754811211	-48.47613269841	118.4375	56.2708333333333
123.229166666667	54.0208333333333	0.0382716195959077	0.00465146085535026	396979.365067841	-48.9309871090439	118.395833333333	56.2708333333333
123.270833333333	54.0208333333333	0.0376080440186505	0.00440294582086292	398363.181533228	-49.9119457984491	118.354166666667	56.2291666666667
123.3125	54.0208333333333	0.0376981074521671	0.00420766755042354	400455.859312108	-50.1296089390539	118.354166666667	56.2291666666667
123.354166666667	54.0208333333333	0.0380090031717486	0.00411873413662388	402555.150512554	-50.3448279491678	118.354166666667	56.2291666666667
123.395833333333	54.0208333333333	0.0384324034947342	0.00445185359550089	405270.234510729	-49.8108201132234	118.395833333333	56.2708333333333
123.4375	54.0208333333333	0.0381313724399829	0.00415019494914902	407359.75432006	-50.0247290593918	118.395833333333	56.2708333333333
123.479166666667	54.0208333333333	0.0365111261404099	0.0034921468120381	407359.754320058	-50.0247290593915	118.4375	56.2708333333333
123.520833333333	54.0208333333333	0.036803212539752	0.00329132639500318	409455.788345706	-50.2362770799464	118.4375	56.2708333333333
123.5625	54.0208333333333	0.0367041140306634	0.00331581839944436	411558.236316512	-50.4454930621478	118.4375	56.2708333333333
123.604166666667	54.0208333333333	0.0360657586997824	0.00334828334649722	413666.999692252	-50.6524055969423	118.4375	56.2708333333333
123.645833333333	54.0208333333333	0.0363311337896403	0.00325611275900213	401514.87883258	-51.8526553285149	118.5625	56.1458333333333
123.6875	54.0208333333333	0.0363787039317712	0.00336575966136666	403665.599475285	-52.058144036827	118.5625	56.1458333333333
123.729166666667	54.0208333333333	0.0364686457802779	0.00321304282376854	405822.307741115	-52.2612707910747	118.5625	56.1458333333333
123.770833333333	54.0208333333333	0.0363835391402067	0.00331853487598556	407984.907911871	-52.4620666340324	118.5625	56.1458333333333
123.8125	54.0208333333333	0.0365847592932661	0.00335764701735088	410153.306025279	-52.6605622233198	118.5625	56.1458333333333
123.854166666667	54.0208333333333	0.0366404495576019	0.0033896917672933	412327.409842266	-52.8567878320592	118.5625	56.1458333333333
123.895833333333	54.0208333333333	0.0368320547821221	0.00350905381090959	430753.185190163	-52.2281134960184	118.395833333333	56.2708333333333
123.9375	54.0208333333333	0.0365837150556871	0.00345752048545597	430753.185190163	-52.2281134960184	118.4375	56.2708333333333
123.979166666667	54.0208333333333	0.0367461807268656	0.00334174887502007	432914.624521638	-52.4155318957305	118.4375	56.2708333333333
124.020833333333	54.0208333333333	0.0367838733665662	0.0035749562921556	435081.482883191	-52.6009161439346	118.4375	56.2708333333333
124.0625	54.0208333333333	0.0365139248493808	0.00334790120165768	423280.402710435	-53.804898952222	118.5625	56.1458333333333
124.104166666667	54.0208333333333	0.0361075608292689	0.00325693577004953	425486.896220103	-53.9881190319276	118.5625	56.1458333333333
124.145833333333	54.0208333333333	0.0362975401724988	0.00316015694943224	427698.495357391	-54.1692703873314	118.5625	56.1458333333333
124.1875	54.0208333333333	0.036410744830279	0.00320381272939716	429915.120546313	-54.3483802696149	118.5625	56.1458333333333
124.229166666667	54.0208333333333	0.0364498135789652	0.00310748503493541	432136.69366054	-54.5254755620985	118.5625	56.1458333333333
124.270833333333	54.0208333333333	0.0361651457802211	0.00321810913041858	434532.286097733	-53.9997530250813	118.604166666667	56.1875
124.3125	54.0208333333333	0.0360718862214218	0.00324349615040426	506336.407891298	-60.472475544318	117.229166666667	56.0625
124.354166666667	54.0208333333333	0.033361073421308	0.00351446860274469	445560.736721764	-56.2310924171761	118.395833333333	56.1041666666667
124.395833333333	54.0208333333333	0.0337338701011275	0.00323399811561949	438407.268479723	-61.1468925779725	118.270833333333	55.7708333333333
124.4375	54.0208333333333	0.0337331418450026	0.00327691716067442	472890.014340542	-57.3972221561307	118.020833333333	56.1458333333333
124.479166666667	54.0208333333333	0.0335653003530421	0.00331484186324044	475192.489442486	-57.5406817631575	118.020833333333	56.1458333333333
124.520833333333	54.0208333333333	0.0337925958031412	0.00347101859562141	445597.155595651	-61.5541147893905	118.270833333333	55.7708333333333
124.5625	54.0208333333333	0.0331506811888579	0.00357523582957691	505856.798924409	-59.8725471289874	117.520833333333	56.1041666666667
124.604166666667	54.0208333333333	0.0360871934776263	0.00372808312839275	508220.278942809	-59.9931176556216	117.520833333333	56.1041666666667
124.645833333333	54.0208333333333	0.0363956804865546	0.00356959753746312	508220.278942809	-59.9931176556216	117.5625	56.1041666666667
124.6875	54.0208333333333	0.03609567822648	0.0035710255238643	510586.617808953	-60.1124132607031	117.5625	56.1041666666667
124.729166666667	54.0208333333333	0.0362777671984358	0.00357710165335884	510586.617808953	-60.1124132607031	117.604166666667	56.1041666666667
124.770833333333	54.0208333333333	0.0373168005381199	0.00407495385333262	512955.775120427	-60.2304500745819	117.604166666667	56.1041666666667
124.8125	54.0208333333333	0.0381222561782026	0.00401607157193506	540639.487913735	-64.146849796559	117.020833333333	55.8958333333333
124.854166666667	54.0208333333333	0.0387456859213197	0.00390790842560244	543098.071887231	-64.2385423569828	117.020833333333	55.8958333333333
124.895833333333	54.0208333333333	0.0389488203883404	0.00389269782587638	545558.545210281	-64.3292544222557	117.020833333333	55.8958333333333
124.9375	54.0208333333333	0.0391964020678211	0.00345551298449174	548020.881565499	-64.4189984559582	117.020833333333	55.8958333333333
124.979166666667	54.0208333333333	0.0388810881101436	0.00463172499310467	484438.360851027	-58.0992260129327	118.354166666667	56.1458333333333
125.020833333333	54.0208333333333	0.0391342351504011	0.00442315672289349	486758.561169343	-58.2351360372295	118.354166666667	56.1458333333333
125.0625	54.0208333333333	0.0395359448028314	0.00331596781772492	475038.472455984	-56.8996880604875	118.645833333333	56.1875
125.104166666667	54.0208333333333	0.0397766948056467	0.0033118621452237	477328.128936445	-57.0447384675173	118.645833333333	56.1875
125.145833333333	54.0208333333333	0.0399372178687659	0.00306109963726905	479621.526280367	-57.1882398431404	118.645833333333	56.1875
125.1875	54.0208333333333	0.0398807478758754	0.00299163084199796	481918.6102686	-57.3302118233251	118.645833333333	56.1875
125.229166666667	54.0208333333333	0.0397717722882078	0.0030178192618207	484219.327620594	-57.4706737653952	118.645833333333	56.1875
125.270833333333	54.0208333333333	0.0390578518824029	0.00409525451839387	500749.312395155	-59.020734575294	118.354166666667	56.1458333333333
125.3125	54.0208333333333	0.040008887611523	0.00256861281612612	488831.453878134	-57.7471435922303	118.645833333333	56.1875
125.354166666667	54.0208333333333	0.0399490891191809	0.00412468388950961	505438.271115102	-59.2716518895676	118.354166666667	56.1458333333333
125.395833333333	54.0208333333333	0.0396600059711109	0.00415405419342247	507787.30721529	-59.3951347911471	118.354166666667	56.1458333333333
125.4375	54.0208333333333	0.0395615555054628	0.00404020052179703	510139.324099827	-59.5173225503742	118.354166666667	56.1458333333333
125.479166666667	54.0208333333333	0.0396638968430968	0.00218312889501341	495211.121181936	-55.6934744089237	118.854166666667	56.3541666666667
125.520833333333	54.0208333333333	0.0391261736280376	0.00225897546735965	497468.912349729	-55.8367560992013	118.854166666667	56.3541666666667
125.5625	54.0208333333333	0.0385959797567725	0.00219570620115284	499730.519179237	-55.9785875965793	118.854166666667	56.3541666666667
125.604166666667	54.0208333333333	0.0389301115426462	0.00228194659191302	501995.889296258	-56.1189860980107	118.854166666667	56.3541666666667
125.645833333333	54.0208333333333	0.0388443263278827	0.00276458342550961	595916.559746959	-59.3041250734408	117.3125	56.4791666666667
125.6875	54.0208333333333	0.0386311025223534	0.00331136767844557	601349.880315794	-57.5854796313633	117.395833333333	56.6458333333333
125.729166666667	54.0208333333333	0.0386211101156195	0.00339414832517459	603656.67527773	-57.6903600654827	117.395833333333	56.6458333333333
125.770833333333	54.0208333333333	0.0383957064377792	0.00329415672720673	605966.130359792	-57.7943111248835	117.395833333333	56.6458333333333
120.104166666667	53.9791666666667	0.0310718719671341	0.00695221786288099	238597.573223145	-25.9152645684763	118.4375	55.8958333333333
120.145833333333	53.9791666666667	0.0308020419535505	0.00737826896528145	230390.4719057	-26.9731199833834	118.479166666667	55.8125
120.1875	53.9791666666667	0.0307395968090323	0.00739017720704145	231642.491550914	-27.5418711084582	118.479166666667	55.8125
120.229166666667	53.9791666666667	0.0311999484079238	0.00707992378472068	242287.623875909	-27.5587154928177	118.4375	55.8958333333333
120.270833333333	53.9791666666667	0.0311310331907828	0.00695998640614718	243563.727424431	-28.0949442074707	118.4375	55.8958333333333
120.3125	53.9791666666667	0.0299421540517169	0.00713764396167069	242206.315272414	-29.7106835173391	118.395833333333	55.8541666666667
120.354166666667	53.9791666666667	0.0275641676631045	0.00713644799510493	241054.77546563	-31.3447267232319	118.354166666667	55.8125
120.395833333333	53.9791666666667	0.0265017242247454	0.00762271768319765	242487.353382803	-31.862525641942	118.354166666667	55.8125
120.4375	53.9791666666667	0.0302135396864932	0.00678312611081111	239643.426515555	-30.8205811020668	118.479166666667	55.8125
120.479166666667	53.9791666666667	0.0289392467418349	0.00648370440846161	245414.701546905	-32.8791654121075	118.354166666667	55.8125
120.520833333333	53.9791666666667	0.0321580582747926	0.00588223303714514	242487.353382803	-31.862525641942	118.479166666667	55.8125
120.5625	53.9791666666667	0.0317230276158191	0.00603139407940237	243940.785753926	-32.3739974072996	118.479166666667	55.8125
120.604166666667	53.9791666666667	0.0312027132868654	0.00602272533874737	245414.701546905	-32.8791654121075	118.479166666667	55.8125
120.645833333333	53.9791666666667	0.0328656018943639	0.00633854244393327	304376.652949991	-39.1204030915398	117.5625	56.0625
120.6875	53.9791666666667	0.0325985613877387	0.0061244544496924	245754.590043505	-36.6203951872605	118.354166666667	55.7291666666667
120.729166666667	53.9791666666667	0.0355144625125659	0.00581940121291248	250727.28714009	-38.0238595683616	118.270833333333	55.7291666666667
120.770833333333	53.9791666666667	0.0317550557610018	0.00552513609897254	249052.031948498	-37.5625026931818	118.354166666667	55.7291666666667
120.8125	53.9791666666667	0.0327178194294388	0.00529789562717459	311381.689733566	-40.5470818477666	117.5625	56.0625
120.854166666667	53.9791666666667	0.0338741137766345	0.00484418647824167	261201.676123575	-37.591620978178	118.3125	55.8125
120.895833333333	53.9791666666667	0.0340502837891699	0.00542279649608833	263154.169319606	-36.5090161556683	118.395833333333	55.8541666666667
120.9375	53.9791666666667	0.0322197463505301	0.0054904185226059	316768.824646192	-41.5731760313419	117.5625	56.0625
120.979166666667	53.9791666666667	0.0325692800012837	0.00503528345816043	320420.550433611	-42.2369580344949	117.520833333333	56.0625
121.020833333333	53.9791666666667	0.0317235599593536	0.00531030960175977	322263.889215153	-42.5628932489027	117.520833333333	56.0625
121.0625	53.9791666666667	0.032460554332662	0.00509898431358388	322263.889215153	-42.5628932489027	117.5625	56.0625
121.104166666667	53.9791666666667	0.0316628701191985	0.00552054497265418	324118.613105476	-42.884915475873	117.5625	56.0625
121.145833333333	53.9791666666667	0.0349321606567255	0.00583542937248071	335475.35204751	-44.7373044961237	117.354166666667	56.0625
121.1875	53.9791666666667	0.0350424543902319	0.00543833905460553	331072.690642218	-42.9348445009126	117.5625	56.1041666666667
121.229166666667	53.9791666666667	0.0355251888067531	0.00563378295491817	305196.099586188	-35.1983970331848	118.395833333333	56.1875
121.270833333333	53.9791666666667	0.0347017583758358	0.00510870943679419	299515.864645996	-36.673449840949	118.395833333333	56.1041666666667
121.3125	53.9791666666667	0.0325949172201749	0.00407913226720152	335475.35204751	-44.7373044961237	117.520833333333	56.0625
121.354166666667	53.9791666666667	0.0320896789990445	0.00404852432412049	337404.493317327	-45.0331500922926	117.520833333333	56.0625
121.395833333333	53.9791666666667	0.0326145529603245	0.00400001212872319	339343.549751249	-45.3254292950316	117.520833333333	56.0625
121.4375	53.9791666666667	0.0328030950757064	0.00415363750209061	277200.34272046	-42.776362747028	118.4375	55.7708333333333
121.479166666667	53.9791666666667	0.0317276442455573	0.0043544820616094	346303.359166927	-45.3186105648059	117.520833333333	56.1041666666667
121.520833333333	53.9791666666667	0.0354568393503109	0.00540402082976901	346303.359166927	-45.3186105648059	117.5625	56.1041666666667
121.5625	53.9791666666667	0.035909791897016	0.00532240727989864	348251.825216748	-45.60094795639	117.5625	56.1041666666667
121.604166666667	53.9791666666667	0.0360769953717823	0.00527484717143476	350209.660436671	-45.8799461982507	117.5625	56.1041666666667
121.645833333333	53.9791666666667	0.0354478187644545	0.00497459922684071	323470.000095852	-40.4239481754357	118.270833333333	56.1458333333333
121.6875	53.9791666666667	0.0364319559142748	0.00557174990300683	354152.813352074	-46.4280853005503	117.5625	56.1041666666667
121.729166666667	53.9791666666667	0.0366782015018736	0.00597197140247181	367441.709737298	-49.0665258766987	117.270833333333	56.0625
121.770833333333	53.9791666666667	0.0367589339270144	0.0059913580585831	369510.74331174	-49.3103330665044	117.270833333333	56.0625
121.8125	53.9791666666667	0.0365943528612542	0.0057696540475291	367441.7097373	-49.066525876699	117.354166666667	56.0625
121.854166666667	53.9791666666667	0.0373959092005449	0.005796114569456	361330.282495852	-39.2703319470344	118.145833333333	56.4375
121.895833333333	53.9791666666667	0.0382645972559205	0.00581019142336474	403599.150604766	-42.7608901497095	117.4375	56.5625
121.9375	53.9791666666667	0.0395594807396807	0.00637791527165044	427507.732307299	-42.3695583588616	117.229166666667	56.7291666666667
121.979166666667	53.9791666666667	0.0389354941589242	0.00627744345944285	429354.143535031	-42.6050475162335	117.229166666667	56.7291666666667
122.020833333333	53.9791666666667	0.0380181465602926	0.00582088287356658	368226.785170484	-48.2472057548893	117.604166666667	56.1041666666667
122.0625	53.9791666666667	0.0372753258712881	0.00559390050003593	370270.121981426	-48.4949776912043	117.604166666667	56.1041666666667
122.104166666667	53.9791666666667	0.0374567407019199	0.00576292714442276	372321.246802047	-48.7398375884242	117.604166666667	56.1041666666667
122.145833333333	53.9791666666667	0.0380672309065467	0.00597674305542836	436821.048863161	-43.5255101372534	117.229166666667	56.7291666666667
122.1875	53.9791666666667	0.0373307378734717	0.00531246761891913	376446.347894378	-49.2209691381585	117.604166666667	56.1041666666667
122.229166666667	53.9791666666667	0.0373016176349386	0.00542061681146362	378520.073680355	-49.457313869466	117.604166666667	56.1041666666667
122.270833333333	53.9791666666667	0.0377755395632361	0.00580691882589846	380601.08642836	-49.6908927055331	117.604166666667	56.1041666666667
122.3125	53.9791666666667	0.0372933665892748	0.0054475597801282	382689.266527613	-49.9217412986006	117.604166666667	56.1041666666667
122.354166666667	53.9791666666667	0.0368255201059537	0.00506275315666116	384784.496552223	-50.1498949361076	117.604166666667	56.1041666666667
122.395833333333	53.9791666666667	0.0376255363041028	0.00564063600901511	386886.661223818	-50.3753885361631	117.604166666667	56.1041666666667
122.4375	53.9791666666667	0.0367761985249998	0.00534520967438825	388995.647374408	-50.598256643601	117.604166666667	56.1041666666667
122.479166666667	53.9791666666667	0.0372073394345412	0.00545701968660358	453221.809313316	-44.6110387187287	117.270833333333	56.7708333333333
122.520833333333	53.9791666666667	0.0368719393607965	0.00500504936607746	350611.952500789	-43.9011184989759	118.604166666667	56.1875
122.5625	53.9791666666667	0.0367383376007767	0.00498422816903722	368054.1160053	-46.362739554884	118.270833333333	56.1875
122.604166666667	53.9791666666667	0.0367265662044161	0.00512747471874747	353258.940738356	-45.310091786938	118.5625	56.1458333333333
122.645833333333	53.9791666666667	0.0378017736916843	0.0052558311871303	399639.082550211	-51.6743973483421	117.604166666667	56.1041666666667
122.6875	53.9791666666667	0.0379314816667446	0.00525353769358738	401786.734633501	-51.8822166757717	117.604166666667	56.1041666666667
122.729166666667	53.9791666666667	0.0380407592401039	0.00528867311542249	464867.167500788	-45.8481928158384	117.270833333333	56.7708333333333
122.770833333333	53.9791666666667	0.0377493713738893	0.00538416462929692	466831.898679627	-46.0478565240194	117.270833333333	56.7708333333333
122.8125	53.9791666666667	0.0381881052202764	0.00499665205838877	408265.814425741	-52.4914340690462	117.604166666667	56.1041666666667
122.854166666667	53.9791666666667	0.0386102574548647	0.00514511000074522	470781.022710933	-46.441741293301	117.270833333333	56.7708333333333
122.895833333333	53.9791666666667	0.0380517233833642	0.00496593380197292	472765.249919297	-46.6359960428798	117.270833333333	56.7708333333333
122.9375	53.9791666666667	0.0375611753888636	0.00514591429433942	474755.812014187	-46.8284813525043	117.270833333333	56.7708333333333
122.979166666667	53.9791666666667	0.0367981555902618	0.00468476163156409	479961.887115371	-48.020216170948	117.145833333333	56.7291666666667
123.020833333333	53.9791666666667	0.0367635566774991	0.00478950143984198	481996.984573491	-48.2035311978045	117.145833333333	56.7291666666667
123.0625	53.9791666666667	0.0366207838081496	0.00496859720315294	391073.966127962	-48.2753741083091	118.354166666667	56.2291666666667
123.104166666667	53.9791666666667	0.037247380713854	0.00497841147272848	391918.926797281	-47.5076729552978	118.4375	56.2708333333333
123.145833333333	53.9791666666667	0.0371662471104493	0.00468408741261379	390304.770847155	-49.0465673021395	118.395833333333	56.1875
123.1875	53.9791666666667	0.0372746960918585	0.00465326860965921	395965.444527466	-47.9743454074426	118.4375	56.2708333333333
123.229166666667	53.9791666666667	0.0375625157078973	0.00434361696358082	397999.818047518	-48.2038538365592	118.4375	56.2708333333333
123.270833333333	53.9791666666667	0.0378711102358025	0.00436780339406463	401365.362180737	-49.4060992906008	118.354166666667	56.2291666666667
123.3125	53.9791666666667	0.0383254489676014	0.00452188911055771	404146.044675994	-48.8774243081518	118.395833333333	56.2708333333333
123.354166666667	53.9791666666667	0.0387941266878001	0.00446660554543859	406208.790823784	-49.0970604346734	118.395833333333	56.2708333333333
123.395833333333	53.9791666666667	0.0377616522584169	0.00412723226851715	406208.790823784	-49.0970604346734	118.4375	56.2708333333333
123.4375	53.9791666666667	0.0366620834069372	0.00389882376795394	409722.058581141	-50.2663772521307	118.354166666667	56.2291666666667
123.479166666667	53.9791666666667	0.0365941555831046	0.00375064624299847	396530.281837663	-49.7220030039941	118.604166666667	56.1875
123.520833333333	53.9791666666667	0.0364733454885375	0.00356279054216967	413939.302717634	-50.6823999333364	118.354166666667	56.2291666666667
123.5625	53.9791666666667	0.0362280309813602	0.00353353314986772	400714.945189867	-50.1597029365843	118.604166666667	56.1875
123.604166666667	53.9791666666667	0.0361195388761349	0.00349613735110178	402817.251092287	-50.3748693231752	118.604166666667	56.1875
123.645833333333	53.9791666666667	0.0365667180639979	0.00337214085726924	404395.951640356	-51.3365867937077	118.5625	56.1458333333333
123.6875	53.9791666666667	0.0370527482170605	0.00336050018737436	420833.389171892	-50.5690164447844	118.4375	56.2708333333333
123.729166666667	53.9791666666667	0.0373412084951777	0.00338691401188651	425068.478047511	-50.9693517503962	118.395833333333	56.2708333333333
123.770833333333	53.9791666666667	0.0371637580011509	0.00329746413273472	410827.038431054	-51.9498837481786	118.5625	56.1458333333333
123.8125	53.9791666666667	0.0369690006722842	0.00345186495292167	429327.365482288	-51.3610919903892	118.395833333333	56.2708333333333
123.854166666667	53.9791666666667	0.038298035242612	0.00393048745723701	431465.51170949	-51.5538038800994	118.395833333333	56.2708333333333
123.895833333333	53.9791666666667	0.0388065776459052	0.00423799232639581	433609.34424715	-51.7444443407852	118.395833333333	56.2708333333333
123.9375	53.9791666666667	0.0380171909940031	0.00400842331902082	412319.684008464	-53.6237539262766	118.604166666667	56.0625
123.979166666667	53.9791666666667	0.0378031650266727	0.00387774374591818	414523.376748682	-53.8139301086547	118.604166666667	56.0625
124.020833333333	53.9791666666667	0.0365405798307238	0.00356784113776874	437913.730954021	-52.1196114468074	118.4375	56.2708333333333
124.0625	53.9791666666667	0.0364702885090631	0.00353597648914471	426035.555381427	-53.3022945930502	118.5625	56.1458333333333
124.104166666667	53.9791666666667	0.0369616651601678	0.00348552478044209	439279.175805226	-54.3797542453956	118.354166666667	56.1458333333333
124.145833333333	53.9791666666667	0.0365892397140158	0.00344631717251724	480185.53555132	-57.8499993494126	117.604166666667	56.1041666666667
124.1875	53.9791666666667	0.0367421327618537	0.00349257368953595	482501.796833809	-57.9887950496777	117.604166666667	56.1041666666667
124.229166666667	53.9791666666667	0.0368293826680089	0.00315022973932523	484821.549595439	-58.1261005356543	117.604166666667	56.1041666666667
124.270833333333	53.9791666666667	0.0365076768056584	0.00279746866746907	437059.399345644	-54.2051499305044	118.5625	56.1458333333333
124.3125	53.9791666666667	0.0361391082278103	0.00313044135474042	439474.623523227	-53.6868925380235	118.604166666667	56.1875
124.354166666667	53.9791666666667	0.0360135187941153	0.00313383259293245	441679.897999453	-53.8629496428199	118.604166666667	56.1875
124.395833333333	53.9791666666667	0.0358132158987376	0.00326544474172433	513379.485387256	-60.2560439238809	117.229166666667	56.0625
124.4375	53.9791666666667	0.0326117097344315	0.00331274819977486	501153.430871406	-59.0470816591149	117.520833333333	56.1041666666667
124.479166666667	53.9791666666667	0.0328823721898646	0.00353042386904968	503499.362421183	-59.1731296469516	117.520833333333	56.1041666666667
124.520833333333	53.9791666666667	0.0359903031198649	0.00390048303161842	505848.359568413	-59.2978494901291	117.520833333333	56.1041666666667
124.5625	53.9791666666667	0.0361812032469038	0.00394432893678291	522895.403666743	-60.7156208808188	117.229166666667	56.0625
124.604166666667	53.9791666666667	0.0358277515481851	0.0054371210230385	525281.040165806	-60.8275238721741	117.229166666667	56.0625
124.645833333333	53.9791666666667	0.0364904231580109	0.00409495702150751	508200.378972849	-59.4212579024978	117.604166666667	56.1041666666667
124.6875	53.9791666666667	0.037059224141922	0.00421310767444688	510555.378033756	-59.5433713526512	117.604166666667	56.1041666666667
124.729166666667	53.9791666666667	0.03742976394745	0.00422477487417172	512913.314875431	-59.6642060675229	117.604166666667	56.1041666666667
124.770833333333	53.9791666666667	0.0371282943557063	0.00482658493060305	472342.661306536	-85.9588412256528	117.5625	54.0625
124.8125	53.9791666666667	0.0372040009192282	0.00520362263133127	477697.54903685	-57.0721937899449	118.354166666667	56.1458333333333
124.854166666667	53.9791666666667	0.0379582037996564	0.00494698452634472	477796.373426081	-85.9379443429064	117.5625	54.0625
124.895833333333	53.9791666666667	0.0386541651927931	0.00495997412420429	480523.176312478	-85.9273860166104	117.5625	54.0625
124.9375	53.9791666666667	0.0388182465999449	0.00463258643189059	497261.577625175	-60.0148133349344	118.020833333333	56.0208333333333
124.979166666667	53.9791666666667	0.0389837998265393	0.00357438895203096	473039.062945569	-56.1367194356225	118.645833333333	56.1875
125.020833333333	53.9791666666667	0.0389789182606942	0.00349812511910621	529497.758918479	-60.4755584279008	117.604166666667	56.1041666666667
125.0625	53.9791666666667	0.0390994353908688	0.00348518461031962	531877.77294476	-60.5867195907152	117.604166666667	56.1041666666667
125.104166666667	53.9791666666667	0.0393354580954443	0.00356482716950717	479866.71800778	-56.5809612573507	118.645833333333	56.1875
125.145833333333	53.9791666666667	0.0398307071091387	0.00324006115621241	482150.336923598	-56.7259195582146	118.645833333333	56.1875
125.1875	53.9791666666667	0.0399622067649727	0.00414816537679519	498493.458487949	-58.3095717919432	118.354166666667	56.1458333333333
125.229166666667	53.9791666666667	0.0398581522221289	0.00409764144874935	500821.184808165	-58.4399088743437	118.354166666667	56.1458333333333
125.270833333333	53.9791666666667	0.0401967675176168	0.00265987695607363	489023.625724344	-57.1516983884413	118.645833333333	56.1875
125.3125	53.9791666666667	0.0404612634619584	0.00254058644200875	491322.022312539	-57.2906553502131	118.645833333333	56.1875
125.354166666667	53.9791666666667	0.040141090692333	0.00376882577687592	602814.910898438	-63.8635791581816	116.645833333333	56.0625
125.395833333333	53.9791666666667	0.0404024769366967	0.00216023186365735	493355.26881935	-54.9600071638576	118.854166666667	56.3541666666667
125.4375	53.9791666666667	0.0401027253264695	0.00196160803257973	495595.500693984	-55.1074758668869	118.854166666667	56.3541666666667
125.479166666667	53.9791666666667	0.0395345825274184	0.00208454838031193	497839.737206766	-55.2534624608846	118.854166666667	56.3541666666667
125.520833333333	53.9791666666667	0.03911831002124	0.00211331412110996	500087.923646727	-55.3979843017225	118.854166666667	56.3541666666667
125.5625	53.9791666666667	0.0389569250098761	0.0022305235045485	502340.00618326	-55.5410585274689	118.854166666667	56.3541666666667
125.604166666667	53.9791666666667	0.0396415057542441	0.00212496250575621	504595.931850699	-55.6827020603953	118.854166666667	56.3541666666667
125.645833333333	53.9791666666667	0.0394788992207307	0.00238257918372854	506855.648533159	-55.822931609014	118.854166666667	56.3541666666667
125.6875	53.9791666666667	0.0397906051783742	0.00265978056874447	509119.1049496	-55.9617636701412	118.854166666667	56.3541666666667
125.729166666667	53.9791666666667	0.0395870270159338	0.00289249310926749	602984.894621493	-59.123569380548	117.3125	56.4791666666667
125.770833333333	53.9791666666667	0.0387725700152498	0.00318486730521449	626277.97726628	-57.2649890969549	117.145833333333	56.7291666666667
125.8125	53.9791666666667	0.0389570916869782	0.00290456114011955	639810.011026107	-61.4595698899059	116.6875	56.3958333333333
125.854166666667	53.9791666666667	0.0393332044301738	0.00285285998206768	642212.442646268	-61.5420667978643	116.6875	56.3958333333333
125.895833333333	53.9791666666667	0.0405747409680723	0.00295845894140076	732164.438216945	-69.016651325583	114.9375	55.8541666666667
120.0625	53.9375	0.0348248855790509	0.00757322304803165	246245.041042645	-29.1761177873504	118.145833333333	55.8541666666667
120.104166666667	53.9375	0.0309965555027841	0.00670098800747986	238297.758300286	-28.1257155925311	118.3125	55.8125
120.145833333333	53.9375	0.0319782996087667	0.00661258323412734	234533.088195592	-26.4594535719746	118.479166666667	55.8125
120.1875	53.9375	0.0312166327542248	0.00657154199501538	235764.343015509	-27.0209483243856	118.479166666667	55.8125
120.229166666667	53.9375	0.0311800407102055	0.00594703672719484	242269.525908076	-29.7371258743538	118.3125	55.8125
120.270833333333	53.9375	0.030664362317207	0.00685255725520507	238297.758300288	-28.1257155925318	118.479166666667	55.8125
120.3125	53.9375	0.0287475475925405	0.00696007404031317	243637.732632577	-30.2620496997701	118.354166666667	55.8125
120.354166666667	53.9375	0.032191193614006	0.00620718092617219	240923.214558007	-29.2060961048877	118.479166666667	55.8125
120.395833333333	53.9375	0.0313524625699018	0.00607474965446524	251565.457192446	-29.1461271006791	118.4375	55.8958333333333
120.4375	53.9375	0.0339410524068545	0.00608044816279736	259090.074243799	-33.6382968500507	118.145833333333	55.8541666666667
120.479166666667	53.9375	0.0331835544997115	0.00641766437658909	232967.31853093	-23.0840806039952	119.020833333333	55.8541666666667
120.520833333333	53.9375	0.0320601383357277	0.00601307397810674	253179.744695891	-31.7130404175273	118.395833333333	55.8541666666667
120.5625	53.9375	0.0338197642850036	0.0055483562516211	253797.752608173	-33.7665692870271	118.3125	55.8125
120.604166666667	53.9375	0.0338370776293513	0.00568648741632604	255328.144892324	-34.2431920825137	118.3125	55.8125
120.645833333333	53.9375	0.0330155293054027	0.00619689860878642	307988.553285526	-38.5764514316613	117.5625	56.0625
120.6875	53.9375	0.0329627281047755	0.00640436145079392	309701.625118595	-38.938328059863	117.5625	56.0625
120.729166666667	53.9375	0.0346599905756402	0.00619795820740439	254396.668785498	-37.3807733968622	118.270833333333	55.7291666666667
120.770833333333	53.9375	0.0347704312513518	0.0057728675769894	256066.563854773	-37.833478593731	118.270833333333	55.7291666666667
120.8125	53.9375	0.0326449640302743	0.00500097157016312	316685.366546127	-40.3443662580595	117.520833333333	56.0625
120.854166666667	53.9375	0.0323739645859142	0.00532052970098258	316685.366546124	-40.344366258059	117.5625	56.0625
120.895833333333	53.9375	0.0319980764324207	0.00583345471548786	318463.081357637	-40.6857001069329	117.5625	56.0625
120.9375	53.9375	0.0322542212904031	0.005774501037838	259456.905209356	-38.7205975872365	118.354166666667	55.7291666666667
120.979166666667	53.9375	0.032124378155104	0.00512694243484338	322055.173741794	-41.3564312053834	117.5625	56.0625
121.020833333333	53.9375	0.0346529854983239	0.00563961678709188	262912.46594614	-39.583730868476	118.354166666667	55.7291666666667
121.0625	53.9375	0.0318433225051103	0.00539997701366595	327531.933915292	-42.333286735233	117.520833333333	56.0625
121.104166666667	53.9375	0.034930058806987	0.00575020722466567	304392.391443283	-33.5354454742608	118.395833333333	56.1875
121.145833333333	53.9375	0.0349264595095294	0.00573151568879525	271820.233214302	-41.6399667607357	118.270833333333	55.7291666666667
121.1875	53.9375	0.0349070923405193	0.00570680651315248	307447.035548115	-34.3179403323292	118.395833333333	56.1875
121.229166666667	53.9375	0.0347419257637045	0.00530784861491962	336883.281297211	-43.8861088368738	117.479166666667	56.0625
121.270833333333	53.9375	0.0315410288670421	0.00454837006922828	336883.281297211	-43.8861088368738	117.520833333333	56.0625
121.3125	53.9375	0.0324023696098654	0.00423211316143322	338785.396950005	-44.1857507102181	117.520833333333	56.0625
121.354166666667	53.9375	0.0326995361907455	0.00419962760076239	284320.220059266	-42.8841242475055	118.270833333333	55.7708333333333
121.395833333333	53.9375	0.0319259254323074	0.00427675635740441	345744.540245382	-44.2032648998044	117.520833333333	56.1041666666667
121.4375	53.9375	0.0326498539038176	0.0050238496192014	344552.268698966	-45.0635680139691	117.520833333333	56.0625
121.479166666667	53.9375	0.0351017225596569	0.00529734617836265	346494.172332598	-45.3492735803962	117.520833333333	56.0625
121.520833333333	53.9375	0.035295267006738	0.00531537330538053	346494.172332598	-45.3492735803962	117.5625	56.0625
121.5625	53.9375	0.0357135422385689	0.00555665340803542	351512.184856959	-45.0613767179992	117.5625	56.1041666666667
121.604166666667	53.9375	0.0364386509945674	0.00591105111975632	364381.665514624	-47.773212926422	117.270833333333	56.0625
121.645833333333	53.9375	0.0355209354394215	0.00511779348185514	355404.957800865	-45.6169620442012	117.5625	56.1041666666667
121.6875	53.9375	0.0367679275327596	0.00564473454307883	364381.665514627	-47.7732129264223	117.354166666667	56.0625
121.729166666667	53.9375	0.0368193801235892	0.00566597198474637	366412.027291235	-48.0268842256825	117.354166666667	56.0625
121.770833333333	53.9375	0.0363866262842475	0.00529405298665756	372550.908526013	-48.7701136571297	117.270833333333	56.0625
121.8125	53.9375	0.0370049316279725	0.00543635180056955	361312.536502145	-46.4263675017653	117.604166666667	56.1041666666667
121.854166666667	53.9375	0.0367809897865105	0.00547954971257106	365294.805957274	-46.9504284842539	117.5625	56.1041666666667
121.895833333333	53.9375	0.0378382700865588	0.00640402977346213	407016.265401636	-42.3182346982732	117.4375	56.5625
121.9375	53.9375	0.0390781735478592	0.00675795262221437	430945.426410729	-41.9546480694896	117.229166666667	56.7291666666667
121.979166666667	53.9375	0.0392643872257155	0.0067827930202324	432779.016741624	-42.190042363261	117.229166666667	56.7291666666667
122.020833333333	53.9375	0.0382351355805191	0.00618871225183575	417154.558099412	-41.8889956412421	117.479166666667	56.6458333333333
122.0625	53.9375	0.0380519372881803	0.00580460787184155	418985.982795197	-42.1335606519234	117.479166666667	56.6458333333333
122.104166666667	53.9375	0.0375568847850059	0.00568263638602062	375395.867658052	-48.2083380482425	117.604166666667	56.1041666666667
122.145833333333	53.9375	0.0382838690244502	0.00598944420078504	440195.247261096	-43.1104447745492	117.229166666667	56.7291666666667
122.1875	53.9375	0.0371786882041716	0.00530303945272846	379491.646566363	-48.6913647620589	117.604166666667	56.1041666666667
122.229166666667	53.9375	0.037322815732917	0.00532067875489729	381550.887436321	-48.9287049330066	117.604166666667	56.1041666666667
122.270833333333	53.9375	0.0378420436250345	0.00580047074674587	383617.532609677	-49.1633093664937	117.604166666667	56.1041666666667
122.3125	53.9375	0.037837473484218	0.00560898956239164	385691.462334423	-49.3952124521398	117.604166666667	56.1041666666667
122.354166666667	53.9375	0.0372514560385442	0.00523874011384892	387772.558998861	-49.624448252055	117.604166666667	56.1041666666667
122.395833333333	53.9375	0.0378126617523738	0.00566990224019223	389860.707096482	-49.8510504954901	117.604166666667	56.1041666666667
122.4375	53.9375	0.0372243183148605	0.00555127204471437	391955.793191014	-50.0750525740731	117.604166666667	56.1041666666667
122.479166666667	53.9375	0.0371154405222408	0.00542513177082338	394057.705881719	-50.296487537609	117.604166666667	56.1041666666667
122.520833333333	53.9375	0.0366893101682564	0.00482131906194077	369310.763160548	-45.5837105312244	118.270833333333	56.1875
122.5625	53.9375	0.0362674818900195	0.00482025041583228	355852.637180887	-43.6673993451494	118.604166666667	56.1875
122.604166666667	53.9375	0.036664047993303	0.00469004545371154	465136.463844929	-45.8794214499177	117.145833333333	56.7291666666667
122.645833333333	53.9375	0.0372932504926264	0.00492662575515231	464223.390946258	-45.0361815852803	117.270833333333	56.7708333333333
122.6875	53.9375	0.0380647370067319	0.00531935402077471	466162.987565763	-45.2398216437775	117.270833333333	56.7708333333333
122.729166666667	53.9375	0.0382871233139321	0.00563665717657499	377197.842957294	-46.6127616420786	118.3125	56.1875
122.770833333333	53.9375	0.0382729901960673	0.00532359718159906	470062.54786528	-45.641621208111	117.270833333333	56.7708333333333
122.8125	53.9375	0.0389515119468884	0.00513787335389968	453321.66491378	-46.1641115702479	117.479166666667	56.6458333333333
122.854166666667	53.9375	0.0371673729636741	0.00471107490519016	477039.935511768	-47.0503184526112	117.145833333333	56.7291666666667
122.895833333333	53.9375	0.0365023285509864	0.00473817081239308	479045.936690547	-47.2392892730068	117.145833333333	56.7291666666667
122.9375	53.9375	0.036735780532612	0.00488574021598578	389273.533355983	-48.0720386176803	118.270833333333	56.1875
122.979166666667	53.9375	0.0367662255740352	0.00480492723186689	375213.362023635	-46.3598292350397	118.604166666667	56.1875
123.020833333333	53.9375	0.0370892352572512	0.00503126628109451	424143.446577284	-53.1447013525854	117.5625	56.1041666666667
123.0625	53.9375	0.0370521419809441	0.00488817055574526	378276.309018425	-47.6550519790497	118.5625	56.1458333333333
123.104166666667	53.9375	0.0371145503266154	0.0046238730009366	380302.723898934	-47.898832160321	118.5625	56.1458333333333
123.145833333333	53.9375	0.0367973811150511	0.00418165091876375	383200.276853465	-47.3547011105889	118.604166666667	56.1875
123.1875	53.9375	0.0370753361136886	0.00425527219233999	384378.714160474	-48.3781164992518	118.5625	56.1458333333333
123.229166666667	53.9375	0.0377232320149831	0.00416751913067764	386428.043813144	-48.6136876497943	118.5625	56.1458333333333
123.270833333333	53.9375	0.0386722044228782	0.00458701800615183	405168.756074904	-48.163651887596	118.395833333333	56.2708333333333
123.3125	53.9375	0.0395594275396295	0.00510028961915952	407211.081398714	-48.3865203625398	118.395833333333	56.2708333333333
123.354166666667	53.9375	0.0382884540021952	0.00447513068881663	476151.042221869	-49.7599964318649	117.4375	56.5625
123.395833333333	53.9375	0.0369196262980761	0.00396546360067402	395414.330135012	-48.765638701238	118.604166666667	56.1875
123.4375	53.9375	0.0366897980085695	0.00377811767935863	397475.727941033	-48.9917102432058	118.604166666667	56.1875
123.479166666667	53.9375	0.0375325092470485	0.0038520504673479	398875.295767558	-49.972185373082	118.5625	56.1458333333333
123.520833333333	53.9375	0.0367238025062511	0.00349684535278122	400973.999815348	-50.1897457350424	118.5625	56.1458333333333
123.5625	53.9375	0.0365525066926915	0.00340752811904076	418998.419739522	-50.3956156472417	118.354166666667	56.2291666666667
123.604166666667	53.9375	0.0366284482985698	0.00339819468550954	405790.685799149	-49.8711713542967	118.604166666667	56.1875
123.645833333333	53.9375	0.0358054975496693	0.00353705122887636	407886.233002211	-50.0849804556403	118.604166666667	56.1875
123.6875	53.9375	0.0364266075740188	0.00335840146572622	409433.937765161	-51.035824528894	118.5625	56.1458333333333
123.729166666667	53.9375	0.0369774660197655	0.00350719995135062	411564.697007992	-51.241454194304	118.5625	56.1458333333333
123.770833333333	53.9375	0.0380011933377552	0.00394947656028026	430118.252590669	-50.685765270991	118.395833333333	56.2708333333333
123.8125	53.9375	0.0389716311418294	0.00433903910174853	432238.334437478	-50.8816321864543	118.395833333333	56.2708333333333
123.854166666667	53.9375	0.037296873025061	0.00333474544351831	432238.334437475	-50.8816321864541	118.4375	56.2708333333333
123.895833333333	53.9375	0.0366930312317796	0.00310259646708011	434364.286906439	-51.0754178463411	118.4375	56.2708333333333
123.9375	53.9375	0.036719358362173	0.00305526540357886	436496.023466792	-51.2671470277309	118.4375	56.2708333333333
123.979166666667	53.9375	0.0364227743151386	0.0031048886328822	424474.376215063	-52.4279996702247	118.5625	56.1458333333333
124.020833333333	53.9375	0.0362585977794913	0.00345202177012662	426645.995026901	-52.6181478640367	118.5625	56.1458333333333
124.0625	53.9375	0.0371871627996096	0.00348631671382766	428823.096895459	-52.8061950155998	118.5625	56.1458333333333
124.104166666667	53.9375	0.036450100836512	0.00359003249869167	441996.258403957	-53.8918258390462	118.354166666667	56.1458333333333
124.145833333333	53.9375	0.0357629575679169	0.00354457352631047	433193.415853961	-53.1760924884828	118.5625	56.1458333333333
124.1875	53.9375	0.0358062666695476	0.00337361257929275	435386.469642906	-53.3579951367973	118.5625	56.1458333333333
124.229166666667	53.9375	0.0367762837529745	0.00313440916678876	487286.366716797	-57.6639090777262	117.604166666667	56.1041666666667
124.270833333333	53.9375	0.0363483360935793	0.0031687930240635	439787.968327453	-53.7158366250868	118.5625	56.1458333333333
124.3125	53.9375	0.036186695097394	0.00328623997076602	441996.258403957	-53.8918258390462	118.5625	56.1458333333333
124.354166666667	53.9375	0.0357330599321046	0.00321361693551321	513332.227314055	-59.6901299057442	117.229166666667	56.0625
124.395833333333	53.9375	0.0359169435409338	0.00353901661488914	501220.464450491	-58.4665707442048	117.520833333333	56.1041666666667
124.4375	53.9375	0.0327463806876912	0.00343686489984455	503554.417888048	-58.5954693842373	117.520833333333	56.1041666666667
124.479166666667	53.9375	0.0362075981594858	0.00398307537248637	505891.562369754	-58.7230204674486	117.520833333333	56.1041666666667
124.520833333333	53.9375	0.0360238473504601	0.0038840380683318	522804.445493748	-60.1607036058353	117.229166666667	56.0625
124.5625	53.9375	0.0365436116663827	0.00424156752596265	525179.441138154	-60.2753068660068	117.229166666667	56.0625
124.604166666667	53.9375	0.0364073250575841	0.00412338109273099	508231.853046456	-58.8492407767875	117.604166666667	56.1041666666667
124.645833333333	53.9375	0.0370635459051462	0.00411557861841082	510575.245827608	-58.974146853739	117.604166666667	56.1041666666667
124.6875	53.9375	0.0369933454515053	0.00527238993063488	473397.582644599	-56.1646075431765	118.354166666667	56.1458333333333
124.729166666667	53.9375	0.0372973179464095	0.00520814350735992	475672.550247951	-56.3141967751812	118.354166666667	56.1458333333333
124.770833333333	53.9375	0.0376753987590484	0.00510304548583499	477951.45932005	-56.4621983568266	118.354166666667	56.1458333333333
124.8125	53.9375	0.0385485714997563	0.00403721430827567	519978.981927172	-59.4609514050984	117.604166666667	56.1041666666667
124.854166666667	53.9375	0.0381210215693429	0.00490840816687188	482520.875178072	-56.7535179267869	118.354166666667	56.1458333333333
124.895833333333	53.9375	0.0386635201450575	0.0048470752318798	484811.271042063	-56.8968749098037	118.354166666667	56.1458333333333
124.9375	53.9375	0.0388117885489514	0.00339610233687812	527062.303305183	-59.8130312156348	117.604166666667	56.1041666666667
124.979166666667	53.9375	0.0390290414535614	0.00374886020541364	475638.798011591	-55.6736733973942	118.645833333333	56.1875
125.020833333333	53.9375	0.0393368206133102	0.00369342716692891	477900.672074333	-55.8247284427615	118.645833333333	56.1875
125.0625	53.9375	0.0393936455072185	0.003674775481078	480166.577335152	-55.9741983655162	118.645833333333	56.1875
125.104166666667	53.9375	0.039533366451547	0.00454689499034597	496317.995278798	-57.5913876401208	118.354166666667	56.1458333333333
125.145833333333	53.9375	0.0400792855250061	0.00448640861030835	498629.929732413	-57.725963910505	118.354166666667	56.1458333333333
125.1875	53.9375	0.0407803389374186	0.00274827558392063	486987.909136314	-56.4132917632194	118.645833333333	56.1875
125.229166666667	53.9375	0.0404674890515721	0.00255947518049904	489269.372823079	-56.5566142567345	118.645833333333	56.1875
125.270833333333	53.9375	0.0405325123015227	0.00245270564716398	491554.5892658	-56.6984468642295	118.645833333333	56.1875
125.3125	53.9375	0.040526581906397	0.00232279223750577	493843.505559232	-56.8388078665645	118.645833333333	56.1875
125.354166666667	53.9375	0.0399746571323738	0.00367028120793239	510239.866855968	-58.3781792878945	118.354166666667	56.1458333333333
125.395833333333	53.9375	0.0405911695957873	0.00230049974708868	496032.486203483	-54.5222820683359	118.854166666667	56.3541666666667
125.4375	53.9375	0.0399283347184645	0.00227142785454383	498262.923109672	-54.6709331080337	118.854166666667	56.3541666666667
125.479166666667	53.9375	0.0385697645837572	0.00258644276410353	500497.445031768	-54.8181058229365	118.854166666667	56.3541666666667
125.520833333333	53.9375	0.0391468756960034	0.00247938180009949	502735.996706947	-54.9638172701164	118.854166666667	56.3541666666667
125.5625	53.9375	0.0400790636144466	0.00242879612450777	504978.523749947	-55.1080842982336	118.854166666667	56.3541666666667
125.604166666667	53.9375	0.0398993753954832	0.00243991113619401	507224.972638	-55.2509235492917	118.854166666667	56.3541666666667
125.645833333333	53.9375	0.0399194167964763	0.00259421054069997	509475.290696006	-55.3923514604271	118.854166666667	56.3541666666667
125.6875	53.9375	0.0406132338091198	0.00279686671430481	603039.846382376	-58.6472318822079	117.3125	56.4791666666667
125.729166666667	53.9375	0.040187912439075	0.00281840665176162	637251.443236118	-60.9277998303492	116.6875	56.3958333333333
125.770833333333	53.9375	0.0398013719506773	0.00317102913816377	726193.901810565	-68.5471722463377	114.9375	55.8541666666667
125.8125	53.9375	0.0403008751168347	0.00308892615623152	610061.559059178	-58.9467202482309	117.3125	56.4791666666667
125.854166666667	53.9375	0.0402645037979033	0.00291591210526651	612407.021297834	-59.0447606428021	117.3125	56.4791666666667
125.895833333333	53.9375	0.0407548855015803	0.00272846788220572	646833.662932615	-61.2636086817994	116.6875	56.3958333333333
125.9375	53.9375	0.0416714059035589	0.00280357831650446	649234.006773041	-61.3456951044662	116.6875	56.3958333333333
125.979166666667	53.9375	0.041872248054515	0.00287573059228642	651636.222165361	-61.4270505234409	116.6875	56.3958333333333
126.020833333333	53.9375	0.0418155107132206	0.0029092247672223	654040.287632329	-61.5076824283286	116.6875	56.3958333333333
120.0625	53.8958333333333	0.0344390757886487	0.00741718620166065	245828.697102521	-24.4305464638908	118.4375	55.8958333333333
120.104166666667	53.8958333333333	0.0345605334732832	0.00710012491509364	244707.782260467	-23.8806489591979	118.520833333333	55.8958333333333
120.145833333333	53.8958333333333	0.0310640145160038	0.00643046852715841	248141.663156425	-25.5147046881392	118.4375	55.8958333333333
120.1875	53.8958333333333	0.0301055368862087	0.00708520701580666	249333.053653281	-26.048899745939	118.4375	55.8958333333333
120.229166666667	53.8958333333333	0.0278883084735688	0.00710881229967715	244981.722350577	-28.6770881942886	118.354166666667	55.8125
120.270833333333	53.8958333333333	0.0280116341224248	0.00739553311965817	246307.176841681	-29.2022666931971	118.354166666667	55.8125
120.3125	53.8958333333333	0.0280056661686108	0.00734501306072874	247654.425568812	-29.7215940240355	118.354166666667	55.8125
120.354166666667	53.8958333333333	0.0278690760825082	0.00724053021012291	249023.114330225	-30.2350720355994	118.354166666667	55.8125
120.395833333333	53.8958333333333	0.0299390055725094	0.00687197454174229	246307.176841681	-29.2022666931971	118.479166666667	55.8125
120.4375	53.8958333333333	0.0311771100719047	0.0062087152657458	256949.283670751	-29.142316277102	118.4375	55.8958333333333
120.479166666667	53.8958333333333	0.0333368933450832	0.00648783528870643	237240.593646259	-22.6451285349282	119.020833333333	55.8541666666667
120.520833333333	53.8958333333333	0.0328604678233095	0.00642485097159229	306625.759397883	-36.9386114938287	117.5625	56.0625
120.5625	53.8958333333333	0.032793210754385	0.00636530561019454	308278.999022234	-37.3116304865568	117.5625	56.0625
120.604166666667	53.8958333333333	0.0327239772122958	0.00624876960061901	309946.342678058	-37.680470950914	117.5625	56.0625
120.645833333333	53.8958333333333	0.0325012960248517	0.00619878168659955	311627.563390153	-38.045165308966	117.5625	56.0625
120.6875	53.8958333333333	0.0328138838725206	0.0063262112382702	313322.437182741	-38.4057467602877	117.5625	56.0625
120.729166666667	53.8958333333333	0.031970762107494	0.00656666482657577	315030.743097309	-38.7622492203215	117.5625	56.0625
120.770833333333	53.8958333333333	0.0348423314236619	0.00612966525873387	259744.9280827	-37.2063326859728	118.270833333333	55.7291666666667
120.8125	53.8958333333333	0.0347042107844893	0.00571025275196678	258097.175423992	-36.7560602573513	118.354166666667	55.7291666666667
120.854166666667	53.8958333333333	0.034791648465644	0.00574217942052095	259744.9280827	-37.2063326859728	118.354166666667	55.7291666666667
120.895833333333	53.8958333333333	0.0347456817987463	0.00591586751380359	264789.088434133	-38.5218385318575	118.270833333333	55.7291666666667
120.9375	53.8958333333333	0.035072772028602	0.00618776132755993	266503.046395211	-38.9487526858686	118.270833333333	55.7291666666667
120.979166666667	53.8958333333333	0.0353908675991535	0.00608245141332265	303857.856661518	-31.8636066999809	118.395833333333	56.1875
121.020833333333	53.8958333333333	0.0355410571860703	0.0058874539623628	269977.958941742	-39.7855430037319	118.270833333333	55.7291666666667
121.0625	53.8958333333333	0.0347869885731914	0.00579553183243076	271738.311335911	-40.1955379209632	118.270833333333	55.7291666666667
121.104166666667	53.8958333333333	0.034856713796124	0.00556557048798416	269977.958941742	-39.7855430037319	118.354166666667	55.7291666666667
121.145833333333	53.8958333333333	0.0319536331239162	0.00500026915427652	332806.132042489	-42.1107901686738	117.5625	56.0625
121.1875	53.8958333333333	0.0316297337348633	0.00492759046445471	336501.840664371	-42.7351977395097	117.520833333333	56.0625
121.229166666667	53.8958333333333	0.0323721037052281	0.00457648446649964	336501.840664369	-42.7351977395092	117.5625	56.0625
121.270833333333	53.8958333333333	0.0326351393146193	0.00428894627605138	296197.358602978	-41.3497916149664	118.145833333333	55.8541666666667
121.3125	53.8958333333333	0.0342207901838738	0.00434239624363575	287435.707133989	-40.8644447028995	118.3125	55.8125
121.354166666667	53.8958333333333	0.0325636824646584	0.00511469757000884	347197.660935717	-43.3802112655891	117.520833333333	56.1041666666667
121.395833333333	53.8958333333333	0.0352629433628275	0.00528364196846511	311859.013395728	-36.7661621597189	118.395833333333	56.1041666666667
121.4375	53.8958333333333	0.0358814860439163	0.00575443698864663	349084.092322707	-43.6730762357469	117.5625	56.1041666666667
121.479166666667	53.8958333333333	0.0354742627086051	0.00579312427179745	351704.180421919	-45.0920419708059	117.479166666667	56.0625
121.520833333333	53.8958333333333	0.0358337628646526	0.00560949618341487	359538.305020071	-46.1903140799712	117.354166666667	56.0625
121.5625	53.8958333333333	0.0361760635583246	0.00604758548702133	361519.400831381	-46.4569474312153	117.354166666667	56.0625
121.604166666667	53.8958333333333	0.0371384850568207	0.00626167927265511	363509.226989508	-46.7204822757392	117.354166666667	56.0625
121.645833333333	53.8958333333333	0.0365960176647004	0.00599946953966113	365507.640209411	-46.980955922644	117.354166666667	56.0625
121.6875	53.8958333333333	0.0373182378031719	0.00622104781657785	367514.499707033	-47.2384054445507	117.354166666667	56.0625
121.729166666667	53.8958333333333	0.0372606483244836	0.00595588363509552	373584.384800387	-47.9929761700376	117.270833333333	56.0625
121.770833333333	53.8958333333333	0.0377066505880607	0.00569995087471275	365180.631165815	-37.7529413633942	118.145833333333	56.4375
121.8125	53.8958333333333	0.03779238381438	0.00588842621429517	406817.914244819	-41.3769628751954	117.4375	56.5625
121.854166666667	53.8958333333333	0.0381650484339063	0.00620705679416142	408633.075164257	-41.6311758075544	117.4375	56.5625
121.895833333333	53.8958333333333	0.0376995322333834	0.00626198641933425	368476.173087952	-46.4240268394997	117.604166666667	56.1041666666667
121.9375	53.8958333333333	0.0381984915071916	0.00655342637181105	434405.370287165	-41.5463338169891	117.229166666667	56.7291666666667
121.979166666667	53.8958333333333	0.0381380681683953	0.00654317352324213	414132.321411626	-42.3794642219042	117.4375	56.5625
122.020833333333	53.8958333333333	0.0388311251141098	0.00626224496832964	420618.386514424	-41.4677948271209	117.479166666667	56.6458333333333
122.0625	53.8958333333333	0.0382350133404969	0.00590975386476294	439892.945387036	-42.245790694163	117.229166666667	56.7291666666667
122.104166666667	53.8958333333333	0.0380079254200527	0.00562136668040738	378502.280195724	-47.685526894727	117.604166666667	56.1041666666667
122.145833333333	53.8958333333333	0.0381153517784144	0.00592358393410256	356628.564901853	-40.6432083560512	118.395833333333	56.2708333333333
122.1875	53.8958333333333	0.0379363585613817	0.00591496822377968	382568.866686685	-48.1702448605208	117.604166666667	56.1041666666667
122.229166666667	53.8958333333333	0.0383776384658066	0.00611231410961313	447323.218696706	-43.1495149699653	117.229166666667	56.7291666666667
122.270833333333	53.8958333333333	0.0380977659233251	0.00623485551458908	427262.525236048	-44.0443659636675	117.4375	56.5625
122.3125	53.8958333333333	0.0378519338419974	0.00579353306181247	388725.742499651	-48.8768688068909	117.604166666667	56.1041666666667
122.354166666667	53.8958333333333	0.0380452818613482	0.00565131876730805	435401.159924701	-43.3610593321322	117.479166666667	56.6458333333333
122.395833333333	53.8958333333333	0.0381924009748095	0.00584311745451605	454877.342113869	-44.0212169670541	117.229166666667	56.7291666666667
122.4375	53.8958333333333	0.0380975914084343	0.00559667248520106	394948.150600824	-49.5597427779765	117.604166666667	56.1041666666667
122.479166666667	53.8958333333333	0.0372520642289374	0.00525227317068024	370636.281286624	-44.8099209915647	118.270833333333	56.1875
122.520833333333	53.8958333333333	0.0364709005640901	0.00470301794834222	401233.022698218	-50.2197374338675	117.5625	56.1041666666667
122.5625	53.8958333333333	0.036879773053114	0.00486493484939944	403341.353691493	-50.4347982194187	117.5625	56.1041666666667
122.604166666667	53.8958333333333	0.0370469682542639	0.00503245372652664	468376.866910541	-45.4728789032826	117.145833333333	56.7291666666667
122.645833333333	53.8958333333333	0.0369781562368783	0.00491379615761545	378428.791558653	-45.8522655301735	118.270833333333	56.1875
122.6875	53.8958333333333	0.0368805367917355	0.00467473761905056	380398.47269425	-46.1057115468121	118.270833333333	56.1875
122.729166666667	53.8958333333333	0.0372430457861078	0.0050083824851905	382376.508289263	-46.3563651909056	118.270833333333	56.1875
122.770833333333	53.8958333333333	0.038774063831779	0.00548113991824206	450653.619841595	-46.6512670494136	117.4375	56.5625
122.8125	53.8958333333333	0.0387328894800539	0.00529350388117753	452648.841879952	-46.8552806553799	117.4375	56.5625
122.854166666667	53.8958333333333	0.0380923711085788	0.00544920673801392	388359.455638781	-47.0918866072192	118.270833333333	56.1875
122.895833333333	53.8958333333333	0.0375769176845189	0.00475613828073268	482206.608264292	-46.8354731719338	117.145833333333	56.7291666666667
122.9375	53.8958333333333	0.036966151028821	0.00453405353974099	484207.5869275	-47.0231848593749	117.145833333333	56.7291666666667
122.979166666667	53.8958333333333	0.0367433336295688	0.00463456508940615	486214.655635824	-47.2092083913746	117.145833333333	56.7291666666667
123.020833333333	53.8958333333333	0.0370041259812732	0.00463960347513657	379411.731103698	-46.8934718181164	118.5625	56.1458333333333
123.0625	53.8958333333333	0.0377108649860839	0.00465549244019088	381415.575489416	-47.1407458442083	118.5625	56.1458333333333
123.104166666667	53.8958333333333	0.0373386887265436	0.00438326976270658	399323.510267881	-47.510979197108	118.354166666667	56.2291666666667
123.145833333333	53.8958333333333	0.0369292959420821	0.00419422493985997	494302.329664634	-47.9367351559151	117.145833333333	56.7291666666667
123.1875	53.8958333333333	0.0368444610803647	0.00392407447376899	403378.028880866	-47.9688954801857	118.354166666667	56.2291666666667
123.229166666667	53.8958333333333	0.0368872868895576	0.00388625408080261	389509.663883428	-48.1024865715528	118.5625	56.1458333333333
123.270833333333	53.8958333333333	0.037063884340364	0.0040399185142561	391552.24999322	-48.3362439968526	118.5625	56.1458333333333
123.3125	53.8958333333333	0.0382805527676134	0.00436186553704397	410305.58107705	-47.9029944336499	118.395833333333	56.2708333333333
123.354166666667	53.8958333333333	0.0400684032477705	0.00472013185451402	412341.599477598	-48.1242175663556	118.395833333333	56.2708333333333
123.395833333333	53.8958333333333	0.0388853487530364	0.00436976832896944	481240.556497458	-49.5159760851671	117.4375	56.5625
123.4375	53.8958333333333	0.0377539055874095	0.00362713534207624	399795.322825287	-49.245510331885	118.5625	56.1458333333333
123.479166666667	53.8958333333333	0.0386792841532121	0.00389056776554312	418491.373623379	-48.7739212986485	118.395833333333	56.2708333333333
123.520833333333	53.8958333333333	0.0386733760397793	0.00377114011983261	420554.863329247	-48.9859219977406	118.395833333333	56.2708333333333
123.5625	53.8958333333333	0.0384531969109074	0.00366938359986405	421386.23053765	-50.6289727437517	118.3125	56.1875
123.604166666667	53.8958333333333	0.0368742240356389	0.00346131425102163	408149.424985576	-50.115029453927	118.5625	56.1458333333333
123.645833333333	53.8958333333333	0.0365168353251681	0.0035631514567739	410877.356884309	-49.5896290656091	118.604166666667	56.1875
123.6875	53.8958333333333	0.0369017773004739	0.0036405150084143	428284.703681111	-50.5178047927041	118.354166666667	56.2291666666667
123.729166666667	53.8958333333333	0.0373537591152599	0.00337645426963896	430969.625691945	-50.0128346297485	118.395833333333	56.2708333333333
123.770833333333	53.8958333333333	0.0380258895531544	0.00385721195318929	433071.380551916	-50.2117759193716	118.395833333333	56.2708333333333
123.8125	53.8958333333333	0.0390861110656012	0.00453530144499386	435179.189898643	-50.4086280104008	118.395833333333	56.2708333333333
123.854166666667	53.8958333333333	0.0378488190495816	0.00381285792715237	437292.965436381	-50.6034152300484	118.395833333333	56.2708333333333
123.895833333333	53.8958333333333	0.0375176704313388	0.00342351406035912	439412.620317197	-50.7961616630738	118.395833333333	56.2708333333333
123.9375	53.8958333333333	0.0377130117505603	0.00324273760679787	441538.069117947	-50.9868911504729	118.395833333333	56.2708333333333
123.979166666667	53.8958333333333	0.036690616702935	0.00321281676220447	427318.002296228	-51.9358707140965	118.5625	56.1458333333333
124.020833333333	53.8958333333333	0.0356796945901145	0.00346006857737677	480601.699252203	-56.6362509306874	117.5625	56.1041666666667
124.0625	53.8958333333333	0.0355984813543253	0.0033827084557003	431642.398700178	-52.3165479647091	118.5625	56.1458333333333
124.104166666667	53.8958333333333	0.0355918683390623	0.00356626951011971	433812.891924927	-52.5037806384581	118.5625	56.1458333333333
124.145833333333	53.8958333333333	0.0354833148297455	0.00367279792331605	492087.00981977	-57.3452186218027	117.479166666667	56.1041666666667
124.1875	53.8958333333333	0.0358095696400729	0.00340795844571512	438170.053710264	-52.8721624587036	118.5625	56.1458333333333
124.229166666667	53.8958333333333	0.0362153553536974	0.00312230762156514	440356.560687382	-53.0533620345084	118.5625	56.1458333333333
124.270833333333	53.8958333333333	0.0357473462978437	0.00317237180009322	494394.965853037	-57.482576233665	117.5625	56.1041666666667
124.3125	53.8958333333333	0.0358624357486676	0.00344135164245896	513335.795350473	-59.1239982642434	117.229166666667	56.0625
124.354166666667	53.8958333333333	0.0360547469782509	0.00353872861189653	515688.245254587	-59.2462515538929	117.229166666667	56.0625
124.395833333333	53.8958333333333	0.0360147171132124	0.00358942613563823	518043.668295189	-59.3672389852653	117.229166666667	56.0625
124.4375	53.8958333333333	0.0362120268279404	0.00359622244587435	520402.023269412	-59.4869761759317	117.229166666667	56.0625
124.479166666667	53.8958333333333	0.0362920530650764	0.00363276069839669	453789.575618183	-53.4292366416256	118.604166666667	56.1875
124.520833333333	53.8958333333333	0.0367503481992158	0.00372840206540296	505986.438625314	-58.1481784451953	117.604166666667	56.1041666666667
124.5625	53.8958333333333	0.0367470212800328	0.0039239660871134	508314.735959361	-58.2771829375406	117.604166666667	56.1041666666667
124.604166666667	53.8958333333333	0.0367130329969587	0.00508435646046174	471477.986848405	-55.3949569898424	118.354166666667	56.1458333333333
124.645833333333	53.8958333333333	0.0370989805077359	0.00511824752199634	473734.63068485	-55.5491720675429	118.354166666667	56.1458333333333
124.6875	53.8958333333333	0.037237363351585	0.00456781547871288	475995.423189084	-55.7017618855695	118.354166666667	56.1458333333333
124.729166666667	53.8958333333333	0.0377783105546897	0.00465842491967101	478260.304728498	-55.8527465662834	118.354166666667	56.1458333333333
124.770833333333	53.8958333333333	0.0381106334893074	0.00446458206127129	480529.216684096	-56.0021459628193	118.354166666667	56.1458333333333
124.8125	53.8958333333333	0.0381232776473433	0.00431979714486069	482802.101431628	-56.1499796618426	118.354166666667	56.1458333333333
124.854166666667	53.8958333333333	0.0382122974883431	0.00474296019261436	485078.902323095	-56.2962669863403	118.354166666667	56.1458333333333
124.895833333333	53.8958333333333	0.0386502653469056	0.00439419565176429	487359.563668575	-56.4410269984428	118.354166666667	56.1458333333333
124.9375	53.8958333333333	0.039270003207865	0.00356450005427726	476021.725545833	-55.0617074251402	118.645833333333	56.1875
124.979166666667	53.8958333333333	0.0392857839798879	0.00351378296064601	478269.297994056	-55.215699107961	118.645833333333	56.1875
125.020833333333	53.8958333333333	0.0399125081454174	0.0033979366936815	480521.048469372	-55.3680893502885	118.645833333333	56.1875
125.0625	53.8958333333333	0.0398136114401839	0.00436198634810861	496519.732333759	-57.0051661954007	118.354166666667	56.1458333333333
125.104166666667	53.8958333333333	0.0399890202489897	0.00429451527465061	498818.892901144	-57.1425666477391	118.354166666667	56.1458333333333
125.145833333333	53.8958333333333	0.0404820317031465	0.00277655459914599	487300.780423992	-55.815845086179	118.645833333333	56.1875
125.1875	53.8958333333333	0.0398677129593592	0.0026248635425906	489568.660258199	-55.9620219566854	118.645833333333	56.1875
125.229166666667	53.8958333333333	0.0403926277389811	0.00256887285437586	489898.695531884	-53.475077398136	118.854166666667	56.3541666666667
125.270833333333	53.8958333333333	0.0408784629738499	0.00248660738962679	494116.039872188	-56.2498744476497	118.645833333333	56.1875
125.3125	53.8958333333333	0.0414731073503161	0.00239602632882439	494309.864336912	-53.7852343297479	118.854166666667	56.3541666666667
125.354166666667	53.8958333333333	0.0415957161287431	0.0024224492706869	496521.983742505	-53.9380158964822	118.854166666667	56.3541666666667
125.395833333333	53.8958333333333	0.0417728615042941	0.00259409739846319	498738.381516215	-54.0892894116235	118.854166666667	56.3541666666667
125.4375	53.8958333333333	0.0410818777126285	0.00260170650451321	500959.00008585	-54.2390720314504	118.854166666667	56.3541666666667
125.479166666667	53.8958333333333	0.0402243504070482	0.00275978135275522	625241.736661622	-60.0324710976622	116.6875	56.3958333333333
125.520833333333	53.8958333333333	0.0402603665135221	0.00280455702242738	596167.337702454	-57.8571765567027	117.3125	56.4791666666667
125.5625	53.8958333333333	0.0410157497351571	0.00272167743236259	598487.977726865	-57.9626851981563	117.3125	56.4791666666667
125.604166666667	53.8958333333333	0.0412752567793957	0.00274112269483645	600811.281458216	-58.0672462469503	117.3125	56.4791666666667
125.645833333333	53.8958333333333	0.0410552969217824	0.00285042321027461	603137.217287787	-58.1708695809032	117.3125	56.4791666666667
125.6875	53.8958333333333	0.0412195193937754	0.00273002588905013	605465.754053795	-58.2735649590477	117.3125	56.4791666666667
125.729166666667	53.8958333333333	0.0415374473864386	0.0029072461634588	607796.861034193	-58.3753420230146	117.3125	56.4791666666667
125.770833333333	53.8958333333333	0.0408441201467439	0.00283619176762582	641904.317775903	-60.6520034121511	116.6875	56.3958333333333
125.8125	53.8958333333333	0.0406589402317872	0.00326486227702838	716277.530690087	-69.5173210686046	115.104166666667	55.6875
125.854166666667	53.8958333333333	0.0409789133716035	0.00264620651352861	523385.29098634	-55.6585308226075	118.854166666667	56.3541666666667
125.895833333333	53.8958333333333	0.0417273496436462	0.00268850430656287	525648.786570306	-55.792989199242	118.854166666667	56.3541666666667
125.9375	53.8958333333333	0.0414406605431874	0.00261042297209471	527915.878428594	-55.9261472336279	118.854166666667	56.3541666666667
125.979166666667	53.8958333333333	0.0417773029107799	0.00273318276363482	653866.942328526	-61.0714051022882	116.6875	56.3958333333333
126.020833333333	53.8958333333333	0.0424887403318666	0.00274304165180408	656265.246720314	-61.1530746387339	116.6875	56.3958333333333
126.0625	53.8958333333333	0.0425497720112662	0.00270917604611652	658665.426560006	-61.2340246528443	116.6875	56.3958333333333
126.104166666667	53.8958333333333	0.0420852313761361	0.00274157947378812	537019.280646622	-56.4460662878801	118.854166666667	56.3541666666667
126.145833333333	53.8958333333333	0.0417224552545892	0.00264613585063094	539303.66411705	-56.5729388028703	118.854166666667	56.3541666666667
120.020833333333	53.8541666666667	0.0312859447312994	0.00665191923466823	248955.447006265	-23.4487714551979	118.4375	55.8958333333333
120.0625	53.8541666666667	0.0322470283555454	0.00691377077846336	250058.424714266	-23.9912748387059	118.4375	55.8958333333333
120.104166666667	53.8541666666667	0.0319700496189526	0.00683233171187533	251185.01245748	-24.5288119977983	118.4375	55.8958333333333
120.145833333333	53.8541666666667	0.0308556303141328	0.0070880686993778	252334.893608226	-25.0613463713684	118.4375	55.8958333333333
120.1875	53.8541666666667	0.0287265919539489	0.00724250314160116	247777.275458612	-27.6404299893105	118.354166666667	55.8125
120.229166666667	53.8541666666667	0.0279747919655988	0.00738220103251512	249060.413662012	-28.1653720307387	118.354166666667	55.8125
120.270833333333	53.8541666666667	0.0313403579742048	0.00620237386866112	255921.121876737	-26.6286315204572	118.4375	55.8958333333333
120.3125	53.8541666666667	0.0321474694392574	0.00616157567054403	257160.999992318	-27.1408741363367	118.4375	55.8958333333333
120.354166666667	53.8541666666667	0.0310544252078288	0.00627609670464957	249060.413662012	-28.1653720307387	118.479166666667	55.8125
120.395833333333	53.8541666666667	0.0338562776055172	0.00606785967035026	255799.69057818	-30.7059828866484	118.3125	55.8125
120.4375	53.8541666666667	0.0338320518180847	0.00617514636826644	262523.051816648	-31.1247018390724	118.270833333333	55.8541666666667
120.479166666667	53.8541666666667	0.0336854054142276	0.00629104055721902	268345.557029728	-32.9954146410127	118.145833333333	55.8541666666667
120.520833333333	53.8541666666667	0.0331285030102877	0.00660858869152053	242576.758907675	-22.7874080419976	119.020833333333	55.8541666666667
120.5625	53.8541666666667	0.0327775842341404	0.00649647587970972	311980.180330767	-36.7957653409946	117.5625	56.0625
120.604166666667	53.8541666666667	0.0318834938331633	0.00653253101030883	253965.002209126	-33.8231273163824	118.354166666667	55.7291666666667
120.645833333333	53.8541666666667	0.0347770114354296	0.00644771554578025	255500.692677285	-34.3001190786447	118.354166666667	55.7291666666667
120.6875	53.8541666666667	0.0348353516596922	0.00638435524939299	257055.122563912	-34.7711726900148	118.354166666667	55.7291666666667
120.729166666667	53.8541666666667	0.0350936199493118	0.0064074870367591	261827.485622852	-36.1490865219778	118.270833333333	55.7291666666667
120.770833333333	53.8541666666667	0.03517711218188	0.00649300687152374	263453.53158639	-36.5967810296548	118.270833333333	55.7291666666667
120.8125	53.8541666666667	0.0349802840652249	0.00597588324326509	263453.53158639	-36.5967810296548	118.3125	55.7291666666667
120.854166666667	53.8541666666667	0.0356691794861573	0.00647222835363616	266756.578511354	-37.4750265616393	118.270833333333	55.7291666666667
120.895833333333	53.8541666666667	0.0349621577123298	0.00608095308131668	268432.951323773	-37.9056745065852	118.270833333333	55.7291666666667
120.9375	53.8541666666667	0.031879218474953	0.00598801510258928	327307.336999333	-39.9581803533069	117.5625	56.0625
120.979166666667	53.8541666666667	0.0315792511493149	0.0058969600934943	268432.951323773	-37.9056745065852	118.354166666667	55.7291666666667
121.020833333333	53.8541666666667	0.0319472584057415	0.00585997741135646	330853.378990524	-40.6185418821091	117.5625	56.0625
121.0625	53.8541666666667	0.0328160695722702	0.00587995187651068	287736.417276275	-36.7186129169017	118.3125	55.8958333333333
121.104166666667	53.8541666666667	0.0327259808806377	0.00484487845091649	273669.099074478	-37.6996357086631	118.4375	55.7708333333333
121.145833333333	53.8541666666667	0.0342429762749422	0.00467408344764036	283983.065039397	-38.7160850270052	118.3125	55.8125
121.1875	53.8541666666667	0.0340721960866395	0.00467790447736884	285705.376559234	-39.1112886093213	118.3125	55.8125
121.229166666667	53.8541666666667	0.0324574817722874	0.00464417262563466	341770.099634382	-42.5118295208394	117.520833333333	56.0625
121.270833333333	53.8541666666667	0.0320664942198011	0.00438776396663332	343628.241858056	-42.8149516095502	117.520833333333	56.0625
121.3125	53.8541666666667	0.0328913763154294	0.0043849816584112	345496.964236958	-43.1146204981496	117.520833333333	56.0625
121.354166666667	53.8541666666667	0.0324780225212098	0.00440684488264385	347376.095364311	-43.410872779171	117.520833333333	56.0625
121.395833333333	53.8541666666667	0.0353899344360726	0.00553291577494371	350582.788441894	-42.8601490358132	117.5625	56.1041666666667
121.4375	53.8541666666667	0.0359766050438986	0.00590481864239811	358860.209306451	-45.1186874641406	117.354166666667	56.0625
121.479166666667	53.8541666666667	0.0357911922092705	0.00530296130236126	354333.324066004	-43.442547009236	117.5625	56.1041666666667
121.520833333333	53.8541666666667	0.0355011263164061	0.00563930919083055	356922.073477762	-44.8421664787492	117.479166666667	56.0625
121.5625	53.8541666666667	0.0357203592970652	0.00581046455880628	358860.209306451	-45.1186874641406	117.479166666667	56.0625
121.604166666667	53.8541666666667	0.0373207520586933	0.00645460863697269	366704.105457866	-46.1935221494904	117.354166666667	56.0625
121.645833333333	53.8541666666667	0.0377207062052302	0.0064447293954333	368687.185449698	-46.4545981375786	117.354166666667	56.0625
121.6875	53.8541666666667	0.0380041611870635	0.00648447178263451	370678.823553083	-46.7126922889523	117.354166666667	56.0625
121.729166666667	53.8541666666667	0.0377175950817661	0.00606697599738768	371688.120156361	-45.906688559887	117.4375	56.1041666666667
121.770833333333	53.8541666666667	0.0378736885485961	0.0062815097303167	430740.090113541	-40.1832573811991	117.229166666667	56.7291666666667
121.8125	53.8541666666667	0.0383880005721673	0.00615903820016514	432513.688061331	-40.4267525075774	117.229166666667	56.7291666666667
121.854166666667	53.8541666666667	0.0377543898544123	0.00610536172372752	372205.317839521	-37.9160212122987	118.145833333333	56.4375
121.895833333333	53.8541666666667	0.0369472688225949	0.00615057941789667	361953.194486871	-44.5686782896445	117.8125	56.1041666666667
121.9375	53.8541666666667	0.0366189859669542	0.00618143810675304	363882.00224648	-44.8423573540674	117.8125	56.1041666666667
121.979166666667	53.8541666666667	0.0378580122019077	0.00625741982977425	375643.71628505	-46.4210992902664	117.604166666667	56.1041666666667
122.020833333333	53.8541666666667	0.0381084228118737	0.00600857047521887	441511.988111307	-41.612542585424	117.229166666667	56.7291666666667
122.0625	53.8541666666667	0.0389905085918028	0.00623130880465161	443336.965173131	-41.843474792642	117.229166666667	56.7291666666667
122.104166666667	53.8541666666667	0.0385388210511244	0.00603958960527106	445170.138699534	-42.0723691062837	117.229166666667	56.7291666666667
122.145833333333	53.8541666666667	0.0381372004626305	0.00589655578939627	429546.176979237	-41.7793857307381	117.479166666667	56.6458333333333
122.1875	53.8541666666667	0.0369654621327912	0.0055488513376857	385677.242998772	-47.657491608114	117.604166666667	56.1041666666667
122.229166666667	53.8541666666667	0.0367582787884598	0.00561091894496856	387707.695522434	-47.8965246559661	117.604166666667	56.1041666666667
122.270833333333	53.8541666666667	0.0382997589879024	0.00614015393161393	452582.785834625	-42.9678899087529	117.229166666667	56.7291666666667
122.3125	53.8541666666667	0.0377527960096867	0.00559961836913746	367319.664152335	-41.3359480394797	118.395833333333	56.2708333333333
122.354166666667	53.8541666666667	0.0383413899594356	0.00594470073800631	369135.724511245	-41.6215797690967	118.395833333333	56.2708333333333
122.395833333333	53.8541666666667	0.0388617312992836	0.00614007928534251	440656.461622546	-43.1728970894569	117.479166666667	56.6458333333333
122.4375	53.8541666666667	0.0393304716927022	0.00568442605358142	442536.377318443	-43.3978041557723	117.479166666667	56.6458333333333
122.479166666667	53.8541666666667	0.038912111049529	0.00542976589501299	444424.077639852	-43.6206599514364	117.479166666667	56.6458333333333
122.520833333333	53.8541666666667	0.0389039354915243	0.00543487656150076	442096.242322465	-44.9581076374357	117.4375	56.5625
122.5625	53.8541666666667	0.0380435711730001	0.0054363321592697	377789.355102992	-44.8371851173439	118.270833333333	56.1875
122.604166666667	53.8541666666667	0.0371666793080003	0.00511686299112005	379727.032826239	-45.0966500491786	118.270833333333	56.1875
122.645833333333	53.8541666666667	0.0377875399001614	0.00509951553651126	470823.503799212	-44.2389364318908	117.270833333333	56.7708333333333
122.6875	53.8541666666667	0.0386784760166633	0.0050629301173225	472739.870928387	-44.4430066479305	117.270833333333	56.7708333333333
122.729166666667	53.8541666666667	0.0388337776103606	0.00524773134477231	455908.276606228	-44.915708007183	117.479166666667	56.6458333333333
122.770833333333	53.8541666666667	0.0389220282709235	0.00527585013851511	457847.75564895	-45.1246992152674	117.479166666667	56.6458333333333
122.8125	53.8541666666667	0.0386723577808767	0.00515994917602158	455832.780234009	-46.4306743782959	117.4375	56.5625
122.854166666667	53.8541666666667	0.038383805331936	0.0051654903996159	389543.548219676	-46.3523783310138	118.3125	56.1875
122.895833333333	53.8541666666667	0.038184638139068	0.00489162574072828	482424.152482084	-45.4368298996511	117.270833333333	56.7708333333333
122.9375	53.8541666666667	0.0374987471520335	0.00468174463976371	487380.845640631	-46.6250713203384	117.145833333333	56.7291666666667
122.979166666667	53.8541666666667	0.0366460588239378	0.0046868304691816	381673.428059324	-45.3533013745839	118.604166666667	56.1875
123.020833333333	53.8541666666667	0.0380353500104941	0.00484863674778962	382595.839579004	-46.3870157799854	118.5625	56.1458333333333
123.0625	53.8541666666667	0.038114003422997	0.00473206987164715	399561.953926641	-47.5415350953387	118.3125	56.1875
123.104166666667	53.8541666666667	0.0385485196279197	0.00461091685408616	401588.529987967	-47.7717031317313	118.3125	56.1875
123.145833333333	53.8541666666667	0.039024953716752	0.00445269727082095	403622.468817589	-47.9993844048123	118.3125	56.1875
123.1875	53.8541666666667	0.0388304022045526	0.0042908247985623	405663.658950123	-48.224607500306	118.3125	56.1875
123.229166666667	53.8541666666667	0.0378916615715764	0.00393167500691845	408522.296135839	-47.7099666235929	118.354166666667	56.2291666666667
123.270833333333	53.8541666666667	0.03830646229278	0.00393783804026598	409767.356411447	-48.6677923915197	118.3125	56.1875
123.3125	53.8541666666667	0.038206895805258	0.00399752957348278	411829.649879203	-48.8858102321063	118.3125	56.1875
123.354166666667	53.8541666666667	0.0392037050427768	0.00462042897863492	415451.619149146	-47.6486477243066	118.395833333333	56.2708333333333
123.395833333333	53.8541666666667	0.0403110192586297	0.00492716480185399	417481.473555778	-47.8682271049735	118.395833333333	56.2708333333333
123.4375	53.8541666666667	0.0393624455034088	0.00457211072053058	486339.494961819	-49.2769472499809	117.4375	56.5625
123.479166666667	53.8541666666667	0.0391664678588601	0.00424962641304492	415329.070026168	-50.0422505716229	118.354166666667	56.1458333333333
123.520833333333	53.8541666666667	0.0380002518079044	0.00357899866402197	421562.116807219	-48.3005304813328	118.4375	56.2708333333333
123.5625	53.8541666666667	0.0372636592207704	0.00344044211204091	423612.702552755	-48.5133052914898	118.4375	56.2708333333333
123.604166666667	53.8541666666667	0.036733348589173	0.00340684478694413	411138.665644153	-49.6197801080525	118.5625	56.1458333333333
123.645833333333	53.8541666666667	0.0367309893662372	0.00343226167157049	413230.607676736	-49.8321726504703	118.5625	56.1458333333333
123.6875	53.8541666666667	0.0371972023236941	0.00344466104059254	415329.070026168	-50.0422505716229	118.5625	56.1458333333333
123.729166666667	53.8541666666667	0.0377577427602171	0.00330251535675844	417433.953618221	-50.2500417341998	118.5625	56.1458333333333
123.770833333333	53.8541666666667	0.0374479413220919	0.00318080576440055	436053.767741318	-49.7442468050912	118.395833333333	56.2708333333333
123.8125	53.8541666666667	0.0386875901285451	0.00405041502288147	438149.329034118	-49.9420133823128	118.395833333333	56.2708333333333
123.854166666667	53.8541666666667	0.0381819271859927	0.00372786785857766	440250.949489441	-50.1377321508559	118.395833333333	56.2708333333333
123.895833333333	53.8541666666667	0.0372406469122021	0.00357815642509642	485558.075823408	-56.9517701382478	117.354166666667	56.0625
123.9375	53.8541666666667	0.0367829809804181	0.00343464551498632	439224.729752605	-51.5162801827142	118.395833333333	56.1875
123.979166666667	53.8541666666667	0.0364424491827802	0.00323306741389104	480891.772007161	-56.0300413218477	117.5625	56.1041666666667
124.020833333333	53.8541666666667	0.0362761977408016	0.00324769258971833	432811.507342118	-50.9413967395668	118.604166666667	56.1875
124.0625	53.8541666666667	0.0362582153670066	0.00325853756518738	434492.841499039	-51.8332987586559	118.5625	56.1458333333333
124.104166666667	53.8541666666667	0.0360202697079643	0.00332263686395142	436651.326943965	-52.0217165164241	118.5625	56.1458333333333
124.145833333333	53.8541666666667	0.0357888229658137	0.00370943370752548	506386.742605355	-58.1749470481051	117.229166666667	56.0625
124.1875	53.8541666666667	0.0357917627328993	0.0037194522988384	508718.029101461	-58.3038792206934	117.229166666667	56.0625
124.229166666667	53.8541666666667	0.0358235096835451	0.00367612270680926	499205.45785267	-57.1698944158244	117.479166666667	56.1041666666667
124.270833333333	53.8541666666667	0.0361034518812666	0.00386760309595228	513390.232401369	-58.5577620877653	117.229166666667	56.0625
124.3125	53.8541666666667	0.0358791299256553	0.00346900589136977	515731.060314607	-58.6827452912884	117.229166666667	56.0625
124.354166666667	53.8541666666667	0.0363009478728121	0.00328431837597976	450024.684591741	-52.4345458979223	118.604166666667	56.1875
124.395833333333	53.8541666666667	0.0365615455849034	0.00341930108029439	452200.639938057	-52.6124309939845	118.604166666667	56.1875
124.4375	53.8541666666667	0.0366768647308655	0.00352966680770714	454381.737014865	-52.7884470649356	118.604166666667	56.1875
124.479166666667	53.8541666666667	0.0366748435895941	0.00344456203634252	506133.003756268	-57.5734418176244	117.604166666667	56.1041666666667
124.520833333333	53.8541666666667	0.0372625313130181	0.00357897930925802	508449.046866215	-57.7052010873723	117.604166666667	56.1041666666667
124.5625	53.8541666666667	0.0371448704200754	0.00388843690776401	471885.05423291	-54.7773234527578	118.354166666667	56.1458333333333
124.604166666667	53.8541666666667	0.0377267074905802	0.00429921272746544	474127.099520365	-54.9345098824879	118.354166666667	56.1458333333333
124.645833333333	53.8541666666667	0.0383046604536587	0.00391839877352019	476373.443771315	-55.0900548434252	118.354166666667	56.1458333333333
124.6875	53.8541666666667	0.0382270206421738	0.00443881839801032	478624.025662885	-55.2439783651933	118.354166666667	56.1458333333333
124.729166666667	53.8541666666667	0.0385129119015603	0.00396711016706466	520078.620768138	-58.3440665083379	117.604166666667	56.1041666666667
124.770833333333	53.8541666666667	0.037804424045518	0.00393812580948602	522414.093860487	-58.4679650401433	117.604166666667	56.1041666666667
124.8125	53.8541666666667	0.0383197898010341	0.00396326776020305	524752.65201699	-58.5906082412417	117.604166666667	56.1041666666667
124.854166666667	53.8541666666667	0.0389582693988194	0.00463372359386096	487667.538823609	-55.8438496113061	118.354166666667	56.1458333333333
124.895833333333	53.8541666666667	0.0393006958437304	0.00354424407243982	476459.721104683	-54.4506240175749	118.645833333333	56.1875
124.9375	53.8541666666667	0.0396364147055354	0.00345257492545389	478692.726239572	-54.6075060490646	118.645833333333	56.1875
124.979166666667	53.8541666666667	0.0393869871909391	0.00444563035094411	494491.813287451	-56.2776712648147	118.354166666667	56.1458333333333
125.020833333333	53.8541666666667	0.0391478504354321	0.00421110502931707	496774.208381691	-56.4193136763013	118.354166666667	56.1458333333333
125.0625	53.8541666666667	0.0391336849160664	0.00420267828194153	499060.333362191	-56.5595035188779	118.354166666667	56.1458333333333
125.104166666667	53.8541666666667	0.039960156601963	0.00292526899736294	487667.400537639	-55.2190610239068	118.645833333333	56.1875
125.145833333333	53.8541666666667	0.0401174558188515	0.00282272135614492	489921.435605068	-55.3680515972438	118.645833333333	56.1875
125.1875	53.8541666666667	0.0404306708952518	0.00298173654962653	492179.501899936	-55.5155201051091	118.645833333333	56.1875
125.229166666667	53.8541666666667	0.0397406273550425	0.00275902288640271	494441.54339332	-55.661484732764	118.645833333333	56.1875
125.270833333333	53.8541666666667	0.0396004411177203	0.00254902226464918	494866.174376507	-53.1994270107228	118.854166666667	56.3541666666667
125.3125	53.8541666666667	0.0403897935896558	0.00245880551008019	497063.883018382	-53.3547990592266	118.854166666667	56.3541666666667
125.354166666667	53.8541666666667	0.0414477553489843	0.00241683447564668	499266.007752249	-53.508651629788	118.854166666667	56.3541666666667
125.395833333333	53.8541666666667	0.0413756282501061	0.00248898114145525	622842.558545542	-59.4804489400386	116.6875	56.3958333333333
125.4375	53.8541666666667	0.0419359768490194	0.00264985275936548	625205.692364636	-59.5740645711802	116.6875	56.3958333333333
125.479166666667	53.8541666666667	0.0424708420699361	0.00262078073569641	627571.084820584	-59.6668461377604	116.6875	56.3958333333333
125.520833333333	53.8541666666667	0.0422731150822294	0.00271626688099913	629938.709629296	-59.7588022474712	116.6875	56.3958333333333
125.5625	53.8541666666667	0.0421571010193156	0.00271965764355701	632308.540872519	-59.8499414027191	116.6875	56.3958333333333
125.604166666667	53.8541666666667	0.0420052239048251	0.00291599787654321	603277.024277787	-57.6945501860797	117.3125	56.4791666666667
125.645833333333	53.8541666666667	0.0418154130592589	0.00287526610312876	605595.817350855	-57.7991912386749	117.3125	56.4791666666667
125.6875	53.8541666666667	0.0419066296318229	0.00285295674727408	607917.267038784	-57.9029031756525	117.3125	56.4791666666667
125.729166666667	53.8541666666667	0.0417873159321248	0.00285139371416759	610241.342197352	-58.0056955504091	117.3125	56.4791666666667
125.770833333333	53.8541666666667	0.0411450085639453	0.00268160179861168	644189.911340557	-60.2936732436262	116.6875	56.3958333333333
125.8125	53.8541666666667	0.0409953982858653	0.00272709846185821	646572.456662779	-60.3800834934472	116.6875	56.3958333333333
125.854166666667	53.8541666666667	0.0417382164146711	0.00273528708653889	648957.036751391	-60.4657334682928	116.6875	56.3958333333333
125.895833333333	53.8541666666667	0.0412870209313646	0.00273482932800168	651343.628410382	-60.5506308752974	116.6875	56.3958333333333
125.9375	53.8541666666667	0.0412303176507849	0.00261996879288327	653732.208759887	-60.6347833278603	116.6875	56.3958333333333
125.979166666667	53.8541666666667	0.0412737141479924	0.00267332575923033	656122.755231146	-60.718198346862	116.6875	56.3958333333333
126.020833333333	53.8541666666667	0.0416955096078133	0.00281333984718281	658515.245561545	-60.8008833618656	116.6875	56.3958333333333
126.0625	53.8541666666667	0.0427153571191234	0.00279651113795653	660909.657789726	-60.8828457123057	116.6875	56.3958333333333
126.104166666667	53.8541666666667	0.0425474274426659	0.00311673502232328	663305.970250794	-60.9640926486625	116.6875	56.3958333333333
126.145833333333	53.8541666666667	0.04251240656666	0.00283005093516983	665704.161571623	-61.0446313336239	116.6875	56.3958333333333
126.1875	53.8541666666667	0.0418799990884152	0.00274574307074147	544151.394352911	-56.2914462972725	118.854166666667	56.3541666666667
126.229166666667	53.8541666666667	0.0418859779095643	0.0027594061772058	546433.941382075	-56.4170336474007	118.854166666667	56.3541666666667
126.270833333333	53.8541666666667	0.0425133601160099	0.00276195851497733	548719.797043567	-56.5414333813973	118.854166666667	56.3541666666667
126.3125	53.8541666666667	0.0428211676369151	0.00293222548428036	675315.297944469	-61.359843804401	116.6875	56.3958333333333
120.020833333333	53.8125	0.0322021078074821	0.00630249313328142	253216.75855569	-23.031413356871	118.4375	55.8958333333333
120.0625	53.8125	0.0339745353375297	0.00635924917484379	254755.452983962	-26.1356166132317	118.270833333333	55.8541666666667
120.104166666667	53.8125	0.030956562611518	0.00640687539066536	255411.314861309	-24.0971361307405	118.4375	55.8958333333333
120.145833333333	53.8125	0.0320820046331754	0.00645102628237363	256543.383887193	-24.6228425729762	118.4375	55.8958333333333
120.1875	53.8125	0.0342178966916271	0.00694262027281408	262400.598931289	-29.1646731022916	118.145833333333	55.8541666666667
120.229166666667	53.8125	0.0339654333713433	0.00683204329899905	258875.580296454	-25.6597774914966	118.4375	55.8958333333333
120.270833333333	53.8125	0.0332585414614165	0.0072336244959888	241045.161976809	-18.9547909604098	119.020833333333	55.8541666666667
120.3125	53.8125	0.0339330207784295	0.00659503437863286	266503.800214902	-30.6096175553453	118.145833333333	55.8541666666667
120.354166666667	53.8125	0.033739676178759	0.00709354675468032	307765.440897163	-34.4044618402554	117.5625	56.0625
120.395833333333	53.8125	0.0334184628563078	0.00680719096205528	243837.208538543	-20.6837158917807	119.020833333333	55.8541666666667
120.4375	53.8125	0.032974022911958	0.00683337563434909	310897.327472987	-35.1715669530859	117.5625	56.0625
120.479166666667	53.8125	0.0328672319363788	0.00712769533766879	312485.675511396	-35.5490594008826	117.5625	56.0625
120.520833333333	53.8125	0.0329279103380978	0.00674149539163587	314088.657882156	-35.9225435918277	117.5625	56.0625
120.5625	53.8125	0.0330678580394042	0.00658704741313693	315706.051105889	-36.2920446534251	117.5625	56.0625
120.604166666667	53.8125	0.0328324407006722	0.00681738638394025	317337.634267614	-36.6575886516234	117.5625	56.0625
120.645833333333	53.8125	0.031410612106705	0.00665284091540259	259344.94416614	-33.72305347901	118.354166666667	55.7291666666667
120.6875	53.8125	0.031481783141115	0.00633623369940613	260877.997828085	-34.1906073633582	118.354166666667	55.7291666666667
120.729166666667	53.8125	0.0349445028567537	0.00625156268518394	265586.341852849	-35.5592380769947	118.270833333333	55.7291666666667
120.770833333333	53.8125	0.0348946112324986	0.0065751488218754	265586.341852849	-35.5592380769947	118.3125	55.7291666666667
120.8125	53.8125	0.0315977016159977	0.00631649452400792	265586.341852851	-35.5592380769953	118.354166666667	55.7291666666667
120.854166666667	53.8125	0.0319272771409621	0.00659980450723309	267191.113510051	-36.0042261117116	118.354166666667	55.7291666666667
120.895833333333	53.8125	0.0347323853768416	0.00644067919419157	270451.75777008	-36.877609258643	118.3125	55.7291666666667
120.9375	53.8125	0.0357874880114371	0.00687474967338406	272107.016896221	-37.3060909583602	118.3125	55.7291666666667
120.979166666667	53.8125	0.0348655422500515	0.00656421177572429	307594.720362388	-43.5115686809131	117.604166666667	55.7708333333333
121.020833333333	53.8125	0.0349366850386992	0.00655409560446539	273778.498877656	-37.7291598472421	118.354166666667	55.7291666666667
121.0625	53.8125	0.0317647583460201	0.00651571062711466	336161.052276901	-40.4256300228703	117.5625	56.0625
121.104166666667	53.8125	0.0321204004152699	0.00587139297225465	337946.651332411	-40.7459877227708	117.5625	56.0625
121.145833333333	53.8125	0.0322581678822314	0.00515088210922371	341552.351147144	-41.376064105927	117.520833333333	56.0625
121.1875	53.8125	0.0321118047705856	0.00491643630136161	343372.088343819	-41.6858504853283	117.520833333333	56.0625
121.229166666667	53.8125	0.0349831091410219	0.00569330191825704	346685.723408159	-41.1463810519459	117.5625	56.1041666666667
121.270833333333	53.8125	0.0351843753448821	0.0056313213822602	284131.811168641	-40.1566320072636	118.354166666667	55.7291666666667
121.3125	53.8125	0.0347656070435014	0.00549265242666327	285908.817104976	-40.5431982369492	118.354166666667	55.7291666666667
121.354166666667	53.8125	0.0352341375922226	0.00548093857169788	352632.61799404	-43.1836344570261	117.479166666667	56.0625
121.395833333333	53.8125	0.0356223761906504	0.00561181456092969	354515.904411889	-43.4732033234815	117.479166666667	56.0625
121.4375	53.8125	0.0364760077204445	0.00591695448326568	359765.856556146	-34.3594564781791	118.145833333333	56.4375
121.479166666667	53.8125	0.0370355046302607	0.00605195550236509	296855.497576424	-42.7594314931601	118.270833333333	55.7291666666667
121.520833333333	53.8125	0.0363224206596332	0.00550206723918975	360225.186755792	-44.3225578119959	117.479166666667	56.0625
121.5625	53.8125	0.0358527753634503	0.00562850843138402	362147.565897296	-44.5993407554329	117.479166666667	56.0625
121.604166666667	53.8125	0.0361963769257444	0.00580358466624043	366063.469773031	-35.6432011348856	118.145833333333	56.4375
121.645833333333	53.8125	0.0364041195244709	0.00593083095568383	367668.945502266	-35.9568440318974	118.145833333333	56.4375
121.6875	53.8125	0.0372469552824844	0.00605324121487158	369286.526747356	-36.2676008992147	118.145833333333	56.4375
121.729166666667	53.8125	0.0384686189009728	0.00672130479769986	346765.750250383	-36.5493235174873	118.395833333333	56.2708333333333
121.770833333333	53.8125	0.0383441586449932	0.0069075119206233	376888.378226308	-45.6573620058787	117.4375	56.1041666666667
121.8125	53.8125	0.0382548368661361	0.00667978624944299	374210.322159067	-37.182722549087	118.145833333333	56.4375
121.854166666667	53.8125	0.0370311018409319	0.00647668675786888	375874.752179441	-37.4821046683424	118.145833333333	56.4375
121.895833333333	53.8125	0.0381041465882769	0.00653801009303471	377550.509247528	-37.7786874997965	118.145833333333	56.4375
121.9375	53.8125	0.036929224169327	0.006087103538944	376888.37822631	-45.657362005879	117.604166666667	56.1041666666667
121.979166666667	53.8125	0.0378724024914994	0.00613060440972465	378855.52340267	-45.9135990096832	117.604166666667	56.1041666666667
122.020833333333	53.8125	0.0381038515361408	0.00617239732375125	444989.927334319	-41.2166307994762	117.229166666667	56.7291666666667
122.0625	53.8125	0.0380974408290627	0.00585833925759826	382815.159392588	-46.4176181743515	117.604166666667	56.1041666666667
122.104166666667	53.8125	0.0385140336064779	0.00627091709391873	431205.813193643	-41.1316015766049	117.479166666667	56.6458333333333
122.145833333333	53.8125	0.0392580826338318	0.00666095237283889	450452.34133642	-41.9028975980271	117.229166666667	56.7291666666667
122.1875	53.8125	0.0383553113519516	0.00569018290376879	430236.399326028	-42.7297145670386	117.4375	56.5625
122.229166666667	53.8125	0.0372458539290943	0.00561509005449181	372226.758577703	-44.0723453078229	118.0625	56.1458333333333
122.270833333333	53.8125	0.0379196821052338	0.00566300561163612	392856.080669957	-47.6298219220459	117.604166666667	56.1041666666667
122.3125	53.8125	0.0381519350975386	0.00570875283110319	435859.985283289	-43.4233530680216	117.4375	56.5625
122.354166666667	53.8125	0.0386226922413393	0.00594283491973678	372615.255393013	-41.1484549506817	118.395833333333	56.2708333333333
122.395833333333	53.8125	0.0394481402656466	0.00621951669788015	444049.931433902	-42.7641286274257	117.479166666667	56.6458333333333
122.4375	53.8125	0.0389210903972005	0.00593410420455118	463475.204984732	-43.4357405939325	117.229166666667	56.7291666666667
122.479166666667	53.8125	0.037049442665716	0.00535375819660974	383842.951487401	-45.6378675896124	118.0625	56.1458333333333
122.520833333333	53.8125	0.0360320208618108	0.00487120095816251	407230.012726333	-49.2181300749455	117.5625	56.1041666666667
122.5625	53.8125	0.0371096458753505	0.00492999161341907	366042.572863752	-42.1651381456362	118.604166666667	56.1875
122.604166666667	53.8125	0.0376300456141369	0.00516362391242503	409311.616241622	-49.4351915543152	117.604166666667	56.1041666666667
122.645833333333	53.8125	0.037289672073582	0.00497191550227819	411399.944505918	-49.6498804937099	117.604166666667	56.1041666666667
122.6875	53.8125	0.0379526902166026	0.00506079040094461	413494.894894616	-49.8622253575312	117.604166666667	56.1041666666667
122.729166666667	53.8125	0.038236325755475	0.00505664854408233	389265.988473265	-43.5877217870505	118.395833333333	56.2708333333333
122.770833333333	53.8125	0.0390020353505842	0.005543975217839	391162.748306621	-43.8450011450315	118.395833333333	56.2708333333333
122.8125	53.8125	0.0386058008849031	0.00523035184676133	393068.350740723	-44.0996270651797	118.395833333333	56.2708333333333
122.854166666667	53.8125	0.0382521687313677	0.0049306720360576	392758.821808698	-45.8634453084761	118.3125	56.1875
122.895833333333	53.8125	0.0380569466699164	0.00487310145316245	394732.626261972	-46.1069702563654	118.3125	56.1875
122.9375	53.8125	0.03744810468503	0.00486868576948266	381884.999825887	-45.3840133458173	118.5625	56.1458333333333
122.979166666667	53.8125	0.0370257757420041	0.00480112813799007	383842.951487401	-45.6378675896124	118.5625	56.1458333333333
123.020833333333	53.8125	0.0376780437277133	0.00470005450777957	385809.35928146	-45.8889666732515	118.5625	56.1458333333333
123.0625	53.8125	0.0381403957231518	0.00464245934353957	387784.093874793	-46.1373409030028	118.5625	56.1458333333333
123.104166666667	53.8125	0.03746768997388	0.00445834530535122	389767.028009452	-46.3830204388865	118.5625	56.1458333333333
123.145833333333	53.8125	0.0379736000738516	0.00436585317095617	391758.036477359	-46.6260352836791	118.5625	56.1458333333333
123.1875	53.8125	0.0387607168665985	0.00450404009946071	410596.078483862	-46.2761794930649	118.395833333333	56.2708333333333
123.229166666667	53.8125	0.0390132352638873	0.0043022529417078	412583.337510525	-46.5057078768009	118.395833333333	56.2708333333333
123.270833333333	53.8125	0.0386499544265885	0.00422684500916749	414578.125088164	-46.7328681278086	118.395833333333	56.2708333333333
123.3125	53.8125	0.0385344984393168	0.00378107862292145	416580.332361125	-46.9576854997922	118.395833333333	56.2708333333333
123.354166666667	53.8125	0.0394137503474886	0.00457555604969246	418589.852152016	-47.1801850972	118.395833333333	56.2708333333333
123.395833333333	53.8125	0.0404846238030009	0.00516108199336392	420606.578940539	-47.400391868747	118.395833333333	56.2708333333333
123.4375	53.8125	0.0394909918974265	0.00419105449760707	422630.408842204	-47.6183306013624	118.395833333333	56.2708333333333
123.479166666667	53.8125	0.0381515673606352	0.00358545915500685	423158.214079201	-49.2562342423662	118.3125	56.1875
123.520833333333	53.8125	0.037766099660743	0.00332071642654465	425934.761012114	-48.7542457540746	118.354166666667	56.2291666666667
123.5625	53.8125	0.0373312490631559	0.00339870600574191	412086.077263742	-48.9160951827894	118.5625	56.1458333333333
123.604166666667	53.8125	0.0373592649618101	0.00336582253175318	414158.199808416	-49.1317245772247	118.5625	56.1458333333333
123.645833333333	53.8125	0.0374820687925677	0.00331808764609126	416237.044551337	-49.3450339130942	118.5625	56.1458333333333
123.6875	53.8125	0.036638831184061	0.0035275850480766	441672.398013692	-51.7334404755798	118.104166666667	56.1458333333333
123.729166666667	53.8125	0.0375725666308684	0.00331961710228618	436333.57509969	-49.7744171633664	118.354166666667	56.2291666666667
123.770833333333	53.8125	0.0380153472892139	0.00314415143961824	422512.910843282	-49.9713126956831	118.5625	56.1458333333333
123.8125	53.8125	0.0391084461405503	0.00389780491902513	441148.159334046	-49.4817205981302	118.395833333333	56.2708333333333
123.854166666667	53.8125	0.038741400751534	0.00348329691394827	443237.651320671	-49.6783030807661	118.395833333333	56.2708333333333
123.895833333333	53.8125	0.0374916515846064	0.00355203938278185	443237.651320671	-49.6783030807661	118.4375	56.2708333333333
123.9375	53.8125	0.0367897942790014	0.00334041205373343	430968.907997559	-50.7754937489533	118.5625	56.1458333333333
123.979166666667	53.8125	0.0367781177291872	0.00328546514731024	433098.034051797	-50.9712018320556	118.5625	56.1458333333333
124.020833333333	53.8125	0.0371831736054231	0.00313142627219862	435233.032100021	-51.1648257773703	118.5625	56.1458333333333
124.0625	53.8125	0.0366820231909011	0.00312470858932222	437373.815398389	-51.3563904873423	118.5625	56.1458333333333
124.104166666667	53.8125	0.0370486085245966	0.00300324171501281	439520.298656584	-51.5459205974328	118.5625	56.1458333333333
124.145833333333	53.8125	0.0365993477559423	0.00298232482599768	441672.398013689	-51.7334404755796	118.5625	56.1458333333333
124.1875	53.8125	0.0357722243961528	0.00341804448603518	444262.729239504	-51.2352018095091	118.604166666667	56.1875
124.229166666667	53.8125	0.03616072005549	0.00384225132536114	499442.0198538	-56.5871093191062	117.520833333333	56.1041666666667
124.270833333333	53.8125	0.036057075601414	0.00382679428009757	515824.515281609	-58.1192208332831	117.229166666667	56.0625
124.3125	53.8125	0.0360434780461219	0.00376487398406077	518156.678296093	-58.2456053057766	117.229166666667	56.0625
124.354166666667	53.8125	0.0357753380217547	0.00372065442521026	452866.960042065	-51.9702323711365	118.604166666667	56.1875
124.395833333333	53.8125	0.0367559052668246	0.00353902918360289	455031.488584682	-52.1492323757928	118.604166666667	56.1875
124.4375	53.8125	0.0368472291655766	0.00340435287108665	506331.257307232	-56.9989288438627	117.604166666667	56.1041666666667
124.479166666667	53.8125	0.0370134339457212	0.00350057872701387	508634.789273973	-57.1334118307577	117.604166666667	56.1041666666667
124.520833333333	53.8125	0.0372908194317898	0.00350792211945109	510941.799448678	-57.2665276377865	117.604166666667	56.1041666666667
124.5625	53.8125	0.0373630752510902	0.00362417273570673	474574.898726198	-54.3207637309503	118.354166666667	56.1458333333333
124.604166666667	53.8125	0.0382554792758008	0.00347632594829383	515566.064335134	-57.5287231323953	117.604166666667	56.1041666666667
124.645833333333	53.8125	0.0376740975877092	0.00336212609399168	517883.225942441	-57.657834978733	117.604166666667	56.1041666666667
124.6875	53.8125	0.0375866818176209	0.00328843700790928	520203.679520406	-57.785643968092	117.604166666667	56.1041666666667
124.729166666667	53.8125	0.0369966198184606	0.00455757618131451	483527.490654232	-54.9448340152513	118.354166666667	56.1458333333333
124.770833333333	53.8125	0.037057945071595	0.00392483765984013	485776.30059529	-55.0968576068706	118.354166666667	56.1458333333333
124.8125	53.8125	0.0381677732978988	0.00383333926543559	488029.255996113	-55.2473218165645	118.354166666667	56.1458333333333
124.854166666667	53.8125	0.0388482899823333	0.00435109324362794	490286.298913695	-55.3962453244429	118.354166666667	56.1458333333333
124.895833333333	53.8125	0.0392449123043422	0.00331388145403008	479170.85812388	-54.0002872432774	118.645833333333	56.1875
124.9375	53.8125	0.0385291191718174	0.00337258125503785	481393.510707836	-54.1583810189294	118.645833333333	56.1875
124.979166666667	53.8125	0.0393896723183659	0.00436464154568249	497081.387547822	-55.8339548622927	118.354166666667	56.1458333333333
125.020833333333	53.8125	0.039487799424701	0.00324445872510488	485851.989688474	-54.4697537759797	118.645833333333	56.1875
125.0625	53.8125	0.0389327652376516	0.00401167859564363	501630.86409341	-56.1183895156658	118.354166666667	56.1458333333333
125.104166666667	53.8125	0.0394393633136611	0.00296306905719082	490327.6290412	-54.7748324685984	118.645833333333	56.1875
125.145833333333	53.8125	0.0397984326964139	0.00403011193413886	506195.378730927	-56.3970896749505	118.354166666667	56.1458333333333
125.1875	53.8125	0.0402711170022151	0.00288966683166996	494819.956837989	-55.0737646513374	118.645833333333	56.1875
125.229166666667	53.8125	0.0400517157348824	0.00286788733293156	497072.235595391	-55.220970913031	118.645833333333	56.1875
125.270833333333	53.8125	0.0406868697656557	0.00268723217074853	499328.516347834	-55.3666942304151	118.645833333333	56.1875
125.3125	53.8125	0.0414470528449247	0.00268970211705475	501588.744291816	-55.510952031891	118.645833333333	56.1875
125.354166666667	53.8125	0.0410879379083355	0.0025219252234239	502037.798682961	-53.0840125907937	118.854166666667	56.3541666666667
125.395833333333	53.8125	0.0413070230239779	0.00259071674351523	625210.394931468	-59.1154928758916	116.6875	56.3958333333333
125.4375	53.8125	0.0419115142655474	0.00259290798675145	627566.974370486	-59.2101380688012	116.6875	56.3958333333333
125.479166666667	53.8125	0.0424760104573869	0.00273895751824404	629925.864312829	-59.3039469425834	116.6875	56.3958333333333
125.520833333333	53.8125	0.0419160666466636	0.00276643108171306	632287.038060775	-59.396928047093	116.6875	56.3958333333333
125.5625	53.8125	0.0415258609134933	0.00287070467376075	718725.945101507	-67.2905665793446	114.9375	55.8541666666667
125.604166666667	53.8125	0.041458348347831	0.00293861428194733	605768.142367853	-57.3249109979075	117.3125	56.4791666666667
125.645833333333	53.8125	0.04161262855476	0.00269612937047352	639384.000652934	-59.6709887049454	116.6875	56.3958333333333
125.6875	53.8125	0.0424268890439556	0.00264243584088763	641754.049927909	-59.7607421883346	116.6875	56.3958333333333
125.729166666667	53.8125	0.0424140204978617	0.00271921272434795	644126.25493078	-59.8497091308272	116.6875	56.3958333333333
125.770833333333	53.8125	0.042955566003645	0.00274256158071561	646500.591088352	-59.9378974826804	116.6875	56.3958333333333
125.8125	53.8125	0.0426979359667867	0.00293703023331032	648877.034162045	-60.0253150985437	116.6875	56.3958333333333
125.854166666667	53.8125	0.0425893524648136	0.00331516193787025	736470.900102291	-67.632549402396	114.9375	55.8541666666667
125.895833333333	53.8125	0.0424070308509735	0.00278088268815519	731396.454114055	-67.5371252824048	115.0625	55.8541666666667
125.9375	53.8125	0.041990396406102	0.0026442108111745	733933.241364538	-67.5850612941386	115.0625	55.8541666666667
125.979166666667	53.8125	0.0421213925183448	0.00296787313720041	744089.007124915	-67.7723705966864	114.9375	55.8541666666667
126.020833333333	53.8125	0.042415164995746	0.00296610435508376	660790.027683498	-60.4511105088371	116.6875	56.3958333333333
126.0625	53.8125	0.0427777861534221	0.00297559247333125	631339.949522028	-58.4372204950417	117.3125	56.4791666666667
126.104166666667	53.8125	0.0427436330663683	0.00284645059163775	665569.161145705	-60.6162980652491	116.6875	56.3958333333333
126.145833333333	53.8125	0.0427337815691179	0.00324585887757488	667961.625402109	-60.6978214792055	116.6875	56.3958333333333
126.1875	53.8125	0.0428698696660036	0.00285115070293431	670355.992638154	-60.7786407412314	116.6875	56.3958333333333
126.229166666667	53.8125	0.0423067671188567	0.00284002360891718	672752.24168383	-60.8587628140747	116.6875	56.3958333333333
126.270833333333	53.8125	0.0424901639533812	0.00282914528961439	551290.19477932	-56.1403099435395	118.854166666667	56.3541666666667
126.3125	53.8125	0.0430251109498579	0.00278402621521662	677550.301924444	-61.0169428290507	116.6875	56.3958333333333
126.354166666667	53.8125	0.0430076778640679	0.00309354905562122	647767.584674815	-59.0913650249294	117.3125	56.4791666666667
126.395833333333	53.8125	0.0429635321036917	0.00291261875516173	558142.361404101	-56.5097975141314	118.854166666667	56.3541666666667
126.4375	53.8125	0.0433047937415169	0.00320833370034079	684760.992529435	-61.2491532830659	116.6875	56.3958333333333
126.479166666667	53.8125	0.042545376068922	0.00347852859214274	687168.103292947	-61.3252338620836	116.6875	56.3958333333333
126.520833333333	53.8125	0.043023647075979	0.00349761653703936	689576.95530202	-61.4006637248434	116.6875	56.3958333333333
120.020833333333	53.7708333333333	0.0340568436437918	0.00698425426729417	255424.341609243	-21.5582822044163	118.520833333333	55.8958333333333
120.0625	53.7708333333333	0.0331040116959991	0.00723973474578618	260128.632293122	-26.1953225773908	118.229166666667	55.8541666666667
120.104166666667	53.7708333333333	0.0335097836616522	0.00720300309132858	257491.037607763	-22.6278969202553	118.520833333333	55.8958333333333
120.145833333333	53.7708333333333	0.0337390983846759	0.00712636188311327	259651.620580213	-23.679543035484	118.479166666667	55.8958333333333
120.1875	53.7708333333333	0.03302826904173	0.00732312668083052	263864.067915875	-27.7003534717368	118.229166666667	55.8541666666667
120.229166666667	53.7708333333333	0.0339768465361182	0.00718137618397774	244572.516448262	-18.0272796860213	119.020833333333	55.8541666666667
120.270833333333	53.7708333333333	0.0328913015594816	0.00724347318673531	308567.279911924	-33.1446100800921	117.5625	56.0625
120.3125	53.7708333333333	0.0333614272229237	0.00707628024230517	246325.282582956	-19.1751029220961	119.020833333333	55.8541666666667
120.354166666667	53.7708333333333	0.0326795102404031	0.00736282533390487	253172.534895551	-29.7593272878344	118.354166666667	55.7291666666667
120.395833333333	53.7708333333333	0.0329000761592396	0.00676003770570634	313143.588310836	-34.3062708388838	117.5625	56.0625
120.4375	53.7708333333333	0.0329493907237868	0.00679734752030808	314699.530301124	-34.6855883417074	117.5625	56.0625
120.479166666667	53.7708333333333	0.0324368694191253	0.00694995545368086	257356.708701155	-31.2515809985183	118.354166666667	55.7291666666667
120.520833333333	53.7708333333333	0.0317886074452458	0.00686072406625694	258791.970701894	-31.7377754263769	118.354166666667	55.7291666666667
120.5625	53.7708333333333	0.0316523625092292	0.00671428120438946	260246.945610731	-32.2183818471562	118.354166666667	55.7291666666667
120.604166666667	53.7708333333333	0.0316157068352712	0.00678832869142309	261721.304151629	-32.6934191232108	118.354166666667	55.7291666666667
120.645833333333	53.7708333333333	0.0348760313954982	0.00680005484882997	264726.87036116	-33.6268758525046	118.3125	55.7291666666667
120.6875	53.7708333333333	0.0321197545123365	0.00646450956146378	264726.870361162	-33.6268758525053	118.354166666667	55.7291666666667
120.729166666667	53.7708333333333	0.0323992660249761	0.00643586093818026	325995.509311137	-37.2323831981653	117.5625	56.0625
120.770833333333	53.7708333333333	0.0316497062732562	0.00672512957252598	267806.098510533	-34.5383510335881	118.354166666667	55.7291666666667
120.8125	53.7708333333333	0.0322483868368507	0.00663692739121623	269372.547426981	-34.98592042214	118.354166666667	55.7291666666667
120.854166666667	53.7708333333333	0.0353643223721796	0.00696090592934039	272557.569966	-35.8648916667711	118.3125	55.7291666666667
120.895833333333	53.7708333333333	0.0364858688737568	0.00722276317423435	274175.536959864	-36.2963669668656	118.3125	55.7291666666667
120.9375	53.7708333333333	0.0360551348067666	0.00716802881197217	275810.076518147	-36.7225539838415	118.3125	55.7291666666667
120.979166666667	53.7708333333333	0.0357365578896554	0.00682106125260279	277460.895179216	-37.1434937045196	118.3125	55.7291666666667
121.020833333333	53.7708333333333	0.0358951116151632	0.00690012711305102	279127.703531927	-37.5592286010219	118.3125	55.7291666666667
121.0625	53.7708333333333	0.0354631060520718	0.00661925266867659	280810.216262854	-37.9698025147406	118.3125	55.7291666666667
121.104166666667	53.7708333333333	0.034952757802489	0.00593170476133671	284221.23432173	-38.7756489393547	118.270833333333	55.7291666666667
121.145833333333	53.7708333333333	0.0352575742476533	0.00594166793860119	285949.189826329	-39.1710149946741	118.270833333333	55.7291666666667
121.1875	53.7708333333333	0.0354412831557527	0.00601697832138966	354171.263243599	-42.3806794326921	117.354166666667	56.0625
121.229166666667	53.7708333333333	0.0361962547988463	0.00611014859749656	289448.650772056	-39.9468739124792	118.270833333333	55.7291666666667
121.270833333333	53.7708333333333	0.0354640223884955	0.0060302403468723	289448.650772056	-39.9468739124792	118.3125	55.7291666666667
121.3125	53.7708333333333	0.0361117107093065	0.00619585549464302	291219.631672613	-40.3274657289331	118.3125	55.7291666666667
121.354166666667	53.7708333333333	0.0369420032708068	0.00625107837285685	363879.135501039	-39.7229091063488	117.604166666667	56.2291666666667
121.395833333333	53.7708333333333	0.037168559137857	0.00663201145888508	365640.355250564	-40.0201399742561	117.604166666667	56.2291666666667
121.4375	53.7708333333333	0.0363432228993255	0.00630503402981173	336222.333043372	-46.9601079649854	117.520833333333	55.7708333333333
121.479166666667	53.7708333333333	0.0374401877156491	0.00645069762373467	369195.2149182	-40.6055612323947	117.604166666667	56.2291666666667
121.520833333333	53.7708333333333	0.0372356697174534	0.00605985259874023	366697.641181077	-34.5919477653397	118.145833333333	56.4375
121.5625	53.7708333333333	0.0370997521149029	0.00566810357088914	368263.641869696	-34.9098948064383	118.145833333333	56.4375
121.604166666667	53.7708333333333	0.0365010235100773	0.00574822601241782	369842.08865582	-35.2249938912408	118.145833333333	56.4375
121.645833333333	53.7708333333333	0.0373414592926311	0.00643224157742911	376430.29172101	-41.7409580112462	117.604166666667	56.2291666666667
121.6875	53.7708333333333	0.037871467576961	0.00667550329843173	377098.756664378	-45.6879741513366	117.354166666667	56.0625
121.729166666667	53.7708333333333	0.0386473375840443	0.00720399688642956	324339.977203611	-36.8800048766062	118.604166666667	56.0625
121.770833333333	53.7708333333333	0.0389433143940781	0.00728088439146758	380144.232514509	-45.158049997729	117.4375	56.1041666666667
121.8125	53.7708333333333	0.0383465273727762	0.0069085233713264	382096.564335753	-45.4146781076944	117.4375	56.1041666666667
121.854166666667	53.7708333333333	0.0378733167951915	0.00651756265659172	419133.748144484	-40.3693411506407	117.4375	56.5625
121.895833333333	53.7708333333333	0.0378506234805423	0.00626375215014741	420917.799227593	-40.620311737855	117.4375	56.5625
121.9375	53.7708333333333	0.0374987551456109	0.00613205883601518	422710.943292034	-40.8690143020547	117.4375	56.5625
121.979166666667	53.7708333333333	0.0382336517363751	0.00618596503929028	424513.064475629	-41.115466269069	117.4375	56.5625
122.020833333333	53.7708333333333	0.0384812069279004	0.00608327091057755	448488.792771797	-40.8268857092099	117.229166666667	56.7291666666667
122.0625	53.7708333333333	0.0387262601349289	0.00633942143161859	432921.277683858	-40.4887172394267	117.479166666667	56.6458333333333
122.104166666667	53.7708333333333	0.038765475152663	0.00657691915005932	452097.706951064	-41.2859878454039	117.229166666667	56.7291666666667
122.145833333333	53.7708333333333	0.0395499643996432	0.00678993296782378	395179.991784204	-36.6081622413204	118.3125	56.5625
122.1875	53.7708333333333	0.0374958365559635	0.00519310863600477	393160.788546728	-39.3461055040464	118.145833333333	56.4375
122.229166666667	53.7708333333333	0.0370442929328442	0.00533277296984588	353562.602628295	-40.1284002581392	118.5625	56.1458333333333
122.270833333333	53.7708333333333	0.0368019297878017	0.00527866035473943	355338.839901213	-40.4332338874473	118.5625	56.1458333333333
122.3125	53.7708333333333	0.037277405703062	0.00563407296555774	407485.250443424	-49.2482715212453	117.354166666667	56.0625
122.354166666667	53.7708333333333	0.03869170941472	0.00640772560706169	408212.807991185	-48.5080814443019	117.4375	56.1041666666667
122.395833333333	53.7708333333333	0.0392084244438653	0.00650645239141392	447465.671201375	-42.3615884271288	117.479166666667	56.6458333333333
122.4375	53.7708333333333	0.0381586570501745	0.00571864443502452	466853.609876276	-43.0451107311689	117.229166666667	56.7291666666667
122.479166666667	53.7708333333333	0.0376093483936994	0.00546078631750352	406158.475049893	-48.2853640054863	117.604166666667	56.1041666666667
122.520833333333	53.7708333333333	0.0374255518001045	0.0051922264758855	366222.943586574	-42.1957996537502	118.5625	56.1458333333333
122.5625	53.7708333333333	0.0379146385659779	0.00488330103418147	410274.177864964	-48.7283940946178	117.604166666667	56.1041666666667
122.604166666667	53.7708333333333	0.0374678585447247	0.00475662849334694	369933.50064549	-42.7587070678896	118.5625	56.1458333333333
122.645833333333	53.7708333333333	0.0381787166629886	0.00507839626560215	388900.488878971	-42.5991266137661	118.395833333333	56.2708333333333
122.6875	53.7708333333333	0.0386442893230959	0.00513268415023976	390764.681374756	-42.861750674259	118.395833333333	56.2708333333333
122.729166666667	53.7708333333333	0.0389256113535049	0.00553586384897358	392638.057524792	-43.1217128335503	118.395833333333	56.2708333333333
122.770833333333	53.7708333333333	0.0393301637506009	0.00589065587347277	464438.401890025	-44.3152188311065	117.479166666667	56.6458333333333
122.8125	53.7708333333333	0.0391672249895151	0.00509412642803774	396411.836705685	-43.6337519121741	118.395833333333	56.2708333333333
122.854166666667	53.7708333333333	0.0382199700511632	0.00485894553367344	398311.982343269	-43.8858790662979	118.395833333333	56.2708333333333
122.895833333333	53.7708333333333	0.0377906978576879	0.00431859934761595	383221.654476774	-44.6365794411352	118.5625	56.1458333333333
122.9375	53.7708333333333	0.03776325027076	0.00454867479705183	385156.31880168	-44.8935178322024	118.5625	56.1458333333333
122.979166666667	53.7708333333333	0.037548634759826	0.00448010388881941	402948.600480987	-45.3646545334391	118.354166666667	56.2291666666667
123.020833333333	53.7708333333333	0.0370042144451306	0.0046291765996769	389051.560242645	-45.3991905702083	118.5625	56.1458333333333
123.0625	53.7708333333333	0.0373107132485032	0.00460985517848206	391011.877847799	-45.6479830333873	118.5625	56.1458333333333
123.104166666667	53.7708333333333	0.0375434319142705	0.00460788096240596	402943.680449181	-47.0859345200508	118.354166666667	56.1458333333333
123.145833333333	53.7708333333333	0.0379547862181046	0.00425480852108697	394957.273198722	-46.13762458694	118.5625	56.1458333333333
123.1875	53.7708333333333	0.0385627265275077	0.00425235906665164	411900.865773125	-47.2637011146016	118.3125	56.1875
123.229166666667	53.7708333333333	0.0390901304787516	0.00438631081593258	415788.870705541	-46.0427530145013	118.395833333333	56.2708333333333
123.270833333333	53.7708333333333	0.03964254977239	0.00501873329128358	505733.344019854	-46.9434004598523	117.229166666667	56.7291666666667
123.3125	53.7708333333333	0.0388747508709799	0.00390983541667942	419759.29994197	-46.4957043470427	118.395833333333	56.2708333333333
123.354166666667	53.7708333333333	0.0393069752639821	0.00391001850394651	421755.667611325	-46.7187330346217	118.395833333333	56.2708333333333
123.395833333333	53.7708333333333	0.0403813807264205	0.00464453121710397	423759.329725906	-46.9394958302296	118.395833333333	56.2708333333333
123.4375	53.7708333333333	0.0389858456320088	0.00398875491131862	425770.182595802	-47.1580166304264	118.395833333333	56.2708333333333
123.479166666667	53.7708333333333	0.0382366398758579	0.00359839433760864	426199.497422234	-48.7845789431476	118.3125	56.1875
123.520833333333	53.7708333333333	0.0375854265137073	0.00337136018603432	413096.353635674	-48.2155652366552	118.5625	56.1458333333333
123.5625	53.7708333333333	0.0378338774963102	0.00342548847908926	415148.399738558	-48.4343326438658	118.5625	56.1458333333333
123.604166666667	53.7708333333333	0.0382276927423494	0.00338267062472842	433883.482626835	-48.0101525751144	118.395833333333	56.2708333333333
123.645833333333	53.7708333333333	0.0378865226962203	0.00303093266810991	419273.157628921	-48.8649242835426	118.5625	56.1458333333333
123.6875	53.7708333333333	0.0374909857662046	0.00307661386890867	421345.665659621	-49.0768014365025	118.5625	56.1458333333333
123.729166666667	53.7708333333333	0.0381034702276175	0.00302183344585459	440039.110139919	-48.6268616330765	118.395833333333	56.2708333333333
123.770833333333	53.7708333333333	0.0382153894086928	0.00301524274029499	442103.941327559	-48.8282881190247	118.395833333333	56.2708333333333
123.8125	53.7708333333333	0.0393288344879479	0.00381650409224645	444175.098652023	-49.027680504818	118.395833333333	56.2708333333333
123.854166666667	53.7708333333333	0.0381304050562597	0.00303285281994803	445055.700435988	-50.5830270611265	118.3125	56.1875
123.895833333333	53.7708333333333	0.0370367945565151	0.00321393485912874	446252.493298634	-49.2250610161373	118.4375	56.2708333333333
123.9375	53.7708333333333	0.0375129934598956	0.00319876340736196	448336.037830393	-49.4204516919384	118.4375	56.2708333333333
123.979166666667	53.7708333333333	0.0378249188758128	0.00302559865852202	450425.646168223	-49.6138743820078	118.4375	56.2708333333333
124.020833333333	53.7708333333333	0.0380663804555122	0.00304902098630323	436613.349219932	-49.8045367084649	118.645833333333	56.1875
124.0625	53.7708333333333	0.0372861701039727	0.0027868176760964	440284.720030305	-50.8857642028545	118.5625	56.1458333333333
124.104166666667	53.7708333333333	0.036933369576425	0.00291132904039616	442419.211967353	-51.0763360151288	118.5625	56.1458333333333
124.145833333333	53.7708333333333	0.0358829770227931	0.00362175201464812	445055.700435991	-50.5830270611268	118.604166666667	56.1875
124.1875	53.7708333333333	0.0358336742164251	0.00379049884985343	499731.01920494	-56.0047692511972	117.520833333333	56.1041666666667
124.229166666667	53.7708333333333	0.0323552809521701	0.00357317888636987	502010.665833458	-56.1461933192122	117.520833333333	56.1041666666667
124.270833333333	53.7708333333333	0.0358914335914995	0.0040503639795237	518288.779750771	-57.6848320372914	117.229166666667	56.0625
124.3125	53.7708333333333	0.0360637950025116	0.00386003757228831	453590.929261107	-51.3298294754096	118.604166666667	56.1875
124.354166666667	53.7708333333333	0.0367212294705241	0.00344864543978563	506581.182969642	-56.4247575031859	117.5625	56.1041666666667
124.395833333333	53.7708333333333	0.0367926941021287	0.00325101991056837	506581.182969644	-56.4247575031861	117.604166666667	56.1041666666667
124.4375	53.7708333333333	0.0368224980875053	0.00332619046255328	508871.951058963	-56.5619315326216	117.604166666667	56.1041666666667
124.479166666667	53.7708333333333	0.0371804448788574	0.00310479648139758	511166.325270794	-56.6977224257813	117.604166666667	56.1041666666667
124.520833333333	53.7708333333333	0.0372609809431992	0.00319508270993441	513464.25645438	-56.8321465877124	117.604166666667	56.1041666666667
124.5625	53.7708333333333	0.0374703563026993	0.00370419075235794	477294.571874573	-53.869386553052	118.354166666667	56.1458333333333
124.604166666667	53.7708333333333	0.0376916099751714	0.00365006137628778	479515.762248301	-54.0290476115914	118.354166666667	56.1458333333333
124.645833333333	53.7708333333333	0.0370737793906578	0.00359425243849853	481741.426406603	-54.1870777700923	118.354166666667	56.1458333333333
124.6875	53.7708333333333	0.037369964424866	0.00343498046712	522690.595477528	-57.3564965056985	117.604166666667	56.1041666666667
124.729166666667	53.7708333333333	0.0370630937353769	0.00393052530670001	486205.927069687	-54.4983222808113	118.354166666667	56.1458333333333
[truncated: 63,938 more rows]
